# Supplementary material for: Inhibition of DNA Methylation in Picochlorum soloecismus Alters Algae Productivity
Source: Front Genet. 2020 Oct 15;11:560444. doi: 10.3389/fgene.2020.560444 (PMC7593850; doi:10.3389/fgene.2020.560444)
Supplement: Supplementary TABLE 1 — All cytosine sites called from whole genome bisulfite sequencing analysis (WGBS). [file Data_Sheet_1.zip]

Archive with 9 entries (9 files):
- Supplemental Table 1_All WGBS Data.xlsx
- Supplemental Table 2 Hypomethylated CpG sites_signficant.xlsx
- Supplemental Table 3_Hypermethylation CpG sites_significant.xlsx
- Supplemental Table 4_CpG hypomethylation pathways_all.xlsx
- Supplemental Table 5_Day 4_5AZA Hypo and Hypermethylation.xlsx
- Supplemental Table 6_Day 5_5AZA Hypo and Hypermethylation.xlsx
- Supplemental Table 7_Day 6_5AZA Hypo and Hypermethylation.xlsx
- Supplemental Table 8_Day 7_5AZA Hypo and Hypermethylation.xlsx
- Supplemental Table 9_Day 10_5AZA Hypo and Hypermethylation.xlsx
