# Supplementary material for: Inhibition of DNA Methylation in Picochlorum soloecismus Alters Algae Productivity
Source: Front Genet. 2020 Oct 15;11:560444. doi: 10.3389/fgene.2020.560444 (PMC7593850; doi:10.3389/fgene.2020.560444)
Supplement: Supplementary TABLE 1 — All cytosine sites called from whole genome bisulfite sequencing analysis (WGBS). [file Data_Sheet_1.zip › Supplemental Table 1_All WGBS Data.xlsx]

## Sheet: WGBS CpG Called Sites (trimmed)
chrom	start	end_x	Co_1 Day 4 meth_ratio	Co_2 Day 4 meth_ratio	Co_3 Day 4 meth_ratio	Aza_1 Day 4 meth_ratio	Aza_2 Day 4 meth_ratio	Aza_3 Day 4 meth_ratio	Co_1 Day 5 meth_ratio	Co_2 Day 5 meth_ratio	Co_3 Day 5 meth_ratio	Aza_1 Day 5 meth_ratio	Aza_2 Day 5 meth_ratio	Aza_3 Day 5 meth_ratio	Co_1 Day 6 meth_ratio	Co_2 Day 6 meth_ratio	Co_3 Day 6 meth_ratio	Aza_1 Day 6 meth_ratio	Aza_2 Day 6 meth_ratio	Aza_3 Day 6 meth_ratio	Co_1 Day 7 meth_ratio	Co_2 Day 7 meth_ratio	Co_3 Day 7 meth_ratio	Aza_1 Day 7 meth_ratio	Aza_2 Day 7 meth_ratio	Aza_3 Day 7 meth_ratio	Co_1 Day 10 meth_ratio	Co_2 Day 10 meth_ratio	Co_3 Day 10 meth_ratio	Aza_1 Day 10 meth_ratio	Aza_2 Day 10 meth_ratio	Aza_3 Day 10 meth_ratio
NSC_scaffold_contig577	155928	155929	1	0.97	1	0.97	0.74	0.91	0.88	0.85	0.95	1	0.89	0.95	1	0.94	0.94	0.96	0.85	0.93	0.94	1	1	0.95	0.94	0.89	0.89	0.85	0.85	0.92	0.98	0.96
NSC_scaffold_contig588	68918	68919	1	0.97	0.96	0.95	0.86	0.93	0.91	0.91	0.93	0.92	0.86	0.89	0.92	0.95	0.86	1	0.76	0.83	0.95	0.93	0.96	0.85	1	1	0.86	0.9	0.88	0.86	0.92	0.88
NSC_scaffold_contig585	187469	187470	1	0.97	1	0.94	0.86	0.93	0.92	0.94	0.85	0.84	0.86	0.89	0.95	0.96	0.92	0.98	0.92	0.86	0.96	0.92	0.94	0.97	0.85	0.92	0.95	0.94	0.94	0.94	0.92	0.94
NSC_scaffold_contig597	684904	684905	1	0.98	1	0.96	0.79	0.96	0.95	0.97	0.96	0.96	0.79	1	0.97	0.96	0.97	1	0.96	0.87	0.96	0.96	0.93	0.93	0.97	0.94	0.86	0.91	0.8	0.9	0.88	0.93
NSC_scaffold_contig596-571c	1231931	1231932	1	0.96	0.97	0.97	0.79	0.94	0.93	0.98	0.93	0.83	0.84	0.95	0.82	0.89	0.97	0.86	0.91	0.91	1	0.87	0.89	0.87	0.95	0.95	0.85	0.89	0.78	0.92	0.88	0.97
NSC_scaffold_contig595	339693	339694	1	0.97	0.94	0.93	0.82	0.99	0.97	0.96	0.95	0.96	0.85	0.94	0.96	0.92	0.96	0.94	0.98	0.91	0.98	0.93	0.94	0.97	0.95	0.97	0.91	0.9	0.89	0.92	0.94	1
NSC_scaffold_contig590	216867	216868	1	0.95	0.98	0.95	0.94	0.91	0.87	0.91	0.91	0.97	0.86	0.94	0.93	0.93	0.97	0.93	0.92	0.93	0.95	0.96	0.95	0.93	0.94	0.89	0.92	0.89	0.86	0.97	0.88	0.89
NSC_scaffold_contig572	109897	109898	1	1	1	0.91	0.87	0.86	0.9	0.93	0.73	0.88	0.85	0.93	0.87	0.98	0.91	0.97	0.77	0.85	0.96	0.93	0.79	0.9	0.94	0.87	0.9	0.85	0.75	0.92	0.83	0.9
NSC_scaffold_contig572	111578	111579	1	0.98	1	0.84	0.8	0.94	0.98	0.95	0.93	0.95	0.92	0.97	0.96	0.98	0.96	0.94	0.92	0.86	0.96	0.9	0.96	0.97	0.89	0.9	0.96	0.91	0.93	0.73	0.88	0.91
NSC_scaffold_contig597	194525	194526	1	0.92	1	0.91	0.71	0.89	0.97	0.97	0.84	1	0.82	0.95	0.97	1	1	0.89	0.84	0.96	0.92	1	0.97	0.87	0.86	0.96	0.87	0.87	0.88	0.93	0.97	0.97
NSC_scaffold_contig594	641763	641764	1	0.95	1	0.88	0.83	0.91	0.92	0.88	0.9	0.93	0.9	0.94	0.91	0.96	0.91	0.97	0.92	0.9	0.91	0.96	0.94	0.97	0.89	0.88	0.93	0.92	0.92	0.88	0.95	0.92
NSC_scaffold_contig582	67141	67142	1	0.93	0.96	0.88	0.88	0.94	0.91	0.9	0.84	0.88	0.82	0.91	0.95	0.91	0.91	0.95	0.82	0.8	0.86	0.95	0.88	0.95	0.83	0.95	0.89	0.88	0.9	0.88	0.97	0.93
NSC_scaffold_contig597	1138297	1138298	1	0.94	0.96	0.85	0.72	0.82	0.85	0.96	0.77	0.76	0.86	0.89	0.91	0.84	0.88	0.82	0.89	0.89	0.93	0.93	0.92	0.92	0.98	0.91	0.89	0.85	0.78	0.84	0.91	0.94
NSC_scaffold_contig573	133683	133684	1	1	0.94	0.9	0.82	0.96	0.85	1	0.96	0.96	0.93	0.94	0.97	0.97	0.87	0.87	0.89	0.89	1	0.9	0.93	0.95	0.93	0.93	0.91	0.9	0.92	0.87	0.95	0.89
NSC_scaffold_contig599	1474242	1474243	1	0.92	0.91	0.87	0.91	0.91	0.86	0.93	0.9	0.87	0.87	0.92	0.96	0.91	0.92	0.94	0.94	0.9	0.96	0.93	0.86	0.9	0.84	0.87	0.86	0.86	0.82	0.87	0.97	0.85
NSC_scaffold_contig555-550-574	132959	132960	1	0.97	0.93	0.99	0.8	0.89	0.97	0.91	0.93	0.95	0.93	0.96	0.92	0.97	0.97	0.94	0.89	0.92	0.98	0.91	0.95	0.93	0.89	0.84	0.92	0.89	0.87	0.92	0.93	0.98
NSC_scaffold_contig594	614433	614434	1	0.96	0.96	0.92	0.89	0.96	0.93	1	0.94	0.95	0.86	0.95	0.96	0.91	0.9	0.99	0.9	0.93	0.98	0.98	0.98	0.95	0.96	0.95	0.9	0.94	0.87	0.94	0.97	0.86
NSC_scaffold_contig596-571c	1358956	1358957	1	0.91	0.96	0.9	0.69	0.97	1	0.96	0.94	0.91	0.86	0.96	0.93	0.91	1	0.85	0.96	1	0.92	0.96	1	0.97	0.91	0.9	0.85	0.9	0.86	0.8	0.95	0.96
NSC_scaffold_contig599	325163	325164	1	0.94	0.92	0.88	0.85	0.95	0.85	0.93	0.87	0.85	0.88	0.9	0.92	0.93	1	0.92	0.88	0.91	0.8	0.92	0.89	0.75	0.88	0.88	0.89	0.86	0.89	0.91	0.97	0.91
NSC_scaffold_ontig562c-575-591	6236	6237	1	1	0.93	0.92	0.85	0.94	0.85	0.97	0.89	0.86	0.82	0.93	0.97	0.88	0.86	0.9	0.87	0.86	0.94	0.85	1	1	1	0.9	0.88	0.89	0.76	0.92	0.9	0.93
NSC_scaffold_contig593-552c	377421	377422	1	1	0.97	0.9	0.8	0.96	0.93	0.98	0.89	0.94	0.85	0.98	0.98	0.95	0.95	0.9	0.84	0.92	1	0.98	0.86	0.88	0.96	0.95	0.89	0.91	0.75	0.9	0.95	0.85
NSC_scaffold_contig561	40696	40697	1	0.94	1	0.91	0.56	0.96	1	0.94	0.92	0.92	0.69	0.89	0.98	0.98	0.97	0.94	0.94	0.93	0.96	0.92	0.97	0.92	0.88	0.91	0.94	0.85	0.83	0.91	0.97	0.88
NSC_scaffold_contig592-558c-549c-548c-566	368907	368908	1	0.95	0.98	0.95	0.78	0.97	0.92	0.93	0.96	0.96	0.95	0.94	0.85	0.95	0.96	0.88	0.91	0.9	0.96	0.94	0.93	0.93	0.93	0.95	0.94	0.91	0.86	0.88	0.92	0.97
NSC_scaffold_contig598	672948	672949	1	1	0.98	0.94	0.84	0.89	0.94	0.96	0.94	1	0.92	0.98	0.91	1	0.92	0.94	0.94	0.97	0.94	0.96	0.95	0.98	0.95	0.93	0.97	0.89	0.86	0.88	0.92	0.96
NSC_scaffold_contig598	186823	186824	1	1	0.94	0.98	0.94	0.98	0.97	0.96	1	0.92	0.84	0.9	0.96	0.98	0.93	0.97	0.95	0.88	1	0.96	0.98	0.96	0.96	0.92	0.88	0.95	0.87	0.96	0.89	0.94
NSC_scaffold_contig595	198656	198657	1	0.97	0.91	0.93	0.83	0.95	0.91	0.91	0.93	0.94	0.91	0.98	0.96	0.96	0.97	0.89	0.88	0.83	0.97	0.93	0.98	0.98	0.92	0.84	0.84	0.85	0.92	0.98	0.92	0.96
NSC_scaffold_contig592-558c-549c-548c-566	78819	78820	1	1	0.93	0.93	0.78	0.91	0.89	0.89	0.96	0.98	0.85	0.97	0.85	0.96	1	0.93	0.92	0.95	0.97	0.9	0.94	0.92	0.9	0.94	0.94	0.88	0.89	0.97	0.91	0.97
NSC_scaffold_contig599	222268	222269	1	0.98	1	0.85	0.7	0.99	1	0.98	0.97	0.88	0.84	1	0.98	0.95	0.97	0.88	0.88	0.97	0.9	0.95	0.86	0.9	0.96	0.96	0.97	0.95	0.9	0.89	0.9	0.97
NSC_scaffold_contig599	1313393	1313394	1	0.97	0.96	0.96	0.86	0.99	0.97	0.98	0.99	1	0.95	0.98	0.98	0.99	0.97	0.99	0.95	1	0.94	1	0.91	0.9	0.95	1	0.95	0.95	0.93	0.94	0.93	0.95
NSC_scaffold_contig596-571c	343612	343613	1	0.97	0.96	0.95	0.86	0.96	0.94	0.97	0.95	0.98	0.96	0.98	1	0.99	0.96	0.97	0.94	1	0.96	1	1	1	0.96	0.97	0.96	0.9	0.91	0.92	0.97	0.98
NSC_scaffold_contig581	264534	264535	1	0.89	0.91	0.85	0.74	0.94	0.91	0.79	0.97	0.83	0.8	0.83	0.88	0.82	0.85	0.92	0.87	0.87	0.87	0.93	0.83	0.92	0.94	0.9	0.87	0.84	0.78	0.85	0.84	0.81
NSC_scaffold_contig598	672954	672955	1	0.98	1	0.97	0.84	0.9	0.92	0.93	0.98	0.97	0.92	1	0.99	1	0.96	0.96	0.92	0.94	0.98	0.92	0.97	0.99	0.95	0.91	0.94	0.97	0.88	0.9	0.96	0.98
NSC_scaffold_contig594	663716	663717	1	0.96	0.98	0.97	0.86	0.96	0.9	0.97	0.97	0.97	0.95	0.93	0.97	0.97	0.98	0.93	0.96	0.96	0.94	0.99	0.97	0.96	0.99	0.97	0.96	0.93	0.95	0.95	0.95	0.95
NSC_scaffold_contig597	660193	660194	1	0.98	1	0.94	0.85	0.99	0.95	0.95	1	1	0.93	0.98	0.96	1	1	0.96	0.98	0.97	1	0.98	1	0.98	0.98	0.98	0.97	0.98	0.98	0.98	0.97	0.84
NSC_scaffold_ontig562c-575-591	103170	103171	1	0.93	0.89	0.89	0.85	0.86	0.94	0.95	0.9	0.88	0.85	0.92	0.86	0.9	0.92	0.88	0.92	0.89	0.89	0.89	0.8	0.91	0.82	0.84	0.88	0.8	0.87	0.88	0.89	0.77
NSC_scaffold_contig598	91674	91675	1	0.93	0.91	0.85	0.77	0.9	0.97	0.97	0.97	0.84	0.87	0.95	0.91	0.83	0.9	0.98	0.87	0.94	0.9	0.83	0.95	0.95	0.76	0.89	0.88	0.9	0.82	0.86	0.86	0.88
NSC_scaffold_contig593-552c	273275	273276	1	0.9	0.91	0.86	0.69	0.92	0.92	1	0.88	0.83	0.84	0.92	0.93	0.93	0.93	0.92	0.72	0.81	0.9	0.93	0.94	1	1	0.85	0.89	0.82	0.73	0.96	0.95	0.95
NSC_scaffold_contig595	1525	1526	1	0.98	1	0.96	0.89	0.97	1	0.93	1	0.95	0.95	0.96	0.99	1	1	0.93	0.95	0.95	0.98	0.93	0.98	0.97	0.95	0.92	0.98	0.88	0.93	0.93	0.95	0.96
NSC_scaffold_contig587-553c	306761	306762	1	0.87	0.97	0.96	0.81	0.92	0.94	0.91	0.96	0.96	0.96	1	0.93	1	0.89	0.87	0.84	0.86	0.86	0.88	0.93	0.85	0.97	0.95	0.85	0.85	0.88	0.88	0.86	0.96
NSC_scaffold_contig581	25943	25944	1	0.93	1	0.94	0.88	0.9	0.93	1	0.98	0.89	0.88	0.97	0.93	0.93	0.98	0.96	1	0.98	0.95	0.92	0.84	0.96	0.97	0.96	0.91	0.84	0.94	0.9	0.94	0.95
NSC_scaffold_contig593-552c	594752	594753	1	0.97	1	0.84	0.8	0.96	0.97	1	0.85	0.81	0.95	0.9	0.95	0.91	1	1	0.96	0.97	0.92	0.97	0.98	0.89	0.93	0.95	0.96	0.91	0.8	0.79	0.95	0.94
NSC_scaffold_ontig562c-575-591	272185	272186	1	0.98	0.98	0.97	0.67	0.97	1	0.95	0.96	1	0.94	1	1	1	0.97	1	0.96	1	0.98	0.97	1	0.98	0.93	1	0.98	0.92	0.88	1	0.98	1
NSC_scaffold_contig568-546-580	311240	311241	1	0.91	1	0.94	0.71	0.91	0.97	0.93	0.93	0.91	0.8	0.95	0.9	0.9	0.93	0.94	0.91	0.92	0.91	0.89	0.77	0.92	0.92	0.92	0.9	0.88	0.93	0.94	1	0.89
NSC_scaffold_contig555-550-574	177722	177723	1	0.97	0.97	0.93	0.74	0.96	0.97	0.99	0.98	0.98	0.97	0.98	1	0.97	0.95	0.95	0.97	0.98	0.95	0.98	0.93	0.96	0.92	0.97	0.97	0.95	0.93	0.96	0.98	0.91
NSC_scaffold_contig596-571c	1216197	1216198	1	0.97	0.94	0.91	0.87	0.94	0.79	0.89	0.96	0.91	0.88	0.97	0.88	0.85	0.92	1	0.92	0.82	0.97	0.86	0.92	0.93	0.96	0.94	0.79	0.9	0.94	0.76	0.92	0.86
NSC_scaffold_contig597	151520	151521	1	1	0.88	0.85	0.81	0.81	0.89	1	0.86	0.74	0.92	0.94	0.89	0.93	0.93	0.88	0.76	0.9	0.93	0.98	0.93	0.95	0.94	0.95	0.92	0.84	0.74	0.93	0.81	0.97
NSC_scaffold_contig579-589	189678	189679	1	0.92	0.83	0.88	0.77	0.88	0.9	0.89	0.86	0.94	0.84	0.93	0.92	0.9	0.88	0.91	0.93	0.94	0.84	0.86	0.97	0.88	0.85	0.88	0.81	0.85	0.79	0.89	0.92	0.92
NSC_scaffold_contig593-552c	17785	17786	1	1	0.97	1	0.75	1	0.9	0.89	0.98	0.97	0.98	0.94	0.93	0.96	1	0.98	0.93	0.96	0.91	0.9	0.93	0.95	0.93	0.95	0.92	0.99	0.9	1	0.94	1
NSC_scaffold_ontig562c-575-591	89156	89157	1	1	0.89	0.88	0.78	0.93	0.97	0.86	0.87	1	0.87	0.97	0.96	0.9	0.96	0.97	0.88	0.81	0.93	0.94	0.94	0.94	0.96	0.92	0.89	0.9	0.9	0.98	0.94	0.9
NSC_scaffold_contig598	1177698	1177699	1	1	0.96	0.92	0.79	0.95	0.93	0.95	0.96	0.89	0.91	0.98	0.95	0.93	0.93	0.9	0.94	0.87	0.97	0.98	0.97	0.9	0.89	0.88	0.93	0.98	0.94	0.96	0.96	0.92
NSC_scaffold_contig595	313473	313474	1	0.96	1	0.96	0.88	0.97	1	0.97	0.97	0.97	0.92	0.93	1	1	0.98	0.9	0.93	0.94	1	0.98	0.95	0.97	1	0.98	0.94	0.98	0.91	0.94	0.97	1
NSC_scaffold_contig595	507778	507779	1	0.95	1	0.97	0.79	0.96	0.96	0.95	0.98	1	0.91	0.95	0.97	0.97	0.98	1	0.96	0.94	0.9	0.96	1	0.97	0.93	0.94	0.95	0.96	0.95	1	0.97	0.93
NSC_scaffold_contig599	1390853	1390854	1	0.98	1	0.95	0.78	0.95	0.93	0.98	0.96	0.9	0.93	1	0.94	0.96	1	0.96	0.95	0.91	0.83	0.98	0.97	0.9	0.97	0.98	0.98	0.91	0.97	0.97	1	0.98
NSC_scaffold_contig590	238228	238229	1	0.98	0.94	0.99	0.85	0.95	0.98	0.98	0.94	0.98	0.94	0.95	0.98	0.9	0.96	0.92	0.93	0.96	0.98	0.86	0.89	0.96	0.9	0.94	0.96	0.93	0.89	0.93	0.94	0.98
NSC_scaffold_contig587-553c	214875	214876	1	1	0.93	0.91	0.82	0.99	1	0.98	0.96	0.95	0.92	0.98	0.94	1	0.95	1	0.95	0.97	0.95	0.96	0.96	0.96	1	0.9	0.96	0.92	0.88	0.95	0.94	0.96
NSC_scaffold_contig592-558c-549c-548c-566	635162	635163	1	0.97	0.97	0.89	0.83	0.95	0.89	0.9	0.95	0.93	0.94	0.96	0.98	0.93	0.87	0.96	1	0.91	0.88	1	0.94	0.91	0.86	0.94	0.93	0.93	0.98	0.95	0.95	0.92
NSC_scaffold_contig581	54547	54548	1	0.91	0.88	0.93	0.83	0.94	0.87	0.91	0.75	0.97	0.88	0.88	0.89	0.89	0.87	0.91	0.78	0.81	0.97	0.97	0.94	0.93	0.87	0.91	0.92	0.79	0.68	0.89	0.96	0.96
NSC_scaffold_contig587-553c	293650	293651	1	0.9	0.97	0.96	0.78	0.93	0.89	0.96	0.93	0.97	0.78	0.82	0.84	0.95	0.94	0.86	0.88	0.79	0.92	0.94	0.89	0.89	0.95	0.87	0.94	0.88	0.84	0.91	0.94	0.94
NSC_scaffold_contig599	531179	531180	1	1	0.96	0.99	0.88	0.97	0.98	1	0.93	1	0.89	0.98	0.97	0.96	0.97	0.98	0.93	0.93	1	0.96	0.96	0.96	0.9	1	0.95	0.98	0.92	1	0.95	0.97
NSC_scaffold_contig582	71809	71810	1	0.93	0.95	0.92	0.89	0.96	0.9	0.96	0.89	0.94	0.85	0.94	0.98	0.94	0.95	0.93	0.84	0.95	0.93	0.99	0.94	0.95	0.98	0.93	0.93	0.92	0.81	0.95	0.96	0.87
NSC_scaffold_contig587-553c	263969	263970	1	0.93	1	0.95	0.78	0.97	0.87	0.95	0.9	0.95	0.88	0.92	1	0.95	0.97	0.93	0.88	0.92	0.95	0.96	0.96	0.95	0.93	0.95	0.91	0.96	0.81	0.93	0.98	0.97
NSC_scaffold_contig588	146333	146334	1	0.95	0.76	0.85	0.6	0.92	0.91	0.93	0.81	0.77	0.84	0.86	0.79	0.85	0.76	0.93	0.8	0.8	0.74	0.96	0.87	0.71	0.83	0.76	0.82	0.76	0.75	0.95	0.87	0.94
NSC_scaffold_contig588	200305	200306	1	1	0.95	0.93	0.92	0.84	0.92	0.93	0.92	1	0.86	0.97	0.83	0.91	0.97	0.96	0.91	0.87	0.96	0.89	0.91	0.94	0.9	0.94	0.96	0.93	0.79	0.88	0.89	0.96
NSC_scaffold_contig583	118355	118356	1	0.91	0.93	0.93	0.76	0.91	0.93	0.93	0.93	0.93	0.92	0.92	0.91	0.95	0.91	0.89	0.87	0.94	0.84	0.83	0.85	0.91	0.88	0.91	0.93	0.88	0.79	0.91	0.9	0.88
NSC_scaffold_contig594	230628	230629	1	0.98	0.96	1	0.88	0.93	0.97	1	0.91	1	0.98	0.97	0.95	0.94	0.94	0.93	0.98	1	0.95	1	0.94	1	0.94	0.98	0.97	0.94	0.96	0.88	0.92	1
NSC_scaffold_contig597	188172	188173	1	0.97	1	0.97	0.92	0.96	1	1	0.98	0.92	1	1	0.97	0.97	0.97	1	1	1	0.95	0.98	1	0.96	1	1	0.96	0.85	0.97	0.92	0.96	0.97
NSC_scaffold_contig579-589	16584	16585	1	0.92	1	0.98	0.84	0.92	0.94	0.87	0.93	1	0.7	0.86	0.98	0.9	0.86	0.76	0.8	0.73	0.91	0.91	0.81	0.88	0.91	0.89	0.98	0.84	0.85	0.85	0.92	0.93
NSC_scaffold_contig594	504420	504421	1	0.84	1	0.94	0.86	0.95	0.92	0.93	0.88	0.95	0.84	0.92	0.9	0.95	0.97	0.85	0.73	0.95	1	0.96	0.95	0.95	1	0.93	0.91	0.75	0.85	0.91	0.96	0.97
NSC_scaffold_contig581	65643	65644	1	0.88	0.92	1	0.88	0.98	1	1	0.96	0.95	0.97	0.93	0.98	1	0.96	1	0.97	0.93	0.97	0.97	1	1	0.89	1	1	0.97	1	0.96	1	1
NSC_scaffold_contig599	386209	386210	1	1	0.97	0.97	0.8	0.98	1	1	1	0.88	0.88	0.97	1	0.97	0.97	1	0.82	0.8	0.92	0.93	0.95	0.97	0.92	0.86	0.96	0.96	0.8	0.98	0.98	1
NSC_scaffold_contig599	168959	168960	1	0.95	0.94	0.96	0.82	1	0.97	0.96	0.98	0.94	0.9	0.91	1	0.94	0.93	0.97	0.94	0.94	1	0.97	0.95	1	0.98	0.92	1	1	0.98	0.95	0.93	0.83
NSC_scaffold_contig592-558c-549c-548c-566	181555	181556	1	0.9	0.85	0.79	0.75	0.8	0.93	0.85	0.81	0.76	0.83	0.95	0.89	0.79	0.81	0.86	0.78	0.88	0.91	0.91	0.85	0.78	0.82	0.9	0.88	0.85	0.73	0.94	0.86	0.73
NSC_scaffold_contig598	218702	218703	1	0.95	0.93	0.96	0.76	0.88	0.97	0.96	1	0.91	0.91	0.93	0.95	0.98	0.94	0.84	0.84	1	0.96	0.88	0.97	0.92	0.8	0.95	0.96	0.86	0.9	0.94	0.97	0.93
NSC_scaffold_contig586	148285	148286	1	1	0.9	0.92	0.95	0.97	0.96	0.97	0.88	0.97	0.9	0.96	0.97	0.98	0.93	0.91	0.92	0.97	0.96	1	0.94	0.96	0.98	0.98	0.93	0.93	0.84	0.91	0.91	0.88
NSC_scaffold_contig599	1530316	1530317	1	0.88	0.84	0.86	0.75	0.89	0.83	0.89	0.86	0.87	0.77	0.86	0.8	0.84	1	0.8	0.8	0.74	0.81	0.75	0.8	0.76	0.78	0.82	0.91	0.69	0.76	0.89	0.87	0.92
NSC_scaffold_contig599	1450458	1450459	1	0.97	0.85	0.93	0.84	0.92	0.88	0.97	0.98	0.83	0.89	0.79	0.98	0.93	0.81	0.96	0.78	0.89	0.95	0.82	0.84	0.91	0.71	0.93	0.88	0.9	0.76	0.89	0.79	0.77
NSC_scaffold_contig585	253490	253491	1	0.98	0.98	0.92	0.79	0.91	1	1	1	1	0.87	0.93	0.96	0.93	1	0.89	0.94	0.94	0.94	0.96	1	0.97	0.95	0.92	0.98	0.91	0.97	0.84	0.98	0.97
NSC_scaffold_contig596-571c	1114165	1114166	1	0.94	0.88	0.97	0.7	0.88	0.8	0.86	0.82	0.85	0.81	0.88	0.89	0.94	1	0.89	0.87	0.96	0.93	0.96	0.9	0.87	0.84	0.94	0.86	0.92	0.87	0.93	0.92	0.87
NSC_scaffold_contig599	1459371	1459372	1	0.87	0.88	0.95	0.84	0.89	0.76	0.92	0.87	0.85	0.85	0.88	0.89	0.85	0.89	0.83	0.78	0.81	0.92	0.93	1	0.95	0.91	0.97	0.85	0.89	0.79	0.9	0.93	0.84
NSC_scaffold_ontig562c-575-591	794111	794112	1	0.98	0.98	0.91	0.86	0.92	0.96	0.98	0.95	0.97	0.86	1	0.97	0.97	0.95	0.9	0.97	0.89	0.99	0.97	0.94	0.94	0.98	0.98	0.99	0.96	0.93	0.98	0.98	0.98
NSC_scaffold_contig597	739446	739447	1	0.97	1	1	0.66	0.95	0.97	0.96	1	0.93	0.94	0.93	0.97	0.98	0.89	0.98	0.98	1	0.96	0.94	0.91	0.96	0.91	0.95	1	0.94	0.91	1	1	0.97
NSC_scaffold_contig599	775950	775951	1	1	0.97	1	0.7	0.94	0.88	0.97	0.95	1	0.87	0.96	0.98	0.98	0.95	0.93	0.98	0.95	0.95	0.96	1	1	0.98	0.87	1	0.94	0.91	0.96	0.95	0.95
NSC_scaffold_contig597	950724	950725	1	0.92	0.97	0.9	0.95	1	0.96	0.97	0.97	1	0.93	1	0.98	0.94	0.96	0.95	0.98	0.85	0.97	1	1	0.97	0.93	0.92	0.92	0.94	0.93	0.98	0.94	0.89
NSC_scaffold_contig587-553c	97893	97894	1	0.95	0.94	0.89	0.69	0.96	0.97	0.92	0.87	0.95	0.8	0.97	0.92	0.95	0.9	0.93	0.88	0.97	0.88	0.82	0.72	0.96	0.93	0.91	0.97	0.89	0.9	0.98	0.83	0.85
NSC_scaffold_contig565	13419	13420	1	0.86	0.95	0.98	0.88	0.98	0.91	1	1	0.9	0.93	0.91	0.98	0.95	0.93	0.9	0.93	0.9	0.89	0.79	0.89	0.93	0.93	0.92	0.88	0.88	0.88	0.94	0.86	0.9
NSC_scaffold_contig598	818077	818078	1	0.91	0.96	0.8	0.82	0.94	0.87	0.83	0.98	0.97	0.88	0.89	0.87	0.9	0.85	0.9	0.85	0.94	1	0.93	0.91	0.98	0.96	0.95	0.95	0.81	0.91	0.95	0.8	0.95
NSC_scaffold_contig595	652263	652264	1	0.94	1	0.99	0.78	0.99	0.97	1	0.95	0.97	0.86	0.94	1	0.96	0.98	0.93	0.95	0.96	0.93	0.97	0.93	0.97	0.98	0.96	0.97	0.95	0.92	1	0.97	0.99
NSC_scaffold_contig599	354337	354338	1	0.97	0.98	0.95	0.73	0.95	0.95	0.97	0.95	0.96	0.96	1	0.93	0.95	1	0.92	0.87	0.94	1	0.92	0.97	0.94	1	0.96	0.92	1	0.84	0.92	0.93	0.89
NSC_scaffold_contig594	660366	660367	1	0.75	0.89	0.78	0.82	0.82	0.71	0.86	0.75	0.86	0.86	0.89	0.83	0.83	0.85	0.78	0.81	0.79	0.84	0.84	0.71	0.82	0.83	0.66	0.86	0.73	0.7	0.92	0.86	0.81
NSC_scaffold_contig597	1140998	1140999	1	0.97	0.89	0.91	0.81	0.93	0.92	0.98	0.89	0.97	0.82	0.88	0.96	0.94	0.82	0.9	0.77	0.83	0.91	0.9	0.8	0.86	0.92	0.88	0.96	0.87	0.83	0.81	0.84	0.93
NSC_scaffold_contig555-550-574	63318	63319	1	1	0.93	0.95	0.81	0.98	0.97	0.9	0.91	0.94	0.9	0.97	0.87	0.91	0.92	0.91	0.98	0.97	0.97	0.93	0.97	0.91	0.92	0.94	0.96	0.91	0.95	0.85	0.88	0.96
NSC_scaffold_contig581	267096	267097	1	0.92	0.93	0.91	0.82	0.9	0.74	0.87	0.88	0.89	0.89	0.84	1	0.93	0.88	0.88	0.81	0.91	0.95	0.89	0.89	0.85	0.91	0.91	0.88	0.91	0.94	0.89	0.96	0.85
NSC_scaffold_contig598	289307	289308	1	0.79	0.93	0.94	0.67	0.95	0.85	0.97	0.94	0.88	0.86	0.97	0.97	0.87	0.85	0.93	0.79	0.9	0.94	0.84	0.93	0.8	0.72	0.79	0.86	0.83	0.77	0.84	0.8	0.92
NSC_scaffold_contig594	29872	29873	1	0.92	0.97	0.96	0.9	0.97	1	0.92	1	0.97	0.88	0.97	0.86	0.93	0.94	0.95	0.94	0.84	0.91	1	0.97	0.93	0.9	0.97	0.98	0.89	0.85	0.93	1	0.88
NSC_scaffold_contig585	50008	50009	1	1	0.98	0.97	0.95	0.96	1	0.96	0.99	1	1	0.97	1	0.96	0.98	0.99	1	0.96	0.95	0.97	1	0.99	0.9	0.98	0.97	1	0.95	0.99	0.98	1
NSC_scaffold_contig598	632083	632084	1	0.91	0.97	0.93	0.86	0.96	0.92	0.93	0.88	0.91	0.83	0.96	0.94	0.92	0.93	0.89	1	0.93	0.97	0.98	0.96	0.85	0.97	0.88	0.94	0.94	0.81	0.97	0.88	1
NSC_scaffold_contig599	1239224	1239225	1	0.94	0.93	0.9	0.77	0.91	0.91	0.79	0.93	0.91	0.89	0.89	0.96	0.98	0.97	0.91	0.84	0.84	0.92	0.94	0.91	0.95	0.91	0.89	0.98	0.88	0.8	0.93	0.91	0.84
NSC_scaffold_contig599	1050204	1050205	1	1	0.9	0.92	0.79	0.95	0.97	0.91	0.92	0.96	0.88	0.9	0.94	0.96	0.95	0.9	0.87	0.8	0.92	0.94	0.91	0.92	0.88	0.91	0.92	0.96	0.84	0.85	0.93	0.84
NSC_scaffold_contig599	133533	133534	1	0.91	0.96	0.89	0.86	0.93	0.83	0.93	0.75	0.88	0.75	0.89	1	1	0.89	0.95	0.88	0.84	1	0.95	0.87	0.94	0.8	0.95	0.91	0.96	0.78	0.9	0.98	0.88
NSC_scaffold_contig598	892017	892018	1	0.94	0.98	0.88	0.73	0.99	0.98	0.98	0.97	0.98	0.92	0.97	0.95	0.95	0.95	0.95	0.94	0.94	1	1	1	0.96	0.98	0.98	0.97	0.95	0.9	0.92	0.94	0.97
NSC_scaffold_ontig562c-575-591	55345	55346	1	0.91	0.9	0.94	0.72	0.95	0.94	0.98	0.85	0.93	0.88	0.95	0.98	0.93	0.9	0.98	0.86	0.85	0.86	1	0.86	0.92	0.97	0.9	0.95	0.86	0.81	0.95	1	0.97
NSC_scaffold_contig594	189490	189491	1	0.96	0.98	0.96	0.79	0.91	0.85	0.92	0.94	0.92	0.9	0.97	0.94	0.92	0.94	0.94	0.93	0.89	0.97	0.96	0.96	0.96	0.95	0.92	0.96	0.98	0.87	0.93	0.88	0.94
NSC_scaffold_contig592-558c-549c-548c-566	112208	112209	1	0.98	0.94	0.93	0.66	0.94	1	0.98	1	1	0.91	1	0.96	0.98	0.92	0.98	0.93	0.97	0.96	0.98	0.98	0.97	0.93	1	0.98	0.94	0.86	0.9	0.95	0.88
NSC_scaffold_contig599	422565	422566	1	0.97	0.98	0.97	0.88	0.99	0.97	0.95	0.97	1	1	0.98	0.98	0.98	0.95	0.98	0.91	0.96	1	0.97	1	0.96	0.98	0.98	0.99	0.96	0.94	0.98	0.99	0.99
NSC_scaffold_contig593-552c	509202	509203	1	0.84	0.97	0.85	0.8	0.81	0.89	1	0.89	0.91	0.91	0.92	0.93	0.88	0.91	0.86	0.87	0.82	0.94	0.98	0.94	0.95	0.81	0.86	0.91	0.9	0.74	0.93	1	0.92
NSC_scaffold_contig599	319169	319170	1	0.91	0.95	0.9	0.91	0.97	0.92	0.94	0.93	0.93	0.9	0.96	1	0.94	0.97	0.93	0.98	0.93	0.97	0.89	1	0.98	0.94	0.89	0.91	0.96	0.79	0.84	0.94	1
NSC_scaffold_contig593-552c	522994	522995	1	0.95	0.82	0.84	0.67	0.9	0.94	1	0.91	0.82	0.86	0.94	0.93	0.92	0.8	0.97	0.84	0.88	0.94	0.88	0.87	0.83	0.91	0.89	0.91	0.68	0.87	0.86	0.78	0.93
NSC_scaffold_contig582	106747	106748	1	0.82	0.83	0.96	0.85	0.96	0.97	0.94	0.95	0.83	0.94	1	0.93	0.98	0.97	0.92	0.9	0.91	0.98	0.98	0.94	0.96	0.97	0.92	0.97	0.97	0.92	0.98	0.93	0.92
NSC_scaffold_contig592-558c-549c-548c-566	547135	547136	1	0.97	0.93	0.93	0.81	1	0.96	0.98	0.94	0.93	0.85	1	0.98	0.92	0.94	0.91	0.91	0.91	0.87	0.96	0.97	0.96	0.95	0.96	0.97	0.92	0.92	0.93	0.98	0.9
NSC_scaffold_contig596-571c	984559	984560	1	0.89	0.97	0.9	0.79	0.87	0.94	0.91	0.86	1	0.89	0.82	0.9	0.93	0.87	0.97	0.85	0.97	0.91	0.95	0.96	0.95	0.93	0.98	0.92	0.95	0.81	0.89	0.91	0.97
NSC_scaffold_contig596-571c	845897	845898	1	0.91	0.97	0.8	0.89	0.92	0.88	0.88	0.86	0.76	0.82	0.97	0.91	0.92	0.96	0.93	0.85	0.86	0.86	0.97	0.89	0.89	0.87	0.98	1	0.81	0.86	0.95	0.95	0.97
NSC_scaffold_contig595	129895	129896	1	0.95	0.97	0.88	0.9	0.96	0.88	0.93	0.94	1	0.9	1	0.94	0.94	0.98	0.87	0.92	0.94	0.98	1	0.98	1	0.89	1	0.95	0.98	0.87	0.97	0.93	0.94
NSC_scaffold_contig599	568303	568304	1	0.95	1	0.89	0.88	0.98	0.97	0.94	0.97	1	1	0.93	0.97	0.95	0.96	0.96	0.92	1	1	0.97	1	0.97	0.97	1	0.98	0.97	0.89	1	1	0.95
NSC_scaffold_contig596-571c	672734	672735	1	0.86	0.84	0.94	0.94	0.89	0.88	0.79	0.88	0.93	0.81	0.86	0.82	0.88	0.79	0.91	0.9	0.86	0.98	0.94	0.84	0.86	0.77	0.91	0.8	0.86	0.86	0.93	0.81	0.75
NSC_scaffold_contig593-552c	144060	144061	1	0.88	0.98	0.97	0.88	0.94	0.88	1	0.95	0.96	0.84	1	0.84	0.94	0.96	0.95	0.91	0.9	1	0.99	1	0.95	0.94	0.95	0.95	0.9	0.86	0.88	0.87	0.95
NSC_scaffold_contig596-571c	1299701	1299702	1	0.94	1	0.88	0.72	0.95	0.93	0.98	0.92	1	0.89	0.9	0.96	0.96	1	0.98	0.89	0.9	1	0.97	0.93	0.95	0.98	0.91	1	0.93	0.87	0.96	0.93	1
NSC_scaffold_contig579-589	78612	78613	1	0.91	1	0.98	0.81	0.97	0.94	0.97	0.91	0.81	0.89	0.98	0.93	0.89	0.9	0.96	0.87	0.89	0.94	0.93	0.95	1	0.93	0.78	0.93	0.97	0.88	0.92	0.96	0.91
NSC_scaffold_contig590	207395	207396	1	0.86	1	0.87	0.69	0.88	0.88	0.88	0.92	0.93	0.79	0.86	0.97	0.94	0.97	0.9	0.89	0.89	0.91	0.97	0.97	1	1	0.89	0.91	0.95	0.74	0.9	0.92	0.95
NSC_scaffold_contig596-571c	828013	828014	1	1	0.93	0.86	0.74	0.91	0.86	0.92	0.85	0.91	0.93	0.9	0.95	0.89	0.97	0.93	0.8	0.91	0.83	0.94	0.91	0.96	0.92	0.89	0.98	0.95	0.87	0.93	0.91	0.97
NSC_scaffold_contig594	408264	408265	1	0.95	0.95	0.95	0.89	0.96	0.91	0.97	1	0.96	0.93	1	1	0.94	1	1	0.96	0.97	0.96	1	0.98	1	0.97	1	0.95	0.97	0.82	0.95	0.96	0.96
NSC_scaffold_contig585	55489	55490	1	0.96	0.96	0.95	0.8	0.97	0.92	0.96	0.93	0.91	0.89	0.95	0.97	0.97	0.99	0.95	0.94	0.94	0.96	0.99	0.94	0.92	0.91	0.95	0.95	0.98	0.92	0.98	0.94	0.89
NSC_scaffold_contig599	29291	29292	1	0.94	1	0.93	0.81	0.97	0.97	0.89	0.98	0.95	0.98	0.97	0.98	0.96	0.92	0.95	1	0.95	1	0.96	1	0.98	0.93	0.96	0.97	0.97	0.91	0.95	0.96	0.97
NSC_scaffold_contig595	836208	836209	1	0.93	0.98	0.98	0.87	0.94	0.98	0.98	0.94	0.97	0.84	0.94	0.89	0.97	1	0.99	0.91	0.89	0.94	0.99	0.96	0.96	0.9	0.93	0.91	1	0.84	0.91	0.95	0.93
NSC_scaffold_contig593-552c	207950	207951	1	0.93	0.94	0.96	0.84	0.96	0.96	0.97	0.92	0.91	0.89	0.87	0.98	0.95	0.95	0.95	0.86	0.91	0.92	0.99	0.9	0.95	0.96	0.93	0.94	0.96	0.77	0.91	0.96	0.91
NSC_scaffold_contig592-558c-549c-548c-566	649484	649485	1	0.94	0.97	0.89	0.84	0.93	0.93	0.95	0.93	0.89	0.84	1	0.96	0.9	1	1	0.95	0.77	0.95	0.94	0.94	0.95	0.86	0.98	0.97	0.96	0.81	0.91	0.94	1
NSC_scaffold_contig596-571c	336148	336149	1	0.97	0.85	0.9	0.79	0.91	0.95	0.92	0.96	0.73	0.89	1	1	0.97	1	0.91	0.95	0.86	0.93	0.88	0.92	0.92	0.94	0.98	0.93	0.81	0.9	0.9	0.88	0.77
NSC_scaffold_contig584	12183	12184	1	0.93	1	0.88	0.73	0.96	1	0.97	0.89	0.96	0.85	0.96	0.96	0.96	0.93	0.96	0.86	0.82	0.88	1	0.95	0.95	0.98	0.91	1	0.93	0.84	0.91	0.87	0.94
NSC_scaffold_contig573	46280	46281	1	0.91	0.98	0.92	0.89	0.94	0.88	0.95	0.92	0.95	0.98	1	0.94	0.95	0.9	1	0.86	0.88	0.96	0.97	0.95	0.98	1	0.93	0.96	0.95	0.81	0.94	0.97	0.9
NSC_scaffold_ontig562c-575-591	771136	771137	1	0.91	0.9	0.94	0.66	0.85	0.87	0.96	0.95	0.9	0.88	0.89	0.95	0.97	1	0.82	0.94	0.93	0.93	0.93	0.91	0.94	0.94	0.88	1	0.93	1	1	1	0.9
NSC_scaffold_contig598	292033	292034	1	0.85	0.85	0.91	0.76	0.89	0.86	0.91	0.8	0.72	0.88	0.88	0.93	0.96	0.93	0.84	0.94	0.89	0.82	0.74	0.88	0.77	0.89	0.86	0.89	0.85	0.78	0.93	0.83	0.85
NSC_scaffold_contig597	795438	795439	1	0.9	0.93	0.97	0.79	0.96	0.95	0.96	0.82	0.91	0.84	0.93	0.85	0.91	0.98	0.92	0.82	0.88	0.88	0.92	0.77	0.98	0.88	0.87	0.96	0.91	0.77	0.89	0.93	0.97
NSC_scaffold_contig597	981085	981086	1	0.94	0.9	0.96	0.68	0.92	0.95	0.96	0.96	0.95	0.86	1	0.92	0.94	0.95	1	0.95	1	0.98	0.96	0.9	0.93	0.96	1	0.92	0.96	0.77	0.95	0.95	1
NSC_scaffold_contig590	497953	497954	1	0.96	1	0.97	0.88	0.97	0.97	0.97	0.97	0.84	0.94	1	0.95	1	1	0.97	0.88	1	0.94	0.98	1	1	0.97	0.86	0.97	1	0.85	0.95	1	0.9
NSC_scaffold_contig594	476840	476841	1	0.99	0.95	0.95	0.88	0.97	0.95	0.93	0.92	0.95	0.86	0.94	0.97	0.94	0.91	0.96	0.93	0.8	0.94	0.99	0.98	0.99	0.9	0.96	0.98	0.98	0.81	0.96	0.95	0.97
NSC_scaffold_contig592-558c-549c-548c-566	387581	387582	1	0.94	0.94	0.91	0.95	1	1	0.89	0.84	0.88	0.95	0.97	0.97	0.96	0.95	0.95	0.88	0.94	0.95	0.96	0.95	0.98	0.91	0.84	0.98	0.93	0.83	0.92	1	0.84
NSC_scaffold_contig599	599908	599909	1	0.92	0.94	0.95	0.75	0.96	0.95	0.91	0.9	1	0.92	0.96	0.92	0.94	0.93	0.92	0.94	0.94	0.94	0.94	0.87	0.96	0.96	0.93	0.96	0.93	0.86	0.93	0.95	0.88
NSC_scaffold_contig587-553c	171995	171996	1	0.87	0.96	0.86	0.71	0.95	0.88	1	0.91	1	0.78	1	0.97	0.96	0.97	0.8	0.91	0.85	0.91	0.96	0.9	0.92	0.83	1	0.96	0.92	0.66	0.93	0.88	1
NSC_scaffold_contig599	1434248	1434249	1	0.93	0.8	0.89	0.65	0.91	0.95	0.95	0.86	0.97	0.86	0.91	0.95	0.97	0.93	0.91	0.94	0.91	0.95	0.97	0.88	0.87	0.9	0.97	0.87	0.86	0.83	0.89	0.89	0.81
NSC_scaffold_contig585	65162	65163	1	0.93	0.87	0.89	0.84	0.95	0.79	0.95	0.9	0.88	0.87	0.95	0.93	0.88	0.81	0.92	0.86	0.89	0.88	0.86	0.91	0.92	0.88	0.86	0.95	0.82	0.88	0.92	0.95	0.92
NSC_scaffold_contig598	491189	491190	1	0.95	0.9	0.95	0.88	0.96	0.93	0.99	0.89	0.84	0.88	0.97	0.99	0.93	0.98	0.98	0.86	0.95	0.92	0.98	0.96	0.94	0.98	0.96	0.94	0.93	0.89	0.95	0.97	0.87
NSC_scaffold_contig595	806015	806016	1	0.93	0.95	0.89	0.87	0.93	0.97	0.96	0.95	1	0.92	0.98	0.88	0.92	0.97	0.97	0.9	0.84	0.96	0.9	0.94	0.96	0.93	0.91	0.97	0.95	0.82	0.91	0.9	1
NSC_scaffold_contig597	75884	75885	1	0.98	0.98	0.98	0.78	0.97	0.92	0.93	0.9	0.93	0.87	1	0.98	0.97	0.95	1	0.89	0.92	1	1	0.95	0.96	0.96	0.99	1	0.98	0.86	0.91	0.99	0.96
NSC_scaffold_contig599	1074891	1074892	1	0.95	0.97	0.98	0.78	0.97	0.97	0.97	0.94	0.86	0.93	0.93	1	0.97	0.96	0.96	0.98	0.96	0.91	0.99	0.94	1	0.98	0.96	0.99	0.96	0.84	0.97	0.9	0.93
NSC_scaffold_contig598	706756	706757	1	0.94	0.97	0.98	0.83	0.91	0.88	0.9	0.89	1	0.91	0.97	0.98	0.93	0.85	0.95	0.84	0.95	1	1	0.96	0.93	0.93	0.91	0.92	1	0.89	0.96	0.97	0.94
NSC_scaffold_contig595	586457	586458	1	0.97	0.96	1	0.88	0.98	1	0.94	0.98	1	0.94	0.98	0.97	1	0.98	0.94	0.93	0.92	0.96	0.9	0.98	0.99	0.93	0.97	0.98	0.96	0.95	1	1	1
NSC_scaffold_ontig562c-575-591	99750	99751	1	0.95	0.9	0.91	0.69	0.97	0.95	0.97	0.87	0.92	0.88	0.97	0.94	0.98	0.94	0.96	0.92	0.8	0.95	0.98	0.92	0.98	0.93	0.93	1	0.86	0.83	0.93	1	0.97
NSC_scaffold_contig599	1495650	1495651	1	0.86	0.74	0.81	0.82	0.86	0.87	0.7	0.91	0.9	0.88	0.94	0.83	0.93	0.78	0.85	0.71	0.87	0.66	0.7	0.85	0.82	0.74	0.76	0.76	0.79	0.84	0.85	0.72	0.77
NSC_scaffold_contig582	75632	75633	1	0.94	0.93	0.91	0.74	0.95	1	0.9	0.87	0.95	0.87	0.89	0.89	0.95	0.95	0.96	0.82	0.93	1	1	0.87	0.95	0.86	0.96	0.96	0.96	0.79	0.81	0.94	0.84
NSC_scaffold_contig597	75872	75873	1	0.91	0.96	0.96	0.9	0.96	0.88	0.94	0.9	0.97	0.93	0.91	0.92	0.93	0.93	0.92	0.92	0.93	1	0.96	0.98	0.95	0.88	0.97	0.95	0.95	0.88	0.95	0.95	0.91
NSC_scaffold_contig594	592063	592064	1	1	0.94	0.98	0.9	0.91	1	0.94	0.96	1	0.94	0.93	0.96	1	1	0.82	0.97	0.92	0.94	0.94	0.91	0.97	0.98	0.92	1	0.94	0.92	0.89	0.94	0.97
NSC_scaffold_contig585	137686	137687	1	0.92	1	0.98	0.88	0.93	0.98	0.9	0.96	0.93	0.87	0.95	0.93	0.96	0.93	0.93	0.97	0.85	1	0.98	0.98	0.95	0.87	0.98	0.98	0.97	0.83	0.95	0.89	0.93
NSC_scaffold_contig593-552c	144068	144069	1	0.91	0.91	0.93	0.8	0.85	0.86	1	0.91	0.86	0.84	0.97	0.89	1	0.9	0.97	0.84	0.91	0.87	0.98	0.95	0.9	0.96	1	0.95	0.89	0.89	0.89	1	0.93
NSC_scaffold_contig593-552c	566312	566313	1	0.92	0.83	0.89	0.75	0.91	0.88	0.93	0.81	0.89	0.82	0.8	0.93	0.89	0.96	0.91	0.92	0.93	0.85	0.94	0.89	0.83	0.96	0.93	0.84	0.9	0.88	0.9	0.95	0.96
NSC_scaffold_contig598	504836	504837	1	0.93	0.97	0.96	0.81	1	1	0.9	0.98	0.95	0.97	1	0.98	0.95	1	1	0.92	0.96	1	0.94	0.93	1	0.9	1	0.97	0.97	0.85	0.97	0.83	0.96
NSC_scaffold_contig595	129889	129890	1	0.9	0.97	0.88	0.88	0.96	0.92	0.93	0.94	0.95	0.91	0.96	0.93	0.89	0.98	0.89	0.88	0.96	0.96	0.98	0.96	0.96	0.91	0.87	0.97	0.94	0.84	0.91	0.91	0.89
NSC_scaffold_contig594	171674	171675	1	0.98	0.96	0.94	0.71	0.96	1	0.9	0.96	0.82	0.85	0.88	0.96	0.95	1	0.92	0.95	0.9	0.97	0.97	0.97	0.85	0.94	0.96	0.98	1	0.83	0.96	0.91	0.87
NSC_scaffold_contig593-552c	333293	333294	1	0.9	0.88	0.83	0.77	0.89	0.81	0.76	0.9	0.96	0.83	0.96	0.87	0.92	0.92	0.75	0.88	0.9	0.97	0.9	0.96	0.92	0.9	0.96	0.79	1	0.82	0.87	0.77	0.95
NSC_scaffold_contig592-558c-549c-548c-566	651638	651639	1	0.96	0.94	0.98	0.75	0.96	0.97	0.93	0.92	0.93	0.93	0.98	0.88	0.94	0.89	0.94	0.98	0.89	0.97	0.97	0.94	0.94	0.98	0.89	0.98	0.95	0.91	0.92	0.92	0.91
NSC_scaffold_contig599	180006	180007	1	0.9	0.92	0.9	0.87	0.95	0.9	1	0.81	0.9	0.9	1	0.94	0.98	0.9	0.86	0.8	0.89	0.86	0.88	0.84	0.93	0.93	1	0.87	0.96	0.9	1	0.95	0.9
NSC_scaffold_ontig562c-575-591	252573	252574	1	0.85	0.92	0.67	0.82	0.85	0.92	0.97	0.86	0.85	0.83	0.81	0.96	0.91	0.96	0.85	0.8	0.95	0.85	0.86	0.78	0.73	0.83	0.77	0.95	0.81	0.88	0.93	0.92	0.83
NSC_scaffold_contig598	240644	240645	1	0.96	0.87	0.84	0.9	0.97	0.9	1	0.98	0.89	0.91	1	0.98	0.9	0.97	0.92	0.97	0.98	1	0.97	0.93	0.85	0.9	0.91	0.97	0.89	0.86	0.97	0.83	0.89
NSC_scaffold_contig593-552c	17789	17790	1	0.96	0.94	0.98	0.76	1	0.97	0.95	0.96	1	0.96	0.94	1	0.96	1	0.96	0.93	0.92	0.93	0.93	0.96	0.93	0.9	0.93	0.99	0.97	0.98	1	0.88	1
NSC_scaffold_contig595	724573	724574	1	0.98	0.98	0.96	0.81	0.98	0.92	0.96	0.95	0.93	0.88	1	0.96	0.95	0.98	0.9	0.92	1	1	1	0.95	1	0.97	0.9	0.98	1	0.94	0.98	0.93	0.96
NSC_scaffold_contig599	139292	139293	1	0.95	0.92	0.92	0.83	0.99	1	0.95	0.95	1	0.83	0.97	0.98	0.98	0.97	1	0.92	0.9	0.95	0.97	1	0.98	0.9	1	0.96	0.96	0.87	0.98	0.88	0.94
NSC_scaffold_contig598	632249	632250	1	0.95	0.96	0.97	0.88	0.98	0.9	0.93	1	0.95	1	1	1	0.99	0.97	0.96	1	0.92	1	0.98	1	0.97	0.97	0.98	0.99	0.96	1	1	0.98	1
NSC_scaffold_contig588	246669	246670	1	0.96	1	0.97	0.8	1	0.97	1	0.98	1	0.98	0.94	1	1	1	1	0.9	1	1	0.97	0.91	1	0.97	0.92	1	1	0.87	0.95	0.98	0.97
NSC_scaffold_contig551	7996	7997	1	0.98	0.94	0.96	0.88	0.91	0.94	1	0.95	0.97	0.95	0.98	0.95	0.96	0.93	1	0.98	0.93	0.96	0.96	0.97	1	0.93	0.96	0.98	0.97	0.92	0.91	0.96	0.94
NSC_scaffold_contig599	1354564	1354565	1	0.94	0.88	0.95	0.82	0.85	0.95	0.93	0.94	0.97	0.83	0.93	0.98	0.98	1	0.97	1	0.91	1	0.95	0.98	0.94	0.9	0.91	0.98	0.93	0.77	0.87	0.91	0.87
NSC_scaffold_ontig562c-575-591	524823	524824	1	0.94	0.96	0.86	0.79	0.96	0.94	0.94	0.89	0.97	0.87	0.98	0.95	1	1	0.96	0.97	0.93	0.98	1	0.97	0.98	0.97	0.88	1	0.97	0.82	0.94	1	0.97
NSC_scaffold_contig594	183613	183614	1	0.88	0.9	0.86	0.83	0.94	1	0.92	0.95	0.84	0.88	0.93	0.95	1	0.92	0.91	0.91	0.8	0.96	1	0.71	0.91	0.91	0.96	0.91	0.95	0.82	0.82	0.91	0.95
NSC_scaffold_contig584	180900	180901	1	0.9	0.96	0.93	0.88	0.92	0.97	0.98	0.97	0.96	0.98	0.94	0.89	0.93	0.94	0.97	0.99	0.93	0.93	0.97	0.97	0.97	0.92	0.93	0.91	0.96	0.93	0.94	0.89	0.94
NSC_scaffold_contig588	344425	344426	1	0.89	0.92	0.89	0.77	0.92	0.97	0.96	0.88	0.91	0.89	0.89	0.98	0.97	0.9	0.95	0.97	0.9	0.92	1	0.97	0.96	0.97	0.92	0.97	0.88	0.88	0.91	0.89	0.97
NSC_scaffold_contig598	82891	82892	1	0.93	0.97	0.94	0.7	0.91	0.96	0.96	0.96	0.86	0.91	1	0.95	0.95	0.95	0.9	0.9	0.93	0.94	0.97	0.93	0.97	0.95	0.96	0.98	1	0.8	0.97	1	0.9
NSC_scaffold_contig586	219887	219888	1	0.93	0.94	0.9	0.87	1	0.96	1	0.95	0.9	0.9	0.88	0.97	0.98	1	0.95	0.94	0.93	1	0.96	0.94	0.97	1	0.96	1	0.94	0.98	0.97	0.91	1
NSC_scaffold_contig582	297127	297128	1	0.97	0.93	0.88	0.76	0.96	0.88	1	0.93	1	0.84	0.91	0.96	0.96	0.88	0.93	0.9	1	1	0.93	0.97	0.97	0.91	0.95	1	0.97	0.97	0.95	0.97	0.95
NSC_scaffold_contig598	578261	578262	1	0.93	0.98	0.9	0.8	0.99	0.96	0.96	0.95	0.98	0.88	0.98	0.99	0.93	1	0.94	0.88	0.87	0.98	0.96	1	1	0.98	0.98	0.98	1	0.83	0.98	1	1
NSC_scaffold_contig596-571c	940580	940581	1	0.98	0.94	0.95	0.76	0.97	0.94	1	0.96	1	0.95	0.96	0.95	0.95	0.96	1	0.88	0.93	1	0.96	0.96	0.95	0.97	0.88	0.92	1	0.95	0.95	0.95	0.93
NSC_scaffold_contig597	600541	600542	1	0.93	0.89	0.96	0.82	0.93	0.9	0.97	0.9	0.81	0.95	0.9	0.9	0.95	0.93	0.96	0.89	0.93	0.89	0.95	0.97	0.93	0.89	0.92	0.9	0.98	0.86	0.94	0.96	0.97
NSC_scaffold_contig594	405657	405658	1	0.97	0.82	0.95	0.81	0.99	0.97	0.95	0.94	0.95	0.93	0.97	0.96	1	0.92	0.88	0.94	0.93	1	1	0.96	0.91	0.9	0.95	0.94	0.88	0.87	1	1	0.9
NSC_scaffold_ontig562c-575-591	789234	789235	1	0.87	0.9	0.8	0.63	0.85	0.95	0.94	0.83	0.93	0.81	0.93	0.95	0.86	0.94	0.95	0.95	0.78	0.9	0.93	0.92	0.97	0.93	0.94	0.94	0.93	0.8	0.85	0.91	0.94
NSC_scaffold_contig594	50223	50224	1	1	0.95	0.96	0.84	0.98	1	0.95	1	0.96	0.96	1	1	0.97	0.95	1	0.98	0.92	1	1	0.92	0.96	0.97	0.98	0.97	1	0.94	0.97	1	0.95
NSC_scaffold_contig588	236567	236568	1	0.93	0.87	0.94	0.86	0.89	0.93	0.96	0.95	0.84	0.89	0.93	0.91	0.94	0.96	0.93	0.86	0.8	0.92	0.95	0.97	0.91	0.92	0.96	0.96	0.95	0.77	0.96	0.9	0.91
NSC_scaffold_contig587-553c	74081	74082	1	0.68	0.92	0.82	0.66	0.88	0.9	0.96	0.89	0.75	0.75	0.76	0.86	0.89	0.75	0.82	0.74	0.85	0.84	0.76	0.75	0.97	0.78	0.84	0.86	0.82	0.76	0.76	0.89	1
NSC_scaffold_contig597	518142	518143	1	0.95	0.9	0.85	0.76	0.85	0.89	0.95	0.85	0.91	0.88	0.95	0.96	0.92	1	0.94	0.88	0.78	0.94	0.88	0.96	0.88	0.93	0.88	0.98	0.91	0.9	0.86	0.98	0.93
NSC_scaffold_contig595	220643	220644	1	0.86	0.93	0.91	0.89	0.93	0.93	0.85	0.88	0.89	0.93	0.97	0.9	0.85	0.94	0.88	0.86	0.88	0.89	0.87	0.91	0.87	0.84	0.86	0.89	0.95	0.88	0.86	0.87	0.84
NSC_scaffold_contig588	256549	256550	1	0.94	0.93	0.93	0.82	1	0.96	0.97	0.89	0.96	0.86	0.92	1	1	0.96	0.96	0.96	0.88	0.94	0.88	0.86	1	0.82	0.94	1	0.92	0.89	0.97	0.94	0.96
NSC_scaffold_contig594	405655	405656	1	0.97	0.85	0.89	0.84	1	1	0.97	0.94	0.95	0.9	0.97	0.98	1	0.92	1	0.96	0.93	0.97	1	0.96	0.9	0.82	0.95	0.94	0.92	0.89	0.97	0.97	0.9
NSC_scaffold_contig596-571c	58512	58513	1	0.9	0.94	0.94	0.7	1	0.96	0.98	0.97	0.94	0.97	0.97	0.99	0.99	0.98	0.98	0.96	0.98	0.97	0.98	0.95	1	0.96	0.92	0.99	0.95	0.81	0.97	0.96	0.95
NSC_scaffold_contig594	505121	505122	1	0.98	0.96	0.97	0.84	0.99	0.98	0.91	0.91	0.96	0.91	1	0.92	0.98	0.93	0.95	0.97	0.96	0.97	0.94	0.93	0.91	0.89	0.97	0.97	1	0.94	0.93	0.94	1
NSC_scaffold_contig587-553c	232639	232640	1	0.95	0.93	0.96	0.79	0.97	0.98	0.98	0.99	0.98	0.89	1	0.96	0.95	1	0.9	1	1	0.98	1	1	0.91	0.85	0.99	1	0.92	0.91	0.92	0.96	0.97
NSC_scaffold_contig597	403449	403450	1	0.96	0.92	0.93	0.84	0.94	0.94	0.91	0.95	0.7	0.88	1	0.83	0.97	0.88	0.93	0.88	0.92	0.9	0.92	0.83	0.86	0.88	0.93	0.97	1	0.83	0.88	0.91	0.96
NSC_scaffold_contig581	169688	169689	1	1	0.8	0.98	0.92	1	1	0.85	0.96	0.9	0.86	0.97	0.91	0.97	0.96	0.97	0.95	0.95	1	0.92	1	1	0.97	0.97	0.9	0.92	0.89	0.95	0.9	0.86
NSC_scaffold_contig599	264497	264498	1	0.9	0.89	0.93	0.77	0.88	0.87	1	0.91	0.91	0.89	0.95	0.91	0.9	0.87	0.8	0.79	0.82	0.79	0.94	0.9	0.89	0.78	0.92	0.94	0.91	0.89	0.95	0.83	0.89
NSC_scaffold_contig597	533464	533465	1	0.92	0.91	0.88	0.78	0.86	0.82	0.95	0.86	1	0.79	0.81	0.89	0.85	0.97	0.86	0.79	0.85	0.89	0.89	0.89	0.93	0.93	0.96	1	0.88	0.89	0.98	0.88	0.96
NSC_scaffold_contig590	483948	483949	1	0.85	0.91	0.85	0.86	0.99	0.97	0.92	0.95	1	0.97	0.93	0.92	0.91	0.93	0.91	0.93	0.97	1	0.96	1	0.93	0.93	0.94	0.91	0.98	0.93	0.94	0.97	0.97
NSC_scaffold_contig595	375443	375444	1	0.97	0.88	1	0.72	0.94	0.93	0.96	0.93	0.93	0.8	0.98	0.95	0.93	1	1	0.96	0.93	0.97	0.89	0.92	0.92	0.97	0.88	1	0.97	0.93	0.88	1	0.96
NSC_scaffold_contig590	160634	160635	1	0.91	0.91	0.95	0.97	0.96	0.94	0.95	0.92	0.9	0.97	0.98	0.96	0.94	1	0.96	0.87	0.97	0.93	0.94	0.94	0.95	1	0.97	0.95	0.93	0.9	0.94	0.91	0.9
NSC_scaffold_contig595	611619	611620	1	0.95	0.96	0.97	0.81	0.98	0.92	1	0.92	1	0.82	0.97	0.93	0.95	1	0.92	0.98	0.96	0.88	0.99	0.97	1	0.92	0.97	1	1	0.94	1	0.97	0.98
NSC_scaffold_contig596-571c	1019689	1019690	1	0.95	0.9	0.9	0.82	0.98	0.95	0.89	0.98	0.93	0.88	0.97	0.95	0.97	0.84	0.98	0.89	0.98	0.95	0.94	1	0.89	0.95	0.9	1	0.98	0.78	0.93	0.98	0.96
NSC_scaffold_contig593-552c	124613	124614	1	0.84	0.95	0.98	0.86	0.95	1	0.95	0.92	1	0.86	1	0.96	1	0.9	0.95	0.97	0.94	0.95	1	0.94	1	0.97	0.91	0.97	0.94	0.8	0.92	0.93	0.92
NSC_scaffold_ontig562c-575-591	99747	99748	1	0.92	0.9	0.91	0.76	0.92	0.96	1	0.9	0.96	0.92	0.97	0.94	0.94	0.97	0.96	0.98	0.86	0.93	0.98	0.88	0.95	0.93	0.93	0.98	0.96	0.92	0.95	0.94	0.97
NSC_scaffold_contig568-546-580	151696	151697	1	0.92	0.98	1	0.88	0.95	1	0.92	0.98	1	0.98	0.94	1	1	0.96	0.98	1	0.98	0.96	1	0.97	0.96	1	0.97	1	0.97	0.96	0.97	0.98	1
NSC_scaffold_contig590	483438	483439	1	0.92	0.91	1	0.79	0.94	0.93	0.98	0.96	0.93	0.86	0.85	1	0.97	0.97	1	0.9	0.88	0.95	0.96	1	0.98	0.88	0.96	0.96	0.96	0.94	0.98	0.93	1
NSC_scaffold_contig590	232849	232850	1	1	0.83	0.91	0.76	0.97	1	0.96	0.85	0.95	0.96	0.91	0.94	0.98	0.9	0.89	0.97	0.88	1	0.97	0.97	0.96	0.93	0.88	0.96	0.93	1	0.89	0.97	0.96
NSC_scaffold_contig594	146186	146187	1	0.89	0.91	0.96	0.84	0.99	0.98	0.98	0.88	1	0.86	0.9	0.94	0.94	0.88	0.89	1	0.91	0.92	0.97	1	0.93	0.96	0.87	0.96	0.95	0.84	0.94	0.94	0.79
NSC_scaffold_contig598	392049	392050	1	0.94	0.89	0.94	0.74	0.96	1	0.96	0.93	0.91	0.98	0.92	0.89	0.95	1	0.93	1	0.97	1	0.93	0.97	0.96	0.89	0.88	0.96	1	0.91	0.93	0.98	0.93
NSC_scaffold_contig594	324042	324043	1	0.74	0.82	0.91	0.77	0.74	0.82	0.87	0.87	0.69	0.84	0.73	0.88	0.82	0.84	0.91	0.85	0.8	0.84	0.93	0.9	0.9	0.77	0.89	0.95	0.77	0.75	0.93	0.93	0.93
NSC_scaffold_contig593-552c	349503	349504	1	0.77	0.89	0.9	0.75	0.82	0.87	0.82	0.85	0.9	0.75	0.9	0.9	0.87	0.76	0.87	0.76	0.87	0.93	0.88	0.79	0.89	0.89	0.88	0.88	0.86	0.86	0.84	0.83	0.97
NSC_scaffold_contig599	1333160	1333161	1	0.84	0.91	0.94	0.7	0.95	0.91	0.86	0.88	0.9	0.88	1	0.93	0.94	1	0.93	0.89	0.93	0.92	0.92	0.97	0.91	0.95	0.91	0.94	0.92	0.93	0.9	0.96	1
NSC_scaffold_contig555-550-574	88677	88678	1	0.93	0.89	1	0.82	0.96	0.97	0.97	0.97	0.95	0.91	1	0.93	0.98	0.96	0.95	0.95	0.94	0.97	0.97	0.91	0.96	0.93	0.95	0.96	0.92	0.97	0.98	1	0.92
NSC_scaffold_contig599	912545	912546	1	0.85	0.97	0.98	0.8	0.92	0.97	1	0.93	0.82	0.89	0.91	0.98	0.96	0.97	0.93	0.9	0.93	0.93	0.86	0.9	0.93	0.96	1	1	0.87	0.9	0.97	0.91	0.87
NSC_scaffold_contig587-553c	277682	277683	1	0.91	0.96	0.96	0.74	0.92	0.92	1	0.91	0.9	0.89	0.95	0.96	0.97	0.86	1	0.89	0.95	0.97	1	0.94	0.9	0.92	0.93	0.92	1	0.92	0.98	1	1
NSC_scaffold_contig596-571c	386564	386565	1	0.94	0.96	1	0.93	0.98	1	0.97	1	0.96	0.96	1	1	0.97	0.93	0.96	1	0.95	0.97	0.93	0.93	0.98	0.97	0.97	0.98	1	0.94	0.94	0.9	0.93
NSC_scaffold_contig568-546-580	37031	37032	1	0.91	0.88	0.9	0.78	0.98	0.88	0.92	0.86	0.88	0.78	0.91	0.93	0.91	0.96	0.96	0.89	0.89	1	0.95	0.83	0.94	0.87	0.97	1	1	0.84	0.91	0.91	0.95
NSC_scaffold_contig598	69280	69281	1	0.97	0.91	0.94	0.84	1	0.95	0.92	0.93	0.83	0.91	1	0.98	0.98	0.9	0.95	0.97	0.91	0.98	0.97	1	0.93	0.95	0.94	0.97	0.97	0.96	0.94	0.96	1
NSC_scaffold_contig597	1225118	1225119	1	0.83	0.88	0.94	0.81	0.93	0.97	0.91	0.95	0.97	0.8	0.93	0.93	0.9	1	0.97	0.92	0.93	0.91	0.98	0.97	0.95	0.9	1	0.86	0.89	0.92	0.98	0.82	0.95
NSC_scaffold_contig594	184850	184851	1	0.9	0.95	0.86	0.67	0.95	0.95	0.97	0.8	0.88	0.88	0.94	1	1	0.95	0.96	0.93	0.94	1	0.95	0.96	0.96	0.88	0.93	1	0.96	0.85	0.95	0.89	1
NSC_scaffold_contig593-552c	407722	407723	1	0.93	0.98	0.97	0.72	0.98	0.94	0.93	0.93	0.97	0.92	0.96	0.97	0.91	0.94	0.89	0.92	0.97	0.96	0.98	1	0.91	0.94	0.94	0.95	1	0.94	1	1	1
NSC_scaffold_contig593-552c	577512	577513	1	0.92	0.96	1	0.77	0.98	1	0.96	0.93	0.86	0.91	0.98	0.93	1	1	0.97	0.98	0.89	0.91	1	1	0.97	0.97	0.95	0.97	0.97	0.92	0.95	0.96	0.91
NSC_scaffold_contig595	507771	507772	1	0.98	0.97	0.95	0.85	0.94	1	0.96	0.98	0.98	0.98	0.96	1	1	1	0.96	1	0.95	0.91	0.94	1	0.98	1	0.97	0.98	1	0.96	1	0.96	1
NSC_scaffold_contig593-552c	37720	37721	1	0.96	0.98	0.94	0.89	0.98	1	0.98	0.94	1	0.95	0.91	0.95	0.99	0.98	0.97	0.97	0.95	0.96	0.98	0.93	0.93	0.98	0.96	0.99	0.98	0.96	0.95	0.97	0.96
NSC_scaffold_contig594	261649	261650	1	0.98	0.91	1	0.91	0.99	1	1	0.94	0.9	1	0.94	0.93	1	0.93	0.98	0.96	0.93	1	1	1	0.97	1	1	0.98	0.98	0.95	0.94	1	0.97
NSC_scaffold_contig570	79980	79981	1	0.86	0.85	0.93	0.76	0.93	0.81	0.91	0.85	1	0.79	0.96	0.97	0.9	0.91	0.84	0.82	0.88	0.91	0.98	0.98	0.98	0.89	0.92	0.98	0.93	0.74	0.95	0.91	0.89
NSC_scaffold_contig599	965973	965974	1	0.89	0.93	0.9	0.73	0.95	0.91	0.91	0.85	0.84	0.87	0.96	0.94	0.94	0.97	0.94	0.98	0.9	0.94	0.89	0.95	0.98	0.95	0.93	0.95	0.97	0.87	0.94	0.93	0.94
NSC_scaffold_contig599	319175	319176	1	0.94	0.96	0.9	0.93	0.94	0.97	0.95	0.95	0.98	0.86	0.91	0.95	0.96	0.95	0.98	0.92	0.92	0.96	0.92	0.96	0.93	0.95	0.91	1	1	0.87	0.85	0.93	0.97
NSC_scaffold_contig584	188385	188386	1	0.92	0.9	1	0.63	0.88	0.95	0.9	0.82	1	0.94	0.86	0.97	0.92	0.89	1	0.95	0.83	0.98	1	0.84	0.83	0.92	0.91	0.99	0.94	0.86	0.91	0.94	0.95
NSC_scaffold_contig597	540353	540354	1	0.9	0.93	1	0.77	0.97	0.86	0.97	0.95	1	0.91	0.94	1	0.96	0.95	0.96	0.93	1	0.98	0.98	0.97	1	0.97	0.93	0.95	0.98	0.92	0.91	0.83	0.95
NSC_scaffold_contig597	795276	795277	1	0.97	0.86	0.93	0.76	0.94	0.95	0.82	1	0.97	0.85	1	0.93	0.97	1	0.87	0.96	1	0.96	1	0.96	0.96	0.85	0.95	0.97	0.95	0.93	0.95	0.94	0.96
NSC_scaffold_contig597	119511	119512	1	0.77	0.82	0.91	0.68	0.85	0.81	0.87	0.83	0.73	0.78	0.9	0.96	1	0.91	0.93	0.82	0.8	0.82	0.9	0.89	0.88	0.89	0.87	0.89	0.79	0.88	0.79	0.86	0.85
NSC_scaffold_contig584	148582	148583	1	0.94	0.84	0.93	0.82	0.95	0.96	0.92	0.89	0.94	0.9	0.94	0.96	0.95	0.85	0.93	0.9	0.9	0.97	0.97	0.92	0.81	0.96	1	0.97	0.94	0.89	0.97	0.94	0.97
NSC_scaffold_contig573	99571	99572	1	0.91	0.94	0.96	0.88	0.95	0.97	0.98	0.97	0.98	0.98	0.98	0.94	0.97	0.96	0.95	0.96	0.95	0.98	1	0.92	0.9	0.97	0.91	0.97	0.94	0.95	0.95	0.96	0.92
NSC_scaffold_contig594	548200	548201	1	0.91	0.93	0.94	0.77	0.95	0.84	0.95	0.9	0.95	0.82	0.96	0.98	0.98	0.97	0.96	0.98	0.92	0.93	0.93	0.97	0.95	0.91	0.93	0.98	1	0.84	0.91	0.92	0.98
NSC_scaffold_contig555-550-574	194340	194341	1	0.93	0.93	0.96	0.85	0.98	1	0.96	0.89	0.9	0.88	0.96	0.97	0.97	0.96	0.95	0.93	0.95	0.93	0.98	0.98	0.94	0.98	0.97	0.94	1	0.93	0.96	0.92	0.9
NSC_scaffold_contig587-553c	79504	79505	1	0.98	0.93	0.94	0.78	0.97	1	0.92	0.98	1	1	0.94	0.98	0.87	0.98	0.97	0.98	0.94	1	0.97	0.94	0.98	0.94	0.95	1	1	0.92	0.94	0.98	0.95
NSC_scaffold_contig573	38372	38373	1	0.94	0.93	0.91	0.75	0.92	0.96	1	0.94	0.94	0.75	1	1	0.96	1	0.83	0.94	0.96	0.89	0.94	0.88	1	0.88	0.97	0.94	1	0.93	0.97	0.96	1
NSC_scaffold_contig587-553c	222578	222579	1	0.95	1	0.89	0.88	0.89	0.97	0.93	0.91	1	0.92	0.98	0.98	0.98	0.97	0.97	0.9	0.93	0.97	0.94	0.95	0.95	0.9	0.93	1	0.95	1	1	0.96	0.93
NSC_scaffold_contig592-558c-549c-548c-566	27184	27185	1	0.86	0.84	0.92	0.66	0.92	0.94	0.95	0.91	0.78	0.84	0.97	0.92	0.89	0.82	0.88	0.79	0.92	0.94	0.88	0.9	0.87	0.83	0.94	0.94	0.91	0.85	0.83	0.95	0.73
NSC_scaffold_contig588	181842	181843	1	0.97	0.94	0.97	0.83	0.98	0.97	1	1	1	0.9	0.96	0.97	0.97	1	0.98	1	0.96	0.94	0.97	0.95	0.97	0.98	0.98	0.97	0.98	0.96	1	0.98	0.98
NSC_scaffold_contig595	403597	403598	1	0.86	0.86	0.93	0.8	0.91	0.91	0.96	0.8	0.8	0.91	0.91	0.9	0.92	0.8	0.93	0.92	0.91	0.82	0.97	0.92	0.88	0.95	0.84	0.87	0.96	0.89	0.86	0.81	0.91
NSC_scaffold_contig592-558c-549c-548c-566	198740	198741	1	0.92	0.86	0.93	0.87	0.93	0.95	0.97	0.96	1	0.93	0.93	0.97	0.9	0.95	1	0.95	1	0.97	0.95	1	1	0.91	0.93	0.98	0.87	0.93	0.95	0.96	0.97
NSC_scaffold_contig597	1160098	1160099	1	0.91	0.95	1	0.87	0.95	0.97	0.97	0.96	0.97	0.94	0.93	1	0.96	0.94	1	0.91	1	0.93	1	0.93	0.96	0.95	0.97	0.97	0.95	0.94	0.98	0.94	0.95
NSC_scaffold_contig598	321480	321481	0.99	0.98	0.96	0.95	0.88	0.98	0.92	0.94	0.92	0.94	0.96	0.98	0.94	0.94	0.98	0.97	0.9	0.94	0.94	0.8	0.91	0.83	0.85	0.93	0.87	0.89	0.85	0.92	0.93	0.9
NSC_scaffold_contig598	150167	150168	0.99	1	1	0.95	0.74	0.99	0.93	1	0.96	0.95	0.96	0.98	0.97	0.98	0.97	0.99	0.91	0.95	0.94	0.96	0.9	0.93	0.96	0.95	0.95	0.91	0.93	0.95	0.95	0.97
NSC_scaffold_contig586	259881	259882	0.99	0.93	0.97	0.88	0.82	0.95	1	0.97	0.89	0.95	0.92	0.91	0.93	0.92	0.96	0.93	0.97	0.82	0.99	0.89	0.91	0.94	0.92	0.91	0.89	0.87	0.86	0.96	0.93	0.93
NSC_scaffold_ontig562c-575-591	439895	439896	0.99	0.95	0.94	0.91	0.78	0.89	0.94	0.91	0.91	0.95	0.8	0.88	0.94	0.95	0.94	0.95	0.92	0.81	0.94	0.92	0.89	0.88	0.84	0.84	0.89	0.82	0.84	0.95	0.91	0.88
NSC_scaffold_contig594	614438	614439	0.99	0.95	0.94	0.89	0.85	0.97	0.96	0.98	0.87	0.98	0.83	0.89	0.92	0.89	0.91	0.97	0.88	0.89	0.96	0.96	0.96	0.94	0.94	0.95	0.9	0.89	0.85	0.98	0.92	0.87
NSC_scaffold_contig596-571c	322596	322597	0.99	0.92	0.89	0.92	0.82	0.93	0.79	0.89	0.86	0.86	0.85	0.96	0.91	0.95	0.95	0.9	0.84	0.9	0.91	0.85	0.8	0.87	0.87	0.85	0.79	0.84	0.84	0.84	0.82	0.95
NSC_scaffold_contig583	68861	68862	0.99	0.97	0.98	0.96	0.84	0.95	0.98	0.91	0.93	0.96	0.91	0.93	0.98	0.98	0.96	0.9	0.95	0.88	0.98	0.94	0.94	0.93	0.87	0.92	0.95	0.96	0.93	0.93	0.95	0.9
NSC_scaffold_contig598	817191	817192	0.99	0.91	0.95	0.93	0.85	0.93	0.82	0.96	0.96	0.95	0.99	0.97	0.97	0.96	0.95	0.93	0.96	0.98	0.94	0.89	0.92	0.98	0.96	0.94	0.87	0.88	0.88	0.93	0.93	0.94
NSC_scaffold_contig579-589	568173	568174	0.99	0.97	0.98	1	0.91	0.96	0.97	0.95	0.97	0.95	0.89	0.93	1	0.99	1	0.96	0.95	0.98	0.99	0.95	0.96	0.97	0.95	0.91	0.95	0.95	0.91	0.96	0.97	0.95
NSC_scaffold_contig599	1394853	1394854	0.99	0.95	0.9	0.93	0.93	0.93	0.91	0.95	0.91	0.92	0.86	0.93	0.95	0.94	0.93	0.92	0.84	0.92	0.93	0.87	0.94	0.88	0.96	0.88	0.87	0.87	0.87	0.94	0.93	0.94
NSC_scaffold_contig599	1538770	1538771	0.99	0.95	0.94	0.92	0.85	0.97	0.95	0.84	1	0.86	0.87	0.98	0.92	0.88	0.92	0.87	0.96	0.89	0.92	0.91	0.98	0.9	0.95	0.94	0.92	0.9	0.85	0.96	0.94	0.91
NSC_scaffold_contig592-558c-549c-548c-566	663658	663659	0.99	0.96	0.96	0.98	0.72	0.92	0.89	0.94	0.91	0.97	0.93	0.9	0.96	0.97	0.98	0.95	0.89	0.8	0.97	0.93	0.98	0.93	0.91	0.82	0.94	0.93	0.88	1	1	0.96
NSC_scaffold_contig599	352904	352905	0.99	0.93	0.92	0.9	0.75	0.93	0.95	0.91	0.83	0.77	0.89	0.96	0.98	0.96	1	0.9	0.94	0.89	0.95	0.94	0.87	0.9	0.89	0.94	0.87	0.78	0.89	0.93	0.9	0.81
NSC_scaffold_contig592-558c-549c-548c-566	112219	112220	0.99	0.99	0.98	0.91	0.81	0.93	0.96	0.98	0.95	1	0.89	0.95	0.97	0.97	0.95	0.96	0.94	0.87	0.9	0.93	0.96	0.99	0.94	0.96	0.96	0.95	0.98	0.9	0.92	0.92
NSC_scaffold_contig582	189958	189959	0.99	0.95	0.91	0.95	0.88	0.88	0.97	0.94	0.88	0.87	0.86	0.98	0.93	0.93	0.92	0.91	0.85	0.97	0.88	0.95	0.94	0.91	0.89	0.93	0.89	0.9	0.89	0.97	0.95	0.84
NSC_scaffold_contig588	256759	256760	0.99	0.95	0.92	0.95	0.83	0.9	0.92	0.93	0.93	0.97	0.92	0.93	0.94	0.94	0.95	0.89	0.87	0.93	0.89	0.92	0.92	0.82	0.86	0.92	0.91	0.88	0.81	0.91	0.93	0.88
NSC_scaffold_contig588	23240	23241	0.99	0.92	0.95	0.95	0.85	0.89	0.83	0.95	0.85	0.93	0.83	0.91	0.93	0.95	0.96	0.91	0.92	0.86	0.96	0.94	0.92	0.95	0.92	0.95	0.91	0.91	0.88	0.85	0.93	0.91
NSC_scaffold_contig587-553c	71710	71711	0.99	0.88	0.93	0.93	0.71	0.84	0.92	0.89	0.83	0.88	0.9	0.92	0.83	0.84	0.9	0.85	0.85	0.85	0.82	0.9	0.88	0.82	0.79	0.97	0.89	0.81	0.77	0.86	0.86	0.84
NSC_scaffold_contig581	217854	217855	0.99	0.96	0.95	0.92	0.96	0.94	0.95	0.95	0.84	0.85	0.86	0.89	0.93	0.9	0.95	0.92	0.91	0.89	0.99	0.91	0.91	0.95	0.95	0.85	0.91	0.95	0.88	0.92	0.86	0.96
NSC_scaffold_contig586	128991	128992	0.99	0.92	0.94	0.84	0.89	0.95	0.88	0.95	0.86	0.89	0.78	0.93	0.94	0.99	0.91	0.96	0.92	0.84	0.95	0.95	0.98	0.96	1	0.88	0.92	0.87	0.82	0.93	0.94	0.88
NSC_scaffold_contig585	57481	57482	0.99	0.99	0.97	0.97	0.88	0.98	0.98	0.93	0.95	0.95	0.9	1	0.98	0.99	0.95	0.94	0.94	0.95	0.97	0.93	0.94	0.96	0.92	0.98	0.97	0.96	0.93	0.96	0.94	0.95
NSC_scaffold_contig597	378377	378378	0.99	0.9	0.95	0.97	0.85	0.91	0.9	0.93	0.94	0.9	0.86	0.98	0.89	0.87	0.96	0.89	0.85	0.93	0.89	0.91	0.89	0.94	0.92	0.87	0.84	0.84	0.92	0.87	0.88	0.85
NSC_scaffold_contig581	253710	253711	0.99	0.97	0.92	0.95	0.85	0.91	0.87	0.96	0.98	0.92	0.83	0.95	0.93	0.92	1	0.87	0.85	0.87	0.97	0.97	0.85	0.86	0.89	0.87	0.92	0.82	0.68	0.84	0.92	0.86
NSC_scaffold_contig596-571c	1253020	1253021	0.99	0.89	0.98	0.95	0.79	0.95	0.85	0.94	0.92	0.88	0.84	0.95	0.87	0.87	0.98	0.96	0.92	0.91	0.91	0.94	0.93	0.89	0.83	0.92	0.92	0.85	0.83	0.89	0.83	0.92
NSC_scaffold_contig588	83068	83069	0.99	0.93	0.92	0.82	0.67	0.91	0.96	0.95	0.87	0.98	0.83	0.94	0.87	0.91	0.96	0.9	0.86	0.89	0.87	0.9	0.86	0.98	0.91	0.87	0.91	0.84	0.9	0.9	0.99	0.93
NSC_scaffold_contig598	970924	970925	0.99	0.96	0.88	0.93	0.82	0.95	0.94	0.9	0.88	0.9	0.86	1	0.93	0.92	0.96	0.88	0.98	0.95	0.96	0.95	0.93	0.89	0.92	0.94	0.89	0.88	0.85	0.87	0.86	0.84
NSC_scaffold_contig555-550-574	15138	15139	0.99	0.92	0.87	0.94	0.82	0.94	0.9	0.96	0.83	0.96	0.93	0.86	0.89	0.94	0.97	0.91	0.72	0.85	0.88	0.85	0.87	0.9	0.86	0.93	0.84	0.88	0.84	0.89	0.94	0.9
NSC_scaffold_contig584	105866	105867	0.99	0.96	0.96	0.95	0.87	0.99	0.98	0.97	0.89	0.93	0.81	0.97	0.98	0.97	0.98	0.97	0.92	0.96	1	0.97	0.92	0.98	0.96	0.96	0.96	0.94	0.92	0.96	0.98	0.99
NSC_scaffold_contig590	420397	420398	0.99	0.98	0.93	0.87	0.67	1	0.92	0.83	0.86	0.91	0.71	0.9	0.95	0.91	0.94	0.93	0.84	0.88	0.88	0.92	0.84	0.87	0.9	0.91	0.93	0.9	0.78	0.86	0.92	0.97
NSC_scaffold_contig561	23701	23702	0.99	0.87	0.96	0.86	0.78	0.82	0.83	0.87	0.91	0.85	0.81	0.85	0.95	0.88	0.87	0.92	0.89	0.93	0.8	0.85	0.73	0.9	0.87	0.93	0.89	0.87	0.81	0.87	0.88	0.94
NSC_scaffold_contig578	29076	29077	0.99	0.98	0.96	1	0.98	0.89	0.96	0.98	0.92	0.96	0.97	0.97	0.98	0.99	0.96	0.96	0.96	0.97	0.98	0.97	0.96	0.93	0.97	0.92	0.96	0.96	0.92	0.96	1	0.93
NSC_scaffold_contig598	461149	461150	0.99	0.96	0.91	0.99	0.81	0.97	0.95	0.97	0.92	0.95	0.89	0.92	1	0.93	0.87	0.95	0.94	0.92	0.97	0.98	0.94	0.94	0.93	0.95	0.91	0.91	0.91	0.98	0.95	0.84
NSC_scaffold_contig582	266935	266936	0.99	1	0.95	0.91	0.64	0.96	0.98	1	0.81	1	0.92	1	0.91	0.94	1	0.95	0.94	0.87	0.93	0.97	0.96	0.98	0.98	0.98	0.87	0.97	0.92	0.88	1	0.97
NSC_scaffold_ontig562c-575-591	770625	770626	0.99	0.98	0.96	0.95	0.77	0.96	0.96	0.95	0.92	0.98	0.86	0.93	0.95	0.93	0.9	0.91	0.94	0.91	0.95	0.98	0.94	0.86	0.94	0.95	0.94	0.94	0.81	0.96	0.88	1
NSC_scaffold_ontig562c-575-591	166050	166051	0.99	0.96	0.94	0.88	0.7	0.93	0.88	0.95	0.85	0.93	0.85	0.96	0.92	0.91	0.91	0.89	0.85	0.9	0.94	0.96	0.85	0.93	0.95	0.91	0.95	0.86	0.92	0.91	0.93	0.93
NSC_scaffold_contig593-552c	527130	527131	0.99	0.94	0.92	0.93	0.83	0.94	0.88	1	0.88	0.85	0.87	0.92	0.95	0.92	0.89	0.95	0.9	0.88	0.93	0.91	0.98	0.89	0.98	0.92	0.94	0.89	0.83	0.91	0.95	0.88
NSC_scaffold_contig595	513408	513409	0.99	0.96	0.93	0.94	0.79	0.98	0.92	0.96	0.9	0.84	0.87	0.96	0.98	0.95	0.92	0.88	0.91	0.88	0.96	0.94	0.86	0.96	0.9	0.94	0.96	0.89	0.83	0.85	0.95	0.94
NSC_scaffold_contig583	119767	119768	0.99	0.96	0.98	0.92	0.8	0.91	0.92	0.89	0.92	0.93	0.9	0.9	0.9	0.97	0.98	0.96	0.91	0.9	0.91	0.98	0.94	0.88	0.97	0.96	0.96	0.96	0.88	0.97	0.96	0.98
NSC_scaffold_contig586	21178	21179	0.99	0.9	0.92	0.88	0.75	0.94	0.99	0.91	0.87	0.87	0.82	0.9	0.97	0.93	0.96	0.97	0.93	0.89	0.93	0.93	1	0.86	0.95	0.97	0.94	0.84	0.79	0.89	0.97	0.97
NSC_scaffold_contig582	15749	15750	0.99	0.92	0.97	0.94	0.77	0.97	0.98	0.98	0.96	0.94	0.91	0.96	0.99	0.97	1	0.96	0.95	0.95	0.94	0.95	0.98	0.95	0.95	0.96	0.95	0.92	0.88	0.97	0.99	0.97
NSC_scaffold_contig596-571c	341353	341354	0.99	0.92	0.84	0.85	0.74	0.94	0.95	0.89	0.89	0.93	0.92	0.98	0.9	0.91	0.93	0.83	0.89	0.95	0.86	0.86	0.94	0.95	0.93	0.84	0.85	0.87	0.83	0.93	0.92	0.81
NSC_scaffold_contig597	769387	769388	0.99	0.96	0.96	0.96	0.79	0.93	0.96	0.95	0.98	0.98	0.84	0.95	0.87	0.97	0.98	0.97	0.98	0.95	0.97	0.95	1	0.97	0.97	0.93	0.96	0.88	0.95	0.99	0.94	0.98
NSC_scaffold_contig587-553c	285463	285464	0.99	0.95	0.94	0.94	0.74	0.95	0.92	0.98	0.88	0.95	0.89	0.92	0.98	1	0.98	0.98	0.9	0.93	0.96	0.97	0.93	0.9	0.91	0.91	0.98	0.84	0.87	0.9	0.96	0.98
NSC_scaffold_contig596-571c	259155	259156	0.99	0.98	0.96	0.96	0.8	0.95	0.88	0.96	0.94	0.9	0.86	0.8	0.95	0.93	0.94	0.95	0.92	0.96	0.96	0.91	0.95	0.94	0.98	0.95	0.95	0.97	0.85	0.91	0.97	0.93
NSC_scaffold_contig582	100245	100246	0.99	0.94	0.93	0.8	0.78	0.85	0.8	0.74	0.86	0.8	0.87	0.9	0.93	0.86	0.9	0.9	0.86	0.9	0.94	0.92	0.92	0.88	0.92	0.89	0.95	0.9	0.75	0.89	0.91	0.89
NSC_scaffold_contig596-571c	1111486	1111487	0.99	0.98	0.93	0.98	0.83	0.98	0.9	0.95	0.87	0.94	0.9	0.96	0.94	0.92	0.98	1	0.97	0.98	0.95	0.99	1	0.95	0.9	0.98	0.95	0.95	0.89	0.93	0.97	0.93
NSC_scaffold_contig597	350129	350130	0.99	1	1	0.98	0.88	0.98	1	1	0.96	1	0.93	1	0.97	1	0.98	0.95	0.94	0.94	0.98	0.95	1	0.98	0.98	0.98	0.95	1	0.98	0.98	0.98	0.97
NSC_scaffold_contig598	1354143	1354144	0.99	0.91	0.97	0.86	0.84	0.97	0.94	0.93	0.9	0.84	0.82	0.91	0.92	0.88	0.92	0.91	0.81	0.82	0.9	0.96	0.93	0.88	0.98	0.91	0.91	0.95	0.89	0.93	0.97	0.9
NSC_scaffold_contig599	1530707	1530708	0.99	0.98	0.99	0.97	0.86	0.96	0.97	1	0.9	0.95	0.88	0.97	0.94	0.96	0.91	0.95	0.94	0.92	0.96	0.98	0.99	0.97	0.95	0.93	0.97	0.99	0.94	0.95	0.89	0.97
NSC_scaffold_contig599	168963	168964	0.99	0.95	0.97	0.97	0.66	0.99	0.94	1	0.97	0.95	0.91	0.97	0.94	0.9	0.92	0.95	0.96	0.94	0.98	0.92	0.98	0.93	0.97	0.9	0.96	0.96	0.88	0.95	0.98	0.92
NSC_scaffold_contig598	593255	593256	0.99	0.93	0.95	0.94	0.95	0.95	0.9	0.92	0.86	0.88	0.83	0.93	0.88	0.95	0.93	0.97	0.88	0.91	0.93	0.94	0.97	0.97	0.88	0.94	0.94	0.92	0.94	0.97	0.88	1
NSC_scaffold_contig599	590023	590024	0.99	0.93	0.86	0.93	0.91	0.93	0.93	0.98	0.89	0.87	0.81	0.92	0.86	0.91	0.89	0.95	0.88	0.96	0.98	0.85	0.9	0.91	0.93	0.91	0.92	0.88	0.78	0.87	0.94	0.98
NSC_scaffold_contig596-571c	1188228	1188229	0.99	0.93	0.98	0.93	0.87	0.92	0.95	0.98	0.89	0.9	0.93	0.94	0.95	0.97	0.93	0.93	0.95	0.88	0.89	0.91	0.93	0.9	0.89	0.91	0.99	0.9	0.85	0.9	0.89	0.92
NSC_scaffold_contig598	733460	733461	0.99	0.9	0.95	0.89	0.88	0.91	0.93	0.97	0.89	0.95	0.93	0.89	0.93	0.96	0.94	0.96	0.9	0.89	0.94	0.97	0.93	0.96	0.95	0.95	0.92	0.94	0.84	0.97	0.96	0.98
NSC_scaffold_contig579-589	381908	381909	0.99	0.9	0.98	0.89	0.84	0.89	0.92	0.97	0.98	1	0.91	0.96	0.97	0.97	0.91	0.96	0.96	0.93	0.95	0.95	0.96	0.97	1	0.99	0.95	0.93	0.8	0.93	0.98	0.88
NSC_scaffold_contig592-558c-549c-548c-566	572565	572566	0.99	0.88	0.99	0.86	0.85	0.91	0.92	0.95	0.89	0.96	0.82	0.97	0.97	0.96	0.96	0.94	0.93	0.96	0.95	0.95	0.98	0.92	0.9	0.96	0.89	0.95	0.87	0.96	0.93	0.93
NSC_scaffold_contig599	215929	215930	0.99	0.91	0.9	0.91	0.87	0.97	0.98	0.98	0.92	1	0.94	0.98	0.99	0.9	0.96	0.94	0.97	0.92	0.92	0.99	0.94	0.96	0.99	0.92	0.98	0.96	0.96	0.94	0.89	0.95
NSC_scaffold_contig597	612756	612757	0.99	0.97	0.95	0.93	0.86	0.97	0.94	0.93	0.95	0.9	0.77	0.95	0.92	0.92	0.92	0.94	0.97	0.94	0.96	0.85	0.85	0.87	0.86	0.92	0.94	0.98	0.8	0.94	0.98	0.91
NSC_scaffold_contig596-571c	296853	296854	0.99	0.97	0.92	0.98	0.8	0.87	0.86	0.97	0.94	0.91	0.86	0.97	0.99	0.92	0.97	0.99	0.95	0.94	0.99	0.92	0.91	0.93	0.92	0.92	0.98	0.91	0.84	0.94	0.95	0.97
NSC_scaffold_contig581	44494	44495	0.99	0.94	0.94	0.96	0.81	0.99	0.94	0.96	0.88	0.98	0.86	1	0.97	0.95	1	0.97	0.92	0.92	0.97	0.96	0.96	0.95	0.95	0.97	0.96	0.94	0.84	0.97	0.95	0.96
NSC_scaffold_contig568-546-580	340082	340083	0.99	0.95	0.91	0.92	0.71	0.86	0.91	0.89	0.87	0.93	0.84	0.89	0.86	0.92	0.87	0.92	0.79	0.9	0.94	1	0.95	0.94	0.92	0.94	0.96	0.87	0.91	0.86	0.98	0.92
NSC_scaffold_contig596-571c	296855	296856	0.99	0.96	0.97	0.98	0.8	0.88	0.88	0.97	0.93	0.96	0.88	0.98	0.97	0.94	0.92	0.99	0.96	0.94	1	0.9	0.91	0.97	0.93	0.95	0.98	0.96	0.88	0.91	0.98	0.98
NSC_scaffold_contig579-589	262189	262190	0.99	0.91	0.94	0.96	0.82	0.86	0.94	0.89	0.86	0.98	0.74	0.94	0.92	0.94	0.84	0.99	0.87	0.79	0.97	0.94	0.96	0.92	0.89	0.88	0.93	0.95	0.76	0.92	0.93	0.96
NSC_scaffold_contig594	692403	692404	0.99	0.9	0.89	0.95	0.94	0.95	0.88	0.95	0.94	0.97	0.91	0.96	0.95	0.98	0.95	0.98	0.96	0.88	0.96	0.98	0.97	0.91	0.92	0.91	0.95	0.97	0.96	0.94	0.97	0.87
NSC_scaffold_contig599	685145	685146	0.99	0.95	0.95	0.89	0.7	0.99	0.97	0.98	0.91	0.94	0.9	0.95	1	0.95	0.93	0.98	0.92	0.94	0.88	0.87	0.97	0.92	0.9	0.96	1	0.81	0.91	0.92	0.98	0.95
NSC_scaffold_contig592-558c-549c-548c-566	9585	9586	0.99	0.94	0.94	0.96	0.78	0.87	0.9	0.97	0.84	0.87	0.93	0.98	0.94	0.9	0.95	0.98	0.9	0.88	0.93	0.93	0.94	0.92	0.9	0.92	0.92	0.97	0.9	0.86	0.84	0.84
NSC_scaffold_contig593-552c	159550	159551	0.99	0.88	0.97	0.9	0.73	0.91	0.92	0.89	0.93	0.88	0.78	0.93	0.87	0.92	0.93	0.88	0.8	0.92	0.9	0.86	0.89	0.88	0.85	0.94	0.98	0.88	0.78	0.91	0.95	0.93
NSC_scaffold_contig570	67390	67391	0.99	0.98	0.95	0.92	0.86	0.98	0.94	1	0.96	0.96	0.83	0.98	0.97	0.88	0.92	0.96	0.86	0.86	1	0.96	0.97	0.93	0.93	0.92	0.99	0.95	0.86	0.98	0.93	0.96
NSC_scaffold_contig595	438340	438341	0.99	0.95	0.94	0.93	0.82	0.96	0.94	0.95	0.9	0.91	0.87	0.96	0.96	0.97	0.99	0.93	0.93	0.91	0.96	1	0.98	0.95	0.95	0.92	0.98	0.93	0.85	0.93	0.98	0.95
NSC_scaffold_contig579-589	57436	57437	0.99	0.95	0.91	0.98	0.73	0.98	0.98	0.98	0.97	1	0.97	0.96	0.98	1	0.98	1	0.97	0.98	0.96	1	1	0.98	0.92	0.96	0.98	1	0.95	0.94	0.95	1
NSC_scaffold_contig596-571c	126491	126492	0.99	0.93	0.94	0.98	0.82	0.91	0.93	0.93	0.92	0.93	0.84	0.97	0.99	0.91	0.98	1	0.97	0.93	0.93	0.95	0.98	0.92	0.95	0.95	0.93	0.95	0.92	0.94	0.96	1
NSC_scaffold_contig596-571c	353989	353990	0.99	0.96	0.95	0.92	0.86	0.9	0.95	0.94	0.84	0.82	0.82	0.94	0.95	0.98	0.92	0.91	0.87	0.82	0.96	0.9	0.93	0.92	0.84	0.96	0.97	0.96	0.88	0.96	0.93	0.95
NSC_scaffold_contig599	1182376	1182377	0.99	0.99	0.95	1	0.86	0.97	0.94	0.98	0.97	0.93	0.95	0.97	0.93	0.96	0.94	1	0.95	0.94	0.98	1	1	1	0.97	0.98	0.98	0.97	0.89	0.97	0.95	0.91
NSC_scaffold_contig572	140509	140510	0.99	0.98	1	0.95	0.8	0.96	0.97	0.95	0.98	0.96	0.97	1	0.97	0.94	0.96	0.86	0.93	0.96	0.98	0.98	0.98	0.92	0.99	0.95	0.98	1	0.92	0.93	0.97	0.95
NSC_scaffold_contig579-589	81698	81699	0.99	1	0.95	0.98	0.74	0.97	0.96	0.95	0.94	1	0.88	0.98	0.99	0.95	0.96	0.95	0.97	0.98	0.88	0.98	1	0.97	0.93	0.96	0.97	0.98	0.93	0.96	0.95	0.9
NSC_scaffold_contig597	650442	650443	0.99	0.94	0.91	0.94	0.89	0.96	0.92	0.98	0.91	0.96	0.91	0.97	0.98	0.98	0.95	0.95	0.91	0.9	0.93	0.97	0.93	0.97	0.96	0.9	0.94	0.95	0.81	0.96	0.95	0.94
NSC_scaffold_contig593-552c	197616	197617	0.99	0.92	0.81	0.88	0.89	0.89	0.97	0.81	0.9	0.79	0.84	0.89	0.85	0.92	0.89	0.95	0.84	0.87	0.91	0.91	0.88	0.86	0.96	0.92	0.89	0.87	0.8	0.86	0.88	0.89
NSC_scaffold_contig578	167433	167434	0.99	0.83	0.94	0.88	0.78	0.91	0.88	0.89	0.9	0.87	0.76	0.9	0.91	0.95	0.97	0.9	0.8	0.93	0.89	0.97	0.91	0.93	0.95	0.92	0.89	0.88	0.86	0.95	0.92	0.82
NSC_scaffold_contig579-589	498194	498195	0.99	0.95	0.93	0.88	0.78	0.96	0.91	0.94	0.97	0.95	0.88	0.93	0.97	0.95	0.91	0.91	0.9	0.89	0.92	0.95	0.93	0.95	0.89	0.94	0.97	0.9	0.93	0.89	1	0.86
NSC_scaffold_contig568-546-580	202266	202267	0.99	0.95	0.94	0.99	0.91	0.95	0.9	1	0.98	0.95	0.93	0.97	0.95	0.95	0.95	0.97	0.96	0.91	1	1	1	0.95	0.97	0.97	0.97	0.97	0.98	0.95	0.99	0.91
NSC_scaffold_contig579-589	286744	286745	0.99	0.91	0.93	0.95	0.8	0.92	0.95	0.95	0.97	0.94	0.96	0.97	0.93	0.92	0.95	0.93	0.96	0.87	0.96	0.94	0.95	0.97	0.92	0.9	0.95	0.92	0.88	0.94	0.96	0.92
NSC_scaffold_contig595	64448	64449	0.99	0.92	0.93	0.94	0.71	0.85	0.79	1	0.89	0.91	0.89	0.98	0.96	0.93	0.85	0.89	0.89	0.8	0.9	0.95	0.8	0.95	0.95	0.94	0.95	0.95	0.83	0.91	0.9	0.96
NSC_scaffold_contig599	559493	559494	0.99	0.94	0.94	0.94	0.76	0.95	1	1	0.95	0.96	0.91	1	0.93	0.97	1	0.96	1	0.88	0.98	0.96	1	0.93	1	0.98	0.98	0.92	0.9	0.87	0.98	0.98
NSC_scaffold_contig598	1200246	1200247	0.99	0.96	0.95	0.96	0.63	0.98	0.95	0.94	0.91	0.97	0.82	0.95	0.97	0.96	1	0.98	0.92	0.97	0.96	0.97	0.9	0.99	0.95	0.96	0.97	0.98	0.84	0.93	0.98	0.95
NSC_scaffold_contig579-589	202178	202179	0.99	0.97	0.95	0.91	0.95	0.91	0.97	0.96	0.97	0.96	0.93	0.98	0.99	0.98	1	0.98	0.94	0.89	0.95	0.95	0.96	0.95	0.97	0.96	0.95	0.97	0.96	0.96	0.91	1
NSC_scaffold_contig579-589	254093	254094	0.99	0.94	0.94	0.92	0.87	0.94	0.91	0.96	0.92	0.98	0.9	0.98	0.9	0.93	0.98	0.98	0.95	0.98	0.95	0.97	0.96	0.96	0.92	0.97	0.96	0.96	0.88	0.91	0.89	0.95
NSC_scaffold_contig596-571c	8182	8183	0.99	0.94	0.97	0.77	0.71	0.99	0.96	0.94	0.92	0.89	0.87	0.94	0.96	0.94	1	0.92	0.85	0.89	0.96	0.96	0.9	0.91	0.98	0.91	0.97	0.99	0.84	0.85	0.93	1
NSC_scaffold_contig594	319821	319822	0.99	0.89	0.98	0.96	0.96	0.95	1	0.94	0.95	0.94	0.9	0.98	0.88	0.97	0.93	0.9	0.98	1	0.92	0.96	0.95	0.92	0.93	0.88	0.94	0.9	0.95	0.97	0.88	0.98
NSC_scaffold_contig579-589	70931	70932	0.99	0.97	0.89	0.88	0.79	0.96	0.82	0.96	0.91	0.91	0.83	0.95	0.89	0.99	0.96	0.94	0.92	0.87	0.9	0.98	0.96	0.92	0.88	0.93	0.96	0.94	0.87	0.87	0.96	0.88
NSC_scaffold_contig590	102249	102250	0.99	0.96	0.98	0.94	0.75	0.97	0.98	0.92	0.98	0.92	0.88	1	0.94	1	1	1	0.98	0.97	1	0.98	1	1	1	0.96	1	0.96	0.93	0.96	0.98	0.98
NSC_scaffold_contig570	19091	19092	0.99	0.94	0.88	0.96	0.78	0.96	0.96	0.98	0.92	0.95	0.88	0.96	0.93	0.97	0.98	0.96	0.97	0.91	0.93	0.98	0.97	0.98	0.95	0.93	0.96	0.9	0.88	0.97	0.92	0.93
NSC_scaffold_contig598	1327420	1327421	0.99	0.92	0.86	0.91	0.86	0.92	0.95	0.88	0.95	0.89	0.87	0.91	0.86	0.97	0.93	0.97	0.89	0.82	0.96	0.91	0.9	0.89	0.82	0.94	0.98	0.88	0.84	0.93	0.93	0.9
NSC_scaffold_contig593-552c	349122	349123	0.99	0.95	1	0.96	0.84	0.99	0.98	0.95	0.99	0.92	0.94	0.97	0.98	0.98	0.98	0.99	0.99	1	1	0.91	1	0.99	0.92	0.96	0.99	0.96	0.97	1	0.99	0.98
NSC_scaffold_ontig562c-575-591	684354	684355	0.99	0.92	0.87	0.93	0.84	0.95	0.96	0.88	0.94	0.89	0.88	0.89	0.93	0.95	0.97	1	0.92	0.95	0.93	0.99	0.96	0.94	0.96	0.89	0.98	0.9	0.84	0.9	0.98	0.96
NSC_scaffold_contig596-571c	1394682	1394683	0.99	0.98	0.96	0.95	0.84	0.96	1	0.97	1	1	0.96	0.99	0.96	0.98	0.94	0.96	0.97	0.98	0.98	1	0.98	0.99	0.99	0.99	0.98	1	0.93	0.95	0.93	0.96
NSC_scaffold_contig584	73107	73108	0.99	0.88	0.92	0.94	0.96	0.98	0.96	0.95	0.91	0.92	0.91	0.91	0.92	0.94	0.95	0.98	0.95	0.96	0.93	0.99	0.98	0.9	0.91	0.96	0.94	0.96	0.92	0.98	0.98	0.94
NSC_scaffold_contig586	129004	129005	0.99	0.87	0.89	0.89	0.92	0.9	0.92	0.93	0.88	0.92	0.81	0.96	0.92	0.91	0.92	0.9	0.9	0.87	0.93	0.94	0.91	0.91	0.93	0.87	0.94	0.89	0.89	0.93	0.98	0.92
NSC_scaffold_contig598	167786	167787	0.99	0.9	0.94	0.88	0.91	0.95	0.93	0.95	0.88	0.94	0.94	0.96	0.97	0.93	0.97	0.96	0.93	0.83	0.95	0.98	0.97	0.97	0.94	0.98	0.94	0.97	0.94	0.9	0.93	0.94
NSC_scaffold_contig588	272844	272845	0.99	0.93	1	0.98	0.76	0.96	0.94	0.97	0.89	0.98	0.85	0.96	0.93	0.98	0.95	0.89	0.9	0.94	0.96	0.94	0.98	0.96	0.93	0.92	0.97	1	0.93	0.95	0.98	0.95
NSC_scaffold_contig590	191009	191010	0.99	0.91	0.93	0.92	0.74	0.93	0.89	0.95	0.95	0.93	0.94	0.94	0.93	0.9	0.94	0.87	0.89	0.96	0.93	0.89	0.93	0.95	0.9	0.98	0.95	0.97	0.89	0.88	0.92	0.85
NSC_scaffold_contig572	110401	110402	0.99	0.88	0.9	0.9	0.89	0.88	0.83	0.91	0.84	0.88	0.85	0.98	0.96	0.91	0.89	0.94	0.88	0.85	0.97	0.98	0.9	0.91	0.93	0.92	0.98	0.92	0.84	0.86	0.87	0.92
NSC_scaffold_contig584	148589	148590	0.99	0.97	0.9	0.99	0.83	0.99	0.99	0.96	0.94	0.89	0.93	0.95	0.96	0.95	0.95	0.93	0.94	0.91	1	0.96	0.96	0.96	0.94	0.91	0.98	0.9	0.96	0.91	0.92	0.88
NSC_scaffold_contig599	1151195	1151196	0.99	0.92	0.95	0.95	0.83	0.94	0.96	0.99	0.97	0.9	0.95	0.97	0.92	0.99	0.9	0.96	0.96	0.97	0.98	0.92	0.96	1	0.96	0.96	0.96	0.96	0.93	0.98	0.96	0.96
NSC_scaffold_contig587-553c	285462	285463	0.99	0.96	0.94	0.99	0.86	0.96	0.98	0.95	0.98	0.97	0.91	0.96	0.96	0.99	0.97	1	0.95	0.93	0.9	0.93	0.95	0.92	0.94	0.99	0.99	0.93	0.96	0.95	0.95	1
NSC_scaffold_contig599	1530696	1530697	0.99	0.97	0.95	0.96	0.94	0.99	0.96	1	0.96	0.93	0.92	0.97	0.97	0.98	0.98	0.97	0.93	0.91	0.97	0.97	0.99	0.97	0.98	0.98	0.97	1	0.93	0.98	0.95	0.96
NSC_scaffold_contig594	703224	703225	0.99	0.88	0.93	0.92	0.66	0.89	0.9	0.96	0.85	0.96	0.82	0.88	0.98	0.84	0.92	0.96	0.91	0.9	0.97	0.93	0.93	0.97	0.97	0.92	0.98	1	0.84	0.89	0.91	0.88
NSC_scaffold_contig579-589	405632	405633	0.99	0.95	0.88	0.94	1	0.94	1	0.91	0.98	0.97	0.92	0.98	0.97	1	0.98	0.96	0.92	1	0.93	0.91	0.9	0.96	0.93	0.98	0.94	0.93	0.94	0.95	1	0.98
NSC_scaffold_contig593-552c	538091	538092	0.99	0.91	0.89	0.93	0.8	0.94	0.87	0.95	0.89	0.9	0.89	0.94	0.97	0.96	0.98	0.91	0.96	0.87	0.94	0.93	0.98	0.91	0.94	0.95	0.93	0.96	0.91	0.91	0.95	0.93
NSC_scaffold_contig586	129001	129002	0.99	0.91	0.89	0.86	0.93	0.91	0.93	0.94	0.88	0.86	0.79	0.96	0.92	0.94	0.96	0.96	0.89	0.89	0.88	0.98	0.93	0.9	0.92	0.84	0.99	0.91	0.88	0.93	0.93	0.9
NSC_scaffold_contig594	319831	319832	0.99	0.93	0.94	0.91	0.79	0.95	1	1	1	1	0.9	0.96	0.94	0.91	0.94	0.98	0.94	1	1	0.99	1	0.97	0.97	0.98	0.95	0.98	0.93	1	0.94	1
NSC_scaffold_ontig562c-575-591	335755	335756	0.99	0.9	0.91	0.88	0.84	0.88	0.91	0.96	0.9	0.76	0.88	0.92	0.92	0.95	0.93	0.9	0.92	0.88	0.97	0.97	0.92	0.95	0.9	0.92	0.94	1	0.86	0.85	0.93	0.97
NSC_scaffold_contig592-558c-549c-548c-566	54490	54491	0.99	0.95	0.96	0.94	0.88	0.92	0.93	0.96	0.96	1	0.85	0.9	0.99	0.97	0.95	0.91	0.87	0.87	0.97	0.98	1	0.98	0.94	0.98	0.99	0.96	0.95	1	0.89	0.93
NSC_scaffold_contig596-571c	1394678	1394679	0.99	0.98	0.93	0.97	0.87	0.95	0.96	0.98	0.97	0.96	0.93	1	0.91	0.93	0.97	0.89	0.98	0.93	0.94	0.97	0.95	0.96	1	0.98	0.98	1	0.92	0.95	0.96	1
NSC_scaffold_contig586	300095	300096	0.98	1	0.97	1	0.87	0.98	0.98	0.9	0.91	0.95	0.91	0.96	0.96	0.96	0.94	0.92	0.92	0.91	1	0.94	0.98	0.93	0.88	0.92	0.89	0.89	0.88	0.99	0.9	0.93
NSC_scaffold_contig598	520274	520275	0.98	0.98	0.98	0.96	0.91	0.94	0.9	0.95	0.97	0.93	0.9	0.97	0.98	0.97	0.96	0.93	0.93	0.93	0.94	0.99	0.98	0.99	0.97	0.92	0.89	0.91	0.88	0.93	0.91	0.97
NSC_scaffold_contig595	821356	821357	0.98	0.96	0.98	0.97	0.76	0.96	1	0.97	0.92	0.98	0.96	1	0.93	1	0.98	1	0.97	0.9	0.93	0.98	0.97	0.93	0.92	0.9	0.92	0.9	0.91	0.97	0.98	0.88
NSC_scaffold_contig585	50014	50015	0.98	1	1	0.98	0.92	0.95	0.97	0.97	0.97	0.99	0.95	0.98	0.98	0.99	1	0.98	0.96	0.98	0.95	0.98	0.97	0.96	0.98	0.97	0.95	0.95	0.94	0.97	0.99	0.98
NSC_scaffold_contig599	1384240	1384241	0.98	0.94	0.94	0.96	0.79	0.95	0.88	0.97	0.93	0.95	0.8	0.89	0.97	0.96	0.91	0.98	0.9	0.95	0.98	1	0.84	0.98	0.87	0.92	0.86	0.88	0.85	0.83	0.97	1
NSC_scaffold_contig598	445068	445069	0.98	1	0.96	0.91	0.9	0.95	0.92	0.92	0.96	0.96	0.87	0.92	0.95	0.95	0.97	0.97	0.87	0.89	0.95	0.93	0.93	0.94	0.97	0.98	0.87	0.91	0.85	0.94	0.88	0.95
NSC_scaffold_contig594	317476	317477	0.98	0.95	0.93	0.89	0.85	0.92	0.93	0.96	0.89	0.86	0.75	0.91	0.93	0.84	0.94	0.91	0.94	0.81	0.94	0.85	0.88	0.92	0.93	0.94	0.82	0.87	0.8	0.81	0.87	0.96
NSC_scaffold_ontig562c-575-591	723823	723824	0.98	0.96	0.97	0.96	0.87	0.92	0.91	0.99	0.93	0.95	0.97	0.95	0.95	0.96	0.97	0.95	0.97	0.96	0.96	0.95	0.94	0.96	0.89	0.89	0.92	0.86	0.89	0.97	0.99	0.9
NSC_scaffold_contig588	382782	382783	0.98	0.9	0.98	0.88	0.68	0.78	0.91	0.8	0.83	0.79	0.8	0.92	0.73	0.8	0.89	0.74	0.86	0.88	0.87	0.85	0.81	0.84	0.74	0.95	0.85	0.8	0.78	0.88	0.76	0.9
NSC_scaffold_contig579-589	171555	171556	0.98	1	1	1	0.86	0.97	1	0.92	0.98	1	0.91	0.97	0.98	0.95	0.97	0.96	0.91	0.88	0.98	0.99	1	0.97	0.97	0.98	0.93	0.96	0.92	1	0.95	0.94
NSC_scaffold_contig595	342962	342963	0.98	0.97	0.97	0.97	0.71	0.95	1	1	0.99	1	0.91	0.98	0.9	0.98	0.97	0.93	0.94	0.91	0.95	0.97	0.97	0.91	0.94	0.93	0.94	0.91	0.94	0.94	0.95	1
NSC_scaffold_contig594	630866	630867	0.98	0.98	0.94	0.87	0.88	0.86	0.93	0.97	0.91	0.88	0.87	0.97	0.91	0.91	0.91	0.93	0.83	0.9	0.95	0.92	0.92	0.91	0.9	0.91	0.89	0.92	0.9	0.94	0.97	0.84
NSC_scaffold_contig598	96564	96565	0.98	0.97	0.91	0.9	0.81	0.88	0.89	0.97	0.92	0.89	0.86	0.83	0.94	0.95	0.89	0.94	0.89	0.93	0.88	0.92	0.85	0.92	0.98	0.92	0.78	0.85	0.72	0.88	0.97	0.83
NSC_scaffold_contig599	690760	690761	0.98	0.94	0.92	0.93	0.78	0.95	0.86	0.96	0.94	0.98	0.85	0.96	0.99	0.95	0.95	0.97	0.89	0.93	0.93	0.96	0.87	0.92	0.95	0.96	0.86	0.88	0.88	0.96	0.93	0.98
NSC_scaffold_contig555-550-574	170002	170003	0.98	0.93	0.97	0.79	0.76	0.89	0.87	0.83	0.94	0.91	0.78	0.89	0.94	0.81	0.95	0.9	0.82	0.88	0.7	0.89	0.86	0.79	0.81	0.8	0.84	0.9	0.83	0.91	0.96	0.85
NSC_scaffold_contig579-589	534381	534382	0.98	0.98	0.92	0.92	0.79	0.9	0.88	0.94	0.94	0.88	0.76	0.96	0.97	0.97	0.92	0.91	0.95	0.94	0.95	0.92	0.91	0.97	0.93	0.96	0.88	0.86	0.89	0.86	0.95	0.97
NSC_scaffold_contig596-571c	1397406	1397407	0.98	0.96	0.95	0.98	0.81	0.98	0.98	0.95	0.95	0.95	0.88	0.96	0.96	0.92	0.96	0.93	0.86	0.89	0.96	0.94	0.93	0.95	0.85	0.91	0.89	0.83	0.77	0.9	0.9	0.97
NSC_scaffold_contig596-571c	990072	990073	0.98	1	0.88	0.91	0.74	0.91	0.93	0.96	0.91	0.85	0.93	0.87	0.89	0.81	0.88	0.93	0.88	0.76	0.91	0.86	0.85	0.93	0.88	0.84	0.79	0.83	0.81	0.89	1	0.89
NSC_scaffold_contig581	213289	213290	0.98	0.98	0.97	0.91	0.88	0.91	0.81	0.97	0.88	0.91	0.9	0.84	0.88	0.97	0.95	0.92	0.86	0.91	0.87	0.96	0.88	0.83	0.89	0.89	0.81	0.9	0.9	0.89	0.85	0.9
NSC_scaffold_contig588	116706	116707	0.98	0.98	0.97	0.96	0.89	0.9	0.96	0.92	0.91	0.92	0.89	0.95	0.93	0.82	0.94	0.91	0.95	0.88	0.87	0.95	0.95	0.9	0.86	0.9	0.84	0.91	0.92	0.96	0.98	0.87
NSC_scaffold_contig599	375520	375521	0.98	1	0.97	0.96	0.87	0.99	1	0.97	0.94	0.94	0.88	0.98	0.97	0.88	0.97	0.9	0.91	0.88	0.96	0.95	0.83	0.96	0.88	0.97	0.9	0.95	0.89	0.92	0.97	0.81
NSC_scaffold_contig582	54907	54908	0.98	0.91	0.93	0.95	0.71	0.96	0.91	0.93	0.88	0.92	0.88	0.93	0.89	0.94	0.93	0.89	0.9	0.92	0.88	0.88	0.96	0.89	0.87	0.95	0.87	0.76	0.8	0.74	0.79	0.83
NSC_scaffold_contig597	739451	739452	0.98	0.97	1	0.95	0.66	0.97	0.97	0.94	0.97	0.94	0.93	0.89	0.92	1	0.95	0.93	0.93	1	0.93	0.98	0.91	0.96	0.97	0.95	0.95	0.91	0.89	0.91	0.95	1
NSC_scaffold_contig581	180197	180198	0.98	0.95	0.92	0.88	0.72	0.89	0.76	0.93	0.92	0.9	0.87	0.99	0.96	0.94	0.94	0.93	0.86	0.85	0.94	0.92	0.96	0.94	0.91	0.92	0.9	0.86	0.88	0.94	0.95	0.94
NSC_scaffold_contig579-589	346162	346163	0.98	0.97	0.98	0.87	0.81	0.97	0.89	0.81	0.86	0.91	0.86	0.9	0.94	0.95	1	0.79	0.85	0.84	1	0.97	0.87	0.94	1	0.89	0.95	0.91	0.89	0.96	0.95	0.92
NSC_scaffold_contig598	975322	975323	0.98	0.95	0.91	0.9	0.75	0.87	0.89	0.96	0.93	0.84	0.85	0.9	0.93	0.95	0.97	0.93	0.91	0.84	0.95	0.94	0.96	0.86	0.94	0.92	0.89	0.81	0.82	0.89	0.94	0.94
NSC_scaffold_contig581	25940	25941	0.98	0.95	1	0.92	0.86	0.93	0.93	0.94	0.97	0.91	0.87	0.93	0.92	0.93	0.93	0.96	0.96	0.97	1	1	0.93	1	0.92	0.98	0.93	0.86	0.9	0.92	0.91	0.97
NSC_scaffold_contig596-571c	418082	418083	0.98	1	0.97	0.94	0.75	0.88	0.88	0.96	0.84	0.89	0.97	0.91	0.9	1	0.95	0.95	0.95	0.94	0.86	0.96	0.94	0.94	0.93	0.84	0.95	0.89	0.87	0.91	1	1
NSC_scaffold_contig593-552c	462174	462175	0.98	0.96	0.96	0.95	0.83	0.98	0.98	0.92	0.93	0.97	0.88	0.98	0.95	0.95	0.93	0.95	0.96	0.87	0.96	1	0.95	0.98	1	1	0.94	0.91	0.88	0.92	0.93	0.92
NSC_scaffold_contig585	187474	187475	0.98	0.97	0.98	0.96	0.79	0.92	0.88	0.96	0.84	0.9	0.89	0.9	0.96	0.93	0.92	0.93	0.9	0.87	0.96	0.93	0.96	0.92	0.9	0.92	0.91	0.93	0.84	0.89	0.92	0.98
NSC_scaffold_contig598	226777	226778	0.98	0.99	1	0.93	0.89	0.96	0.96	1	0.96	0.9	0.93	1	1	0.95	0.93	0.97	0.96	0.94	0.98	0.98	0.93	0.97	0.86	0.92	0.97	0.92	0.92	0.97	0.98	0.96
NSC_scaffold_contig596-571c	1043494	1043495	0.98	0.93	0.96	0.97	0.73	0.89	0.81	0.95	0.88	0.95	0.89	0.96	0.96	0.85	0.93	0.91	0.89	0.88	0.9	0.96	0.94	0.92	0.81	0.88	0.84	0.92	0.85	0.94	0.91	0.9
NSC_scaffold_contig582	67144	67145	0.98	0.93	0.93	0.91	0.86	0.96	0.91	0.92	0.86	0.87	0.79	0.92	0.95	0.91	0.96	0.95	0.78	0.82	0.87	0.91	0.93	0.95	0.84	0.95	0.9	0.9	0.88	0.87	0.95	0.88
NSC_scaffold_contig598	473645	473646	0.98	0.97	1	0.96	0.77	0.99	0.93	1	0.91	0.94	0.87	0.87	0.98	0.98	0.89	0.91	0.9	0.98	0.9	1	0.97	1	0.89	0.93	0.96	0.95	0.93	0.97	0.93	0.92
NSC_scaffold_contig595	547519	547520	0.98	0.9	0.95	0.91	0.79	0.92	0.98	0.83	0.85	0.89	0.86	0.9	0.91	0.9	0.77	0.89	0.88	0.79	0.88	0.97	0.93	0.88	0.94	0.89	0.87	0.87	0.8	0.87	0.85	0.97
NSC_scaffold_ontig562c-575-591	493681	493682	0.98	0.9	0.89	0.93	0.9	0.92	0.84	0.84	0.77	0.79	0.72	0.78	0.89	0.87	0.83	0.92	0.67	0.75	0.92	0.87	0.77	0.86	0.89	0.86	0.84	0.85	0.8	0.78	0.85	0.8
NSC_scaffold_ontig562c-575-591	250326	250327	0.98	0.97	1	0.98	0.61	0.95	0.94	0.91	0.88	0.93	0.9	0.95	0.97	0.98	0.97	0.94	0.89	0.89	0.93	0.96	0.98	1	0.98	0.98	0.96	0.92	0.9	0.9	0.97	0.9
NSC_scaffold_contig594	459646	459647	0.98	0.94	0.86	0.87	0.76	0.92	0.85	0.82	0.83	0.96	0.86	0.9	0.79	0.89	0.9	0.89	0.81	0.89	0.94	0.87	0.86	0.87	0.88	0.85	0.84	0.78	0.82	0.78	0.9	0.83
NSC_scaffold_contig595	123065	123066	0.98	0.98	0.98	0.95	0.78	0.97	1	0.95	0.9	0.93	0.86	0.96	1	0.88	1	0.92	0.87	0.94	0.91	0.93	0.95	0.96	0.96	0.98	0.89	0.95	0.85	0.95	0.94	0.94
NSC_scaffold_contig588	64028	64029	0.98	0.94	0.9	0.9	0.77	0.94	0.85	0.93	0.92	0.95	0.91	0.85	0.93	0.96	0.98	0.94	0.93	0.82	0.94	0.92	0.88	0.87	0.88	0.94	0.86	0.89	0.83	0.87	0.92	0.91
NSC_scaffold_contig586	53073	53074	0.98	1	0.96	0.95	0.78	0.82	0.88	0.74	0.9	0.8	0.78	0.89	0.92	0.81	0.96	0.96	0.83	0.86	0.94	0.9	0.87	0.96	0.97	0.95	0.92	0.74	0.68	0.89	0.93	0.9
NSC_scaffold_contig597	795267	795268	0.98	1	1	0.91	0.84	0.94	1	1	1	0.95	0.86	0.95	0.97	0.98	0.97	0.9	0.98	0.95	0.94	0.98	1	1	0.9	0.96	0.98	0.96	0.95	0.98	0.97	0.93
NSC_scaffold_contig592-558c-549c-548c-566	68414	68415	0.98	0.98	1	0.95	1	0.98	0.91	0.95	0.97	0.85	0.88	0.86	0.97	0.97	0.96	0.94	0.97	1	1	0.93	0.95	0.9	1	0.98	0.97	0.97	0.96	0.97	0.97	0.97
NSC_scaffold_contig582	18414	18415	0.98	0.97	0.89	0.92	0.78	0.92	0.97	0.9	0.98	0.97	0.89	0.97	0.92	0.94	0.93	0.93	0.92	0.85	0.9	0.92	0.93	0.98	0.92	0.95	0.85	0.89	0.84	1	0.95	0.98
NSC_scaffold_contig598	514033	514034	0.98	0.92	0.99	0.94	0.82	0.91	0.95	0.93	0.9	0.92	0.91	0.95	0.96	0.98	0.97	0.96	0.89	0.83	0.97	0.89	0.97	0.95	0.94	0.99	0.91	0.9	0.85	0.91	0.93	0.96
NSC_scaffold_contig596-571c	972556	972557	0.98	1	1	0.98	0.83	0.97	0.94	0.96	0.98	0.94	0.9	0.98	1	0.94	0.96	0.92	0.95	0.95	0.98	0.95	1	0.98	0.97	0.98	0.97	0.98	0.96	1	0.97	0.98
NSC_scaffold_contig572	83070	83071	0.98	0.9	0.95	0.91	0.77	0.92	0.94	0.91	0.91	0.9	0.89	1	0.93	0.95	0.89	1	0.86	1	0.96	0.88	0.86	0.83	0.87	0.93	0.89	0.87	0.88	0.93	0.88	0.9
NSC_scaffold_contig583	240317	240318	0.98	0.91	0.92	0.77	0.81	0.9	0.9	0.93	0.78	0.96	0.87	1	0.98	0.83	0.91	0.9	0.83	0.87	0.95	0.85	0.95	0.82	0.94	0.94	0.9	0.8	0.81	0.97	0.76	0.96
NSC_scaffold_contig594	433745	433746	0.98	0.87	0.89	0.93	0.86	0.91	0.94	0.85	0.82	0.71	0.73	0.98	0.78	0.77	0.85	0.86	0.81	0.82	0.9	0.85	0.81	0.91	0.93	0.82	0.85	0.69	0.63	0.85	0.79	0.88
NSC_scaffold_contig599	626685	626686	0.98	0.98	0.89	0.95	0.76	0.95	1	0.95	0.96	1	0.97	0.96	1	0.94	0.97	0.97	0.9	0.92	0.95	0.93	0.89	0.93	0.88	0.92	0.83	0.89	0.76	0.98	0.88	0.9
NSC_scaffold_contig590	50005	50006	0.98	0.91	0.9	0.81	0.74	0.92	0.92	0.81	0.78	0.79	0.84	0.89	0.87	0.91	1	0.92	0.85	0.9	0.91	0.88	0.81	0.97	0.89	0.97	0.88	0.86	0.84	0.91	0.88	0.96
NSC_scaffold_contig599	964044	964045	0.98	0.91	0.96	0.87	0.78	0.84	0.92	0.9	0.8	0.9	0.75	0.92	0.95	0.9	1	0.96	0.79	1	0.83	0.85	0.95	0.92	0.9	0.87	0.85	0.86	0.68	0.91	0.91	0.88
NSC_scaffold_contig570	9397	9398	0.98	0.95	0.88	0.89	0.79	0.84	0.83	0.82	0.81	0.84	0.83	0.82	0.9	0.91	0.97	0.81	0.79	0.84	0.87	0.92	0.92	0.92	0.9	0.95	0.78	0.85	0.88	0.84	0.89	0.89
NSC_scaffold_contig586	77496	77497	0.98	0.89	1	0.95	0.89	0.93	0.93	0.97	0.92	0.95	0.81	0.92	1	0.9	0.94	0.92	0.84	0.93	0.87	0.93	0.97	1	0.85	0.95	0.87	0.8	0.89	0.93	0.9	0.93
NSC_scaffold_contig587-553c	305712	305713	0.98	0.89	0.95	0.9	0.84	0.98	0.91	0.94	0.85	1	0.89	0.84	0.89	0.92	0.97	0.9	0.89	0.92	0.84	0.94	0.98	0.88	0.97	0.89	0.9	0.84	0.8	0.91	0.95	0.94
NSC_scaffold_contig599	215756	215757	0.98	0.94	1	0.94	0.8	0.88	0.91	0.98	0.91	0.94	0.83	0.93	0.96	0.9	0.97	0.91	0.89	0.91	0.93	0.93	0.92	0.89	0.88	0.92	0.92	0.87	0.75	0.94	0.92	0.93
NSC_scaffold_contig584	64817	64818	0.98	0.86	0.87	0.89	0.74	0.88	0.9	0.9	0.86	0.9	0.85	0.94	1	0.94	0.97	0.95	0.82	0.85	0.95	0.94	0.89	0.95	0.95	0.82	0.83	0.76	0.81	0.84	0.89	0.9
NSC_scaffold_contig597	315572	315573	0.98	0.97	0.9	0.85	0.71	0.92	1	0.88	0.9	0.79	0.8	0.97	0.94	0.89	0.84	0.94	0.88	0.9	0.95	0.73	0.86	0.91	0.88	0.91	0.92	0.77	0.78	0.82	0.84	0.88
NSC_scaffold_contig597	899115	899116	0.98	0.9	0.96	0.89	0.73	0.88	0.87	0.93	0.91	0.89	0.81	0.87	0.9	0.96	0.94	0.98	0.92	0.75	0.84	0.88	0.84	0.92	0.92	0.95	0.84	0.91	0.78	0.83	0.97	0.98
NSC_scaffold_ontig562c-575-591	117744	117745	0.98	0.92	0.92	0.88	0.72	0.91	0.94	0.96	0.93	0.9	0.83	0.94	0.88	0.93	0.96	0.82	0.9	0.91	0.91	0.86	0.95	0.89	0.91	0.82	0.89	0.83	0.71	0.91	0.93	0.86
NSC_scaffold_contig584	31590	31591	0.98	1	0.95	0.89	0.74	0.95	0.89	0.96	0.93	0.98	0.84	0.95	0.92	0.94	0.98	0.92	0.92	0.83	0.95	0.87	0.94	0.89	0.98	0.98	0.96	0.89	0.88	0.94	0.98	0.98
NSC_scaffold_contig565	62209	62210	0.98	0.9	1	0.95	0.84	0.96	0.98	0.94	0.93	0.96	0.95	0.96	0.93	0.95	0.92	0.87	0.92	0.86	0.88	0.91	0.95	0.9	0.88	0.86	0.88	0.85	0.91	0.94	0.83	0.86
NSC_scaffold_contig577	83174	83175	0.98	0.94	0.97	0.96	0.86	0.99	0.94	0.91	0.98	0.86	0.82	0.92	0.92	0.93	0.94	0.97	0.9	0.87	0.95	0.97	0.79	0.94	0.95	0.93	0.9	0.68	0.85	0.94	1	0.87
NSC_scaffold_contig595	862682	862683	0.98	0.91	0.92	0.88	0.9	0.86	0.77	0.89	0.91	0.89	0.85	0.87	0.95	0.9	0.94	0.92	0.85	0.9	0.99	0.91	0.88	0.91	0.95	0.97	0.9	0.88	0.84	0.94	0.86	0.91
NSC_scaffold_contig596-571c	29412	29413	0.98	0.93	0.98	0.88	0.9	0.97	0.96	0.98	0.92	0.93	0.84	0.94	1	0.95	0.98	0.96	0.96	0.97	0.98	0.9	0.89	0.91	0.95	0.96	0.88	0.94	0.91	0.92	0.91	1
NSC_scaffold_contig598	367612	367613	0.98	0.95	0.98	0.94	0.82	0.9	0.95	0.98	0.92	0.84	0.88	0.93	0.94	0.9	0.89	0.88	0.94	0.87	0.94	0.85	0.95	0.98	0.94	0.98	0.96	0.9	0.91	0.9	0.89	0.94
NSC_scaffold_contig588	195861	195862	0.98	0.96	0.93	0.96	0.82	0.94	0.85	0.97	0.87	0.88	0.89	0.96	0.96	0.93	0.94	0.88	0.83	0.82	0.95	0.95	0.86	0.91	0.91	0.93	0.89	0.94	0.9	0.84	0.89	0.98
NSC_scaffold_contig599	639220	639221	0.98	0.95	0.95	0.97	0.88	0.9	0.94	0.95	0.87	0.94	0.95	0.96	0.96	0.94	0.96	0.97	0.87	0.92	0.97	0.97	0.95	0.92	0.95	0.88	0.95	0.85	0.86	0.96	0.9	0.94
NSC_scaffold_contig583	81738	81739	0.98	0.95	0.9	0.91	0.68	0.93	0.89	0.86	0.87	0.86	0.83	0.75	0.85	0.89	0.95	0.82	0.85	0.8	0.93	0.89	0.91	0.88	0.89	0.85	0.74	0.9	0.85	0.81	0.94	0.92
NSC_scaffold_contig593-552c	534099	534100	0.98	0.93	0.97	0.95	0.82	0.93	0.93	1	0.93	0.9	0.91	0.95	0.84	0.98	0.97	0.96	0.93	0.96	0.83	0.97	0.88	0.98	0.94	1	0.89	0.94	0.84	0.93	0.93	1
NSC_scaffold_contig582	232788	232789	0.98	0.95	0.96	0.94	0.73	0.94	0.86	0.98	0.97	0.95	0.86	0.88	0.98	0.92	0.92	1	0.95	1	0.91	0.79	0.97	0.93	0.95	0.97	0.83	0.88	0.95	0.85	0.96	0.96
NSC_scaffold_contig587-553c	300334	300335	0.98	0.95	0.95	0.98	0.93	0.98	0.96	1	0.94	0.96	0.93	0.97	1	1	0.94	0.95	0.91	0.93	0.97	1	0.98	0.92	0.94	0.96	1	0.97	1	0.92	0.93	0.94
NSC_scaffold_contig597	458445	458446	0.98	0.93	0.91	0.94	0.77	0.92	0.95	0.95	0.9	0.89	0.89	0.92	0.89	0.98	0.83	0.93	0.91	0.91	0.89	0.95	0.88	0.95	0.97	0.88	0.91	0.87	0.89	0.88	0.97	0.9
NSC_scaffold_contig596-571c	648649	648650	0.98	0.91	0.92	0.88	0.84	0.84	0.83	0.96	0.91	0.97	0.97	0.93	0.88	0.92	0.85	0.92	0.89	0.82	0.88	0.92	0.87	0.92	0.92	0.9	0.91	0.87	0.87	0.95	0.91	0.85
NSC_scaffold_contig595	49484	49485	0.98	0.9	0.94	0.96	0.69	0.96	0.96	0.96	0.95	0.92	0.84	0.97	0.94	0.96	0.97	0.98	0.92	0.9	1	0.88	0.91	0.92	0.92	0.95	0.91	0.88	0.86	0.83	0.86	0.94
NSC_scaffold_contig597	738887	738888	0.98	0.9	0.96	0.93	0.77	0.85	0.88	0.89	0.84	0.77	0.82	0.93	0.86	0.83	0.83	0.89	0.84	0.79	0.82	0.88	0.94	0.88	0.88	0.81	0.77	0.9	0.88	0.87	0.89	0.77
NSC_scaffold_contig572	74499	74500	0.98	1	0.88	0.93	0.85	0.92	0.83	0.84	0.89	1	0.89	0.89	0.88	0.92	0.91	0.93	0.85	0.95	0.82	0.86	0.98	0.87	0.76	0.96	0.84	0.91	0.84	0.92	0.96	0.92
NSC_scaffold_contig585	246164	246165	0.98	0.93	1	0.95	0.58	0.95	0.95	0.99	0.9	0.97	0.82	0.96	0.93	0.97	0.95	0.93	0.92	0.88	0.96	0.93	0.96	0.94	0.97	0.92	0.95	0.89	0.85	0.94	0.92	0.97
NSC_scaffold_contig586	246893	246894	0.98	0.94	0.97	0.89	0.79	0.9	0.97	0.86	0.83	0.86	0.83	0.95	0.89	0.76	0.86	0.85	0.76	0.91	0.97	0.96	0.76	1	0.85	0.93	0.94	0.84	0.73	0.86	0.95	0.86
NSC_scaffold_contig596-571c	185167	185168	0.98	1	0.94	0.88	0.71	0.88	0.91	0.94	0.8	0.92	0.85	0.95	1	0.93	0.82	0.8	0.95	0.94	0.96	0.92	0.86	0.9	0.95	0.97	0.93	0.95	0.9	1	1	0.88
NSC_scaffold_contig598	814592	814593	0.98	0.89	0.88	0.92	0.64	0.87	0.9	0.88	0.81	0.79	0.87	0.88	0.84	0.9	0.74	0.93	0.87	0.73	0.88	0.81	0.89	0.91	0.97	0.75	0.86	0.85	0.75	0.86	0.89	0.82
NSC_scaffold_contig596-571c	404122	404123	0.98	0.96	0.96	0.96	0.84	0.95	0.83	0.97	0.97	0.91	0.97	0.88	0.95	0.92	0.96	0.93	0.97	0.87	0.95	0.95	0.86	0.95	0.9	0.92	0.95	0.89	0.94	0.96	0.93	0.91
NSC_scaffold_contig599	276341	276342	0.98	0.8	0.89	0.81	0.67	0.93	0.88	0.85	0.83	0.81	0.8	0.85	0.76	0.81	0.73	0.94	0.81	0.78	0.91	0.9	0.85	0.76	0.9	0.92	0.82	0.69	0.77	0.9	0.87	0.79
NSC_scaffold_contig599	349226	349227	0.98	0.95	0.9	0.91	0.71	0.96	0.9	0.92	0.91	0.95	0.85	0.96	0.92	0.92	0.89	0.98	0.91	0.94	0.91	0.98	0.93	0.98	0.94	0.94	0.93	0.81	0.78	0.93	0.96	0.94
NSC_scaffold_ontig562c-575-591	702148	702149	0.98	0.88	0.92	0.92	0.65	0.83	0.81	0.89	0.93	0.82	0.87	0.86	0.9	1	1	0.85	0.86	0.78	0.9	0.75	0.8	0.9	0.88	0.94	0.89	0.71	0.82	0.9	0.89	0.97
NSC_scaffold_ontig562c-575-591	723824	723825	0.98	0.97	0.91	0.96	0.92	0.95	0.95	0.98	0.94	0.87	0.99	0.93	0.96	0.99	0.98	0.92	0.94	0.96	0.93	1	0.97	0.97	0.94	0.91	0.92	0.87	0.91	0.95	0.94	0.97
NSC_scaffold_contig597	141988	141989	0.98	0.94	0.97	0.93	0.81	0.94	0.87	0.95	0.89	0.87	0.9	0.94	0.94	0.91	0.91	0.95	0.92	0.92	0.95	0.94	0.93	0.98	0.94	0.93	0.95	0.93	0.91	0.94	0.92	0.89
NSC_scaffold_contig598	187855	187856	0.98	0.98	0.92	0.92	0.89	0.98	1	0.98	0.92	0.95	0.94	0.92	0.97	0.95	0.98	0.94	0.89	0.88	0.87	0.97	0.93	0.92	0.91	1	0.94	0.9	0.87	0.97	0.96	0.94
NSC_scaffold_contig568-546-580	272935	272936	0.98	1	0.97	0.93	0.89	0.94	0.93	0.94	0.97	0.94	0.95	0.85	0.9	1	0.96	0.94	0.89	0.9	0.86	0.97	0.93	0.93	0.85	0.97	0.98	0.85	0.88	0.88	0.87	0.92
NSC_scaffold_contig595	346401	346402	0.98	0.96	0.95	0.89	0.92	0.94	0.89	0.9	0.86	0.94	0.81	0.88	0.96	0.96	0.93	0.9	0.87	0.93	0.98	0.95	0.9	0.96	0.93	0.92	0.94	0.94	0.88	0.96	0.9	0.9
NSC_scaffold_contig555-550-574	19986	19987	0.98	0.95	0.96	0.9	0.78	0.96	0.98	0.96	0.95	0.95	0.94	0.93	0.99	0.92	0.97	0.98	0.96	0.95	0.96	0.87	0.94	0.97	1	0.93	0.96	0.89	0.87	1	0.95	1
NSC_scaffold_contig579-589	276050	276051	0.98	0.84	0.96	0.83	0.79	0.88	0.8	0.85	0.85	0.81	0.72	0.86	0.87	0.89	1	0.86	0.84	0.81	0.86	0.91	0.88	0.85	0.73	0.74	0.88	0.77	0.63	0.68	0.89	0.83
NSC_scaffold_contig597	1169709	1169710	0.98	0.98	0.88	0.9	0.73	0.92	0.83	0.94	0.87	0.88	0.86	0.91	0.91	0.95	0.88	0.92	0.89	0.88	0.9	0.88	0.92	0.86	0.95	0.9	0.91	0.81	0.86	0.84	0.91	0.91
NSC_scaffold_contig572	102107	102108	0.98	1	0.97	0.98	0.67	0.99	0.96	0.97	0.96	1	0.93	0.95	0.97	0.98	0.95	0.88	0.96	0.91	0.95	0.97	0.98	0.97	0.92	0.98	0.98	0.77	0.83	0.95	0.91	0.89
NSC_scaffold_contig572	29586	29587	0.98	0.97	1	1	0.83	0.98	1	0.93	0.98	0.93	0.92	0.97	0.92	0.92	1	0.98	0.95	0.98	0.97	0.99	0.98	0.98	0.98	0.98	0.93	0.98	0.92	0.96	0.95	1
NSC_scaffold_contig598	1188235	1188236	0.98	0.98	0.89	0.88	0.76	0.82	0.83	0.9	0.83	0.94	0.78	0.95	0.91	0.91	0.83	0.84	0.82	0.79	0.94	0.96	0.88	0.95	0.93	0.93	0.9	0.9	0.85	0.9	0.93	0.73
NSC_scaffold_contig598	1355540	1355541	0.98	0.92	0.92	0.92	0.86	0.88	0.88	0.95	0.87	0.89	0.77	0.9	0.89	0.93	0.94	0.86	0.88	0.81	0.96	0.92	0.88	0.89	0.91	0.95	0.92	0.88	0.88	0.9	0.93	0.87
NSC_scaffold_contig588	3484	3485	0.98	1	0.89	0.95	0.77	0.92	0.78	0.85	0.89	0.84	0.82	0.94	0.9	0.9	0.92	0.95	0.84	0.9	0.93	0.91	0.88	0.9	0.97	0.98	0.94	0.78	0.79	0.88	0.93	0.95
NSC_scaffold_contig568-546-580	67833	67834	0.98	0.96	0.91	0.9	0.8	0.93	0.92	0.96	0.88	0.88	0.82	0.98	0.97	0.92	0.95	0.88	0.87	0.83	0.96	0.95	0.87	0.89	0.91	0.92	0.8	0.93	0.87	0.88	0.79	0.96
NSC_scaffold_contig595	285333	285334	0.98	0.94	1	0.98	0.85	0.88	0.89	0.88	0.85	0.85	0.93	0.91	0.89	0.95	0.96	0.9	0.91	0.95	0.96	0.95	0.93	0.86	0.92	0.97	0.96	0.88	0.81	0.89	0.93	0.93
NSC_scaffold_contig597	968280	968281	0.98	0.98	0.97	0.96	0.89	0.95	0.97	0.88	0.89	0.86	0.77	0.85	0.91	0.92	1	0.9	0.9	0.95	1	1	0.95	0.89	0.94	0.96	0.96	0.93	0.85	0.97	0.89	0.88
NSC_scaffold_contig596-571c	308896	308897	0.98	0.93	0.93	0.95	0.79	0.96	0.97	0.86	0.79	0.79	0.8	0.94	0.93	0.94	0.9	0.89	0.92	0.79	0.94	0.95	0.88	0.89	0.95	0.98	0.9	0.87	0.7	0.92	0.96	0.89
NSC_scaffold_contig595	309644	309645	0.98	0.92	0.87	0.84	0.82	0.88	0.76	0.92	0.83	0.88	0.78	0.87	0.93	0.83	0.92	0.88	0.91	0.79	0.84	0.95	0.83	0.8	0.89	0.83	0.84	0.89	0.77	0.92	0.89	0.82
NSC_scaffold_contig597	968273	968274	0.98	0.96	1	0.96	0.91	0.96	1	0.93	0.85	0.89	0.78	0.96	0.88	0.93	1	0.94	0.92	0.92	1	1	0.96	0.85	0.97	0.96	0.96	0.95	0.89	1	0.96	0.91
NSC_scaffold_contig598	380624	380625	0.98	0.96	0.99	0.94	0.88	0.97	0.92	0.99	0.95	0.92	0.87	0.97	0.94	0.97	0.96	0.97	0.92	0.9	0.98	0.97	0.86	0.95	0.98	0.94	0.97	0.94	0.91	0.92	0.96	0.98
NSC_scaffold_contig592-558c-549c-548c-566	264391	264392	0.98	0.93	0.93	0.95	0.77	0.9	0.94	0.88	0.94	0.87	0.92	0.97	0.84	0.88	1	0.9	0.89	0.83	0.95	0.93	0.84	0.91	0.9	0.98	0.94	0.86	0.87	1	0.97	0.9
NSC_scaffold_contig592-558c-549c-548c-566	5872	5873	0.98	0.97	0.97	0.95	0.69	0.93	0.82	0.97	0.84	0.95	0.91	1	0.88	0.91	0.97	0.88	0.91	1	0.92	0.92	0.87	0.89	0.81	0.85	0.92	0.95	0.81	0.81	0.81	0.85
NSC_scaffold_contig590	412698	412699	0.98	0.96	0.96	0.9	0.77	0.98	0.81	0.92	0.9	0.94	0.84	0.94	0.95	0.91	1	1	0.86	0.86	0.94	0.97	0.9	0.97	0.96	0.92	0.96	0.89	0.82	0.86	0.97	0.95
NSC_scaffold_contig586	15161	15162	0.98	0.92	0.9	0.91	0.71	0.89	0.88	0.9	0.83	0.91	0.87	0.9	0.88	0.9	0.91	0.94	0.89	0.89	0.87	0.94	0.89	0.92	0.92	0.88	0.89	0.89	0.79	0.9	0.91	0.89
NSC_scaffold_contig588	329426	329427	0.98	1	0.93	0.93	0.77	0.92	0.89	1	0.92	0.81	0.89	0.92	0.96	0.91	0.78	1	0.92	0.97	0.94	0.97	1	0.83	0.94	0.95	0.91	0.95	0.85	0.99	0.83	0.93
NSC_scaffold_contig568-546-580	285267	285268	0.98	0.94	0.98	0.95	0.78	0.97	0.96	0.99	0.97	0.94	0.96	1	0.95	0.98	0.95	0.94	0.9	0.93	0.99	0.95	0.95	0.95	0.91	0.98	0.94	0.87	0.94	0.95	0.95	0.93
NSC_scaffold_contig596-571c	1258096	1258097	0.98	0.96	0.87	0.81	0.89	0.91	0.69	0.96	0.83	1	0.83	0.97	0.92	0.93	0.82	0.86	0.8	0.88	0.95	0.93	0.81	0.92	0.94	0.7	0.91	0.84	0.8	0.91	1	0.69
NSC_scaffold_contig579-589	382596	382597	0.98	0.91	0.94	0.88	0.9	0.98	0.94	0.96	0.92	1	0.78	1	0.91	0.98	0.97	0.96	1	0.87	1	0.96	0.96	1	0.87	0.89	0.89	0.91	0.78	1	0.93	1
NSC_scaffold_contig577	173811	173812	0.98	0.92	0.91	0.93	0.8	0.89	0.89	0.97	0.85	0.93	0.82	0.85	0.93	0.85	1	0.98	0.83	0.86	0.82	0.96	0.86	0.95	0.87	0.88	0.88	0.7	0.88	0.79	0.94	1
NSC_scaffold_contig595	419964	419965	0.98	0.92	0.94	0.93	0.74	0.99	0.97	0.96	0.93	0.9	0.78	0.89	0.91	0.95	0.95	0.94	0.86	0.89	0.96	0.95	0.93	0.99	0.95	0.87	0.93	0.89	0.82	0.92	0.96	0.93
NSC_scaffold_contig599	1050217	1050218	0.98	0.97	0.91	0.9	0.69	0.9	0.94	0.97	0.93	0.97	0.9	0.92	0.97	0.95	0.98	0.95	0.9	0.87	0.9	0.97	0.9	0.93	0.91	0.95	0.92	0.92	0.86	0.93	0.93	0.86
NSC_scaffold_ontig562c-575-591	771662	771663	0.98	0.88	0.9	0.91	0.88	0.89	0.82	0.83	0.91	0.81	0.81	0.9	0.88	0.87	0.69	0.8	0.95	0.83	0.83	0.92	0.95	0.89	0.76	0.88	0.83	0.9	0.77	0.87	0.91	0.96
NSC_scaffold_contig579-589	655636	655637	0.98	0.94	0.88	0.86	0.83	0.99	1	0.97	0.9	0.97	0.84	0.97	0.96	0.98	0.96	1	0.98	0.96	0.96	0.98	0.96	0.98	0.95	0.94	0.98	1	0.98	0.98	1	0.97
NSC_scaffold_contig568-546-580	106457	106458	0.98	0.86	0.92	0.91	0.86	0.88	0.83	0.91	0.88	0.93	0.9	0.96	0.85	0.85	0.91	0.88	0.79	0.93	0.84	0.89	0.94	0.84	0.85	0.84	0.85	0.88	0.75	0.92	0.92	0.91
NSC_scaffold_contig582	276735	276736	0.98	0.98	0.96	0.88	0.73	0.95	0.95	0.93	0.94	1	0.88	0.95	0.96	0.94	0.98	0.95	0.93	0.93	0.98	0.92	0.98	0.98	0.98	0.87	0.94	0.96	0.87	1	0.97	0.97
NSC_scaffold_contig598	1218630	1218631	0.98	0.89	0.91	0.87	0.82	0.95	0.95	0.94	0.93	0.9	0.93	0.92	0.95	0.98	1	0.96	0.95	0.88	1	0.94	0.93	0.91	0.83	0.79	0.92	0.75	0.81	0.88	0.74	0.91
NSC_scaffold_contig565	5260	5261	0.98	0.96	0.94	0.8	0.72	0.96	0.97	0.93	0.87	0.84	0.92	0.92	0.95	0.89	1	0.97	0.85	0.97	0.93	0.93	0.96	0.84	0.86	0.82	0.89	0.94	0.76	0.82	0.7	0.91
NSC_scaffold_contig586	98464	98465	0.98	1	0.96	0.91	0.7	0.81	0.97	1	0.88	0.97	0.77	0.98	0.93	0.96	0.9	0.93	0.87	0.82	0.9	0.94	0.89	0.96	0.9	0.97	0.94	0.94	0.79	0.95	0.95	0.83
NSC_scaffold_ontig562c-575-591	770270	770271	0.98	0.94	0.9	0.94	0.81	0.97	0.95	0.92	0.95	0.9	0.91	1	0.91	1	0.96	0.95	0.96	1	0.95	0.96	0.92	0.97	1	0.97	1	1	0.96	0.88	0.9	0.97
NSC_scaffold_contig587-553c	79511	79512	0.98	0.98	0.98	0.95	0.78	0.96	0.98	0.91	0.94	0.97	0.97	0.97	0.93	0.96	0.93	0.92	0.99	0.93	0.94	0.95	0.95	0.96	0.96	0.96	0.97	0.93	0.97	0.98	0.98	0.96
NSC_scaffold_contig584	314894	314895	0.98	0.96	0.93	0.95	0.77	0.95	1	0.92	0.98	0.95	0.84	0.97	1	0.98	0.95	0.92	0.96	0.98	0.92	0.96	1	0.98	0.97	0.89	0.93	0.94	0.89	0.96	1	1
NSC_scaffold_contig592-558c-549c-548c-566	25315	25316	0.98	0.81	0.92	0.89	0.75	0.84	0.91	0.91	0.81	0.76	0.9	0.8	0.73	0.82	0.88	0.9	0.84	0.87	0.81	0.88	0.67	0.83	0.84	0.81	0.81	0.79	0.84	0.88	0.77	0.76
NSC_scaffold_contig599	1313399	1313400	0.98	0.97	1	0.96	0.81	0.98	0.93	0.96	0.96	1	0.95	0.96	0.99	0.96	0.98	0.94	0.91	0.96	0.88	0.98	0.85	0.93	0.96	1	0.98	0.92	0.95	0.95	0.99	0.98
NSC_scaffold_contig587-553c	223492	223493	0.98	0.77	0.93	0.88	0.76	0.85	0.81	0.87	0.86	0.86	0.67	0.87	0.83	0.81	0.9	0.77	0.78	0.86	0.79	0.86	0.83	0.87	0.84	0.87	0.85	0.73	0.7	0.82	0.72	0.78
NSC_scaffold_contig597	123432	123433	0.98	0.98	0.89	0.94	0.91	0.97	0.98	0.98	0.98	0.97	1	0.96	0.93	0.99	1	0.98	0.98	0.89	0.97	0.98	0.97	0.92	0.85	0.93	0.85	0.83	0.94	1	0.87	0.94
NSC_scaffold_contig594	660747	660748	0.98	0.9	0.97	0.95	0.77	0.9	0.93	0.97	0.92	0.95	0.86	1	0.97	0.87	0.98	0.98	0.9	0.96	0.9	0.89	0.8	0.96	0.89	0.9	0.91	0.91	0.79	0.94	0.9	0.9
NSC_scaffold_contig586	48630	48631	0.98	0.92	0.91	0.89	0.8	0.94	0.96	0.97	0.9	0.97	0.88	0.86	0.93	0.95	0.98	0.97	0.88	0.87	0.98	0.98	0.98	0.91	0.82	0.97	0.86	0.93	0.8	0.95	0.91	0.98
NSC_scaffold_contig598	478025	478026	0.98	0.83	0.9	0.88	0.88	0.85	0.89	0.84	0.87	0.88	0.85	0.98	0.88	0.81	0.93	0.8	0.92	0.78	0.9	0.91	0.93	0.95	0.91	0.92	0.86	0.79	0.82	0.72	0.93	0.88
NSC_scaffold_contig596-571c	1043318	1043319	0.98	0.95	0.87	0.88	0.84	0.86	0.88	0.97	0.88	0.88	0.92	0.98	0.88	0.8	0.85	0.93	0.89	0.96	0.91	0.96	0.91	0.94	0.89	0.88	0.85	0.9	0.87	0.94	0.93	0.93
NSC_scaffold_contig593-552c	276634	276635	0.98	1	0.87	0.97	0.81	0.9	0.89	0.87	0.83	0.95	0.76	1	0.86	0.93	0.97	0.91	0.93	0.84	0.85	1	0.96	0.93	0.97	0.91	0.9	0.89	0.76	0.95	0.89	0.92
NSC_scaffold_contig594	578239	578240	0.98	0.95	0.94	0.98	0.93	0.95	1	0.88	0.89	0.95	0.95	0.94	0.92	0.85	0.89	0.96	0.89	0.89	0.9	0.8	0.98	0.9	0.94	0.95	0.95	0.91	0.84	0.97	0.88	0.95
NSC_scaffold_contig587-553c	217585	217586	0.98	0.98	0.96	1	0.81	0.93	0.88	0.97	0.91	0.97	0.91	0.97	0.97	0.9	0.91	0.96	0.95	0.85	0.96	0.99	0.92	0.95	0.98	0.98	0.97	0.89	0.94	0.95	0.98	0.93
NSC_scaffold_contig584	162427	162428	0.98	0.94	0.94	0.94	0.75	0.91	0.97	0.92	0.92	0.93	0.89	0.98	0.97	0.91	0.96	0.87	0.91	0.91	0.97	0.97	0.95	0.98	0.91	1	0.94	0.93	0.89	0.93	0.95	0.94
NSC_scaffold_contig597	278902	278903	0.98	0.92	0.96	0.92	0.82	0.92	0.91	0.96	0.93	0.89	0.79	0.94	0.96	0.92	0.94	0.93	0.91	0.91	0.92	0.94	0.91	0.95	0.91	0.95	0.93	0.93	0.9	0.96	0.99	0.94
NSC_scaffold_contig584	213864	213865	0.98	1	0.96	0.89	0.79	0.92	0.98	0.95	1	0.89	0.92	0.97	0.97	0.96	0.97	0.94	0.91	0.94	1	0.94	0.97	0.97	0.93	0.92	0.98	0.93	0.89	0.93	0.97	0.97
NSC_scaffold_contig584	146868	146869	0.98	0.89	0.84	0.94	0.84	0.86	0.93	1	0.86	0.83	0.88	0.85	0.92	0.88	0.9	0.95	0.81	0.87	0.98	0.96	0.93	0.87	0.95	0.92	0.86	0.77	0.84	0.91	0.96	0.87
NSC_scaffold_contig582	75637	75638	0.98	0.95	0.96	0.85	0.76	0.93	0.93	0.92	0.89	0.89	0.87	0.89	0.95	0.94	0.94	0.96	0.92	0.98	1	0.94	0.84	1	0.88	0.93	0.95	0.94	0.87	0.84	0.9	0.94
NSC_scaffold_contig598	467185	467186	0.98	0.73	0.85	0.77	0.6	0.88	0.74	0.81	0.83	0.86	0.75	0.75	0.87	0.77	0.84	0.72	0.72	0.78	0.76	0.76	0.61	0.78	0.81	0.73	0.74	0.7	0.76	0.69	0.78	0.62
NSC_scaffold_ontig562c-575-591	595288	595289	0.98	0.97	1	1	0.78	0.98	1	1	0.98	1	0.95	1	1	1	0.97	0.93	0.95	1	1	1	1	0.97	1	1	0.98	0.96	0.94	1	0.95	0.94
NSC_scaffold_contig572	7016	7017	0.98	0.97	0.91	0.95	0.81	0.97	0.96	1	0.98	1	0.83	1	0.93	1	1	0.92	0.82	0.92	0.9	0.93	0.91	0.89	1	0.87	0.91	0.93	0.91	0.91	0.94	0.79
NSC_scaffold_contig595	65518	65519	0.98	0.96	0.99	0.9	0.91	0.95	0.94	0.95	0.93	0.95	0.9	1	0.93	1	0.96	0.96	0.96	0.98	0.94	0.95	0.97	0.96	0.98	0.92	0.96	0.97	0.94	0.96	0.95	0.97
NSC_scaffold_contig581	44653	44654	0.98	0.89	0.94	0.93	0.75	0.95	0.9	0.98	0.95	0.92	0.95	1	0.96	0.9	0.92	0.92	0.89	0.87	0.94	0.9	1	0.93	0.82	0.92	0.93	0.79	0.86	0.95	0.92	0.93
NSC_scaffold_contig594	509475	509476	0.98	0.92	0.98	0.93	0.75	0.89	0.94	0.89	0.91	0.88	0.78	0.93	0.97	0.91	0.89	0.92	0.88	0.82	0.92	0.85	0.97	0.94	0.88	0.95	0.71	0.95	0.87	0.94	0.96	0.9
NSC_scaffold_contig593-552c	94955	94956	0.98	0.92	0.9	1	0.77	0.94	0.91	0.97	0.99	0.9	0.91	0.95	0.91	0.95	0.88	0.89	0.79	0.92	0.9	0.87	1	0.98	0.97	0.78	0.86	0.93	0.81	0.94	0.97	0.94
NSC_scaffold_contig598	57850	57851	0.98	0.81	0.93	0.89	0.69	0.82	0.71	0.95	0.76	0.85	0.76	0.8	0.88	0.9	0.89	0.89	0.78	0.76	0.9	0.87	0.74	0.86	0.91	0.88	0.84	0.74	0.85	0.7	0.9	0.86
NSC_scaffold_contig598	647312	647313	0.98	0.89	0.92	0.91	0.82	0.85	0.84	0.96	0.88	0.9	0.89	0.88	0.9	0.88	0.94	0.89	0.85	0.82	0.93	0.81	0.86	0.88	0.93	0.86	0.9	0.89	0.78	0.84	0.89	0.95
NSC_scaffold_contig593-552c	156504	156505	0.98	1	0.96	0.93	0.9	0.97	0.94	0.97	0.91	0.97	0.95	1	0.98	0.97	1	0.98	1	0.98	0.89	0.93	0.98	0.91	0.96	0.96	0.97	0.92	0.96	0.97	0.96	0.98
NSC_scaffold_contig579-589	645134	645135	0.98	1	0.95	0.96	0.84	0.97	1	0.91	0.96	0.9	0.91	0.96	0.93	1	0.91	0.92	0.95	1	0.91	0.94	0.87	0.91	0.88	0.89	0.95	0.95	0.83	0.85	0.84	0.96
NSC_scaffold_contig567-545c	100595	100596	0.98	1	1	1	0.87	0.99	0.97	0.97	0.9	1	0.85	0.98	1	0.98	1	0.97	0.95	1	1	0.98	0.94	1	0.96	0.98	0.97	0.97	0.85	1	0.97	0.92
NSC_scaffold_contig598	329693	329694	0.98	0.98	1	0.9	0.66	0.95	0.94	0.98	0.89	0.94	0.9	0.92	0.95	0.98	0.96	1	0.9	0.9	0.92	0.95	1	0.98	0.98	0.95	0.97	0.94	0.79	0.92	0.91	0.94
NSC_scaffold_contig587-553c	295115	295116	0.98	0.88	0.85	0.78	0.8	0.94	0.86	0.9	0.89	0.91	0.81	0.92	0.91	0.92	0.8	0.9	0.92	0.85	0.84	0.93	0.79	0.91	0.9	0.84	0.89	0.81	0.73	0.94	0.88	0.75
NSC_scaffold_contig599	999330	999331	0.98	1	0.95	0.97	0.83	0.93	0.94	0.92	0.86	0.9	0.86	0.91	0.96	0.94	0.96	0.82	0.88	0.89	0.95	0.98	0.96	0.94	1	0.96	0.95	0.96	0.86	0.98	0.96	0.96
NSC_scaffold_contig599	661984	661985	0.98	1	0.93	0.92	0.89	0.89	0.82	0.95	0.97	0.9	0.88	1	0.98	0.87	0.98	0.85	0.96	0.95	1	0.92	0.87	0.97	0.94	0.97	0.95	0.91	0.94	0.97	0.97	0.96
NSC_scaffold_contig555-550-574	50581	50582	0.98	0.9	0.98	0.91	0.87	0.93	0.95	0.91	0.87	0.89	0.92	0.9	0.95	0.95	0.88	0.93	0.9	0.8	0.96	0.97	0.87	0.89	0.92	0.93	0.9	0.94	0.85	0.89	0.95	0.9
NSC_scaffold_contig598	148380	148381	0.98	0.95	0.93	0.94	0.76	0.88	0.88	0.96	0.86	0.93	0.82	0.93	0.93	0.84	0.92	0.88	0.92	0.87	1	0.91	0.94	0.94	0.88	0.95	0.93	0.92	0.78	0.93	1	0.96
NSC_scaffold_contig578	82573	82574	0.98	0.94	0.98	0.86	0.75	0.9	0.94	0.85	0.9	0.92	0.88	1	0.95	0.95	1	0.93	0.88	0.8	0.93	0.9	0.96	0.94	0.96	0.98	0.96	0.92	0.81	0.94	0.83	1
NSC_scaffold_contig595	221189	221190	0.98	0.98	0.95	0.95	0.88	0.91	0.98	0.94	0.94	0.88	0.79	0.97	0.93	0.95	0.88	0.96	0.87	0.87	0.9	1	0.9	0.91	0.86	0.9	0.97	0.93	0.94	0.89	0.86	0.87
NSC_scaffold_contig599	971266	971267	0.98	0.97	1	1	0.85	0.89	0.89	0.91	0.81	1	0.84	0.93	0.92	0.86	0.79	0.93	0.96	0.85	0.93	0.97	0.91	0.89	0.92	0.95	0.87	1	0.9	0.9	0.91	0.92
NSC_scaffold_contig593-552c	591623	591624	0.98	0.92	0.98	0.85	0.85	0.98	0.91	0.93	0.9	0.95	0.83	0.94	0.94	0.95	0.93	0.93	0.93	0.88	0.93	0.95	0.98	0.95	0.92	0.92	0.97	0.88	0.83	0.94	0.89	0.91
NSC_scaffold_contig579-589	215596	215597	0.98	0.95	0.97	0.91	0.67	0.97	0.96	0.96	0.9	0.95	0.9	0.97	0.95	0.94	0.9	0.98	0.91	0.82	0.95	0.96	0.96	0.95	0.94	0.89	0.96	0.95	0.9	0.98	0.94	0.96
NSC_scaffold_contig596-571c	353993	353994	0.98	0.96	0.93	0.9	0.82	0.91	0.93	0.97	0.87	0.84	0.8	0.86	0.92	0.94	0.96	0.92	0.84	0.85	0.89	0.95	0.93	0.88	0.92	0.98	0.92	0.95	0.83	0.92	0.88	0.83
NSC_scaffold_contig573	151855	151856	0.98	0.94	0.96	0.94	0.91	0.93	0.9	0.94	0.9	0.91	0.95	0.89	0.85	0.89	0.96	0.9	0.91	0.81	0.98	0.94	1	0.86	0.9	0.82	0.92	0.95	0.79	0.94	0.82	0.92
NSC_scaffold_contig582	132809	132810	0.98	0.82	0.96	0.93	0.79	0.91	0.81	0.93	0.79	0.75	0.84	0.88	0.84	0.92	0.96	0.93	0.87	0.86	0.91	0.94	0.93	0.91	1	0.94	0.88	0.85	0.76	0.89	0.78	0.97
NSC_scaffold_contig584	31599	31600	0.98	0.87	0.93	0.97	0.85	0.94	0.94	0.94	0.96	0.97	0.85	0.94	0.88	0.92	1	0.96	0.9	0.84	0.97	1	0.9	0.91	0.9	0.97	0.91	0.86	0.85	0.93	1	0.97
NSC_scaffold_contig555-550-574	115582	115583	0.98	0.88	0.88	0.89	0.85	0.89	0.91	0.84	0.9	0.9	0.89	0.93	0.91	0.91	0.87	0.9	0.93	0.86	0.89	0.91	0.88	0.92	0.92	0.9	0.85	0.9	0.79	0.91	0.89	0.84
NSC_scaffold_contig598	988672	988673	0.98	0.91	0.86	0.83	0.78	0.9	0.94	0.9	0.86	0.81	0.84	0.93	0.82	0.91	0.85	0.97	0.89	0.87	0.85	0.92	0.88	0.92	0.87	0.88	0.84	0.91	0.78	0.92	0.85	0.94
NSC_scaffold_contig590	453905	453906	0.98	0.89	0.96	0.89	0.83	0.98	0.84	0.84	0.88	0.97	0.88	0.95	0.94	0.89	0.88	0.88	0.93	0.86	0.86	0.92	0.91	0.9	0.91	0.89	0.79	0.8	0.97	0.88	0.88	0.96
NSC_scaffold_contig596-571c	522378	522379	0.98	0.97	0.98	0.96	0.96	0.96	1	0.98	1	0.94	0.95	0.96	0.93	0.95	1	0.98	0.89	0.91	0.96	0.98	0.82	0.97	0.98	0.96	0.97	0.96	0.88	0.98	0.9	0.92
NSC_scaffold_contig577	179465	179466	0.98	0.96	0.91	0.94	0.78	0.96	0.89	0.95	0.96	0.93	0.87	0.85	0.92	0.97	0.93	0.96	0.9	0.85	0.95	0.89	0.96	0.93	0.88	0.91	0.96	0.88	0.84	0.93	0.98	0.74
NSC_scaffold_contig599	281829	281830	0.98	0.91	0.91	0.95	0.85	0.87	0.89	0.97	0.84	0.84	0.73	0.89	0.98	0.81	0.82	1	0.94	0.85	0.85	0.94	0.89	0.92	0.92	0.88	0.93	0.88	0.76	0.9	0.93	0.95
NSC_scaffold_ontig562c-575-591	229550	229551	0.98	0.96	0.9	0.94	0.85	0.76	0.92	0.96	0.81	0.83	0.86	0.95	0.89	0.88	0.88	0.86	0.92	0.88	0.92	0.9	0.73	0.89	0.96	0.8	0.91	0.93	0.89	0.92	0.86	0.82
NSC_scaffold_contig583	247889	247890	0.98	0.86	0.9	0.81	0.78	0.95	0.85	1	0.95	0.97	0.94	0.97	0.94	0.95	0.82	1	0.95	0.86	0.94	0.98	1	0.86	0.89	0.94	0.96	1	0.94	1	0.88	1
NSC_scaffold_contig542-556	20166	20167	0.98	0.95	0.93	0.92	0.83	0.91	0.92	0.97	0.85	0.98	0.83	0.95	0.93	0.95	0.92	0.98	0.89	0.94	0.93	0.98	0.92	0.93	0.93	0.94	0.94	0.94	0.9	0.87	0.94	0.95
NSC_scaffold_contig598	814590	814591	0.98	0.88	0.8	0.89	0.66	0.84	0.83	0.88	0.8	0.79	0.83	0.89	0.8	0.92	0.77	0.93	0.89	0.76	0.83	0.86	0.95	0.9	0.97	0.78	0.84	0.83	0.75	0.81	0.87	0.85
NSC_scaffold_contig568-546-580	53306	53307	0.98	0.94	0.97	0.95	0.79	0.91	0.94	0.97	0.93	1	0.87	0.94	0.92	0.98	0.8	0.85	0.89	0.89	1	0.94	0.89	0.88	0.88	0.97	0.9	0.98	0.86	0.94	0.98	0.96
NSC_scaffold_contig596-571c	389707	389708	0.98	0.99	0.93	0.89	0.92	0.95	0.92	0.93	0.92	0.92	0.96	0.98	0.93	0.96	0.88	0.95	0.93	0.94	0.98	0.98	0.89	0.96	0.92	0.93	0.95	0.95	0.9	0.98	0.94	0.96
NSC_scaffold_contig597	362605	362606	0.98	0.92	0.94	0.94	0.87	0.94	0.93	0.97	0.86	1	0.86	0.95	0.97	0.92	0.93	0.93	0.8	0.87	0.93	0.95	0.91	0.92	0.94	0.95	0.94	0.92	0.88	0.94	0.93	0.94
NSC_scaffold_contig588	121163	121164	0.98	0.92	1	0.96	0.8	0.97	0.9	0.95	1	0.95	0.91	0.94	0.96	0.93	0.94	0.98	0.94	0.95	0.94	0.91	1	0.98	0.95	0.95	0.91	0.97	0.81	1	0.88	0.95
NSC_scaffold_contig593-552c	91550	91551	0.98	0.97	0.93	0.92	0.68	0.93	0.94	0.94	0.88	0.81	0.82	0.84	0.89	0.99	0.95	0.91	0.9	0.91	0.98	0.86	0.93	0.89	0.95	0.98	0.91	0.97	0.87	0.91	0.88	0.95
NSC_scaffold_contig599	386205	386206	0.98	0.97	1	0.97	0.84	0.95	1	1	0.97	1	0.82	0.97	0.97	0.97	0.92	1	0.83	0.93	0.93	0.96	0.94	0.94	1	0.85	0.97	0.95	0.75	0.9	0.97	1
NSC_scaffold_contig598	252135	252136	0.98	1	0.97	0.98	0.8	0.93	0.95	0.96	0.95	0.93	0.79	0.91	0.92	0.96	0.91	0.9	0.89	0.88	1	0.93	0.88	0.88	0.88	0.93	0.98	0.86	0.96	0.95	0.93	0.94
NSC_scaffold_contig599	383918	383919	0.98	0.9	0.97	0.95	0.77	0.95	0.9	0.88	0.96	0.96	0.79	0.94	0.96	0.94	0.96	0.96	0.86	0.9	1	0.88	0.95	0.92	0.96	0.78	0.91	0.94	0.88	0.86	0.9	0.94
NSC_scaffold_contig586	121768	121769	0.98	0.92	0.84	0.87	0.82	0.97	0.87	0.91	0.97	1	0.98	1	0.91	0.88	0.97	0.96	0.88	0.96	0.97	0.89	0.82	0.92	0.89	1	0.99	1	0.93	0.89	0.88	0.96
NSC_scaffold_contig594	218111	218112	0.98	0.87	1	0.8	0.7	0.93	0.91	0.98	0.91	1	0.72	0.97	0.93	0.96	1	0.84	0.91	0.88	1	0.96	0.98	0.91	0.9	0.94	0.94	0.85	0.87	0.93	0.92	0.9
NSC_scaffold_contig597	562919	562920	0.98	0.94	0.83	0.93	0.78	0.97	1	1	0.94	0.96	0.89	0.95	0.97	0.92	0.93	0.95	0.98	0.97	0.95	1	0.94	0.96	0.91	0.89	0.83	0.9	0.82	0.97	0.91	0.91
NSC_scaffold_contig598	817179	817180	0.98	0.96	0.97	0.94	0.75	0.94	0.9	0.96	0.95	0.93	0.93	0.96	0.97	0.98	0.9	0.96	0.98	0.88	0.86	0.98	0.97	0.98	0.96	1	1	0.87	0.87	0.96	0.94	0.96
NSC_scaffold_contig599	1465598	1465599	0.98	0.94	0.93	0.89	0.86	0.88	0.93	0.95	0.89	0.93	0.93	1	0.93	0.94	0.95	0.98	0.94	0.85	0.94	0.98	0.93	0.96	0.91	0.98	0.88	0.97	0.84	0.89	0.92	0.88
NSC_scaffold_contig594	545814	545815	0.98	0.88	0.95	0.88	0.79	0.85	0.86	0.86	0.87	0.87	0.88	0.92	0.84	0.84	0.86	0.9	0.79	0.78	0.93	0.89	0.89	0.89	0.89	0.89	0.93	0.89	0.83	0.88	0.92	0.86
NSC_scaffold_contig592-558c-549c-548c-566	546977	546978	0.98	0.93	0.93	0.95	0.66	0.92	0.9	0.94	0.85	0.88	0.82	0.89	0.95	0.95	0.91	0.94	0.87	0.83	0.93	0.94	0.87	0.97	0.93	0.92	0.95	0.9	0.75	0.84	0.94	0.9
NSC_scaffold_contig593-552c	199913	199914	0.98	0.89	0.89	0.79	0.75	0.89	0.91	0.93	0.85	0.97	0.9	0.85	0.96	0.96	0.97	0.86	0.95	0.85	0.94	0.91	0.97	0.94	0.9	0.92	0.92	0.86	0.82	0.93	0.88	0.87
NSC_scaffold_contig599	220643	220644	0.98	0.95	1	0.89	0.65	1	1	0.93	0.96	0.89	0.81	1	0.96	0.95	0.91	0.9	0.94	0.96	0.94	0.95	0.92	0.97	0.94	0.87	0.96	0.92	0.97	0.98	0.93	0.94
NSC_scaffold_contig594	48060	48061	0.98	0.94	0.98	0.92	0.77	0.96	0.95	0.96	0.94	0.96	0.89	1	0.98	0.96	0.96	0.95	0.76	0.93	0.95	0.9	0.93	0.95	0.96	0.96	1	0.87	0.83	0.99	0.96	0.91
NSC_scaffold_contig588	83065	83066	0.98	0.9	0.91	0.89	0.62	0.93	0.94	0.95	0.92	0.96	0.88	0.94	0.86	0.93	0.92	0.92	0.86	0.86	0.9	0.92	0.84	0.96	0.92	0.89	0.92	0.83	0.9	0.82	0.99	0.93
NSC_scaffold_contig598	379110	379111	0.98	0.92	0.95	0.96	0.84	0.89	0.93	0.96	0.88	0.9	0.94	0.97	0.9	0.94	0.95	0.93	0.87	0.87	0.96	0.98	1	0.96	0.93	0.93	0.94	0.92	0.92	0.97	0.96	0.95
NSC_scaffold_contig598	760800	760801	0.98	0.96	0.95	0.89	0.73	0.95	0.98	0.94	0.97	0.87	0.92	0.95	1	0.94	0.96	0.96	0.91	0.94	0.91	1	1	0.94	0.97	0.97	0.97	0.93	0.83	0.94	0.93	0.98
NSC_scaffold_contig598	632255	632256	0.98	0.93	0.93	1	0.91	1	0.97	0.88	1	0.95	0.98	1	1	1	1	0.95	0.92	1	0.98	0.95	0.97	0.98	0.97	0.98	0.96	0.96	1	0.98	0.93	1
NSC_scaffold_contig592-558c-549c-548c-566	411349	411350	0.98	0.86	0.85	0.88	0.81	0.89	0.88	0.85	0.82	0.79	0.81	0.81	0.87	0.86	0.91	0.93	0.92	0.82	0.92	0.94	0.98	0.93	0.95	0.86	0.88	0.72	0.85	0.9	0.84	0.84
NSC_scaffold_contig555-550-574	5428	5429	0.98	0.93	0.97	0.91	0.75	0.92	0.89	0.98	0.92	0.91	0.93	1	0.98	0.92	0.96	0.85	0.94	0.97	0.94	0.95	0.94	0.95	0.91	0.91	0.95	0.93	0.71	0.97	0.97	0.94
NSC_scaffold_contig599	955078	955079	0.98	0.88	0.88	0.91	0.72	0.97	0.81	0.95	0.91	0.93	0.8	0.96	0.89	0.97	0.97	1	0.79	0.89	0.95	0.96	0.96	0.93	1	0.88	0.92	0.85	0.69	0.93	1	0.95
NSC_scaffold_contig579-589	499083	499084	0.98	0.76	0.89	0.69	0.88	0.82	0.71	0.84	0.77	0.88	0.83	0.83	0.85	0.87	0.87	0.86	0.76	0.76	0.89	0.83	0.8	0.8	0.81	0.84	0.78	0.79	0.82	0.73	0.97	0.82
NSC_scaffold_contig596-571c	531379	531380	0.98	0.91	0.96	0.91	0.72	0.94	0.87	0.94	0.82	0.88	0.88	0.93	0.94	0.84	0.96	0.92	0.89	0.91	0.89	0.97	0.91	0.96	0.93	0.93	0.93	0.94	0.82	0.9	0.94	0.98
NSC_scaffold_contig599	659677	659678	0.98	0.9	0.92	0.95	0.84	0.95	0.94	0.96	0.91	0.97	0.88	1	0.95	0.92	0.97	0.95	0.93	0.81	0.87	0.97	0.94	0.89	0.85	0.88	0.87	0.95	0.75	0.9	0.92	1
NSC_scaffold_contig595	332111	332112	0.98	0.98	0.97	0.91	0.83	0.96	0.95	0.97	0.93	0.92	0.88	0.95	0.92	0.96	0.97	0.94	0.94	0.96	0.98	1	0.94	0.98	0.97	0.93	1	0.91	0.91	0.94	0.93	0.96
NSC_scaffold_contig582	11489	11490	0.98	0.94	0.92	0.89	0.93	0.9	0.96	0.96	0.93	0.97	0.87	0.95	0.93	0.92	0.87	0.93	0.95	0.95	0.89	0.9	0.91	0.9	0.87	0.95	0.88	0.97	0.78	0.87	0.85	0.88
NSC_scaffold_contig596-571c	388831	388832	0.98	0.97	0.98	0.95	0.74	0.97	0.88	0.97	0.92	0.97	0.89	0.97	1	0.98	0.94	0.96	0.98	0.94	0.94	0.89	0.94	1	0.93	0.95	0.92	1	0.82	0.89	0.96	1
NSC_scaffold_contig598	1122734	1122735	0.98	0.89	0.91	0.9	0.72	0.95	0.92	0.98	0.99	0.98	0.9	0.97	0.88	0.96	0.95	0.93	0.91	0.95	0.98	1	0.86	0.98	0.91	0.95	0.91	0.85	0.9	1	0.93	0.86
NSC_scaffold_contig597	913057	913058	0.98	0.91	0.89	0.91	0.79	0.93	0.87	1	0.93	0.83	0.84	0.86	0.9	0.97	0.98	0.91	0.79	0.83	0.92	0.91	0.98	0.89	0.94	0.95	0.95	0.82	0.83	0.9	0.93	0.95
NSC_scaffold_contig593-552c	479365	479366	0.98	0.98	0.93	0.91	0.81	0.96	0.81	0.94	0.89	0.85	0.89	0.87	0.97	0.93	0.96	1	0.84	0.97	0.96	0.9	1	0.92	1	0.98	0.93	0.93	0.96	0.84	0.91	0.96
NSC_scaffold_contig596-571c	192562	192563	0.98	0.9	0.92	0.91	0.73	0.92	0.98	0.97	0.9	0.98	0.8	0.96	1	0.96	0.91	0.98	0.91	0.9	0.95	0.96	0.89	0.98	0.94	1	0.94	0.89	0.78	0.95	0.91	0.9
NSC_scaffold_contig587-553c	171784	171785	0.98	0.98	1	0.93	0.89	0.99	0.98	0.97	0.96	0.9	0.87	0.97	0.97	0.94	0.94	0.96	0.96	0.92	0.98	1	0.97	0.98	0.91	0.92	1	0.94	0.95	0.95	0.98	1
NSC_scaffold_contig588	265684	265685	0.98	0.91	0.94	0.9	0.84	0.91	1	0.95	0.89	0.87	0.86	0.96	0.95	0.85	0.91	0.91	0.84	0.9	0.92	0.9	0.94	0.86	0.94	0.88	0.94	0.92	0.79	0.77	0.93	0.96
NSC_scaffold_contig597	141989	141990	0.98	0.98	0.95	0.92	0.81	0.97	0.93	0.94	0.95	1	0.9	0.93	0.94	0.97	0.99	0.95	0.88	0.92	0.96	0.97	0.97	0.97	0.94	0.99	0.96	0.96	0.8	0.92	0.96	0.95
NSC_scaffold_contig597	318707	318708	0.98	0.95	0.93	0.9	0.78	0.9	0.9	0.96	0.77	0.93	0.86	0.84	0.83	0.86	0.71	0.88	0.83	0.77	0.93	0.89	0.77	0.96	0.87	0.87	0.96	0.92	0.9	0.91	0.7	0.87
NSC_scaffold_contig594	577288	577289	0.98	0.87	0.91	0.9	0.57	0.87	0.82	0.92	0.81	0.94	0.86	0.85	0.88	0.88	0.9	0.9	0.86	0.9	0.89	0.93	0.9	0.97	0.95	0.84	0.86	0.93	0.8	0.95	0.91	0.91
NSC_scaffold_contig555-550-574	186620	186621	0.98	0.88	0.96	0.98	0.77	0.87	0.88	0.96	0.89	0.84	0.73	0.93	0.93	0.94	0.86	0.98	0.81	0.84	0.92	0.88	0.9	0.94	0.91	0.95	0.97	0.84	0.82	0.89	0.96	0.92
NSC_scaffold_contig598	505707	505708	0.98	0.89	0.94	0.87	0.88	0.87	0.93	0.93	0.86	0.97	0.83	0.81	0.85	0.85	0.97	0.9	0.87	0.95	1	0.9	0.92	0.89	0.84	0.94	0.91	0.93	0.85	0.93	0.91	0.88
NSC_scaffold_contig595	291445	291446	0.98	0.85	0.97	0.92	0.76	0.96	0.91	1	0.9	0.89	0.87	0.94	0.97	0.94	0.95	0.86	0.86	0.93	0.91	0.92	0.94	0.85	0.78	0.96	0.93	0.88	0.8	0.89	0.84	0.88
NSC_scaffold_contig579-589	476158	476159	0.98	0.98	0.94	0.94	0.88	0.96	0.94	0.97	0.95	0.96	0.94	0.97	0.93	0.96	1	0.91	0.88	0.91	0.96	0.99	0.96	0.93	0.95	0.92	0.96	0.96	0.89	0.97	0.95	1
NSC_scaffold_contig588	195858	195859	0.98	0.87	0.92	0.94	0.91	0.94	0.96	0.94	0.87	0.88	0.97	0.94	0.96	0.91	0.95	0.88	0.82	0.83	0.92	0.88	0.82	0.83	0.97	0.92	0.86	0.93	0.84	0.81	0.89	0.93
NSC_scaffold_contig588	347615	347616	0.98	0.9	0.93	0.9	0.74	0.89	0.93	0.98	0.87	0.96	0.88	0.93	0.94	0.9	0.96	0.94	0.84	0.95	0.95	0.87	0.95	0.84	0.92	0.95	0.91	0.92	0.9	0.95	1	0.98
NSC_scaffold_contig594	608494	608495	0.98	0.86	0.93	0.91	0.68	0.9	0.92	0.91	0.82	0.78	0.84	0.87	0.93	0.88	0.95	0.8	0.88	0.85	0.95	0.89	0.95	0.95	0.94	0.84	0.88	0.92	0.82	0.87	0.94	0.91
NSC_scaffold_contig599	515161	515162	0.98	0.88	0.94	0.95	0.81	0.88	0.94	0.98	0.91	0.8	0.85	0.97	0.87	0.9	0.86	0.94	0.87	0.85	0.95	0.87	0.83	0.92	0.98	0.88	0.93	0.9	0.84	0.88	0.85	0.96
NSC_scaffold_contig596-571c	962110	962111	0.98	0.88	0.98	0.9	0.68	0.91	0.9	0.87	0.85	0.87	0.81	0.92	0.88	0.96	0.98	0.94	0.82	0.89	0.89	0.9	0.9	0.87	0.86	0.88	0.96	0.89	0.81	0.88	0.91	0.84
NSC_scaffold_contig597	911613	911614	0.98	0.95	1	0.92	0.85	0.97	0.91	0.97	0.9	0.96	0.92	0.97	0.95	0.96	1	0.96	0.86	0.88	0.95	0.98	0.98	0.98	0.96	0.9	0.96	0.98	0.83	0.87	0.95	1
NSC_scaffold_contig568-546-580	22003	22004	0.98	0.96	1	0.96	0.78	0.99	0.96	1	0.94	1	0.92	0.9	0.95	0.97	1	0.95	0.93	0.94	1	0.96	1	0.98	0.9	0.98	0.97	0.98	0.9	0.92	0.94	0.93
NSC_scaffold_contig578	29609	29610	0.98	0.97	0.97	0.97	0.82	0.97	0.86	1	0.91	0.87	0.92	0.95	0.92	0.91	0.97	0.88	0.97	0.93	0.97	0.95	0.88	0.95	1	0.89	0.98	0.96	0.87	0.95	0.96	0.86
NSC_scaffold_contig594	384777	384778	0.98	0.93	0.97	0.94	0.76	0.94	0.92	0.96	0.98	0.96	0.8	1	0.96	0.99	0.88	0.98	0.91	0.94	0.98	0.94	0.95	0.96	0.99	0.99	0.98	0.98	0.97	0.93	0.94	0.96
NSC_scaffold_contig567-545c	25337	25338	0.98	0.95	0.94	0.97	0.83	0.98	0.94	1	0.98	0.97	0.87	0.96	0.98	1	1	1	0.95	0.93	1	1	0.96	0.92	1	1	0.95	0.92	0.95	0.91	0.94	1
NSC_scaffold_contig599	1114052	1114053	0.98	0.97	0.94	0.91	0.78	0.88	1	0.91	0.89	0.91	0.79	0.9	0.92	0.96	0.97	0.86	0.8	0.94	0.92	0.9	0.93	0.95	0.9	0.95	0.98	0.88	0.93	0.9	0.96	0.91
NSC_scaffold_contig579-589	625196	625197	0.98	0.91	0.9	0.97	0.77	0.98	0.92	0.97	0.94	0.91	0.88	1	0.94	0.94	0.97	0.98	1	1	0.97	1	1	1	0.94	0.98	1	0.95	0.94	0.97	1	0.94
NSC_scaffold_contig595	713554	713555	0.98	0.84	0.92	0.82	0.84	0.88	0.86	0.87	0.89	0.81	0.86	0.91	0.81	0.89	0.71	0.82	0.91	0.77	0.86	0.91	0.95	0.93	0.88	0.86	0.78	0.93	0.84	0.82	0.89	0.82
NSC_scaffold_contig586	12969	12970	0.98	0.95	0.95	0.95	0.79	0.93	0.89	0.99	0.94	0.94	0.93	0.98	0.98	0.93	0.96	0.97	0.95	0.98	0.97	0.96	0.93	0.98	0.96	0.9	0.94	0.97	0.88	0.95	0.94	0.95
NSC_scaffold_contig594	485457	485458	0.98	0.92	0.9	0.91	0.87	0.91	0.94	0.8	0.79	0.83	0.77	1	0.85	0.84	0.97	0.87	0.93	0.82	0.9	0.97	0.94	0.92	0.94	0.86	0.93	0.92	0.71	0.94	0.88	0.96
NSC_scaffold_contig596-571c	1091636	1091637	0.98	0.93	0.96	0.95	0.87	0.89	0.86	0.92	0.84	0.78	0.85	0.9	0.93	0.9	0.93	0.95	0.93	0.85	0.93	0.94	0.89	0.88	0.93	0.96	0.95	0.95	0.9	0.89	0.95	0.86
NSC_scaffold_contig599	632939	632940	0.98	0.93	0.94	0.9	0.84	0.88	0.89	0.97	0.89	0.9	0.87	0.99	0.91	0.95	0.94	0.91	0.91	0.9	0.94	0.92	0.93	0.97	0.96	0.99	0.94	0.95	0.83	0.98	0.96	0.99
NSC_scaffold_contig598	626062	626063	0.98	0.85	0.88	0.96	0.91	0.9	0.86	0.81	0.82	0.93	0.78	0.94	0.91	0.88	0.89	0.98	0.9	0.81	0.86	0.92	0.79	0.88	0.89	0.87	0.84	0.93	0.7	0.9	0.91	0.87
NSC_scaffold_contig599	1393989	1393990	0.98	0.89	0.94	0.95	0.92	0.91	0.94	0.87	0.95	0.93	0.88	0.9	0.96	0.93	0.93	0.9	0.91	0.92	0.88	0.93	0.96	0.91	0.89	0.95	0.96	0.78	0.89	0.88	0.93	1
NSC_scaffold_contig598	760646	760647	0.98	0.94	0.94	0.96	0.85	0.96	0.95	0.98	0.91	0.95	0.87	1	0.95	0.92	0.97	0.93	0.98	0.93	0.99	0.92	0.94	0.94	0.91	0.95	0.93	0.96	0.91	0.94	0.98	0.98
NSC_scaffold_contig599	1544096	1544097	0.98	0.97	0.92	0.93	0.83	0.95	0.96	0.99	0.92	0.97	0.89	0.97	0.9	0.95	0.98	0.97	0.95	0.91	0.91	0.93	0.95	0.96	0.93	0.87	0.94	0.87	0.96	0.81	1	0.98
NSC_scaffold_contig599	112917	112918	0.98	0.99	0.97	0.89	0.8	0.94	0.96	0.97	0.93	0.96	0.85	0.94	0.96	0.96	0.95	0.98	0.96	0.98	0.97	0.97	1	0.96	0.98	1	0.97	0.98	0.97	0.96	0.95	0.95
NSC_scaffold_contig593-552c	452420	452421	0.98	0.93	0.88	0.92	0.86	0.94	0.88	0.98	0.94	0.91	0.95	0.96	0.95	0.93	0.89	0.93	0.96	0.93	1	0.91	0.86	0.94	0.96	0.94	0.88	0.93	0.88	0.91	0.88	0.89
NSC_scaffold_contig593-552c	68745	68746	0.98	0.96	0.92	0.94	0.78	0.89	0.9	0.92	0.84	0.9	0.88	0.96	0.91	0.91	0.96	0.95	0.86	0.83	0.91	0.96	0.91	0.97	0.91	0.93	0.94	0.96	0.8	0.9	0.88	0.95
NSC_scaffold_contig597	175704	175705	0.98	0.85	0.92	0.94	0.8	0.97	0.86	0.97	0.95	0.9	0.86	0.87	0.9	0.97	0.97	0.96	0.88	0.84	0.97	0.91	0.8	0.9	0.94	0.95	0.83	0.74	0.96	0.94	0.93	0.91
NSC_scaffold_contig595	538906	538907	0.98	0.88	0.87	0.86	0.8	0.93	0.93	0.88	0.86	0.79	0.78	0.94	0.97	0.93	0.93	0.86	0.86	0.77	0.87	0.94	0.94	0.89	0.88	0.95	0.87	0.93	0.71	0.83	0.92	0.96
NSC_scaffold_contig568-546-580	121613	121614	0.98	0.91	0.95	0.89	0.75	0.84	0.93	0.9	0.89	0.98	0.8	0.9	0.92	0.89	0.87	0.93	0.8	0.89	0.93	0.9	0.89	0.93	1	0.84	0.91	0.97	0.81	0.87	0.96	1
NSC_scaffold_contig598	576794	576795	0.98	0.95	1	0.99	0.84	0.96	0.96	0.95	0.99	1	0.96	0.9	0.96	0.99	0.97	0.9	0.94	0.98	0.96	0.94	0.97	0.92	0.91	0.97	0.96	0.98	0.93	0.92	0.95	0.99
NSC_scaffold_contig595	442577	442578	0.98	0.97	0.94	0.95	0.87	1	1	0.97	0.93	0.85	0.8	0.93	0.98	0.95	0.97	0.9	0.97	0.97	1	0.97	1	0.98	0.95	0.93	0.94	0.98	0.87	1	0.97	0.92
NSC_scaffold_contig594	483423	483424	0.98	0.96	0.92	0.98	0.74	0.99	0.89	0.98	0.91	0.9	0.81	0.96	0.96	0.9	0.95	0.91	0.92	0.93	0.86	0.98	0.98	0.95	0.86	0.98	0.91	0.98	0.85	0.9	0.92	1
NSC_scaffold_contig568-546-580	95217	95218	0.98	0.91	0.94	0.95	0.77	0.92	0.96	0.97	0.94	0.93	0.88	0.96	0.86	0.87	0.89	0.98	0.89	0.97	0.93	0.96	0.91	0.9	0.9	0.86	0.98	0.98	0.94	0.92	0.95	0.83
NSC_scaffold_contig572	58162	58163	0.98	0.95	0.93	0.96	0.97	0.94	0.9	0.95	0.96	0.94	0.89	0.88	0.93	0.92	0.94	1	0.98	0.89	0.91	0.97	0.97	0.95	0.89	0.98	0.85	1	0.87	0.95	0.85	0.9
NSC_scaffold_contig596-571c	1120827	1120828	0.98	0.98	0.93	0.97	0.84	1	1	0.95	0.88	1	0.92	0.96	1	0.98	0.97	0.93	0.96	0.84	0.98	0.88	0.93	0.95	0.86	0.94	0.92	1	0.79	0.95	0.86	0.97
NSC_scaffold_contig567-545c	102402	102403	0.98	0.79	0.95	0.96	0.81	0.92	0.92	0.93	0.92	0.91	0.84	0.92	0.9	0.71	0.84	0.95	0.93	0.97	1	0.97	0.97	0.94	0.95	0.96	0.98	0.94	0.97	0.92	0.97	0.92
NSC_scaffold_contig598	302576	302577	0.98	0.92	0.9	0.92	0.86	0.92	0.91	0.95	0.93	0.94	0.92	0.97	0.98	0.96	0.97	0.94	0.94	0.91	0.97	0.94	0.88	0.86	0.88	0.98	0.91	0.95	0.78	0.94	0.96	0.92
NSC_scaffold_contig593-552c	183180	183181	0.98	0.8	0.92	0.76	0.79	0.86	0.83	0.67	0.86	0.85	0.93	0.86	0.69	0.82	0.75	0.81	0.77	0.89	1	0.91	0.82	0.96	0.93	0.79	0.86	0.85	0.84	0.95	0.8	0.89
NSC_scaffold_contig583	142463	142464	0.98	1	1	0.93	0.82	0.97	0.97	0.97	0.89	1	0.94	0.97	1	0.98	0.96	0.95	0.93	0.87	0.94	1	1	0.99	0.96	0.95	0.99	1	0.89	1	0.9	0.93
NSC_scaffold_contig596-571c	1087083	1087084	0.98	0.92	0.9	0.94	0.78	0.88	0.94	0.84	0.88	0.91	0.93	1	1	0.83	1	0.93	0.92	0.8	0.95	0.98	0.95	0.95	0.97	0.94	0.94	0.91	0.85	0.94	1	0.85
NSC_scaffold_contig599	1062809	1062810	0.98	0.89	0.96	0.94	0.89	0.91	0.96	0.97	0.9	0.98	0.78	0.98	0.94	0.95	0.95	0.97	0.9	0.87	0.9	0.96	0.88	0.94	0.89	0.91	0.92	0.93	0.9	0.86	0.9	1
NSC_scaffold_contig587-553c	291648	291649	0.98	0.89	0.94	0.8	0.8	0.9	0.95	0.86	0.84	0.98	0.88	0.94	0.98	0.87	0.95	0.95	0.92	0.9	1	0.92	0.97	0.86	0.97	0.88	0.94	0.91	0.87	0.97	0.97	1
NSC_scaffold_contig590	2703	2704	0.98	0.85	0.87	0.92	0.76	0.85	0.82	0.94	0.83	0.88	0.78	0.89	0.85	0.87	0.89	0.86	0.85	0.88	0.96	0.88	0.96	0.98	0.9	0.9	0.91	0.85	0.8	0.93	0.88	0.89
NSC_scaffold_contig596-571c	880646	880647	0.98	0.89	0.97	0.94	0.81	0.95	0.93	0.94	0.94	0.88	0.92	0.97	0.96	0.96	1	0.94	0.91	0.91	0.95	0.94	0.95	0.95	0.88	0.93	0.92	0.95	0.87	0.92	0.92	0.94
NSC_scaffold_contig590	163478	163479	0.98	0.87	1	0.97	0.72	0.96	0.96	0.96	0.95	0.96	0.88	0.94	0.88	0.98	0.95	0.92	0.91	0.96	1	0.94	0.95	0.94	0.9	0.98	0.92	0.91	0.91	0.97	0.93	0.97
NSC_scaffold_contig595	448569	448570	0.98	0.96	0.96	0.91	0.93	0.96	0.96	1	0.88	1	0.86	0.96	0.92	1	1	0.98	0.96	0.96	0.91	0.94	0.97	0.98	0.98	0.97	0.98	0.95	0.92	0.92	0.88	1
NSC_scaffold_contig587-553c	187674	187675	0.98	0.9	0.94	0.91	0.82	0.93	0.9	0.86	0.89	0.91	0.96	1	0.98	0.95	0.97	0.95	0.89	0.83	1	0.95	0.95	0.94	0.98	0.91	0.9	0.94	0.91	1	0.91	0.97
NSC_scaffold_ontig562c-575-591	226184	226185	0.98	0.96	0.85	0.93	0.79	0.94	0.92	0.93	0.93	0.81	0.79	0.95	0.92	0.9	0.91	0.96	0.9	0.92	0.87	0.91	0.89	0.93	0.94	0.89	0.9	0.88	0.9	0.89	0.9	0.97
NSC_scaffold_contig584	267580	267581	0.98	0.95	0.94	0.95	0.78	0.98	0.95	1	0.99	0.97	0.95	1	1	0.98	0.96	0.94	1	0.97	1	0.88	0.92	0.93	0.94	0.91	0.96	0.94	0.93	0.93	0.93	0.91
NSC_scaffold_contig599	29288	29289	0.98	0.96	0.96	0.9	0.81	0.99	0.97	0.91	0.98	1	0.98	0.97	0.93	1	0.98	0.97	0.94	0.95	1	0.98	1	0.97	0.93	0.9	0.98	0.97	0.97	0.89	0.98	1
NSC_scaffold_contig596-571c	1333206	1333207	0.98	0.93	0.79	0.93	0.84	0.85	0.95	0.87	0.85	0.89	0.86	0.85	0.96	0.93	0.97	0.8	0.86	0.91	0.82	0.94	0.86	0.89	0.9	0.87	0.9	0.81	0.82	0.95	0.77	0.8
NSC_scaffold_contig590	497943	497944	0.98	0.95	0.92	0.9	0.92	0.92	0.97	1	0.93	0.92	0.88	0.88	0.95	0.98	1	0.92	0.87	0.97	0.95	0.96	0.85	0.98	0.98	0.89	0.93	0.97	0.83	0.95	0.92	0.91
NSC_scaffold_contig582	283051	283052	0.98	0.9	0.93	0.86	0.85	0.91	0.91	0.87	0.85	0.92	0.87	0.94	0.88	0.8	0.98	0.94	0.91	0.83	0.92	0.99	0.96	0.91	0.95	0.95	0.91	0.96	0.8	0.92	0.91	0.95
NSC_scaffold_contig599	437960	437961	0.98	0.91	0.92	0.93	0.8	0.94	0.95	0.94	0.89	0.84	0.94	0.9	0.91	0.94	0.95	0.93	0.91	0.97	0.85	0.93	0.87	0.93	0.89	0.98	0.87	0.94	0.92	0.94	0.95	0.88
NSC_scaffold_contig598	881434	881435	0.98	0.91	0.91	0.92	0.69	0.86	0.88	0.92	0.87	0.93	0.84	0.89	0.84	0.91	0.85	0.76	0.79	0.9	0.91	0.78	0.93	0.9	0.85	0.87	0.97	0.89	0.79	0.87	0.93	0.91
NSC_scaffold_contig599	264506	264507	0.98	0.87	0.97	0.97	0.73	0.91	0.88	1	0.88	0.89	0.91	1	0.91	0.94	0.93	0.81	0.82	0.82	0.83	0.92	0.91	0.89	0.76	0.96	0.83	0.95	0.91	0.91	0.79	0.93
NSC_scaffold_contig599	1025872	1025873	0.98	0.98	0.95	0.97	0.93	0.92	1	1	0.97	0.92	0.91	1	0.96	0.95	1	0.97	1	0.97	0.98	0.96	0.96	0.95	0.95	0.97	0.97	0.98	0.84	1	0.91	0.97
NSC_scaffold_contig599	1474609	1474610	0.98	0.95	0.95	0.96	0.8	0.96	0.98	0.97	0.92	0.93	0.86	0.98	0.94	0.97	0.95	0.96	0.92	0.89	0.95	0.98	0.94	0.98	0.99	0.94	0.97	0.94	0.93	0.96	0.95	0.95
NSC_scaffold_contig579-589	615732	615733	0.98	0.93	0.84	0.81	0.82	0.86	0.91	0.85	0.88	0.8	0.85	0.93	0.89	0.85	0.83	0.85	0.8	0.84	0.87	0.87	0.84	0.77	0.81	0.81	0.81	0.95	0.84	0.8	0.9	0.97
NSC_scaffold_contig587-553c	390143	390144	0.98	0.96	0.95	0.97	0.77	0.99	0.98	0.97	0.97	0.99	0.91	0.98	0.98	0.98	0.97	0.97	0.97	0.96	0.97	0.98	0.95	0.94	0.96	0.95	0.98	0.95	0.89	0.96	0.94	0.96
NSC_scaffold_contig579-589	119098	119099	0.98	0.93	0.87	0.85	0.84	0.91	0.95	0.92	0.94	0.85	0.9	0.87	0.95	0.94	0.9	0.95	0.94	0.92	0.92	0.94	0.94	0.95	0.94	0.94	0.91	0.93	0.83	0.87	0.96	0.95
NSC_scaffold_contig555-550-574	85491	85492	0.98	1	0.95	0.97	0.81	0.94	1	0.95	0.98	0.88	0.98	0.88	1	0.92	1	0.96	0.95	1	0.92	0.96	0.97	0.97	0.93	0.93	0.96	1	0.86	1	0.97	0.96
NSC_scaffold_contig570	118237	118238	0.98	0.96	1	1	0.8	0.92	0.97	0.85	0.93	0.96	0.92	0.92	0.96	0.96	0.91	0.91	0.9	0.91	0.92	0.97	1	0.97	0.91	0.98	1	0.98	0.8	0.97	0.97	1
NSC_scaffold_contig599	117597	117598	0.98	0.98	0.9	0.93	0.86	0.93	1	0.93	0.88	0.97	0.88	0.98	0.97	0.96	1	0.96	0.89	0.84	0.97	0.93	0.88	0.99	0.89	0.98	0.94	0.96	0.86	0.91	0.94	0.94
NSC_scaffold_contig594	80434	80435	0.98	0.98	0.93	0.96	0.9	0.98	0.97	1	1	1	0.96	1	0.97	1	0.91	1	0.94	0.97	1	0.94	1	1	0.95	0.9	0.98	0.96	1	0.95	0.97	0.95
NSC_scaffold_contig598	1216028	1216029	0.98	0.92	0.97	1	0.84	0.94	0.94	0.94	0.94	0.98	0.9	0.94	0.98	0.91	0.91	0.95	0.95	0.84	0.94	1	0.97	0.92	0.9	0.98	0.96	0.85	0.96	0.96	0.95	0.93
NSC_scaffold_contig579-589	573912	573913	0.98	0.92	0.93	0.92	0.65	0.9	1	1	0.85	0.95	0.88	0.93	0.95	0.9	0.98	0.91	0.92	0.9	0.96	0.94	0.97	0.9	0.93	0.92	0.94	0.93	0.91	0.85	0.82	0.92
NSC_scaffold_contig597	148894	148895	0.98	0.93	0.96	0.97	0.78	0.85	0.85	0.86	0.91	0.88	0.86	0.91	0.88	0.89	1	1	0.78	0.91	0.91	0.93	0.87	0.93	0.93	0.89	0.98	0.95	0.8	0.8	0.92	0.91
NSC_scaffold_contig594	83134	83135	0.98	0.96	0.97	0.92	0.79	0.95	0.92	1	0.9	0.88	0.88	0.98	0.94	0.91	0.89	0.92	0.96	0.95	0.86	0.98	0.95	0.92	1	0.94	0.94	1	0.9	0.9	0.97	0.96
NSC_scaffold_contig599	693433	693434	0.98	0.88	0.86	0.85	0.77	0.86	0.82	0.88	0.89	0.88	0.85	0.84	0.89	0.91	0.84	0.87	0.82	0.79	0.86	0.89	0.83	0.87	0.78	0.89	0.91	0.91	0.74	0.86	0.9	0.79
NSC_scaffold_contig596-571c	261082	261083	0.98	0.94	0.95	0.91	0.71	0.91	0.98	0.91	0.89	0.92	0.89	0.98	0.95	0.94	0.97	0.94	0.98	0.89	0.93	0.95	0.94	0.97	0.96	0.94	0.95	0.96	0.92	0.96	0.95	0.94
NSC_scaffold_contig584	182523	182524	0.98	0.82	0.89	0.86	0.74	0.91	0.83	0.93	0.94	0.73	0.84	0.9	0.96	0.79	0.92	0.85	0.81	0.83	0.84	0.83	0.92	0.88	0.83	0.73	0.89	0.88	0.79	0.92	0.85	0.79
NSC_scaffold_contig593-552c	548562	548563	0.98	0.92	0.95	0.94	0.64	0.96	0.9	0.96	0.88	0.94	0.88	0.93	0.98	0.98	0.96	1	0.82	0.84	0.96	1	0.88	0.97	0.89	0.88	1	0.92	0.77	0.97	0.97	1
NSC_scaffold_contig598	1359890	1359891	0.98	0.87	0.88	0.97	0.73	0.97	0.95	0.97	0.94	0.88	0.84	0.97	0.91	0.97	0.92	0.88	0.91	0.96	0.86	0.97	0.97	1	0.86	0.89	0.97	0.94	0.91	0.91	0.98	0.97
NSC_scaffold_contig577	123370	123371	0.98	0.91	0.94	0.91	0.75	0.92	0.95	1	0.91	0.96	0.74	0.93	0.9	0.95	1	0.98	1	0.92	0.97	0.93	0.9	0.87	0.98	0.93	0.94	0.95	0.86	0.96	0.94	0.92
NSC_scaffold_contig585	47476	47477	0.98	0.94	0.95	0.95	0.78	0.97	0.91	0.98	0.96	0.98	0.93	0.97	0.94	0.95	1	0.96	0.9	0.96	0.97	0.96	0.98	0.93	0.97	0.97	0.96	0.96	0.89	0.99	0.96	0.96
NSC_scaffold_contig573	82680	82681	0.98	0.96	0.9	0.97	0.9	0.98	0.96	0.91	0.94	1	0.87	1	1	1	0.88	0.92	0.94	0.93	0.97	0.97	1	1	0.97	0.93	0.96	0.94	0.84	0.95	1	0.96
NSC_scaffold_contig597	295789	295790	0.98	0.98	0.93	0.95	0.79	0.95	0.9	0.95	0.89	0.96	0.95	0.98	0.84	0.94	1	0.94	0.91	0.95	0.98	1	1	0.95	0.98	0.98	1	0.8	0.95	1	0.89	0.96
NSC_scaffold_contig599	165196	165197	0.98	0.81	0.95	0.92	0.79	0.86	0.82	0.98	0.79	0.83	0.84	0.9	0.92	0.92	0.87	0.86	0.8	0.81	0.81	0.86	0.93	0.9	0.88	0.92	0.88	0.92	0.8	0.89	0.91	0.94
NSC_scaffold_contig599	219783	219784	0.98	0.92	0.96	0.96	0.83	0.97	0.93	0.93	0.93	0.89	0.86	0.95	0.97	0.93	0.82	0.99	0.96	1	0.98	0.99	0.94	0.96	0.97	0.99	0.97	0.95	0.85	0.96	0.93	1
NSC_scaffold_contig599	839213	839214	0.98	0.88	0.95	0.9	0.88	0.93	0.89	1	0.93	0.97	0.81	0.93	0.97	0.95	0.98	0.92	0.96	0.95	0.98	0.98	0.95	0.96	0.95	0.95	0.91	0.96	0.84	0.95	0.93	0.95
NSC_scaffold_contig593-552c	405291	405292	0.98	0.87	0.96	0.92	0.91	0.95	0.99	0.95	0.92	0.94	0.83	0.92	0.97	0.97	0.95	0.99	0.88	0.91	0.98	0.97	0.93	0.91	0.99	0.93	0.93	0.95	0.81	0.93	0.94	0.97
NSC_scaffold_contig579-589	57424	57425	0.98	0.94	0.9	0.98	0.77	0.95	0.89	0.97	0.95	0.98	0.92	0.96	0.98	0.93	0.94	0.97	0.92	0.88	0.95	0.95	0.95	0.93	0.98	0.94	0.97	0.98	0.93	0.97	0.92	0.96
NSC_scaffold_contig596-571c	315736	315737	0.98	0.93	0.94	1	0.87	0.96	0.94	0.97	0.91	0.98	0.94	0.98	0.95	0.99	0.96	0.95	0.94	0.9	0.97	0.98	0.92	0.97	0.98	0.97	0.96	0.95	0.87	0.95	0.99	0.94
NSC_scaffold_contig584	212264	212265	0.98	0.95	0.97	0.97	0.9	0.99	0.96	0.97	0.98	0.97	0.81	0.94	1	1	0.97	0.96	0.9	0.84	0.94	1	1	0.96	1	0.94	0.98	0.97	0.88	0.93	0.94	0.92
NSC_scaffold_contig583	25230	25231	0.98	0.97	0.97	0.97	0.88	0.94	0.95	0.98	0.92	0.98	0.9	0.99	0.96	0.96	0.96	0.94	0.91	0.96	0.95	0.97	0.98	0.99	0.95	0.93	0.98	0.98	0.91	0.97	0.97	0.99
NSC_scaffold_contig595	661878	661879	0.98	0.87	0.88	0.9	0.82	0.79	0.78	0.88	0.92	0.75	0.84	0.9	0.89	0.85	0.93	0.88	0.93	0.83	0.86	0.96	0.86	0.85	0.94	0.87	0.86	0.91	0.88	0.91	0.86	0.88
NSC_scaffold_contig590	511669	511670	0.98	0.85	0.84	0.92	0.73	0.95	0.94	1	0.84	0.93	0.84	0.98	0.88	0.94	0.86	0.98	0.78	0.88	0.94	0.72	0.77	0.82	0.72	0.88	0.89	0.88	0.78	0.89	0.82	0.69
NSC_scaffold_contig568-546-580	98180	98181	0.98	0.97	1	0.98	0.73	1	1	0.85	0.95	0.94	0.91	1	0.96	1	0.97	1	0.98	0.92	0.95	1	0.98	0.97	1	0.95	1	1	0.83	0.96	0.95	0.94
NSC_scaffold_contig590	520070	520071	0.98	0.95	0.86	0.98	0.9	0.91	0.94	0.92	0.95	0.93	0.86	0.98	0.93	0.9	0.97	0.84	0.92	0.93	0.94	0.97	0.97	0.92	0.72	0.92	0.97	0.85	0.86	0.97	1	0.96
NSC_scaffold_contig599	88047	88048	0.98	0.96	0.91	0.91	0.75	0.95	0.84	0.94	0.91	0.92	0.86	0.97	0.96	0.91	0.89	0.94	0.87	0.87	0.9	0.91	0.99	0.91	0.89	0.97	0.93	0.98	0.85	0.94	0.93	0.98
NSC_scaffold_contig573	80030	80031	0.98	0.97	0.9	0.96	0.66	0.95	0.96	0.93	0.92	0.95	0.82	0.94	0.97	0.96	0.93	0.98	0.84	0.84	0.88	1	1	0.97	0.93	0.98	0.94	1	0.74	0.92	0.97	0.96
NSC_scaffold_contig577	28538	28539	0.98	0.95	0.96	0.93	0.74	0.95	0.93	0.91	0.9	1	0.84	0.93	0.91	0.92	0.96	0.95	0.9	0.88	0.95	0.97	0.94	0.92	0.91	0.95	1	0.96	0.81	0.94	0.98	0.95
NSC_scaffold_contig587-553c	216665	216666	0.98	0.89	0.8	0.86	0.77	0.9	0.77	0.88	0.92	0.92	0.82	0.98	0.88	0.89	1	0.93	0.89	0.88	0.94	0.96	0.95	0.9	0.92	0.89	0.9	0.89	0.72	0.85	0.91	0.81
NSC_scaffold_contig593-552c	548565	548566	0.98	0.89	0.88	0.88	0.62	0.96	0.85	1	0.92	0.91	0.86	0.85	0.94	0.94	1	1	0.8	0.85	0.96	1	0.94	0.97	0.86	0.87	0.96	0.89	0.77	0.93	0.9	1
NSC_scaffold_contig595	447259	447260	0.98	1	0.89	0.95	0.78	0.93	0.95	0.94	0.93	1	0.91	0.97	0.96	1	0.95	0.89	0.85	0.88	1	0.97	0.97	0.98	0.93	0.94	0.96	0.96	0.85	0.94	0.98	0.97
NSC_scaffold_contig598	798881	798882	0.98	0.9	0.77	0.85	0.68	0.89	0.77	0.9	0.86	0.86	0.81	0.94	0.97	0.9	0.94	0.83	0.9	0.78	0.8	0.85	0.85	0.88	0.67	0.81	0.89	0.81	0.82	0.84	0.9	0.81
NSC_scaffold_contig585	208939	208940	0.98	0.98	0.91	0.9	0.85	0.9	0.91	0.92	0.79	0.93	0.83	0.93	0.95	0.97	0.96	0.92	0.93	0.85	0.98	1	0.89	0.97	0.86	0.88	0.95	0.97	0.88	0.86	0.98	0.93
NSC_scaffold_contig598	596577	596578	0.98	0.85	0.94	0.93	0.89	0.9	0.93	0.98	0.89	0.87	0.92	0.89	0.9	0.93	0.88	0.91	0.9	0.86	0.89	0.96	0.92	0.87	0.88	0.93	0.9	0.87	0.92	0.9	0.94	0.79
NSC_scaffold_contig583	281145	281146	0.98	0.97	0.95	0.89	0.81	1	0.93	0.96	0.88	0.88	0.88	1	1	0.96	0.96	0.98	0.9	0.91	0.95	0.96	0.91	0.99	0.91	0.96	0.96	0.99	0.89	0.95	1	1
NSC_scaffold_contig596-571c	1258408	1258409	0.98	0.89	0.88	0.93	0.8	0.95	0.89	0.9	0.87	0.91	0.8	0.88	0.89	0.9	0.92	0.98	0.92	0.8	0.89	0.87	0.96	0.95	0.89	0.9	0.95	0.9	0.79	0.91	0.98	0.94
NSC_scaffold_contig542-556	19999	20000	0.98	0.87	0.93	0.89	0.81	0.87	0.86	0.84	0.87	0.86	0.89	0.91	0.94	0.92	0.94	0.79	0.89	0.88	0.87	0.95	0.89	0.87	0.94	0.91	0.93	0.91	0.87	0.85	0.94	0.92
NSC_scaffold_contig590	430525	430526	0.98	0.89	0.8	0.89	0.83	0.89	0.88	0.95	0.86	0.88	0.85	0.85	0.84	0.91	0.93	0.95	0.83	0.86	0.94	0.94	0.9	0.89	0.93	0.84	0.96	0.97	0.86	0.83	0.98	0.96
NSC_scaffold_contig594	257541	257542	0.98	0.95	0.9	0.96	0.85	0.9	0.9	0.96	0.9	0.94	0.91	0.93	0.96	0.94	0.96	0.95	0.91	0.95	0.94	0.95	0.9	0.95	0.99	0.93	0.95	0.92	0.91	0.94	0.97	0.96
NSC_scaffold_contig597	1013670	1013671	0.98	0.91	1	0.96	0.83	0.97	0.96	0.92	0.93	0.98	0.94	0.98	0.94	0.92	0.91	0.96	0.8	0.94	1	0.97	0.94	0.93	0.92	0.94	0.96	0.97	0.89	0.98	0.96	1
NSC_scaffold_contig582	266944	266945	0.98	1	0.93	0.95	0.73	0.97	0.98	0.95	0.89	1	0.89	0.97	0.9	0.93	1	0.9	0.96	0.87	1	0.9	0.98	1	0.89	0.98	0.98	1	0.81	0.92	0.94	1
NSC_scaffold_contig593-552c	234782	234783	0.98	0.93	0.96	0.96	0.81	0.95	0.98	0.96	0.92	0.93	0.84	0.98	0.96	1	0.97	0.98	0.98	0.89	1	0.94	1	0.98	1	0.98	0.96	0.97	0.88	1	0.93	1
NSC_scaffold_contig588	275482	275483	0.98	0.93	0.93	0.88	0.68	0.88	0.95	0.93	0.89	0.87	0.84	0.88	0.88	0.89	1	0.92	0.92	0.9	0.9	0.99	0.9	0.93	0.94	0.95	0.96	0.89	0.94	0.79	0.98	0.9
NSC_scaffold_contig579-589	230063	230064	0.98	0.88	0.97	0.95	0.79	0.99	0.79	0.97	0.88	0.97	0.84	0.95	0.93	0.93	0.86	0.95	0.89	0.77	0.94	0.92	0.86	0.93	0.9	0.98	0.91	0.96	0.89	0.92	0.84	0.96
NSC_scaffold_contig599	461009	461010	0.98	0.91	0.96	0.97	0.74	0.93	1	1	0.94	0.85	0.92	0.97	0.95	0.95	0.95	0.86	1	0.94	1	0.92	0.97	0.94	0.96	0.93	0.98	0.91	0.9	0.92	0.94	0.93
NSC_scaffold_contig595	382533	382534	0.98	0.84	0.87	0.98	0.75	0.95	0.98	0.98	0.99	0.93	0.87	0.93	0.92	0.9	0.92	0.93	0.9	0.89	0.96	0.91	0.96	0.94	0.94	0.91	0.98	0.85	0.69	0.89	0.94	0.83
NSC_scaffold_contig595	838606	838607	0.98	0.96	0.78	0.91	0.87	0.84	0.96	0.91	0.89	0.92	0.84	0.9	0.93	0.83	0.97	0.95	0.92	0.91	0.72	0.81	0.96	0.84	0.95	0.85	0.9	0.92	0.75	0.83	0.94	0.88
NSC_scaffold_contig596-571c	927243	927244	0.98	0.95	0.96	0.91	0.79	0.92	0.96	0.93	0.91	0.91	0.83	0.98	0.98	0.93	0.96	0.98	0.89	0.81	0.88	0.93	0.93	0.91	0.93	0.9	0.95	1	0.87	0.9	0.94	0.92
NSC_scaffold_contig579-589	407004	407005	0.98	0.88	0.81	0.88	0.9	0.86	0.88	0.98	0.88	0.86	0.88	0.93	0.9	0.78	0.91	0.92	0.71	0.74	0.85	0.88	0.97	0.88	0.8	0.93	0.82	0.95	0.77	0.92	0.91	0.83
NSC_scaffold_contig586	103170	103171	0.98	0.93	0.81	0.82	0.85	0.84	0.92	0.95	0.83	0.88	0.81	0.77	0.86	0.85	0.88	0.94	0.87	0.84	0.71	0.91	0.82	0.86	0.86	0.8	0.98	0.88	0.68	0.9	0.87	0.9
NSC_scaffold_contig584	105878	105879	0.98	0.96	0.84	0.97	0.79	0.97	0.91	1	0.9	0.93	0.78	0.87	0.95	1	0.94	0.98	0.97	0.95	1	0.97	0.91	0.9	0.89	0.95	0.87	0.95	0.87	0.91	0.82	0.97
NSC_scaffold_contig598	212533	212534	0.98	1	0.92	0.94	0.71	0.95	0.98	0.98	0.88	0.95	0.81	0.94	0.98	0.93	0.89	0.91	0.95	0.86	0.94	0.88	0.98	0.93	0.92	0.88	1	0.94	0.89	0.83	0.94	0.92
NSC_scaffold_ontig562c-575-591	63665	63666	0.98	0.91	0.89	0.84	0.75	0.96	0.84	0.84	0.9	0.82	0.85	0.97	0.82	0.89	0.89	0.89	0.8	0.89	0.9	1	0.88	0.91	0.86	0.89	0.93	0.93	0.86	0.84	0.98	0.93
NSC_scaffold_contig572	52512	52513	0.98	0.95	0.89	0.95	0.81	0.92	0.91	0.95	0.89	0.9	0.86	0.92	0.95	0.92	0.94	0.94	0.93	0.91	0.96	0.98	0.99	0.94	0.92	0.92	0.93	0.98	0.82	0.9	0.93	0.95
NSC_scaffold_contig598	445069	445070	0.98	0.88	0.78	0.9	0.81	0.95	0.86	0.9	0.84	0.87	0.85	0.89	0.83	0.9	0.79	0.84	0.75	0.87	0.87	0.84	0.88	0.9	0.8	0.88	0.86	0.78	0.89	0.89	0.85	0.82
NSC_scaffold_contig582	83391	83392	0.98	0.98	0.91	0.93	0.73	0.92	0.94	0.94	0.87	0.86	0.7	0.94	0.91	0.98	0.97	0.92	0.91	0.87	0.89	0.96	0.78	0.98	0.94	0.95	0.92	1	0.88	0.97	0.91	0.93
NSC_scaffold_contig594	663709	663710	0.98	0.92	0.95	0.98	0.86	0.95	0.9	0.99	0.95	0.94	0.89	0.92	0.97	0.95	0.98	0.96	0.93	0.93	0.95	0.98	0.9	0.95	0.99	0.93	0.97	0.91	0.93	0.97	0.94	0.91
NSC_scaffold_contig592-558c-549c-548c-566	421931	421932	0.98	0.88	0.83	0.87	0.74	0.86	0.83	0.86	0.78	0.86	0.73	0.89	0.96	0.81	0.97	0.78	0.84	0.73	0.98	0.89	0.92	0.98	0.83	0.88	0.87	0.97	0.71	0.95	0.84	0.86
NSC_scaffold_contig599	502342	502343	0.98	0.87	0.96	0.95	0.51	0.95	0.9	0.97	0.91	1	0.83	0.81	0.9	0.93	0.97	0.93	0.89	0.91	0.91	0.95	0.93	1	0.89	0.98	0.98	0.92	0.82	0.96	0.97	0.84
NSC_scaffold_ontig562c-575-591	218025	218026	0.98	0.94	0.88	0.95	0.76	0.93	1	0.85	0.96	0.94	0.89	0.96	0.97	1	0.96	0.97	0.89	1	0.97	0.95	0.85	0.94	0.95	0.86	0.98	0.81	0.92	0.96	0.94	0.96
NSC_scaffold_contig598	1046693	1046694	0.98	0.96	0.82	0.94	0.63	0.91	0.9	0.96	0.83	0.95	0.84	0.94	0.92	0.98	0.93	0.95	0.86	0.9	0.88	0.91	0.91	0.93	0.85	0.77	0.96	0.88	0.82	0.88	0.96	0.89
NSC_scaffold_contig596-571c	555953	555954	0.98	0.88	0.88	0.91	0.76	0.93	0.93	0.91	0.96	0.85	0.85	0.79	1	0.91	0.93	1	0.95	0.88	1	1	0.92	0.93	1	0.96	0.93	0.97	0.9	0.97	0.98	0.91
NSC_scaffold_contig598	368732	368733	0.98	0.98	0.88	0.91	0.78	0.99	1	1	1	0.89	0.93	0.96	0.98	0.98	0.96	0.96	0.9	0.97	0.97	0.99	0.98	0.98	1	0.97	0.97	0.9	0.91	0.95	0.93	0.98
NSC_scaffold_contig598	1046873	1046874	0.98	0.92	0.89	0.95	0.8	0.92	0.93	0.96	0.88	0.93	0.91	0.92	0.9	0.92	0.95	1	0.95	0.88	1	0.93	0.94	0.91	0.8	0.92	0.95	0.98	0.74	0.93	0.92	0.94
NSC_scaffold_contig579-589	206401	206402	0.98	0.91	0.86	0.9	0.78	0.94	0.88	0.95	0.92	0.87	0.91	0.94	0.99	0.92	0.85	0.94	0.87	0.78	0.91	0.96	0.91	0.96	0.93	0.95	0.94	0.92	0.81	0.85	0.9	0.9
NSC_scaffold_contig588	274263	274264	0.98	0.9	0.96	0.92	0.77	0.89	0.89	0.94	0.95	0.83	0.82	0.98	0.92	0.92	0.89	0.94	0.89	0.86	0.92	0.95	0.95	0.97	0.84	0.97	0.95	0.94	0.91	0.9	0.96	0.96
NSC_scaffold_contig579-589	95037	95038	0.98	0.95	0.91	0.9	0.79	0.96	0.97	0.97	0.96	0.92	0.92	0.95	0.98	0.93	1	0.97	0.92	0.95	0.91	0.97	0.92	0.96	0.97	0.91	1	0.85	0.92	0.97	0.91	1
NSC_scaffold_contig596-571c	826202	826203	0.98	0.79	0.89	0.82	0.77	0.84	0.81	0.86	0.86	0.88	0.83	0.93	0.81	0.75	0.91	0.86	0.86	0.88	0.89	0.78	0.81	0.87	0.74	0.89	0.9	0.77	0.89	0.84	0.91	0.81
NSC_scaffold_contig568-546-580	358048	358049	0.98	0.89	0.83	0.92	0.77	0.9	0.9	0.92	0.8	0.84	0.84	0.94	0.92	0.96	0.96	0.95	0.87	0.88	0.96	0.98	1	0.93	0.94	0.94	0.91	0.93	0.76	0.89	0.9	0.92
NSC_scaffold_contig595	831028	831029	0.98	0.9	0.95	0.86	0.75	0.86	0.89	0.96	0.85	0.93	0.77	0.88	0.92	0.91	0.89	0.92	0.91	0.87	0.93	0.89	0.91	0.88	0.87	0.91	0.92	0.96	0.91	0.87	0.83	0.85
NSC_scaffold_contig590	163483	163484	0.98	0.87	0.9	0.97	0.75	0.92	0.94	0.98	0.95	0.92	0.96	0.92	0.87	0.97	0.98	0.89	0.88	0.94	0.95	0.92	0.95	0.92	0.9	0.94	0.9	0.94	0.85	0.96	0.89	1
NSC_scaffold_contig599	691317	691318	0.98	0.94	0.92	0.83	0.81	0.92	0.94	0.95	0.93	0.92	0.9	0.81	0.92	0.92	0.97	1	0.98	0.86	0.91	0.94	0.95	1	0.88	0.98	0.91	1	0.87	0.92	0.94	0.95
NSC_scaffold_contig561	18443	18444	0.98	0.96	0.94	0.98	0.77	0.95	0.97	0.93	0.95	1	0.95	1	0.94	0.98	0.93	0.95	0.93	0.93	0.94	0.98	1	0.96	0.98	0.96	0.97	0.95	0.94	0.97	0.97	0.96
NSC_scaffold_contig599	365994	365995	0.98	0.84	0.78	0.89	0.9	0.9	0.91	0.88	0.84	0.78	0.86	0.76	0.96	0.94	0.95	0.87	0.9	0.92	0.92	0.92	0.91	0.88	0.87	0.77	0.89	0.95	0.85	0.92	0.87	0.85
NSC_scaffold_contig587-553c	331789	331790	0.98	0.96	0.96	0.96	0.82	0.97	0.98	0.97	0.98	0.95	0.93	0.91	0.88	0.92	0.96	0.95	0.98	1	1	0.95	0.98	0.97	1	0.94	1	0.97	0.88	0.97	0.96	0.96
NSC_scaffold_contig597	631355	631356	0.98	0.86	0.95	0.94	0.63	0.9	0.91	0.91	0.9	0.97	0.9	0.85	0.88	0.88	0.87	0.95	0.88	0.85	0.9	0.9	0.91	0.95	0.91	0.91	0.93	0.91	0.9	0.89	0.9	0.94
NSC_scaffold_contig596-571c	1176833	1176834	0.98	0.91	0.86	0.73	0.87	0.85	0.91	0.92	0.86	0.93	0.87	0.93	0.69	0.8	0.94	0.85	0.86	0.88	0.79	0.89	0.96	0.82	0.81	0.93	0.97	0.9	0.8	0.93	0.97	0.78
NSC_scaffold_contig595	383686	383687	0.98	0.94	0.92	0.92	0.77	0.96	0.96	0.94	0.92	0.93	0.92	0.94	0.95	0.95	0.93	0.95	0.94	0.94	0.93	0.97	0.96	0.95	0.94	0.95	0.96	0.98	0.93	0.96	0.95	0.97
NSC_scaffold_contig599	1391240	1391241	0.98	0.81	0.93	0.85	0.82	0.9	0.88	0.91	0.87	0.93	0.8	0.91	0.93	0.95	0.95	0.96	0.84	0.93	0.92	0.88	0.85	0.95	0.93	0.94	0.94	0.88	0.82	0.93	0.95	0.88
NSC_scaffold_contig596-571c	1346942	1346943	0.98	0.94	0.93	1	0.76	0.97	1	0.94	1	1	0.9	0.94	0.96	0.89	1	0.95	0.94	0.94	0.98	0.97	0.97	0.93	0.98	0.87	1	0.92	0.88	0.96	0.93	1
NSC_scaffold_contig593-552c	481543	481544	0.98	0.8	0.84	0.87	0.75	0.87	0.86	0.83	0.86	0.88	0.84	0.79	0.87	0.89	0.93	0.91	0.73	0.81	0.94	1	0.88	0.88	0.91	0.82	0.91	0.86	0.76	0.92	0.79	0.86
NSC_scaffold_contig598	461147	461148	0.98	0.94	0.95	0.98	0.73	0.96	0.98	0.94	0.92	0.96	0.9	1	0.97	0.96	0.9	0.96	0.97	0.9	0.97	0.98	0.91	0.92	0.97	0.95	0.94	0.94	0.97	0.97	0.96	0.86
NSC_scaffold_contig596-571c	783513	783514	0.98	0.91	0.91	0.92	0.8	0.98	1	0.88	0.95	0.84	0.84	0.93	0.88	0.97	0.9	0.93	0.89	0.78	1	0.97	0.88	0.89	0.97	1	0.96	0.89	0.91	0.97	0.92	0.83
NSC_scaffold_contig572	163665	163666	0.98	0.92	0.88	0.9	0.76	0.93	0.94	0.95	0.92	0.94	0.91	0.94	0.93	0.98	0.97	0.97	0.92	0.88	0.93	0.97	0.94	0.95	0.97	0.92	0.95	0.95	0.81	0.96	0.94	0.88
NSC_scaffold_contig563	52680	52681	0.98	0.87	0.9	0.83	0.84	0.89	0.78	0.93	0.86	0.95	0.86	0.94	0.85	0.94	0.91	0.92	0.83	0.86	0.84	0.94	0.89	0.95	0.98	0.93	0.91	0.96	0.81	0.9	0.89	0.89
NSC_scaffold_contig582	191778	191779	0.98	0.79	0.82	0.86	0.7	0.93	0.95	0.87	0.94	0.91	0.91	0.82	0.94	0.88	0.9	0.89	0.76	0.84	0.83	0.79	0.85	0.93	0.86	0.85	0.79	0.86	0.86	0.88	0.95	0.76
NSC_scaffold_ontig562c-575-591	29566	29567	0.98	0.96	0.94	0.94	0.83	0.91	0.93	0.96	0.89	0.81	0.8	0.95	0.92	0.93	0.93	0.96	0.84	0.95	0.94	0.96	0.98	0.92	0.91	0.85	0.96	0.98	0.91	1	0.95	1
NSC_scaffold_contig598	1195933	1195934	0.98	0.88	0.96	0.91	0.72	0.96	0.95	0.94	0.95	0.91	0.8	0.97	0.88	0.92	0.95	0.95	0.88	0.83	0.95	0.91	0.94	0.97	1	0.92	0.93	0.94	0.91	0.93	1	0.85
NSC_scaffold_contig590	430527	430528	0.98	0.83	0.83	0.88	0.83	0.89	0.92	0.87	0.86	0.88	0.87	0.85	0.82	0.93	0.98	0.89	0.8	0.84	0.87	0.95	0.85	0.89	0.91	0.8	0.98	0.94	0.81	0.87	0.95	0.92
NSC_scaffold_contig584	212267	212268	0.98	0.93	0.92	0.89	0.88	0.99	0.93	0.91	1	0.94	0.85	1	0.96	1	1	0.93	0.89	0.87	0.97	0.97	0.97	0.96	0.97	0.98	1	0.94	0.82	0.9	0.97	1
NSC_scaffold_contig555-550-574	179145	179146	0.98	0.92	0.89	0.98	0.71	0.94	0.85	1	0.89	0.89	0.91	0.97	0.92	1	0.96	0.96	0.95	0.88	0.97	0.97	0.97	0.96	0.9	0.97	0.98	0.92	0.93	0.93	0.98	0.89
NSC_scaffold_contig588	389712	389713	0.98	0.97	0.98	0.99	0.76	0.95	0.99	0.96	0.99	0.98	0.92	0.94	0.96	1	0.94	0.96	0.95	0.97	0.95	0.93	0.96	0.96	0.93	0.93	0.98	1	0.92	0.97	0.96	0.95
NSC_scaffold_contig597	836546	836547	0.98	0.93	0.98	0.98	0.85	0.95	0.96	1	0.95	0.97	0.97	1	0.95	1	1	0.94	0.94	0.97	0.88	0.94	0.97	0.91	0.97	0.92	0.98	0.94	1	0.96	1	0.95
NSC_scaffold_contig593-552c	401644	401645	0.98	0.98	0.92	0.95	0.86	0.95	0.92	0.88	0.98	0.9	0.91	1	0.92	0.92	1	0.88	0.95	0.91	0.94	0.95	0.93	0.87	0.89	0.95	0.98	1	0.83	0.83	0.89	0.94
NSC_scaffold_contig595	824096	824097	0.98	1	0.9	0.94	0.84	0.98	1	0.92	0.99	1	0.92	1	1	0.94	1	0.89	0.93	0.96	0.97	0.96	0.94	0.97	0.97	0.95	0.98	0.96	0.89	0.98	0.95	0.94
NSC_scaffold_contig588	84875	84876	0.98	0.82	0.96	0.96	0.86	0.96	0.94	1	0.96	0.94	0.97	0.96	0.98	0.92	1	0.95	0.95	1	1	0.98	0.97	0.91	0.89	0.93	1	0.92	0.91	1	0.96	1
NSC_scaffold_contig587-553c	263577	263578	0.98	0.98	0.91	0.96	0.83	1	1	0.97	0.96	0.98	0.92	1	0.98	1	1	0.92	0.98	0.96	0.9	1	1	0.93	1	0.97	0.95	0.97	0.98	0.98	0.92	0.97
NSC_scaffold_contig594	446459	446460	0.98	0.84	0.86	0.84	0.74	0.92	0.88	0.92	0.87	0.82	0.84	0.87	0.89	0.87	0.76	0.92	0.84	0.87	0.83	0.89	0.93	0.94	0.89	0.87	0.92	0.84	0.86	0.93	0.86	0.79
NSC_scaffold_contig595	544392	544393	0.98	0.9	0.91	0.96	0.72	0.96	1	1	0.98	0.91	0.96	0.95	0.92	0.98	0.93	1	0.93	0.94	0.93	1	0.92	0.95	0.96	0.96	0.96	0.89	0.9	0.89	1	1
NSC_scaffold_contig587-553c	255871	255872	0.98	0.96	0.94	0.96	0.86	1	1	1	0.95	1	0.92	1	0.97	1	1	1	1	1	1	1	0.97	0.96	0.98	0.98	0.96	0.97	0.93	1	0.97	0.97
NSC_scaffold_contig598	617563	617564	0.98	0.98	0.98	0.97	0.89	0.98	0.98	1	0.99	1	0.96	1	1	0.99	0.96	1	0.92	0.98	0.95	0.96	0.96	0.96	1	0.97	0.99	1	0.92	0.97	0.93	1
NSC_scaffold_contig570	101064	101065	0.98	1	0.97	0.93	0.77	0.96	0.97	0.98	0.92	1	0.94	1	0.98	1	0.96	0.98	0.87	0.97	0.97	0.97	1	0.97	0.93	0.98	0.98	1	0.95	0.95	0.97	0.96
NSC_scaffold_contig598	778698	778699	0.98	0.97	0.97	0.9	0.88	0.96	0.97	0.95	0.94	0.83	0.8	0.89	0.96	0.98	0.91	0.98	0.89	0.97	1	0.98	0.91	0.94	0.96	0.97	1	0.95	0.95	0.97	0.88	0.95
NSC_scaffold_contig586	23447	23448	0.98	0.88	0.96	0.87	0.95	0.98	1	0.93	0.88	0.94	0.96	1	1	0.97	0.95	1	1	1	0.97	1	0.94	0.96	1	0.94	0.97	1	0.9	0.98	0.98	1
NSC_scaffold_contig593-552c	618586	618587	0.98	0.88	0.88	0.88	0.76	0.92	0.88	0.94	0.88	0.89	0.88	0.91	0.94	0.95	0.9	0.9	0.94	0.97	0.89	1	0.94	0.97	0.95	0.91	0.86	0.95	0.88	0.91	0.97	0.87
NSC_scaffold_contig596-571c	1348942	1348943	0.98	0.94	0.92	0.98	0.87	0.95	0.92	0.97	0.98	0.97	0.84	0.91	0.98	0.98	0.96	0.94	0.93	0.9	1	0.94	0.97	1	1	0.95	0.96	1	0.81	0.92	0.97	0.97
NSC_scaffold_contig596-571c	698279	698280	0.98	0.96	1	0.93	0.92	0.89	0.93	0.96	0.83	0.95	0.89	0.79	0.91	0.89	0.93	0.94	0.88	0.88	0.98	0.96	0.98	0.98	0.94	0.97	1	1	0.96	0.96	0.97	1
NSC_scaffold_contig596-571c	872077	872078	0.98	0.88	0.92	0.83	0.84	0.91	0.93	0.96	0.91	0.88	0.9	0.94	0.97	0.86	0.9	0.95	0.89	0.85	0.96	0.91	0.98	0.9	0.93	0.89	0.96	0.96	0.9	0.93	0.9	0.96
NSC_scaffold_contig597	1180858	1180859	0.98	0.83	0.93	0.92	0.79	0.95	0.95	0.92	0.87	0.81	0.85	0.96	0.86	0.93	0.89	0.92	1	0.91	0.95	0.95	0.94	0.85	1	0.88	0.94	0.92	0.93	0.94	0.93	0.92
NSC_scaffold_contig587-553c	343129	343130	0.98	0.94	0.95	0.96	0.91	0.98	1	0.94	0.95	0.95	0.96	0.94	0.95	0.94	1	0.91	0.97	0.97	0.93	0.94	0.97	0.9	0.95	0.91	0.98	1	0.92	1	0.97	0.95
NSC_scaffold_contig586	290727	290728	0.98	0.91	0.88	0.95	0.8	0.94	0.84	0.94	0.88	0.85	0.9	0.85	0.96	1	0.95	0.97	0.93	0.93	0.98	0.95	0.96	0.96	0.92	0.94	0.95	0.93	0.84	0.96	0.95	0.98
NSC_scaffold_contig587-553c	100602	100603	0.98	0.86	0.95	0.9	0.77	0.94	0.92	0.94	0.95	0.98	0.92	0.91	1	0.98	1	0.91	0.88	0.98	0.95	0.97	0.93	0.98	0.92	0.94	0.98	0.97	0.89	0.88	0.94	0.85
NSC_scaffold_contig573	87435	87436	0.98	0.88	0.95	0.8	0.7	0.87	0.97	0.91	0.86	0.85	0.82	0.77	0.87	0.91	0.96	0.93	0.75	0.84	0.85	0.85	0.96	0.89	0.83	0.81	1	0.93	0.82	0.89	0.96	0.88
NSC_scaffold_contig596-571c	1304942	1304943	0.98	0.98	0.9	0.95	0.97	0.97	0.91	0.97	1	1	0.94	0.99	0.98	0.98	0.96	0.97	0.98	0.97	0.99	0.98	1	0.95	0.97	0.97	0.99	0.96	0.94	0.97	0.97	1
NSC_scaffold_contig592-558c-549c-548c-566	34842	34843	0.98	0.95	0.95	0.96	0.7	0.96	1	1	0.97	1	1	0.97	0.97	0.97	0.97	0.96	1	0.91	1	1	0.91	0.97	0.94	0.95	0.96	1	0.94	0.95	0.97	1
NSC_scaffold_contig599	461004	461005	0.98	0.85	1	0.89	0.7	0.85	0.96	0.98	0.88	0.85	0.92	0.94	0.92	0.95	0.87	0.89	0.92	0.91	0.94	0.89	0.97	0.88	0.67	0.96	0.96	0.89	0.93	0.9	0.89	0.94
NSC_scaffold_contig594	592051	592052	0.98	0.93	1	0.98	0.96	1	0.94	1	0.98	1	1	1	1	0.98	0.97	0.94	1	0.91	0.98	0.97	0.98	0.98	0.96	1	0.96	0.97	0.96	0.98	0.98	0.93
NSC_scaffold_contig596-571c	930776	930777	0.98	0.93	0.96	0.95	0.82	0.89	1	0.97	0.95	0.87	0.89	0.97	0.91	0.96	0.89	0.93	0.97	0.93	1	0.91	0.93	0.95	0.97	0.97	0.96	0.97	0.92	0.96	1	1
NSC_scaffold_contig585	76053	76054	0.98	0.9	0.89	0.92	0.84	0.87	0.93	0.82	0.87	0.91	0.84	0.89	0.9	0.9	0.8	0.98	0.86	0.84	0.85	1	0.92	0.95	0.94	0.8	0.91	0.94	0.89	0.84	0.86	0.9
NSC_scaffold_contig599	568299	568300	0.98	0.87	0.88	0.91	0.83	0.88	0.9	0.98	0.91	0.88	0.88	0.94	0.9	0.91	0.89	0.9	0.91	0.88	0.95	0.89	0.91	0.92	0.82	0.92	0.94	0.9	0.85	0.88	0.92	0.89
NSC_scaffold_contig584	185042	185043	0.98	0.94	0.98	0.97	0.96	0.99	0.95	0.96	0.99	1	1	1	1	0.94	0.98	0.96	0.96	0.98	0.98	1	1	0.95	0.97	0.99	0.99	0.96	0.93	0.98	0.96	1
NSC_scaffold_contig599	811682	811683	0.98	0.94	0.89	0.97	0.84	0.97	0.9	0.9	0.96	0.94	0.87	0.96	0.99	0.96	0.98	0.91	0.93	0.89	0.96	0.94	0.96	0.91	0.91	0.96	0.99	0.98	0.88	1	0.97	0.98
NSC_scaffold_contig582	93473	93474	0.98	0.91	0.95	1	0.79	0.97	0.89	0.97	0.98	1	0.88	0.96	0.95	1	1	0.98	0.96	0.9	1	1	1	0.93	0.96	0.97	1	0.96	0.83	0.85	0.95	0.9
NSC_scaffold_contig588	246682	246683	0.98	0.93	0.97	1	0.87	0.98	0.98	0.98	0.94	0.97	0.93	0.95	1	0.96	0.97	0.86	0.94	0.9	0.95	0.97	0.95	0.95	0.95	1	0.98	1	0.86	0.94	0.95	1
NSC_scaffold_contig595	689707	689708	0.98	0.93	0.97	0.95	0.83	0.97	0.97	1	1	0.86	0.94	1	0.96	0.93	0.97	0.96	0.98	0.97	0.92	0.97	1	1	0.97	0.95	0.94	0.96	1	0.96	0.97	0.85
NSC_scaffold_contig599	1444863	1444864	0.98	0.9	0.97	0.97	0.85	0.94	0.94	0.98	0.88	0.92	0.93	0.96	0.97	0.98	0.93	0.95	0.97	0.93	0.89	0.96	0.91	0.98	0.93	0.99	0.99	0.98	0.91	0.95	0.93	0.97
NSC_scaffold_contig593-552c	489610	489611	0.98	1	0.89	0.96	0.91	0.99	0.93	1	0.92	0.97	0.94	1	0.98	0.97	0.98	0.96	0.94	0.97	0.95	0.98	0.98	0.97	1	0.89	0.95	1	0.88	0.94	0.9	0.97
NSC_scaffold_contig596-571c	311081	311082	0.98	0.86	0.89	0.92	0.93	0.9	0.83	0.89	0.93	0.97	0.85	0.97	0.91	0.97	1	0.88	0.95	0.93	0.94	0.96	0.88	0.95	0.97	1	0.92	0.94	0.9	0.92	0.93	1
NSC_scaffold_contig596-571c	1176842	1176843	0.98	0.93	0.77	0.74	0.78	0.89	0.89	0.97	0.88	0.93	0.85	0.94	0.72	0.85	0.81	0.75	0.9	0.8	0.85	0.96	1	0.89	0.88	0.94	0.95	0.87	0.8	0.88	0.94	0.84
NSC_scaffold_contig599	471343	471344	0.98	0.92	0.84	0.88	0.88	0.96	0.97	0.98	0.96	0.77	0.86	1	0.98	0.92	0.98	0.9	0.86	0.95	0.95	0.94	0.85	0.96	0.93	0.95	0.93	0.91	0.93	0.94	0.86	0.93
NSC_scaffold_ontig562c-575-591	204423	204424	0.98	0.94	0.95	0.96	0.79	0.95	0.98	0.93	0.93	0.93	0.83	0.97	0.95	0.93	1	0.96	0.92	0.95	0.98	0.98	0.92	0.93	0.95	0.94	0.96	0.94	0.96	0.89	0.94	0.97
NSC_scaffold_contig593-552c	37735	37736	0.98	0.94	0.98	0.97	0.85	0.97	0.95	0.97	0.95	1	0.92	1	0.97	0.98	0.99	0.97	0.96	0.92	0.98	0.99	0.98	0.99	0.96	0.98	0.98	0.97	0.96	0.99	0.97	0.99
NSC_scaffold_contig593-552c	534115	534116	0.98	0.86	0.97	0.91	0.82	0.94	0.96	0.98	0.9	0.87	0.91	0.9	0.82	0.96	0.88	0.98	0.9	0.96	0.92	0.96	0.94	0.92	0.91	1	0.88	0.94	0.96	0.9	0.84	0.9
NSC_scaffold_contig593-552c	548224	548225	0.98	0.84	0.91	0.9	0.87	0.91	0.87	0.93	0.87	0.89	0.8	0.94	0.9	0.95	0.88	0.92	0.9	0.85	0.94	0.92	0.94	0.97	0.95	0.94	0.89	0.94	0.87	0.87	0.92	0.89
NSC_scaffold_contig596-571c	97249	97250	0.98	0.95	0.95	0.97	0.86	0.93	0.89	1	0.96	1	0.94	0.93	0.94	0.96	1	0.97	0.98	0.96	1	0.93	0.98	0.98	0.98	0.95	0.98	0.94	0.95	0.94	0.96	0.93
NSC_scaffold_contig578	75825	75826	0.98	0.96	0.9	0.97	0.79	0.95	0.85	0.92	0.86	0.97	0.85	1	0.91	0.91	0.97	0.94	0.95	0.89	0.95	0.96	0.93	0.94	0.94	0.96	0.98	0.93	0.91	0.94	0.9	0.9
NSC_scaffold_contig598	698211	698212	0.98	0.95	0.87	0.89	0.67	0.96	0.92	0.85	0.85	0.83	0.9	0.79	0.92	0.98	0.94	0.97	0.83	0.94	0.85	0.95	0.85	0.9	0.97	0.94	0.95	1	0.88	0.88	0.95	0.91
NSC_scaffold_contig597	795435	795436	0.98	0.88	0.85	0.95	0.77	0.92	0.92	0.94	0.82	0.91	0.8	0.93	0.91	0.94	0.98	0.95	0.8	0.83	0.93	0.88	0.78	0.98	0.91	0.91	1	0.91	0.75	0.89	0.95	0.9
NSC_scaffold_contig597	1361	1362	0.98	0.92	0.83	0.95	0.82	0.92	0.93	1	0.91	0.9	0.87	0.88	0.97	0.98	0.98	0.94	0.84	1	0.98	0.95	0.92	0.98	0.83	0.92	0.97	0.93	0.79	0.94	0.91	1
NSC_scaffold_contig599	342712	342713	0.98	0.92	0.95	0.98	0.82	1	0.94	0.92	0.96	1	0.95	1	0.93	0.97	0.98	0.98	0.98	0.9	0.94	0.94	0.95	0.95	0.96	0.96	0.96	0.95	0.95	0.98	1	0.93
NSC_scaffold_ontig562c-575-591	664439	664440	0.98	0.82	0.9	0.82	0.72	0.89	0.94	0.88	0.9	0.97	0.84	0.89	0.96	0.94	0.89	0.96	0.81	0.88	0.95	0.88	0.95	0.91	0.86	0.87	0.86	0.95	0.92	0.95	0.9	0.95
NSC_scaffold_contig596-571c	23695	23696	0.98	0.81	0.89	0.97	0.71	0.92	0.86	0.96	0.95	0.88	0.83	0.88	0.94	0.93	0.95	0.87	0.91	0.92	0.89	0.93	0.96	0.87	0.97	0.95	0.93	0.85	0.87	0.89	0.98	0.88
NSC_scaffold_ontig562c-575-591	712384	712385	0.98	0.92	0.94	0.9	0.87	0.89	0.85	0.94	0.93	0.95	0.86	1	0.96	0.98	0.91	0.95	0.95	0.91	1	0.94	0.91	0.95	0.9	0.98	0.96	0.94	0.95	0.92	0.88	0.94
NSC_scaffold_contig597	524089	524090	0.98	0.85	0.92	0.87	0.89	0.84	0.87	0.87	0.87	0.9	0.85	0.89	0.85	0.92	0.84	0.95	0.88	0.83	0.84	0.96	0.85	0.86	0.83	0.86	0.92	0.93	0.92	0.96	0.95	0.73
NSC_scaffold_contig594	661608	661609	0.98	0.89	0.88	0.86	0.68	0.83	0.85	0.93	0.85	0.81	0.86	0.9	0.86	0.89	0.9	0.89	0.9	0.86	0.86	0.93	0.88	0.95	0.89	0.86	0.91	0.97	0.89	0.91	0.93	0.87
NSC_scaffold_contig582	56530	56531	0.98	0.88	0.98	0.94	0.78	0.94	0.87	0.97	0.91	0.92	0.86	0.85	0.97	0.88	0.93	0.97	0.91	0.87	0.82	0.95	0.88	0.93	0.96	0.9	0.98	0.97	0.91	0.95	0.92	0.92
NSC_scaffold_contig598	1047386	1047387	0.98	0.87	0.81	0.87	0.81	0.92	0.9	0.88	0.83	0.88	0.87	0.98	0.96	0.98	0.87	0.91	0.88	0.93	0.91	0.95	0.91	0.89	0.95	0.91	0.96	0.84	0.89	0.92	0.95	0.96
NSC_scaffold_ontig562c-575-591	440227	440228	0.98	0.79	0.81	0.89	0.86	0.85	0.82	0.87	0.87	0.84	0.83	0.9	0.75	0.86	0.85	0.83	0.79	0.91	0.87	0.91	0.74	0.84	0.9	0.89	0.92	0.88	0.74	0.85	0.8	0.67
NSC_scaffold_contig595	338678	338679	0.98	0.91	0.89	0.98	0.77	0.96	0.92	0.97	0.91	0.96	0.88	0.96	0.92	1	0.96	0.95	0.81	0.91	0.96	0.93	0.94	0.98	0.96	0.96	0.94	0.96	0.86	0.9	0.95	1
NSC_scaffold_contig581	238238	238239	0.98	0.95	0.94	0.89	0.71	0.96	0.95	0.94	0.92	0.98	0.89	0.96	1	0.98	0.95	0.97	0.98	0.98	0.97	0.98	1	0.97	0.91	0.96	0.97	0.97	0.92	0.97	0.96	0.97
NSC_scaffold_contig579-589	64506	64507	0.98	1	0.94	0.98	0.75	0.96	1	0.98	1	0.97	0.97	1	0.96	1	1	0.98	0.98	0.96	0.97	0.98	0.94	0.95	0.97	0.97	0.97	1	0.96	0.92	0.97	0.95
NSC_scaffold_contig584	269958	269959	0.98	0.88	0.81	0.78	0.82	0.78	0.82	0.89	0.86	0.78	0.9	0.78	0.81	0.76	0.97	0.86	0.85	0.9	0.92	0.85	0.86	0.93	0.79	0.88	0.92	0.96	0.82	0.93	0.84	0.82
NSC_scaffold_contig590	430532	430533	0.98	0.83	0.87	0.89	0.8	0.87	0.8	0.88	0.84	0.79	0.84	0.86	0.84	0.89	0.96	0.88	0.79	0.88	0.76	0.88	0.85	0.85	0.88	0.85	0.96	0.91	0.78	0.83	0.94	0.78
NSC_scaffold_contig599	489341	489342	0.98	0.91	0.92	0.94	0.89	0.99	1	0.98	0.97	0.92	0.92	0.97	0.97	0.96	1	0.96	0.92	1	1	1	0.98	0.95	0.96	0.89	1	0.97	0.86	0.97	0.93	1
NSC_scaffold_contig579-589	345641	345642	0.98	0.94	0.79	0.86	0.71	0.88	1	0.94	0.95	0.97	0.97	0.96	0.98	0.93	0.9	0.95	0.91	0.89	0.97	0.93	0.96	0.86	0.91	0.85	1	0.88	0.86	0.9	0.86	0.84
NSC_scaffold_ontig562c-575-591	272191	272192	0.98	0.91	0.97	0.93	0.6	0.93	1	1	0.97	1	0.93	0.96	0.98	0.98	0.92	0.96	0.94	0.97	1	0.99	1	0.97	0.97	0.98	1	0.98	0.86	1	0.98	1
NSC_scaffold_contig572	145944	145945	0.98	0.91	0.89	0.91	0.72	0.91	0.98	0.95	0.97	0.89	0.9	0.93	0.95	0.95	0.92	0.94	0.87	0.91	1	0.96	0.93	0.97	0.96	0.92	0.95	1	0.85	0.85	0.93	0.93
NSC_scaffold_contig596-571c	789526	789527	0.98	0.98	0.93	0.94	0.96	0.98	1	1	0.98	0.93	0.95	0.98	0.98	1	1	1	0.93	1	0.91	1	1	0.98	0.96	0.97	0.94	1	0.94	0.97	0.92	1
NSC_scaffold_contig595	854451	854452	0.98	0.81	0.91	0.94	0.79	0.9	0.85	0.94	0.91	0.98	0.83	0.89	0.93	0.91	0.73	0.89	0.91	0.9	0.93	0.93	0.91	0.97	0.93	0.86	1	0.89	0.78	0.85	0.97	1
NSC_scaffold_contig588	69295	69296	0.98	0.97	0.86	0.97	0.86	0.97	0.9	0.92	0.98	0.93	0.88	0.96	0.93	1	1	0.93	0.89	0.94	0.95	1	1	0.96	1	0.98	0.96	1	0.87	1	0.97	0.94
NSC_scaffold_contig582	145732	145733	0.98	0.97	0.82	0.92	0.76	0.93	0.95	1	0.88	0.93	0.97	0.92	0.91	0.96	0.94	0.98	0.92	0.97	0.98	0.94	0.93	0.98	0.96	0.94	0.95	0.91	0.89	0.98	0.98	0.97
NSC_scaffold_contig597	583243	583244	0.98	0.93	0.87	0.8	0.83	0.82	0.85	0.96	0.87	0.95	0.75	0.95	0.96	1	0.91	0.91	0.8	0.89	0.9	0.84	0.94	0.95	0.94	0.82	0.95	0.98	0.83	0.9	0.94	0.91
NSC_scaffold_contig578	125709	125710	0.98	0.9	0.82	0.88	0.81	0.94	0.91	1	0.87	0.94	0.85	0.86	0.89	0.95	0.86	0.97	0.76	0.84	1	0.96	0.88	1	0.9	0.89	0.91	0.96	0.85	0.86	0.98	1
NSC_scaffold_contig594	183610	183611	0.98	0.88	0.83	0.88	0.81	0.91	0.94	0.88	0.91	0.97	0.86	0.9	0.95	1	0.92	0.92	0.89	0.86	0.88	0.95	0.71	0.91	0.86	0.92	0.94	0.91	0.82	0.85	0.95	0.95
NSC_scaffold_contig588	274269	274270	0.98	0.92	0.92	0.92	0.81	0.95	0.85	0.93	0.94	0.83	0.83	0.92	0.93	0.97	0.95	0.95	0.88	0.88	0.97	0.91	0.94	0.97	0.87	0.95	0.98	0.94	0.89	0.92	0.98	0.98
NSC_scaffold_contig598	147314	147315	0.98	0.89	0.88	0.96	0.86	0.93	0.93	0.96	0.91	0.98	0.89	0.97	0.93	0.9	0.97	0.92	0.95	0.89	0.96	0.92	0.87	0.93	0.92	0.92	0.92	0.93	0.89	0.9	0.9	0.88
NSC_scaffold_contig598	187856	187857	0.98	0.9	0.92	0.88	0.69	0.95	0.97	0.96	0.85	0.91	0.92	1	0.94	0.88	0.9	0.96	0.9	0.75	0.98	0.92	0.91	0.9	0.9	0.91	0.88	0.95	0.96	0.89	0.84	0.88
NSC_scaffold_contig593-552c	32892	32893	0.98	0.96	0.9	0.9	0.94	0.93	0.98	0.9	0.91	0.97	0.92	0.94	0.93	1	0.93	0.91	0.97	0.98	1	0.98	0.96	0.93	0.94	0.9	0.97	0.98	0.88	0.93	0.95	0.95
NSC_scaffold_contig594	230264	230265	0.98	0.94	0.91	0.88	0.82	0.95	1	0.93	1	0.95	0.89	0.95	0.94	0.98	0.93	0.96	0.95	0.92	0.98	0.91	0.97	0.93	0.94	0.96	0.98	0.97	0.87	0.92	1	0.92
NSC_scaffold_contig598	706759	706760	0.98	0.86	0.94	0.98	0.85	0.93	0.9	0.86	0.91	1	0.89	1	0.95	0.91	0.94	1	0.9	0.89	0.96	1	0.92	0.94	0.88	0.94	0.92	0.88	0.97	0.98	0.87	0.97
NSC_scaffold_contig596-571c	1161599	1161600	0.98	0.93	0.85	0.87	0.79	0.93	0.88	0.94	0.9	0.85	0.86	0.86	0.91	0.98	0.98	0.94	0.82	0.73	0.97	0.97	0.93	0.98	0.89	0.93	0.96	0.92	0.87	0.9	0.95	0.91
NSC_scaffold_contig561	23552	23553	0.98	0.83	0.92	0.94	0.75	0.91	0.86	0.94	0.94	0.9	0.83	1	0.94	0.97	0.88	0.8	0.81	0.88	0.92	0.92	0.96	0.93	0.93	0.96	0.91	0.94	0.87	0.94	0.91	0.96
NSC_scaffold_contig584	320501	320502	0.98	0.85	0.91	0.92	0.77	0.93	0.88	0.91	0.89	0.92	0.98	0.97	0.92	0.93	0.97	0.9	0.96	0.77	0.95	0.94	0.96	0.93	0.97	0.98	0.86	1	0.89	0.94	0.96	0.94
NSC_scaffold_contig596-571c	441720	441721	0.98	0.8	0.86	0.83	0.78	0.84	0.91	0.87	0.85	0.88	0.84	0.85	0.93	0.88	0.91	0.86	0.74	0.88	0.95	0.92	0.86	0.9	0.91	0.84	0.95	0.88	0.8	0.86	0.81	0.92
NSC_scaffold_contig590	218122	218123	0.98	0.8	1	0.96	0.79	0.98	0.96	0.95	1	0.96	0.84	0.97	0.92	0.94	0.93	0.94	0.96	0.96	0.92	0.98	0.91	0.97	0.89	0.97	0.97	0.87	0.93	0.97	0.81	0.91
NSC_scaffold_contig599	231741	231742	0.98	0.8	0.97	0.87	0.85	0.88	0.9	0.92	0.8	0.88	0.67	0.89	0.95	0.9	0.88	0.96	0.88	0.85	0.88	0.91	1	0.91	0.82	0.95	0.95	0.97	0.84	0.92	0.86	1
NSC_scaffold_contig555-550-574	88494	88495	0.98	0.89	0.87	0.95	0.79	0.92	0.97	0.93	0.94	0.86	0.88	0.94	0.92	0.95	0.94	0.96	0.94	0.9	0.86	0.96	0.97	0.92	0.9	0.97	1	0.95	0.78	0.96	0.94	0.92
NSC_scaffold_contig582	222789	222790	0.98	0.84	0.83	0.91	0.82	0.91	0.95	1	0.97	0.97	0.88	0.92	0.91	0.98	0.97	0.88	0.96	0.93	0.88	0.95	0.94	0.94	0.92	0.82	0.96	0.92	0.76	0.96	0.82	0.94
NSC_scaffold_contig595	411010	411011	0.98	0.97	0.97	0.91	0.78	0.99	1	0.89	0.97	0.97	1	0.97	0.98	0.96	1	1	0.93	1	0.98	1	1	1	0.98	0.93	0.99	0.93	1	0.98	1	0.98
NSC_scaffold_contig567-545c	50609	50610	0.98	0.89	0.91	0.92	0.77	0.87	0.97	1	0.93	0.77	0.88	1	0.85	0.98	0.84	0.95	0.91	0.89	0.79	0.96	0.94	0.92	0.94	1	1	0.94	0.84	1	0.9	0.79
NSC_scaffold_contig579-589	126163	126164	0.98	0.81	1	0.94	0.72	0.92	0.91	0.93	0.83	0.79	0.84	0.91	0.95	0.92	0.98	0.94	0.92	0.79	0.92	0.87	0.77	0.81	0.9	0.9	0.96	1	0.83	0.87	0.91	0.85
NSC_scaffold_contig568-546-580	337144	337145	0.98	0.97	0.94	0.93	0.78	0.97	0.98	0.91	0.98	0.94	0.97	0.96	1	0.96	1	0.96	0.97	1	0.93	0.97	0.96	1	0.9	0.94	0.98	0.95	0.96	0.98	0.98	0.96
NSC_scaffold_contig595	617428	617429	0.98	0.9	0.89	0.82	0.83	0.92	0.97	0.9	0.91	0.96	0.94	0.94	0.9	0.89	0.94	0.87	0.92	0.87	0.92	0.94	0.84	0.91	0.89	0.98	0.98	0.92	0.87	0.96	0.87	0.86
NSC_scaffold_contig583	205335	205336	0.98	0.9	0.94	0.94	0.75	0.94	0.93	0.95	0.93	0.94	0.93	0.9	0.96	1	1	0.96	0.98	0.97	0.95	0.91	0.93	0.98	1	0.94	0.94	0.91	0.97	0.9	0.91	0.94
NSC_scaffold_contig581	171821	171822	0.98	0.97	0.88	1	0.7	0.97	0.94	0.92	1	0.93	0.87	0.97	0.98	1	0.97	0.97	1	0.96	1	0.91	1	1	0.94	0.93	0.97	0.94	0.92	0.94	0.87	1
NSC_scaffold_contig586	197516	197517	0.98	0.89	0.94	0.97	0.75	0.93	0.95	0.94	0.92	0.91	0.9	0.93	0.91	0.95	0.93	0.93	0.93	0.85	0.92	0.91	0.94	0.9	0.96	0.96	0.97	0.94	0.9	0.94	0.96	0.93
NSC_scaffold_contig579-589	379957	379958	0.98	0.9	0.93	0.92	0.8	0.94	0.91	0.9	0.85	0.85	0.94	0.86	0.9	0.97	0.93	0.93	0.95	0.93	0.89	0.91	0.96	0.84	0.97	0.93	0.98	0.96	0.87	0.9	0.93	0.98
NSC_scaffold_ontig562c-575-591	664443	664444	0.98	0.88	0.95	0.93	0.8	0.93	0.97	0.96	1	1	0.96	0.97	0.97	0.89	0.97	0.99	0.9	0.98	0.95	0.95	0.93	0.94	0.95	0.98	0.95	0.93	0.93	0.95	0.94	0.98
NSC_scaffold_contig595	505095	505096	0.98	0.94	0.77	0.86	0.76	0.93	0.91	0.92	0.86	0.95	0.8	1	0.88	0.87	0.87	0.88	0.93	0.87	0.94	0.88	0.97	0.94	0.91	0.87	0.92	0.94	0.83	0.91	0.86	0.85
NSC_scaffold_contig584	57625	57626	0.98	0.92	0.82	0.9	0.78	0.91	0.95	0.97	0.86	0.88	0.83	0.99	0.95	0.95	0.9	0.89	0.9	0.75	0.92	0.95	0.88	0.97	0.92	0.86	0.93	0.97	0.82	0.92	0.97	0.97
NSC_scaffold_contig596-571c	1331917	1331918	0.98	0.94	0.83	0.9	0.76	0.97	0.98	0.94	0.88	0.89	0.87	0.95	0.97	0.94	0.96	1	0.9	0.95	1	0.87	0.97	0.94	0.81	0.9	0.94	0.93	0.88	0.99	0.95	0.96
NSC_scaffold_contig598	593794	593795	0.98	0.85	0.92	0.86	0.81	0.98	0.97	0.95	0.89	0.87	0.84	0.85	0.93	0.98	0.93	1	0.91	0.88	1	0.92	0.96	0.98	0.85	0.92	0.95	0.98	0.82	0.91	0.92	0.9
NSC_scaffold_contig595	572283	572284	0.98	0.91	0.95	0.95	0.84	0.96	0.9	0.94	0.88	0.98	0.84	0.95	0.96	0.97	0.88	0.96	0.87	0.91	0.93	0.79	0.91	0.87	0.93	0.95	0.93	0.98	0.93	0.89	0.91	0.88
NSC_scaffold_contig584	198942	198943	0.98	0.93	1	0.95	1	0.98	0.93	1	0.96	1	0.98	1	0.94	0.98	0.97	0.98	1	1	1	1	1	1	0.97	0.91	0.98	0.96	0.97	0.96	0.96	0.95
NSC_scaffold_contig596-571c	1429413	1429414	0.97	0.98	0.97	0.9	0.89	0.84	0.95	0.93	0.86	1	0.88	1	0.93	0.89	0.98	0.88	0.93	0.77	0.83	0.94	0.93	0.84	0.89	0.91	0.87	0.87	0.88	0.92	0.88	0.83
NSC_scaffold_contig584	180915	180916	0.97	0.97	0.96	0.95	0.9	0.92	0.91	0.96	0.87	0.98	0.94	0.87	0.97	0.96	0.87	0.97	0.96	0.91	0.92	0.94	0.89	0.91	0.97	0.9	0.89	0.85	0.86	0.93	0.89	1
NSC_scaffold_contig597	186155	186156	0.97	0.94	0.97	0.9	0.77	0.95	0.97	0.96	0.91	0.88	0.84	0.95	0.95	0.95	0.95	0.93	0.9	0.89	0.97	0.94	0.94	0.93	0.92	0.93	0.88	0.88	0.89	0.88	0.89	0.84
NSC_scaffold_contig582	233877	233878	0.97	0.95	0.93	0.9	0.86	0.93	0.84	0.92	0.91	0.96	0.89	0.87	0.94	0.93	0.96	0.97	0.93	0.91	0.92	0.93	0.89	0.97	0.9	0.93	0.85	0.83	0.86	0.91	0.91	0.89
NSC_scaffold_contig596-571c	146222	146223	0.97	0.96	0.93	0.89	0.77	0.86	0.85	0.96	0.89	0.87	0.78	0.81	0.95	0.82	0.89	0.87	0.89	0.79	0.92	1	0.8	0.71	0.86	0.93	0.86	0.82	0.85	0.87	0.9	0.83
NSC_scaffold_contig595	1545	1546	0.97	0.98	0.99	0.96	0.9	0.99	0.98	0.96	0.97	0.92	0.93	0.98	0.96	0.95	0.97	0.92	0.97	0.95	1	0.94	0.95	0.92	0.91	0.93	0.92	0.94	0.93	0.94	0.92	0.84
NSC_scaffold_contig572	8212	8213	0.97	0.99	0.96	0.98	0.91	0.95	0.89	0.93	0.9	0.97	0.88	0.97	0.98	0.96	0.97	0.93	0.93	0.95	0.95	0.94	0.98	0.91	0.94	0.91	0.9	0.92	0.91	0.96	0.91	0.85
NSC_scaffold_contig579-589	203066	203067	0.97	0.94	0.98	0.92	0.78	0.88	0.92	0.89	0.93	0.92	0.82	0.94	0.92	0.9	0.9	0.93	0.91	0.89	0.87	0.93	0.95	0.94	0.89	0.92	0.9	0.88	0.88	0.89	0.87	0.91
NSC_scaffold_contig581	189501	189502	0.97	0.98	0.96	0.89	0.84	0.93	0.82	0.97	0.87	0.92	0.93	0.91	0.97	0.92	0.96	0.98	0.96	0.85	0.97	0.99	0.94	0.97	0.96	0.93	0.93	0.93	0.94	0.9	0.98	0.98
NSC_scaffold_contig596-571c	1275844	1275845	0.97	0.9	0.91	0.85	0.88	0.86	0.72	0.9	0.83	0.94	0.84	0.85	0.91	0.82	0.85	0.83	0.8	0.96	0.85	0.85	0.89	0.94	0.86	0.87	0.78	0.81	0.73	0.79	0.9	0.94
NSC_scaffold_contig595	28599	28600	0.97	0.9	0.96	0.83	0.85	1	0.97	0.88	0.87	0.97	0.82	0.88	0.98	0.9	0.96	0.92	0.94	0.93	0.92	0.92	0.91	0.97	0.86	0.93	0.72	0.77	0.82	0.91	0.94	0.96
NSC_scaffold_contig577	191401	191402	0.97	0.96	0.92	0.85	0.82	0.9	0.93	0.98	0.82	0.85	0.81	0.91	0.96	0.82	0.91	0.86	0.84	0.84	0.95	0.98	0.87	0.97	0.98	0.81	0.71	0.81	0.81	0.86	0.84	0.78
NSC_scaffold_contig594	552443	552444	0.97	0.94	0.98	0.9	0.85	0.9	0.98	0.97	0.92	1	0.9	0.97	0.98	0.93	1	0.89	0.87	0.89	0.98	0.91	1	1	0.9	0.98	0.88	0.89	0.91	1	0.95	0.74
NSC_scaffold_contig581	50248	50249	0.97	0.94	0.95	0.93	0.86	0.98	0.91	0.96	0.88	0.91	0.95	0.96	0.91	0.91	0.79	0.84	0.93	0.86	0.93	0.93	0.89	0.91	0.94	0.88	0.87	0.77	0.79	0.94	0.93	0.82
NSC_scaffold_contig594	529665	529666	0.97	0.96	0.97	0.96	0.9	0.95	0.93	0.97	0.94	0.98	0.95	0.96	0.94	0.95	0.95	0.93	0.96	0.95	0.96	0.95	0.95	0.93	0.96	0.95	0.94	0.91	0.91	0.95	0.93	0.95
NSC_scaffold_contig596-571c	282941	282942	0.97	1	0.97	0.96	0.75	1	0.93	0.98	0.93	0.94	0.91	1	0.96	0.98	0.97	0.95	0.98	0.94	0.98	1	1	1	0.98	0.94	0.93	0.89	0.92	0.95	0.94	0.93
NSC_scaffold_contig594	377903	377904	0.97	0.9	0.93	0.95	0.82	0.89	0.88	0.97	0.85	0.9	0.86	0.93	0.91	0.95	0.94	0.82	0.72	0.73	0.91	0.93	0.91	0.95	0.93	0.91	0.83	0.85	0.85	0.96	0.85	0.88
NSC_scaffold_contig598	1233610	1233611	0.97	0.95	1	0.97	0.73	0.89	0.88	0.94	0.87	0.88	0.87	0.86	0.91	0.93	0.88	0.92	0.9	0.93	0.79	0.9	0.91	0.8	0.97	0.82	0.88	0.85	0.78	0.88	0.91	0.83
NSC_scaffold_contig593-552c	628083	628084	0.97	0.96	0.9	0.95	0.83	0.84	0.91	0.97	0.95	0.85	0.88	0.94	0.94	0.93	0.91	0.93	0.91	0.94	0.94	0.95	0.89	0.9	0.92	0.89	0.85	0.86	0.84	0.97	0.91	0.95
NSC_scaffold_contig582	55645	55646	0.97	0.93	0.89	0.93	0.88	0.9	0.93	0.93	0.91	0.88	0.82	0.96	0.95	0.93	0.87	0.89	0.92	0.92	0.93	0.93	0.81	0.89	0.93	0.92	0.83	0.78	0.83	0.87	0.89	0.94
NSC_scaffold_contig594	486717	486718	0.97	0.91	0.96	0.95	0.79	0.88	0.98	0.96	0.96	0.91	0.94	0.95	0.81	0.94	0.85	0.98	0.9	0.97	0.9	0.95	0.85	0.87	0.93	0.98	0.87	0.88	0.86	0.94	0.95	0.9
NSC_scaffold_contig579-589	698308	698309	0.97	0.85	0.91	0.86	0.69	0.87	0.83	0.88	0.93	0.65	0.87	0.98	0.87	0.9	0.79	0.88	0.87	0.8	1	0.89	0.89	0.84	0.91	0.86	0.78	0.77	0.72	1	0.97	0.78
NSC_scaffold_contig596-571c	1270163	1270164	0.97	0.95	0.95	1	0.79	0.92	0.92	1	0.88	1	0.91	0.97	0.97	0.96	0.94	0.97	0.96	1	0.91	0.98	0.95	0.96	0.84	0.81	0.92	0.88	0.91	0.93	0.97	0.94
NSC_scaffold_contig596-571c	213634	213635	0.97	0.95	0.94	0.94	0.76	0.94	0.93	0.91	0.89	0.86	0.86	0.9	0.95	0.85	0.89	0.94	0.85	0.76	0.89	0.89	0.96	0.96	0.89	0.92	0.92	0.88	0.88	0.89	0.95	0.92
NSC_scaffold_contig579-589	497485	497486	0.97	1	1	1	0.84	0.95	0.96	0.97	0.99	0.9	1	0.93	0.95	0.96	0.98	0.95	0.91	0.9	0.92	0.96	0.89	0.88	0.92	0.97	0.93	0.83	0.85	0.93	0.92	0.91
NSC_scaffold_contig596-571c	1290813	1290814	0.97	0.91	0.93	0.87	0.88	0.95	0.96	0.88	0.94	0.96	0.84	0.95	0.86	0.97	0.88	0.92	0.79	0.95	0.92	0.9	0.89	0.96	0.89	0.94	0.86	0.88	0.85	0.93	0.9	0.93
NSC_scaffold_contig595	261710	261711	0.97	0.95	0.96	0.93	0.91	0.98	0.83	0.95	0.95	0.88	0.92	0.95	0.98	0.93	0.95	0.95	0.89	0.76	0.86	0.99	0.9	0.94	0.92	0.93	0.92	0.93	0.94	0.85	0.9	0.94
NSC_scaffold_contig594	586554	586555	0.97	0.95	0.99	0.95	0.77	0.97	0.97	0.97	0.96	0.99	0.91	1	0.96	0.94	0.94	0.98	0.94	0.95	0.96	0.96	0.93	0.94	0.93	0.95	0.9	0.93	0.88	0.89	0.92	0.9
NSC_scaffold_contig597	936716	936717	0.97	0.98	0.95	0.9	0.79	0.96	0.98	0.96	0.95	0.83	0.84	0.97	0.89	0.91	0.94	0.92	0.84	0.88	0.96	0.87	0.88	0.93	0.93	0.98	0.89	0.92	0.93	0.93	0.92	0.88
NSC_scaffold_contig586	217561	217562	0.97	0.91	1	0.9	0.66	0.92	0.79	0.91	0.86	0.81	0.8	0.79	0.91	0.91	0.97	0.87	0.9	0.78	0.92	0.97	0.81	0.85	0.84	0.94	0.79	0.86	0.72	0.91	0.88	0.91
NSC_scaffold_contig581	144043	144044	0.97	0.93	0.97	0.95	0.9	0.91	0.88	1	0.97	0.94	0.89	0.98	0.91	0.98	0.97	0.94	0.92	0.85	1	0.95	0.95	0.97	0.94	0.97	0.91	0.85	0.88	0.98	0.96	0.85
NSC_scaffold_contig584	77691	77692	0.97	0.93	0.91	0.89	0.87	0.89	0.91	0.88	0.84	0.9	0.79	0.96	0.93	0.92	0.93	0.89	0.88	0.9	0.87	0.95	0.91	0.94	0.89	0.89	0.88	0.85	0.81	0.9	0.86	0.92
NSC_scaffold_contig590	439944	439945	0.97	0.95	0.92	0.87	0.81	0.92	0.84	0.93	0.81	0.85	0.86	0.89	0.94	0.96	0.9	0.94	0.91	0.85	0.93	0.94	0.91	0.92	0.83	0.92	0.9	0.83	0.86	0.94	0.94	0.98
NSC_scaffold_contig579-589	604019	604020	0.97	0.95	0.93	0.89	0.79	0.87	0.87	0.82	0.99	0.86	0.82	0.96	0.85	0.87	0.94	0.78	0.86	0.88	0.92	0.86	0.88	0.88	0.84	0.83	0.82	0.87	0.9	0.91	0.89	0.81
NSC_scaffold_contig587-553c	18042	18043	0.97	0.98	0.93	0.95	0.87	0.91	0.92	0.98	0.91	0.98	0.92	0.94	0.98	0.93	0.98	0.88	0.89	0.88	0.94	0.95	0.98	0.95	0.95	0.94	0.88	0.86	0.77	0.91	0.97	0.92
NSC_scaffold_contig596-571c	655844	655845	0.97	0.95	0.97	0.95	0.82	0.87	0.95	0.97	0.87	0.91	0.87	0.96	0.93	0.97	0.95	0.97	0.89	0.92	0.97	0.94	0.96	0.92	0.93	0.95	0.92	0.94	0.9	0.9	0.92	0.89
NSC_scaffold_contig586	74640	74641	0.97	0.96	0.99	0.9	0.75	0.94	0.95	0.97	0.94	0.95	0.89	0.96	0.97	0.95	0.93	0.96	0.91	0.8	0.9	0.94	0.99	0.97	0.95	0.9	0.86	0.91	0.93	0.91	0.94	0.94
NSC_scaffold_contig565	64564	64565	0.97	0.96	0.87	0.9	0.7	0.9	0.89	0.92	0.88	0.91	0.78	0.74	0.91	0.86	0.89	0.93	0.9	0.87	0.98	0.84	0.89	0.9	0.85	0.88	0.83	0.81	0.84	0.87	0.93	0.79
NSC_scaffold_contig597	141992	141993	0.97	0.94	0.96	0.94	0.81	0.94	0.89	0.94	0.89	0.86	0.9	0.95	0.94	0.92	0.91	0.92	0.91	0.92	0.95	0.95	0.94	0.98	0.9	0.94	0.93	0.91	0.89	0.91	0.93	0.9
NSC_scaffold_contig582	10320	10321	0.97	0.95	0.92	0.89	0.76	0.88	0.82	0.91	0.85	0.93	0.81	0.85	0.9	0.9	0.88	0.92	0.74	0.81	0.84	0.89	0.83	0.97	0.89	0.96	0.91	0.89	0.89	0.92	0.92	0.92
NSC_scaffold_contig582	79787	79788	0.97	0.91	0.97	0.92	0.86	0.91	0.91	0.96	0.92	0.89	0.9	0.97	0.93	0.94	0.92	0.87	0.89	0.84	0.95	0.84	0.86	0.78	0.9	0.87	0.89	0.83	0.78	0.85	0.86	0.75
NSC_scaffold_contig582	275387	275388	0.97	0.92	0.92	0.89	0.72	0.97	0.97	0.79	0.91	0.91	0.81	0.96	0.94	0.91	0.84	0.94	0.94	0.92	0.93	0.83	0.94	0.94	0.79	0.91	0.85	0.89	0.88	0.91	0.85	0.91
NSC_scaffold_contig598	528012	528013	0.97	0.91	1	0.95	0.79	0.92	0.93	0.96	0.91	0.88	0.86	0.95	0.98	0.95	0.95	0.93	0.92	0.91	0.96	0.92	0.85	0.92	0.91	0.92	0.89	0.87	0.87	0.96	0.94	0.91
NSC_scaffold_contig599	1230725	1230726	0.97	0.95	0.95	0.9	0.83	0.89	0.94	0.97	0.91	0.94	0.89	0.94	0.92	0.91	0.88	0.96	0.92	0.91	0.96	0.95	0.9	0.94	0.91	0.97	0.92	0.85	0.9	0.92	0.91	0.94
NSC_scaffold_contig588	26733	26734	0.97	0.91	0.94	0.93	0.75	0.91	0.93	0.97	0.92	0.95	0.85	0.99	0.95	0.88	0.91	0.96	0.88	0.87	0.93	0.93	0.89	0.87	0.94	0.92	0.9	0.87	0.87	0.89	0.9	0.85
NSC_scaffold_contig581	93117	93118	0.97	0.96	0.97	0.96	0.93	0.88	0.93	0.91	0.89	0.93	0.85	0.86	0.91	0.95	0.94	0.97	0.9	0.98	0.98	0.97	0.92	0.99	0.97	0.97	0.94	0.92	0.88	1	0.98	0.94
NSC_scaffold_contig588	53714	53715	0.97	0.96	0.92	0.93	0.85	0.88	0.92	0.91	0.93	0.95	0.95	0.96	0.92	0.93	0.94	0.91	0.9	0.9	0.97	0.93	0.93	0.94	0.97	0.92	0.9	0.86	0.8	0.85	0.92	0.91
NSC_scaffold_contig599	148419	148420	0.97	0.9	0.93	0.85	0.82	0.87	0.9	0.88	0.9	0.95	0.81	0.85	0.92	0.96	0.89	0.89	0.89	0.86	0.86	0.92	0.91	0.84	0.84	0.83	0.89	0.85	0.84	0.83	0.87	0.88
NSC_scaffold_contig587-553c	139533	139534	0.97	0.94	0.97	0.9	0.75	0.79	0.83	0.87	0.78	0.97	0.85	0.89	0.95	0.85	0.94	0.91	0.77	0.74	0.9	0.95	0.9	0.89	0.72	0.91	0.93	0.85	0.88	0.95	0.88	0.84
NSC_scaffold_contig596-571c	1088603	1088604	0.97	0.91	0.94	0.87	0.85	0.87	0.92	0.86	0.85	0.97	0.91	0.93	0.9	0.91	0.88	0.88	0.83	0.87	0.92	0.93	0.84	0.9	0.87	0.77	0.89	0.89	0.89	0.93	0.95	0.77
NSC_scaffold_contig597	523405	523406	0.97	0.95	0.97	0.96	0.82	0.97	0.89	0.96	0.88	1	0.87	0.97	0.94	0.92	0.96	0.97	0.84	0.9	0.89	0.98	0.93	0.91	0.93	0.94	0.93	0.9	0.85	0.9	0.94	0.98
NSC_scaffold_contig596-571c	148742	148743	0.97	0.96	0.95	0.87	0.81	0.96	0.9	0.94	0.85	0.85	0.84	0.92	0.93	0.89	0.92	0.88	0.95	0.88	0.95	0.9	0.87	0.9	0.95	0.92	0.93	0.84	0.88	0.88	0.92	0.9
NSC_scaffold_ontig562c-575-591	166042	166043	0.97	0.95	0.95	0.85	0.58	0.91	0.82	0.89	0.85	0.88	0.8	0.86	0.9	0.91	0.94	0.91	0.82	0.85	0.89	0.95	0.91	0.93	0.88	0.95	0.84	0.86	0.93	0.87	0.91	0.85
NSC_scaffold_contig599	1493937	1493938	0.97	0.92	0.9	0.95	0.67	0.82	0.96	0.87	0.87	0.87	0.87	0.83	0.9	0.87	0.94	0.85	0.86	0.8	0.82	0.76	0.95	0.83	0.82	0.88	0.85	0.78	0.87	0.92	1	0.83
NSC_scaffold_contig592-558c-549c-548c-566	472676	472677	0.97	0.94	0.93	0.94	0.82	0.9	0.94	0.91	0.94	0.93	0.85	0.85	0.95	0.92	0.86	0.92	0.84	0.9	0.96	0.92	0.95	0.89	0.94	0.94	0.92	0.85	0.86	0.92	0.95	0.95
NSC_scaffold_contig587-553c	65592	65593	0.97	0.94	0.95	0.8	0.74	0.84	0.83	0.9	0.88	0.79	0.75	0.93	0.85	0.94	0.88	0.88	0.74	0.97	0.89	0.83	0.84	0.98	0.82	0.83	0.83	0.86	0.67	0.93	0.88	0.77
NSC_scaffold_contig598	109582	109583	0.97	0.97	1	1	0.87	0.93	0.98	0.96	0.95	0.77	0.83	0.93	0.93	0.9	1	0.94	0.97	0.89	0.93	0.92	0.97	0.93	0.95	0.97	0.96	0.92	0.93	0.81	0.97	0.94
NSC_scaffold_contig598	464954	464955	0.97	0.97	0.86	0.95	0.83	0.89	0.97	0.91	0.88	0.9	0.84	0.82	0.95	0.97	0.85	0.89	0.94	0.96	0.97	0.8	0.76	0.8	0.83	0.87	0.61	0.66	0.85	0.91	0.88	0.75
NSC_scaffold_contig599	1208052	1208053	0.97	0.93	0.96	0.97	0.82	0.93	0.94	0.9	0.9	0.81	0.84	0.84	0.94	0.93	0.87	0.88	0.96	0.85	0.98	0.85	0.85	0.79	0.81	0.86	0.92	0.81	0.84	0.81	0.88	0.82
NSC_scaffold_contig587-553c	295106	295107	0.97	0.88	0.96	0.9	0.9	0.93	0.93	0.92	0.91	0.93	0.84	0.97	0.93	0.94	0.84	0.98	0.83	0.89	0.89	0.88	0.75	0.94	0.92	0.88	0.87	0.81	0.74	0.94	0.93	0.8
NSC_scaffold_contig596-571c	315728	315729	0.97	0.98	0.9	0.99	0.93	0.94	0.94	0.93	0.89	0.92	0.92	1	0.96	1	0.94	0.97	0.91	0.94	0.91	0.94	0.9	0.94	1	0.94	0.88	0.89	0.85	0.91	0.96	0.9
NSC_scaffold_contig586	40607	40608	0.97	0.93	0.96	0.87	0.8	0.9	0.89	0.97	0.93	0.86	0.83	0.97	0.87	0.94	0.96	0.91	0.85	0.88	0.91	0.92	0.91	0.88	0.9	0.9	0.9	0.93	0.89	0.98	0.98	0.91
NSC_scaffold_contig578	179649	179650	0.97	0.9	0.9	0.86	0.68	0.88	0.89	0.91	0.9	0.84	0.88	1	0.9	0.79	0.89	0.9	0.8	0.92	0.93	0.83	0.93	0.76	0.85	0.82	0.88	0.78	0.79	0.86	0.83	0.87
NSC_scaffold_contig598	430430	430431	0.97	0.84	0.9	0.91	0.84	0.9	0.86	0.89	0.88	0.93	0.72	0.94	0.87	0.88	0.93	0.84	0.82	0.84	0.86	0.75	0.84	0.9	0.83	0.85	0.82	0.71	0.61	0.92	0.73	0.74
NSC_scaffold_contig590	199735	199736	0.97	0.93	0.89	0.86	0.65	0.84	0.84	0.89	0.82	0.97	0.86	0.94	0.94	0.89	0.74	0.95	0.86	0.82	0.84	0.72	0.96	0.85	0.86	0.88	0.85	0.88	0.8	0.89	0.85	0.88
NSC_scaffold_contig585	212011	212012	0.97	0.93	0.91	0.83	0.8	0.91	0.94	0.97	0.9	0.84	0.8	0.93	0.9	0.97	0.83	0.83	0.82	0.89	0.97	1	0.93	0.96	0.96	0.9	0.9	0.88	0.85	0.91	0.93	0.96
NSC_scaffold_contig579-589	331846	331847	0.97	0.94	0.96	0.93	0.7	0.93	0.89	0.92	0.89	0.88	0.81	0.92	0.88	0.93	0.8	0.91	0.89	0.9	0.92	0.84	0.92	0.92	0.93	0.87	0.93	0.83	0.81	0.88	0.83	0.88
NSC_scaffold_contig579-589	73735	73736	0.97	0.94	0.93	0.93	0.88	0.91	0.72	0.95	0.92	0.94	0.91	0.93	0.96	0.92	0.95	0.91	0.84	0.88	0.94	0.9	0.93	0.96	0.91	0.96	0.91	0.89	0.83	0.91	0.95	0.96
NSC_scaffold_contig598	418200	418201	0.97	0.91	0.91	0.92	0.7	0.9	0.76	0.92	0.87	0.74	0.82	0.91	0.91	0.86	0.94	0.91	0.83	0.81	0.93	0.92	0.95	0.88	0.86	0.86	0.88	0.87	0.81	0.9	0.93	0.91
NSC_scaffold_contig595	821347	821348	0.97	0.96	0.98	0.92	0.7	0.96	0.96	0.91	0.88	0.9	0.95	1	0.89	0.94	0.98	0.91	0.84	0.94	0.89	0.92	0.93	0.91	0.93	0.8	0.8	0.85	0.94	0.92	0.91	0.95
NSC_scaffold_contig581	37907	37908	0.97	0.92	0.87	0.95	0.65	0.91	0.81	0.91	0.88	0.89	0.69	0.94	0.93	0.87	0.88	0.87	0.94	0.81	0.89	0.85	0.87	0.95	0.94	0.83	0.84	0.8	0.86	0.85	0.9	0.9
NSC_scaffold_contig596-571c	257047	257048	0.97	0.93	0.86	0.94	0.82	0.94	0.82	0.87	0.84	0.88	0.78	0.86	0.88	0.88	0.86	0.93	0.83	0.85	0.8	0.84	0.89	0.88	0.86	0.85	0.71	0.85	0.8	0.96	0.93	0.89
NSC_scaffold_contig596-571c	780761	780762	0.97	0.93	0.97	0.88	0.81	0.93	0.81	1	0.92	0.84	0.81	0.92	0.89	0.95	0.76	0.94	0.87	0.85	0.84	0.89	0.94	0.88	0.87	0.97	0.93	0.83	0.81	0.86	0.9	0.95
NSC_scaffold_contig594	338446	338447	0.97	0.89	0.86	0.84	0.54	0.83	0.78	0.83	0.8	0.91	0.7	0.81	0.9	0.91	0.85	0.96	0.73	0.94	0.92	0.86	0.87	0.9	0.79	0.86	0.85	0.76	0.79	0.76	0.85	0.86
NSC_scaffold_contig588	64189	64190	0.97	1	0.88	0.82	0.87	0.9	0.91	0.9	0.92	0.97	0.86	0.91	0.86	0.94	0.96	0.92	0.87	0.91	0.98	0.95	0.9	0.92	0.93	0.94	0.82	0.8	0.89	0.95	0.84	0.83
NSC_scaffold_contig565	34746	34747	0.97	0.93	0.97	0.99	0.73	0.94	0.93	0.95	0.88	0.85	0.79	0.98	0.98	0.92	0.96	0.96	0.97	0.83	0.94	0.96	0.95	0.96	0.88	0.95	0.93	0.92	0.9	0.93	0.96	0.96
NSC_scaffold_contig599	357595	357596	0.97	0.95	0.94	0.94	0.89	0.92	0.87	0.89	0.95	0.88	0.94	0.98	0.93	0.95	0.95	0.93	0.95	0.9	0.92	0.89	1	0.9	0.88	0.95	0.9	0.9	0.94	0.96	0.91	0.92
NSC_scaffold_contig592-558c-549c-548c-566	474458	474459	0.97	0.93	0.97	0.92	0.87	0.9	0.82	0.79	0.87	0.9	0.81	0.94	0.91	0.89	0.94	0.9	0.84	0.81	0.91	0.75	0.89	0.94	0.92	0.81	0.83	0.93	0.87	0.83	0.82	0.84
NSC_scaffold_ontig562c-575-591	112886	112887	0.97	0.85	0.88	0.9	0.79	0.83	0.83	0.84	0.77	0.89	0.72	0.9	0.87	0.91	0.79	0.82	0.79	0.81	0.85	0.9	0.8	0.85	0.81	0.74	0.82	0.78	0.67	0.85	0.81	0.82
NSC_scaffold_contig598	575221	575222	0.97	0.92	0.94	0.94	0.8	0.95	0.97	0.91	0.96	0.89	0.76	1	0.89	0.97	0.89	0.96	0.92	0.95	0.98	0.89	0.88	0.93	0.86	0.94	0.86	0.8	0.91	0.95	0.98	0.87
NSC_scaffold_contig599	632944	632945	0.97	0.93	0.93	0.92	0.85	0.91	0.91	0.95	0.9	0.9	0.87	0.97	0.92	0.97	0.93	0.94	0.92	0.94	0.95	0.95	0.96	0.94	0.94	0.95	0.91	0.91	0.87	0.95	0.97	0.98
NSC_scaffold_contig565	32358	32359	0.97	0.92	0.85	0.84	0.79	0.89	0.92	0.94	0.81	0.93	0.86	0.81	0.89	0.82	0.88	0.86	0.79	0.8	0.91	0.91	0.82	0.75	0.79	0.87	0.85	0.77	0.81	0.83	0.83	0.9
NSC_scaffold_contig581	127551	127552	0.97	0.96	0.96	0.91	0.86	0.96	0.92	0.98	0.9	0.95	0.82	0.98	0.88	0.9	0.89	0.97	0.91	0.92	0.94	0.96	0.93	0.95	0.94	0.89	0.95	0.92	0.89	0.96	0.97	0.93
NSC_scaffold_contig599	952884	952885	0.97	0.97	0.96	0.99	0.68	0.93	0.88	0.92	0.94	0.95	0.87	0.91	0.92	0.88	0.9	0.87	0.9	0.9	0.84	0.9	0.82	0.89	0.89	0.92	0.92	0.77	0.88	0.87	0.91	0.8
NSC_scaffold_contig598	640081	640082	0.97	0.95	0.94	0.96	0.9	0.95	0.92	0.91	0.92	0.93	0.88	0.98	0.96	0.94	1	0.97	0.86	0.95	0.94	0.96	0.96	0.89	0.93	0.93	0.94	0.88	0.88	0.95	0.95	0.93
NSC_scaffold_contig599	718101	718102	0.97	0.92	0.86	0.83	0.74	0.9	0.89	0.92	0.82	0.95	0.84	0.86	0.92	0.92	0.87	0.89	0.78	0.88	0.84	0.92	0.81	0.95	0.89	0.95	0.86	0.82	0.77	0.85	0.91	0.83
NSC_scaffold_contig584	212250	212251	0.97	0.91	0.98	0.89	0.89	0.87	0.98	0.95	0.95	0.94	0.89	0.93	0.91	0.95	0.98	0.96	0.91	0.8	0.86	0.94	0.99	0.88	0.92	0.91	0.88	0.91	0.82	0.96	0.93	0.88
NSC_scaffold_contig599	1263818	1263819	0.97	0.88	0.89	0.93	0.84	0.9	0.93	0.94	0.93	0.96	0.88	1	0.86	0.94	0.97	1	0.93	0.87	0.96	0.93	0.97	0.95	0.96	0.93	0.84	0.81	0.86	0.86	1	0.94
NSC_scaffold_contig596-571c	434320	434321	0.97	0.97	0.93	0.97	0.62	0.8	1	0.92	0.88	0.89	0.93	0.96	0.82	0.89	0.95	0.79	0.92	0.84	1	0.91	0.84	0.93	0.96	0.89	0.91	0.74	0.85	0.91	0.85	0.88
NSC_scaffold_contig596-571c	1419228	1419229	0.97	0.9	0.95	0.88	0.59	0.77	0.79	0.92	0.75	0.88	0.84	0.77	0.86	0.82	0.83	0.88	0.89	0.61	0.95	0.79	0.65	0.75	0.76	0.79	0.84	0.55	0.78	0.74	0.86	0.85
NSC_scaffold_contig598	1394209	1394210	0.97	0.95	0.91	0.9	0.79	0.88	0.76	0.84	0.92	0.87	0.9	0.97	0.89	0.96	0.9	0.85	0.88	0.81	0.83	0.79	0.74	0.85	0.91	0.92	0.81	0.92	0.82	0.84	0.89	0.85
NSC_scaffold_contig596-571c	846760	846761	0.97	0.94	1	0.89	0.93	0.96	0.96	0.92	0.91	0.9	0.91	0.97	0.93	0.94	0.94	0.9	0.96	0.93	0.92	0.98	0.94	0.92	0.93	0.91	0.94	0.83	0.77	0.98	0.92	0.94
NSC_scaffold_contig582	29320	29321	0.97	0.98	0.93	0.89	0.85	0.9	0.89	0.95	0.92	0.87	0.87	0.96	0.92	0.92	0.94	0.94	0.88	0.78	0.94	0.89	0.98	0.96	0.91	0.98	0.9	0.9	0.78	0.97	0.89	0.93
NSC_scaffold_contig587-553c	18059	18060	0.97	0.87	0.94	0.93	0.85	0.9	0.84	0.95	0.88	0.9	0.86	0.96	0.96	0.91	0.97	0.86	0.85	0.83	0.94	0.94	0.97	0.94	0.88	0.85	0.79	0.88	0.71	0.91	1	0.93
NSC_scaffold_ontig562c-575-591	588368	588369	0.97	0.88	0.95	0.83	0.86	0.81	0.75	0.9	0.88	0.77	0.86	0.88	0.95	0.83	0.95	0.93	0.91	0.8	1	0.92	0.87	0.92	0.81	0.93	0.89	0.75	0.82	0.87	0.87	0.9
NSC_scaffold_contig597	315565	315566	0.97	0.96	0.9	0.9	0.77	0.94	0.95	0.95	0.93	0.92	0.81	0.97	0.95	0.95	0.9	0.97	0.88	0.95	0.96	0.86	0.91	0.91	1	0.93	0.91	0.83	0.87	0.97	0.9	0.94
NSC_scaffold_contig568-546-580	188574	188575	0.97	0.9	0.91	0.92	0.87	0.9	0.82	0.93	0.91	0.86	0.81	0.93	0.84	0.9	0.88	0.86	0.91	0.9	0.86	0.94	0.92	0.93	0.89	0.92	0.86	0.89	0.81	0.9	0.85	0.88
NSC_scaffold_contig579-589	147059	147060	0.97	0.92	0.96	0.95	0.84	0.99	0.92	0.97	0.98	0.93	0.84	0.97	1	0.94	0.98	0.9	0.98	0.91	0.97	0.97	0.98	0.93	0.98	0.94	0.88	0.93	0.85	1	0.91	0.95
NSC_scaffold_contig593-552c	361582	361583	0.97	0.98	0.94	0.89	0.88	0.95	0.94	0.92	0.96	0.9	0.87	0.98	0.97	0.85	1	0.82	0.87	0.82	0.94	0.81	0.92	0.96	0.9	0.88	0.92	0.83	0.92	0.92	0.95	0.88
NSC_scaffold_contig599	836109	836110	0.97	0.99	0.95	0.92	0.78	0.99	0.94	0.93	0.9	0.81	0.88	0.98	0.94	0.96	0.97	0.91	0.91	0.89	0.96	0.96	0.93	0.91	0.99	0.92	0.93	0.92	0.83	0.95	0.96	0.87
NSC_scaffold_contig561	16906	16907	0.97	0.88	0.92	0.92	0.89	0.94	0.85	0.94	0.9	0.92	0.89	0.92	0.98	0.93	0.87	0.95	0.9	0.8	0.92	0.93	0.91	0.91	0.95	0.95	0.88	0.85	0.79	0.91	0.87	0.93
NSC_scaffold_contig598	173055	173056	0.97	0.92	0.91	0.9	0.71	0.86	0.87	0.93	0.85	0.85	0.78	0.86	0.92	0.83	0.87	0.89	0.85	0.9	0.85	0.9	0.94	0.89	0.86	0.96	0.86	0.85	0.68	0.9	0.86	0.85
NSC_scaffold_contig582	83235	83236	0.97	0.93	0.94	0.97	0.79	0.95	0.97	0.97	0.95	0.97	0.91	0.96	0.97	0.98	0.98	0.98	0.94	0.97	1	0.97	0.9	0.96	0.98	0.92	1	1	0.96	0.98	0.94	0.97
NSC_scaffold_contig577	106849	106850	0.97	1	1	1	0.83	0.94	1	0.91	0.92	0.92	0.88	0.98	0.8	0.96	0.97	0.94	0.85	0.83	0.95	0.95	1	0.93	0.94	0.88	0.98	0.86	0.86	1	0.93	0.9
NSC_scaffold_contig583	110328	110329	0.97	0.94	0.98	0.96	0.91	0.94	0.98	0.93	0.96	0.93	0.87	0.97	0.98	0.93	0.97	1	0.9	0.92	0.93	0.92	0.96	0.94	0.84	0.87	0.94	0.77	0.85	0.89	0.93	0.86
NSC_scaffold_contig599	639204	639205	0.97	0.97	0.92	0.9	0.94	0.91	0.92	0.93	0.88	0.95	0.92	0.96	0.9	0.96	0.96	0.86	0.91	0.93	0.91	0.99	0.97	0.89	0.96	0.9	0.92	0.91	0.92	0.95	0.88	0.88
NSC_scaffold_contig594	369247	369248	0.97	0.94	0.94	0.83	0.68	0.96	1	0.97	0.9	0.97	0.91	1	0.9	0.94	0.97	0.97	0.89	0.88	0.85	0.93	0.96	0.92	0.93	0.93	0.94	0.81	0.84	0.92	0.94	0.92
NSC_scaffold_contig563	34760	34761	0.97	1	0.97	0.89	0.92	0.94	0.93	0.97	0.92	1	0.8	0.95	0.99	1	0.98	0.98	0.89	0.9	0.97	0.98	0.89	0.99	0.93	0.97	0.96	0.96	0.93	0.98	0.93	1
NSC_scaffold_contig582	244934	244935	0.97	0.94	0.81	0.86	0.81	0.86	0.92	0.88	0.89	0.78	0.75	0.97	0.89	0.88	0.88	0.88	0.78	0.96	0.83	0.79	0.86	0.8	0.9	0.86	0.71	0.86	0.69	0.91	0.86	0.84
NSC_scaffold_contig567-545c	5951	5952	0.97	0.88	0.98	0.89	0.88	0.88	0.91	0.93	0.9	0.79	0.92	0.9	0.82	0.92	0.89	0.8	0.89	0.8	0.89	0.86	0.79	0.85	0.84	0.92	0.87	0.84	0.66	0.86	0.85	0.79
NSC_scaffold_contig598	1241895	1241896	0.97	0.97	0.91	0.84	0.84	0.93	0.79	0.88	0.84	0.9	0.81	0.96	0.96	0.88	0.76	0.83	0.94	0.89	0.91	0.95	0.87	0.97	0.91	0.94	0.85	0.93	0.8	0.97	0.96	0.85
NSC_scaffold_contig598	638687	638688	0.97	0.88	0.97	0.92	0.84	0.81	0.84	0.9	0.86	0.89	0.87	0.93	0.88	0.98	0.94	0.93	0.82	0.85	0.89	0.96	0.89	0.93	0.88	0.82	0.91	0.83	0.81	0.88	0.91	0.95
NSC_scaffold_contig555-550-574	41578	41579	0.97	0.92	0.91	0.94	0.71	0.97	0.92	0.88	0.85	0.78	0.97	0.86	0.93	0.92	0.93	0.91	0.89	0.96	0.89	0.91	0.92	0.98	0.91	0.78	0.9	0.89	0.83	0.89	0.91	0.86
NSC_scaffold_ontig562c-575-591	84009	84010	0.97	0.94	0.96	0.93	0.79	0.93	0.91	0.88	0.81	0.72	0.86	0.88	0.82	0.96	0.92	0.88	0.93	0.9	0.88	0.94	0.94	0.93	0.91	0.89	0.89	0.95	0.87	0.91	0.85	0.89
NSC_scaffold_ontig562c-575-591	724172	724173	0.97	0.93	0.98	0.91	0.73	0.9	0.92	0.88	0.88	0.93	0.81	0.91	0.94	0.95	0.88	0.88	0.91	0.92	0.93	0.93	0.83	0.92	0.99	0.93	0.95	0.81	0.78	0.93	0.89	0.88
NSC_scaffold_contig584	277690	277691	0.97	0.94	0.92	0.92	0.85	0.95	0.9	0.88	0.86	0.91	0.83	0.96	0.88	0.96	0.87	0.9	0.82	0.89	0.89	0.94	0.82	0.93	0.83	0.95	0.88	0.91	0.78	0.9	0.91	0.95
NSC_scaffold_contig596-571c	1027829	1027830	0.97	0.95	0.96	0.95	0.65	0.91	0.92	0.94	0.84	0.78	0.83	0.84	0.96	0.88	0.88	0.93	0.87	0.89	0.91	0.94	0.89	0.92	0.93	0.93	0.95	0.89	0.84	0.89	0.94	0.98
NSC_scaffold_contig596-571c	1290608	1290609	0.97	0.97	0.95	0.93	0.89	0.89	0.95	0.89	0.98	0.92	0.88	0.92	0.98	0.95	0.91	0.89	0.95	0.85	0.96	0.98	1	0.95	0.97	0.93	0.95	0.9	0.84	0.97	0.98	0.93
NSC_scaffold_contig598	499460	499461	0.97	0.96	0.95	0.95	0.81	0.88	0.92	0.92	0.85	0.91	0.92	0.96	0.96	0.92	0.94	0.92	0.92	0.89	0.91	0.96	0.97	0.93	0.93	0.91	0.94	0.9	0.82	0.93	0.96	0.92
NSC_scaffold_contig596-571c	251499	251500	0.97	0.84	0.97	0.97	0.89	0.96	0.74	0.93	0.88	0.86	0.94	0.91	0.81	0.89	0.79	0.78	0.9	0.96	0.85	0.81	0.97	0.88	0.78	0.95	0.88	0.77	0.66	0.9	0.93	0.87
NSC_scaffold_contig594	684327	684328	0.97	0.92	0.87	0.9	0.74	0.89	0.91	0.9	0.74	0.88	0.8	0.93	0.86	0.86	0.92	0.89	0.82	0.77	0.91	0.83	0.84	0.85	0.83	0.88	0.88	0.85	0.78	0.82	0.79	0.8
NSC_scaffold_contig596-571c	933632	933633	0.97	0.81	0.85	0.79	0.78	0.9	0.95	0.96	0.78	0.88	0.78	0.81	0.82	0.8	0.86	0.9	0.79	0.8	0.84	0.68	0.86	0.77	0.81	0.9	0.81	0.76	0.75	0.8	0.84	0.79
NSC_scaffold_contig587-553c	327159	327160	0.97	0.98	0.89	0.91	0.79	0.97	0.85	0.95	0.83	0.86	0.81	0.92	0.89	0.97	0.96	0.93	0.86	0.86	0.85	0.8	0.92	1	0.81	0.91	0.91	0.84	0.88	0.81	0.97	1
NSC_scaffold_contig590	208272	208273	0.97	0.95	0.98	0.92	0.74	0.9	0.91	0.89	0.89	0.87	0.87	0.97	0.86	0.95	0.9	0.88	0.86	0.97	0.97	0.96	0.94	0.98	0.93	0.95	0.89	0.96	0.85	0.96	1	0.92
NSC_scaffold_contig587-553c	24568	24569	0.97	0.96	0.94	0.9	0.83	0.85	0.77	0.9	0.89	0.76	0.9	0.89	0.94	0.95	0.98	0.83	0.87	0.8	0.95	0.9	0.86	0.82	0.88	0.97	0.93	0.85	0.72	0.98	0.92	0.89
NSC_scaffold_contig578	170840	170841	0.97	0.9	0.85	0.91	0.7	0.81	0.91	0.94	0.76	0.81	0.75	0.89	0.9	0.98	0.88	0.79	0.82	0.84	0.91	0.88	0.88	0.91	0.92	0.8	0.87	0.78	0.81	0.92	0.74	0.76
NSC_scaffold_contig579-589	203061	203062	0.97	0.95	0.96	0.95	0.77	0.91	0.92	0.94	0.94	0.92	0.86	0.93	0.93	0.92	0.94	0.96	0.91	0.88	0.94	0.94	0.95	0.95	0.92	0.95	0.95	0.93	0.89	0.92	0.92	0.95
NSC_scaffold_contig587-553c	305034	305035	0.97	0.86	0.9	0.79	0.88	0.81	0.77	0.89	0.84	0.86	0.81	0.95	0.84	0.88	0.92	0.82	0.84	0.85	0.84	0.93	0.83	0.81	0.94	0.97	0.85	0.86	0.81	0.92	0.75	0.8
NSC_scaffold_contig590	501629	501630	0.97	0.9	0.89	0.85	0.78	0.94	0.8	0.92	0.81	0.82	0.77	0.78	0.95	0.89	0.91	0.84	0.86	0.8	0.92	0.94	0.84	0.85	0.92	0.93	0.9	0.83	0.82	0.8	0.9	0.93
NSC_scaffold_contig596-571c	1253032	1253033	0.97	0.9	0.96	0.84	0.79	1	0.88	0.8	0.89	0.82	0.82	1	0.95	0.89	0.96	0.93	0.88	0.87	0.9	0.91	0.95	0.86	0.91	0.91	0.88	0.92	0.83	0.8	0.83	0.7
NSC_scaffold_contig593-552c	601562	601563	0.97	0.88	0.92	0.84	0.72	0.9	0.85	0.97	0.82	0.87	0.9	0.86	0.84	0.9	0.89	0.88	0.84	0.85	0.86	0.89	0.79	0.89	0.89	0.88	0.79	0.91	0.79	0.78	0.82	0.81
NSC_scaffold_contig594	507379	507380	0.97	0.92	0.9	0.88	0.86	0.9	0.85	1	0.85	0.86	0.9	0.9	0.83	0.89	0.83	0.97	0.85	0.82	0.92	0.95	0.97	0.86	0.85	0.93	0.84	0.91	0.87	0.87	0.91	0.95
NSC_scaffold_contig598	672953	672954	0.97	0.94	0.91	0.93	0.87	0.93	0.81	0.95	0.93	0.95	0.87	0.98	0.9	0.95	0.94	0.94	0.87	0.86	0.93	0.96	0.92	0.93	0.93	0.95	0.86	0.93	0.86	0.94	0.93	0.91
NSC_scaffold_contig597	637565	637566	0.97	0.94	0.93	0.97	0.73	0.87	0.87	0.92	0.88	0.88	0.9	0.91	0.93	0.92	0.91	0.95	0.89	0.92	0.91	0.93	0.93	0.97	0.95	0.94	0.94	0.89	0.89	0.91	0.95	0.96
NSC_scaffold_contig587-553c	248460	248461	0.97	1	0.96	0.98	0.82	0.96	0.97	0.97	0.92	0.98	0.91	0.98	0.95	0.95	1	0.94	0.89	0.89	0.98	0.98	1	0.91	0.99	0.96	0.92	0.96	0.85	0.9	0.86	0.93
NSC_scaffold_contig596-571c	125939	125940	0.97	0.97	0.89	0.93	0.89	0.89	0.91	0.97	0.94	0.88	0.95	0.95	0.96	0.93	0.95	0.95	0.92	0.93	0.92	0.94	0.91	0.97	0.95	0.96	0.91	0.87	0.88	0.97	0.93	0.89
NSC_scaffold_contig596-571c	1027833	1027834	0.97	0.95	0.97	0.94	0.62	0.92	0.9	0.93	0.84	0.82	0.83	0.84	0.96	0.9	0.89	0.93	0.88	0.84	0.93	0.91	0.89	0.93	0.94	0.92	0.95	0.91	0.84	0.91	0.95	0.93
NSC_scaffold_contig581	44487	44488	0.97	1	1	0.95	0.89	0.97	1	0.97	0.98	0.95	0.84	1	0.94	0.95	0.96	0.93	0.92	0.89	0.98	0.95	0.95	0.99	0.93	0.92	0.96	0.94	0.83	0.93	0.98	0.91
NSC_scaffold_contig596-571c	140237	140238	0.97	0.85	1	0.9	0.75	0.95	0.82	0.93	0.84	0.79	0.83	0.93	0.9	0.92	0.94	1	0.67	0.86	0.87	0.88	0.81	0.95	0.89	0.91	0.88	0.85	0.79	0.93	0.84	0.97
NSC_scaffold_contig594	712667	712668	0.97	0.92	1	0.94	0.95	0.97	0.91	0.97	0.93	0.92	0.85	0.96	0.95	0.97	0.98	0.88	0.95	0.9	0.95	0.89	0.89	0.94	0.96	0.99	0.94	0.9	0.84	0.93	0.89	0.9
NSC_scaffold_contig579-589	568178	568179	0.97	0.94	0.92	0.96	0.91	0.94	0.96	0.94	0.93	0.97	0.9	0.94	0.99	0.9	0.99	0.97	0.96	0.97	1	0.98	0.96	0.92	0.95	0.89	0.98	0.98	0.96	0.99	0.93	0.97
NSC_scaffold_contig595	487221	487222	0.97	0.97	0.94	0.89	0.9	0.94	0.96	0.89	0.9	0.9	0.88	0.82	0.9	0.87	0.92	0.9	0.84	0.89	0.9	0.89	0.87	0.87	0.89	0.89	0.95	0.88	0.8	0.86	0.78	0.89
NSC_scaffold_contig596-571c	610842	610843	0.97	0.98	0.86	0.86	0.83	0.85	0.92	0.9	0.89	0.96	0.9	0.89	0.86	0.9	0.93	0.85	0.83	0.76	0.81	0.78	0.76	0.97	0.86	0.94	0.87	0.78	0.88	0.93	0.88	0.88
NSC_scaffold_contig585	2982	2983	0.97	1	1	0.97	0.68	0.97	0.98	0.94	0.97	0.94	0.94	1	0.99	0.96	0.98	0.99	0.97	0.92	0.98	0.88	1	0.98	0.86	0.99	0.99	0.91	0.89	0.96	0.98	0.96
NSC_scaffold_contig599	1232113	1232114	0.97	0.96	0.92	0.92	0.81	0.91	0.95	0.99	0.95	0.93	0.87	1	0.97	0.99	0.96	0.93	0.98	0.98	0.91	0.93	0.9	0.94	0.93	0.97	0.92	0.93	0.88	0.98	1	0.97
NSC_scaffold_contig596-571c	1209609	1209610	0.97	0.93	0.8	0.88	0.86	0.97	0.82	0.91	0.83	0.91	0.82	0.95	0.96	0.9	0.91	0.92	0.9	0.78	0.8	0.94	0.89	0.84	0.93	0.81	0.77	0.76	0.85	0.9	0.74	0.74
NSC_scaffold_contig597	281745	281746	0.97	0.96	0.92	0.92	0.72	0.92	0.91	0.89	0.88	0.85	0.86	0.95	0.96	0.95	0.87	0.87	0.96	0.79	0.9	0.94	0.9	0.93	0.9	0.95	0.91	0.93	0.84	0.92	0.95	0.97
NSC_scaffold_contig596-571c	253348	253349	0.97	1	1	0.95	0.83	0.93	0.96	1	0.99	1	0.9	0.98	0.96	0.98	0.98	0.97	0.94	0.93	0.98	0.94	0.97	0.97	0.85	0.97	0.98	0.96	0.92	0.88	0.96	0.97
NSC_scaffold_contig584	301651	301652	0.97	0.87	0.92	0.87	0.75	0.92	0.8	1	0.87	0.9	0.89	0.94	0.88	0.91	0.96	0.91	0.95	0.88	0.85	0.81	0.9	0.9	0.93	0.9	0.83	0.9	0.83	0.88	0.87	0.94
NSC_scaffold_contig598	3982	3983	0.97	0.97	0.91	0.96	0.88	0.96	0.95	0.97	0.97	0.92	0.87	0.97	0.91	0.9	0.91	0.93	0.87	0.94	0.9	0.95	0.93	0.94	0.84	0.97	0.9	0.93	0.9	0.86	0.84	0.86
NSC_scaffold_contig599	644033	644034	0.97	0.86	0.91	0.9	0.82	0.93	0.91	0.98	0.91	0.9	0.69	1	0.9	0.91	0.97	0.95	0.93	0.86	0.88	0.92	0.95	0.95	0.88	0.91	0.8	0.9	0.76	0.93	0.93	0.95
NSC_scaffold_contig577	141064	141065	0.97	0.9	0.86	0.8	0.91	0.87	0.91	0.88	0.82	0.83	0.81	0.85	0.86	0.92	0.83	0.87	0.77	0.83	0.88	0.92	0.82	0.91	0.94	0.88	0.9	0.78	0.76	0.92	0.81	0.89
NSC_scaffold_contig573	7061	7062	0.97	0.9	0.9	0.96	0.84	0.86	0.77	0.72	0.82	0.8	0.75	0.91	0.82	0.83	0.73	0.85	0.8	0.75	0.78	0.82	0.87	0.96	0.74	0.9	0.86	0.9	0.87	0.94	0.89	0.77
NSC_scaffold_contig594	172936	172937	0.97	0.93	0.98	0.91	0.82	0.93	0.8	0.94	0.9	0.9	0.82	0.97	0.88	0.89	0.94	1	0.86	0.88	0.91	0.93	0.94	0.92	0.94	0.89	0.95	0.89	0.81	0.93	0.87	0.96
NSC_scaffold_contig593-552c	628445	628446	0.97	0.94	0.89	0.85	0.75	0.82	0.93	0.89	0.8	0.87	0.92	0.85	0.94	0.92	0.92	0.9	0.82	0.86	0.9	0.94	0.96	0.85	0.92	0.97	0.88	0.81	0.91	0.88	0.92	0.9
NSC_scaffold_contig599	1168474	1168475	0.97	0.98	0.97	1	0.7	0.93	0.93	0.98	0.96	0.89	0.85	0.91	0.97	0.93	0.94	1	0.91	0.87	1	0.96	0.91	0.9	0.95	0.93	0.94	0.96	0.97	0.94	0.98	0.84
NSC_scaffold_contig584	68065	68066	0.97	0.98	0.97	0.98	0.8	0.94	0.97	0.94	0.97	0.94	0.9	0.95	0.96	0.96	0.96	0.94	0.98	0.95	0.92	0.92	0.98	0.93	0.96	0.83	0.94	0.97	0.96	0.94	0.95	0.98
NSC_scaffold_contig598	79661	79662	0.97	0.98	0.97	0.91	0.74	0.99	0.91	1	0.85	0.98	0.9	0.93	0.92	0.92	0.98	0.96	0.89	0.95	0.95	0.87	0.98	0.96	0.98	0.9	0.96	0.78	0.9	0.96	0.95	0.98
NSC_scaffold_contig593-552c	110109	110110	0.97	0.89	0.98	0.9	0.8	0.92	0.93	0.94	0.91	0.83	0.88	0.84	0.95	0.93	0.94	0.91	0.86	0.88	0.94	0.93	0.93	0.94	0.92	0.93	0.9	0.91	0.83	0.85	0.87	0.89
NSC_scaffold_contig599	427646	427647	0.97	0.94	0.89	0.91	0.71	0.91	0.86	0.92	0.9	0.77	0.92	0.94	0.9	0.94	0.71	0.92	0.88	0.86	0.95	0.94	0.9	0.87	0.89	0.95	0.92	0.84	0.74	0.95	0.86	0.95
NSC_scaffold_contig599	1435674	1435675	0.97	0.97	1	0.98	0.71	0.97	0.95	0.97	0.94	0.91	0.79	0.89	1	0.96	0.95	0.97	0.96	0.91	1	0.9	0.96	0.96	0.91	0.95	0.96	0.94	0.97	0.97	0.97	1
NSC_scaffold_contig599	561098	561099	0.97	0.91	0.94	0.91	0.76	0.94	0.9	0.98	0.83	0.91	0.83	0.78	0.91	0.91	0.98	0.94	0.89	0.89	0.94	0.93	0.85	0.89	0.88	0.93	0.86	0.93	0.89	0.95	0.86	0.89
NSC_scaffold_contig581	216350	216351	0.97	0.95	0.88	0.89	0.85	0.97	1	0.97	0.93	0.9	0.83	1	0.88	0.94	0.94	0.86	0.87	0.89	0.86	0.86	0.98	0.88	0.85	0.91	0.86	0.9	0.72	0.82	0.87	0.81
NSC_scaffold_contig599	1362744	1362745	0.97	0.94	0.97	0.91	0.8	0.89	0.94	0.95	0.94	0.8	0.79	1	0.95	0.88	0.88	0.87	0.84	0.92	0.95	1	0.83	0.96	0.88	0.93	0.89	0.72	0.93	0.95	0.76	0.92
NSC_scaffold_contig592-558c-549c-548c-566	164947	164948	0.97	0.94	0.93	0.91	0.82	0.94	0.88	0.88	0.94	0.83	0.86	0.92	0.93	0.88	1	0.94	0.83	0.94	0.91	0.96	0.79	0.92	0.89	0.89	0.95	0.84	0.77	0.95	0.92	0.88
NSC_scaffold_contig592-558c-549c-548c-566	351972	351973	0.97	0.93	0.84	0.83	0.93	0.98	0.91	1	0.95	0.97	0.9	0.9	0.92	0.91	0.92	0.87	0.9	0.92	0.93	0.89	0.93	0.91	0.97	0.9	0.76	0.88	0.83	0.85	1	0.84
NSC_scaffold_contig592-558c-549c-548c-566	152930	152931	0.97	0.98	0.92	0.91	0.79	0.93	0.96	0.95	0.91	0.93	0.82	0.95	0.94	0.95	0.98	0.9	0.93	0.91	0.94	0.93	0.95	0.94	0.89	0.92	0.96	0.77	0.84	0.96	0.94	0.82
NSC_scaffold_contig592-558c-549c-548c-566	472498	472499	0.97	0.97	0.98	0.98	0.87	0.91	0.94	0.95	0.95	0.93	0.88	0.94	0.9	0.97	0.95	0.94	0.98	0.97	0.94	0.98	0.98	0.98	0.95	0.94	0.95	0.88	0.96	0.94	0.91	0.94
NSC_scaffold_contig572	153919	153920	0.97	0.9	0.95	0.94	0.95	1	0.89	1	0.91	0.98	0.93	0.97	0.95	0.9	0.9	0.89	0.93	0.85	0.96	0.97	0.91	0.98	0.92	0.94	0.88	0.93	0.85	0.93	0.98	1
NSC_scaffold_contig598	812433	812434	0.97	0.97	1	1	0.85	1	0.95	0.96	0.93	0.83	0.93	0.86	0.94	0.95	0.95	0.93	0.98	0.87	0.95	0.96	0.94	0.96	0.89	0.94	0.95	0.95	0.83	0.95	0.94	1
NSC_scaffold_contig598	122619	122620	0.97	0.9	0.96	0.91	0.81	0.96	0.87	0.86	0.89	0.82	0.84	0.98	0.93	0.87	0.97	0.96	0.94	0.93	0.91	0.93	0.93	0.91	0.94	0.9	0.85	0.93	0.89	0.93	0.92	0.83
NSC_scaffold_contig599	162719	162720	0.97	0.98	0.97	0.9	0.79	0.98	0.97	1	0.97	1	0.96	0.95	0.96	1	1	0.89	0.95	1	1	0.98	0.96	0.96	0.97	0.96	0.95	0.97	0.91	0.97	0.91	0.93
NSC_scaffold_contig584	259087	259088	0.97	0.87	0.97	0.88	0.86	0.94	0.97	0.91	0.91	0.81	0.81	0.95	0.91	0.93	0.93	0.86	0.84	0.78	1	0.94	0.97	0.95	0.79	0.88	0.91	0.87	0.82	0.96	0.91	0.87
NSC_scaffold_contig599	238912	238913	0.97	0.92	0.98	0.89	0.73	0.97	0.96	0.91	0.89	0.87	0.95	0.96	0.92	0.88	0.95	0.94	0.94	0.91	0.95	0.94	0.97	0.95	0.93	0.91	0.95	0.85	0.9	0.93	0.91	0.92
NSC_scaffold_contig598	932553	932554	0.97	0.95	0.96	0.94	0.76	0.92	0.9	0.87	0.9	0.91	0.74	0.88	0.96	0.93	0.93	0.96	0.92	0.83	0.96	0.97	0.88	0.94	0.94	0.91	0.87	0.97	0.88	0.95	0.97	0.95
NSC_scaffold_contig595	439931	439932	0.97	0.89	0.88	0.92	0.73	0.84	0.91	0.9	0.94	0.8	0.87	0.98	0.92	0.84	0.98	0.91	0.82	0.88	0.94	0.91	0.95	0.98	0.89	0.83	0.85	0.89	0.84	0.93	0.92	0.86
NSC_scaffold_contig597	305383	305384	0.97	0.92	1	0.98	0.86	0.92	0.93	0.98	0.93	0.97	0.92	0.98	0.95	0.89	1	0.97	0.91	0.93	0.96	1	0.98	0.98	0.91	0.95	0.93	0.93	0.91	0.97	0.97	1
NSC_scaffold_contig598	672947	672948	0.97	0.92	0.93	0.91	0.82	0.96	0.85	0.94	0.92	0.91	0.86	0.96	0.91	0.96	0.97	0.93	0.87	0.87	0.93	0.96	0.92	0.91	0.91	0.95	0.89	0.93	0.81	0.92	0.92	0.94
NSC_scaffold_contig599	319366	319367	0.97	0.89	0.94	0.9	0.75	0.9	0.94	0.9	0.84	0.85	0.79	0.93	0.93	0.92	0.88	0.88	0.86	0.86	0.91	0.97	0.93	0.91	0.97	0.91	0.85	0.93	0.83	0.92	0.91	0.88
NSC_scaffold_contig599	319017	319018	0.97	0.91	0.93	0.91	0.77	0.9	0.94	0.91	0.92	0.86	0.87	0.95	0.94	0.92	0.95	0.88	0.9	0.86	0.87	0.91	0.95	0.91	0.94	0.88	0.9	0.92	0.83	0.92	0.91	0.95
NSC_scaffold_contig598	326780	326781	0.97	0.94	0.91	0.97	0.98	0.92	0.9	0.98	0.89	0.92	0.9	0.96	0.96	0.98	0.9	0.98	0.88	0.8	0.89	0.92	0.89	0.93	0.91	0.83	0.96	0.77	0.75	0.93	0.89	0.96
NSC_scaffold_contig594	277078	277079	0.97	0.95	0.88	0.92	0.63	0.93	0.92	0.98	0.92	0.78	0.87	0.87	0.84	0.92	0.8	0.89	0.84	0.72	0.82	0.8	0.91	0.96	0.86	0.96	0.83	0.93	0.83	0.95	0.87	0.92
NSC_scaffold_contig598	980758	980759	0.97	0.93	0.88	0.96	0.8	0.94	0.97	0.91	0.93	0.97	0.94	0.95	0.86	0.95	1	0.84	0.85	0.93	0.97	0.93	0.9	0.95	0.95	0.96	0.94	1	1	0.97	0.93	0.92
NSC_scaffold_ontig562c-575-591	52187	52188	0.97	0.9	0.86	0.9	0.81	0.92	0.9	0.94	0.84	0.85	0.82	0.96	0.9	0.93	0.92	0.89	0.8	0.78	0.89	0.96	0.92	0.9	0.93	0.88	0.92	0.75	0.71	0.94	0.93	0.9
NSC_scaffold_ontig562c-575-591	679422	679423	0.97	0.9	0.94	0.91	0.9	0.93	0.89	0.97	0.96	0.97	0.87	0.94	0.99	0.96	0.97	0.95	0.92	0.94	0.91	0.94	1	0.97	0.91	0.92	0.92	0.9	0.86	0.91	0.88	1
NSC_scaffold_contig568-546-580	177007	177008	0.97	0.79	0.84	0.8	0.77	0.89	0.89	0.9	0.81	0.76	0.83	0.86	0.89	0.81	0.78	0.89	0.76	0.83	0.95	0.93	0.91	0.85	0.77	0.88	0.76	0.83	0.68	0.86	0.74	0.74
NSC_scaffold_contig599	372793	372794	0.97	0.88	0.91	0.89	0.95	0.93	0.94	1	0.94	0.92	0.8	0.92	0.92	0.86	0.92	0.88	0.9	0.83	0.88	0.88	0.91	0.87	0.73	0.97	0.85	0.9	0.71	0.73	0.88	0.92
NSC_scaffold_contig588	173376	173377	0.97	0.91	0.88	0.9	0.85	0.89	0.9	0.9	0.91	0.88	0.83	0.85	0.89	0.88	0.88	0.91	0.87	0.91	0.89	0.97	0.94	0.98	0.91	0.82	0.85	0.83	0.91	0.96	0.93	0.83
NSC_scaffold_contig595	888623	888624	0.97	0.91	0.97	0.86	0.84	0.94	0.92	0.96	0.82	0.88	0.8	0.91	0.93	0.97	0.86	0.92	0.86	0.94	0.9	0.87	0.97	0.95	0.95	0.98	0.94	0.89	0.79	0.89	0.96	0.98
NSC_scaffold_contig598	158416	158417	0.97	0.94	0.91	0.96	0.8	0.96	0.97	0.94	0.9	0.95	0.88	0.98	0.91	0.9	0.89	0.88	0.85	0.85	0.95	0.99	0.83	0.92	0.94	0.89	0.94	0.85	0.88	0.95	0.97	0.85
NSC_scaffold_contig579-589	195434	195435	0.97	0.96	0.96	0.96	0.74	0.96	0.94	0.98	0.92	0.94	0.91	0.98	0.93	0.97	0.94	0.97	0.88	0.86	0.94	0.9	0.92	0.98	0.92	0.97	0.94	0.96	0.89	0.95	0.98	0.93
NSC_scaffold_contig573	125311	125312	0.97	0.94	0.96	0.89	0.77	0.89	0.93	0.98	0.91	0.95	0.9	0.88	0.88	0.92	0.93	0.91	0.94	1	0.97	0.94	0.93	0.87	0.86	0.84	0.87	0.97	0.83	0.97	0.85	0.88
NSC_scaffold_contig599	52306	52307	0.97	0.98	0.98	0.97	0.97	0.91	0.97	1	0.91	0.86	0.91	1	0.96	0.94	0.94	0.91	0.98	0.9	0.96	0.96	1	0.94	0.96	0.98	0.93	0.97	0.82	0.87	0.96	0.98
NSC_scaffold_contig598	562828	562829	0.97	0.94	1	0.92	0.9	0.98	0.97	0.83	0.94	0.83	0.95	0.97	0.93	0.94	0.87	0.96	0.96	0.94	0.97	0.96	0.96	0.93	0.9	0.94	0.97	0.91	0.9	0.97	0.95	0.88
NSC_scaffold_contig594	500425	500426	0.97	0.96	0.93	0.96	0.81	0.96	0.91	0.96	0.95	0.92	0.95	0.96	0.97	0.97	0.94	0.96	0.92	0.91	0.97	0.93	0.9	0.95	0.89	0.97	0.96	0.89	0.88	0.95	0.96	0.94
NSC_scaffold_contig593-552c	79783	79784	0.97	0.88	0.86	0.93	0.72	0.77	0.76	0.89	0.75	0.85	0.79	0.92	0.88	0.92	0.9	0.85	0.81	0.88	0.96	0.84	0.94	0.87	0.88	0.82	0.84	0.88	0.74	0.86	0.96	0.94
NSC_scaffold_contig599	782608	782609	0.97	0.9	1	0.97	0.81	0.92	0.87	0.98	0.88	0.91	0.88	0.92	0.98	0.91	0.92	0.91	0.94	0.85	0.98	0.96	0.97	0.9	0.92	0.91	0.87	0.95	0.86	0.97	0.94	0.93
NSC_scaffold_contig598	475199	475200	0.97	0.86	0.97	0.88	0.73	0.87	0.85	0.95	0.94	0.92	0.77	0.82	0.93	0.92	1	0.9	0.83	0.82	0.89	0.82	0.85	0.79	1	0.89	0.93	0.81	0.81	0.74	0.87	0.92
NSC_scaffold_contig597	428751	428752	0.97	0.99	0.98	0.98	1	0.97	0.92	0.98	0.96	0.98	0.92	0.97	0.95	0.95	0.96	1	0.95	0.98	0.97	0.97	0.98	0.96	0.9	0.95	0.93	0.84	0.98	0.96	0.94	0.98
NSC_scaffold_contig555-550-574	28460	28461	0.97	0.96	0.98	0.94	0.82	0.91	0.89	0.9	0.83	0.94	0.84	0.87	0.85	0.91	0.98	0.92	0.93	0.94	0.85	0.87	0.83	0.94	0.93	0.85	0.97	0.89	0.94	0.91	0.96	0.91
NSC_scaffold_contig593-552c	164361	164362	0.97	0.94	0.97	0.98	0.74	1	1	0.95	0.93	0.92	0.9	0.97	0.97	1	0.97	0.91	0.96	0.82	0.94	1	1	1	0.89	0.97	0.95	0.88	0.94	0.97	0.92	0.92
NSC_scaffold_contig568-546-580	133487	133488	0.97	0.95	0.94	0.96	0.81	0.89	0.9	0.92	0.92	0.84	0.91	1	0.97	0.96	0.95	0.93	0.91	0.94	0.9	0.93	0.94	0.96	0.93	0.95	0.9	0.96	0.9	0.92	0.93	1
NSC_scaffold_contig594	384788	384789	0.97	0.97	0.95	0.87	0.83	0.89	0.92	0.99	0.95	0.92	0.92	0.96	0.97	0.96	0.96	0.94	0.92	0.96	0.88	0.95	0.93	0.96	0.96	0.97	0.94	0.96	0.89	0.96	0.95	0.96
NSC_scaffold_contig599	590030	590031	0.97	0.98	0.95	0.93	0.83	0.96	0.9	0.99	0.93	0.93	0.83	0.97	0.95	0.95	0.95	0.92	0.85	0.87	0.97	0.94	0.97	0.91	0.88	0.92	0.96	0.95	0.91	0.95	0.96	0.94
NSC_scaffold_contig594	572089	572090	0.97	0.96	0.95	0.99	0.83	0.97	0.98	0.95	0.98	0.96	0.93	0.92	0.95	0.97	0.98	1	0.97	1	0.92	0.97	1	0.99	0.93	0.94	0.95	0.9	0.95	0.95	0.95	0.98
NSC_scaffold_contig594	146176	146177	0.97	0.9	0.98	0.93	0.87	0.94	0.86	0.95	0.9	0.91	0.93	0.93	0.91	0.86	0.93	0.92	0.86	0.9	0.93	0.96	0.9	0.93	0.92	0.92	0.9	0.93	0.77	0.91	0.94	0.88
NSC_scaffold_contig599	1161467	1161468	0.97	0.95	0.87	0.97	0.82	0.87	0.79	0.96	0.86	0.8	0.84	0.83	0.89	0.93	0.94	0.87	0.94	0.9	0.92	0.93	0.93	0.92	0.91	0.93	0.86	0.92	0.78	0.89	0.96	0.87
NSC_scaffold_contig595	724921	724922	0.97	0.93	0.96	0.9	0.68	0.98	0.97	0.93	0.83	0.96	0.77	0.97	0.93	0.93	0.76	0.96	0.9	0.79	0.9	0.88	0.87	0.92	0.9	0.83	0.97	0.81	0.86	0.9	0.81	0.9
NSC_scaffold_contig595	291450	291451	0.97	0.83	0.98	0.94	0.78	0.96	0.88	1	0.9	0.89	0.84	0.94	0.92	0.92	0.92	0.84	0.89	0.95	0.97	0.9	0.92	0.92	0.82	0.92	0.86	0.88	0.79	0.86	0.88	0.93
NSC_scaffold_contig598	1244089	1244090	0.97	0.86	0.96	0.87	0.81	0.87	0.92	0.89	0.88	0.87	0.84	0.9	0.95	0.91	0.94	0.98	0.82	0.9	0.95	0.78	0.88	0.94	0.96	0.84	0.88	0.9	0.81	0.92	0.9	0.89
NSC_scaffold_contig598	1355698	1355699	0.97	0.89	0.77	0.8	0.63	0.81	0.72	1	0.78	0.91	0.73	0.84	0.77	0.78	0.91	0.86	0.81	0.81	0.81	0.74	0.77	0.81	0.81	0.86	0.7	0.88	0.6	0.8	0.76	0.79
NSC_scaffold_contig582	62375	62376	0.97	1	0.92	0.95	0.71	0.96	0.88	0.97	0.92	0.86	0.89	0.92	0.89	0.87	0.95	0.97	0.84	0.8	0.93	0.95	0.88	0.92	0.92	0.9	0.9	0.96	0.88	0.87	0.94	0.87
NSC_scaffold_ontig562c-575-591	608193	608194	0.97	0.97	0.9	0.89	0.84	0.95	1	0.9	0.88	1	0.88	0.96	0.97	0.81	0.95	0.97	0.95	0.91	1	0.9	0.95	1	0.92	0.87	0.91	0.86	0.93	0.86	1	0.91
NSC_scaffold_ontig562c-575-591	648563	648564	0.97	0.87	0.95	0.95	0.8	0.98	0.96	1	0.91	0.83	0.9	0.96	0.91	0.97	0.95	0.98	0.85	0.87	0.89	0.89	0.98	0.88	0.89	0.95	0.89	0.9	0.84	0.98	0.98	0.89
NSC_scaffold_ontig562c-575-591	566061	566062	0.97	0.94	0.85	0.94	0.79	0.9	0.91	0.94	1	1	0.98	0.95	1	1	0.97	0.88	0.9	1	0.94	0.9	0.97	0.98	0.9	0.93	0.96	1	0.97	0.97	0.97	0.98
NSC_scaffold_ontig562c-575-591	317719	317720	0.97	0.91	0.84	0.91	0.69	0.79	0.85	0.93	0.84	0.85	0.79	0.88	0.88	0.93	0.9	0.94	0.83	0.79	0.93	0.88	0.81	0.82	0.8	0.94	0.87	0.86	0.77	0.88	0.94	0.9
NSC_scaffold_ontig562c-575-591	423191	423192	0.97	0.95	0.87	0.95	0.87	0.96	0.95	0.95	0.85	0.95	0.93	0.96	0.93	0.9	0.82	0.94	0.91	0.92	0.93	0.98	1	0.89	0.95	0.95	0.91	0.82	0.88	0.94	0.91	0.92
NSC_scaffold_contig579-589	293198	293199	0.97	0.98	0.95	0.84	0.85	0.94	0.94	0.95	0.99	0.9	0.92	0.92	0.98	0.96	1	1	0.94	0.92	0.92	0.96	0.98	0.96	0.98	0.95	0.97	0.93	0.89	0.98	0.89	0.9
NSC_scaffold_contig594	48041	48042	0.97	0.95	0.92	0.87	0.83	0.85	0.96	0.9	0.96	0.96	0.91	0.98	0.95	0.93	0.98	0.98	0.88	0.93	0.91	0.94	1	0.95	0.96	0.92	0.87	0.96	0.83	0.99	0.95	0.94
NSC_scaffold_contig595	891306	891307	0.97	0.93	0.94	0.97	0.86	0.94	0.94	0.96	1	1	0.91	1	0.97	0.96	0.97	0.93	0.91	0.94	0.94	0.99	0.96	0.93	0.98	0.92	0.96	0.98	0.96	0.95	0.93	0.97
NSC_scaffold_ontig562c-575-591	745629	745630	0.97	0.96	0.97	0.92	0.7	0.94	0.98	0.91	0.89	0.96	0.86	0.95	0.94	0.96	0.89	0.96	0.87	0.8	0.94	0.98	0.88	0.98	0.87	1	0.98	0.91	0.89	0.95	1	0.91
NSC_scaffold_contig582	8983	8984	0.97	0.96	0.93	0.93	0.7	0.94	0.95	0.88	0.86	0.83	0.78	0.92	0.95	0.93	0.96	0.92	0.88	0.88	0.96	0.9	0.9	0.98	0.96	0.91	0.96	0.9	0.84	0.9	1	0.86
NSC_scaffold_contig597	510269	510270	0.97	0.87	0.97	0.91	0.79	0.9	0.91	0.93	0.86	0.87	0.81	0.93	0.93	0.97	0.92	0.94	0.88	0.83	0.88	0.89	0.94	0.84	0.95	0.95	0.89	0.87	0.9	0.93	0.94	0.95
NSC_scaffold_contig578	179464	179465	0.97	0.87	0.94	0.91	0.73	0.92	0.92	0.97	0.9	0.86	0.86	0.97	0.97	0.91	0.88	1	0.8	0.82	0.89	1	0.96	0.95	0.93	0.96	0.89	0.9	0.83	0.87	0.96	0.83
NSC_scaffold_ontig562c-575-591	396156	396157	0.97	0.93	1	0.92	0.88	0.95	0.92	0.9	0.89	0.89	0.94	0.98	0.98	0.97	0.92	0.87	0.9	0.91	0.97	0.98	1	0.86	0.92	0.95	0.96	0.91	0.92	0.94	0.94	0.9
NSC_scaffold_contig599	1538773	1538774	0.97	0.95	0.94	0.9	0.85	0.97	0.95	0.88	1	0.89	0.85	1	0.94	0.84	0.94	0.87	0.96	0.89	0.94	0.94	0.98	0.88	0.93	0.91	0.94	0.93	0.82	0.94	1	0.89
NSC_scaffold_contig597	571885	571886	0.97	0.84	0.92	0.85	0.65	0.94	0.89	0.96	0.92	0.96	0.8	0.96	0.91	0.93	0.94	0.96	0.93	0.78	0.96	0.91	0.87	0.82	0.88	0.91	0.86	0.88	0.73	0.94	0.88	0.79
NSC_scaffold_contig584	34086	34087	0.97	0.92	0.89	0.88	0.81	0.93	0.91	0.97	0.9	0.87	0.93	0.9	0.92	0.99	0.99	0.93	0.88	0.91	0.99	0.94	0.85	0.89	0.92	0.94	0.92	0.88	0.82	0.9	0.91	0.93
NSC_scaffold_contig581	223398	223399	0.97	0.97	0.94	1	0.88	0.95	0.93	0.98	0.94	0.89	0.86	0.93	0.92	0.98	0.97	0.96	0.97	0.95	0.96	0.98	0.92	0.94	0.94	0.96	0.96	0.87	0.93	0.91	0.97	1
NSC_scaffold_contig598	1156778	1156779	0.97	0.92	0.93	0.94	0.77	0.95	0.93	0.94	0.85	0.84	0.84	0.98	0.97	0.95	0.94	0.9	0.93	0.85	0.95	0.95	0.95	0.87	0.92	0.95	0.91	0.93	0.81	0.87	0.98	0.86
NSC_scaffold_contig592-558c-549c-548c-566	246882	246883	0.97	0.97	0.91	0.92	0.81	0.92	0.96	0.95	0.91	0.87	0.9	0.95	0.95	0.9	0.96	0.95	0.96	0.93	0.97	0.96	0.91	0.9	0.89	0.91	0.93	0.93	0.88	0.94	0.89	0.89
NSC_scaffold_contig588	209441	209442	0.97	0.93	0.97	0.97	0.87	0.9	0.84	0.97	0.94	0.92	0.88	1	1	0.93	1	0.93	0.89	0.9	0.97	0.86	1	0.97	0.96	0.95	0.97	0.88	0.77	0.9	0.93	1
NSC_scaffold_contig596-571c	298305	298306	0.97	0.86	0.85	0.93	0.73	0.79	0.9	0.85	0.87	0.93	0.74	0.79	0.97	0.88	0.77	0.89	0.78	0.62	0.86	0.81	0.72	0.88	0.83	0.85	0.82	0.88	0.65	0.65	0.86	0.83
NSC_scaffold_contig596-571c	781092	781093	0.97	0.89	0.88	0.89	0.84	0.91	0.84	0.96	0.89	0.9	0.88	0.89	0.93	0.86	0.89	0.89	0.9	0.78	0.82	0.92	0.77	0.89	0.94	0.95	0.89	0.88	0.82	0.88	0.97	0.86
NSC_scaffold_contig595	755460	755461	0.97	0.92	0.93	0.91	0.83	0.89	0.97	0.86	0.9	0.92	0.89	0.9	0.93	0.9	0.88	0.93	0.95	0.85	0.98	0.88	1	0.95	0.96	0.84	0.93	0.92	0.87	0.93	0.83	0.94
NSC_scaffold_contig579-589	195430	195431	0.97	0.99	0.97	0.96	0.76	0.98	0.98	0.97	0.88	0.92	0.94	0.95	0.93	0.97	0.95	0.95	1	0.89	0.91	0.9	0.92	0.95	0.9	0.9	0.95	0.97	0.84	0.96	0.94	0.98
NSC_scaffold_ontig562c-575-591	89639	89640	0.97	0.88	0.89	0.87	0.68	0.88	0.8	0.92	0.81	0.83	0.76	0.91	0.87	0.9	0.92	0.93	0.86	0.82	0.9	0.98	0.9	0.77	0.95	0.91	0.9	0.87	0.79	0.88	0.85	0.89
NSC_scaffold_contig577	114359	114360	0.97	0.94	1	0.94	0.77	0.94	0.94	0.95	0.91	0.95	0.88	0.94	0.91	0.92	0.9	0.97	0.9	0.92	0.96	0.96	0.92	1	0.98	0.98	0.85	1	0.81	0.85	0.95	1
NSC_scaffold_contig598	74816	74817	0.97	0.89	0.89	0.82	0.88	0.95	0.93	0.87	0.91	0.83	0.79	0.96	0.92	0.95	0.96	0.92	0.87	0.98	0.91	0.9	0.81	0.84	0.91	0.87	0.86	0.91	0.84	0.94	0.86	0.86
NSC_scaffold_contig573	137566	137567	0.97	0.9	0.94	0.92	0.63	0.98	0.89	0.96	0.92	0.89	0.85	0.96	0.93	0.86	0.81	0.94	0.84	0.86	0.89	0.95	0.87	0.9	0.94	0.92	0.88	0.94	0.86	0.93	0.91	0.95
NSC_scaffold_contig586	100261	100262	0.97	0.91	0.88	0.88	0.75	0.91	0.87	0.89	0.91	0.93	0.83	0.97	0.9	0.94	0.91	0.87	0.83	0.95	0.93	0.9	0.89	0.93	0.9	0.78	0.88	0.89	0.88	0.91	0.91	0.9
NSC_scaffold_ontig562c-575-591	565879	565880	0.97	0.88	1	0.89	0.88	0.91	0.95	0.98	0.88	0.89	0.92	0.95	0.93	0.91	0.89	0.93	0.93	0.91	0.94	1	0.94	0.96	0.92	0.89	0.93	0.9	0.81	0.89	0.94	0.89
NSC_scaffold_contig595	93371	93372	0.97	0.96	0.93	0.92	0.85	0.88	0.94	0.88	0.92	0.9	0.86	0.89	0.95	0.93	0.96	0.93	0.83	0.91	0.98	0.95	0.88	0.9	0.9	0.89	0.96	0.85	0.91	0.96	0.95	0.98
NSC_scaffold_contig568-546-580	305727	305728	0.97	0.91	0.9	0.86	0.88	0.91	0.92	0.89	0.87	0.84	0.89	0.96	0.88	0.85	0.96	0.87	0.84	0.79	0.86	0.94	0.8	0.89	0.91	0.96	0.91	0.9	0.8	0.78	0.92	0.96
NSC_scaffold_contig582	106757	106758	0.97	0.87	0.86	0.94	0.9	0.95	0.96	0.95	0.93	0.88	0.88	0.97	0.94	0.97	0.95	0.93	0.98	0.91	1	1	0.97	0.97	1	0.96	0.96	0.96	0.93	1	0.89	0.93
NSC_scaffold_contig592-558c-549c-548c-566	48657	48658	0.97	0.86	0.94	0.96	0.75	0.88	0.93	0.98	0.81	0.87	0.7	0.85	0.9	0.82	1	0.93	0.91	0.83	0.9	0.91	0.92	0.95	0.9	0.88	0.93	0.83	0.8	0.97	0.96	0.83
NSC_scaffold_contig590	62043	62044	0.97	0.85	0.87	0.84	0.76	0.85	0.87	0.9	0.89	0.89	0.79	0.84	0.87	0.92	0.93	0.9	0.89	0.89	0.9	0.92	0.88	0.92	0.85	0.82	0.81	0.8	0.89	0.85	0.96	0.85
NSC_scaffold_contig599	271333	271334	0.97	0.92	0.91	0.86	0.73	0.91	0.92	0.94	0.91	0.95	0.86	0.89	0.94	0.94	0.91	0.98	0.93	0.83	0.83	0.98	0.93	0.98	0.95	0.95	0.9	0.92	0.9	0.99	0.94	0.91
NSC_scaffold_contig568-546-580	28451	28452	0.97	0.88	0.92	0.83	0.82	0.88	0.95	0.83	0.95	0.94	0.91	0.81	0.92	0.76	0.89	0.92	0.88	0.85	0.88	0.91	0.88	0.8	0.87	0.9	0.9	0.9	0.82	0.9	0.89	0.91
NSC_scaffold_contig596-571c	1353684	1353685	0.97	0.98	0.98	0.97	0.8	0.98	0.97	0.94	0.97	0.95	1	0.93	0.96	0.95	0.95	0.96	0.93	1	0.95	0.98	1	0.91	0.97	0.92	0.98	0.96	0.93	0.98	1	1
NSC_scaffold_contig578	197437	197438	0.97	0.94	0.93	0.94	0.69	0.95	0.92	0.92	0.85	0.97	0.82	0.94	0.91	0.98	0.95	1	0.81	0.9	0.96	0.87	0.94	0.93	0.98	0.96	0.93	0.93	0.8	0.91	0.95	1
NSC_scaffold_contig573	82662	82663	0.97	0.95	0.97	0.95	0.87	0.96	0.93	0.93	0.86	0.91	0.93	0.91	0.95	1	1	0.92	0.89	0.98	0.89	0.95	0.92	1	0.92	0.98	0.98	0.9	0.9	0.96	0.98	0.97
NSC_scaffold_contig597	215369	215370	0.97	0.9	1	0.88	0.71	0.91	0.94	0.92	0.94	0.98	0.88	0.97	0.89	0.92	0.94	0.98	0.87	0.91	0.95	0.86	0.98	0.97	0.92	0.91	0.89	0.96	0.82	0.89	0.93	0.92
NSC_scaffold_contig594	124589	124590	0.97	0.94	0.94	0.88	0.8	0.97	0.96	0.95	0.92	0.9	0.89	1	0.98	0.97	0.94	0.98	0.89	0.96	0.98	0.98	0.97	0.93	0.91	0.94	0.97	0.95	1	0.91	0.97	0.93
NSC_scaffold_contig595	503020	503021	0.97	0.97	1	0.96	0.88	0.9	0.9	0.97	0.99	0.92	0.94	1	0.97	0.98	0.88	0.96	0.95	0.97	1	0.96	0.98	0.98	0.96	0.94	0.96	0.97	0.84	0.98	0.99	1
NSC_scaffold_contig592-558c-549c-548c-566	249238	249239	0.97	0.94	0.91	0.88	0.71	0.94	0.86	0.94	0.83	0.96	0.81	0.87	0.92	0.93	0.91	0.84	0.95	0.81	0.83	0.88	0.89	0.91	0.84	0.87	0.88	0.95	0.75	0.79	0.96	0.93
NSC_scaffold_contig577	6286	6287	0.97	0.94	0.94	0.95	0.86	0.91	0.96	0.94	0.95	0.91	0.9	0.95	0.93	0.94	0.94	0.95	0.92	0.95	0.98	0.97	0.98	0.92	0.94	0.91	0.95	0.93	0.91	0.96	0.93	0.88
NSC_scaffold_contig599	311287	311288	0.97	0.95	0.88	0.98	0.86	0.9	0.82	0.9	0.78	0.85	0.88	0.98	0.93	0.94	0.9	0.9	0.88	0.85	0.96	0.94	0.91	0.96	0.92	0.89	0.9	0.92	0.8	0.89	0.93	0.9
NSC_scaffold_contig594	614424	614425	0.97	0.94	0.94	0.92	0.91	0.94	0.98	0.98	0.94	0.93	0.86	0.95	0.93	0.92	0.9	0.97	0.9	0.91	0.96	0.94	0.97	0.93	0.94	0.97	0.97	0.88	0.87	0.98	0.94	0.89
NSC_scaffold_contig593-552c	238818	238819	0.97	0.92	0.87	0.9	0.8	0.95	0.83	0.95	0.89	0.9	0.84	0.92	0.94	0.93	0.95	0.89	0.9	0.84	0.94	0.94	0.89	0.92	0.88	0.87	0.94	0.83	0.74	0.87	0.95	0.91
NSC_scaffold_contig593-552c	117857	117858	0.97	0.86	0.93	0.86	0.79	0.89	0.85	0.97	0.86	0.84	0.82	0.86	0.9	0.86	0.89	0.92	0.78	0.81	0.9	0.9	0.89	0.82	0.93	0.94	0.89	0.84	0.89	0.86	0.97	0.93
NSC_scaffold_contig596-571c	192558	192559	0.97	0.93	0.92	0.89	0.72	1	0.98	1	0.91	0.98	0.8	0.96	0.98	0.96	0.9	0.98	0.9	0.88	0.98	1	0.97	0.98	0.92	0.98	0.96	0.87	0.77	0.96	0.95	0.97
NSC_scaffold_contig588	90038	90039	0.97	0.95	0.96	0.94	0.85	0.94	0.93	0.97	0.92	0.9	0.94	0.94	0.94	0.95	0.95	0.9	0.9	0.9	0.92	0.96	0.95	0.93	0.86	0.92	0.94	0.96	0.86	0.9	0.93	0.9
NSC_scaffold_contig592-558c-549c-548c-566	187326	187327	0.97	0.95	0.95	0.95	0.74	0.94	0.88	0.97	0.89	0.98	0.85	0.94	0.9	0.93	0.92	0.9	0.93	0.89	0.96	0.95	0.93	0.93	0.9	0.97	0.95	0.94	0.83	0.91	0.92	0.84
NSC_scaffold_contig599	1396978	1396979	0.97	0.94	0.89	0.97	0.75	0.92	0.85	0.96	0.94	0.9	0.74	0.88	0.95	0.84	0.95	0.95	0.96	0.85	0.9	0.91	0.94	0.91	0.94	0.94	0.93	0.88	0.88	0.91	0.91	0.93
NSC_scaffold_contig579-589	699342	699343	0.97	0.94	0.95	0.93	0.76	0.94	0.92	0.93	0.92	0.92	0.92	0.92	0.92	0.96	0.96	0.93	0.9	0.94	0.95	0.98	0.94	0.94	0.97	0.94	0.95	0.88	0.94	0.98	0.96	0.95
NSC_scaffold_contig592-558c-549c-548c-566	116776	116777	0.97	0.88	0.93	0.98	0.78	0.96	0.97	1	0.95	1	0.86	0.92	0.98	0.97	0.96	0.93	0.95	0.95	1	0.89	0.92	0.92	1	0.89	0.96	1	0.94	0.97	0.92	0.96
NSC_scaffold_contig596-571c	270269	270270	0.97	0.88	0.92	0.94	0.79	0.91	0.86	0.91	0.9	0.9	0.85	0.95	0.95	0.86	0.93	0.94	0.79	0.88	0.9	0.96	0.98	0.92	0.98	0.94	0.92	0.88	0.83	0.87	0.94	0.86
NSC_scaffold_contig598	444050	444051	0.97	0.81	0.97	0.86	0.81	0.93	0.79	0.95	0.84	0.88	0.84	0.94	0.96	0.85	0.89	0.97	0.85	0.82	0.93	0.9	0.87	0.98	0.8	0.85	0.87	0.85	0.82	0.89	0.9	0.86
NSC_scaffold_contig595	185436	185437	0.97	0.94	0.88	0.89	0.75	0.92	0.96	0.87	0.86	0.89	0.76	0.93	0.94	0.88	0.94	0.85	0.83	0.91	0.98	0.95	0.96	0.89	0.87	0.95	0.94	0.86	0.83	0.93	0.93	0.97
NSC_scaffold_contig596-571c	1043314	1043315	0.97	0.91	0.88	0.93	0.85	0.88	0.84	0.96	0.82	0.86	0.93	0.97	0.87	0.87	0.88	0.91	0.88	0.96	0.93	0.95	0.91	0.93	0.91	0.86	0.86	0.92	0.85	0.97	0.96	0.88
NSC_scaffold_contig579-589	346323	346324	0.97	0.95	0.93	0.94	0.84	0.95	0.94	0.97	0.96	0.9	0.91	0.95	0.96	0.94	0.89	0.96	0.92	0.88	0.95	0.97	0.92	0.97	0.97	0.92	0.94	0.94	0.86	0.88	0.96	0.95
NSC_scaffold_contig579-589	336091	336092	0.97	0.95	0.93	0.94	0.74	0.85	0.97	0.9	0.95	0.86	0.88	0.9	0.93	0.85	1	0.94	0.88	0.93	0.91	0.86	1	1	0.8	0.94	0.95	0.93	0.88	0.95	0.94	0.96
NSC_scaffold_contig554	1439	1440	0.97	0.92	0.98	0.93	0.82	0.95	0.91	0.98	0.87	0.92	0.82	0.89	0.9	0.93	0.98	0.9	0.84	0.9	0.95	0.91	0.97	0.89	0.92	0.85	0.92	0.96	0.84	0.95	0.96	0.93
NSC_scaffold_contig598	1346746	1346747	0.97	0.87	0.85	0.8	0.86	0.78	0.82	0.91	0.75	0.76	0.83	0.78	0.86	0.85	0.88	0.85	0.86	0.83	0.81	0.83	0.8	0.83	0.81	0.82	0.87	0.85	0.82	0.88	0.82	0.82
NSC_scaffold_contig590	481952	481953	0.97	0.92	0.96	0.94	0.79	0.91	0.97	0.98	0.75	0.88	0.9	0.87	0.91	0.89	0.9	0.98	0.81	0.86	0.95	0.93	0.94	0.96	0.94	0.88	0.92	0.95	0.81	0.83	0.9	0.95
NSC_scaffold_contig597	759417	759418	0.97	0.96	1	0.87	0.86	0.94	0.96	0.9	0.95	0.89	0.84	0.97	0.97	0.95	0.99	0.92	0.94	0.9	0.94	0.99	0.93	0.94	0.94	0.96	0.93	0.98	0.73	0.93	0.97	0.98
NSC_scaffold_contig597	392478	392479	0.97	0.88	0.81	0.79	0.75	0.93	0.95	0.91	0.81	0.72	0.71	1	0.92	0.84	0.92	0.98	0.74	0.75	0.73	0.95	0.85	0.85	0.89	0.79	0.82	0.88	0.67	0.9	0.94	0.73
NSC_scaffold_contig599	322443	322444	0.97	0.89	0.87	0.88	0.84	0.88	0.87	0.87	0.94	0.92	0.9	0.96	0.87	0.77	0.89	0.82	0.93	0.96	0.88	0.97	0.93	0.88	0.89	0.8	0.88	0.89	0.82	0.95	0.92	0.86
NSC_scaffold_contig581	56783	56784	0.97	0.93	0.96	0.97	0.77	0.94	0.96	0.94	0.95	0.88	0.8	0.9	0.96	0.95	0.97	0.97	0.81	0.91	0.96	0.98	0.94	0.93	0.88	0.97	0.96	0.92	0.83	0.92	0.96	0.92
NSC_scaffold_contig596-571c	66941	66942	0.97	0.77	0.98	0.89	0.75	0.71	0.81	0.88	0.74	0.82	0.71	0.87	0.85	0.82	0.78	0.74	0.85	0.52	0.79	0.76	0.81	0.76	0.94	0.84	0.92	0.76	0.66	0.79	0.89	0.83
NSC_scaffold_contig598	239331	239332	0.97	0.84	0.88	0.97	0.69	0.91	0.84	0.82	0.81	0.94	0.81	0.96	0.94	0.85	0.98	0.92	0.72	0.85	0.91	0.84	0.76	0.92	0.91	0.83	0.83	0.9	0.69	0.88	0.91	0.94
NSC_scaffold_contig555-550-574	128067	128068	0.97	0.96	1	0.9	0.8	0.89	0.98	0.92	0.9	0.93	0.85	0.96	0.95	0.95	0.98	0.91	0.87	0.87	0.97	0.98	0.98	0.92	0.97	0.9	0.98	0.94	0.78	0.9	0.97	0.95
NSC_scaffold_contig594	395609	395610	0.97	0.92	0.97	0.97	0.81	0.87	0.91	0.97	0.88	0.91	0.83	0.96	0.94	0.92	0.94	0.96	0.92	0.84	0.98	0.94	0.94	0.94	0.93	0.94	0.95	0.93	0.83	0.89	0.91	0.99
NSC_scaffold_contig599	297387	297388	0.97	0.92	0.93	0.9	0.79	0.88	0.86	0.93	0.89	0.97	0.82	0.88	0.92	0.89	0.9	0.96	0.93	0.87	0.91	0.89	0.85	0.99	0.92	0.9	0.9	0.95	0.84	0.89	0.92	0.92
NSC_scaffold_contig597	72264	72265	0.97	1	0.93	0.96	0.78	0.95	1	0.9	0.94	0.96	0.95	0.9	0.93	0.94	0.9	0.91	0.85	0.86	0.9	0.94	0.96	0.95	0.92	0.93	0.98	0.91	0.87	0.92	0.86	0.96
NSC_scaffold_ontig562c-575-591	33304	33305	0.97	0.96	0.98	0.95	0.84	0.94	0.93	0.95	0.95	0.95	0.81	0.96	0.91	0.93	0.9	0.94	0.92	0.89	0.98	0.95	0.88	0.86	0.9	0.87	0.92	0.99	0.86	0.94	0.92	0.86
NSC_scaffold_contig592-558c-549c-548c-566	417995	417996	0.97	0.93	0.95	0.94	0.75	0.9	0.78	0.78	0.84	0.95	0.89	0.82	0.93	0.94	0.91	0.95	0.87	0.94	1	0.98	0.83	0.92	0.89	0.92	0.96	0.91	0.79	0.94	0.95	0.9
NSC_scaffold_contig599	380542	380543	0.97	0.88	0.94	0.98	0.87	0.9	0.82	0.88	0.87	0.8	0.89	0.75	0.89	0.94	0.88	0.85	0.78	0.77	0.91	0.9	0.85	0.91	0.92	0.86	0.89	0.93	0.78	0.87	0.95	0.9
NSC_scaffold_contig581	216961	216962	0.97	0.94	0.93	0.95	0.85	0.94	0.97	0.92	0.94	0.94	0.88	0.98	0.89	0.96	0.98	0.95	0.94	0.89	0.94	0.96	0.9	0.93	0.94	0.87	0.97	0.95	0.97	0.97	0.94	0.93
NSC_scaffold_contig599	1520167	1520168	0.97	0.88	0.92	0.96	0.76	0.98	0.94	0.98	0.87	0.95	0.84	0.94	0.96	0.93	0.94	0.92	0.96	0.82	0.93	0.94	0.95	0.96	0.93	0.92	0.93	1	0.96	1	0.95	0.92
NSC_scaffold_contig597	887984	887985	0.97	0.8	0.9	0.74	0.83	0.89	0.9	0.84	0.91	0.88	0.8	0.8	0.85	0.82	0.92	0.88	0.73	0.86	0.86	0.91	0.83	0.87	0.81	0.83	0.83	0.82	0.84	0.75	0.83	0.82
NSC_scaffold_contig593-552c	384920	384921	0.97	0.92	1	0.9	0.83	0.94	0.98	1	0.98	0.94	0.82	0.86	0.94	0.96	0.96	0.95	0.94	0.93	0.95	0.96	0.95	0.83	0.98	0.91	0.96	0.93	0.76	1	0.9	0.92
NSC_scaffold_contig592-558c-549c-548c-566	99729	99730	0.97	0.95	1	0.97	0.87	0.92	0.84	0.95	1	1	0.94	0.97	0.86	0.97	0.97	0.89	1	0.93	0.96	0.94	0.91	0.93	0.94	1	0.98	0.94	0.91	1	0.87	0.94
NSC_scaffold_contig598	530777	530778	0.97	0.91	0.94	0.86	0.77	0.9	0.93	0.83	0.92	0.9	0.85	0.93	0.87	0.95	0.93	0.9	0.91	0.76	0.92	0.94	0.94	0.94	0.92	0.91	0.93	0.9	0.92	0.94	0.96	0.93
NSC_scaffold_contig599	1050218	1050219	0.97	0.93	0.91	0.9	0.64	0.9	0.9	0.93	0.88	0.93	0.76	0.89	0.86	0.95	0.96	0.92	0.8	0.85	0.94	0.98	0.92	0.94	0.95	0.92	0.89	0.95	0.83	0.91	0.95	0.98
NSC_scaffold_contig598	86359	86360	0.97	0.96	0.93	0.94	0.9	0.91	0.93	0.91	0.96	0.87	0.83	0.95	0.95	0.96	0.94	0.95	0.94	0.92	0.9	0.95	0.91	0.95	0.92	0.97	0.94	0.95	0.9	0.93	0.98	0.94
NSC_scaffold_contig565	21428	21429	0.97	0.94	0.91	0.82	0.73	0.93	0.76	0.91	0.85	0.85	0.84	0.96	0.97	0.89	0.89	0.79	0.81	0.9	0.9	0.93	1	0.94	0.92	0.81	0.97	0.86	0.81	0.86	0.82	0.92
NSC_scaffold_contig599	855709	855710	0.97	0.87	1	0.92	0.71	0.85	0.89	0.9	0.91	0.85	0.91	0.98	0.91	0.85	0.98	0.94	0.95	0.92	0.92	0.92	0.97	0.89	0.92	0.93	0.92	0.85	0.91	0.95	0.96	0.97
NSC_scaffold_contig578	197427	197428	0.97	0.94	0.96	0.92	0.65	0.94	0.94	0.92	0.88	0.9	0.84	0.91	0.9	0.9	0.93	0.91	0.91	0.84	0.96	0.95	0.92	0.96	0.95	0.94	0.94	0.95	0.77	0.93	0.89	0.91
NSC_scaffold_contig594	662497	662498	0.97	1	0.96	0.91	0.95	0.92	0.97	1	0.93	1	0.98	0.95	0.97	0.96	1	0.95	0.91	1	1	0.91	0.96	0.97	1	0.95	0.98	0.94	0.95	0.96	0.94	0.97
NSC_scaffold_contig596-571c	1309157	1309158	0.97	0.92	0.85	0.92	0.67	0.88	0.89	0.9	0.9	0.81	0.86	0.91	0.97	0.91	0.91	0.86	0.91	0.88	0.93	0.93	0.89	0.92	0.86	0.88	0.95	0.79	0.76	0.9	0.9	0.93
NSC_scaffold_contig598	561710	561711	0.97	0.89	0.86	0.89	0.71	0.9	0.91	0.93	0.88	0.94	0.83	0.95	1	0.9	0.96	0.83	0.89	0.86	0.91	0.94	0.96	0.95	0.86	0.91	0.91	0.86	0.73	0.96	0.89	1
NSC_scaffold_contig597	842145	842146	0.97	0.83	0.95	0.91	0.74	0.9	0.87	0.91	0.87	0.81	0.84	0.91	0.96	0.94	0.96	0.85	0.88	0.85	0.86	0.95	0.84	0.8	0.87	0.89	0.87	0.9	0.79	0.8	0.7	0.88
NSC_scaffold_contig599	311290	311291	0.97	0.96	0.95	0.97	0.93	0.95	0.91	0.95	0.83	0.88	0.9	0.98	0.96	0.98	0.89	0.97	0.93	0.9	0.94	0.96	0.93	0.99	0.92	0.89	0.93	0.97	0.79	0.89	0.98	0.92
NSC_scaffold_contig594	19878	19879	0.97	0.9	0.92	0.92	0.82	0.89	0.91	0.94	0.9	0.94	0.88	0.99	0.96	0.92	0.89	0.98	0.95	0.97	0.95	0.97	1	0.98	0.92	0.91	1	0.98	0.92	0.96	0.91	0.94
NSC_scaffold_contig598	189945	189946	0.97	0.87	0.93	0.9	0.8	0.96	0.95	1	0.93	0.92	0.83	0.97	1	0.93	0.95	0.95	0.96	0.98	0.97	0.92	0.83	0.94	1	0.9	0.96	0.79	0.81	0.96	0.98	0.93
NSC_scaffold_contig583	18857	18858	0.97	1	0.94	1	0.81	0.93	0.93	0.92	0.96	0.86	0.94	0.98	0.93	0.98	0.93	0.98	0.91	0.74	0.99	0.95	0.95	0.97	0.93	0.91	0.9	0.98	0.93	0.97	0.95	0.96
NSC_scaffold_contig592-558c-549c-548c-566	272490	272491	0.97	0.91	0.9	0.93	0.89	0.97	0.95	1	0.91	0.94	0.89	0.94	0.98	0.98	0.97	0.95	0.96	0.97	0.98	0.99	0.95	1	0.98	0.96	0.97	1	0.92	0.95	0.98	0.89
NSC_scaffold_contig596-571c	541366	541367	0.97	0.85	0.89	0.91	0.79	0.96	0.92	0.95	0.91	0.96	0.89	0.91	0.94	0.99	1	0.99	0.97	0.86	0.9	0.93	0.93	0.86	0.83	0.97	0.91	0.83	0.81	0.92	0.96	0.91
NSC_scaffold_contig586	235390	235391	0.97	0.89	0.96	0.88	0.88	0.87	0.95	0.91	0.76	0.84	0.85	0.94	0.94	0.9	0.95	0.88	0.87	0.89	0.91	0.93	0.83	0.9	0.88	0.96	0.93	0.92	0.84	0.83	0.85	0.92
NSC_scaffold_contig586	223918	223919	0.97	0.9	0.88	0.85	0.91	0.9	0.77	0.91	0.89	0.9	0.85	0.92	0.92	0.95	0.91	0.85	0.81	0.84	0.9	0.98	0.92	0.93	0.9	0.89	0.91	0.89	0.81	0.85	0.9	0.96
NSC_scaffold_contig592-558c-549c-548c-566	264045	264046	0.97	0.97	1	0.95	0.86	0.98	0.94	1	0.94	1	0.92	0.98	0.9	0.95	0.95	0.96	0.98	0.84	0.95	0.98	0.97	0.98	0.95	0.95	0.97	0.97	0.77	0.98	0.95	1
NSC_scaffold_contig587-553c	45929	45930	0.97	0.94	0.87	0.95	0.84	0.87	0.92	0.98	0.82	0.9	0.8	0.93	0.94	0.88	0.97	0.94	0.84	0.8	0.98	0.96	0.95	0.84	0.85	0.94	0.92	0.9	0.78	0.91	0.95	0.97
NSC_scaffold_contig561	16903	16904	0.97	0.84	0.9	0.92	0.87	0.94	0.91	0.92	0.9	0.89	0.92	0.93	0.95	0.91	0.88	0.95	0.9	0.77	0.91	0.94	0.89	0.91	0.98	0.95	0.92	0.83	0.75	0.93	0.9	1
NSC_scaffold_contig598	117141	117142	0.97	0.84	0.85	0.93	0.73	0.86	0.83	0.97	0.88	0.9	0.83	0.95	0.88	0.85	0.88	0.85	0.8	0.88	0.94	0.87	0.97	0.9	0.89	0.93	0.93	0.76	0.69	0.92	0.93	1
NSC_scaffold_contig598	733457	733458	0.97	0.94	0.93	0.9	0.86	0.91	0.91	0.98	0.91	0.97	0.92	0.94	0.96	0.96	0.97	0.94	0.92	0.88	0.94	0.95	0.98	0.95	0.95	0.94	0.94	0.94	0.83	0.98	0.98	0.95
NSC_scaffold_ontig562c-575-591	182896	182897	0.97	0.95	0.96	0.94	0.82	0.9	0.87	0.97	0.88	0.85	0.89	0.86	0.96	1	0.98	1	0.97	0.89	0.98	0.94	1	0.96	0.97	0.97	0.92	0.98	0.78	1	0.94	0.92
NSC_scaffold_contig594	403458	403459	0.97	0.86	0.94	0.93	0.81	0.95	0.96	0.97	0.89	0.84	0.86	0.92	0.92	0.89	0.88	0.85	0.97	0.85	0.82	0.95	0.89	0.91	0.88	0.91	0.89	0.91	0.84	0.88	0.95	0.92
NSC_scaffold_contig599	52300	52301	0.97	1	0.96	0.99	0.88	0.91	1	0.96	0.93	0.86	0.85	0.95	0.94	1	0.96	0.91	0.86	0.81	0.96	0.98	0.98	0.95	0.98	0.96	0.98	0.96	0.87	0.86	0.98	0.98
NSC_scaffold_ontig562c-575-591	531076	531077	0.97	0.91	0.89	0.91	0.8	0.84	0.87	0.98	0.93	0.91	0.81	0.9	0.96	0.97	0.88	0.93	0.85	0.98	0.95	0.92	0.84	0.88	0.81	0.86	0.9	0.92	0.83	0.81	0.89	0.93
NSC_scaffold_contig592-558c-549c-548c-566	54287	54288	0.97	0.87	0.85	0.86	0.83	0.81	0.88	0.93	0.85	0.86	0.71	0.81	0.9	0.86	0.87	0.89	0.82	0.8	0.87	0.83	0.8	0.87	0.84	0.83	0.88	0.84	0.84	0.91	0.91	0.89
NSC_scaffold_contig568-546-580	231546	231547	0.97	0.94	0.94	0.95	0.73	0.9	0.95	0.93	0.93	0.85	0.84	0.82	0.93	0.94	0.93	0.9	0.86	0.87	0.94	0.9	0.86	0.96	0.88	0.92	0.97	0.91	0.72	0.92	0.96	0.89
NSC_scaffold_contig599	315999	316000	0.97	0.92	0.96	0.92	0.9	0.95	0.96	0.91	0.95	0.93	0.85	0.94	0.94	0.96	0.94	0.96	0.91	0.91	0.95	0.96	0.93	0.98	0.89	0.95	0.94	0.94	0.91	0.96	0.93	0.94
NSC_scaffold_contig595	490735	490736	0.97	1	0.9	0.96	0.73	0.99	0.87	0.96	0.9	0.9	0.88	0.93	0.9	0.95	0.95	1	0.88	0.82	0.93	0.91	0.97	0.94	0.89	0.95	0.97	0.9	0.85	0.89	0.93	0.97
NSC_scaffold_contig585	207237	207238	0.97	0.96	0.94	0.89	0.82	0.9	0.88	0.89	0.95	0.96	0.77	0.97	0.92	0.84	0.95	0.95	0.92	0.87	0.98	0.95	0.88	0.87	0.89	0.9	0.88	0.97	0.93	1	0.94	1
NSC_scaffold_contig586	187930	187931	0.97	0.95	0.96	0.95	0.75	0.94	0.98	0.96	0.91	0.97	0.94	0.91	0.96	0.94	0.98	0.96	0.96	0.95	0.97	0.99	0.94	0.97	0.96	0.97	0.97	0.94	0.84	0.94	0.96	0.95
NSC_scaffold_contig594	579858	579859	0.97	0.89	0.98	0.95	0.83	0.87	0.89	0.95	0.87	0.9	0.84	0.98	0.89	0.96	0.84	0.97	0.84	0.91	0.88	0.89	0.96	0.83	0.89	0.86	0.95	0.9	0.87	0.91	0.92	0.92
NSC_scaffold_contig596-571c	1251798	1251799	0.97	0.93	0.97	0.98	0.72	0.97	0.95	1	0.87	0.95	0.9	0.92	0.94	0.98	0.96	0.95	0.93	0.9	0.98	1	0.93	0.92	1	0.89	0.96	0.94	0.79	0.94	0.95	0.87
NSC_scaffold_contig584	125223	125224	0.97	0.92	0.96	0.91	0.85	0.88	0.94	0.95	0.97	0.92	0.95	1	0.98	0.92	0.92	0.91	0.93	0.91	0.96	0.86	0.93	0.95	0.84	0.92	0.88	0.92	0.96	0.98	0.97	0.88
NSC_scaffold_contig585	18246	18247	0.97	0.91	0.87	0.86	0.83	0.8	0.92	0.89	0.86	0.77	0.88	0.88	0.86	0.88	0.87	0.84	0.83	0.78	0.91	0.92	0.86	0.86	0.86	0.87	0.86	0.94	0.74	0.87	0.76	0.93
NSC_scaffold_contig594	172932	172933	0.97	0.94	0.98	0.95	0.8	0.93	0.87	0.95	0.87	1	0.84	0.92	0.93	0.89	0.96	0.98	0.9	0.91	0.93	0.85	0.94	0.97	0.94	0.91	1	0.87	0.88	0.94	0.93	0.96
NSC_scaffold_contig597	1191483	1191484	0.97	0.93	0.85	0.89	0.81	0.87	0.9	0.92	0.89	0.84	0.88	0.9	0.96	0.9	0.91	0.86	0.85	0.91	0.93	0.93	0.93	0.84	0.94	0.92	0.93	0.81	0.85	0.89	0.94	0.89
NSC_scaffold_contig585	50003	50004	0.97	0.96	1	0.98	0.93	0.96	1	1	0.97	1	1	0.96	0.98	1	1	0.95	1	0.97	0.93	1	0.98	0.98	0.97	1	0.96	0.97	0.96	0.98	0.95	0.97
NSC_scaffold_contig590	238226	238227	0.97	0.98	0.93	1	0.86	0.95	0.97	0.99	0.92	0.96	0.96	0.95	0.99	0.91	0.92	0.94	0.9	0.96	0.97	0.89	0.88	0.93	0.87	0.98	0.98	0.91	0.89	0.94	0.9	0.96
NSC_scaffold_ontig562c-575-591	692532	692533	0.97	0.93	0.96	0.98	0.84	0.95	0.94	0.98	0.99	0.95	0.95	0.98	0.96	1	1	0.99	0.97	0.95	0.97	0.96	1	0.97	0.95	0.96	0.95	0.97	1	0.97	0.96	0.94
NSC_scaffold_contig599	88044	88045	0.97	0.93	0.88	0.92	0.76	0.93	0.83	0.9	0.91	0.88	0.86	0.96	0.91	0.92	0.9	0.9	0.84	0.84	0.88	0.9	0.97	0.89	0.9	0.94	0.87	0.94	0.85	0.94	0.92	0.98
NSC_scaffold_contig579-589	598972	598973	0.97	0.9	0.91	0.92	0.83	0.95	0.93	0.95	0.89	0.95	0.91	1	0.96	0.92	0.95	0.92	0.87	0.93	0.93	0.97	0.98	0.92	0.91	0.92	0.9	0.9	0.91	0.94	0.96	0.93
NSC_scaffold_ontig562c-575-591	455259	455260	0.97	0.85	0.83	0.93	0.88	0.84	0.72	0.97	0.86	0.78	0.82	0.9	0.9	0.83	0.9	0.82	0.94	0.91	0.95	0.86	0.79	0.76	0.89	0.81	0.91	0.79	0.74	0.88	0.87	0.9
NSC_scaffold_contig583	30437	30438	0.97	0.84	0.9	0.9	0.69	0.87	0.86	0.96	0.8	0.85	0.8	0.92	0.88	0.94	0.87	0.85	0.8	0.89	0.91	0.97	0.91	0.94	0.92	0.88	0.89	0.86	0.83	0.9	0.94	0.85
NSC_scaffold_contig596-571c	120457	120458	0.97	0.78	0.88	0.77	0.72	0.73	0.85	0.89	0.78	0.74	0.73	0.68	0.86	0.81	0.95	0.76	0.7	0.75	0.86	0.64	0.94	0.8	0.86	0.85	0.85	0.85	0.69	0.78	0.93	0.75
NSC_scaffold_contig599	1182515	1182516	0.97	0.9	0.91	0.9	0.8	0.82	0.88	0.88	0.9	0.82	0.89	0.91	0.88	0.93	0.95	0.86	0.98	0.85	0.94	0.82	0.92	0.86	0.9	0.9	0.93	0.85	0.9	0.88	0.88	0.9
NSC_scaffold_contig555-550-574	188192	188193	0.97	0.94	0.95	0.96	0.89	0.95	0.96	0.97	0.85	0.88	0.82	0.97	0.97	0.97	0.95	0.99	0.91	0.9	0.98	0.93	0.97	0.94	0.98	0.96	0.94	0.96	0.88	0.92	1	0.96
NSC_scaffold_contig598	593256	593257	0.97	0.96	0.9	0.94	0.83	0.95	0.98	0.93	0.87	0.89	0.88	0.97	0.89	0.86	0.98	0.96	0.95	0.97	0.9	0.98	0.9	0.94	0.91	0.95	0.94	0.93	0.84	0.93	0.97	0.97
NSC_scaffold_contig592-558c-549c-548c-566	420002	420003	0.97	0.97	0.86	0.93	0.85	0.94	0.93	0.97	0.85	0.74	0.77	0.97	0.97	0.89	0.89	0.89	0.8	0.88	0.87	0.89	0.88	0.93	0.96	0.83	0.9	0.87	0.91	0.89	0.95	1
NSC_scaffold_contig584	88235	88236	0.97	0.97	0.86	0.89	0.77	0.93	0.96	0.92	0.84	0.93	0.91	0.8	0.92	0.94	0.96	0.91	0.77	0.82	0.92	0.88	0.97	0.86	0.91	0.94	0.94	0.88	0.83	0.71	0.88	0.91
NSC_scaffold_contig579-589	406143	406144	0.97	0.91	0.97	0.92	0.88	0.83	0.98	0.93	0.83	0.93	0.81	0.8	0.94	0.94	0.83	0.89	0.89	0.89	0.84	0.91	0.93	0.9	0.91	0.89	0.98	0.84	0.89	0.85	0.79	0.86
NSC_scaffold_contig581	189482	189483	0.97	0.87	0.95	0.9	0.85	0.88	0.77	0.91	0.82	0.86	0.88	0.89	0.97	0.93	0.93	0.92	0.92	0.83	0.95	0.92	0.88	0.92	0.95	0.95	0.89	0.92	0.88	0.87	0.96	0.92
NSC_scaffold_contig584	31772	31773	0.97	0.98	0.98	0.97	0.79	0.96	0.96	0.97	0.91	0.89	0.84	0.98	0.98	0.98	0.97	0.96	0.93	0.93	0.99	0.96	1	0.97	0.95	0.9	0.96	0.99	0.87	0.93	0.99	0.98
NSC_scaffold_contig596-571c	192552	192553	0.97	0.92	0.88	0.87	0.69	0.96	0.86	0.93	0.89	0.98	0.77	0.9	0.97	0.94	1	1	0.83	0.88	0.92	1	0.91	0.98	0.96	0.98	0.98	0.84	0.66	0.94	0.95	0.97
NSC_scaffold_contig596-571c	1114338	1114339	0.97	0.93	0.95	0.96	0.85	0.93	0.96	0.94	0.92	0.92	0.92	0.94	0.92	0.9	0.95	0.95	0.9	0.87	0.91	0.97	0.94	0.92	0.94	0.93	0.95	0.91	0.94	0.96	0.89	0.91
NSC_scaffold_contig598	673851	673852	0.97	0.9	0.85	0.87	0.79	0.93	0.94	0.92	0.92	0.96	0.86	0.95	0.93	0.94	0.91	0.88	0.98	0.96	0.92	0.98	0.96	1	0.91	0.98	1	0.91	0.94	0.92	0.92	0.93
NSC_scaffold_contig596-571c	855639	855640	0.97	0.87	0.97	0.92	0.86	0.91	0.98	0.96	0.91	0.85	0.75	1	0.91	0.96	0.9	0.93	0.89	0.86	0.88	0.93	1	0.9	0.95	0.91	0.98	0.78	0.85	0.98	0.9	0.86
NSC_scaffold_contig579-589	709064	709065	0.97	0.94	1	0.95	0.74	0.94	0.82	0.97	1	0.91	0.85	1	0.97	0.98	0.97	0.98	0.9	0.81	0.92	1	0.89	0.92	0.94	0.96	0.97	0.96	0.89	0.96	0.9	1
NSC_scaffold_contig570	16895	16896	0.97	0.88	0.96	0.75	0.76	0.85	0.92	0.84	0.87	0.91	0.81	0.89	0.87	0.98	0.83	0.93	0.84	0.75	0.95	0.88	0.91	0.84	0.92	0.91	0.94	0.89	0.88	0.87	0.9	0.89
NSC_scaffold_contig584	267564	267565	0.97	0.94	0.96	1	0.88	0.96	0.97	0.97	0.97	1	0.94	1	0.98	0.97	0.98	0.99	0.99	0.97	1	0.98	0.97	0.98	1	0.97	0.97	1	0.95	0.96	0.98	0.95
NSC_scaffold_contig599	1336554	1336555	0.97	0.95	0.96	0.92	0.89	0.92	0.94	0.98	0.89	0.95	0.87	0.99	0.95	0.95	0.97	0.94	0.94	0.89	0.98	0.95	0.98	0.95	0.95	0.96	0.97	0.95	0.86	0.96	0.94	0.96
NSC_scaffold_contig593-552c	435178	435179	0.97	0.94	0.93	0.95	0.91	0.96	0.98	0.91	0.95	0.91	0.98	0.93	0.91	0.94	0.97	0.91	0.87	0.98	0.94	0.92	0.95	0.94	0.93	0.95	0.94	0.92	0.94	0.91	0.93	0.87
NSC_scaffold_contig577	193666	193667	0.97	1	0.9	0.93	0.79	0.92	0.86	0.91	0.93	0.85	0.68	0.91	0.94	0.98	0.91	0.96	0.89	0.82	0.98	0.95	0.92	0.96	0.84	0.93	0.96	0.93	0.86	0.84	0.97	0.84
NSC_scaffold_contig595	603143	603144	0.97	0.96	0.87	0.94	0.68	0.86	0.89	0.94	0.83	0.83	0.74	0.91	0.94	0.95	0.9	0.85	0.81	0.81	0.92	0.98	0.96	0.94	0.95	0.92	0.93	0.91	0.84	0.86	0.94	1
NSC_scaffold_contig596-571c	560790	560791	0.97	0.93	0.94	0.93	0.71	0.95	0.87	0.84	0.92	0.97	0.86	0.98	0.95	0.91	0.95	0.98	0.92	1	0.94	0.91	0.82	0.96	0.88	0.95	0.93	0.96	0.85	0.94	0.92	0.94
NSC_scaffold_contig582	168006	168007	0.97	0.97	0.95	0.91	0.76	0.91	0.87	1	0.85	0.83	0.87	0.94	0.9	0.93	0.92	0.93	0.79	0.9	0.91	0.96	0.87	0.91	0.96	0.89	0.92	1	0.82	0.92	0.93	0.79
NSC_scaffold_contig596-571c	348509	348510	0.97	0.92	0.91	0.92	0.87	0.86	0.96	0.98	0.86	0.94	0.96	0.93	0.86	0.88	0.91	0.86	0.94	0.92	0.92	0.91	0.97	0.93	0.92	0.93	0.92	0.94	0.83	0.97	0.98	0.88
NSC_scaffold_contig597	786058	786059	0.97	0.93	0.97	0.94	0.72	0.93	0.88	0.92	0.91	0.95	0.88	0.96	0.97	0.93	0.92	0.93	0.87	0.86	0.93	0.96	0.95	0.95	0.95	0.91	0.94	0.96	0.92	0.94	0.92	0.93
NSC_scaffold_contig599	1520158	1520159	0.97	0.99	0.98	0.96	0.76	0.99	0.96	1	0.9	1	0.86	1	0.99	1	0.96	0.97	0.93	0.89	0.97	0.96	1	0.98	0.98	1	0.96	1	0.87	0.96	0.95	0.94
NSC_scaffold_contig555-550-574	74222	74223	0.97	0.93	0.93	0.89	0.71	0.9	0.82	0.95	0.85	0.85	0.86	0.93	0.93	0.94	0.88	0.96	0.85	0.79	0.96	0.96	0.95	0.91	0.93	0.91	0.92	0.96	0.86	0.86	0.93	0.93
NSC_scaffold_contig596-571c	411479	411480	0.97	0.94	0.9	0.89	0.89	0.92	0.96	0.88	0.91	0.91	0.93	0.97	0.96	0.96	0.91	0.97	0.96	0.86	0.95	0.94	0.95	0.95	0.93	0.94	0.93	0.93	0.87	0.89	0.93	0.95
NSC_scaffold_contig582	116600	116601	0.97	0.83	0.84	0.88	0.79	0.81	0.78	0.95	0.84	0.78	0.75	0.84	0.93	0.84	0.98	0.82	0.76	0.84	0.9	0.89	0.87	0.82	0.88	0.83	0.82	0.86	0.83	0.91	0.89	0.86
NSC_scaffold_contig599	295049	295050	0.97	0.93	0.88	0.92	0.82	0.9	0.82	0.97	0.92	0.83	0.88	0.86	0.91	0.96	0.89	0.91	0.91	0.84	0.94	0.93	0.95	0.94	0.96	0.94	0.95	0.86	0.86	0.83	0.82	0.94
NSC_scaffold_contig590	61883	61884	0.97	0.86	0.95	0.89	0.73	0.89	0.92	0.93	0.87	0.88	0.9	0.88	0.92	0.99	0.8	0.97	0.82	0.85	0.95	0.87	0.92	0.88	0.92	0.98	0.94	0.9	0.77	0.86	0.89	0.88
NSC_scaffold_contig586	98112	98113	0.97	0.94	0.94	0.96	0.77	0.92	0.99	0.92	0.95	0.96	0.86	0.98	0.95	0.9	1	0.89	0.9	0.89	0.89	0.96	0.96	0.93	0.93	0.87	0.97	0.92	0.89	0.95	0.95	0.89
NSC_scaffold_contig597	1177361	1177362	0.97	0.92	0.93	0.96	0.7	0.92	0.89	0.97	0.94	0.91	0.9	0.88	0.89	0.77	0.92	0.92	0.83	0.86	0.85	0.9	0.98	0.95	0.91	0.95	0.97	0.91	0.78	0.92	0.93	0.95
NSC_scaffold_contig564	32332	32333	0.97	0.95	0.94	0.97	0.88	0.97	0.93	0.96	0.94	1	0.93	0.98	0.95	0.92	0.95	0.97	0.96	0.95	0.93	0.95	0.9	0.97	0.96	0.93	0.94	0.96	0.92	1	0.93	0.96
NSC_scaffold_contig597	836881	836882	0.97	0.81	0.86	0.69	0.84	0.89	0.77	0.9	0.94	0.85	0.8	0.86	0.83	0.85	0.92	0.77	0.9	0.94	0.65	0.83	0.93	0.93	0.95	0.9	0.75	0.89	0.83	0.93	0.83	0.73
NSC_scaffold_contig572	52508	52509	0.97	0.95	0.93	0.97	0.84	0.96	0.94	0.98	0.88	0.92	0.91	0.93	0.95	0.94	0.97	0.93	0.93	0.85	0.97	0.95	0.95	0.96	0.95	0.95	0.91	0.98	0.86	0.89	0.93	0.96
NSC_scaffold_contig593-552c	534102	534103	0.97	0.93	0.97	0.98	0.87	0.96	0.96	0.98	0.93	0.92	0.97	0.97	0.86	0.96	0.95	0.98	0.93	0.96	0.89	0.96	0.97	0.94	0.91	1	0.91	0.97	0.93	0.91	1	1
NSC_scaffold_contig595	385275	385276	0.97	0.92	0.92	0.93	0.77	0.95	0.91	0.96	0.92	0.96	0.89	0.93	0.91	0.95	0.92	0.94	0.89	0.92	0.95	1	0.99	1	0.94	0.88	0.98	0.96	0.93	1	0.98	0.93
NSC_scaffold_contig588	380493	380494	0.97	0.95	0.95	0.9	0.84	0.9	0.9	0.95	1	0.96	0.9	0.96	0.99	0.96	1	0.96	0.9	0.94	0.97	1	0.98	1	0.84	0.91	0.95	0.97	0.83	0.97	0.95	0.97
NSC_scaffold_contig581	189497	189498	0.97	0.95	0.93	0.88	0.82	0.93	0.88	1	0.84	0.88	0.94	0.9	0.96	0.93	0.96	0.85	0.92	0.84	0.92	0.99	0.94	0.97	0.91	0.96	0.94	0.87	0.96	0.93	0.98	0.98
NSC_scaffold_contig596-571c	981172	981173	0.97	0.91	1	0.97	0.81	0.97	0.97	0.97	0.97	0.97	0.93	1	1	0.95	0.95	1	1	0.94	1	0.88	1	0.94	1	0.97	0.96	1	1	0.98	0.94	0.9
NSC_scaffold_contig594	661105	661106	0.97	0.81	0.86	0.93	0.72	0.96	0.81	0.95	0.91	0.89	0.82	0.96	0.84	0.8	0.91	0.92	0.89	0.82	0.94	0.84	0.83	0.9	0.82	0.89	0.94	0.78	0.68	0.78	0.91	0.82
NSC_scaffold_contig598	705471	705472	0.97	0.9	0.91	0.88	0.72	0.94	0.84	0.89	0.85	0.89	0.76	0.92	0.9	0.94	0.89	0.95	0.81	0.8	0.85	0.92	0.92	0.87	0.91	0.9	0.95	0.9	0.79	0.93	0.83	0.93
NSC_scaffold_contig599	397922	397923	0.97	0.96	0.88	0.89	0.65	0.9	0.89	0.91	0.86	0.94	0.79	1	0.94	0.92	0.93	0.96	0.9	0.94	0.97	0.95	0.96	0.96	0.86	0.93	0.87	0.95	0.89	0.92	1	0.89
NSC_scaffold_contig596-571c	1305289	1305290	0.97	0.99	0.9	0.91	0.87	0.91	0.96	0.97	0.9	0.86	0.89	0.98	0.94	0.96	0.95	0.98	0.96	0.98	0.97	0.97	0.98	0.97	0.95	0.94	0.91	0.95	0.92	0.97	0.97	0.96
NSC_scaffold_contig564	2781	2782	0.97	0.89	0.74	0.93	0.67	0.93	0.85	0.88	0.92	0.88	0.82	0.95	0.92	0.85	0.96	0.81	0.81	0.65	0.92	0.85	0.88	0.9	0.81	0.86	0.82	0.76	0.83	0.87	0.92	0.96
NSC_scaffold_ontig562c-575-591	204618	204619	0.97	0.86	0.9	0.83	0.86	0.88	0.79	0.88	0.85	0.84	0.88	0.95	0.83	0.91	0.83	0.93	0.9	0.86	0.91	0.91	0.93	0.85	0.88	0.85	0.9	0.86	0.88	0.92	0.93	0.87
NSC_scaffold_contig587-553c	300874	300875	0.97	0.93	0.97	0.96	0.8	0.99	1	0.98	0.97	0.91	0.88	0.95	0.95	0.95	0.98	0.94	0.99	0.94	0.96	0.94	0.96	0.94	0.97	0.95	0.96	0.95	0.9	0.96	0.99	0.92
NSC_scaffold_contig590	482690	482691	0.97	0.89	0.77	0.84	0.74	0.92	0.91	0.81	0.91	0.84	0.78	0.81	0.87	0.83	0.86	0.8	0.89	0.84	0.87	0.91	0.88	0.84	0.93	0.94	0.8	0.81	0.86	0.87	0.96	0.83
NSC_scaffold_contig598	420246	420247	0.97	0.81	0.91	0.88	0.83	0.93	0.93	0.88	0.85	0.86	0.79	0.9	0.9	0.9	0.98	0.93	0.81	0.93	0.88	0.89	0.92	0.88	0.87	0.82	0.87	0.89	0.78	0.84	0.94	0.85
NSC_scaffold_contig584	31768	31769	0.97	0.98	0.93	0.95	0.73	0.95	0.96	0.99	0.9	0.9	0.85	0.98	0.97	0.94	0.97	0.93	0.95	0.89	0.95	0.94	0.98	0.96	0.93	0.93	0.94	0.98	0.86	0.94	0.99	0.99
NSC_scaffold_contig573	80031	80032	0.97	0.92	0.87	0.93	0.66	0.92	0.88	0.96	0.97	0.88	0.87	0.98	0.89	0.94	0.87	0.94	0.92	0.85	0.89	0.92	0.87	0.85	0.91	0.91	0.93	0.9	0.81	0.93	0.96	0.88
NSC_scaffold_contig593-552c	475917	475918	0.97	0.87	0.86	0.85	0.79	0.86	0.67	0.78	0.81	0.9	0.79	0.86	0.91	0.8	0.94	0.9	0.75	0.83	0.89	0.84	0.92	0.93	0.77	0.81	0.93	0.86	0.74	0.81	0.73	0.93
NSC_scaffold_contig599	1085072	1085073	0.97	0.93	1	0.84	0.93	0.91	0.92	0.9	0.94	0.94	0.87	0.96	0.97	0.88	0.82	0.98	0.92	0.87	0.95	0.87	0.93	0.96	0.94	0.92	0.88	0.97	0.96	0.85	1	0.97
NSC_scaffold_contig598	385926	385927	0.97	0.9	0.91	0.86	0.83	0.87	0.86	0.96	0.88	0.93	0.82	0.88	0.89	0.89	0.88	0.93	0.78	0.89	0.86	0.88	0.79	0.89	0.81	0.95	0.92	0.91	0.89	0.86	0.85	0.9
NSC_scaffold_contig592-558c-549c-548c-566	355155	355156	0.97	0.97	0.96	0.97	0.8	0.97	0.98	0.95	0.94	0.92	0.86	0.93	0.94	0.97	0.99	0.99	0.96	0.94	0.96	0.97	0.95	0.98	0.95	0.96	0.97	0.97	0.9	0.94	0.97	0.98
NSC_scaffold_contig599	1512962	1512963	0.97	0.95	0.94	0.95	0.86	1	0.96	0.89	0.87	0.91	0.9	1	0.96	0.88	0.93	0.98	0.96	0.85	1	0.91	0.96	0.97	0.93	0.98	0.95	0.96	0.89	0.97	0.98	0.94
NSC_scaffold_contig588	85060	85061	0.97	0.94	0.96	0.95	0.8	0.99	0.94	0.92	0.99	0.96	0.86	0.98	0.99	0.97	0.92	0.94	0.98	0.81	0.94	0.92	0.94	0.96	0.94	0.93	1	0.84	0.91	0.97	0.86	0.98
NSC_scaffold_contig582	182359	182360	0.97	0.92	0.9	0.96	0.8	0.96	0.88	0.93	0.92	0.88	0.94	0.91	0.96	0.94	0.98	0.97	0.9	0.93	0.98	0.99	0.96	0.96	0.94	0.88	0.93	0.92	0.87	0.91	0.91	0.88
NSC_scaffold_contig598	503987	503988	0.97	1	0.81	0.86	0.75	0.81	0.84	0.95	0.89	0.83	0.77	0.78	0.94	0.95	0.97	0.81	0.76	0.74	0.68	0.68	0.67	0.97	0.79	0.93	0.85	0.96	0.77	0.87	0.92	0.89
NSC_scaffold_contig599	771427	771428	0.97	0.89	0.87	0.89	0.88	0.85	0.83	0.91	0.84	0.97	0.91	0.93	0.87	0.88	0.88	0.86	0.88	0.91	0.85	0.91	0.92	0.86	0.88	0.85	0.85	0.85	0.93	0.9	0.82	0.91
NSC_scaffold_contig592-558c-549c-548c-566	131400	131401	0.97	0.94	0.92	0.95	0.8	0.96	0.95	0.97	0.89	0.88	0.84	0.96	0.87	0.93	0.86	0.88	0.81	0.74	0.93	0.97	0.9	0.88	0.83	0.86	0.92	0.97	0.84	0.96	0.81	0.88
NSC_scaffold_contig590	134855	134856	0.97	0.93	0.98	0.96	0.87	0.94	0.94	0.96	0.93	0.96	0.96	0.94	0.96	0.95	0.96	0.97	0.97	0.91	0.99	0.96	0.97	0.95	0.97	0.95	0.93	0.93	0.97	1	0.91	0.98
NSC_scaffold_contig598	252971	252972	0.97	0.99	0.95	0.93	0.84	0.94	0.97	1	0.97	0.95	0.9	0.97	0.95	0.97	0.94	0.98	0.96	0.9	0.96	0.98	0.94	0.95	0.94	0.95	0.97	0.97	0.92	0.98	0.93	0.97
NSC_scaffold_contig594	466782	466783	0.97	0.96	0.96	0.95	0.8	0.91	0.97	1	0.95	1	0.92	0.96	0.95	0.98	1	0.97	1	0.97	1	0.9	1	0.92	0.84	0.93	1	0.95	0.76	0.94	0.95	0.83
NSC_scaffold_contig592-558c-549c-548c-566	259263	259264	0.97	0.88	0.98	0.89	0.95	0.91	0.88	0.96	0.87	0.82	0.89	0.91	0.99	0.98	0.95	0.95	0.92	0.83	0.96	0.96	0.86	0.92	0.89	0.93	0.95	0.95	0.75	0.96	0.93	0.94
NSC_scaffold_contig584	47892	47893	0.97	0.92	0.93	0.97	0.79	0.89	0.93	0.92	0.87	0.87	0.88	0.97	0.95	0.92	0.98	0.92	0.85	0.89	0.91	0.94	0.89	0.96	0.91	0.95	0.92	0.96	0.86	0.9	0.92	0.89
NSC_scaffold_contig597	152270	152271	0.97	0.91	0.91	0.89	0.71	0.92	0.86	0.91	0.88	0.88	0.8	0.86	0.92	0.83	0.93	0.92	0.81	0.84	0.89	0.92	0.95	0.89	0.93	0.88	0.95	0.9	0.86	0.92	0.95	0.97
NSC_scaffold_contig598	751451	751452	0.97	0.92	0.88	0.91	0.88	0.85	0.93	0.92	0.92	0.88	0.82	0.97	0.94	0.93	0.91	0.89	0.87	0.8	0.96	0.97	0.94	0.9	0.91	0.91	0.93	0.9	0.86	0.93	0.96	0.84
NSC_scaffold_contig598	740560	740561	0.97	0.96	0.92	0.97	0.6	0.96	0.95	0.98	1	1	0.86	0.95	0.99	0.97	0.93	0.94	0.98	0.87	0.9	0.98	0.96	0.99	0.92	0.94	0.96	0.95	0.84	0.95	0.94	0.94
NSC_scaffold_contig597	126740	126741	0.97	0.93	0.92	0.95	0.72	0.93	0.93	0.94	0.89	0.96	0.92	0.94	0.95	0.95	1	0.88	0.93	0.98	0.9	0.88	0.91	0.91	0.91	0.9	0.95	0.83	0.94	0.88	0.93	0.93
NSC_scaffold_contig592-558c-549c-548c-566	425102	425103	0.97	0.96	0.81	0.93	0.83	0.8	0.87	0.97	0.78	0.93	0.88	0.98	0.96	0.98	0.98	1	0.91	0.82	0.93	0.97	0.97	0.91	0.92	0.92	0.97	1	0.91	0.87	0.98	0.91
NSC_scaffold_ontig562c-575-591	33495	33496	0.97	0.96	0.97	0.97	0.8	0.95	0.9	0.93	0.92	0.97	0.92	0.98	0.93	0.96	0.98	0.95	0.92	0.91	0.91	0.98	0.99	0.97	0.98	0.91	0.99	0.95	0.89	0.91	0.97	0.97
NSC_scaffold_contig593-552c	233766	233767	0.97	0.97	0.94	0.96	0.83	0.91	0.89	0.91	0.87	0.83	0.89	0.84	0.89	0.96	0.91	0.89	0.85	0.83	0.93	0.96	0.87	0.92	0.93	0.93	0.98	0.96	0.81	0.89	0.96	0.92
NSC_scaffold_contig592-558c-549c-548c-566	595087	595088	0.97	0.8	0.83	0.95	0.85	0.93	0.89	0.94	0.8	0.88	0.82	0.92	0.94	0.91	0.94	0.91	0.85	0.88	0.92	0.97	0.9	0.89	0.91	0.96	0.94	0.9	0.89	0.9	0.95	0.81
NSC_scaffold_contig573	124420	124421	0.97	0.87	0.9	0.9	0.9	0.93	1	0.94	0.94	0.84	0.88	0.82	0.91	0.92	0.94	0.95	0.9	0.79	0.84	0.91	0.88	0.86	0.87	0.97	0.9	0.93	0.78	0.86	0.87	0.81
NSC_scaffold_contig596-571c	53605	53606	0.97	0.88	0.88	0.82	0.86	0.9	0.9	0.86	0.89	0.86	0.82	0.85	0.96	0.91	0.86	0.92	0.88	0.89	0.79	0.94	0.92	0.89	0.95	0.91	0.92	0.88	0.84	0.85	0.87	0.87
NSC_scaffold_contig594	635273	635274	0.97	0.72	0.82	0.86	0.87	0.93	0.9	0.91	0.89	0.79	0.95	0.92	0.93	0.94	0.87	0.92	0.88	0.92	0.94	0.86	0.81	0.88	1	0.9	0.88	0.94	0.87	0.98	1	0.9
NSC_scaffold_contig592-558c-549c-548c-566	312220	312221	0.97	0.95	0.92	0.88	0.82	0.97	0.94	1	0.93	0.92	0.96	0.88	0.95	0.92	0.95	0.98	0.96	0.91	0.93	0.97	0.98	0.96	0.96	0.93	0.92	0.95	0.93	0.95	0.87	0.91
NSC_scaffold_contig584	178139	178140	0.97	0.82	0.91	0.81	0.76	0.94	0.93	0.88	0.82	0.96	0.78	1	0.9	0.82	0.88	0.91	0.82	0.84	0.79	0.96	0.81	0.95	0.9	0.97	0.83	0.89	0.87	1	0.85	0.72
NSC_scaffold_contig596-571c	752060	752061	0.97	0.98	0.96	0.93	0.81	0.97	0.97	0.99	0.92	0.88	0.95	0.94	0.91	0.98	0.96	0.97	0.91	0.92	0.97	0.98	0.98	0.94	0.93	0.96	0.98	0.94	0.96	1	0.93	0.98
NSC_scaffold_contig598	138832	138833	0.97	0.93	0.89	0.97	0.85	0.93	0.85	0.96	0.86	0.92	0.95	0.98	0.96	0.91	0.94	0.99	0.99	0.89	0.92	0.89	0.95	0.93	0.96	0.9	0.97	0.95	0.93	0.93	0.85	0.98
NSC_scaffold_contig599	1141823	1141824	0.97	0.91	0.97	0.87	0.85	0.88	0.93	1	0.96	0.98	0.85	0.91	0.95	0.94	0.95	0.96	0.93	0.92	0.95	0.88	0.9	0.94	0.97	0.95	0.95	0.93	0.92	0.94	0.89	0.91
NSC_scaffold_contig592-558c-549c-548c-566	218834	218835	0.97	0.94	0.89	0.89	0.75	0.93	0.92	0.98	0.91	0.94	0.82	0.95	0.97	0.96	0.94	0.94	0.79	0.85	0.92	0.91	0.95	0.9	0.93	0.91	0.96	0.97	0.93	0.93	0.95	0.91
NSC_scaffold_ontig562c-575-591	397072	397073	0.97	0.82	0.84	0.85	0.73	0.86	1	1	0.77	0.94	0.84	1	0.83	0.87	0.9	0.84	0.88	0.85	0.91	0.94	0.94	0.93	0.96	0.88	0.87	0.95	0.93	0.87	0.88	0.81
NSC_scaffold_contig599	848153	848154	0.97	0.98	0.96	0.96	0.68	0.93	0.92	0.87	0.84	0.97	0.84	0.89	0.9	0.95	0.95	0.95	0.88	0.84	0.91	0.92	0.84	0.96	1	1	0.96	1	0.84	0.98	0.98	0.91
NSC_scaffold_contig598	917452	917453	0.97	0.79	0.9	0.81	0.77	0.84	0.79	0.9	0.83	0.88	0.87	0.93	0.91	0.9	0.98	0.94	0.8	0.91	0.9	0.88	0.88	0.9	0.79	0.86	0.83	0.87	0.84	0.86	0.93	0.91
NSC_scaffold_contig598	279676	279677	0.97	0.93	0.93	0.97	0.84	0.95	0.9	0.94	0.91	0.87	0.93	0.97	0.91	0.85	1	0.96	0.93	0.82	0.98	1	0.96	0.98	0.91	0.93	1	0.97	0.92	1	0.89	0.93
NSC_scaffold_contig594	375028	375029	0.97	0.79	0.97	0.98	0.8	0.83	0.93	0.84	0.85	0.93	0.89	0.96	0.83	0.8	0.84	0.92	0.88	0.92	0.94	0.84	0.94	0.97	0.85	0.84	0.94	0.73	0.87	0.92	0.87	0.88
NSC_scaffold_contig598	200924	200925	0.97	0.96	0.87	0.94	0.85	0.93	0.98	0.97	0.96	0.84	0.94	0.97	0.94	0.96	0.99	0.95	0.93	0.9	1	0.96	0.94	0.9	0.94	0.9	0.94	0.94	0.79	0.91	0.94	0.96
NSC_scaffold_contig592-558c-549c-548c-566	379522	379523	0.97	0.95	0.96	0.91	0.83	0.98	1	0.94	1	0.96	0.95	1	0.96	0.96	0.98	0.98	0.92	0.94	1	0.99	0.98	0.97	1	0.96	0.99	0.94	0.88	0.93	0.97	0.98
NSC_scaffold_contig579-589	405631	405632	0.97	0.97	0.95	0.99	0.82	0.96	0.94	0.92	0.99	1	0.91	0.93	0.96	0.98	0.95	1	0.94	0.97	0.9	0.95	0.98	0.95	0.96	0.93	0.96	0.99	0.84	0.92	0.96	0.96
NSC_scaffold_contig595	89325	89326	0.97	0.97	0.86	0.95	0.88	0.95	0.84	0.92	0.91	0.84	0.9	0.95	0.92	0.97	0.94	0.9	0.9	0.88	0.93	0.86	0.91	0.89	0.94	0.95	0.97	0.91	0.77	0.86	0.92	0.87
NSC_scaffold_contig586	214866	214867	0.97	0.94	0.77	0.88	0.77	0.92	0.88	0.92	0.84	0.97	0.82	0.97	0.84	0.79	0.89	0.86	0.86	0.86	0.92	0.86	0.87	0.89	0.92	0.92	0.9	0.87	0.74	0.86	0.93	0.85
NSC_scaffold_contig588	279574	279575	0.97	0.97	0.88	0.83	0.81	0.91	0.88	0.98	0.97	0.89	0.86	0.96	0.96	0.93	0.97	0.89	0.97	0.88	0.94	0.97	0.94	0.99	0.91	0.95	0.93	0.93	0.89	0.85	0.94	0.87
NSC_scaffold_contig568-546-580	193145	193146	0.97	0.9	0.86	0.9	0.83	0.94	0.86	0.9	0.93	0.93	0.82	0.95	0.95	0.96	0.95	0.96	0.86	0.8	0.96	0.93	0.95	0.87	0.89	0.89	0.9	0.88	0.88	0.98	0.94	0.96
NSC_scaffold_contig582	100966	100967	0.97	0.95	0.98	1	0.91	0.97	0.96	0.95	1	0.96	0.9	0.96	1	0.97	0.95	0.95	0.98	0.93	0.96	0.98	1	0.98	0.86	0.98	0.94	1	0.89	0.95	0.96	0.91
NSC_scaffold_contig594	298411	298412	0.97	0.94	0.96	0.98	0.88	0.92	0.93	0.96	1	0.91	0.88	0.96	0.89	0.95	0.96	0.92	0.93	0.9	0.96	0.87	0.96	0.95	0.96	0.91	0.96	0.91	0.96	0.92	0.89	0.97
NSC_scaffold_contig595	172594	172595	0.97	0.95	0.97	0.97	0.69	0.94	0.96	0.93	0.98	0.88	0.88	0.97	0.98	0.92	0.91	0.97	0.95	0.82	0.93	0.98	0.95	0.98	1	0.84	0.96	1	0.8	0.91	0.93	0.95
NSC_scaffold_contig596-571c	299199	299200	0.97	0.91	0.95	0.81	0.75	0.95	0.93	0.93	0.93	0.95	0.86	0.94	0.9	0.94	1	0.98	0.91	0.9	1	1	0.94	0.98	0.9	0.93	0.98	0.95	0.73	0.96	0.95	0.95
NSC_scaffold_contig592-558c-549c-548c-566	36513	36514	0.97	0.84	0.96	0.9	0.74	0.88	0.89	0.92	0.9	0.96	0.83	0.93	0.91	0.91	0.9	0.96	0.87	0.94	0.91	0.89	0.96	0.89	0.89	0.97	0.92	0.93	0.8	0.94	0.95	0.98
NSC_scaffold_contig573	41219	41220	0.97	0.91	0.81	0.87	0.78	0.92	0.94	0.88	0.83	0.86	0.78	0.92	0.88	0.82	0.94	0.85	0.93	0.79	0.92	0.95	0.88	0.85	0.91	0.84	0.96	0.81	0.77	0.94	0.97	1
NSC_scaffold_contig568-546-580	361934	361935	0.97	0.9	0.93	0.89	0.77	0.84	0.87	1	0.88	0.92	0.95	0.94	1	0.89	0.87	0.92	0.88	0.89	0.93	0.91	0.88	0.88	0.93	0.91	0.93	0.94	0.87	0.92	0.87	1
NSC_scaffold_contig593-552c	373370	373371	0.97	0.99	0.96	0.93	0.81	0.98	1	0.94	0.99	0.96	0.97	1	0.91	0.97	0.96	1	0.98	1	0.96	0.89	0.91	0.94	0.99	1	0.97	0.98	0.94	0.98	0.99	0.95
NSC_scaffold_contig579-589	275880	275881	0.97	0.97	0.95	0.97	0.91	0.96	0.96	0.95	0.94	0.95	1	1	0.96	0.98	0.98	0.97	0.98	0.96	0.97	0.98	1	0.97	0.97	0.99	1	0.96	0.96	1	0.95	0.94
NSC_scaffold_contig596-571c	940584	940585	0.97	0.93	0.85	0.94	0.77	0.88	0.94	0.96	0.89	0.93	0.81	1	0.92	0.93	0.89	0.95	0.87	0.96	0.87	0.91	0.78	0.91	0.88	0.9	0.83	0.92	0.91	0.85	0.83	0.93
NSC_scaffold_contig597	555515	555516	0.97	0.95	0.9	0.87	0.76	0.92	0.97	0.95	0.89	0.88	0.89	0.96	0.93	0.88	0.92	0.94	0.91	0.86	0.88	0.92	0.97	0.94	0.9	0.91	0.95	0.92	0.9	0.88	0.96	0.94
NSC_scaffold_contig594	329480	329481	0.97	0.85	0.69	0.83	0.78	0.92	0.96	0.89	0.82	0.88	0.79	0.97	0.82	0.77	0.88	0.97	0.87	0.9	0.86	0.95	0.93	0.86	0.89	0.89	0.87	0.91	0.89	0.84	0.9	0.88
NSC_scaffold_contig592-558c-549c-548c-566	500877	500878	0.97	0.84	0.81	0.79	0.75	0.94	0.82	0.93	0.86	0.85	0.83	0.83	0.85	0.94	0.89	0.89	0.81	0.91	0.84	0.88	0.95	0.9	0.9	0.9	0.93	0.91	0.88	0.84	0.88	0.94
NSC_scaffold_contig582	282112	282113	0.97	0.92	0.89	0.91	0.72	0.89	0.94	0.97	0.88	0.97	0.94	0.98	0.88	0.85	0.93	0.97	0.84	0.9	0.94	0.98	0.94	0.98	0.95	0.9	0.9	0.97	0.81	0.99	0.97	0.98
NSC_scaffold_contig597	763064	763065	0.97	0.93	0.89	0.91	0.9	0.92	0.88	0.87	0.87	0.87	0.86	0.98	0.91	0.96	1	0.94	0.8	0.91	0.87	0.92	0.9	0.94	0.85	0.94	0.94	0.97	0.93	0.91	0.98	0.89
NSC_scaffold_contig583	214925	214926	0.97	0.94	0.89	0.97	0.81	0.95	0.92	0.94	0.9	0.88	0.89	0.89	0.96	0.87	0.9	0.93	0.91	0.88	0.92	0.96	0.91	0.93	0.92	0.91	0.89	0.98	0.84	0.93	0.95	0.93
NSC_scaffold_contig598	163889	163890	0.97	0.93	1	0.95	0.83	0.98	1	1	0.94	0.93	0.87	0.96	0.96	0.98	0.97	0.9	0.94	0.93	1	0.98	0.95	0.9	0.97	0.94	0.96	0.98	0.9	0.96	0.97	0.95
NSC_scaffold_contig599	99619	99620	0.97	0.97	0.92	0.96	0.84	0.97	0.96	0.9	0.94	0.97	0.85	0.98	0.98	0.97	0.91	0.98	0.95	0.98	0.97	0.92	0.96	1	0.98	0.96	0.88	0.96	0.96	1	1	0.98
NSC_scaffold_contig598	321464	321465	0.97	0.94	0.94	0.95	0.87	0.96	0.89	0.99	0.92	0.95	0.95	1	0.95	0.95	1	0.91	0.92	0.96	0.98	0.98	0.94	0.95	0.98	0.97	0.95	0.96	0.96	1	0.96	0.98
NSC_scaffold_contig599	1107247	1107248	0.97	0.95	0.94	0.93	0.87	0.96	0.86	0.95	0.93	0.87	0.9	0.94	0.92	0.9	0.96	0.97	0.89	0.94	0.97	0.95	0.92	0.93	0.95	0.94	0.96	0.97	0.95	0.96	0.91	0.91
NSC_scaffold_contig577	46482	46483	0.97	0.97	0.94	0.88	0.86	0.93	0.92	0.83	0.98	1	0.9	0.89	0.98	0.94	1	0.98	0.94	0.97	0.9	0.89	0.94	0.97	0.9	0.96	0.97	0.96	0.91	0.98	0.9	0.91
NSC_scaffold_contig596-571c	1305296	1305297	0.97	0.96	0.89	0.89	0.88	0.93	0.88	0.99	0.92	0.83	0.89	0.93	0.94	0.94	0.9	0.94	0.92	0.93	0.92	0.97	0.94	0.95	0.94	0.97	0.91	0.92	0.94	0.87	0.97	0.95
NSC_scaffold_contig593-552c	224942	224943	0.97	0.85	0.94	0.91	0.89	0.87	0.88	0.97	0.82	0.84	0.86	0.91	0.89	0.96	0.92	0.95	0.93	0.88	0.87	0.96	0.88	0.88	0.92	0.85	0.88	0.95	0.84	0.96	0.94	0.85
NSC_scaffold_contig597	101123	101124	0.97	0.82	0.88	0.87	0.61	0.88	0.89	0.89	0.84	0.89	0.84	0.83	0.83	0.8	0.87	0.86	0.9	0.85	0.83	0.87	0.88	0.77	0.89	0.93	0.92	0.86	0.78	0.84	0.89	0.93
NSC_scaffold_contig584	61880	61881	0.97	0.93	0.95	0.97	0.91	0.93	0.89	0.94	0.91	0.88	0.91	0.92	0.98	0.94	0.95	0.96	0.85	0.87	0.99	0.92	0.97	0.94	0.95	0.97	0.98	0.95	0.84	0.92	1	0.94
NSC_scaffold_contig593-552c	166836	166837	0.97	0.77	0.85	0.9	0.73	0.88	0.88	0.9	0.83	0.85	0.86	0.83	0.89	0.87	0.91	0.87	0.83	0.87	0.93	0.86	0.89	0.88	0.91	0.77	0.87	0.9	0.93	0.9	0.75	0.87
NSC_scaffold_contig597	63718	63719	0.97	0.98	0.93	0.96	0.77	0.99	0.98	0.95	0.96	0.96	0.85	0.97	0.93	0.91	0.98	0.95	0.94	0.91	1	0.94	0.95	0.95	1	0.98	0.95	1	0.84	0.96	1	0.96
NSC_scaffold_contig593-552c	5237	5238	0.97	0.92	0.89	0.83	0.81	0.89	0.93	0.92	0.82	0.91	0.8	0.94	0.91	0.91	0.9	0.81	0.82	0.78	0.89	0.92	0.88	0.94	0.92	0.88	0.83	0.96	0.91	0.91	0.82	0.9
NSC_scaffold_contig596-571c	43092	43093	0.97	0.85	0.91	0.85	0.87	0.83	0.89	0.92	0.81	0.91	0.86	0.9	0.96	0.93	0.88	0.95	0.92	0.91	0.92	0.92	0.95	0.88	0.92	0.81	0.9	0.91	0.85	0.83	0.93	0.88
NSC_scaffold_contig599	1396790	1396791	0.97	0.9	0.96	0.97	0.84	0.94	0.94	0.94	0.92	0.98	0.95	1	0.95	0.95	0.96	0.99	0.9	0.84	0.95	0.95	0.98	0.95	0.97	0.97	0.97	0.96	0.79	0.89	0.9	0.86
NSC_scaffold_contig596-571c	1027834	1027835	0.97	0.97	0.92	0.91	0.9	0.98	0.91	0.92	0.98	0.98	0.96	1	0.96	0.94	0.98	0.98	0.9	0.94	0.95	0.98	1	0.94	0.97	0.98	0.95	0.98	0.86	0.93	0.96	0.98
NSC_scaffold_contig596-571c	475705	475706	0.97	0.84	0.86	0.81	0.79	0.84	0.86	0.93	0.82	0.87	0.68	0.97	0.9	0.88	0.89	0.88	0.9	0.81	0.81	0.93	0.83	0.81	1	0.81	0.9	0.91	0.74	0.72	0.97	0.89
NSC_scaffold_contig555-550-574	42474	42475	0.97	0.94	0.97	0.97	0.77	0.95	0.91	1	0.97	0.97	0.93	0.96	0.97	0.93	0.96	0.91	0.98	0.85	0.97	0.94	0.97	0.93	0.95	0.96	0.97	0.97	0.89	0.94	0.99	0.94
NSC_scaffold_contig597	773919	773920	0.97	0.95	0.95	0.97	0.85	0.96	0.96	0.9	0.99	0.96	0.9	0.97	0.96	0.95	0.92	0.97	0.93	0.95	0.91	0.95	0.94	0.95	0.94	0.96	0.97	0.96	0.9	1	0.98	0.91
NSC_scaffold_contig593-552c	3827	3828	0.97	0.83	0.91	0.93	0.82	0.91	0.8	0.91	0.83	0.91	0.75	0.94	0.9	0.95	0.9	0.89	0.88	0.9	0.92	0.93	0.9	0.89	0.87	0.89	0.9	0.91	0.81	0.86	0.94	0.8
NSC_scaffold_contig596-571c	325858	325859	0.97	0.95	0.93	0.89	0.9	0.97	0.9	0.9	1	0.98	0.81	0.97	0.95	0.96	0.91	0.94	0.95	0.95	0.94	0.97	0.89	0.91	0.93	0.96	0.96	0.97	0.85	0.96	0.89	0.91
NSC_scaffold_contig592-558c-549c-548c-566	608372	608373	0.97	0.81	0.76	0.88	0.67	0.9	0.92	0.93	0.88	0.9	0.9	0.97	0.94	0.92	0.97	0.93	0.96	0.84	0.93	0.93	0.95	0.93	0.95	0.88	0.88	0.81	0.71	0.86	0.91	0.8
NSC_scaffold_contig596-571c	617463	617464	0.97	0.89	0.87	0.91	0.75	0.9	0.9	0.96	0.85	0.86	0.85	0.95	0.93	0.87	0.96	0.9	0.88	0.79	0.89	0.95	0.86	0.94	0.88	0.96	0.94	0.89	0.82	0.85	0.92	0.9
NSC_scaffold_contig568-546-580	305737	305738	0.97	0.88	0.91	0.95	0.87	0.93	0.88	0.93	0.86	0.82	0.86	0.86	0.91	0.95	0.95	0.89	0.92	0.9	0.96	0.96	0.99	0.92	0.93	0.99	0.95	0.91	0.82	0.85	0.92	0.97
NSC_scaffold_contig590	508914	508915	0.97	0.94	0.95	0.95	0.83	0.98	0.95	0.97	0.96	0.98	0.93	0.98	0.98	0.97	0.96	0.94	0.98	0.96	0.96	0.98	0.88	0.97	0.95	0.96	1	0.93	0.86	0.94	0.89	0.88
NSC_scaffold_contig583	53238	53239	0.97	0.96	0.85	0.88	0.74	0.85	0.92	0.97	0.81	0.85	0.89	0.95	0.94	0.82	0.98	0.81	0.86	0.74	0.86	0.98	0.77	0.88	0.97	0.85	0.97	0.91	0.79	0.9	0.93	0.97
NSC_scaffold_contig579-589	22094	22095	0.97	0.72	0.96	0.93	0.64	0.85	0.81	0.8	0.75	0.74	0.81	0.81	0.89	0.79	0.81	0.83	0.82	0.83	0.69	0.87	0.81	0.86	0.85	0.88	0.85	0.86	0.8	0.84	0.79	0.77
NSC_scaffold_contig582	52135	52136	0.97	0.92	0.91	0.93	0.77	0.97	0.9	0.96	0.93	0.89	0.87	0.97	0.94	0.96	0.87	0.94	0.91	0.9	1	0.93	0.93	0.95	0.95	0.98	0.9	0.95	0.91	0.94	0.91	0.94
NSC_scaffold_contig595	755461	755462	0.97	0.84	0.86	0.78	0.79	0.91	0.92	0.92	0.87	0.92	0.85	0.91	0.87	0.93	0.91	0.9	0.76	0.84	0.92	0.96	0.9	0.91	0.85	0.85	0.91	0.86	0.82	0.85	0.95	0.78
NSC_scaffold_contig587-553c	334967	334968	0.97	0.93	0.95	0.96	0.91	0.99	0.98	0.98	0.99	0.96	0.91	0.98	0.98	1	0.98	0.96	0.96	0.97	0.96	1	0.96	0.89	1	0.98	0.95	0.94	0.94	0.93	0.95	0.92
NSC_scaffold_contig594	553500	553501	0.97	0.92	0.81	0.9	0.86	0.92	0.92	0.91	0.84	0.92	0.82	0.96	0.92	0.97	0.92	0.91	0.83	0.92	0.92	0.95	0.9	0.92	0.89	0.93	0.92	0.83	0.86	0.95	0.94	0.85
NSC_scaffold_contig595	138805	138806	0.97	0.91	0.85	0.95	0.93	0.9	0.96	0.96	0.96	0.94	0.9	0.97	0.93	0.86	0.92	0.95	0.93	0.91	0.87	0.95	0.96	0.95	0.95	0.99	0.98	0.92	0.9	0.94	0.94	0.96
NSC_scaffold_contig570	62371	62372	0.97	0.9	0.94	0.96	0.8	0.99	0.97	0.95	0.99	0.95	0.81	1	0.92	0.94	0.97	0.91	0.91	0.92	0.93	0.96	0.94	0.9	0.88	0.93	0.96	0.92	0.88	0.95	0.98	0.9
NSC_scaffold_contig596-571c	147836	147837	0.97	0.91	0.97	0.93	0.88	0.88	0.9	0.94	0.83	0.82	0.69	0.95	0.93	0.9	0.83	0.91	0.71	0.82	1	0.94	0.93	0.89	1	0.89	0.94	0.97	0.89	0.91	0.93	0.91
NSC_scaffold_contig577	45399	45400	0.97	0.93	0.95	0.89	0.8	0.94	0.88	0.97	0.88	0.81	0.89	0.94	0.95	0.96	0.93	0.94	0.89	0.89	0.95	0.92	0.93	0.96	0.89	0.95	0.92	0.98	0.91	0.93	0.91	0.89
NSC_scaffold_contig596-571c	261074	261075	0.97	0.94	0.96	0.94	0.86	0.95	0.97	0.92	0.92	0.96	0.94	0.94	0.98	0.91	0.95	0.93	0.96	0.9	0.94	0.89	0.94	0.94	0.93	0.92	0.95	0.98	0.9	0.94	0.93	0.97
NSC_scaffold_ontig562c-575-591	151687	151688	0.97	0.92	0.96	0.96	0.88	0.97	0.92	0.98	0.92	0.95	0.92	0.96	0.91	0.96	0.92	0.93	0.93	0.93	0.98	0.96	1	1	0.95	0.97	0.95	0.97	0.88	1	0.93	0.91
NSC_scaffold_contig593-552c	289782	289783	0.97	0.93	0.96	0.95	0.82	0.96	0.96	0.94	0.95	0.92	0.91	0.97	0.95	0.91	0.96	0.97	0.89	0.85	1	0.97	0.89	0.97	0.9	0.97	0.97	0.94	0.92	0.91	0.96	0.99
NSC_scaffold_contig598	440261	440262	0.97	0.92	0.96	0.95	0.74	0.94	0.96	0.98	0.85	0.91	0.88	0.99	0.93	0.95	0.94	0.92	0.88	0.93	0.95	0.98	0.94	0.93	0.94	0.93	0.94	0.97	0.9	0.95	0.96	0.95
NSC_scaffold_contig597	1113574	1113575	0.97	0.95	0.89	0.94	0.8	0.91	0.93	0.95	0.96	0.92	0.91	0.94	0.92	0.92	0.9	0.93	0.88	0.91	0.96	0.97	0.94	0.98	0.92	0.89	0.95	0.93	0.88	0.91	0.93	0.89
NSC_scaffold_contig597	920637	920638	0.97	0.9	0.94	0.86	0.77	0.92	0.96	1	0.88	0.86	0.94	1	0.92	0.85	0.97	0.91	0.93	0.84	0.97	0.91	0.97	1	0.83	0.88	0.95	0.97	0.8	0.94	0.92	0.92
NSC_scaffold_contig590	454278	454279	0.97	0.91	0.98	0.91	0.81	0.89	0.95	0.95	0.84	0.95	0.88	1	0.89	0.98	0.92	0.98	0.93	0.94	0.95	0.96	1	0.95	1	0.88	0.96	0.97	0.87	0.96	0.98	0.88
NSC_scaffold_contig587-553c	47545	47546	0.97	0.81	0.92	0.88	0.8	0.97	0.85	0.88	0.9	0.9	0.89	0.92	0.95	0.97	0.94	0.96	0.89	0.83	0.9	0.91	0.89	0.9	0.89	0.91	0.95	0.8	0.85	0.95	0.87	0.94
NSC_scaffold_contig584	66296	66297	0.97	0.98	0.91	0.99	0.8	0.96	0.93	0.97	0.94	0.97	0.92	1	0.93	0.95	0.98	0.85	0.89	0.96	0.98	0.95	0.94	0.92	0.98	0.91	0.95	0.97	0.89	0.97	0.94	0.9
NSC_scaffold_ontig562c-575-591	792344	792345	0.97	0.83	1	0.94	0.73	0.86	0.91	0.97	0.94	0.97	0.82	0.97	0.93	0.94	0.95	0.78	0.83	0.88	0.94	0.91	0.93	0.97	0.91	0.88	0.95	0.9	0.86	0.91	0.94	0.79
NSC_scaffold_contig598	1138776	1138777	0.97	0.98	0.94	0.95	0.81	0.94	0.87	0.96	0.93	0.9	0.87	0.88	0.92	1	0.92	0.92	0.92	0.91	0.93	0.96	0.92	0.92	0.97	0.9	0.99	0.91	0.95	0.96	0.97	1
NSC_scaffold_contig590	238625	238626	0.97	0.9	0.96	0.96	0.79	0.89	0.95	0.98	0.89	0.9	0.86	0.96	0.9	0.85	0.95	0.96	0.84	0.87	0.92	0.9	0.97	0.9	0.97	0.92	0.97	0.95	0.84	0.97	0.95	0.98
NSC_scaffold_contig590	472453	472454	0.97	0.95	1	0.96	0.81	0.93	0.93	0.94	0.88	0.85	0.95	0.97	0.89	0.94	0.95	0.89	0.83	0.85	0.94	0.91	0.97	0.92	0.88	0.94	0.97	1	0.9	0.87	0.95	1
NSC_scaffold_contig595	611595	611596	0.97	1	0.97	0.98	0.87	0.95	0.94	0.98	0.95	1	0.88	0.97	0.96	0.99	0.93	0.96	0.93	0.97	0.96	0.97	0.91	0.94	0.94	1	0.99	0.97	1	0.98	0.95	0.94
NSC_scaffold_contig595	669441	669442	0.97	0.84	0.94	0.95	0.8	0.91	0.92	0.95	0.89	0.92	0.9	0.92	0.96	0.84	0.93	0.84	0.9	0.85	0.97	0.88	0.86	0.92	0.91	0.92	0.87	0.84	0.96	0.84	0.91	0.89
NSC_scaffold_contig573	155441	155442	0.97	0.93	0.98	0.9	0.84	0.93	0.89	0.92	0.97	0.94	0.79	0.93	0.92	0.95	0.94	0.96	0.96	0.98	0.96	0.95	1	0.95	0.9	0.98	0.96	1	0.85	0.88	0.91	0.89
NSC_scaffold_contig590	112566	112567	0.97	0.87	0.85	0.97	0.85	0.9	0.97	0.86	0.9	0.88	0.93	0.93	0.9	0.92	0.97	1	0.93	0.89	0.89	0.86	0.88	0.96	0.91	0.92	0.95	0.83	0.83	0.81	0.92	0.89
NSC_scaffold_contig581	44831	44832	0.97	0.92	0.89	0.91	0.82	0.84	0.89	0.94	0.87	0.88	0.89	0.96	0.95	0.9	0.97	0.97	0.9	0.81	0.97	0.95	0.94	0.93	1	0.96	0.94	0.95	0.82	0.89	0.91	0.9
NSC_scaffold_ontig562c-575-591	55339	55340	0.97	0.9	0.89	0.91	0.79	0.9	0.93	0.89	0.81	0.92	0.81	0.96	0.97	0.91	0.88	0.9	0.8	0.78	0.8	0.95	0.89	0.92	0.89	0.88	0.93	0.9	0.89	0.96	0.95	0.92
NSC_scaffold_contig565	10313	10314	0.97	0.83	0.86	0.91	0.66	0.78	0.86	0.93	0.91	0.96	0.81	0.9	0.8	0.82	0.87	0.91	0.85	0.67	0.91	0.94	0.89	0.81	0.83	0.93	0.78	0.94	0.85	0.88	0.81	0.86
NSC_scaffold_contig555-550-574	174911	174912	0.97	0.93	0.92	0.91	0.79	0.95	0.95	0.93	0.97	0.93	0.92	0.95	0.94	0.86	0.96	0.93	0.99	0.91	0.96	0.95	0.92	0.94	0.87	0.95	0.88	0.96	0.94	0.98	0.96	0.9
NSC_scaffold_contig592-558c-549c-548c-566	422268	422269	0.97	0.88	0.77	0.85	0.81	0.84	0.83	0.94	0.84	0.77	0.86	0.89	0.86	0.87	0.86	0.81	0.84	0.79	0.92	0.87	0.86	0.82	0.88	0.8	0.9	0.82	0.81	0.89	0.91	0.84
NSC_scaffold_contig599	1508043	1508044	0.97	0.92	0.89	0.88	0.76	0.94	0.95	0.84	0.86	0.94	0.85	0.92	1	0.89	0.89	0.91	0.9	0.95	0.8	0.94	0.87	0.9	0.98	0.82	0.88	0.93	0.93	0.98	0.88	0.86
NSC_scaffold_contig585	242606	242607	0.97	0.95	0.94	0.92	0.86	0.97	0.93	0.98	0.9	0.92	0.89	0.93	0.98	0.9	0.92	0.97	0.95	0.86	1	0.98	0.96	0.93	0.96	0.9	1	0.93	0.88	0.97	0.92	0.98
NSC_scaffold_contig592-558c-549c-548c-566	215804	215805	0.97	0.93	0.85	1	0.72	0.91	0.91	0.93	0.89	0.9	0.82	0.85	0.87	0.9	0.92	0.95	0.83	0.85	0.83	0.85	0.86	0.9	0.86	0.94	0.95	0.92	0.8	0.82	0.88	0.91
NSC_scaffold_ontig562c-575-591	272188	272189	0.97	0.93	0.98	0.95	0.68	0.96	0.97	1	0.95	1	0.94	0.97	1	0.97	0.97	0.96	0.98	1	0.98	0.97	1	1	0.95	0.96	0.99	0.98	0.84	1	0.95	0.98
NSC_scaffold_contig579-589	471016	471017	0.97	0.97	0.95	0.96	0.74	0.97	0.98	0.96	0.95	0.87	0.88	0.95	0.95	0.97	0.97	0.98	0.91	0.88	0.98	0.99	0.98	0.95	1	1	1	0.98	0.84	0.99	0.94	0.97
NSC_scaffold_contig598	410321	410322	0.97	0.95	0.9	0.88	0.67	0.96	0.92	0.95	0.88	0.96	0.81	0.95	0.95	0.97	0.92	0.92	0.89	0.93	1	1	0.98	0.92	0.88	1	0.93	0.96	0.89	0.98	1	0.93
NSC_scaffold_contig599	661643	661644	0.97	0.89	0.93	0.9	0.75	0.93	0.95	0.95	0.92	1	0.82	0.85	0.93	0.9	0.96	0.91	0.96	0.96	0.94	0.96	0.89	0.93	0.93	0.98	0.98	0.92	0.82	0.94	0.89	0.95
NSC_scaffold_contig596-571c	626596	626597	0.97	0.94	0.92	0.95	0.77	0.93	0.83	0.96	0.94	0.89	0.91	0.96	0.91	0.92	0.95	0.92	0.85	0.9	0.96	0.97	0.94	0.91	0.97	0.88	0.96	0.98	0.82	0.93	0.91	0.95
NSC_scaffold_contig572	70392	70393	0.97	0.87	0.86	0.82	0.86	0.83	0.9	0.96	0.88	0.9	0.89	0.95	0.93	0.92	0.95	0.93	0.88	0.88	0.92	0.92	0.82	0.96	0.92	0.92	0.9	0.8	0.93	0.95	0.95	0.94
NSC_scaffold_contig565	4932	4933	0.97	0.88	0.96	0.89	0.78	0.93	0.9	0.97	0.94	0.93	0.88	0.91	0.96	0.98	0.91	0.95	0.92	0.92	0.93	0.91	0.9	0.95	0.97	0.96	0.96	0.93	0.96	0.9	0.91	0.97
NSC_scaffold_contig599	1120265	1120266	0.97	0.97	0.88	0.89	0.85	0.96	0.93	0.9	0.94	0.92	0.94	0.98	0.92	0.95	0.94	0.93	0.93	0.95	0.89	1	0.92	0.86	0.88	0.95	1	0.96	0.75	0.83	0.91	0.94
NSC_scaffold_contig595	448575	448576	0.97	0.96	0.94	0.93	0.95	0.95	0.92	0.96	0.98	0.95	0.88	1	0.91	1	0.93	0.99	0.97	0.97	0.96	0.99	0.97	0.97	1	0.98	0.95	0.99	0.89	0.96	0.94	0.97
NSC_scaffold_contig579-589	419404	419405	0.97	0.8	0.86	0.78	0.78	0.87	0.79	0.86	0.85	0.96	0.83	0.87	0.92	0.76	0.79	0.85	0.87	0.8	0.92	0.91	0.9	0.87	0.79	0.89	0.89	0.88	0.78	0.88	0.79	0.79
NSC_scaffold_contig584	208279	208280	0.97	0.95	0.85	0.95	0.77	0.86	0.83	0.82	0.89	0.88	0.85	0.9	0.93	0.94	0.97	0.88	0.92	0.85	0.9	0.93	0.93	0.91	0.85	0.9	0.91	0.92	0.89	0.89	0.89	0.88
NSC_scaffold_contig572	118186	118187	0.97	0.89	1	0.91	0.76	0.95	0.97	0.97	0.9	0.97	0.94	1	0.93	0.88	1	0.97	0.84	0.88	1	1	0.96	0.93	0.97	0.94	0.97	0.94	0.9	0.92	0.94	0.92
NSC_scaffold_contig595	361780	361781	0.97	1	0.93	0.91	0.75	0.96	1	0.97	0.93	0.94	0.85	1	1	1	0.88	1	0.96	0.91	0.88	0.91	0.97	0.92	1	0.88	0.98	1	0.86	0.9	0.87	1
NSC_scaffold_ontig562c-575-591	439542	439543	0.97	0.73	0.85	0.94	0.75	0.93	0.85	0.79	0.9	0.93	0.71	0.93	0.87	0.82	0.74	0.95	0.88	0.95	0.83	0.86	0.92	0.9	0.71	0.79	0.84	0.85	0.77	0.76	0.83	0.84
NSC_scaffold_contig579-589	684161	684162	0.97	0.92	0.88	0.94	0.82	0.97	0.92	0.94	0.98	1	0.91	0.97	0.96	1	0.9	0.96	0.94	0.88	0.94	0.95	0.96	0.98	0.96	0.91	0.96	0.91	0.85	0.9	0.92	1
NSC_scaffold_ontig562c-575-591	136718	136719	0.97	0.93	1	1	0.78	0.93	1	0.9	0.94	0.94	0.93	0.98	0.94	0.95	0.98	1	0.93	0.98	1	0.93	0.97	0.9	0.91	0.98	0.98	0.96	0.93	0.98	0.97	0.91
NSC_scaffold_contig594	147242	147243	0.97	0.91	0.92	0.96	0.81	0.93	0.87	0.95	0.91	0.92	0.85	0.99	0.94	0.98	0.99	0.97	0.88	0.91	0.92	0.93	0.99	0.96	0.94	0.98	0.94	0.94	0.89	0.98	0.94	0.93
NSC_scaffold_contig572	144329	144330	0.97	0.86	0.95	0.87	0.74	0.92	0.97	0.98	0.81	0.88	0.77	0.92	0.91	0.96	0.96	0.98	0.77	0.88	0.97	0.91	0.95	0.88	0.88	0.9	0.93	0.97	0.81	0.88	0.84	0.92
NSC_scaffold_contig596-571c	326735	326736	0.97	0.93	0.93	0.96	0.79	0.92	1	1	0.89	0.96	0.9	0.94	0.95	0.97	0.98	0.97	0.89	0.94	0.96	0.97	0.93	0.99	0.96	0.98	0.97	0.98	0.91	0.97	0.99	0.96
NSC_scaffold_contig565	72133	72134	0.97	0.9	0.95	0.93	0.79	0.96	1	0.97	0.96	1	0.85	0.88	0.92	0.95	0.97	0.93	0.96	0.8	1	0.96	0.88	0.92	0.98	0.9	0.96	0.92	0.97	0.94	1	0.97
NSC_scaffold_contig593-552c	255440	255441	0.97	0.88	0.98	0.96	0.85	0.93	0.91	0.9	0.81	0.93	0.95	0.96	0.96	0.92	1	0.88	0.97	0.88	0.95	0.96	1	0.86	0.96	0.92	0.96	0.98	0.93	0.97	0.94	0.96
NSC_scaffold_contig588	310256	310257	0.97	0.95	0.93	0.93	0.78	0.92	0.89	0.93	0.92	1	0.94	0.91	0.97	0.96	0.98	0.95	0.88	0.91	0.94	0.96	0.95	0.94	0.91	0.96	0.97	0.97	0.87	0.97	0.92	0.98
NSC_scaffold_contig592-558c-549c-548c-566	549387	549388	0.97	0.84	1	0.98	0.68	0.9	0.88	1	0.95	0.92	0.92	0.97	0.93	0.96	0.9	0.91	0.87	0.95	0.9	0.97	1	0.92	0.98	0.96	0.93	0.97	0.84	0.93	0.92	0.93
NSC_scaffold_ontig562c-575-591	290103	290104	0.97	0.93	0.94	0.97	0.87	0.95	0.99	0.96	0.97	0.92	0.94	0.94	0.97	0.95	0.98	0.97	1	0.93	0.93	0.92	1	0.91	0.93	0.97	0.91	1	0.89	0.95	0.95	0.98
NSC_scaffold_contig599	898935	898936	0.97	0.82	0.97	0.95	0.79	0.97	0.94	0.97	0.93	0.9	0.84	0.98	0.91	0.94	0.94	1	0.84	0.92	0.87	0.94	1	0.94	0.95	0.94	0.95	0.92	0.82	0.95	0.93	0.96
NSC_scaffold_contig596-571c	1027830	1027831	0.97	0.95	0.94	0.91	0.88	0.98	0.88	0.92	0.98	0.97	0.98	0.95	0.94	0.92	0.9	1	0.92	0.94	0.96	0.98	1	0.94	0.97	1	0.96	1	0.85	0.93	0.94	0.9
NSC_scaffold_contig596-571c	429009	429010	0.97	0.92	0.98	1	0.85	0.96	0.98	0.97	0.97	1	0.98	0.98	0.97	0.93	1	0.97	0.91	0.92	0.99	0.94	1	0.99	0.94	0.97	0.95	0.98	0.91	0.96	0.97	0.98
NSC_scaffold_contig590	175386	175387	0.97	0.87	0.89	0.91	0.8	0.91	0.92	0.94	0.86	0.82	0.8	0.89	0.87	0.91	0.91	0.93	0.88	0.87	0.87	0.81	0.92	0.88	0.84	0.95	0.86	0.93	0.9	0.86	0.89	0.97
NSC_scaffold_contig599	437951	437952	0.97	0.94	1	0.97	0.79	0.9	0.96	0.97	0.96	0.95	0.95	0.96	0.97	0.98	1	1	0.92	0.93	0.96	0.96	0.97	0.97	0.97	0.96	0.97	0.95	0.97	0.95	0.98	0.96
NSC_scaffold_contig596-571c	884889	884890	0.97	0.96	0.9	0.96	0.85	0.96	0.85	0.96	0.98	1	0.91	1	0.93	0.92	0.97	0.96	0.98	0.89	0.96	1	1	0.96	0.98	0.86	0.98	0.92	0.96	0.98	0.98	0.94
NSC_scaffold_contig595	385271	385272	0.97	0.9	0.89	0.97	0.79	0.98	0.84	0.9	0.91	0.94	0.9	0.98	0.95	0.92	0.91	0.86	0.91	0.91	0.97	0.97	0.97	0.99	0.92	0.88	0.96	0.94	0.8	0.97	0.92	0.91
NSC_scaffold_contig570	19095	19096	0.97	0.98	0.93	0.96	0.82	0.97	0.94	0.95	0.93	0.97	0.89	0.99	0.96	0.99	0.98	0.96	0.97	0.91	0.92	0.98	0.97	0.99	0.93	0.92	1	0.96	0.88	0.98	0.98	0.96
NSC_scaffold_contig599	551860	551861	0.97	0.89	0.84	0.89	0.83	0.91	0.85	0.93	0.84	0.81	0.9	0.94	0.94	0.94	0.8	0.88	0.92	0.83	0.92	0.98	0.94	0.94	0.95	0.87	0.87	0.94	0.84	0.86	0.87	0.9
NSC_scaffold_contig596-571c	1161797	1161798	0.97	0.92	0.85	0.95	0.88	0.87	0.94	0.93	0.94	0.79	0.87	0.94	0.98	0.88	0.94	0.97	0.87	0.87	0.96	0.94	0.96	0.95	0.84	0.86	0.94	0.92	0.83	0.85	0.97	0.89
NSC_scaffold_contig592-558c-549c-548c-566	215807	215808	0.97	0.94	0.88	0.97	0.77	0.94	0.89	0.93	0.89	0.91	0.78	0.85	0.9	0.82	0.96	0.93	0.85	0.8	0.83	0.97	0.83	0.88	0.86	0.94	0.95	0.96	0.83	0.8	0.85	0.83
NSC_scaffold_contig590	483960	483961	0.97	0.93	0.79	0.88	0.83	0.91	0.9	0.97	0.94	0.97	0.9	0.92	0.95	0.92	0.97	0.98	0.96	0.95	0.95	0.98	0.93	0.98	0.94	0.93	0.91	0.88	0.96	0.97	0.94	0.91
NSC_scaffold_contig579-589	669841	669842	0.97	0.98	0.88	0.87	0.87	0.86	0.86	0.95	0.87	0.95	0.83	0.89	1	0.88	0.95	0.97	0.73	0.87	0.88	0.93	0.87	0.99	0.92	0.97	0.95	0.88	0.96	0.85	0.98	0.92
NSC_scaffold_contig587-553c	385150	385151	0.97	0.91	0.92	0.87	0.84	0.96	0.91	0.96	0.86	0.93	0.85	0.98	0.98	1	0.98	0.98	0.92	0.96	1	0.95	0.93	0.95	0.96	0.98	0.94	0.97	0.85	0.84	0.96	0.95
NSC_scaffold_contig568-546-580	347681	347682	0.97	0.93	0.95	0.88	0.73	0.9	0.88	0.93	0.93	0.91	0.85	0.98	0.93	0.98	0.94	0.93	0.89	0.94	0.95	0.93	0.95	0.89	0.85	0.91	0.96	0.96	0.91	0.92	0.91	0.9
NSC_scaffold_contig595	125940	125941	0.97	0.93	0.9	0.95	0.76	0.96	0.9	1	0.9	0.94	0.96	0.98	0.94	1	0.92	1	0.91	0.87	1	0.92	0.95	0.93	0.97	0.88	0.88	0.96	0.93	0.91	0.96	0.93
NSC_scaffold_contig597	576954	576955	0.97	0.88	0.92	0.96	0.87	0.87	0.91	0.97	0.91	0.88	0.89	0.9	0.89	0.92	0.95	0.89	0.91	0.92	0.94	0.92	0.84	0.88	0.87	0.92	0.93	0.93	0.88	0.96	0.91	0.94
NSC_scaffold_contig587-553c	122264	122265	0.97	0.91	0.95	0.93	0.79	0.94	0.94	0.96	0.9	0.88	0.88	0.95	0.95	0.97	1	0.96	0.9	0.91	0.97	0.89	0.96	0.95	0.92	0.96	0.98	0.97	0.83	0.87	0.94	0.89
NSC_scaffold_contig596-571c	1106342	1106343	0.97	1	0.91	0.93	0.85	0.98	1	0.86	0.92	1	0.84	0.96	1	0.98	0.88	0.94	0.9	1	0.96	0.98	0.93	0.94	0.89	0.93	1	0.95	0.89	0.96	0.98	1
NSC_scaffold_contig595	274942	274943	0.97	0.76	0.9	0.86	0.8	0.93	0.92	0.9	0.83	0.93	0.82	0.9	0.85	0.98	0.96	0.83	0.86	0.93	0.91	0.93	0.96	0.94	0.93	0.88	0.85	0.84	0.88	0.91	0.85	0.72
NSC_scaffold_contig598	593612	593613	0.97	0.93	0.97	0.96	0.81	0.94	0.92	1	0.85	0.96	0.98	0.92	0.93	0.98	0.95	0.82	0.95	0.9	0.98	0.94	1	0.98	1	0.97	0.98	0.89	0.97	0.89	0.98	0.97
NSC_scaffold_contig597	96609	96610	0.97	0.94	0.94	0.91	0.69	0.94	0.93	0.93	0.93	0.97	0.89	0.99	0.97	0.97	0.95	0.9	0.94	1	0.93	0.95	0.91	0.97	0.92	0.97	0.98	0.92	0.93	0.96	0.97	0.92
NSC_scaffold_contig584	319986	319987	0.97	0.9	0.89	0.91	0.82	0.85	0.85	0.8	0.87	0.8	0.86	0.88	0.84	0.88	0.96	0.89	0.85	0.82	0.9	0.93	0.89	0.94	0.86	0.89	0.96	0.94	0.81	0.94	0.88	0.93
NSC_scaffold_contig581	157303	157304	0.97	0.74	0.93	0.77	0.83	0.87	0.89	0.89	0.86	0.83	0.82	0.85	0.97	0.86	0.93	0.73	0.86	0.81	0.86	0.78	0.73	0.9	0.94	0.93	0.91	0.82	0.84	0.77	0.96	0.88
NSC_scaffold_contig579-589	513715	513716	0.97	0.91	0.95	0.94	0.83	0.96	0.9	0.98	0.93	0.95	0.84	0.96	0.97	0.97	0.96	0.95	0.96	0.91	0.98	0.98	0.99	0.98	0.95	0.97	0.99	0.97	0.82	0.97	0.98	0.93
NSC_scaffold_contig598	849889	849890	0.97	0.89	0.86	0.96	0.78	0.96	0.92	0.98	0.91	0.97	0.85	0.95	0.89	0.88	0.91	0.98	0.91	0.88	0.93	0.98	0.96	0.92	0.98	0.86	0.92	0.93	0.83	0.94	0.97	0.88
NSC_scaffold_contig597	366625	366626	0.97	0.81	0.96	0.85	0.7	0.91	0.8	0.95	0.94	0.89	0.83	0.86	0.93	0.95	0.98	0.91	0.95	0.92	0.86	0.94	0.89	0.91	0.91	0.9	0.97	0.94	0.88	0.88	0.93	0.9
NSC_scaffold_contig594	614586	614587	0.97	0.93	0.95	0.93	0.77	0.95	0.97	0.95	0.97	0.97	0.93	0.95	0.93	0.97	0.93	0.96	0.99	0.92	0.97	0.98	0.95	0.98	0.99	0.92	0.96	0.99	0.92	0.98	0.93	0.97
NSC_scaffold_contig579-589	227431	227432	0.97	0.96	1	0.98	0.88	0.99	1	0.98	0.97	1	0.97	1	0.9	0.96	1	1	1	0.96	0.9	0.92	1	0.98	0.98	0.98	1	1	0.9	1	0.92	0.96
NSC_scaffold_contig599	694190	694191	0.97	0.92	0.92	0.99	0.74	0.92	0.96	0.95	0.88	0.89	0.93	0.94	0.94	0.92	1	0.97	0.85	0.92	0.96	0.93	0.91	0.9	0.97	0.93	0.96	0.9	0.93	0.95	0.94	0.82
NSC_scaffold_contig570	19099	19100	0.97	0.97	0.95	0.91	0.86	0.95	0.94	0.94	0.96	0.95	0.87	0.96	0.96	0.94	0.95	0.96	0.98	0.91	0.94	0.98	0.99	0.94	0.92	0.93	1	0.95	0.92	0.95	0.96	0.97
NSC_scaffold_contig592-558c-549c-548c-566	662776	662777	0.97	0.88	0.73	0.8	0.85	0.91	0.81	0.83	0.8	0.78	0.84	0.85	0.88	0.89	0.89	0.78	0.86	0.78	0.9	0.97	0.86	0.89	0.86	0.91	0.93	0.87	0.7	0.84	0.89	1
NSC_scaffold_contig542-556	10904	10905	0.97	0.95	0.87	0.96	0.75	0.92	0.97	0.93	0.9	0.95	0.98	0.97	0.95	0.92	0.97	0.96	0.96	0.93	0.96	0.97	0.94	1	0.97	0.94	0.95	0.97	0.9	0.95	0.88	0.99
NSC_scaffold_contig584	212071	212072	0.97	0.88	0.85	0.91	0.76	0.88	0.97	0.85	0.88	0.91	0.86	1	0.88	0.91	0.96	0.88	0.88	0.88	0.92	0.9	0.92	0.9	0.92	0.96	0.91	0.88	0.88	0.9	0.97	0.84
NSC_scaffold_contig579-589	592652	592653	0.97	0.88	1	0.93	0.91	0.98	0.94	1	0.96	0.94	0.8	0.93	0.97	0.94	0.84	0.94	0.92	0.96	0.93	0.93	0.92	0.96	0.92	0.92	0.98	0.94	0.96	0.9	1	0.89
NSC_scaffold_contig586	218116	218117	0.97	0.91	0.92	0.96	0.81	0.92	0.91	0.89	0.9	0.87	0.81	0.95	0.97	0.91	0.94	0.93	0.84	0.89	0.96	0.94	0.99	0.96	0.94	0.92	0.95	0.94	0.89	0.9	0.92	0.91
NSC_scaffold_contig594	90865	90866	0.97	0.89	1	0.97	0.9	0.97	1	0.93	0.86	0.92	0.93	0.93	0.98	0.98	0.97	0.97	0.94	0.97	0.9	1	0.95	0.94	1	0.93	0.96	0.97	0.9	0.95	1	0.94
NSC_scaffold_contig596-571c	1205226	1205227	0.97	0.87	0.95	0.97	0.86	0.92	0.9	0.98	0.96	0.93	0.94	0.98	0.92	1	0.91	0.95	0.9	0.98	0.96	1	0.95	0.97	0.95	0.98	0.95	0.94	0.87	0.97	0.89	0.93
NSC_scaffold_contig598	292020	292021	0.97	0.82	0.81	0.9	0.8	0.8	0.89	0.94	0.79	0.79	0.86	0.87	0.89	0.85	0.78	0.86	0.79	0.85	0.82	0.9	0.74	0.83	0.92	0.83	0.88	0.86	0.9	0.92	0.92	0.69
NSC_scaffold_contig588	179696	179697	0.97	0.92	0.93	0.92	0.88	0.91	0.85	0.9	0.88	0.92	0.84	0.98	0.92	0.96	0.97	0.97	0.88	0.88	0.96	0.98	0.91	0.95	0.96	0.91	0.96	0.95	0.89	0.92	0.95	0.96
NSC_scaffold_contig573	122654	122655	0.97	0.84	0.77	0.91	0.72	0.91	0.84	0.94	0.83	0.89	0.76	0.9	0.93	0.9	0.88	0.9	0.84	0.84	0.75	0.96	0.84	0.76	0.83	0.97	0.85	0.93	0.74	0.92	0.91	0.9
NSC_scaffold_contig577	158535	158536	0.97	0.84	0.84	0.86	0.74	0.87	0.79	0.94	0.81	0.9	0.85	0.98	0.85	0.89	0.94	0.89	0.82	0.82	0.88	0.81	0.91	0.93	0.92	0.89	0.95	0.9	0.84	0.9	0.92	0.94
NSC_scaffold_contig596-571c	644238	644239	0.97	0.93	0.98	0.89	0.93	0.93	0.96	0.87	0.94	0.89	0.92	0.94	0.96	0.9	0.98	0.88	0.89	0.94	0.93	0.96	0.89	0.91	0.93	0.9	0.99	0.96	0.91	0.97	0.92	0.92
NSC_scaffold_contig572	71081	71082	0.97	0.83	0.88	0.92	0.85	0.86	0.86	0.89	0.89	0.86	0.86	0.88	0.89	0.9	0.89	0.84	0.86	0.86	0.86	0.83	0.9	0.84	0.89	0.86	0.88	0.92	0.91	0.89	0.85	0.85
NSC_scaffold_contig596-571c	1331564	1331565	0.97	0.88	0.79	0.9	0.7	0.85	0.8	0.9	0.8	0.83	0.89	0.83	0.88	0.87	0.87	0.91	0.94	0.78	0.91	0.89	0.83	0.88	0.92	0.88	0.89	0.96	0.73	0.86	0.97	0.94
NSC_scaffold_contig587-553c	155032	155033	0.97	0.92	0.93	0.98	0.72	0.95	0.87	0.93	0.88	0.92	0.81	0.93	0.95	0.91	0.9	0.96	0.91	0.91	0.92	0.89	0.93	0.94	0.92	0.93	0.96	0.98	0.85	0.93	0.82	1
NSC_scaffold_contig596-571c	370205	370206	0.97	0.95	0.91	0.99	0.86	0.96	0.98	0.95	0.93	0.94	0.89	0.95	0.96	0.96	0.99	0.97	0.93	0.91	0.97	0.97	0.93	0.96	0.98	0.92	0.97	0.98	0.85	0.96	0.91	0.94
NSC_scaffold_ontig562c-575-591	424453	424454	0.97	0.71	0.74	0.72	0.73	0.78	0.71	0.86	0.64	0.83	0.68	0.84	0.81	0.78	0.83	0.77	0.71	0.76	0.78	0.79	0.81	0.77	0.81	0.69	0.84	0.86	0.65	0.81	0.68	0.68
NSC_scaffold_contig598	4354	4355	0.97	0.94	0.98	1	0.72	0.94	0.9	0.96	0.98	0.93	0.84	0.91	0.94	0.98	0.98	0.91	0.93	0.95	0.97	0.93	1	0.98	0.92	0.99	0.97	0.94	0.97	0.97	0.93	0.98
NSC_scaffold_contig594	635280	635281	0.97	0.79	0.8	0.88	0.85	0.93	0.94	0.91	0.91	0.83	0.95	1	0.95	0.91	0.88	0.98	0.93	0.92	1	0.86	0.87	0.88	0.97	0.87	0.85	0.92	0.83	0.92	1	0.95
NSC_scaffold_contig598	593451	593452	0.97	0.9	0.89	0.95	0.85	0.9	0.91	0.97	0.91	0.86	0.88	0.96	0.96	0.93	0.94	0.94	0.77	0.93	0.95	0.96	0.85	0.95	1	0.92	0.96	0.93	0.89	0.93	0.95	0.92
NSC_scaffold_contig596-571c	1265037	1265038	0.97	0.82	0.77	0.89	0.83	0.95	0.8	0.96	0.84	0.86	0.89	0.94	0.95	0.95	0.9	0.81	0.91	0.87	0.85	0.95	0.79	0.81	0.89	0.92	0.9	0.84	0.78	0.89	0.87	0.88
NSC_scaffold_contig568-546-580	198480	198481	0.97	0.89	0.95	0.93	0.82	0.97	0.96	1	0.97	0.91	0.83	0.97	0.89	0.99	0.96	0.93	0.98	0.92	0.88	0.98	0.92	0.98	0.94	0.9	0.96	0.95	0.88	0.97	0.97	1
NSC_scaffold_contig590	274329	274330	0.97	1	0.91	0.96	0.84	0.98	0.91	0.93	0.89	1	0.89	0.98	0.96	0.97	1	0.97	0.94	0.96	0.95	0.98	1	0.98	0.96	0.97	1	0.98	0.92	0.96	0.94	0.98
NSC_scaffold_contig596-571c	79869	79870	0.97	0.87	0.83	0.97	0.83	0.95	0.87	0.85	0.86	0.85	0.8	0.91	0.91	0.9	0.94	0.85	0.88	0.95	0.85	0.91	0.82	0.93	1	0.95	1	0.83	0.8	0.9	0.91	0.77
NSC_scaffold_contig597	282489	282490	0.97	0.97	0.93	0.98	0.76	0.93	0.93	0.92	0.95	0.97	0.92	0.93	0.94	0.95	0.95	0.94	0.88	0.84	0.98	1	0.98	0.93	0.98	0.97	1	1	0.89	0.94	0.92	0.93
NSC_scaffold_contig590	211188	211189	0.97	0.91	0.79	0.96	0.72	0.89	0.93	0.88	0.85	0.96	0.79	0.94	0.94	1	0.92	0.93	0.85	0.88	0.95	0.92	0.9	0.94	0.83	0.91	0.97	0.85	0.88	0.9	0.95	0.94
NSC_scaffold_ontig562c-575-591	110320	110321	0.97	0.96	0.85	0.95	0.81	0.98	0.88	1	0.95	0.97	0.93	1	1	0.93	0.97	0.96	0.92	0.92	0.9	1	0.96	1	1	0.97	0.97	0.97	0.81	1	1	1
NSC_scaffold_contig598	502277	502278	0.97	0.67	0.89	0.78	0.72	0.82	0.69	0.93	0.8	0.85	0.68	0.8	0.83	0.81	0.78	0.84	0.87	0.72	0.8	0.76	0.83	0.82	0.85	0.7	0.86	0.88	0.83	0.87	0.91	0.83
NSC_scaffold_contig568-546-580	311583	311584	0.97	0.87	0.83	0.89	0.72	0.88	0.77	0.9	0.83	0.7	0.86	0.94	0.82	0.89	0.96	0.96	0.78	0.94	0.89	0.86	0.85	0.88	0.9	0.95	0.94	0.97	0.79	0.9	0.93	0.9
NSC_scaffold_contig578	144002	144003	0.97	0.89	0.95	0.96	0.81	0.91	0.83	0.97	0.9	0.96	0.89	0.88	0.97	0.99	0.96	0.97	0.93	0.88	0.93	0.97	0.96	0.91	0.97	0.93	0.97	0.97	0.85	0.85	1	0.98
NSC_scaffold_contig598	61329	61330	0.97	0.93	0.88	0.94	0.74	0.91	0.9	0.98	0.9	0.91	0.8	0.93	0.91	0.89	0.98	0.96	0.87	0.88	0.95	0.89	0.93	0.88	0.95	0.9	0.99	0.92	0.85	0.91	0.9	0.96
NSC_scaffold_contig598	1129000	1129001	0.97	0.91	0.94	0.95	0.88	0.94	0.97	0.98	0.94	1	0.94	0.96	0.93	0.94	0.93	0.97	0.97	0.96	0.98	0.95	0.94	0.96	0.96	0.94	0.98	0.92	0.93	0.97	0.97	0.95
NSC_scaffold_contig595	162919	162920	0.97	0.82	0.93	0.98	0.83	0.88	0.9	0.86	0.9	0.75	0.87	0.78	1	0.96	0.86	1	0.84	0.92	0.95	0.94	0.9	0.88	0.97	0.94	0.95	0.87	0.88	0.81	0.85	0.88
NSC_scaffold_contig594	467638	467639	0.97	0.89	0.92	0.92	0.72	0.93	0.94	0.97	0.88	0.96	0.83	1	0.93	0.92	0.94	0.96	0.89	0.85	0.94	0.88	0.84	0.94	0.77	0.87	0.94	0.93	0.9	0.91	0.91	0.91
NSC_scaffold_contig599	1517324	1517325	0.97	0.95	0.85	0.89	0.74	0.85	0.9	0.85	0.88	0.9	0.89	0.99	0.93	0.93	0.93	0.93	0.87	0.82	1	1	0.96	0.86	0.91	0.88	0.97	0.97	0.85	0.86	0.96	0.91
NSC_scaffold_contig594	156783	156784	0.97	1	0.94	0.93	0.71	0.94	0.93	0.97	0.97	0.94	0.83	0.97	0.94	0.97	0.87	0.9	0.94	0.95	0.97	0.98	0.95	0.93	0.82	0.93	0.98	1	0.92	1	0.99	0.96
NSC_scaffold_contig565	55152	55153	0.97	0.93	0.79	0.93	0.85	0.89	0.93	0.94	0.88	0.94	0.91	0.94	0.85	0.89	0.97	0.93	0.92	0.94	0.81	0.95	0.95	0.92	0.93	0.93	0.91	0.86	0.94	0.89	0.81	0.91
NSC_scaffold_contig597	1227350	1227351	0.97	0.92	0.95	0.93	0.86	0.93	0.97	0.96	0.94	0.98	0.88	0.95	0.91	0.94	0.94	0.93	0.93	0.86	1	0.97	0.99	0.97	1	0.93	0.96	0.99	0.9	0.91	0.93	0.92
NSC_scaffold_contig579-589	102588	102589	0.97	0.9	0.98	0.94	0.88	1	0.89	0.98	0.91	0.95	0.94	0.91	0.97	0.94	0.95	0.9	0.98	0.93	0.94	0.95	0.88	0.98	0.94	0.98	0.97	0.97	0.92	0.91	0.98	1
NSC_scaffold_contig588	85042	85043	0.97	0.96	0.94	0.94	0.76	0.98	0.92	0.98	0.93	1	0.88	0.94	1	0.94	0.96	1	0.95	0.97	0.93	1	0.97	1	0.93	0.92	0.9	1	0.98	0.94	0.9	0.94
NSC_scaffold_contig596-571c	930799	930800	0.97	0.88	0.97	0.96	0.78	0.87	0.93	0.9	0.97	0.83	0.95	0.88	0.94	0.93	0.94	0.9	0.79	0.95	0.95	0.88	0.89	0.91	0.91	0.93	0.97	0.92	0.94	0.89	0.97	0.83
NSC_scaffold_ontig562c-575-591	501913	501914	0.97	0.91	0.95	0.92	0.84	0.97	0.94	0.97	0.97	1	0.95	0.98	0.94	0.99	0.84	1	0.95	0.97	0.92	0.99	0.86	0.96	0.95	0.91	0.97	0.98	0.89	0.98	0.95	0.95
NSC_scaffold_contig598	1013849	1013850	0.97	0.84	0.85	0.93	0.87	0.87	0.93	0.96	0.91	0.79	0.87	0.89	0.91	0.92	0.91	0.87	0.84	0.84	0.91	0.93	0.84	0.92	0.9	0.9	0.94	0.93	0.77	0.9	0.96	0.91
NSC_scaffold_contig587-553c	285468	285469	0.97	0.95	0.91	0.96	0.72	0.96	0.92	0.91	0.88	0.85	0.86	0.97	0.94	0.98	0.94	0.98	0.93	0.96	0.98	0.94	0.89	0.9	0.92	0.93	1	0.91	0.91	0.88	0.95	0.98
NSC_scaffold_contig599	1182920	1182921	0.97	0.85	0.86	0.9	0.74	0.91	0.88	0.82	0.93	0.75	0.8	0.95	0.82	0.9	0.9	0.9	0.87	0.83	0.86	0.92	0.72	0.89	0.97	0.94	0.93	0.96	0.77	0.84	0.93	0.92
NSC_scaffold_contig597	47024	47025	0.97	0.87	0.95	0.93	0.75	0.95	0.88	0.9	0.96	0.92	0.86	0.95	0.93	0.93	0.93	0.95	0.86	0.93	0.92	0.97	0.94	0.97	0.92	0.95	0.97	0.91	0.9	0.91	0.91	0.95
NSC_scaffold_contig572	63308	63309	0.97	0.86	0.92	0.95	0.79	0.91	0.88	0.97	0.96	0.81	0.92	0.95	0.95	0.95	1	0.84	0.8	0.87	0.92	0.98	0.96	0.91	0.84	0.88	0.93	0.95	0.88	0.9	0.95	0.85
NSC_scaffold_contig593-552c	450977	450978	0.97	0.9	0.94	0.91	0.93	0.91	0.88	0.95	0.8	0.92	0.81	0.92	0.93	0.91	1	0.94	0.92	0.9	0.91	0.94	0.89	0.91	0.89	0.89	0.91	1	0.89	0.83	0.92	0.9
NSC_scaffold_contig565	71966	71967	0.97	0.89	0.84	0.89	0.83	0.84	0.89	0.92	0.84	0.86	0.91	0.9	0.97	0.85	0.91	0.95	0.87	0.89	0.91	0.92	0.93	0.96	0.86	0.86	0.94	0.91	0.86	0.89	0.89	0.94
NSC_scaffold_contig583	153853	153854	0.97	0.87	0.87	0.94	0.78	0.9	0.91	0.96	0.88	0.95	0.97	0.94	0.91	0.93	0.92	0.93	0.87	0.9	0.91	0.89	0.88	0.93	0.92	0.86	0.95	0.93	0.84	0.92	0.92	0.93
NSC_scaffold_contig593-552c	455041	455042	0.97	0.84	0.98	0.96	0.9	0.95	0.95	0.95	0.92	0.96	0.95	0.98	0.95	0.94	0.93	0.93	0.95	0.9	0.98	0.94	0.98	0.97	0.91	0.94	0.99	0.92	0.87	0.91	0.91	0.94
NSC_scaffold_contig568-546-580	204700	204701	0.97	0.79	0.82	0.95	0.69	0.97	0.91	0.89	0.87	0.96	0.83	0.8	0.9	0.95	0.84	0.93	0.79	0.85	0.74	0.95	0.9	0.75	0.9	0.86	0.9	0.93	0.76	0.98	1	0.73
NSC_scaffold_contig596-571c	629994	629995	0.97	0.78	0.83	0.97	0.76	0.93	0.92	0.95	0.92	0.95	0.89	0.96	0.98	0.9	0.9	0.87	0.92	0.94	1	0.95	0.92	0.87	0.92	0.82	0.97	0.8	0.8	0.87	0.95	0.94
NSC_scaffold_contig598	364277	364278	0.97	0.95	0.94	0.95	0.77	0.95	0.91	0.95	0.97	0.97	0.88	0.97	0.95	0.95	0.97	0.94	0.88	0.84	1	0.89	0.94	0.97	0.74	0.89	0.95	0.94	0.97	0.92	0.96	0.97
NSC_scaffold_contig588	182186	182187	0.97	0.88	1	1	0.76	0.91	0.98	0.93	0.98	0.91	0.96	0.98	0.96	0.92	0.96	0.9	0.97	0.83	0.89	0.93	0.92	0.94	0.88	0.87	0.98	0.87	1	0.93	0.96	0.95
NSC_scaffold_contig599	1367792	1367793	0.97	0.87	0.93	0.87	0.85	0.9	1	0.97	0.89	0.81	0.79	0.91	0.83	0.98	0.83	0.93	0.84	0.91	0.91	0.94	0.95	0.89	0.81	0.98	0.92	0.91	0.94	1	1	0.93
NSC_scaffold_contig581	93273	93274	0.97	0.99	0.98	0.98	0.9	0.91	0.97	0.95	0.95	0.96	0.88	1	0.98	0.97	0.97	0.95	0.88	0.98	0.99	0.97	0.94	0.94	0.95	0.98	1	0.98	0.96	0.96	0.99	0.99
NSC_scaffold_contig595	607459	607460	0.97	0.96	0.97	0.97	0.81	0.99	0.96	0.94	0.97	1	0.96	0.99	0.98	0.99	0.95	0.98	0.91	0.98	0.97	0.96	0.98	0.99	0.98	0.97	0.98	0.97	0.95	0.98	0.98	0.99
NSC_scaffold_contig583	280984	280985	0.97	0.94	0.97	0.98	0.85	0.95	0.88	0.97	0.93	1	0.9	0.92	0.92	0.98	1	1	0.97	1	1	0.93	0.97	0.96	0.97	0.92	0.95	1	0.93	0.9	0.94	1
NSC_scaffold_contig579-589	436682	436683	0.97	0.89	0.93	0.91	0.86	0.93	0.94	0.98	0.9	0.93	0.9	0.94	0.94	0.94	0.94	0.95	0.94	0.95	0.88	0.97	0.9	0.99	0.94	0.94	0.93	0.94	0.92	0.95	0.94	0.97
NSC_scaffold_contig577	141087	141088	0.97	0.65	0.78	0.67	0.87	0.85	0.88	0.91	0.89	0.93	0.72	0.93	0.9	0.84	0.88	0.79	0.88	0.89	0.84	0.8	0.64	0.9	0.89	0.87	0.92	0.67	0.81	0.94	0.84	0.82
NSC_scaffold_contig583	185595	185596	0.97	0.88	0.83	0.86	0.9	0.94	0.96	0.96	0.91	0.89	0.83	0.94	0.96	0.93	0.96	0.87	0.94	0.87	0.86	0.97	0.9	0.93	0.94	0.97	0.91	0.86	0.91	0.85	0.96	0.98
NSC_scaffold_contig599	1345182	1345183	0.97	0.89	0.89	0.98	0.93	0.86	0.92	0.83	0.88	0.95	0.85	0.98	0.93	0.93	0.92	0.93	0.93	0.93	0.88	0.93	0.94	0.97	0.91	0.94	0.94	0.92	0.89	0.93	0.97	0.91
NSC_scaffold_contig597	300518	300519	0.97	0.9	0.74	0.91	0.86	0.88	0.84	0.95	0.84	0.92	0.89	0.94	0.88	0.88	0.91	0.87	0.89	0.82	0.94	0.87	0.94	0.94	0.96	0.88	0.9	0.9	0.81	0.89	0.97	0.89
NSC_scaffold_contig596-571c	462687	462688	0.97	0.84	0.98	0.98	0.9	0.97	0.96	0.85	0.95	0.94	0.94	0.93	0.95	0.91	0.92	0.88	0.94	0.84	0.92	0.95	0.94	0.9	0.93	0.96	0.91	0.97	0.91	0.94	0.88	0.85
NSC_scaffold_contig597	55014	55015	0.96	0.95	0.96	0.92	0.78	0.88	0.93	0.95	0.9	0.94	0.83	0.96	0.88	0.92	0.94	0.91	0.84	0.85	0.9	0.94	0.87	0.91	0.88	0.85	0.84	0.85	0.85	0.93	0.87	0.89
NSC_scaffold_contig596-571c	473604	473605	0.96	0.95	0.98	0.95	0.84	0.95	0.94	0.96	0.93	0.89	0.77	0.92	0.94	0.86	0.91	1	0.89	0.85	0.89	0.89	0.81	0.88	0.84	0.89	0.83	0.83	0.82	0.75	0.87	0.88
NSC_scaffold_contig581	117911	117912	0.96	0.97	0.97	0.95	0.83	0.97	1	1	0.95	0.97	0.88	0.97	0.95	0.96	0.96	0.96	0.95	0.92	1	0.97	0.91	0.98	0.97	0.95	0.9	0.88	0.88	0.93	0.82	0.9
NSC_scaffold_contig598	1029354	1029355	0.96	0.96	0.96	0.95	0.72	0.96	0.9	0.94	0.94	0.94	0.85	0.98	0.98	0.96	0.96	0.97	0.9	0.93	0.93	0.95	0.86	0.93	0.89	0.98	0.93	0.92	0.93	0.94	0.97	0.95
NSC_scaffold_contig598	968682	968683	0.96	0.94	0.94	0.87	0.85	0.88	0.9	0.94	0.89	0.93	0.9	0.95	0.87	0.87	0.85	0.91	0.87	0.83	0.85	0.84	0.79	0.89	0.84	0.89	0.83	0.79	0.84	0.94	0.85	0.86
NSC_scaffold_contig593-552c	588905	588906	0.96	0.94	0.95	0.88	0.74	0.93	0.84	0.91	0.85	0.93	0.9	0.92	0.91	0.95	0.93	0.94	0.86	0.85	0.93	0.86	0.92	0.94	0.95	0.94	0.87	0.89	0.86	0.88	0.94	0.92
NSC_scaffold_contig555-550-574	177213	177214	0.96	0.94	0.98	0.92	0.85	0.94	0.86	0.95	0.93	0.86	0.94	0.9	0.88	0.92	0.84	0.98	0.79	0.88	0.91	0.92	0.85	0.93	0.95	0.88	0.86	0.81	0.82	0.92	0.97	0.89
NSC_scaffold_contig598	57660	57661	0.96	0.93	0.93	0.89	0.54	0.87	0.88	0.97	0.81	0.79	0.79	0.75	0.96	0.94	0.93	0.8	0.85	0.85	0.92	0.88	0.92	0.84	0.9	0.9	0.81	0.85	0.8	0.83	0.92	0.89
NSC_scaffold_contig586	127399	127400	0.96	0.96	0.95	0.94	0.83	0.93	0.92	0.99	0.88	0.98	0.91	0.98	0.96	0.97	0.96	0.94	0.94	0.92	0.93	0.94	0.92	0.92	0.91	0.93	0.91	0.9	0.88	0.84	0.9	0.93
NSC_scaffold_contig597	1098630	1098631	0.96	0.97	0.97	0.91	0.67	0.94	0.87	0.93	0.91	0.89	0.83	1	0.88	0.87	0.94	0.89	0.92	0.8	0.93	0.95	0.95	0.97	0.84	0.89	0.9	0.87	0.85	0.94	0.9	0.69
NSC_scaffold_ontig562c-575-591	310118	310119	0.96	0.88	0.88	0.68	0.9	0.78	0.9	1	0.77	0.82	0.83	0.89	0.89	0.88	0.86	0.9	0.84	0.84	0.76	0.74	0.85	0.85	0.72	0.86	0.74	0.75	0.74	0.87	0.84	0.88
NSC_scaffold_contig592-558c-549c-548c-566	218840	218841	0.96	0.96	0.95	0.96	0.69	0.87	0.91	0.97	0.93	0.87	0.8	0.95	0.94	0.92	0.93	1	0.9	0.8	0.9	1	0.94	0.88	0.87	0.94	0.92	0.92	0.9	0.89	0.98	0.94
NSC_scaffold_contig579-589	202707	202708	0.96	0.98	0.96	0.97	0.96	0.91	0.94	0.85	0.87	0.91	0.89	0.97	0.94	0.94	0.95	0.96	0.96	0.9	0.98	0.9	0.95	0.97	0.93	0.97	0.85	0.9	0.88	0.96	0.94	0.96
NSC_scaffold_contig599	1286851	1286852	0.96	0.88	0.91	0.84	0.78	0.94	0.88	0.88	0.88	0.88	0.9	0.88	0.81	0.89	0.89	0.82	0.88	0.85	0.78	0.9	0.93	0.91	0.95	0.92	0.78	0.79	0.76	0.85	0.91	0.82
NSC_scaffold_contig587-553c	165393	165394	0.96	0.96	0.94	0.97	0.85	0.96	0.95	1	0.91	0.94	0.88	0.91	1	0.95	0.96	0.95	0.9	0.96	0.97	0.9	0.88	1	0.97	0.9	0.9	0.87	0.86	0.94	0.96	0.97
NSC_scaffold_contig594	574299	574300	0.96	0.95	0.96	0.9	0.88	0.81	0.78	0.96	0.81	0.93	0.83	0.93	0.96	0.89	0.95	0.88	0.82	0.85	0.93	0.94	0.93	0.94	0.85	0.93	0.83	0.88	0.88	0.95	0.91	0.89
NSC_scaffold_contig572	35512	35513	0.96	0.96	0.93	0.91	0.7	0.94	0.88	0.95	0.91	0.89	0.77	0.79	0.84	0.95	0.93	0.96	0.88	0.93	0.96	0.94	0.93	0.91	0.96	0.91	0.9	0.87	0.88	0.94	0.94	0.93
NSC_scaffold_contig592-558c-549c-548c-566	318395	318396	0.96	0.96	0.96	0.95	0.82	0.96	0.95	0.98	0.97	0.97	0.96	0.97	0.93	0.98	0.97	0.93	0.93	0.94	1	0.99	1	0.93	0.96	0.97	0.98	0.97	0.98	0.99	0.98	0.96
NSC_scaffold_contig598	633811	633812	0.96	0.96	0.95	0.9	0.78	0.97	0.95	1	0.96	0.91	0.91	0.95	0.97	0.94	0.97	0.95	0.87	0.92	0.84	0.9	0.84	0.95	0.92	0.98	0.9	0.85	0.84	0.87	0.98	0.94
NSC_scaffold_contig598	378551	378552	0.96	0.97	0.93	0.89	0.94	0.95	0.94	0.96	0.89	0.88	0.87	0.94	0.96	0.93	0.96	0.87	0.89	0.9	0.95	0.97	0.89	0.87	0.93	0.96	0.9	0.89	0.89	0.9	0.91	0.94
NSC_scaffold_contig568-546-580	200852	200853	0.96	0.94	0.96	0.88	0.81	0.95	0.87	0.85	0.91	0.81	0.93	0.9	0.91	0.98	0.89	0.9	0.87	0.87	0.91	0.86	0.88	0.9	0.86	0.86	0.8	0.83	0.88	0.91	0.89	0.83
NSC_scaffold_contig598	1022310	1022311	0.96	0.93	0.94	0.83	0.7	0.85	0.78	0.81	0.82	0.86	0.9	0.78	0.94	0.8	0.87	0.87	0.86	0.82	0.83	0.76	0.87	0.86	0.88	0.9	0.83	0.71	0.71	0.75	0.86	0.81
NSC_scaffold_contig579-589	376732	376733	0.96	0.93	0.91	0.9	0.73	0.82	0.78	0.86	0.84	0.73	0.82	0.88	0.93	0.85	0.84	0.85	0.83	0.81	0.89	0.77	0.88	0.88	0.82	0.86	0.86	0.87	0.84	0.86	0.8	0.86
NSC_scaffold_contig598	677679	677680	0.96	0.93	0.96	0.88	0.87	0.93	0.97	0.99	0.87	0.91	0.88	0.89	0.92	0.94	0.97	0.89	0.84	0.88	0.95	0.92	0.88	0.86	0.92	0.95	0.88	0.88	0.83	0.9	0.91	0.87
NSC_scaffold_contig595	303908	303909	0.96	0.94	0.94	0.82	0.83	0.91	0.94	0.96	0.86	0.81	0.83	0.8	0.92	0.9	0.93	0.98	0.89	0.83	0.88	0.94	0.95	0.95	0.86	0.94	0.88	0.86	0.81	0.89	0.84	0.97
NSC_scaffold_contig598	566981	566982	0.96	0.95	0.91	0.85	0.82	0.9	0.85	0.93	0.99	0.93	0.88	0.97	0.84	0.89	0.9	0.86	0.98	0.9	0.85	0.93	0.83	0.81	0.8	0.85	0.72	0.7	0.83	0.86	0.77	0.8
NSC_scaffold_contig572	35521	35522	0.96	0.94	0.98	0.92	0.63	0.91	0.85	0.94	0.91	0.9	0.86	0.96	0.87	0.91	0.95	0.94	0.82	0.89	0.96	0.86	0.95	0.94	0.84	0.93	0.91	0.9	0.88	0.83	0.89	0.85
NSC_scaffold_contig573	82644	82645	0.96	0.91	0.98	0.97	0.82	0.91	0.91	0.92	0.96	0.85	0.98	0.92	0.95	0.94	0.96	0.93	0.96	0.91	0.94	0.93	0.91	0.91	0.9	0.94	0.83	0.86	0.86	0.93	0.96	0.85
NSC_scaffold_contig542-556	19283	19284	0.96	0.97	0.98	0.93	0.88	0.92	0.9	0.96	0.95	0.94	0.91	1	0.97	0.93	1	0.99	0.92	0.93	0.93	0.96	0.96	1	0.91	0.95	0.92	0.91	0.87	0.95	0.94	0.93
NSC_scaffold_contig579-589	102751	102752	0.96	0.94	0.94	0.91	0.94	0.96	0.97	0.98	0.93	0.89	0.88	0.96	0.9	0.91	0.95	0.95	0.93	0.83	0.89	0.93	0.91	0.93	0.93	0.93	0.9	0.92	0.91	0.95	0.96	0.94
NSC_scaffold_contig579-589	274100	274101	0.96	0.89	0.9	0.91	0.65	0.96	0.77	0.82	0.87	0.89	0.82	0.88	0.87	0.89	0.85	0.86	0.81	0.8	0.84	0.95	0.92	0.79	0.91	0.97	0.83	0.83	0.8	0.89	0.96	1
NSC_scaffold_contig596-571c	140265	140266	0.96	0.94	0.88	0.94	0.79	0.89	0.82	0.85	0.85	0.72	0.85	0.9	0.89	0.86	0.93	0.87	0.79	0.95	0.83	0.9	0.96	0.86	0.9	0.96	0.83	0.81	0.76	0.86	0.87	0.92
NSC_scaffold_contig598	464953	464954	0.96	0.97	0.87	0.93	0.85	0.9	1	0.98	0.86	0.92	0.86	1	0.94	0.93	0.9	0.85	0.89	0.92	0.91	0.84	0.88	0.92	0.82	0.84	0.82	0.76	0.79	0.91	0.84	0.88
NSC_scaffold_contig599	1485168	1485169	0.96	0.94	0.82	0.85	0.64	0.76	0.75	0.82	0.88	0.74	0.73	0.83	0.86	0.85	0.83	0.84	0.85	0.82	0.86	0.88	0.8	0.81	0.87	0.9	0.73	0.74	0.73	0.86	0.74	0.86
NSC_scaffold_contig598	1021767	1021768	0.96	0.92	0.94	0.94	0.78	0.85	0.89	0.96	0.89	0.81	0.89	0.87	0.91	0.96	0.97	0.95	0.84	0.81	0.9	0.86	0.79	0.94	0.83	0.77	0.85	0.89	0.83	0.83	0.91	0.94
NSC_scaffold_contig596-571c	105726	105727	0.96	0.93	0.96	0.93	0.71	0.91	0.88	0.94	0.92	0.96	0.9	0.97	0.94	0.92	0.91	0.9	0.87	0.93	0.91	0.89	0.83	0.91	0.83	0.95	0.89	0.91	0.87	0.93	0.88	0.86
NSC_scaffold_contig593-552c	403589	403590	0.96	0.94	0.97	0.89	0.78	0.97	0.91	0.96	0.92	0.88	0.83	0.9	0.89	0.93	0.89	0.96	0.88	0.83	0.96	0.91	0.91	0.9	0.92	0.98	0.89	0.9	0.84	0.9	0.96	0.88
NSC_scaffold_contig592-558c-549c-548c-566	82708	82709	0.96	0.87	0.89	0.95	0.84	0.84	0.83	0.89	0.83	0.86	0.9	0.87	0.93	0.85	0.85	0.76	0.79	0.75	0.84	0.83	0.78	0.81	0.79	0.85	0.79	0.73	0.8	0.81	0.81	0.88
NSC_scaffold_contig598	148374	148375	0.96	0.87	0.96	0.88	0.73	0.86	0.83	0.91	0.74	0.76	0.77	0.93	0.92	0.79	0.96	0.86	0.9	0.79	0.84	0.81	0.83	0.87	0.77	0.88	0.82	0.81	0.75	0.9	0.9	0.92
NSC_scaffold_contig598	640944	640945	0.96	0.94	0.93	0.91	0.76	0.88	0.86	0.9	0.82	0.89	0.82	0.94	0.92	0.94	0.86	0.89	0.88	0.92	0.91	0.91	0.86	0.89	0.91	0.9	0.91	0.89	0.91	0.88	0.94	0.92
NSC_scaffold_contig583	74743	74744	0.96	0.98	0.96	0.98	0.92	0.99	0.97	0.88	0.97	0.9	0.95	1	0.98	0.95	0.94	0.96	0.98	0.94	0.94	0.95	0.92	1	0.9	0.98	0.93	0.94	0.91	0.98	0.96	0.97
NSC_scaffold_contig598	392048	392049	0.96	1	0.91	0.93	0.83	0.95	0.94	0.95	0.92	0.86	0.96	0.9	0.95	0.86	0.92	0.95	0.92	0.87	0.96	0.93	0.87	0.89	0.94	0.84	0.87	0.85	0.81	0.93	0.88	0.92
NSC_scaffold_contig598	27896	27897	0.96	0.94	0.91	0.91	0.86	0.88	0.81	0.94	0.78	0.77	0.84	0.98	0.91	0.89	0.93	0.82	0.81	0.92	0.86	0.94	0.91	0.91	0.93	0.92	0.86	0.89	0.84	0.96	0.91	0.94
NSC_scaffold_contig597	189419	189420	0.96	0.97	0.94	0.95	0.71	0.98	0.91	0.95	0.97	0.97	0.87	0.98	0.97	0.96	1	0.95	0.98	0.82	1	1	1	0.94	0.9	0.91	0.84	0.82	0.91	0.97	0.93	0.95
NSC_scaffold_contig579-589	202177	202178	0.96	0.93	0.95	0.91	0.86	0.9	0.88	0.94	0.85	0.9	0.9	0.94	0.88	0.89	0.95	0.93	0.9	0.9	0.89	0.91	0.92	0.91	0.85	0.92	0.9	0.92	0.89	0.91	0.96	0.93
NSC_scaffold_contig595	139003	139004	0.96	0.96	1	0.92	0.83	0.93	0.86	0.94	0.9	0.95	0.85	0.9	0.91	0.96	0.92	0.91	0.8	0.85	0.92	0.9	0.85	0.88	0.88	0.8	0.87	0.93	0.87	0.9	0.88	0.96
NSC_scaffold_contig597	671057	671058	0.96	0.88	1	0.87	0.71	0.84	0.86	0.93	0.85	0.64	0.78	0.98	0.88	0.91	1	0.84	0.92	0.72	0.79	0.87	0.97	0.93	0.82	0.94	0.84	0.74	0.79	0.93	0.95	0.89
NSC_scaffold_contig593-552c	394918	394919	0.96	0.94	0.97	0.98	0.83	0.96	0.98	1	0.97	0.92	0.95	0.99	0.94	0.99	0.97	0.98	0.96	0.96	0.98	0.94	0.95	0.95	0.96	0.97	0.89	0.92	0.86	0.97	0.97	1
NSC_scaffold_contig568-546-580	373254	373255	0.96	0.88	0.91	0.86	0.85	0.82	0.86	0.87	0.8	0.79	0.81	0.9	0.87	0.87	0.82	0.85	0.84	0.85	0.85	0.83	0.89	0.9	0.81	0.85	0.81	0.82	0.85	0.95	0.78	0.8
NSC_scaffold_contig598	464086	464087	0.96	0.93	0.98	0.88	0.83	0.93	0.91	0.88	0.87	0.82	0.87	0.96	0.92	0.88	0.97	0.93	0.78	0.83	0.95	1	0.73	0.97	0.96	0.93	0.91	0.86	0.84	0.76	1	0.81
NSC_scaffold_contig599	552738	552739	0.96	0.93	0.95	0.9	0.76	0.84	0.89	0.87	0.82	0.82	0.82	0.86	0.87	0.89	0.93	0.93	0.88	0.81	0.91	0.96	0.92	0.95	0.86	0.84	0.9	0.89	0.84	0.89	0.91	0.91
NSC_scaffold_contig568-546-580	150056	150057	0.96	0.89	0.94	0.9	0.76	0.89	0.93	0.98	0.72	0.8	0.84	0.91	0.92	0.79	0.85	0.95	0.8	0.89	0.88	0.88	0.94	0.89	0.9	0.85	0.85	0.77	0.71	0.89	0.93	1
NSC_scaffold_contig598	697859	697860	0.96	0.89	0.94	0.92	0.81	0.9	0.91	0.91	0.94	0.91	0.85	0.93	0.84	0.96	0.9	1	0.86	0.88	0.92	0.91	0.9	0.88	0.88	0.89	0.85	0.86	0.8	0.83	0.88	0.92
NSC_scaffold_contig565	36078	36079	0.96	0.96	0.94	0.97	0.88	0.97	0.83	1	0.95	0.93	0.88	0.9	0.93	0.98	1	0.91	0.92	0.95	0.95	0.95	0.98	0.96	0.95	0.93	0.91	0.91	0.86	0.89	0.95	0.91
NSC_scaffold_contig579-589	670348	670349	0.96	0.93	0.98	0.9	0.97	0.86	1	0.84	0.9	0.74	0.82	0.88	1	0.9	0.8	0.87	0.87	0.92	0.88	0.95	0.98	0.87	0.93	0.87	0.91	0.83	0.86	0.94	0.83	0.8
NSC_scaffold_contig592-558c-549c-548c-566	181888	181889	0.96	0.94	0.93	0.92	0.79	0.92	0.96	0.94	0.88	0.95	1	0.96	0.82	0.86	0.92	0.96	0.84	0.95	0.83	0.96	0.92	0.96	0.9	0.77	0.85	0.88	0.77	0.81	0.81	0.97
NSC_scaffold_contig579-589	276060	276061	0.96	0.89	0.92	0.81	0.8	0.93	0.9	0.94	0.81	0.78	0.75	0.94	0.87	0.88	0.97	0.82	0.81	0.91	0.91	0.93	0.97	0.78	0.87	0.83	0.81	0.84	0.72	0.78	0.89	0.87
NSC_scaffold_contig584	68234	68235	0.96	0.96	0.95	0.93	0.9	0.88	0.94	0.91	0.95	0.81	0.93	0.96	0.94	0.91	0.9	0.92	0.93	0.84	0.9	0.91	0.87	0.88	0.88	0.92	0.9	0.93	0.87	0.91	0.93	0.88
NSC_scaffold_contig596-571c	1228915	1228916	0.96	0.96	0.95	0.93	0.78	0.93	0.91	0.97	0.93	0.89	0.86	0.94	0.93	0.95	0.95	0.94	0.88	0.86	0.89	0.94	0.91	0.9	0.97	0.92	0.89	0.85	0.76	0.92	0.89	0.89
NSC_scaffold_contig596-571c	18759	18760	0.96	0.91	0.96	0.9	0.7	0.78	0.88	1	0.91	0.81	0.79	0.86	0.85	0.88	0.9	0.86	0.83	0.91	0.84	0.8	0.86	0.86	0.93	0.88	0.82	0.86	0.72	0.83	0.89	0.8
NSC_scaffold_contig555-550-574	35435	35436	0.96	0.92	0.93	0.93	0.82	0.9	0.85	0.95	0.88	0.92	0.89	1	0.97	0.99	0.91	0.94	0.8	0.83	0.91	0.94	0.98	0.97	0.92	0.9	0.88	0.9	0.85	0.95	0.91	0.97
NSC_scaffold_contig593-552c	623564	623565	0.96	0.97	0.96	0.91	0.81	0.96	0.92	0.93	0.85	0.91	0.86	0.95	0.94	0.93	0.92	0.95	0.88	0.91	0.95	0.93	0.93	0.93	0.99	0.94	0.94	0.94	0.91	0.93	0.95	0.94
NSC_scaffold_contig573	151854	151855	0.96	0.94	0.97	0.92	0.68	0.89	0.91	0.99	0.9	0.92	0.87	0.97	0.98	0.95	0.9	0.93	0.92	0.91	0.94	0.95	0.91	0.95	0.85	0.84	0.93	0.88	0.9	0.95	0.86	0.94
NSC_scaffold_contig582	167259	167260	0.96	0.98	0.96	0.97	0.64	0.94	0.99	0.92	0.92	0.88	0.88	1	0.95	0.97	0.97	0.94	0.96	0.96	0.97	0.94	0.95	0.96	0.9	0.92	0.92	0.94	0.89	0.95	0.97	0.93
NSC_scaffold_contig594	653003	653004	0.96	0.97	0.99	0.94	0.76	0.97	0.97	0.94	0.91	0.97	0.89	0.92	0.94	0.96	0.96	0.95	0.92	0.97	0.99	0.99	0.94	0.99	0.97	0.98	0.88	0.94	0.86	0.96	0.95	0.99
NSC_scaffold_contig598	591499	591500	0.96	0.98	0.98	0.94	0.88	0.92	0.88	1	0.91	1	0.88	0.91	0.95	0.95	0.97	0.92	0.92	0.9	0.96	0.93	0.95	0.95	0.92	0.98	0.91	0.94	0.87	0.89	0.86	0.94
NSC_scaffold_contig595	821749	821750	0.96	0.91	0.88	0.91	0.71	0.87	0.89	0.82	0.86	0.89	0.79	0.93	0.77	0.87	0.87	0.93	0.79	0.87	0.9	0.78	0.81	0.76	0.74	0.93	0.86	0.77	0.76	0.89	0.82	0.73
NSC_scaffold_contig582	271987	271988	0.96	0.9	0.94	0.88	0.81	0.87	0.93	0.94	0.88	0.82	0.87	0.9	0.94	0.88	0.95	0.9	0.86	0.86	0.91	0.89	0.91	0.91	0.82	0.89	0.88	0.82	0.77	0.89	0.88	0.83
NSC_scaffold_contig593-552c	196097	196098	0.96	0.95	0.97	0.91	0.83	0.91	0.86	0.88	0.87	0.93	0.82	0.97	0.97	0.94	0.88	0.91	0.84	0.86	0.94	0.97	0.88	0.96	0.91	0.98	0.92	0.8	0.81	0.91	0.89	1
NSC_scaffold_contig595	263897	263898	0.96	0.88	0.94	0.97	0.79	0.89	0.84	0.94	0.9	0.85	0.86	0.92	0.9	0.96	0.97	0.99	0.92	0.93	0.92	0.92	0.91	0.96	0.9	0.87	0.82	0.84	0.87	0.93	0.94	0.85
NSC_scaffold_contig594	396862	396863	0.96	0.93	0.98	0.96	0.88	0.93	0.92	0.95	0.91	0.96	0.92	0.84	0.94	0.96	0.96	0.81	0.93	0.91	0.94	0.96	0.8	0.91	0.94	0.91	0.92	0.84	0.86	1	0.95	1
NSC_scaffold_contig579-589	346317	346318	0.96	0.95	0.97	0.94	0.85	0.94	0.93	0.95	0.97	0.95	0.94	0.96	0.94	0.95	0.93	0.95	0.92	0.92	0.91	0.98	0.96	0.94	0.93	0.97	0.92	0.89	0.83	0.94	0.95	0.97
NSC_scaffold_contig592-558c-549c-548c-566	460601	460602	0.96	0.91	0.89	0.81	0.69	0.95	0.85	0.96	0.89	0.88	0.78	0.95	0.97	0.92	0.9	0.94	0.82	0.87	0.95	0.9	0.94	0.9	0.83	0.87	0.78	0.86	0.84	0.88	0.86	0.94
NSC_scaffold_contig594	522795	522796	0.96	0.92	0.88	0.88	0.84	0.93	0.87	0.85	0.81	0.89	0.83	0.92	0.83	0.94	0.85	0.87	0.89	0.85	0.92	0.86	0.87	0.88	0.77	0.83	0.81	0.87	0.82	0.87	0.84	0.88
NSC_scaffold_contig598	646021	646022	0.96	0.98	0.98	0.94	0.84	0.99	0.91	0.93	0.99	0.9	0.96	0.92	0.95	0.94	0.86	0.84	0.94	0.88	0.97	0.93	0.88	0.94	0.88	0.89	0.9	0.93	0.95	0.89	0.89	0.94
NSC_scaffold_contig593-552c	550180	550181	0.96	0.9	0.92	0.75	0.79	0.81	0.82	0.91	0.89	0.81	0.73	0.86	0.89	0.8	0.88	0.81	0.83	0.84	0.88	0.87	0.76	0.89	0.75	0.82	0.76	0.88	0.77	0.89	0.89	0.78
NSC_scaffold_contig572	45036	45037	0.96	0.94	0.97	1	0.82	0.86	0.93	0.91	0.94	0.97	0.92	0.98	0.89	0.91	0.96	0.93	0.9	0.91	0.95	0.91	0.95	0.96	0.9	0.93	0.93	0.92	0.89	0.92	0.96	0.91
NSC_scaffold_ontig562c-575-591	379978	379979	0.96	0.91	0.91	0.82	0.86	0.88	0.92	0.99	0.86	0.83	0.83	0.85	0.94	0.89	0.84	0.91	0.87	0.84	0.95	0.91	0.9	0.87	0.93	0.79	0.82	0.82	0.89	0.9	0.95	0.91
NSC_scaffold_contig592-558c-549c-548c-566	410813	410814	0.96	0.94	0.93	0.96	0.79	0.9	0.86	0.97	0.88	0.86	0.89	0.91	0.94	0.92	0.91	0.94	0.92	0.77	0.95	0.96	0.93	0.91	0.94	0.88	0.9	0.8	0.76	0.94	0.88	0.88
NSC_scaffold_contig555-550-574	126963	126964	0.96	0.97	0.94	0.86	0.78	0.95	0.79	0.93	0.88	0.89	0.77	0.9	0.88	0.94	0.94	0.94	0.88	0.89	0.96	0.93	0.9	0.95	0.87	0.88	0.91	0.9	0.83	0.89	0.98	1
NSC_scaffold_contig593-552c	3996	3997	0.96	0.96	0.95	0.91	0.85	0.89	0.77	0.96	0.83	0.81	0.87	0.9	0.94	0.86	0.89	0.93	0.83	0.86	0.88	0.89	0.9	0.86	0.93	0.93	0.92	0.83	0.89	0.87	0.9	0.94
NSC_scaffold_contig596-571c	257043	257044	0.96	0.93	0.88	0.95	0.85	0.93	0.93	1	0.94	0.95	0.83	0.95	0.9	0.93	0.88	0.93	0.84	0.86	0.9	0.86	0.97	0.93	0.92	0.91	0.78	0.87	0.82	0.98	0.93	0.97
NSC_scaffold_contig598	733461	733462	0.96	0.89	0.94	0.96	0.81	0.88	0.84	0.93	0.97	0.89	0.83	0.95	0.9	0.82	0.96	0.91	0.9	0.87	0.89	0.93	0.83	0.9	0.89	0.84	0.88	0.75	0.76	0.94	0.89	0.93
NSC_scaffold_contig596-571c	30484	30485	0.96	0.89	0.92	0.9	0.77	0.9	0.91	0.91	0.92	0.87	0.91	0.9	0.92	0.93	0.83	0.92	0.86	0.84	0.93	0.92	0.85	0.87	0.76	1	0.88	0.79	0.79	0.91	0.9	0.93
NSC_scaffold_contig586	136143	136144	0.96	0.92	0.98	0.92	0.78	0.9	0.93	0.91	0.89	0.94	0.82	0.92	0.89	0.89	0.9	0.86	0.88	0.89	0.93	0.87	0.84	0.92	0.9	0.9	0.88	0.88	0.78	0.87	0.92	0.88
NSC_scaffold_ontig562c-575-591	230505	230506	0.96	0.9	0.96	0.88	0.7	0.89	0.83	0.94	0.88	0.85	0.76	0.91	0.94	0.89	0.96	0.92	0.86	0.83	0.92	0.97	0.91	0.93	0.95	0.91	0.9	0.83	0.84	0.88	0.96	0.9
NSC_scaffold_contig599	1517457	1517458	0.96	0.94	0.96	0.97	0.7	0.96	0.95	0.98	0.92	0.94	0.92	0.95	0.9	0.96	0.92	0.97	0.94	0.92	1	0.94	0.92	0.94	0.97	0.92	0.93	0.86	0.89	0.95	0.92	0.9
NSC_scaffold_contig581	193580	193581	0.96	0.93	1	0.9	0.87	0.97	1	0.97	0.94	0.95	0.84	0.96	0.94	0.87	0.88	0.82	0.9	0.91	0.93	0.81	0.89	0.87	0.77	0.87	0.75	0.79	0.91	0.85	0.81	0.85
NSC_scaffold_contig596-571c	214897	214898	0.96	0.95	0.97	0.96	0.84	0.96	0.96	0.96	0.94	0.9	0.91	0.93	0.92	0.91	0.93	0.95	0.9	0.92	0.94	0.9	0.89	0.97	0.91	0.95	0.91	0.91	0.83	0.9	0.93	0.97
NSC_scaffold_contig570	18919	18920	0.96	0.98	0.95	0.91	0.91	0.88	0.93	0.89	0.86	0.88	0.82	0.88	0.88	0.91	0.91	0.95	0.9	0.88	0.93	0.91	0.9	0.9	0.88	0.96	0.94	0.87	0.87	0.86	0.93	0.86
NSC_scaffold_contig588	322349	322350	0.96	1	0.98	0.96	0.91	0.95	0.98	1	1	0.96	0.93	1	0.97	0.97	0.96	0.99	0.98	0.95	0.96	1	0.98	0.96	1	0.97	0.95	0.91	0.94	0.95	0.97	0.95
NSC_scaffold_contig595	322420	322421	0.96	1	0.98	0.95	0.85	0.93	0.95	0.99	0.94	0.93	0.93	0.97	0.92	1	0.95	0.94	0.95	0.9	1	0.98	1	0.96	1	0.93	0.94	0.94	0.89	0.96	0.93	0.9
NSC_scaffold_contig597	1005194	1005195	0.96	0.93	0.91	0.82	0.83	0.91	0.95	0.9	0.88	0.73	0.81	0.93	0.95	0.87	0.92	0.87	0.87	0.82	0.88	0.93	0.8	0.96	0.77	0.81	0.85	0.88	0.77	0.96	0.81	0.9
NSC_scaffold_contig599	820970	820971	0.96	0.87	1	0.89	0.87	0.93	0.85	0.95	0.95	0.86	0.83	0.96	0.87	0.88	0.89	0.97	0.87	0.85	0.96	0.77	0.89	0.9	0.94	0.95	0.84	0.84	0.83	0.94	0.92	0.87
NSC_scaffold_contig599	578611	578612	0.96	0.86	0.79	0.88	0.71	0.88	0.84	0.91	0.8	0.79	0.83	0.85	0.84	0.8	0.86	0.9	0.86	0.77	0.91	0.81	0.73	0.82	0.85	0.81	0.76	0.63	0.71	0.86	0.75	0.69
NSC_scaffold_contig568-546-580	46812	46813	0.96	0.85	0.88	0.94	0.57	0.82	0.88	0.77	0.87	0.76	0.82	0.73	0.71	0.89	0.79	0.75	0.78	0.84	0.84	0.93	0.89	0.83	0.72	0.76	0.83	0.78	0.78	0.82	0.8	0.78
NSC_scaffold_contig590	483768	483769	0.96	0.85	0.88	0.92	0.66	0.92	0.9	0.88	0.84	0.83	0.82	0.86	0.87	0.95	0.92	0.95	0.82	0.8	0.86	0.84	0.91	0.87	0.91	0.95	0.83	0.74	0.78	0.88	0.87	1
NSC_scaffold_contig593-552c	613550	613551	0.96	0.91	1	0.93	0.7	1	0.88	0.9	0.93	0.75	0.97	1	0.85	0.91	0.9	0.98	0.88	0.97	0.91	0.97	1	0.93	0.9	0.98	0.9	0.88	0.86	0.95	1	1
NSC_scaffold_contig582	36914	36915	0.96	0.96	0.94	0.88	0.79	0.85	0.92	0.97	0.81	0.7	0.94	1	0.88	0.85	1	0.83	0.85	0.87	0.81	0.78	0.93	0.81	0.92	0.95	0.83	0.83	0.93	0.85	0.84	0.85
NSC_scaffold_contig599	270438	270439	0.96	1	0.97	0.93	0.8	0.89	0.93	0.83	0.86	0.85	0.94	0.97	0.95	0.84	0.95	0.97	0.89	0.89	0.87	0.94	0.96	0.93	0.9	0.89	0.88	0.9	0.74	0.97	0.88	0.97
NSC_scaffold_contig596-571c	18918	18919	0.96	0.96	0.93	0.91	0.82	0.93	0.88	0.92	0.87	0.97	0.86	1	0.96	0.94	0.97	0.98	0.92	0.88	0.87	0.97	0.87	0.94	0.97	0.91	0.93	0.86	0.87	0.93	0.88	0.95
NSC_scaffold_contig586	170888	170889	0.96	0.94	0.95	0.99	0.93	0.97	0.95	0.93	0.94	0.96	0.95	0.91	0.97	0.91	0.97	0.91	0.96	0.87	0.93	0.89	0.9	0.9	0.9	0.88	0.86	0.9	0.76	0.88	0.89	0.9
NSC_scaffold_contig579-589	305904	305905	0.96	0.88	0.89	0.87	0.7	0.88	0.93	0.89	0.83	0.86	0.88	0.85	0.84	0.9	0.86	0.84	0.76	0.89	0.89	0.94	0.8	0.9	0.86	0.75	0.86	0.81	0.76	0.9	0.95	0.84
NSC_scaffold_contig597	989169	989170	0.96	1	0.97	0.92	0.72	0.95	0.92	0.96	0.92	0.85	0.91	0.93	0.93	0.96	1	0.94	0.9	0.96	0.97	0.82	0.91	0.92	0.89	0.9	0.9	0.7	0.85	0.92	0.85	0.89
NSC_scaffold_contig597	523402	523403	0.96	0.95	0.92	0.96	0.8	0.97	0.86	0.96	0.88	0.96	0.91	0.94	0.94	0.96	0.96	0.9	0.82	0.83	0.9	0.94	0.95	0.9	0.91	0.95	0.92	0.9	0.88	0.91	0.94	0.94
NSC_scaffold_contig596-571c	1185088	1185089	0.96	0.91	0.91	0.96	0.74	0.89	0.77	0.97	0.88	0.87	0.86	0.93	0.89	0.91	0.82	0.92	0.89	1	0.94	0.91	0.91	0.81	0.88	0.85	0.89	0.88	0.85	0.93	0.93	0.87
NSC_scaffold_contig599	168962	168963	0.96	0.9	0.91	0.98	0.82	0.97	0.95	0.97	0.94	0.95	0.86	0.95	0.95	0.94	0.92	0.9	0.97	0.96	0.98	0.95	0.96	0.98	0.92	0.96	0.98	1	0.96	0.95	0.92	0.94
NSC_scaffold_contig598	632780	632781	0.96	0.92	0.94	0.88	0.84	0.88	0.9	0.83	0.9	0.93	0.87	0.85	0.83	0.86	0.93	0.89	0.81	0.85	0.95	0.86	0.82	0.9	0.89	0.83	0.87	0.92	0.86	0.89	0.86	0.92
NSC_scaffold_contig598	245816	245817	0.96	0.96	0.86	0.91	0.83	0.85	0.93	0.96	0.82	0.9	0.8	0.94	0.88	0.72	0.88	0.82	0.83	0.85	0.94	0.78	0.79	0.73	0.77	0.89	0.83	0.65	0.8	0.78	0.83	0.88
NSC_scaffold_contig596-571c	990076	990077	0.96	0.93	0.9	0.86	0.81	0.82	0.76	0.89	0.86	0.82	0.89	0.88	0.89	0.75	0.79	0.89	0.87	0.83	0.83	0.9	0.83	0.88	0.86	0.83	0.86	0.83	0.7	0.88	0.98	0.9
NSC_scaffold_contig593-552c	591438	591439	0.96	0.92	0.94	0.98	0.78	0.9	0.94	0.95	0.8	0.95	0.76	0.86	0.96	0.98	0.87	0.96	0.89	0.79	0.92	0.96	0.97	0.96	1	0.92	0.91	0.88	0.83	0.98	0.98	1
NSC_scaffold_contig593-552c	258467	258468	0.96	0.92	0.94	0.85	0.62	0.83	0.83	0.94	0.82	0.9	0.72	0.9	0.79	0.87	0.89	0.91	0.86	0.93	0.87	0.96	0.76	0.94	0.67	0.87	0.86	0.86	0.71	0.81	0.91	0.79
NSC_scaffold_contig583	181849	181850	0.96	0.95	0.93	0.9	0.85	0.92	0.81	0.84	0.92	0.9	0.84	0.91	0.93	0.88	0.89	0.84	0.92	0.91	0.92	0.89	0.88	0.8	0.86	0.97	0.93	0.92	0.91	0.95	0.96	0.83
NSC_scaffold_contig582	118146	118147	0.96	0.94	0.9	0.86	0.81	0.94	0.86	1	0.93	0.95	0.79	0.88	0.95	0.95	0.92	0.94	0.87	0.83	0.92	0.92	0.98	0.87	0.86	0.92	0.88	0.86	0.9	0.9	0.92	0.95
NSC_scaffold_contig598	823546	823547	0.96	0.94	0.93	0.92	0.81	0.86	0.97	0.95	0.87	0.92	0.89	0.98	0.92	0.9	0.9	0.89	0.84	0.89	0.88	0.85	0.79	0.92	0.92	0.9	0.82	0.92	0.86	0.88	0.85	0.92
NSC_scaffold_contig587-553c	134847	134848	0.96	0.91	0.94	0.98	0.78	0.91	0.94	0.93	0.92	0.83	0.89	0.96	0.88	0.83	0.9	0.93	0.84	0.93	0.97	0.83	0.93	0.9	0.9	0.94	0.91	0.87	0.89	0.96	0.93	0.91
NSC_scaffold_contig599	168960	168961	0.96	0.96	0.98	1	0.82	0.99	1	0.97	0.97	0.95	0.92	0.97	0.98	0.91	0.94	0.97	0.94	0.95	0.98	0.9	1	0.93	0.94	0.97	0.95	0.93	0.9	0.94	0.93	0.9
NSC_scaffold_contig577	94532	94533	0.96	0.98	1	0.91	0.69	0.9	0.97	0.98	0.9	0.87	0.81	1	0.97	0.98	1	0.96	0.9	0.92	0.98	0.96	0.93	0.96	0.89	0.94	0.96	0.9	0.88	0.92	0.94	0.96
NSC_scaffold_contig594	187151	187152	0.96	0.92	0.9	0.94	0.86	0.94	0.87	0.94	0.94	0.91	0.85	0.78	0.92	0.88	0.86	0.93	0.85	0.77	0.9	1	0.98	0.97	0.89	0.82	0.82	0.9	0.83	0.85	0.92	0.95
NSC_scaffold_contig582	106575	106576	0.96	0.98	0.95	0.97	0.75	0.96	1	0.91	0.89	0.89	0.88	0.95	0.95	0.97	0.95	0.94	0.91	0.87	0.91	0.99	0.94	0.93	0.95	0.95	0.91	0.95	0.92	0.95	0.91	0.94
NSC_scaffold_contig598	1157146	1157147	0.96	0.9	0.96	0.91	0.79	0.94	0.93	0.95	0.88	0.91	0.87	0.95	0.96	0.97	0.94	0.96	0.9	0.92	0.96	0.96	0.86	0.94	0.84	0.95	0.9	0.88	0.83	0.85	0.96	0.96
NSC_scaffold_ontig562c-575-591	213480	213481	0.96	0.88	0.92	0.89	0.75	0.9	0.83	0.98	0.88	0.86	0.91	0.91	0.93	0.93	0.84	0.87	0.87	0.79	0.96	0.93	0.96	0.9	0.96	0.9	0.87	0.85	0.78	0.89	0.89	0.84
NSC_scaffold_contig590	104070	104071	0.96	0.94	0.97	0.95	0.74	0.89	0.85	0.9	0.88	0.91	0.92	0.95	0.86	0.93	0.97	0.95	0.93	0.93	0.96	0.92	0.87	0.89	0.94	0.93	0.89	0.93	0.83	0.89	0.92	0.93
NSC_scaffold_contig599	684610	684611	0.96	0.94	0.87	0.92	0.79	0.89	0.91	0.92	0.84	0.87	0.88	0.95	0.9	0.86	0.91	0.89	0.96	0.85	0.84	0.86	0.9	0.87	0.91	0.93	0.85	0.85	0.87	0.92	0.89	0.84
NSC_scaffold_contig590	434785	434786	0.96	0.93	0.95	0.89	0.83	0.83	0.89	0.96	0.81	0.95	0.85	0.91	0.91	0.92	0.97	0.93	0.89	0.83	0.92	0.93	0.91	0.87	0.85	0.9	0.86	0.93	0.83	0.86	0.93	0.95
NSC_scaffold_contig598	528015	528016	0.96	0.91	0.97	0.97	0.81	0.94	0.93	0.96	0.94	0.89	0.86	0.97	0.97	0.95	0.94	0.92	0.94	0.88	0.93	0.98	0.87	0.92	0.87	0.95	0.91	0.82	0.88	0.94	0.94	0.95
NSC_scaffold_contig590	37167	37168	0.96	0.89	0.94	0.85	0.79	0.89	0.91	0.89	0.91	0.91	0.79	0.92	0.89	0.93	0.84	0.9	0.85	0.8	0.88	0.84	0.92	0.96	0.91	0.89	0.9	0.76	0.8	0.89	0.93	0.93
NSC_scaffold_ontig562c-575-591	597409	597410	0.96	0.89	0.94	0.94	0.84	0.92	0.83	0.92	0.83	0.9	0.83	0.97	0.96	0.91	0.9	0.88	0.83	0.82	0.88	0.93	0.9	0.95	0.91	0.93	0.89	0.86	0.88	0.9	0.89	0.87
NSC_scaffold_contig594	491231	491232	0.96	0.93	0.92	0.91	0.79	0.86	0.85	0.95	0.87	0.93	0.82	0.94	0.96	0.9	0.89	0.9	0.85	0.84	0.93	0.89	0.96	0.86	0.9	0.89	0.91	0.89	0.84	0.83	0.86	0.89
NSC_scaffold_contig584	301129	301130	0.96	0.97	0.9	0.96	0.85	0.9	0.82	0.83	0.85	0.78	0.89	0.82	0.91	0.85	0.9	0.94	0.85	0.92	0.87	0.93	0.91	0.83	0.88	0.89	0.88	0.85	0.72	0.83	0.94	0.82
NSC_scaffold_contig599	1333328	1333329	0.96	0.97	0.97	0.91	0.73	0.9	0.93	0.91	0.93	0.93	0.92	0.95	0.95	0.94	0.93	0.96	0.95	0.93	0.95	0.98	0.88	0.93	0.82	0.92	0.93	0.93	0.85	0.96	0.88	0.96
NSC_scaffold_contig598	78731	78732	0.96	0.91	1	0.95	0.79	0.92	0.86	0.95	0.93	0.88	0.89	0.89	0.94	0.97	0.93	0.84	0.84	0.96	0.96	0.95	0.92	0.95	0.9	0.94	0.9	0.9	0.88	0.9	0.93	0.9
NSC_scaffold_contig593-552c	415407	415408	0.96	0.95	0.98	0.93	0.72	0.98	0.94	0.95	0.89	0.98	0.84	0.95	0.95	0.92	0.94	0.92	0.83	0.9	0.93	0.95	0.99	0.94	0.96	0.92	0.93	0.9	0.82	0.92	0.98	0.98
NSC_scaffold_contig598	1380203	1380204	0.96	1	0.97	0.92	0.78	0.94	0.87	1	0.92	0.9	0.95	1	0.95	0.94	0.96	0.95	0.95	0.88	0.95	0.99	0.86	1	0.94	0.96	0.96	0.89	0.87	0.96	0.92	0.93
NSC_scaffold_contig581	171294	171295	0.96	0.92	0.98	0.95	0.86	0.92	0.93	0.96	0.92	0.92	0.91	0.91	0.93	0.92	0.96	0.92	0.86	0.92	1	0.96	0.96	0.95	0.93	0.93	0.93	0.87	0.88	0.94	0.95	0.95
NSC_scaffold_contig578	62580	62581	0.96	0.87	1	0.85	0.81	0.86	0.83	0.79	0.84	0.8	0.82	0.83	0.9	0.83	0.89	0.87	0.83	0.8	0.89	0.92	0.86	0.87	0.82	0.96	0.79	0.8	0.89	0.95	0.89	0.9
NSC_scaffold_contig597	786057	786058	0.96	0.92	0.98	0.96	0.88	0.96	0.92	0.96	0.92	0.98	0.89	0.95	0.97	0.99	0.92	0.94	0.96	0.98	0.96	1	0.96	0.97	0.91	0.98	0.93	0.88	0.88	0.96	0.95	0.92
NSC_scaffold_contig599	622486	622487	0.96	0.91	1	0.94	0.77	0.96	0.88	0.89	0.8	0.73	0.81	0.92	0.91	0.84	0.96	0.81	0.93	0.83	0.94	0.95	0.92	0.83	0.94	0.93	0.9	0.87	0.77	0.84	0.93	1
NSC_scaffold_contig598	218691	218692	0.96	0.95	0.98	0.94	0.82	0.87	0.93	0.96	0.95	0.8	0.85	0.86	0.96	0.92	0.94	0.95	0.8	0.85	0.98	0.98	0.85	0.93	0.92	0.91	0.94	0.88	0.82	0.95	0.93	0.93
NSC_scaffold_contig583	175621	175622	0.96	0.91	0.95	0.92	0.8	0.91	0.96	0.92	0.83	0.87	0.88	0.94	0.88	0.93	0.92	0.9	0.81	0.92	0.85	0.93	0.86	0.92	0.89	0.9	0.83	0.91	0.76	0.87	0.9	0.83
NSC_scaffold_contig596-571c	349818	349819	0.96	0.95	0.97	0.9	0.87	0.87	0.91	0.93	0.85	0.81	0.81	0.9	0.84	0.93	0.95	0.87	0.77	0.82	0.96	0.92	0.88	0.92	0.87	0.92	0.9	0.95	0.88	0.97	0.92	1
NSC_scaffold_contig568-546-580	321430	321431	0.96	0.9	0.93	0.89	0.72	0.88	0.94	0.86	0.85	0.86	0.82	0.93	0.93	0.82	0.92	0.89	0.88	0.89	0.97	0.96	0.91	0.93	0.9	0.86	0.89	0.89	0.89	0.95	0.91	0.96
NSC_scaffold_contig598	190874	190875	0.96	0.86	0.79	0.78	0.68	0.82	0.81	0.91	0.83	0.77	0.73	0.8	0.88	0.7	0.74	0.89	0.81	0.67	0.69	0.89	0.82	0.7	0.65	0.74	0.65	0.81	0.64	0.73	0.56	0.64
NSC_scaffold_contig555-550-574	187847	187848	0.96	0.95	0.88	0.81	0.75	0.91	0.9	0.85	0.88	0.9	0.91	0.91	0.91	0.98	0.78	0.83	0.87	0.87	0.88	0.94	0.85	0.92	0.94	0.94	0.87	0.87	0.78	0.89	0.91	0.92
NSC_scaffold_contig593-552c	616153	616154	0.96	0.94	0.9	0.9	0.85	0.92	0.94	0.97	0.9	0.91	0.8	0.85	0.92	0.94	0.96	0.91	0.84	0.9	0.93	0.96	0.8	0.93	0.95	0.91	0.86	0.91	0.87	0.93	0.88	0.94
NSC_scaffold_contig582	162116	162117	0.96	0.97	0.96	0.93	0.64	0.94	0.95	0.9	0.84	1	0.92	0.92	0.87	0.96	0.96	0.9	0.92	0.83	1	0.96	0.91	0.96	0.95	0.95	0.95	0.85	0.82	0.96	0.87	0.97
NSC_scaffold_contig573	88706	88707	0.96	0.94	0.87	0.95	0.75	0.96	0.91	0.94	0.81	0.86	0.86	0.93	0.84	0.95	0.9	0.96	0.87	0.91	0.92	0.88	1	0.89	0.87	0.77	0.85	0.87	0.77	0.91	0.89	0.81
NSC_scaffold_contig598	385932	385933	0.96	0.96	0.96	0.85	0.81	0.87	0.83	0.96	0.89	0.9	0.79	0.9	0.96	0.96	0.94	0.98	0.78	0.85	0.92	0.88	0.85	0.9	0.82	0.93	0.95	0.84	0.86	0.95	0.86	0.84
NSC_scaffold_contig588	68926	68927	0.96	1	0.97	0.98	0.86	0.95	0.91	0.96	0.9	0.86	0.89	0.95	0.86	0.91	0.96	0.92	0.86	0.87	0.91	0.98	0.91	0.93	0.98	0.93	0.96	0.92	0.89	0.94	0.96	0.89
NSC_scaffold_contig598	1240204	1240205	0.96	0.91	0.88	0.91	0.82	0.92	0.76	0.91	0.92	0.93	0.86	0.92	0.91	0.88	0.91	0.94	0.81	0.77	0.95	0.9	0.94	0.86	0.89	0.85	0.88	0.84	0.78	0.81	0.92	0.93
NSC_scaffold_contig595	757142	757143	0.96	0.85	0.96	0.93	0.68	0.89	0.93	0.97	0.84	0.83	0.9	0.91	0.95	0.93	0.97	0.85	0.76	0.87	0.93	0.7	0.87	0.91	0.92	0.9	0.84	0.71	0.84	0.91	0.88	0.83
NSC_scaffold_contig594	661798	661799	0.96	0.95	0.98	0.83	0.82	0.94	0.88	1	0.91	0.87	0.9	0.97	0.95	0.9	0.98	0.96	0.85	0.83	0.87	0.98	0.88	0.91	0.98	0.88	0.92	0.92	0.82	0.88	0.95	0.95
NSC_scaffold_contig595	874534	874535	0.96	0.94	0.95	0.96	0.59	0.94	0.88	0.91	0.86	0.92	0.88	0.92	0.92	0.92	0.99	0.92	0.91	0.89	0.98	0.97	0.95	0.92	0.94	0.97	0.93	0.9	0.84	0.9	0.93	0.86
NSC_scaffold_contig597	1125898	1125899	0.96	0.9	0.9	0.86	0.86	0.86	0.91	0.92	0.93	0.89	0.81	0.89	0.91	0.88	0.85	0.87	0.89	0.89	0.95	0.9	0.91	0.79	0.93	0.88	0.86	0.88	0.88	0.94	0.81	0.86
NSC_scaffold_contig586	171375	171376	0.96	0.98	1	0.9	0.76	0.91	0.87	0.95	0.87	0.95	0.85	0.84	0.88	0.93	0.95	0.92	0.79	0.85	0.95	0.92	0.91	0.98	0.94	0.85	0.93	0.89	0.75	0.9	0.98	0.97
NSC_scaffold_contig597	152790	152791	0.96	0.87	0.87	0.92	0.6	0.89	0.84	0.93	0.81	0.88	0.84	0.81	0.9	0.88	0.89	0.9	0.85	0.75	0.92	0.84	0.88	0.85	0.88	0.91	0.84	0.81	0.69	0.88	0.84	0.82
NSC_scaffold_contig596-571c	1448420	1448421	0.96	0.96	1	0.87	0.74	0.9	0.82	0.97	0.81	0.83	0.85	0.93	0.87	0.91	1	0.94	0.79	0.81	0.96	0.98	1	0.97	0.95	0.87	0.94	0.85	0.74	0.83	0.88	0.91
NSC_scaffold_contig579-589	442116	442117	0.96	0.93	0.84	0.84	0.66	0.89	0.9	0.92	0.92	0.88	0.84	0.97	0.8	0.88	0.83	0.98	0.89	0.91	0.85	0.91	0.91	0.9	0.85	0.85	0.78	0.86	0.81	0.94	0.77	0.9
NSC_scaffold_contig596-571c	616717	616718	0.96	0.91	0.96	0.9	0.69	0.95	0.98	0.97	0.87	0.94	0.86	0.96	0.96	0.91	0.9	0.97	0.87	0.92	0.88	0.92	0.87	0.88	0.93	0.89	0.91	0.88	0.8	0.88	0.9	0.84
NSC_scaffold_contig597	858376	858377	0.96	0.94	0.93	0.98	0.83	0.86	0.97	1	0.89	0.9	0.92	0.91	0.98	0.93	1	0.95	0.96	0.83	0.84	0.94	0.85	0.88	0.88	0.86	0.92	0.78	0.86	0.92	0.87	0.94
NSC_scaffold_contig597	100924	100925	0.96	0.97	0.92	0.94	0.78	0.94	0.93	0.94	0.83	0.9	0.77	0.9	0.94	0.92	0.89	0.95	0.85	0.84	0.89	0.88	0.87	0.94	0.92	0.91	0.89	0.93	0.85	0.93	0.91	0.94
NSC_scaffold_contig598	432609	432610	0.96	0.88	0.87	0.88	0.63	0.9	0.84	0.78	0.79	0.94	0.85	0.96	0.85	0.84	0.8	0.88	0.98	0.84	0.87	0.88	0.74	0.87	0.8	0.94	0.83	0.82	0.86	0.87	0.93	0.88
NSC_scaffold_contig586	33438	33439	0.96	0.89	0.86	0.9	0.73	0.86	0.84	0.86	0.89	0.86	0.85	0.88	0.9	0.88	0.88	0.87	0.75	0.81	0.91	0.89	0.91	0.77	0.91	0.89	0.82	0.85	0.84	0.86	0.92	0.85
NSC_scaffold_contig598	1037512	1037513	0.96	0.96	0.99	0.96	0.8	0.95	0.96	0.97	0.91	0.89	0.83	0.92	0.99	0.98	0.95	0.95	0.92	0.93	0.94	0.96	0.9	0.91	0.99	0.92	0.94	0.91	0.82	0.93	0.93	0.94
NSC_scaffold_contig596-571c	1442161	1442162	0.96	0.95	0.95	0.92	0.85	0.94	0.93	0.94	0.95	0.91	0.91	0.97	0.99	0.97	0.98	0.91	0.92	0.96	0.93	0.98	0.97	0.97	0.93	0.96	0.92	0.95	0.91	0.98	0.95	0.94
NSC_scaffold_contig555-550-574	74197	74198	0.96	0.98	0.91	0.89	0.69	1	0.93	0.86	0.9	0.93	0.82	0.86	0.95	0.95	0.91	0.98	0.95	0.82	0.95	0.95	0.93	0.87	0.88	0.97	0.91	0.91	0.89	0.98	0.92	0.91
NSC_scaffold_contig596-571c	1253021	1253022	0.96	0.91	0.87	0.96	0.89	0.96	1	0.98	0.98	0.91	0.91	1	0.94	0.98	1	0.97	0.93	1	1	0.98	0.94	0.95	0.92	0.9	0.96	0.98	0.97	1	1	0.97
NSC_scaffold_contig568-546-580	290809	290810	0.96	0.93	0.91	0.96	0.8	0.91	0.94	0.94	0.93	0.92	0.88	0.97	0.95	0.94	0.92	0.95	0.86	0.94	0.96	0.94	0.84	0.97	0.92	0.91	0.92	0.87	0.86	0.96	0.91	0.91
NSC_scaffold_contig592-558c-549c-548c-566	640998	640999	0.96	0.93	0.96	0.92	0.82	0.93	0.94	0.83	0.91	0.91	0.87	0.91	0.88	0.91	0.98	0.93	0.89	0.9	0.92	0.95	0.95	0.9	0.93	0.9	0.9	0.93	0.84	0.92	0.94	0.91
NSC_scaffold_contig582	4220	4221	0.96	1	0.97	0.97	0.89	0.95	0.98	0.94	0.99	0.86	0.9	0.84	0.96	0.93	0.93	0.95	0.96	0.86	0.81	0.97	0.97	0.97	1	0.9	0.94	0.96	0.91	0.97	0.89	0.86
NSC_scaffold_contig594	418315	418316	0.96	0.94	0.93	0.93	0.77	0.86	0.96	0.93	0.85	0.89	0.9	0.92	0.92	0.93	0.9	0.95	0.82	0.9	0.89	0.96	0.92	0.91	0.94	0.89	0.91	0.92	0.85	0.91	0.93	0.92
NSC_scaffold_contig593-552c	152565	152566	0.96	0.93	1	0.92	0.81	0.95	0.89	0.94	0.83	0.89	0.82	0.92	0.93	0.94	0.93	0.89	0.89	0.83	0.97	0.92	0.88	0.9	0.91	0.93	0.91	0.93	0.85	0.86	0.89	0.96
NSC_scaffold_contig599	658088	658089	0.96	0.93	1	1	0.95	0.95	1	0.92	0.95	0.91	0.83	1	1	0.98	1	0.95	0.95	0.92	1	0.88	1	0.94	0.95	0.95	0.94	0.9	0.89	0.95	0.97	0.96
NSC_scaffold_contig588	279415	279416	0.96	0.97	0.94	0.86	0.61	0.85	0.89	0.98	0.92	0.9	0.86	0.86	0.91	0.91	0.94	0.92	0.86	0.83	0.85	0.95	0.89	0.81	0.9	0.94	0.95	0.85	0.83	0.86	0.92	0.95
NSC_scaffold_contig593-552c	337375	337376	0.96	0.88	0.91	0.94	0.92	0.95	0.94	0.95	0.81	1	0.94	0.92	0.86	0.94	0.97	0.98	0.89	0.89	1	0.98	0.94	0.94	0.94	0.97	0.89	0.84	0.84	0.93	0.95	0.94
NSC_scaffold_contig598	739488	739489	0.96	0.76	0.79	0.77	0.67	0.87	0.75	0.78	0.84	0.68	0.73	0.81	0.81	0.78	0.84	0.85	0.67	0.67	0.82	0.8	0.6	0.75	0.69	0.77	0.7	0.71	0.71	0.81	0.83	0.7
NSC_scaffold_contig599	1500409	1500410	0.96	1	1	0.94	0.67	0.96	0.96	0.97	0.94	0.97	0.94	1	0.93	0.86	0.97	1	0.94	0.92	0.94	0.94	0.95	0.96	0.91	0.97	0.95	0.93	0.97	0.81	0.98	0.93
NSC_scaffold_contig588	193784	193785	0.96	0.95	0.97	0.92	0.82	0.86	0.92	0.94	0.9	0.98	0.89	0.95	0.92	0.85	0.88	0.88	0.9	0.92	0.98	0.84	0.92	0.9	0.97	0.86	0.93	0.94	0.87	0.98	0.9	0.94
NSC_scaffold_contig555-550-574	74933	74934	0.96	0.94	0.95	0.87	0.66	0.97	0.88	0.97	0.95	0.92	0.92	0.92	0.89	0.98	0.94	0.97	0.88	0.76	0.92	0.92	0.95	0.92	0.93	0.91	0.94	0.88	0.83	0.98	0.91	0.78
NSC_scaffold_contig598	319377	319378	0.96	0.95	0.98	0.9	0.83	0.95	0.97	0.9	0.97	1	0.98	0.97	0.96	0.93	0.98	0.95	0.82	0.9	0.82	0.94	0.9	0.94	0.9	0.92	0.95	0.86	0.91	0.95	0.94	1
NSC_scaffold_contig579-589	488306	488307	0.96	0.96	1	0.93	0.8	0.92	0.9	0.95	0.88	0.92	0.88	0.93	0.96	0.93	0.94	0.9	0.9	0.85	0.94	0.9	0.93	0.88	0.94	0.95	0.92	0.96	0.89	0.92	0.99	0.94
NSC_scaffold_contig579-589	6534	6535	0.96	0.94	0.96	0.91	0.87	0.88	0.87	0.78	0.92	1	0.85	0.98	0.87	0.88	0.84	0.89	0.92	0.92	0.9	0.94	0.8	0.9	0.9	0.87	0.85	0.95	0.85	0.89	0.88	0.87
NSC_scaffold_contig599	503450	503451	0.96	0.91	0.94	0.83	0.8	0.7	0.91	0.93	0.9	0.79	0.74	0.8	0.92	0.92	0.94	0.88	0.82	0.76	0.95	0.86	0.83	0.91	0.91	0.89	0.91	0.88	0.8	0.84	0.87	0.96
NSC_scaffold_contig596-571c	520994	520995	0.96	0.88	0.88	0.94	0.77	0.91	0.94	1	0.88	1	0.85	0.98	0.92	0.86	0.89	0.93	0.9	0.87	0.92	0.93	0.92	0.95	0.77	0.84	0.87	0.83	0.75	0.9	0.97	0.85
NSC_scaffold_contig579-589	226596	226597	0.96	0.91	0.97	0.93	0.73	0.95	0.87	0.93	0.85	0.85	0.83	0.91	0.92	0.86	0.9	0.91	0.95	0.88	0.84	0.92	0.9	0.78	0.92	0.93	0.92	0.9	0.85	0.88	0.95	0.96
NSC_scaffold_contig563	46810	46811	0.96	0.93	0.95	0.92	0.88	0.89	0.92	0.95	0.96	0.98	0.86	0.98	0.93	0.92	0.97	0.91	0.91	0.87	0.95	0.94	0.97	0.96	0.95	0.94	0.93	0.84	0.9	0.91	0.87	0.92
NSC_scaffold_contig596-571c	642932	642933	0.96	0.96	0.86	0.71	0.75	0.7	0.86	0.9	0.85	0.95	0.72	0.86	0.85	0.95	0.96	0.82	0.84	0.7	0.87	0.97	0.79	0.91	0.89	0.85	0.86	0.87	0.77	0.92	0.91	1
NSC_scaffold_contig595	631475	631476	0.96	0.92	0.95	0.96	0.82	0.93	0.91	0.92	0.89	0.93	0.91	0.8	0.92	0.94	0.98	0.92	0.86	0.9	0.91	0.91	0.94	0.97	0.97	0.96	0.93	0.88	0.83	0.87	1	0.89
NSC_scaffold_contig582	56527	56528	0.96	0.89	0.93	0.85	0.77	0.89	0.92	0.92	0.79	0.85	0.8	0.91	0.92	0.84	0.87	0.88	0.84	0.86	0.85	0.8	0.88	0.89	0.84	0.81	0.83	0.91	0.78	0.87	0.82	0.89
NSC_scaffold_contig595	121482	121483	0.96	0.97	0.97	0.93	0.86	0.95	0.96	0.94	0.92	0.96	0.84	0.92	0.92	0.94	0.9	0.96	0.87	0.91	0.93	0.96	0.94	0.95	0.91	0.94	0.92	0.95	0.85	0.83	0.91	0.95
NSC_scaffold_contig595	300085	300086	0.96	0.95	0.92	0.95	0.81	0.86	0.78	0.98	0.91	0.94	0.79	1	0.95	0.95	0.94	0.93	0.85	0.9	0.97	0.92	0.92	0.91	0.92	0.92	0.9	0.91	0.93	0.91	0.98	0.94
NSC_scaffold_contig597	1102957	1102958	0.96	0.94	0.91	0.9	0.77	0.94	0.88	0.89	0.88	0.96	0.9	0.92	0.93	0.95	0.9	0.94	0.85	0.88	0.91	1	0.93	0.91	0.89	0.86	0.92	0.89	0.85	0.96	0.9	0.89
NSC_scaffold_contig593-552c	71510	71511	0.96	0.94	0.98	0.95	0.78	0.96	1	0.88	0.92	0.96	0.82	0.95	0.87	0.93	1	0.97	0.92	0.85	0.94	0.99	0.93	0.97	0.97	1	0.95	0.91	0.88	0.85	0.99	0.93
NSC_scaffold_contig599	571203	571204	0.96	0.92	0.94	0.9	0.83	0.92	0.89	0.96	0.87	0.74	0.86	0.95	0.95	0.92	0.86	0.84	0.97	0.88	0.96	0.93	0.95	0.86	0.87	0.95	0.92	0.92	0.9	0.96	0.88	1
NSC_scaffold_contig594	186258	186259	0.96	0.94	0.92	0.89	0.76	0.91	0.88	0.93	0.88	0.86	0.86	0.81	0.86	0.89	0.94	0.94	0.85	0.89	0.88	0.96	0.93	0.92	0.93	0.88	0.93	0.88	0.84	0.9	0.89	0.93
NSC_scaffold_contig579-589	135400	135401	0.96	0.97	0.97	0.95	0.81	0.92	0.91	0.96	0.93	0.95	0.84	0.93	0.94	0.94	0.96	0.94	0.88	0.89	0.91	0.95	0.98	0.85	0.94	0.98	0.9	0.96	0.85	0.84	0.91	0.95
NSC_scaffold_contig568-546-580	188939	188940	0.96	0.9	0.95	0.99	0.84	0.94	0.93	0.95	0.84	0.91	0.86	0.9	0.98	0.92	0.99	0.97	0.9	0.86	0.95	0.93	0.94	0.94	0.96	0.97	0.92	0.87	0.83	0.89	0.98	1
NSC_scaffold_contig570	22249	22250	0.96	0.92	0.94	0.83	0.76	0.92	0.74	0.92	0.85	0.79	0.82	0.75	0.85	0.96	0.94	0.85	0.88	0.81	0.96	0.93	0.87	0.95	0.81	0.82	0.93	0.85	0.79	0.9	0.97	0.97
NSC_scaffold_contig592-558c-549c-548c-566	542413	542414	0.96	0.92	0.94	0.94	0.73	0.95	0.88	1	0.92	0.9	0.86	0.92	0.9	0.96	0.97	0.93	0.99	0.82	0.95	0.98	0.94	0.98	0.98	0.91	0.93	0.9	0.88	0.91	1	0.97
NSC_scaffold_contig594	81490	81491	0.96	0.81	0.88	0.92	0.67	0.9	0.88	0.96	0.89	0.92	0.72	0.91	1	0.91	0.9	0.88	0.84	0.88	1	0.88	0.85	0.89	0.93	0.92	0.77	0.82	0.79	0.88	0.91	0.84
NSC_scaffold_ontig562c-575-591	44469	44470	0.96	0.97	1	0.95	0.91	0.96	0.93	0.96	0.96	0.88	0.87	0.93	0.89	0.97	0.94	0.96	0.98	0.9	1	1	0.96	0.91	0.88	0.94	0.96	0.92	0.95	0.95	0.97	1
NSC_scaffold_contig555-550-574	19974	19975	0.96	0.95	0.92	0.92	0.73	0.96	0.91	0.96	0.91	0.93	0.91	0.98	0.95	0.97	1	0.95	0.95	0.88	0.95	0.88	0.93	0.93	0.97	0.87	0.94	0.85	0.85	0.87	1	0.96
NSC_scaffold_contig598	41163	41164	0.96	0.86	0.93	0.84	0.67	0.92	0.84	0.96	0.9	0.87	0.82	0.91	0.91	0.97	0.97	0.93	0.83	0.81	0.91	0.83	0.91	0.91	0.91	0.89	0.8	0.88	0.85	0.95	0.91	0.96
NSC_scaffold_contig599	452145	452146	0.96	0.99	0.95	0.97	0.75	0.98	0.98	0.95	0.97	0.97	0.86	0.94	0.97	0.97	0.97	0.98	0.95	0.96	0.97	0.95	0.96	1	0.91	0.96	0.98	1	1	1	0.97	0.94
NSC_scaffold_contig596-571c	172641	172642	0.96	0.97	0.88	0.93	0.86	0.8	0.93	0.89	0.89	0.84	0.76	0.94	0.94	0.88	0.93	0.86	0.91	0.83	0.94	0.84	0.9	0.84	0.9	0.91	0.92	0.76	0.81	0.87	0.87	0.93
NSC_scaffold_contig555-550-574	90903	90904	0.96	0.91	0.91	0.76	0.73	0.9	0.94	0.89	0.88	0.81	0.82	0.96	0.83	0.88	0.88	0.9	0.88	0.77	0.92	0.96	0.9	0.9	0.96	0.95	0.92	0.78	0.71	0.89	0.91	0.94
NSC_scaffold_contig588	349408	349409	0.96	0.95	0.92	0.94	0.86	0.91	0.92	0.98	0.92	1	0.97	0.99	0.93	0.93	0.97	0.93	0.88	0.96	0.93	0.95	0.88	0.95	0.93	0.94	0.94	0.87	0.87	0.98	0.97	0.96
NSC_scaffold_contig578	87429	87430	0.96	0.91	0.92	0.91	0.74	0.95	0.87	0.84	0.9	0.85	0.84	0.94	0.94	1	1	0.91	0.89	0.91	0.95	0.96	0.85	0.92	0.93	0.85	0.88	0.91	0.81	0.96	0.87	0.88
NSC_scaffold_contig586	71220	71221	0.96	0.96	0.96	0.96	0.79	0.94	1	1	0.93	1	1	1	0.94	0.87	0.96	1	0.89	0.89	1	1	1	0.91	1	0.95	0.96	0.9	0.87	1	0.96	0.95
NSC_scaffold_contig579-589	544149	544150	0.96	0.87	0.9	0.83	0.88	0.94	0.91	1	0.74	0.94	0.9	0.87	0.97	0.85	0.88	0.88	0.87	0.97	0.94	0.97	0.9	0.95	0.86	0.8	0.87	0.86	0.78	0.91	0.82	0.92
NSC_scaffold_contig598	331200	331201	0.96	0.9	0.98	0.96	0.69	1	1	1	0.98	1	0.9	1	1	0.98	0.97	0.94	1	0.96	0.98	1	0.98	0.96	1	0.95	0.98	1	1	0.95	0.96	0.87
NSC_scaffold_ontig562c-575-591	705827	705828	0.96	0.94	0.88	0.94	0.85	0.93	0.88	0.92	0.9	0.9	0.83	0.96	0.91	0.93	0.92	0.93	0.89	0.88	0.9	0.96	0.9	0.91	0.87	0.91	0.91	0.83	0.75	0.88	0.85	0.9
NSC_scaffold_contig587-553c	20096	20097	0.96	0.94	0.91	0.91	0.91	0.9	0.84	0.89	0.85	0.88	0.88	1	0.86	0.93	0.92	0.79	0.95	0.77	0.96	0.98	0.94	0.95	0.91	0.9	0.84	0.93	0.77	0.91	0.87	0.91
NSC_scaffold_contig595	180542	180543	0.96	0.81	0.89	0.82	0.9	0.74	0.78	0.85	0.87	0.83	0.79	0.84	0.88	0.85	0.82	0.84	0.88	0.81	0.9	0.84	0.87	0.75	0.73	0.82	0.86	0.6	0.72	0.8	0.78	0.83
NSC_scaffold_contig598	1404193	1404194	0.96	0.9	0.98	0.87	0.85	0.97	1	0.92	0.88	0.96	0.94	0.95	0.92	0.9	0.96	0.87	0.88	0.93	0.95	0.83	0.88	0.96	0.86	0.88	0.93	0.87	0.82	0.81	0.86	0.85
NSC_scaffold_contig598	1260699	1260700	0.96	0.88	0.93	0.88	0.85	0.9	0.75	0.92	0.82	0.87	0.82	0.91	0.94	0.88	0.93	0.87	0.85	0.86	0.92	0.94	0.86	0.82	0.94	0.89	0.9	0.87	0.83	0.85	0.9	0.92
NSC_scaffold_ontig562c-575-591	112888	112889	0.96	0.82	0.8	0.87	0.75	0.77	0.85	0.84	0.8	0.77	0.71	0.8	0.88	0.84	0.82	0.8	0.82	0.67	0.81	0.9	0.88	0.78	0.81	0.8	0.83	0.68	0.69	0.81	0.74	0.77
NSC_scaffold_contig578	53924	53925	0.96	0.95	0.93	0.95	0.7	0.98	0.93	0.96	0.87	0.92	0.86	0.88	0.93	0.92	0.96	0.96	0.89	0.86	0.95	0.96	0.92	0.96	0.95	0.95	0.91	0.94	0.87	0.95	0.95	0.95
NSC_scaffold_contig599	1230730	1230731	0.96	0.94	0.96	0.92	0.85	0.95	0.93	0.94	0.92	0.89	0.91	0.9	0.93	0.91	0.9	0.95	0.92	0.89	0.97	0.92	0.94	0.95	0.92	0.94	0.95	0.87	0.91	0.93	0.97	0.96
NSC_scaffold_contig599	1095635	1095636	0.96	0.88	0.9	0.92	0.8	0.94	0.89	0.94	0.88	0.87	0.78	0.91	0.92	0.85	0.93	0.82	0.82	0.83	0.92	0.92	0.86	0.91	0.89	0.9	0.86	0.89	0.82	0.86	0.87	0.93
NSC_scaffold_contig596-571c	550240	550241	0.96	0.94	0.92	0.91	0.81	0.86	0.85	0.96	0.79	0.92	0.84	0.79	0.95	0.88	0.85	0.86	0.81	0.74	0.89	0.93	0.86	0.96	0.78	0.86	0.95	0.77	0.77	0.9	0.91	0.94
NSC_scaffold_contig588	173217	173218	0.96	0.91	0.86	0.93	0.82	0.9	0.94	0.89	0.95	0.91	0.77	0.98	0.95	0.93	0.89	0.88	0.84	0.86	0.95	0.8	0.89	0.87	0.86	0.94	0.85	0.87	0.85	0.9	0.97	0.9
NSC_scaffold_contig579-589	292296	292297	0.96	0.89	0.93	0.79	0.77	0.81	0.86	0.96	0.91	0.75	0.8	0.94	0.9	0.88	0.9	0.86	0.85	0.82	0.89	0.94	0.94	0.88	0.95	0.9	0.88	0.89	0.76	0.95	0.89	0.94
NSC_scaffold_contig597	210037	210038	0.96	0.94	0.94	0.84	0.85	0.93	0.94	0.94	0.91	0.88	0.87	0.87	0.9	0.91	0.95	0.93	0.85	0.86	0.9	0.93	0.97	0.92	0.9	0.89	0.95	0.88	0.87	0.91	0.93	0.94
NSC_scaffold_contig579-589	290157	290158	0.96	0.97	0.93	0.89	0.87	0.89	0.94	0.89	0.93	0.87	0.83	0.96	0.94	0.91	0.9	0.96	0.89	0.93	0.94	0.95	0.94	0.95	0.9	0.89	0.91	0.93	0.94	0.93	0.9	0.91
NSC_scaffold_contig596-571c	39724	39725	0.96	0.93	0.9	0.84	0.73	0.98	0.93	0.83	0.83	0.8	0.89	0.91	0.92	0.82	0.92	0.93	0.88	0.89	0.95	0.89	0.79	0.89	0.81	0.93	0.92	0.85	0.77	0.84	0.96	0.85
NSC_scaffold_contig599	868761	868762	0.96	0.93	0.96	0.9	0.73	0.79	0.88	0.92	0.91	0.79	0.83	0.98	0.88	0.93	0.96	0.89	0.79	0.94	0.94	0.89	0.9	0.98	0.95	0.98	0.95	0.84	0.88	0.95	0.93	0.85
NSC_scaffold_contig590	47418	47419	0.96	0.95	0.91	0.9	0.78	0.88	0.82	0.93	0.97	0.88	0.83	0.88	0.92	0.94	0.85	0.89	0.86	0.8	0.86	0.89	0.81	0.87	0.9	0.96	0.94	0.85	0.85	0.83	0.9	0.9
NSC_scaffold_contig599	625850	625851	0.96	0.93	0.95	0.84	0.68	0.95	0.95	0.93	0.83	0.93	0.87	0.98	0.91	0.89	0.94	0.91	0.88	0.83	0.95	0.92	0.82	0.9	0.88	0.92	0.93	0.93	0.88	0.93	0.93	0.89
NSC_scaffold_contig557	18944	18945	0.96	0.94	0.95	0.93	0.86	0.95	0.92	0.96	0.94	0.91	0.82	0.97	0.92	0.91	0.92	0.95	0.95	0.89	0.94	0.97	0.92	0.93	0.92	0.9	0.94	0.92	0.86	0.94	0.93	0.96
NSC_scaffold_contig579-589	695447	695448	0.96	0.93	0.9	0.94	0.84	0.94	1	0.97	0.94	0.96	0.77	0.96	0.92	0.93	0.86	0.95	0.94	0.82	0.96	0.96	0.93	0.9	0.92	0.93	0.93	0.84	0.83	0.92	0.81	0.91
NSC_scaffold_contig599	372643	372644	0.96	0.94	1	0.94	0.87	0.93	0.87	0.98	0.85	0.91	0.78	0.92	0.97	0.95	0.96	0.97	0.9	0.93	0.97	0.94	0.97	0.95	0.95	0.99	0.97	0.83	0.86	0.95	0.89	0.99
NSC_scaffold_contig586	223025	223026	0.96	0.96	0.98	0.93	0.74	0.9	0.93	0.91	0.88	0.9	0.85	0.98	0.96	0.97	0.96	0.98	0.86	0.94	0.92	0.91	0.91	0.82	0.97	0.96	0.93	0.9	0.71	0.91	0.95	0.94
NSC_scaffold_contig590	439945	439946	0.96	0.86	0.94	0.87	0.78	0.88	0.9	0.96	0.88	0.95	0.88	0.89	1	0.91	0.97	0.86	0.88	0.9	0.84	0.98	0.87	0.92	0.97	0.9	0.89	0.86	0.8	0.91	0.85	0.96
NSC_scaffold_contig598	218337	218338	0.96	0.87	0.92	0.9	0.81	0.84	0.85	0.91	0.78	0.86	0.8	0.85	0.91	0.87	0.81	0.9	0.8	0.88	0.94	0.91	0.87	0.93	0.91	0.81	0.9	0.84	0.84	0.8	0.95	0.87
NSC_scaffold_contig587-553c	305711	305712	0.96	0.95	0.97	0.94	0.9	0.93	0.94	0.96	0.92	0.87	0.85	0.93	0.94	0.95	0.96	0.94	0.86	0.92	0.91	0.95	0.92	0.93	0.95	0.9	0.95	0.9	0.8	0.89	0.93	0.96
NSC_scaffold_contig597	126745	126746	0.96	0.95	0.93	0.96	0.8	0.95	0.91	0.98	0.93	0.94	0.86	0.96	0.96	0.95	0.96	0.9	0.93	0.86	0.9	0.86	0.88	0.88	0.98	0.92	0.89	0.81	0.94	0.94	0.99	0.87
NSC_scaffold_contig555-550-574	203201	203202	0.96	0.92	0.9	0.85	0.73	0.86	0.84	0.88	0.87	0.91	0.85	0.9	0.93	0.89	0.82	0.87	0.83	0.84	0.89	0.9	0.86	0.89	0.88	0.89	0.92	0.87	0.85	0.82	0.87	0.84
NSC_scaffold_contig582	17181	17182	0.96	0.94	0.94	0.96	0.82	0.93	0.97	0.97	0.89	0.84	0.84	0.94	0.97	0.92	0.97	0.96	0.89	0.83	0.94	0.99	0.97	0.96	0.95	0.89	0.93	0.92	0.84	1	0.96	0.97
NSC_scaffold_contig596-571c	652913	652914	0.96	1	0.89	0.91	0.76	0.89	0.86	0.87	0.81	0.94	0.76	0.92	0.98	0.9	0.97	0.91	0.83	0.98	0.94	0.92	0.98	0.93	0.92	0.94	0.89	0.91	0.76	0.82	0.96	0.97
NSC_scaffold_contig593-552c	439395	439396	0.96	0.82	0.87	0.89	0.75	0.86	0.82	0.93	0.88	0.9	0.76	0.89	0.85	0.84	0.89	0.84	0.77	0.87	0.88	0.89	0.76	0.87	0.91	0.87	0.86	0.75	0.77	0.87	0.94	0.8
NSC_scaffold_contig555-550-574	121366	121367	0.96	0.91	0.87	0.94	0.7	0.87	0.85	0.91	0.82	0.89	0.79	0.81	0.91	0.85	0.92	0.85	0.76	0.79	0.88	0.9	0.85	0.92	0.79	0.87	0.88	0.82	0.62	0.9	0.95	0.89
NSC_scaffold_contig572	25508	25509	0.96	0.94	0.97	0.91	0.76	0.95	0.97	0.92	0.84	1	0.88	0.95	0.85	0.96	0.89	0.89	0.88	0.83	0.94	0.95	0.88	0.88	0.94	0.95	0.95	0.93	0.89	0.98	0.96	0.95
NSC_scaffold_contig596-571c	261281	261282	0.96	0.96	0.94	0.9	0.8	0.96	0.96	0.88	0.92	0.94	0.81	0.91	0.98	0.91	0.94	0.89	0.92	0.92	0.92	1	0.93	0.9	0.9	0.93	0.96	0.82	0.87	0.84	0.96	0.94
NSC_scaffold_contig597	348451	348452	0.96	0.92	0.85	0.86	0.85	0.85	0.92	0.97	0.86	0.89	0.9	0.86	0.85	0.91	0.88	0.84	0.85	0.87	0.93	0.91	0.91	0.78	0.95	0.96	0.86	0.87	0.82	0.87	0.85	0.93
NSC_scaffold_contig599	52311	52312	0.96	0.96	0.98	0.95	0.85	0.96	1	0.98	0.96	0.83	0.89	0.93	0.92	0.96	0.98	0.94	0.98	0.84	0.97	0.94	0.94	0.96	0.94	0.97	0.93	0.95	0.83	0.88	0.96	0.93
NSC_scaffold_contig585	221122	221123	0.96	0.91	0.91	0.89	0.87	0.94	0.89	0.87	0.92	0.94	0.77	0.91	0.85	0.81	0.82	0.92	0.94	0.88	0.98	0.74	0.89	0.91	0.93	0.89	0.88	0.79	0.91	0.94	0.93	0.97
NSC_scaffold_contig590	389826	389827	0.96	0.93	0.97	0.94	0.9	0.95	0.96	0.92	0.89	0.87	0.83	1	0.94	0.96	1	0.95	0.96	0.97	0.92	0.97	1	0.97	0.97	0.93	0.95	0.79	0.88	0.95	0.93	0.9
NSC_scaffold_contig598	495230	495231	0.96	0.94	0.93	0.96	0.71	0.99	0.94	0.91	0.83	0.98	0.89	0.89	0.96	0.93	0.9	0.95	0.87	0.9	0.93	0.93	0.94	0.93	0.95	0.91	0.89	0.94	0.82	0.88	0.9	0.92
NSC_scaffold_contig596-571c	436420	436421	0.96	0.94	0.87	0.91	0.85	0.85	0.92	0.71	0.92	0.95	0.85	1	0.9	0.87	0.83	0.81	0.83	0.89	0.9	0.93	0.89	0.81	0.83	0.89	0.9	0.81	0.87	0.98	0.91	0.9
NSC_scaffold_contig597	586808	586809	0.96	0.86	0.97	0.83	0.81	1	0.89	0.92	0.8	0.97	0.77	0.95	0.86	0.92	0.91	0.9	0.85	0.86	0.86	0.74	0.96	0.92	0.87	0.93	0.92	0.8	0.81	0.8	0.96	0.96
NSC_scaffold_contig598	523744	523745	0.96	0.94	0.95	0.91	0.67	0.91	0.95	0.97	0.83	0.95	0.88	0.84	0.93	0.95	0.84	0.85	0.86	0.93	0.92	0.97	0.94	0.9	0.96	0.92	0.89	0.93	0.74	0.96	0.96	1
NSC_scaffold_contig598	306058	306059	0.96	0.96	0.94	0.91	0.81	0.95	0.93	1	0.92	0.94	0.96	0.96	0.98	0.96	0.98	0.91	0.91	0.98	0.94	0.94	0.9	0.96	0.97	0.99	0.95	0.89	0.8	0.97	0.96	0.9
NSC_scaffold_contig584	297148	297149	0.96	0.98	0.94	0.98	0.78	0.94	0.99	0.99	0.87	0.98	0.86	0.97	0.94	0.93	0.95	0.92	0.89	0.91	0.99	0.96	0.98	0.94	0.93	0.93	0.95	0.91	0.82	0.93	0.9	0.94
NSC_scaffold_contig597	1169525	1169526	0.96	0.97	0.97	0.88	0.75	0.94	0.9	0.95	1	0.95	0.91	1	0.91	0.97	0.97	0.96	0.93	0.88	1	1	0.93	0.96	0.96	0.97	0.94	0.96	0.88	0.88	0.94	0.96
NSC_scaffold_contig596-571c	253133	253134	0.96	0.88	0.9	0.91	0.8	0.82	0.91	0.98	0.86	0.93	0.92	0.9	0.85	0.94	0.82	0.92	0.89	0.88	0.94	0.86	0.95	0.91	0.94	0.9	0.91	0.81	0.83	0.88	0.89	0.83
NSC_scaffold_contig590	303682	303683	0.96	0.89	0.89	0.88	0.81	0.89	0.88	1	0.85	0.86	0.86	0.85	0.89	0.91	0.87	0.9	0.95	0.89	0.94	0.89	0.89	0.87	0.76	0.93	0.82	0.9	0.86	0.88	0.89	0.78
NSC_scaffold_contig598	1176258	1176259	0.96	0.96	0.92	0.93	0.85	0.92	0.83	0.95	0.9	0.86	0.86	0.93	0.96	0.89	0.92	0.94	0.91	0.86	0.91	0.94	0.88	0.95	0.92	0.95	0.95	0.88	0.88	0.89	0.98	0.96
NSC_scaffold_contig597	273938	273939	0.96	0.82	0.88	0.89	0.84	0.85	0.76	0.78	0.81	0.89	0.84	0.91	0.81	0.93	0.79	0.8	0.93	0.8	0.91	0.76	0.9	0.85	0.78	0.86	0.88	0.75	0.73	0.91	0.86	0.83
NSC_scaffold_contig599	512693	512694	0.96	0.98	0.97	0.98	0.91	0.95	1	0.98	1	0.85	1	0.96	1	0.98	0.97	1	0.98	1	0.93	0.97	0.97	0.93	0.93	0.94	0.96	0.94	0.86	1	0.93	0.92
NSC_scaffold_contig590	225964	225965	0.96	0.89	0.94	0.94	0.81	0.88	0.89	0.93	0.9	0.9	0.9	0.92	0.92	0.93	0.93	0.94	0.89	0.84	0.88	0.97	0.9	0.84	0.92	0.97	0.85	0.92	0.88	0.94	0.89	0.88
NSC_scaffold_contig572	44136	44137	0.96	0.94	0.91	0.82	0.74	0.86	0.8	0.86	0.86	0.82	0.78	0.83	0.93	0.85	0.84	0.93	0.88	0.9	0.91	0.93	0.82	0.89	0.88	0.91	0.92	0.84	0.91	0.81	0.83	0.87
NSC_scaffold_contig587-553c	385882	385883	0.96	0.95	0.95	0.91	0.81	0.94	0.88	0.93	0.93	0.89	0.86	0.9	0.92	0.88	0.92	0.92	0.92	0.87	0.91	0.9	0.93	0.92	0.94	0.96	0.9	0.96	0.86	0.87	0.91	0.94
NSC_scaffold_contig588	335390	335391	0.96	0.91	0.91	0.86	0.88	0.9	0.96	0.92	0.86	0.89	0.82	1	0.92	0.88	0.94	0.93	0.88	0.89	0.9	0.98	0.89	0.93	0.97	0.9	0.91	0.89	0.8	0.95	0.93	0.97
NSC_scaffold_contig565	5267	5268	0.96	1	1	0.86	0.76	0.98	0.91	0.97	0.98	0.75	0.94	0.94	0.98	0.94	1	0.94	0.94	1	0.96	0.89	0.83	0.82	0.95	0.85	0.97	0.91	0.73	1	0.87	0.91
NSC_scaffold_contig596-571c	206057	206058	0.96	0.86	0.85	0.86	0.67	0.85	0.97	0.95	0.85	0.81	0.73	0.94	0.96	0.87	0.96	0.92	0.82	0.8	0.66	0.85	0.89	0.93	0.78	0.83	0.88	0.76	0.79	0.89	0.79	0.94
NSC_scaffold_contig597	186171	186172	0.96	0.94	0.95	0.97	0.86	0.94	0.97	0.98	0.91	0.93	0.93	0.97	0.96	0.95	0.96	0.96	0.95	0.91	0.95	0.98	0.95	0.98	0.98	0.96	0.97	0.95	0.98	0.99	0.93	0.96
NSC_scaffold_contig598	640074	640075	0.96	0.96	0.95	0.96	0.85	0.96	0.92	0.94	0.96	0.9	0.89	1	0.96	0.99	0.94	0.96	0.88	0.96	0.99	0.98	0.95	0.94	0.94	0.96	0.96	0.88	0.92	0.94	0.97	0.96
NSC_scaffold_contig585	124715	124716	0.96	0.93	0.92	0.93	0.79	0.89	0.91	0.91	0.88	0.96	0.98	0.93	0.94	0.96	0.91	0.95	0.9	0.89	0.9	0.95	0.97	0.97	0.95	0.89	0.94	0.88	0.83	0.9	0.95	0.98
NSC_scaffold_contig596-571c	195653	195654	0.96	0.95	0.98	0.96	0.85	0.81	0.92	0.89	0.98	0.98	0.83	1	0.9	0.85	1	0.9	0.92	0.94	0.98	0.92	0.93	1	0.96	0.98	0.96	0.94	0.91	0.92	0.96	0.9
NSC_scaffold_contig596-571c	192195	192196	0.96	0.98	0.94	0.98	0.91	0.95	0.95	0.98	0.95	0.92	0.93	0.97	0.97	0.92	0.97	0.97	0.87	0.85	0.98	0.93	0.9	0.9	0.89	0.96	0.94	0.95	0.9	0.97	0.89	0.93
NSC_scaffold_contig570	97963	97964	0.96	0.94	0.93	0.97	0.9	0.93	0.96	0.95	0.91	0.94	0.88	0.98	0.93	0.94	0.97	0.86	0.93	0.81	0.94	0.93	0.92	0.87	0.96	0.92	0.84	0.92	0.93	0.95	0.94	0.9
NSC_scaffold_contig594	132410	132411	0.96	0.91	0.93	0.78	0.75	0.83	0.9	0.9	0.93	0.87	0.85	0.93	0.83	0.93	0.93	0.91	0.78	0.85	0.89	0.88	0.85	0.84	0.87	0.86	0.84	0.93	0.68	0.96	0.83	0.86
NSC_scaffold_contig599	275212	275213	0.96	0.86	0.93	0.8	0.74	0.86	0.79	0.89	0.91	0.81	0.85	0.76	0.9	0.76	0.89	0.93	0.82	0.81	0.83	0.82	0.89	0.79	0.83	0.77	0.91	0.62	0.8	0.78	0.82	0.78
NSC_scaffold_contig599	255194	255195	0.96	0.86	0.91	0.97	0.66	0.92	0.86	0.91	0.8	0.95	0.84	0.96	0.97	0.92	0.9	0.92	0.85	0.78	0.87	0.94	0.89	0.95	0.92	0.94	0.87	0.88	0.79	0.82	0.98	0.98
NSC_scaffold_contig588	125819	125820	0.96	0.91	0.96	0.93	0.8	0.81	0.89	0.89	0.87	0.84	0.89	0.91	0.92	0.94	0.85	0.91	0.87	0.82	0.93	0.94	0.88	0.94	0.94	0.86	0.92	0.92	0.83	0.9	0.9	0.92
NSC_scaffold_contig579-589	307678	307679	0.96	0.87	0.94	0.92	0.68	0.88	0.85	0.96	0.9	0.91	0.8	0.92	1	0.77	1	0.91	0.88	0.82	0.94	0.93	0.91	0.93	0.92	0.93	0.92	0.84	0.76	0.9	0.88	0.84
NSC_scaffold_contig568-546-580	107874	107875	0.96	0.91	1	0.96	0.73	0.91	0.84	0.93	0.88	0.77	0.83	0.88	0.93	0.88	0.92	0.86	0.82	0.8	0.86	0.92	0.78	0.95	0.89	0.95	0.91	0.78	0.93	0.93	0.93	0.94
NSC_scaffold_contig568-546-580	41950	41951	0.96	0.95	0.97	0.92	0.79	0.89	0.93	0.92	0.84	0.94	0.87	0.93	0.96	0.96	0.87	0.94	0.87	0.85	0.97	0.93	0.9	0.92	0.96	0.94	0.94	0.95	0.87	0.91	0.93	0.95
NSC_scaffold_contig596-571c	120309	120310	0.96	0.94	0.98	0.93	0.96	0.95	1	0.92	0.96	0.93	0.95	0.97	0.96	0.97	1	0.95	0.97	0.96	0.98	0.92	0.95	0.96	0.96	0.95	0.96	0.92	0.88	0.91	1	0.94
NSC_scaffold_contig587-553c	335499	335500	0.96	0.84	0.85	0.8	0.74	0.85	0.69	0.77	0.82	0.73	0.78	0.68	0.96	0.79	0.88	0.84	0.71	0.79	0.85	0.88	0.76	0.81	0.78	0.76	0.87	0.74	0.79	0.78	0.74	0.84
NSC_scaffold_contig581	50246	50247	0.96	0.93	0.97	0.9	0.87	1	0.94	0.91	0.92	0.88	0.94	1	0.94	0.98	0.95	0.89	0.95	0.92	0.95	0.96	0.92	0.88	0.98	0.9	0.97	0.85	0.83	0.89	1	0.89
NSC_scaffold_contig588	36966	36967	0.96	0.91	0.98	0.93	0.83	0.95	0.91	0.92	0.86	0.89	0.97	0.9	0.98	0.92	0.94	0.96	0.95	0.86	0.98	0.98	0.87	0.96	0.91	1	0.92	0.89	0.93	0.98	0.92	0.97
NSC_scaffold_contig579-589	304475	304476	0.96	0.92	0.82	0.95	0.76	0.86	0.79	0.82	0.79	0.93	0.84	0.79	0.97	0.8	0.85	0.84	0.81	0.79	0.94	0.83	0.79	0.89	0.9	0.92	0.87	0.83	0.72	0.89	0.98	0.79
NSC_scaffold_contig586	288960	288961	0.96	0.98	0.91	0.97	0.78	0.95	0.86	0.97	0.97	0.81	0.96	0.93	0.92	0.9	1	0.88	0.86	0.94	0.91	0.96	0.94	0.86	0.86	0.91	0.91	0.91	0.93	0.98	0.85	0.93
NSC_scaffold_contig592-558c-549c-548c-566	195930	195931	0.96	0.84	0.84	0.92	0.81	0.81	0.76	0.93	0.76	0.8	0.85	0.9	0.8	0.87	0.86	0.84	0.82	0.8	0.81	0.93	0.94	0.91	0.88	0.91	0.88	0.74	0.74	0.8	0.84	0.79
NSC_scaffold_contig577	83197	83198	0.96	0.97	0.93	0.9	0.74	0.91	0.8	0.94	0.89	0.91	0.71	0.91	0.93	0.96	0.88	0.9	0.86	0.91	0.93	0.96	0.91	0.87	0.88	0.86	0.91	0.93	0.74	0.89	0.97	0.93
NSC_scaffold_contig599	1310321	1310322	0.96	0.93	0.94	0.97	0.93	0.96	0.98	0.95	0.92	0.97	0.95	0.99	0.91	0.97	0.99	0.98	0.99	0.97	0.98	0.95	0.99	0.96	0.97	0.97	0.95	1	0.96	1	0.98	0.94
NSC_scaffold_contig597	938117	938118	0.96	0.95	0.95	0.96	0.86	0.92	0.98	1	0.94	0.85	0.79	0.98	0.92	0.96	0.97	0.95	0.9	0.89	1	0.97	1	0.89	1	0.94	0.92	0.93	0.76	0.97	0.95	1
NSC_scaffold_contig588	237147	237148	0.96	0.9	0.89	0.85	0.84	0.89	0.91	0.91	0.9	0.86	0.86	0.84	0.91	0.85	0.91	0.91	0.92	0.88	0.96	0.9	0.91	0.9	0.94	0.97	0.93	0.78	0.81	0.89	0.87	0.91
NSC_scaffold_contig599	960521	960522	0.96	0.91	0.83	0.93	0.74	0.99	0.97	0.95	0.92	0.98	0.92	0.95	0.95	1	1	0.98	0.93	0.9	0.97	1	0.95	1	0.97	0.98	1	0.95	0.94	1	1	0.97
NSC_scaffold_contig598	319187	319188	0.96	0.95	0.95	0.9	0.84	0.95	0.91	0.93	0.98	0.95	0.89	1	0.94	0.91	0.96	0.89	0.86	0.93	0.88	0.96	0.96	0.88	0.98	0.93	0.95	0.9	0.94	0.94	0.98	0.98
NSC_scaffold_contig568-546-580	51783	51784	0.96	0.96	0.98	0.95	0.73	0.86	0.91	1	0.87	0.91	0.84	0.97	0.97	0.94	0.84	0.97	0.91	0.83	0.94	0.89	0.95	0.95	0.87	0.97	0.98	0.88	0.78	0.98	0.93	1
NSC_scaffold_contig583	126471	126472	0.96	0.93	0.88	0.9	0.81	0.8	0.85	0.94	0.87	0.94	0.82	0.92	0.92	0.89	0.9	0.92	0.89	0.77	0.83	0.93	0.85	0.98	0.92	0.94	0.88	0.91	0.8	0.9	0.9	0.83
NSC_scaffold_contig592-558c-549c-548c-566	366105	366106	0.96	0.95	0.95	0.93	0.84	0.87	0.83	0.95	0.93	0.92	0.83	0.91	0.91	0.9	0.96	0.81	0.86	0.95	0.91	0.92	0.93	0.91	0.95	0.9	0.9	0.96	0.92	0.91	0.92	0.98
NSC_scaffold_contig594	620935	620936	0.96	0.96	0.97	0.96	0.84	0.96	0.98	0.98	0.95	0.93	0.97	0.93	0.96	0.9	0.92	0.94	0.93	0.88	0.95	0.92	0.94	0.98	0.88	0.95	0.91	0.97	0.93	0.91	0.94	0.92
NSC_scaffold_contig593-552c	401657	401658	0.96	0.91	0.96	0.92	0.89	0.89	0.88	0.88	0.97	0.9	0.88	0.92	0.94	0.95	0.93	0.85	0.93	0.93	0.87	0.89	0.92	0.94	0.81	0.97	0.89	0.94	0.79	0.92	0.84	0.91
NSC_scaffold_contig542-556	21531	21532	0.96	0.91	0.96	0.93	0.82	0.87	0.93	0.94	0.9	0.88	0.9	0.9	0.92	0.95	0.92	0.91	0.92	0.83	0.92	0.93	0.86	0.95	0.9	0.9	0.95	0.87	0.87	0.9	0.91	0.93
NSC_scaffold_contig590	532343	532344	0.96	0.97	0.85	0.89	0.68	0.9	0.87	0.95	0.82	0.86	0.64	0.9	0.9	0.92	0.85	0.93	0.83	0.73	0.87	1	0.87	0.89	0.85	0.98	0.85	0.91	0.74	0.87	0.9	0.85
NSC_scaffold_contig599	35111	35112	0.96	0.97	0.86	0.93	0.81	0.92	0.92	0.98	0.75	0.87	0.76	0.96	0.94	0.92	0.86	0.79	0.92	0.88	0.89	0.9	0.81	0.94	0.83	0.95	0.83	0.93	0.74	0.86	0.88	1
NSC_scaffold_contig565	19503	19504	0.96	0.93	0.88	0.91	0.86	0.91	0.87	0.96	0.88	0.85	0.83	0.89	0.93	0.95	0.97	0.96	0.86	0.86	0.95	0.93	0.92	0.96	0.91	0.95	0.86	0.92	0.77	0.9	0.98	0.93
NSC_scaffold_contig586	182350	182351	0.96	0.94	0.92	0.92	0.81	0.87	0.95	0.96	0.92	0.88	0.84	0.91	0.93	0.92	0.94	0.92	0.91	0.84	0.91	0.96	0.91	0.92	0.93	0.93	0.93	0.92	0.86	0.86	0.93	0.92
NSC_scaffold_contig599	550984	550985	0.96	0.93	0.64	0.67	0.55	0.81	0.88	0.72	0.82	0.67	0.72	0.73	0.84	0.75	0.71	0.81	0.79	0.66	0.75	0.75	0.72	0.74	0.81	0.86	0.77	0.59	0.66	0.8	0.83	0.9
NSC_scaffold_contig586	15153	15154	0.96	0.86	0.88	0.86	0.63	0.8	0.85	0.82	0.79	0.78	0.85	0.82	0.89	0.86	0.89	0.9	0.89	0.93	0.84	0.9	0.84	0.89	0.85	0.79	0.87	0.86	0.74	0.83	0.83	0.88
NSC_scaffold_contig599	1523979	1523980	0.96	0.88	0.94	0.94	0.78	0.89	0.93	0.98	0.91	0.93	0.93	0.92	0.98	0.91	0.95	0.93	0.93	0.93	0.98	0.98	0.95	0.94	0.93	0.94	0.91	0.88	0.76	0.88	0.93	0.89
NSC_scaffold_contig595	7177	7178	0.96	0.92	0.95	0.92	0.85	0.91	0.9	0.91	0.89	1	0.92	0.92	0.98	0.91	0.9	0.9	0.88	0.89	0.91	0.9	0.93	0.95	0.96	0.93	0.95	0.87	0.76	0.89	0.92	0.92
NSC_scaffold_contig596-571c	554388	554389	0.96	0.92	0.91	0.87	0.89	0.93	0.81	0.96	0.85	0.84	0.85	0.9	0.91	0.91	0.97	0.89	0.92	0.91	0.93	0.96	0.87	0.98	0.91	0.94	0.92	0.89	0.78	0.95	0.94	0.93
NSC_scaffold_ontig562c-575-591	513034	513035	0.96	0.96	0.96	0.93	0.79	0.91	0.94	0.97	0.9	0.86	0.95	0.98	0.91	0.97	0.97	0.93	0.93	0.92	0.93	0.94	0.96	0.91	0.96	0.93	0.92	0.96	0.83	0.94	0.97	0.92
NSC_scaffold_contig598	394060	394061	0.96	0.9	1	0.87	0.83	0.94	1	0.89	0.94	0.92	0.88	0.9	0.96	0.91	0.91	0.94	0.92	0.94	0.96	0.9	0.96	0.95	0.91	0.92	0.95	0.88	0.81	0.94	0.91	0.96
NSC_scaffold_contig594	662659	662660	0.96	0.96	0.93	0.95	0.71	0.9	0.96	0.85	0.9	0.79	0.85	0.88	0.92	0.91	0.94	0.84	0.96	0.84	0.88	0.92	0.93	0.92	0.94	0.88	0.93	0.91	0.74	0.93	0.97	0.87
NSC_scaffold_contig595	421022	421023	0.96	0.91	0.89	0.89	0.73	0.94	0.82	0.92	0.87	0.91	0.86	0.94	0.95	0.89	0.91	0.87	0.9	0.89	0.8	0.8	0.9	0.89	0.94	0.98	0.98	1	0.92	0.9	0.8	0.95
NSC_scaffold_contig555-550-574	152995	152996	0.96	0.92	0.98	0.98	0.81	0.79	0.87	0.92	0.89	0.81	0.77	0.88	0.94	0.94	0.95	0.92	0.9	0.9	0.95	0.88	0.95	0.81	0.93	0.98	0.93	0.88	0.62	0.89	0.84	0.81
NSC_scaffold_contig585	114970	114971	0.96	0.9	0.75	0.9	0.74	0.84	0.94	0.89	0.95	0.87	0.82	0.93	0.88	0.96	0.88	0.84	0.88	0.8	0.79	0.84	0.74	0.88	0.78	0.81	0.78	0.82	0.68	0.86	0.82	0.86
NSC_scaffold_contig594	710329	710330	0.96	0.92	0.88	0.95	0.78	0.96	0.83	0.93	0.87	0.82	0.79	1	0.92	0.96	0.88	0.98	0.8	0.79	0.93	0.94	0.95	0.9	0.98	0.85	0.89	0.9	0.82	0.93	0.94	0.91
NSC_scaffold_contig581	132072	132073	0.96	0.9	0.95	0.83	0.81	0.89	0.87	0.95	0.85	0.82	0.87	0.92	0.91	0.88	0.96	0.87	0.91	0.87	0.93	0.94	0.93	0.88	0.87	0.92	0.91	0.92	0.89	0.92	0.96	0.89
NSC_scaffold_ontig562c-575-591	252750	252751	0.96	0.89	0.89	0.88	0.68	0.84	0.77	0.81	0.9	0.83	0.86	0.94	0.9	0.92	0.83	0.83	0.9	0.75	0.98	0.88	0.83	0.83	0.95	0.85	0.91	0.84	0.85	0.94	0.88	0.77
NSC_scaffold_contig598	198211	198212	0.96	0.96	0.98	0.96	0.92	0.96	0.97	0.98	0.95	0.9	0.91	0.97	0.92	0.97	0.92	0.96	0.96	0.94	0.98	0.95	0.96	0.97	0.96	0.96	0.94	0.93	0.97	0.98	0.96	1
NSC_scaffold_contig579-589	193789	193790	0.96	0.97	0.91	0.88	0.88	0.96	0.86	1	0.9	0.95	0.91	0.91	0.94	0.92	0.94	0.93	0.89	0.9	0.9	0.95	0.95	0.94	0.85	0.9	0.86	0.91	0.94	0.9	0.94	0.97
NSC_scaffold_contig577	28866	28867	0.96	0.96	0.95	0.92	0.94	0.99	0.91	0.97	0.9	0.94	0.92	0.96	1	0.93	0.98	1	0.94	0.93	0.96	1	0.88	0.89	0.95	0.92	0.95	0.94	0.87	0.85	0.97	0.94
NSC_scaffold_contig598	202888	202889	0.96	0.98	0.97	0.94	0.75	0.91	0.88	0.99	0.89	0.85	0.86	0.89	0.93	0.98	0.93	0.93	0.94	0.81	0.96	0.97	0.92	0.97	0.97	0.94	0.96	0.94	0.82	0.92	0.92	0.92
NSC_scaffold_contig597	517990	517991	0.96	0.87	0.89	0.92	0.79	0.83	0.84	0.9	0.82	0.79	0.76	0.92	0.88	0.87	0.9	0.92	0.89	0.85	0.88	0.86	0.88	0.87	0.89	0.88	0.91	0.82	0.81	0.77	0.87	0.9
NSC_scaffold_contig597	858368	858369	0.96	0.93	0.94	0.98	0.85	0.89	1	0.95	0.89	0.94	0.96	0.96	1	0.94	1	1	0.94	0.92	0.95	0.96	1	0.96	0.97	0.9	0.96	0.87	0.82	0.98	0.89	0.95
NSC_scaffold_contig581	267961	267962	0.96	0.98	1	0.94	0.75	0.94	0.76	0.9	0.92	0.89	0.82	1	0.98	0.94	0.97	0.91	0.93	0.8	0.98	0.94	0.89	1	0.95	1	0.94	0.95	0.71	0.86	0.96	0.95
NSC_scaffold_contig593-552c	484348	484349	0.96	0.94	0.88	0.89	0.83	0.85	0.81	0.94	0.86	0.58	0.78	1	0.87	0.87	0.88	0.89	0.85	0.72	0.86	0.82	0.87	0.8	0.75	0.86	0.92	0.87	0.86	1	0.88	0.89
NSC_scaffold_contig596-571c	612977	612978	0.96	0.92	0.79	0.97	0.84	0.92	0.97	0.98	0.96	0.95	0.89	0.96	0.91	0.98	0.93	0.95	0.95	0.9	0.98	0.93	1	0.98	1	0.95	0.96	0.97	0.96	0.91	0.98	0.85
NSC_scaffold_contig599	300322	300323	0.96	0.91	1	0.97	0.79	0.98	1	0.93	0.9	0.9	0.91	0.97	0.93	0.95	0.95	0.86	0.98	0.91	0.91	0.96	1	0.86	0.95	0.84	0.95	0.89	0.89	0.97	0.92	1
NSC_scaffold_ontig562c-575-591	78713	78714	0.96	0.94	0.94	0.94	0.8	0.94	0.87	0.91	0.89	0.81	0.86	0.88	0.92	0.83	0.9	1	0.81	0.94	0.96	0.94	1	0.91	0.88	0.88	0.95	0.9	0.8	0.93	0.94	0.96
NSC_scaffold_contig579-589	476838	476839	0.96	0.93	0.96	0.96	0.7	0.93	0.9	0.91	0.77	0.93	0.79	0.84	0.99	1	0.78	0.94	0.78	0.91	0.92	0.88	0.93	0.9	0.89	0.95	0.96	0.9	0.87	0.98	0.91	0.89
NSC_scaffold_contig555-550-574	155866	155867	0.96	0.94	0.96	0.92	0.76	0.88	0.9	0.93	0.83	0.9	0.9	0.98	0.95	0.95	0.9	0.91	0.87	0.97	0.94	1	0.98	0.95	0.93	0.94	0.96	0.91	0.84	0.89	1	1
NSC_scaffold_contig579-589	373802	373803	0.96	0.89	0.93	0.88	0.78	0.94	0.88	1	0.79	0.89	0.76	0.96	0.87	0.96	0.74	0.87	0.82	0.71	0.93	0.84	0.97	0.95	0.91	0.77	0.93	0.86	0.74	0.91	0.96	0.94
NSC_scaffold_contig593-552c	283898	283899	0.96	0.93	0.9	0.94	0.81	0.85	0.89	0.84	0.89	0.9	0.88	0.94	0.88	0.91	0.94	0.92	0.88	0.89	0.95	0.89	0.76	0.89	0.83	0.92	0.78	0.88	0.93	0.92	0.85	0.88
NSC_scaffold_contig565	31298	31299	0.96	1	1	0.93	0.88	0.98	0.94	1	0.98	1	0.89	0.94	0.96	0.98	1	0.95	0.96	0.86	0.86	0.94	0.83	0.94	0.86	0.96	1	0.86	0.92	0.98	0.92	0.96
NSC_scaffold_contig587-553c	278571	278572	0.96	0.85	0.89	0.91	0.84	0.93	0.84	0.89	0.83	0.91	0.8	0.94	0.87	0.9	0.79	0.93	0.85	0.87	0.84	0.91	0.91	0.81	0.81	0.93	0.88	0.83	0.84	0.89	0.95	0.95
NSC_scaffold_contig598	1190148	1190149	0.96	0.91	0.91	0.86	0.73	0.88	0.86	0.95	0.83	0.86	0.88	0.84	0.95	0.96	0.76	0.89	0.87	0.88	0.91	0.84	0.88	0.92	0.96	0.89	0.88	0.93	0.83	0.89	0.98	0.96
NSC_scaffold_contig579-589	476866	476867	0.96	0.92	0.92	0.92	0.81	0.91	0.92	0.92	0.98	0.93	0.98	0.97	0.94	0.96	0.97	0.83	0.94	0.9	0.96	0.91	0.98	0.91	0.84	0.88	0.9	0.93	0.9	0.9	0.87	0.85
NSC_scaffold_contig594	128723	128724	0.96	0.92	0.91	0.91	0.8	0.89	0.94	0.74	0.84	0.8	0.88	0.89	0.91	0.87	0.92	0.95	0.88	0.9	0.9	0.88	0.88	0.9	0.82	0.86	0.94	0.87	0.81	0.98	0.91	0.86
NSC_scaffold_contig598	606847	606848	0.96	0.87	0.88	0.94	0.85	0.93	0.91	0.94	0.83	0.95	0.92	0.93	0.94	0.9	0.9	0.91	0.81	0.94	0.94	0.93	0.93	0.97	0.9	0.81	0.94	0.94	0.95	0.99	0.85	0.92
NSC_scaffold_contig593-552c	120928	120929	0.96	0.97	1	0.96	0.87	0.96	0.95	0.96	0.97	0.97	0.92	1	0.94	0.89	0.98	0.98	0.9	0.97	0.96	0.93	0.93	0.9	0.94	0.94	0.94	0.98	0.89	0.98	0.98	0.97
NSC_scaffold_contig598	892016	892017	0.96	0.9	0.88	0.89	0.8	0.9	0.85	0.94	0.87	0.89	0.84	0.94	0.95	0.94	0.92	0.9	0.88	0.92	0.98	0.95	0.97	0.82	0.96	0.85	0.91	0.86	0.76	0.83	0.98	0.9
NSC_scaffold_contig599	372804	372805	0.96	0.9	1	0.9	0.86	0.92	0.93	0.87	0.9	0.86	0.83	0.94	0.97	0.97	0.97	0.92	0.92	0.86	1	0.93	0.97	0.94	0.91	0.92	0.93	0.92	0.84	0.86	0.93	0.97
NSC_scaffold_contig592-558c-549c-548c-566	454597	454598	0.96	0.87	0.94	0.86	0.65	0.93	0.82	0.93	0.89	0.85	0.86	0.95	0.95	0.89	0.91	0.88	0.86	0.82	0.85	0.9	0.91	0.88	0.9	0.92	0.89	0.9	0.76	0.84	0.93	0.89
NSC_scaffold_contig596-571c	1305464	1305465	0.96	0.94	0.96	0.92	0.84	0.94	0.93	0.96	0.97	0.93	0.9	0.94	0.99	0.97	1	0.94	0.92	1	0.96	0.97	0.94	0.96	0.98	0.96	0.96	0.91	0.83	0.92	0.92	0.96
NSC_scaffold_contig579-589	116888	116889	0.96	0.89	0.94	0.94	0.83	0.93	0.94	0.94	0.94	0.95	0.84	1	0.9	0.94	1	1	0.95	0.91	0.79	0.9	1	0.83	0.96	0.93	0.89	0.92	0.88	0.92	0.95	0.96
NSC_scaffold_contig577	98554	98555	0.96	0.96	0.96	0.9	0.8	0.95	0.96	1	0.96	0.93	0.89	0.98	1	1	0.96	0.94	0.91	1	1	0.95	1	0.87	0.88	0.95	0.96	0.92	0.8	1	0.92	0.97
NSC_scaffold_contig579-589	604027	604028	0.96	0.96	0.95	0.85	0.81	0.94	0.96	0.98	0.95	0.91	0.89	1	0.91	0.96	0.96	0.88	1	0.83	1	0.95	0.98	0.93	1	0.95	0.96	0.92	0.83	0.91	0.91	0.94
NSC_scaffold_contig587-553c	128219	128220	0.96	0.86	0.89	0.91	0.79	0.87	0.88	0.94	0.84	0.89	0.77	0.89	0.96	0.9	0.89	0.9	0.91	0.88	0.92	0.91	0.89	0.81	0.95	0.92	0.87	0.88	0.78	0.84	0.93	0.87
NSC_scaffold_contig586	98636	98637	0.96	0.93	0.98	0.93	0.82	0.89	0.85	1	0.88	0.93	0.87	0.94	0.88	0.93	0.89	0.92	0.93	0.92	0.93	0.93	0.88	0.97	0.87	0.92	0.95	0.91	0.75	0.92	0.91	0.89
NSC_scaffold_contig584	167119	167120	0.96	0.94	0.92	0.89	0.64	0.93	0.84	0.97	0.8	0.89	0.91	0.93	0.98	0.9	0.95	0.98	0.98	0.81	0.89	0.98	0.88	0.92	0.91	0.92	0.93	0.91	0.78	0.92	0.91	0.93
NSC_scaffold_contig594	185884	185885	0.96	0.85	0.91	0.87	0.79	0.9	0.87	0.96	0.9	0.94	0.89	0.94	0.78	0.85	0.97	0.88	0.82	0.86	0.91	0.96	0.94	0.91	0.91	0.93	0.89	0.86	0.8	0.95	0.88	0.94
NSC_scaffold_contig596-571c	332416	332417	0.96	0.94	0.94	0.91	0.81	0.93	0.86	0.94	0.86	0.92	0.89	0.94	0.86	0.93	0.96	0.94	0.85	0.84	0.88	0.95	0.93	0.94	0.9	0.94	0.94	0.93	0.85	0.88	0.91	0.98
NSC_scaffold_contig594	552978	552979	0.96	0.94	0.96	0.95	0.81	0.94	0.88	0.89	0.93	0.85	0.83	0.91	0.88	0.97	0.96	0.9	0.85	0.87	0.94	0.94	0.97	0.96	1	0.95	0.98	0.86	0.78	0.88	0.98	0.94
NSC_scaffold_contig599	187822	187823	0.96	0.89	0.96	0.9	0.82	0.79	0.84	0.93	0.86	0.77	0.83	0.91	0.92	0.89	0.87	0.91	0.78	0.76	0.86	0.91	0.91	0.94	0.89	0.88	0.89	0.93	0.76	0.86	0.97	0.88
NSC_scaffold_contig595	51603	51604	0.96	0.88	0.89	0.96	0.81	0.9	0.89	0.92	0.83	1	0.86	0.87	0.92	0.94	0.9	0.87	0.9	0.84	0.84	0.86	0.91	0.93	0.88	0.74	0.89	0.88	0.84	0.84	0.95	0.96
NSC_scaffold_contig596-571c	811825	811826	0.96	0.98	0.88	0.9	0.86	0.86	0.84	0.93	0.84	0.88	0.79	0.81	0.95	0.88	0.9	0.91	0.91	0.9	0.86	0.85	0.79	0.85	0.9	0.93	0.94	0.87	0.83	0.73	0.86	0.87
NSC_scaffold_contig568-546-580	28101	28102	0.96	0.92	0.94	0.92	0.79	0.96	0.94	0.95	0.92	0.97	0.85	0.98	0.99	0.98	0.96	0.95	0.9	0.98	0.98	0.86	1	0.96	0.91	0.92	0.89	0.95	0.81	0.98	0.94	1
NSC_scaffold_contig596-571c	326023	326024	0.96	0.93	0.93	0.89	0.74	0.86	0.9	0.85	0.78	0.9	0.8	0.92	0.95	0.9	0.89	0.88	0.8	0.86	0.85	0.97	0.94	0.92	0.89	0.87	0.93	0.91	0.76	0.83	0.91	0.86
NSC_scaffold_contig582	272017	272018	0.96	0.91	0.74	0.88	0.83	0.79	0.81	0.83	0.83	0.86	0.77	0.85	0.73	0.87	0.75	0.87	0.8	0.74	0.76	0.77	0.9	0.77	0.85	0.88	0.81	0.79	0.72	0.83	0.83	0.88
NSC_scaffold_contig596-571c	549581	549582	0.96	0.93	0.96	0.96	0.85	0.94	0.96	0.94	0.96	0.95	0.91	0.97	0.89	0.92	0.96	0.94	0.85	0.91	0.94	0.88	0.98	0.9	0.94	0.91	0.97	0.84	0.88	0.95	0.87	0.93
NSC_scaffold_contig590	274500	274501	0.96	0.93	0.94	0.92	0.73	0.96	0.93	0.94	0.97	0.92	0.87	0.93	0.9	0.93	1	0.88	0.85	0.91	0.95	0.92	0.94	0.9	0.9	0.88	0.93	0.9	0.94	0.91	0.95	1
NSC_scaffold_contig583	98917	98918	0.96	0.96	1	0.93	0.75	0.99	0.98	0.93	0.94	1	0.94	0.94	0.95	1	0.94	0.98	0.97	0.8	0.9	0.97	1	0.98	0.93	0.98	0.96	0.96	0.88	0.92	1	0.98
NSC_scaffold_contig599	1174888	1174889	0.96	0.96	0.85	0.94	0.81	0.89	0.9	0.87	0.93	0.93	0.91	0.9	0.94	0.92	0.85	0.9	0.95	0.83	0.92	0.9	0.92	0.87	1	0.87	0.9	0.88	0.75	0.93	0.97	0.81
NSC_scaffold_contig596-571c	642944	642945	0.96	0.89	0.86	0.81	0.72	0.73	0.86	0.86	0.86	0.76	0.76	0.81	0.89	0.88	0.92	0.76	0.85	0.75	0.91	0.92	0.79	0.87	0.84	0.79	0.82	0.88	0.87	0.94	0.75	0.86
NSC_scaffold_contig584	186296	186297	0.96	0.89	0.96	0.96	0.75	0.9	0.9	0.87	0.89	0.98	0.84	0.96	0.9	0.95	0.96	0.92	0.95	0.84	0.92	0.84	0.98	0.8	0.83	0.97	0.92	0.91	0.8	0.96	0.88	0.86
NSC_scaffold_contig578	91824	91825	0.96	0.95	0.96	0.99	0.88	0.91	0.92	0.98	0.87	0.85	0.89	0.98	0.97	0.9	0.9	0.91	0.97	0.94	0.97	0.9	0.96	1	0.95	0.96	0.96	0.92	0.81	0.97	0.95	1
NSC_scaffold_contig599	114366	114367	0.96	0.9	0.97	0.92	0.8	0.95	0.97	1	0.97	0.91	0.92	1	0.93	1	0.96	0.97	0.92	0.86	0.97	1	0.97	0.93	0.97	0.93	0.94	0.89	0.89	0.92	0.97	0.91
NSC_scaffold_contig583	136957	136958	0.96	0.84	0.94	0.85	0.76	0.82	0.88	0.91	0.85	0.93	0.86	0.97	0.91	0.86	0.88	0.93	0.84	0.83	0.92	0.8	0.78	0.8	0.76	0.85	0.88	0.87	0.62	0.76	0.96	0.8
NSC_scaffold_contig588	363723	363724	0.96	0.86	0.93	0.91	0.78	0.82	0.89	0.96	0.81	0.82	0.86	0.95	0.9	0.89	0.9	0.88	0.77	0.89	0.98	0.97	0.96	0.85	0.96	0.94	0.91	0.86	0.83	0.93	0.97	0.93
NSC_scaffold_contig573	50084	50085	0.96	1	0.97	0.93	0.68	0.9	0.92	0.9	0.94	0.92	0.9	1	0.9	0.96	0.97	0.95	0.94	0.97	1	0.96	1	0.91	0.85	0.82	0.98	0.94	0.85	0.96	0.97	1
NSC_scaffold_contig599	397928	397929	0.96	0.99	0.96	0.97	0.71	0.92	0.92	0.96	0.93	0.98	0.82	1	0.93	0.96	0.93	0.97	0.92	0.95	0.96	0.98	0.94	0.99	0.97	0.89	0.92	0.97	0.95	0.99	0.95	0.96
NSC_scaffold_contig588	144759	144760	0.96	0.91	1	0.91	0.89	0.91	0.93	0.98	0.87	0.89	0.8	0.94	0.91	0.9	0.95	0.87	0.94	0.9	0.96	0.86	0.88	0.94	0.92	0.81	0.96	0.89	0.72	0.96	0.92	0.97
NSC_scaffold_contig582	32648	32649	0.96	0.98	0.88	0.9	0.84	0.96	1	0.97	0.97	0.87	0.93	0.96	0.96	0.95	0.95	0.93	0.91	0.96	0.94	0.84	0.87	0.93	0.93	0.89	0.93	0.89	0.73	0.94	0.9	0.82
NSC_scaffold_contig593-552c	94967	94968	0.96	0.95	0.85	0.87	0.75	0.91	0.89	0.93	0.86	0.8	0.77	0.92	0.85	0.92	0.92	0.89	0.84	0.81	0.72	0.88	1	0.96	0.91	0.92	0.9	0.87	0.83	0.87	0.92	0.91
NSC_scaffold_contig581	229537	229538	0.96	0.9	0.91	0.93	0.84	0.93	0.92	0.93	0.92	0.89	0.9	0.94	0.9	0.97	0.93	0.85	0.91	0.88	0.91	0.92	0.86	0.85	0.8	0.89	0.86	0.89	0.92	0.88	0.91	0.93
NSC_scaffold_contig555-550-574	186630	186631	0.96	0.92	0.95	0.97	0.76	0.94	0.97	0.98	0.82	0.83	0.77	0.95	0.96	0.96	0.83	0.94	0.89	0.89	0.98	0.91	0.92	0.97	0.92	0.98	0.95	0.9	0.8	0.89	0.99	0.9
NSC_scaffold_contig568-546-580	288329	288330	0.96	0.88	0.96	0.92	0.81	0.91	0.92	0.96	0.87	0.87	0.8	0.89	0.89	0.95	0.88	0.95	0.84	0.82	0.84	0.88	0.85	0.9	0.84	0.82	0.93	0.87	0.87	0.85	0.85	0.92
NSC_scaffold_contig555-550-574	64397	64398	0.96	0.89	0.91	0.86	0.8	0.87	0.94	0.88	0.85	0.92	0.91	1	0.95	0.87	0.94	0.88	0.88	0.86	0.91	0.95	0.86	0.92	0.89	0.93	0.87	0.9	0.9	0.87	0.87	0.89
NSC_scaffold_contig582	57067	57068	0.96	0.97	0.95	0.9	0.81	0.9	0.92	0.9	0.92	0.9	0.91	0.99	0.91	0.92	0.94	0.91	0.9	0.84	0.92	0.97	0.95	0.9	0.96	0.91	0.94	0.8	0.95	0.88	0.91	0.92
NSC_scaffold_contig586	288204	288205	0.96	0.82	0.91	0.97	0.72	0.89	0.89	0.94	0.83	0.82	0.82	0.94	0.97	0.85	0.89	0.98	0.8	0.82	0.87	0.93	0.91	0.9	0.96	0.91	0.91	0.97	1	0.88	0.92	0.9
NSC_scaffold_contig593-552c	547131	547132	0.96	0.9	0.97	0.94	0.76	0.92	0.92	0.94	0.9	0.83	0.88	0.93	0.93	0.95	0.93	0.91	0.93	0.88	0.98	0.95	0.93	0.96	0.86	0.88	0.87	0.96	0.74	0.94	0.93	0.91
NSC_scaffold_contig586	242924	242925	0.96	0.93	0.93	0.93	0.74	0.97	0.89	0.85	0.87	0.89	0.75	0.87	0.93	0.88	0.9	0.95	0.88	0.69	0.95	0.98	0.92	0.98	0.95	0.87	0.92	0.94	0.86	0.83	0.97	0.9
NSC_scaffold_contig592-558c-549c-548c-566	73735	73736	0.96	0.94	0.88	0.93	0.68	0.9	0.88	0.98	0.89	0.9	0.76	0.96	0.91	0.86	0.9	0.9	0.84	0.81	0.9	0.88	0.87	0.91	0.85	0.84	0.94	0.86	0.76	0.76	0.94	0.94
NSC_scaffold_contig581	205785	205786	0.96	0.93	0.88	0.94	0.77	0.88	0.86	0.93	0.87	0.87	0.84	0.91	0.93	0.98	0.92	0.94	0.95	0.88	0.95	0.94	0.97	0.96	0.97	0.93	0.96	0.95	0.95	0.95	1	0.91
NSC_scaffold_contig599	1319368	1319369	0.96	0.85	0.84	0.91	0.79	0.83	0.86	0.85	0.97	0.94	0.8	0.92	0.85	0.83	0.79	0.84	0.84	0.79	0.83	0.93	0.9	0.85	0.89	0.97	0.83	0.82	0.85	0.98	0.83	0.83
NSC_scaffold_contig595	855657	855658	0.96	1	0.96	0.89	0.76	0.92	0.92	0.97	0.9	0.9	0.86	0.98	0.93	0.97	0.91	0.87	0.93	0.93	0.96	0.93	0.97	0.94	0.96	0.93	1	0.88	0.88	0.95	0.97	0.95
NSC_scaffold_contig598	891302	891303	0.96	0.93	0.92	0.89	0.91	0.92	0.9	0.88	0.87	0.96	0.88	0.94	0.9	0.86	0.92	1	0.79	0.76	0.89	0.98	0.97	0.92	0.9	0.86	0.88	0.91	0.94	0.97	0.93	0.89
NSC_scaffold_contig596-571c	773062	773063	0.96	0.96	0.88	0.87	0.81	0.94	0.96	0.91	0.83	0.87	0.82	0.91	0.86	0.94	1	0.89	0.82	0.91	0.95	0.84	0.85	0.93	0.88	0.87	0.97	0.81	0.76	0.9	0.97	0.97
NSC_scaffold_contig595	821354	821355	0.96	0.96	0.93	0.95	0.7	0.96	0.98	0.97	0.88	0.95	0.96	0.97	1	0.99	0.9	1	0.94	0.96	0.9	0.96	0.97	0.96	0.92	0.8	0.92	0.95	0.93	0.97	0.95	0.91
NSC_scaffold_contig578	187544	187545	0.96	0.95	0.95	0.97	0.91	0.96	0.93	0.98	0.95	0.9	0.89	0.94	0.98	0.96	1	0.98	0.92	0.97	0.98	0.93	1	0.92	0.87	0.98	0.97	0.9	0.77	0.92	0.94	0.86
NSC_scaffold_ontig562c-575-591	445292	445293	0.96	0.92	0.95	0.94	0.79	0.94	0.91	0.89	0.84	0.82	0.76	0.94	0.95	0.96	0.93	0.94	0.85	0.85	0.94	0.95	0.93	0.97	0.95	0.9	0.91	0.95	0.89	0.93	0.96	0.96
NSC_scaffold_contig599	473070	473071	0.96	0.81	0.9	0.96	0.71	0.89	0.92	0.85	0.79	0.82	0.83	0.95	0.86	0.73	0.81	0.84	0.84	0.94	0.87	0.91	0.91	0.88	0.86	0.89	0.9	0.77	0.77	0.91	0.88	0.92
NSC_scaffold_contig578	61984	61985	0.96	0.88	0.9	0.9	0.81	0.86	0.9	0.79	0.88	0.78	0.86	0.96	0.9	0.9	0.84	0.8	0.77	0.81	0.95	0.95	0.9	0.93	0.85	0.9	0.92	0.84	0.85	0.9	0.78	0.98
NSC_scaffold_contig579-589	176482	176483	0.96	0.85	0.97	0.87	0.81	0.93	0.94	0.94	0.87	0.93	0.87	0.91	0.95	0.9	1	1	0.91	0.85	0.94	0.95	0.95	0.96	0.82	0.96	0.95	0.8	0.79	0.93	0.94	0.83
NSC_scaffold_contig586	312357	312358	0.96	0.93	0.91	0.93	0.74	0.89	0.86	0.92	0.86	0.88	0.92	0.96	0.93	0.9	0.95	0.9	0.84	0.87	0.86	0.96	0.93	0.9	0.9	0.92	0.95	0.88	0.8	0.91	0.91	0.93
NSC_scaffold_contig579-589	657575	657576	0.96	0.85	0.88	0.82	0.82	0.88	0.8	0.93	0.77	0.84	0.79	0.98	0.89	0.75	0.95	0.91	0.78	0.87	0.88	0.84	0.92	0.82	0.81	0.7	0.83	0.87	0.86	0.93	0.77	0.9
NSC_scaffold_contig586	71400	71401	0.96	0.81	0.9	0.83	0.72	0.76	0.85	0.63	0.76	0.79	0.87	0.96	0.8	0.96	0.86	0.84	0.66	0.76	0.83	0.96	0.86	0.86	0.89	0.92	0.8	0.88	0.8	1	0.84	0.88
NSC_scaffold_contig596-571c	983961	983962	0.96	0.87	0.85	0.94	0.57	0.73	0.81	0.83	0.74	0.75	0.68	0.78	0.74	0.85	0.92	0.88	0.81	0.72	0.93	0.9	0.93	0.95	0.97	0.96	0.81	0.91	0.62	0.83	0.91	0.97
NSC_scaffold_contig599	1500416	1500417	0.96	0.92	0.96	0.9	0.66	0.94	0.96	0.97	0.97	0.9	0.83	0.96	0.87	0.9	0.94	0.94	0.88	0.94	0.92	0.91	0.87	0.96	0.91	0.97	0.96	0.9	0.87	0.81	0.93	0.84
NSC_scaffold_contig582	161756	161757	0.96	0.83	0.92	0.86	0.84	0.84	0.85	0.88	0.78	0.8	0.76	0.86	0.89	0.87	0.8	0.87	0.77	0.75	0.86	0.97	0.9	0.86	0.84	0.95	0.87	0.88	0.74	0.85	0.79	0.86
NSC_scaffold_contig588	260065	260066	0.96	0.9	0.88	0.89	0.86	0.97	0.89	0.93	0.95	0.92	0.92	0.97	0.97	0.98	0.89	0.98	0.97	0.96	0.96	0.97	0.89	0.97	0.92	0.96	0.94	0.95	0.94	0.97	0.88	0.92
NSC_scaffold_contig596-571c	140070	140071	0.96	0.98	0.98	0.96	0.82	0.93	0.98	0.98	0.95	1	0.92	0.98	0.97	0.98	0.98	0.97	0.96	0.93	0.96	0.94	0.98	0.95	0.96	0.94	0.97	0.96	0.87	0.98	0.94	0.93
NSC_scaffold_contig598	1326736	1326737	0.96	0.93	0.91	0.96	0.81	0.87	0.89	0.95	0.9	0.9	0.87	0.96	0.88	0.93	0.92	0.86	0.92	0.89	0.88	0.89	0.91	0.95	0.92	0.88	0.9	0.94	0.85	0.91	0.93	0.89
NSC_scaffold_contig595	426215	426216	0.96	0.89	0.85	0.9	0.81	0.88	0.85	0.91	0.82	0.85	0.81	0.93	0.88	0.91	0.91	0.91	0.86	0.89	0.94	0.88	0.86	0.91	0.83	0.89	0.82	0.89	0.85	0.92	0.93	0.84
NSC_scaffold_contig594	663705	663706	0.96	0.94	0.95	0.97	0.8	0.91	0.9	0.97	0.95	0.9	0.89	0.94	0.96	0.94	0.95	0.93	0.9	0.94	0.95	0.96	0.92	0.96	0.96	0.94	0.95	0.9	0.94	0.94	0.97	0.91
NSC_scaffold_contig596-571c	54803	54804	0.96	0.95	0.94	0.97	0.87	0.95	0.9	0.99	0.9	0.96	0.87	0.92	0.95	0.97	0.97	0.99	0.9	0.84	0.94	0.98	0.95	0.93	0.95	0.94	0.95	0.94	0.9	0.94	0.97	0.97
NSC_scaffold_contig593-552c	394913	394914	0.96	0.91	0.98	0.97	0.91	0.92	0.98	0.93	0.97	0.97	0.96	0.98	0.9	0.96	0.96	0.94	0.89	0.93	0.99	0.91	0.98	0.96	0.89	0.95	0.91	0.89	0.95	0.94	0.97	0.92
NSC_scaffold_contig594	57236	57237	0.96	0.95	0.93	0.89	0.73	0.92	0.86	0.94	0.87	0.91	0.85	0.98	0.95	0.94	0.97	0.95	0.84	0.91	0.96	0.98	1	0.9	0.92	0.91	0.94	0.94	0.88	0.97	0.97	0.97
NSC_scaffold_contig572	13634	13635	0.96	0.89	0.88	0.92	0.69	0.9	0.9	0.91	0.92	0.91	0.9	0.96	0.95	0.87	0.96	0.91	0.86	0.88	0.93	0.89	0.96	0.95	0.91	0.92	0.93	0.84	0.75	0.83	0.92	0.92
NSC_scaffold_contig595	293023	293024	0.96	0.92	0.92	0.89	0.77	0.87	0.89	0.95	0.87	0.76	0.85	0.85	0.93	0.9	0.91	0.93	0.89	0.81	0.91	0.94	0.8	0.89	0.87	0.94	0.88	0.95	0.86	0.89	0.92	0.9
NSC_scaffold_contig582	230977	230978	0.96	0.97	1	1	0.9	0.97	0.93	0.91	0.95	0.9	0.89	1	0.95	0.92	0.92	0.95	0.93	0.89	0.86	0.85	1	0.96	0.96	0.91	0.89	1	0.91	0.9	0.79	0.94
NSC_scaffold_contig597	1147019	1147020	0.96	0.98	0.96	0.91	0.89	0.98	0.92	0.98	0.87	0.93	0.91	0.97	0.94	0.98	0.97	0.94	0.96	0.89	0.99	0.97	1	1	0.94	0.98	0.94	0.97	0.95	1	0.98	1
NSC_scaffold_contig592-558c-549c-548c-566	13084	13085	0.96	0.94	0.99	0.96	0.82	0.88	1	0.94	0.87	0.89	0.85	0.94	0.92	0.93	0.96	0.96	0.89	0.83	0.91	0.96	0.94	0.9	0.88	0.9	0.97	0.9	0.93	0.92	0.96	0.9
NSC_scaffold_contig596-571c	1090373	1090374	0.96	0.86	0.98	0.9	0.75	0.83	0.93	0.91	0.92	0.88	0.79	0.9	0.91	0.92	0.86	0.87	0.88	0.86	0.91	0.87	0.87	0.85	0.91	0.86	0.94	0.84	0.84	0.9	0.86	0.93
NSC_scaffold_contig596-571c	1099311	1099312	0.96	0.9	0.87	0.95	0.8	0.9	0.9	0.95	0.81	0.89	0.89	0.92	0.93	0.95	0.94	0.9	0.85	0.84	0.86	0.9	0.85	0.86	0.95	0.9	0.92	0.84	0.83	0.92	0.91	0.97
NSC_scaffold_contig596-571c	1090383	1090384	0.96	0.97	0.95	0.96	0.74	0.93	0.93	1	0.91	0.82	0.87	0.94	0.93	0.95	0.95	0.87	0.86	0.88	0.95	0.96	0.97	0.96	0.95	0.95	0.99	0.88	0.87	0.94	0.92	0.92
NSC_scaffold_contig592-558c-549c-548c-566	572760	572761	0.96	0.91	0.86	0.93	0.7	0.91	0.93	0.96	0.88	0.88	0.84	0.88	0.84	0.88	0.89	0.84	0.92	0.82	0.87	0.84	0.88	0.84	0.86	0.91	0.9	0.88	0.79	0.93	0.91	0.89
NSC_scaffold_contig565	62729	62730	0.96	0.91	0.89	0.91	0.73	0.91	0.93	0.96	0.92	0.88	0.94	0.92	0.95	0.88	0.94	0.95	0.86	0.89	0.88	0.94	0.86	0.91	0.82	0.94	0.89	0.82	0.92	0.91	0.89	0.85
NSC_scaffold_contig599	139288	139289	0.96	0.98	0.95	0.93	0.78	0.99	0.97	1	0.91	0.98	0.84	0.95	0.97	1	0.94	0.98	0.94	0.97	0.99	0.96	0.95	1	0.91	0.95	0.97	0.94	0.88	0.94	0.91	0.9
NSC_scaffold_contig596-571c	427527	427528	0.96	0.97	0.91	0.91	0.84	0.87	0.85	0.94	0.89	0.86	0.84	0.95	0.88	0.9	0.95	0.95	0.82	0.85	0.9	0.91	0.91	0.86	0.91	0.91	0.92	0.94	0.71	0.9	0.87	0.91
NSC_scaffold_contig593-552c	237389	237390	0.96	0.95	0.96	0.96	0.71	0.92	0.96	0.96	0.95	0.94	0.86	0.92	0.92	0.98	0.96	0.91	0.91	0.92	0.95	0.98	0.92	0.94	0.98	0.98	1	0.86	0.79	0.89	0.96	0.96
NSC_scaffold_contig593-552c	187854	187855	0.96	0.89	0.92	0.86	0.82	0.95	0.88	0.91	0.95	0.85	0.94	0.95	0.94	0.93	0.9	0.9	0.95	0.94	0.83	0.95	0.95	0.88	0.94	0.85	0.94	0.79	0.87	0.92	0.88	0.91
NSC_scaffold_contig588	260058	260059	0.96	0.9	0.94	0.91	0.91	0.92	0.92	0.85	0.97	0.83	0.9	0.94	0.91	1	0.88	0.98	0.95	1	0.89	0.94	0.91	0.97	0.97	0.96	0.97	0.96	0.94	0.94	0.9	0.94
NSC_scaffold_contig586	33604	33605	0.96	0.9	0.95	0.9	0.77	0.88	0.86	0.93	0.89	0.9	0.83	0.91	0.96	0.9	0.94	0.95	0.84	0.86	0.85	0.85	0.9	0.93	0.83	0.89	0.95	0.89	0.73	0.94	0.98	0.89
NSC_scaffold_contig599	639203	639204	0.96	0.92	0.89	0.86	0.91	0.87	0.9	0.93	0.93	0.91	0.81	0.9	0.9	0.94	0.9	0.9	0.89	0.85	0.88	0.96	0.81	0.91	0.9	0.93	0.91	0.85	0.91	0.96	0.89	0.94
NSC_scaffold_contig568-546-580	351366	351367	0.96	0.98	0.97	0.93	0.76	0.97	0.92	0.94	0.89	0.98	0.87	0.86	1	0.99	0.84	1	0.85	1	0.98	1	1	0.98	0.96	0.91	0.94	0.98	0.82	0.9	0.98	0.86
NSC_scaffold_contig596-571c	198839	198840	0.96	0.97	0.9	0.9	0.75	0.9	0.92	0.9	0.92	0.83	0.81	0.94	0.9	0.86	0.93	0.86	0.91	0.87	0.98	0.93	0.94	0.93	0.93	0.85	0.89	0.96	0.81	0.91	0.89	0.72
NSC_scaffold_contig596-571c	303811	303812	0.96	0.89	0.84	0.88	0.9	0.9	0.81	0.88	0.84	0.88	0.84	0.92	0.92	0.86	0.83	0.93	0.89	0.85	0.93	0.9	0.76	0.82	0.86	0.95	0.9	0.83	0.8	0.88	0.89	0.92
NSC_scaffold_contig583	50275	50276	0.96	0.94	0.92	0.95	0.79	0.92	0.94	0.94	0.84	0.9	0.82	0.91	0.95	0.95	0.87	0.96	0.88	0.84	0.95	0.96	0.91	0.95	0.95	0.91	0.95	0.91	0.82	0.94	0.95	0.93
NSC_scaffold_contig594	360467	360468	0.96	0.94	0.88	0.88	0.75	0.85	0.95	0.85	0.84	0.9	0.86	0.88	0.91	0.97	0.77	0.86	0.91	0.83	0.83	0.94	0.84	0.93	0.88	0.82	0.89	0.93	0.83	0.87	0.93	0.89
NSC_scaffold_contig595	821742	821743	0.96	0.93	0.92	0.96	0.67	0.82	0.94	0.87	0.78	0.92	0.86	0.98	0.83	0.93	0.94	0.92	0.78	0.82	0.95	0.98	0.95	0.89	0.82	0.89	1	0.75	0.79	0.89	0.85	0.71
NSC_scaffold_contig593-552c	111533	111534	0.96	0.91	0.89	0.73	0.83	0.91	0.81	0.97	0.83	0.97	0.82	0.95	0.9	0.93	0.91	0.89	0.82	0.97	0.98	0.93	0.92	0.94	0.89	0.87	0.92	0.89	0.85	0.87	0.95	0.89
NSC_scaffold_contig564	17989	17990	0.96	0.94	0.93	0.92	0.71	0.93	0.96	0.95	0.89	0.9	0.87	0.96	0.95	0.9	0.97	0.94	0.89	0.89	0.94	0.95	0.96	0.97	0.94	0.96	0.92	0.95	0.79	0.92	0.93	0.93
NSC_scaffold_ontig562c-575-591	33316	33317	0.96	0.88	0.9	0.95	0.76	0.9	0.88	0.94	0.91	0.98	0.8	0.91	0.95	0.91	0.94	0.9	0.9	0.89	0.9	0.94	0.87	0.93	0.95	0.93	0.9	0.9	0.8	0.93	0.92	0.8
NSC_scaffold_contig587-553c	277472	277473	0.96	0.9	0.88	0.83	0.77	0.87	0.92	0.87	0.83	0.84	0.77	0.91	0.9	0.9	0.89	0.93	0.76	0.85	0.87	0.77	0.88	0.87	0.9	0.86	0.89	0.91	0.78	0.93	0.85	0.93
NSC_scaffold_contig573	2809	2810	0.96	0.88	1	0.91	0.81	0.97	0.94	0.84	0.93	0.97	0.91	1	0.94	0.85	0.9	0.84	0.9	0.87	0.97	0.98	0.93	0.91	0.97	0.92	0.91	0.94	0.82	0.86	0.97	0.85
NSC_scaffold_contig590	9235	9236	0.96	0.96	0.98	0.92	0.89	0.98	0.95	0.96	0.92	0.85	0.88	0.92	0.97	0.98	0.93	0.92	0.87	0.92	0.97	0.93	0.98	0.91	0.96	0.94	0.97	0.95	0.82	0.96	0.93	1
NSC_scaffold_ontig562c-575-591	593355	593356	0.96	0.93	0.97	0.85	0.62	0.91	0.94	1	0.88	0.93	0.92	0.93	0.91	0.91	0.86	1	0.95	0.89	0.97	0.89	0.88	0.96	0.97	0.94	0.93	0.96	0.79	0.89	0.92	0.93
NSC_scaffold_contig599	369218	369219	0.96	0.9	0.9	0.98	0.7	0.91	1	0.8	0.9	0.97	0.88	1	0.96	0.96	1	0.96	0.93	0.84	0.97	1	0.9	0.9	0.96	0.85	0.91	0.91	0.81	0.95	0.9	0.92
NSC_scaffold_ontig562c-575-591	25319	25320	0.96	0.84	0.85	1	0.8	0.85	0.85	0.86	0.87	0.77	0.79	0.94	0.82	0.91	0.74	0.83	0.79	0.91	0.79	0.84	0.86	0.95	0.87	0.92	0.93	0.76	0.69	0.89	0.75	0.77
NSC_scaffold_contig584	105861	105862	0.96	0.98	0.95	0.97	0.86	0.96	0.93	0.95	0.88	0.95	0.83	0.91	0.96	0.96	0.96	0.97	0.9	0.91	0.98	0.95	0.96	0.93	0.94	0.97	0.98	0.88	0.93	0.99	0.95	0.99
NSC_scaffold_contig599	971269	971270	0.96	0.95	0.97	0.94	0.79	0.9	0.93	0.95	0.81	1	0.79	0.98	0.91	0.91	0.86	0.94	0.97	0.93	0.94	0.95	0.91	0.92	0.89	0.91	0.95	0.96	0.82	0.92	0.93	0.9
NSC_scaffold_contig579-589	381900	381901	0.96	0.96	0.97	0.94	0.81	0.88	0.9	1	0.97	1	0.95	0.96	0.94	0.94	0.91	0.94	0.91	0.93	0.97	0.95	0.98	0.92	0.97	0.98	0.9	1	0.74	0.98	0.98	0.95
NSC_scaffold_contig590	104071	104072	0.96	0.95	0.95	0.91	0.89	0.87	1	0.9	0.96	0.91	0.94	0.96	0.96	0.88	0.86	0.93	0.93	0.94	0.88	0.9	0.95	0.98	0.9	0.92	0.96	0.94	0.87	0.89	0.86	0.86
NSC_scaffold_contig597	760310	760311	0.96	0.88	0.84	0.93	0.84	0.93	0.93	0.95	0.94	0.93	0.96	0.98	0.96	0.85	0.98	0.92	0.88	0.86	0.98	1	0.97	0.92	0.93	1	0.95	0.96	0.9	1	0.95	1
NSC_scaffold_contig594	424243	424244	0.96	0.88	0.98	0.86	0.97	0.91	0.95	0.93	0.9	0.8	0.92	0.94	0.91	0.94	0.94	0.9	0.95	0.85	0.9	0.9	0.9	0.89	0.94	0.88	0.87	0.96	0.83	0.91	0.87	0.93
NSC_scaffold_contig599	270422	270423	0.96	0.91	0.9	0.92	0.74	0.92	0.92	0.88	0.88	0.69	0.84	0.88	0.93	0.89	0.93	0.91	0.89	0.85	0.91	0.9	0.94	0.85	0.91	0.89	0.91	0.92	0.71	0.94	0.86	0.95
NSC_scaffold_contig598	252998	252999	0.96	0.98	0.94	0.94	0.92	0.97	0.92	0.94	0.97	0.92	0.88	0.97	0.97	0.98	0.98	0.94	0.92	0.91	0.96	0.98	0.91	0.93	0.95	0.98	0.96	0.95	0.89	0.93	0.93	0.93
NSC_scaffold_contig595	115553	115554	0.96	0.88	0.94	0.97	0.64	0.95	0.75	0.95	0.87	0.94	0.79	0.92	0.85	0.91	0.94	0.95	0.83	0.88	0.93	0.91	0.97	0.78	0.9	0.94	0.96	0.82	0.84	0.92	0.95	0.95
NSC_scaffold_contig579-589	571902	571903	0.96	0.88	0.95	0.93	0.78	0.86	0.92	0.93	0.79	0.95	0.81	0.86	0.8	0.89	0.86	0.89	0.69	0.92	0.91	0.84	0.88	0.83	0.72	0.76	0.92	0.78	0.92	0.96	0.81	0.94
NSC_scaffold_contig597	631356	631357	0.96	0.92	0.92	0.91	0.85	0.89	0.87	0.88	0.81	0.9	0.77	0.93	0.88	0.81	0.85	0.95	0.87	0.88	0.89	0.87	0.85	0.89	0.8	0.86	0.97	0.82	0.86	0.93	0.87	0.83
NSC_scaffold_contig597	196079	196080	0.96	1	0.93	0.95	0.89	0.9	0.81	0.92	0.94	0.9	0.92	0.96	0.88	0.97	0.98	0.93	0.85	0.92	0.8	0.79	0.91	0.88	0.91	0.96	0.95	0.96	0.85	0.89	0.89	0.85
NSC_scaffold_contig597	379199	379200	0.96	0.84	0.97	0.85	0.63	0.9	0.87	0.96	0.85	0.83	0.91	0.8	0.9	0.95	0.91	0.88	0.87	0.78	0.76	0.81	0.82	0.79	0.8	0.89	0.98	0.76	0.76	0.83	0.86	0.84
NSC_scaffold_contig568-546-580	20212	20213	0.96	0.87	0.95	1	0.75	0.86	0.89	0.94	0.92	0.84	0.81	0.81	0.92	0.98	0.98	0.9	0.82	0.86	0.94	0.96	0.94	0.94	0.91	0.87	0.94	0.88	0.81	0.95	0.86	0.96
NSC_scaffold_contig555-550-574	58063	58064	0.96	0.91	0.9	0.93	0.66	0.93	0.93	0.95	0.91	0.88	0.84	0.9	0.96	0.89	0.94	0.89	0.92	0.8	0.95	0.91	0.91	0.92	0.94	0.9	0.9	0.91	0.9	0.95	0.91	0.96
NSC_scaffold_contig596-571c	247632	247633	0.96	0.91	0.93	0.91	0.8	0.94	0.83	0.88	0.92	0.95	0.87	0.92	0.9	0.92	0.87	0.86	0.88	0.87	0.96	0.92	0.94	0.93	0.93	0.9	0.93	0.92	0.89	0.89	0.91	0.9
NSC_scaffold_contig598	136919	136920	0.96	0.97	0.96	0.97	0.8	0.95	0.94	0.97	0.95	1	0.97	1	0.95	0.97	0.98	0.99	0.93	0.94	0.96	0.98	0.98	0.98	0.99	0.94	0.99	0.96	0.97	0.94	0.99	0.97
NSC_scaffold_contig599	973948	973949	0.96	0.93	0.98	0.92	0.75	0.91	0.97	0.93	0.88	0.92	0.97	0.96	0.99	0.95	0.99	0.93	0.99	0.89	0.92	0.97	0.98	0.93	0.96	0.93	0.93	0.97	0.83	0.85	0.99	0.97
NSC_scaffold_contig578	149893	149894	0.96	0.95	0.93	0.93	0.85	0.96	1	0.98	0.92	0.97	0.87	0.91	0.92	0.97	0.87	0.96	0.87	0.93	0.94	0.98	0.93	0.93	0.97	0.92	0.91	0.97	0.73	1	0.92	1
NSC_scaffold_contig590	310956	310957	0.96	0.9	0.98	0.84	0.87	0.96	0.83	0.89	0.8	0.88	0.84	0.82	0.97	0.96	0.98	0.92	0.84	0.91	0.93	0.89	0.87	0.91	0.87	0.88	0.93	0.94	0.86	0.89	0.83	0.91
NSC_scaffold_contig595	662407	662408	0.96	0.93	0.96	0.91	0.77	0.86	0.87	0.96	0.89	0.9	0.94	0.92	0.93	0.94	0.98	0.91	0.91	0.83	0.95	0.95	0.92	0.92	0.95	0.92	0.93	0.96	0.88	0.91	0.96	0.95
NSC_scaffold_contig597	295800	295801	0.96	0.91	0.94	0.93	0.9	0.85	0.85	0.94	0.94	0.93	0.98	0.91	0.9	0.92	0.94	0.94	0.92	0.89	0.94	0.92	0.96	0.94	0.95	0.93	0.88	0.95	0.9	0.98	0.88	0.85
NSC_scaffold_contig599	1231100	1231101	0.96	1	1	0.95	0.81	0.86	1	0.91	0.96	0.98	0.93	0.96	1	0.93	0.96	0.95	0.96	0.95	1	0.91	1	0.98	0.94	0.92	0.96	1	0.9	0.95	0.98	0.93
NSC_scaffold_contig599	626372	626373	0.96	0.85	0.93	0.91	0.76	0.77	0.79	0.92	0.78	0.87	0.8	0.93	0.81	0.77	0.88	0.84	0.83	0.84	0.91	0.86	0.75	0.9	0.78	0.87	0.86	0.93	0.78	0.84	0.84	0.85
NSC_scaffold_contig597	887460	887461	0.96	0.96	0.87	0.92	0.72	0.93	0.93	0.94	0.95	0.83	0.86	0.88	0.84	0.88	0.94	0.85	0.87	0.96	0.91	0.9	0.93	0.94	0.91	0.9	0.93	0.88	0.87	0.93	0.89	0.88
NSC_scaffold_contig565	17914	17915	0.96	0.99	0.92	0.96	0.74	0.98	0.95	0.93	0.92	0.97	0.78	0.97	0.97	0.96	0.97	0.97	0.92	0.92	0.95	0.98	0.98	0.94	0.98	0.92	0.94	0.96	0.82	0.92	0.96	0.98
NSC_scaffold_contig595	857487	857488	0.96	0.9	0.85	0.87	0.78	0.91	0.82	0.92	0.85	0.93	0.76	0.88	0.88	0.85	0.91	0.83	0.82	0.85	0.93	0.84	0.9	0.91	0.96	0.9	0.87	0.91	0.76	0.93	0.89	0.9
NSC_scaffold_contig596-571c	30285	30286	0.96	0.96	0.88	0.73	0.68	0.85	0.85	0.91	0.9	0.83	0.79	0.96	0.72	0.92	0.94	0.85	0.9	0.86	0.95	0.91	0.91	0.88	0.92	0.8	0.95	0.89	0.81	0.97	0.94	0.91
NSC_scaffold_ontig562c-575-591	578163	578164	0.96	0.87	0.98	0.94	0.78	0.87	0.93	1	0.91	1	0.85	0.91	0.91	0.95	0.98	0.96	0.87	0.85	0.95	0.98	0.93	0.99	1	0.93	0.9	0.92	0.88	0.94	0.94	0.96
NSC_scaffold_contig594	525564	525565	0.96	0.88	1	0.91	0.77	0.93	0.85	0.93	0.89	0.95	0.8	0.93	0.87	0.95	0.88	0.91	0.85	0.83	0.95	0.85	0.89	0.93	0.9	0.91	0.85	0.97	0.86	0.83	0.9	0.94
NSC_scaffold_contig578	153800	153801	0.96	0.98	0.86	0.94	0.64	0.88	0.86	0.88	0.81	0.93	0.86	0.88	0.9	0.88	0.95	0.9	0.91	0.84	0.89	0.88	0.83	0.88	0.86	0.94	0.86	0.93	0.88	0.88	0.93	0.87
NSC_scaffold_contig596-571c	251514	251515	0.96	0.97	0.97	0.89	0.95	0.98	1	0.91	0.96	0.85	0.95	0.97	0.98	0.85	0.92	0.95	0.98	0.88	0.98	0.96	0.93	0.95	1	1	0.98	0.95	0.75	1	0.88	0.92
NSC_scaffold_contig594	448814	448815	0.96	0.94	0.83	0.91	0.79	0.91	0.88	0.94	0.77	0.84	0.84	0.88	0.86	0.9	0.84	0.83	0.79	0.79	0.76	0.92	0.86	0.85	0.86	0.9	0.81	0.96	0.7	0.85	0.93	1
NSC_scaffold_contig590	471740	471741	0.96	0.84	1	0.91	0.83	0.95	0.83	0.89	0.9	0.97	0.86	0.95	0.93	0.96	0.93	0.92	0.8	0.94	0.88	0.97	0.89	0.88	0.87	0.91	0.86	0.9	0.89	0.84	0.88	0.94
NSC_scaffold_contig579-589	283426	283427	0.96	0.91	0.9	0.92	0.62	0.95	0.94	0.94	0.92	0.91	0.82	0.93	1	0.9	1	0.94	0.92	0.91	0.88	0.91	0.95	0.93	0.98	0.93	0.99	0.96	0.91	0.9	0.92	0.93
NSC_scaffold_contig588	167910	167911	0.96	0.88	0.89	0.87	0.74	0.85	0.88	0.87	0.9	0.94	0.86	0.91	0.9	0.92	0.92	0.9	0.9	0.87	0.89	0.89	0.9	0.93	0.84	0.85	0.85	0.92	0.86	0.91	0.84	0.87
NSC_scaffold_contig597	638624	638625	0.96	0.84	0.93	0.91	0.85	0.92	0.95	0.89	0.93	0.98	0.87	0.93	0.98	0.92	0.95	0.9	0.91	0.9	0.84	0.88	0.8	0.85	0.9	1	0.92	0.86	0.8	0.95	0.88	0.81
NSC_scaffold_ontig562c-575-591	61943	61944	0.96	0.89	0.92	0.95	0.76	0.91	0.89	0.95	0.83	0.88	0.76	0.95	0.89	0.93	0.88	0.97	0.89	0.83	0.93	0.94	0.93	0.92	0.91	0.89	0.9	0.92	0.88	0.9	0.98	0.97
NSC_scaffold_contig598	698733	698734	0.96	0.96	0.94	0.95	0.81	0.97	0.93	1	0.86	0.9	0.81	0.97	0.98	0.95	0.99	0.93	0.93	0.91	0.99	0.96	0.98	0.95	0.93	0.93	0.94	0.96	0.92	0.96	0.99	0.97
NSC_scaffold_contig595	248426	248427	0.96	0.94	0.96	0.96	0.87	0.97	0.94	0.93	0.91	0.98	0.92	0.95	0.89	0.95	0.97	0.99	0.96	0.9	0.91	0.93	0.97	0.95	0.95	0.95	0.94	0.92	0.96	0.92	0.95	0.94
NSC_scaffold_contig596-571c	404129	404130	0.96	0.87	0.92	0.9	0.86	0.92	0.87	0.92	0.92	0.84	0.97	0.94	0.96	0.92	0.93	0.82	0.93	0.83	0.89	1	0.91	0.88	0.83	0.9	0.89	0.88	0.9	0.96	0.86	0.87
NSC_scaffold_contig595	24958	24959	0.96	0.9	0.88	0.95	0.81	0.91	0.94	0.95	0.89	0.95	0.83	0.94	0.96	0.97	0.9	0.95	0.78	0.85	0.98	0.93	0.91	0.93	0.94	0.85	0.92	0.88	0.84	0.92	0.96	0.98
NSC_scaffold_contig597	278914	278915	0.96	0.9	0.94	0.94	0.79	0.9	0.89	0.94	0.88	0.86	0.81	0.89	0.93	0.89	0.93	0.9	0.88	0.93	0.91	0.97	0.92	0.92	0.88	0.94	0.94	0.9	0.89	0.96	0.98	0.93
NSC_scaffold_contig594	531235	531236	0.96	0.93	0.97	0.96	0.88	0.91	0.92	0.81	0.93	0.89	0.86	0.95	0.89	0.92	1	0.88	0.9	0.84	0.84	0.93	0.94	0.91	0.91	0.98	0.96	0.94	0.88	0.95	0.87	0.85
NSC_scaffold_contig596-571c	758515	758516	0.96	0.9	0.84	0.85	0.7	0.91	0.95	0.88	0.82	0.83	0.83	0.93	0.93	0.86	0.89	0.85	0.89	0.81	0.93	0.95	0.89	0.85	0.92	0.88	0.85	0.9	0.83	0.92	0.81	0.92
NSC_scaffold_contig584	115217	115218	0.96	0.9	0.95	0.93	0.78	0.91	0.74	0.93	0.82	0.91	0.8	0.78	0.94	0.92	0.95	0.91	0.93	0.89	0.93	0.92	0.91	0.98	0.94	0.96	0.94	0.92	0.86	0.89	0.92	0.92
NSC_scaffold_contig599	1133484	1133485	0.96	1	0.83	0.85	0.67	0.86	0.91	0.83	0.91	0.9	0.89	0.94	0.88	0.88	0.93	0.87	0.89	0.79	0.97	1	0.94	0.82	0.92	0.85	0.96	0.78	0.83	0.89	0.92	0.83
NSC_scaffold_contig585	18453	18454	0.96	0.88	0.91	0.95	0.79	0.97	0.9	0.93	0.93	0.88	0.95	0.94	1	0.96	0.97	0.97	0.81	0.81	0.92	0.94	0.83	0.94	0.91	0.89	1	0.96	0.9	0.9	0.89	0.94
NSC_scaffold_contig582	43070	43071	0.96	0.89	0.88	0.87	0.77	0.9	0.82	0.94	0.91	0.86	0.84	0.89	1	0.96	0.97	0.86	0.87	0.94	0.98	1	0.88	0.88	0.77	0.88	0.91	0.88	0.85	0.96	0.93	0.92
NSC_scaffold_contig555-550-574	123297	123298	0.96	0.92	0.93	0.98	0.75	0.96	0.95	0.94	0.91	0.98	0.89	0.98	0.96	0.91	0.97	0.91	0.88	0.91	0.94	1	0.98	0.9	0.97	0.94	0.92	0.95	0.81	0.91	0.98	0.96
NSC_scaffold_contig596-571c	1167377	1167378	0.96	0.98	0.97	0.88	0.95	0.98	0.92	0.97	0.9	0.94	0.89	0.96	0.96	0.93	0.97	0.94	0.95	0.85	0.92	0.96	0.94	0.89	0.92	0.94	0.94	0.99	0.91	0.97	0.94	0.9
NSC_scaffold_contig599	401015	401016	0.96	0.98	0.94	0.93	0.86	1	0.97	0.88	0.88	1	0.91	0.95	0.96	0.9	0.95	0.97	0.88	0.86	0.94	0.95	0.88	0.96	1	0.94	0.96	0.96	0.82	0.94	0.98	1
NSC_scaffold_contig592-558c-549c-548c-566	651996	651997	0.96	0.93	0.88	0.89	0.82	0.89	0.89	0.91	0.86	0.92	0.88	0.95	0.87	0.96	0.91	0.95	0.86	0.85	0.83	0.81	0.87	0.88	0.97	0.92	0.91	0.9	0.89	0.92	0.92	0.91
NSC_scaffold_contig598	373512	373513	0.96	0.91	0.95	0.92	0.69	0.9	0.86	0.94	0.87	0.85	0.88	0.96	0.92	0.88	0.92	0.91	0.8	0.91	0.95	0.96	0.91	0.92	0.87	0.89	0.93	0.95	0.76	0.86	0.96	0.96
NSC_scaffold_contig597	634482	634483	0.96	0.88	0.88	0.92	0.8	0.83	0.97	0.91	0.88	0.92	0.83	0.91	0.98	0.92	0.9	0.9	0.9	0.8	0.94	0.94	1	0.89	0.89	0.94	0.95	1	0.89	0.96	0.93	0.94
NSC_scaffold_contig595	310543	310544	0.96	0.95	0.97	0.84	0.7	0.96	0.88	0.86	0.95	0.92	0.7	0.84	0.98	0.97	0.87	0.85	0.88	0.86	0.96	0.91	1	0.84	0.97	0.82	0.98	0.82	0.94	0.98	0.91	0.97
NSC_scaffold_contig597	1131725	1131726	0.96	0.98	0.93	0.9	0.73	0.98	0.82	0.88	0.87	0.93	0.84	0.93	0.99	0.87	0.95	0.9	0.89	0.92	0.85	0.89	0.9	0.94	0.85	0.83	0.97	0.83	0.94	0.89	0.98	0.91
NSC_scaffold_contig599	41582	41583	0.96	0.87	0.85	0.86	0.76	0.84	0.79	0.89	0.79	0.83	0.78	0.93	0.84	0.83	0.87	0.87	0.8	0.85	0.81	0.84	0.84	0.83	0.71	0.83	0.88	0.88	0.79	0.87	0.84	0.84
NSC_scaffold_contig587-553c	328432	328433	0.96	0.91	0.95	0.95	0.69	0.92	0.88	1	0.98	0.97	0.73	0.95	1	0.98	0.94	0.97	0.9	0.97	0.97	0.98	0.95	0.93	0.87	1	0.99	0.84	0.84	0.98	0.95	0.98
NSC_scaffold_contig582	276729	276730	0.96	0.98	0.94	0.87	0.77	0.94	0.95	0.89	0.92	0.98	0.89	0.88	0.85	0.91	0.98	0.93	0.96	0.97	0.96	0.92	0.98	0.9	0.98	0.91	0.94	0.98	0.8	0.96	0.92	0.94
NSC_scaffold_contig586	124976	124977	0.96	0.88	0.93	0.9	0.76	0.89	0.87	0.97	0.86	0.9	0.8	1	0.96	0.98	0.95	0.94	0.93	1	0.94	0.97	1	0.98	0.91	0.98	0.98	1	0.9	1	0.97	0.95
NSC_scaffold_contig593-552c	489273	489274	0.96	0.8	0.97	0.89	0.72	0.89	0.92	0.9	0.83	0.78	0.89	0.93	0.89	0.88	1	0.88	0.85	0.79	0.89	0.92	0.81	0.89	0.82	0.96	0.92	0.84	0.77	0.85	0.89	0.9
NSC_scaffold_contig595	86346	86347	0.96	0.9	0.91	0.95	0.71	0.87	1	1	0.9	0.98	0.82	0.91	0.96	0.91	0.94	0.89	0.84	0.84	0.91	0.89	0.93	0.92	0.96	0.86	0.96	0.86	0.82	0.9	0.94	0.96
NSC_scaffold_contig596-571c	140817	140818	0.96	0.93	0.88	0.92	0.79	0.95	0.95	0.92	0.9	0.92	0.84	0.94	0.91	0.9	0.9	0.92	0.97	0.89	0.92	0.9	0.92	0.93	0.94	0.97	0.89	0.95	0.74	0.91	0.9	0.91
NSC_scaffold_contig593-552c	176437	176438	0.96	0.93	0.93	0.95	0.78	0.92	0.94	0.94	0.83	0.84	0.88	0.87	0.94	0.92	0.9	0.91	0.93	0.89	0.94	0.91	0.93	0.91	0.95	0.91	0.95	0.92	0.9	0.97	0.98	0.97
NSC_scaffold_ontig562c-575-591	229731	229732	0.96	0.83	0.88	0.79	0.73	0.74	0.84	0.86	0.84	0.72	0.8	0.81	0.83	0.77	0.86	0.76	0.66	0.8	0.9	0.9	0.76	0.81	0.89	0.79	0.88	0.78	0.87	0.76	0.93	0.88
NSC_scaffold_contig599	1144497	1144498	0.96	0.98	0.92	0.95	0.78	0.91	0.99	0.96	0.95	0.94	0.89	0.97	0.94	0.98	0.99	0.95	0.95	0.93	0.93	0.95	0.97	0.95	1	0.95	0.96	0.93	0.9	0.96	0.96	0.98
NSC_scaffold_contig579-589	154436	154437	0.96	0.93	0.84	0.92	0.74	0.89	0.81	0.92	0.81	1	0.79	0.84	0.91	0.89	0.96	0.94	0.81	0.84	0.82	0.94	0.92	0.92	0.84	0.89	0.87	0.9	0.85	0.79	0.96	0.95
NSC_scaffold_contig590	264625	264626	0.96	0.96	0.86	0.88	0.72	0.9	0.81	1	0.86	0.88	0.86	0.88	0.93	0.92	0.86	0.93	0.82	0.86	0.97	0.95	0.91	0.94	0.89	0.88	0.94	0.88	0.83	0.89	0.94	0.92
NSC_scaffold_contig592-558c-549c-548c-566	51906	51907	0.96	0.98	0.89	0.97	0.97	0.91	0.96	0.96	1	0.86	0.97	0.97	0.94	0.94	0.97	0.93	0.95	0.88	0.91	0.94	0.98	0.94	0.87	0.97	0.88	0.93	0.93	0.92	0.91	1
NSC_scaffold_contig582	159169	159170	0.96	0.98	0.96	0.97	0.85	1	0.98	1	0.95	0.95	0.91	0.96	0.98	0.98	0.98	0.97	1	0.98	0.94	0.95	1	0.94	0.95	0.97	0.98	0.91	0.95	0.98	0.98	1
NSC_scaffold_contig596-571c	678362	678363	0.96	0.99	0.91	0.93	0.74	0.91	0.89	0.97	0.9	0.92	0.86	0.88	0.98	0.93	0.89	0.95	0.91	0.98	1	0.89	0.95	0.95	0.99	0.95	0.99	0.89	0.84	0.93	0.98	0.93
NSC_scaffold_contig582	106735	106736	0.96	0.93	0.88	0.96	0.71	0.88	0.96	0.92	0.92	0.84	0.89	0.98	0.96	0.92	0.96	0.88	0.83	0.89	0.94	0.97	0.91	0.95	0.94	0.88	0.96	0.88	0.73	0.99	0.96	0.95
NSC_scaffold_contig593-552c	7517	7518	0.96	0.83	0.89	0.98	0.85	0.93	0.95	0.91	0.9	0.76	0.84	0.93	0.98	0.96	0.97	0.92	0.87	0.88	0.98	0.93	0.91	0.95	0.91	0.9	0.95	0.91	0.93	0.96	0.92	0.97
NSC_scaffold_contig593-552c	15296	15297	0.96	0.88	0.9	0.89	0.79	0.9	0.88	0.9	0.86	0.9	0.88	0.97	0.92	0.96	0.94	0.92	0.92	0.94	0.92	0.93	0.89	0.98	0.94	0.92	0.92	0.89	0.83	0.92	0.88	0.88
NSC_scaffold_contig596-571c	992743	992744	0.96	0.9	0.9	0.93	0.77	0.97	0.87	0.95	0.97	0.8	0.9	0.97	1	0.96	0.93	0.91	0.83	0.78	0.87	0.98	0.83	0.96	0.88	0.98	0.98	0.85	0.69	0.89	0.98	0.88
NSC_scaffold_contig577	103779	103780	0.96	0.86	0.89	0.81	0.76	0.83	0.88	0.9	0.78	0.83	0.86	0.96	0.91	0.77	0.82	0.8	0.87	0.81	0.87	0.87	0.83	0.81	0.83	0.86	0.86	0.93	0.76	0.89	0.95	0.82
NSC_scaffold_contig583	260529	260530	0.96	0.98	0.97	1	0.84	0.99	0.93	0.93	0.94	0.97	0.9	0.97	0.96	0.98	0.94	0.97	0.92	0.94	0.97	0.9	0.93	0.86	0.9	0.91	0.96	0.91	0.98	0.95	0.92	0.95
NSC_scaffold_contig598	69828	69829	0.96	0.89	1	0.88	0.81	0.92	0.91	0.89	0.96	0.89	0.88	0.97	0.9	0.93	0.98	0.87	0.88	0.87	0.96	0.88	0.97	0.93	0.94	0.93	0.89	0.96	0.89	0.9	0.93	0.9
NSC_scaffold_contig596-571c	930777	930778	0.96	0.89	0.97	0.9	0.8	0.88	0.91	0.93	0.91	0.86	0.9	0.97	0.86	0.9	0.94	0.92	0.88	0.94	0.84	0.93	0.91	0.89	0.88	0.9	0.91	0.94	0.89	0.94	0.94	0.88
NSC_scaffold_contig596-571c	283659	283660	0.96	0.86	0.93	0.84	0.75	0.9	0.95	0.91	0.81	0.96	0.79	0.92	0.96	0.94	0.98	0.91	0.94	0.9	0.97	0.92	0.91	0.96	0.88	0.95	0.93	0.74	0.9	0.91	0.86	0.97
NSC_scaffold_contig586	106062	106063	0.96	0.87	0.88	0.82	0.75	0.84	0.91	0.92	0.76	0.9	0.74	0.8	0.97	0.89	0.86	0.88	0.8	0.81	0.89	0.92	0.91	0.87	0.83	0.91	0.95	0.82	0.78	0.76	0.83	0.8
NSC_scaffold_contig597	695456	695457	0.96	1	0.9	0.97	0.9	0.95	0.84	1	0.85	0.97	0.88	0.96	0.79	0.98	0.92	0.94	0.96	0.93	0.96	0.93	0.91	0.92	0.96	0.98	0.98	0.9	0.85	0.97	0.93	0.85
NSC_scaffold_contig597	240350	240351	0.96	0.94	0.94	0.97	0.75	0.97	0.96	1	1	0.92	0.84	1	0.87	0.93	0.95	0.94	0.95	0.94	0.97	0.94	1	1	0.96	1	0.94	0.97	0.96	0.97	0.95	0.95
NSC_scaffold_contig555-550-574	98735	98736	0.96	0.98	0.96	0.93	0.9	0.95	0.93	0.94	0.93	0.97	0.97	0.97	0.95	0.92	0.93	0.94	1	0.96	0.93	0.93	0.95	0.99	0.94	0.92	0.97	0.97	0.85	0.98	0.97	0.95
NSC_scaffold_contig597	141999	142000	0.96	0.95	0.98	0.93	0.82	1	0.93	0.95	0.94	0.93	0.91	1	0.97	1	0.99	0.94	0.86	0.91	0.96	0.98	0.98	0.98	0.97	0.96	0.95	0.99	0.74	0.92	0.99	0.94
NSC_scaffold_contig599	1151552	1151553	0.96	0.82	0.8	0.92	0.82	0.93	0.89	0.92	0.82	0.83	0.84	0.98	0.9	0.9	0.88	0.79	0.88	0.88	0.95	0.86	0.92	0.79	0.86	0.91	0.86	0.82	0.73	0.91	0.89	0.82
NSC_scaffold_contig597	547031	547032	0.96	1	0.96	0.91	0.82	0.94	0.97	0.98	0.97	0.97	0.94	0.96	1	0.98	0.94	0.98	0.95	0.96	0.92	0.96	0.98	0.97	0.99	0.97	1	0.98	0.98	1	0.94	0.96
NSC_scaffold_contig599	757936	757937	0.96	0.96	0.97	0.97	1	0.97	0.96	0.99	0.99	1	1	0.97	0.97	1	0.99	0.99	0.98	0.97	1	0.98	1	1	0.99	0.99	1	0.95	0.98	0.98	0.96	1
NSC_scaffold_contig557	17947	17948	0.96	0.91	0.93	0.88	0.79	0.88	0.86	0.97	0.84	0.86	0.85	0.82	0.9	0.91	0.9	0.86	0.83	0.72	0.94	0.92	0.93	0.92	0.87	0.91	0.84	0.97	0.88	0.8	1	0.97
NSC_scaffold_contig597	483712	483713	0.96	0.9	1	0.96	0.92	0.86	1	0.96	0.91	0.94	0.87	0.97	0.94	1	0.94	0.93	0.97	0.85	0.98	1	0.93	0.98	0.96	0.91	0.91	0.97	0.87	1	0.86	0.93
NSC_scaffold_contig598	241328	241329	0.96	0.88	0.79	0.83	0.59	0.92	0.77	0.92	0.79	0.82	0.83	0.9	0.81	0.86	0.81	0.9	0.83	0.82	0.87	0.77	0.78	0.82	0.83	0.9	0.9	0.79	0.77	0.9	0.8	0.86
NSC_scaffold_contig565	24469	24470	0.96	1	0.94	0.91	0.93	0.95	0.92	0.97	0.89	0.92	0.91	0.93	0.93	0.96	0.96	0.93	0.93	0.93	0.91	0.95	0.93	1	0.97	0.87	0.93	1	0.83	0.95	1	1
NSC_scaffold_contig598	226020	226021	0.96	0.96	0.89	0.96	0.84	0.95	0.91	1	0.89	0.92	0.82	0.96	0.86	0.91	0.97	0.82	0.88	0.8	0.96	0.86	0.86	0.96	0.93	1	0.97	0.9	0.78	0.88	0.93	0.87
NSC_scaffold_contig596-571c	1305491	1305492	0.96	0.97	0.94	0.97	0.81	0.97	0.91	0.99	0.97	0.95	0.9	0.97	0.99	1	0.95	0.96	0.96	0.95	0.95	0.97	1	0.97	0.99	0.98	0.99	0.99	0.94	0.98	0.99	0.95
NSC_scaffold_contig592-558c-549c-548c-566	308517	308518	0.96	0.93	0.93	0.93	0.79	0.94	0.96	0.94	0.95	0.97	0.85	0.96	0.93	0.97	0.98	0.91	0.92	0.95	0.97	0.95	0.99	0.98	0.94	0.89	0.97	0.89	0.88	0.95	0.98	0.92
NSC_scaffold_contig582	62683	62684	0.96	0.77	0.97	0.93	0.8	0.93	0.96	0.97	0.9	0.9	0.93	0.95	0.78	0.84	0.8	0.91	0.86	0.91	0.91	0.85	0.95	0.92	0.83	0.92	0.88	0.83	0.81	0.9	0.71	0.78
[truncated: 697,653+ more rows]
