# Supplementary material for: Inhibition of DNA Methylation in Picochlorum soloecismus Alters Algae Productivity
Source: Front Genet. 2020 Oct 15;11:560444. doi: 10.3389/fgene.2020.560444 (PMC7593850; doi:10.3389/fgene.2020.560444)
Supplement: Supplementary TABLE 1 — All cytosine sites called from whole genome bisulfite sequencing analysis (WGBS). [file Data_Sheet_1.zip › Supplemental Table 2 Hypomethylated CpG sites_signficant.xlsx]

## Sheet: Hypomethylated CpG Sites
chrom	start	end_x	Co_1 Day 4 meth_ratio	Co_2 Day 4 meth_ratio	Co_3 Day 4 meth_ratio	Aza_1 Day 4 meth_ratio	Aza_2 Day 4 meth_ratio	Aza_3 Day 4 meth_ratio	Co_1 Day 5 meth_ratio	Co_2 Day 5 meth_ratio	Co_3 Day 5 meth_ratio	Aza_1 Day 5 meth_ratio	Aza_2 Day 5 meth_ratio	Aza_3 Day 5 meth_ratio	Co_1 Day 6 meth_ratio	Co_2 Day 6 meth_ratio	Co_3 Day 6 meth_ratio	Aza_1 Day 6 meth_ratio	Aza_2 Day 6 meth_ratio	Aza_3 Day 6 meth_ratio	Co_1 Day 7 meth_ratio	Co_2 Day 7 meth_ratio	Co_3 Day 7 meth_ratio	Aza_1 Day 7 meth_ratio	Aza_2 Day 7 meth_ratio	Aza_3 Day 7 meth_ratio	Co_1 Day 10 meth_ratio	Co_2 Day 10 meth_ratio	Co_3 Day 10 meth_ratio	Aza_1 Day 10 meth_ratio	Aza_2 Day 10 meth_ratio	Aza_3 Day 10 meth_ratio			Day 4	Day 5	Day 6	Day 7	Day 10	Methyl Difference (Day10-Day4)	Methyl Difference p-value	Strand	Type	ID	KO	thrshld	score	E-value	KO definition
NSC_scaffold_contig595	764845	764846	0.6	0.57	0.68	0.5	0.48	0.4	0.56	0.3	0.47	0.36	0.62	0.48	0.46	0.37	0.36	0.59	0.31	0.5	0.35	0.38	0.45	0.44	0.27	0.39	0.37	0.29	0.3	0.43	0.29	0.29			0.62	0.44	0.4	0.39	0.32	-0.3	0.002001	+	CpG	NSC_02827	ko:K03686	368.57	68.8	2.5e-19	molecular chaperone DnaJ
NSC_scaffold_contig598	283930	283931	0.68	0.66	0.63	0.61	0.55	0.69	0.61	0.62	0.69	0.75	0.48	0.68	0.61	0.64	0.61	0.72	0.59	0.58	0.58	0.55	0.53	0.62	0.51	0.55	0.43	0.38	0.32	0.6	0.53	0.49			0.66	0.64	0.62	0.55	0.38	-0.28	0.001318	+	CpG	NSC_01441	ko:K18442	1522.33	146.1	3.6e-43	brefeldin A-inhibited guanine nucleotide-exchange protein
NSC_scaffold_contig586	202313	202314	0.69	0.71	0.8	0.71	0.37	0.75	0.57	0.73	0.51	0.47	0.65	0.71	0.65	0.66	0.62	0.67	0.66	0.39	0.49	0.62	0.5	0.6	0.6	0.64	0.43	0.43	0.52	0.66	0.58	0.55			0.73	0.6	0.64	0.54	0.46	-0.27	0.003777	+	CpG	NSC_05510	ko:K01895	706.2	951.5	8.5e-287	acetyl-CoA synthetase [EC:6.2.1.1]
NSC_scaffold_contig579-589	262335	262336	0.61	0.67	0.63	0.42	0.4	0.54	0.71	0.4	0.46	0.5	0.48	0.48	0.52	0.41	0.7	0.43	0.44	0.39	0.73	0.48	0.48	0.34	0.35	0.41	0.38	0.39	0.33	0.51	0.48	0.26			0.64	0.52	0.54	0.56	0.37	-0.27	0.000457	+	CpG	NSC_03705	ko:K17505	257.87	135.6	8.2e-40	protein phosphatase 1K [EC:3.1.3.16]
NSC_scaffold_contig593-552c	243795	243796	0.8	0.93	0.81	0.68	0.56	0.67	0.67	0.9	0.7	0.81	0.61	0.68	0.64	0.68	0.62	0.74	0.61	0.63	0.61	0.58	0.64	0.71	0.6	0.59	0.61	0.57	0.57	0.62	0.66	0.67			0.85	0.76	0.65	0.61	0.58	-0.26	0.003868	+	CpG	NSC_04311	ko:K12160	35.63	32.1	4.6e-08	small ubiquitin-related modifier
NSC_scaffold_contig595	737179	737180	0.86	0.76	0.85	0.79	0.69	0.75	0.56	0.76	0.75	0.61	0.74	0.7	0.66	0.55	0.89	0.78	0.7	0.77	0.74	0.6	0.56	0.64	0.66	0.65	0.53	0.55	0.61	0.74	0.52	0.7			0.82	0.69	0.7	0.63	0.56	-0.26	0.002853	+	CpG	NSC_02811	ko:K03249	200.83	313.3	4.8e-94	translation initiation factor 3 subunit F
NSC_scaffold_contig587-553c	291318	291319	0.53	0.57	0.7	0.44	0.33	0.45	0.57	0.61	0.46	0.52	0.42	0.44	0.37	0.51	0.48	0.36	0.42	0.47	0.56	0.54	0.45	0.58	0.52	0.4	0.32	0.37	0.36	0.49	0.21	0.38			0.6	0.55	0.45	0.52	0.35	-0.25	0.009523	+	CpG	NSC_05042	ko:K08869	305.47	341.1	3.8e-102	aarF domain-containing kinase
NSC_scaffold_contig598	520478	520479	0.9	0.9	0.88	0.81	0.78	0.88	0.91	0.79	0.88	0.87	0.78	0.78	0.78	0.7	0.83	0.73	0.85	0.76	0.81	0.78	0.79	0.73	0.78	0.81	0.66	0.67	0.63	0.74	0.78	0.8			0.89	0.86	0.77	0.79	0.65	-0.24	6.3e-05	+	CpG	NSC_01547	ko:K02148	105.63	348.7	1.7e-104	V-type H+-transporting ATPase subunit C
NSC_scaffold_contig598	829725	829726	0.63	0.66	0.7	0.5	0.62	0.53	0.67	0.41	0.57	0.58	0.51	0.6	0.64	0.54	0.39	0.5	0.44	0.6	0.35	0.56	0.47	0.46	0.45	0.55	0.36	0.5	0.4	0.53	0.43	0.53			0.66	0.55	0.52	0.46	0.42	-0.24	0.006277	+	CpG	NSC_01667	ko:K03696	1013.07	926.3	5.9e-279	ATP-dependent Clp protease ATP-binding subunit ClpC
NSC_scaffold_contig598	1181615	1181616	0.61	0.46	0.5	0.38	0.3	0.4	0.43	0.43	0.3	0.39	0.36	0.43	0.42	0.43	0.51	0.44	0.34	0.26	0.49	0.43	0.33	0.42	0.36	0.4	0.27	0.3	0.28	0.5	0.41	0.31			0.52	0.39	0.45	0.42	0.28	-0.24	0.006292	+	CpG	NSC_01821	ko:K14572	198.23	3458.2	0	midasin
NSC_scaffold_contig555-550-574	39478	39479	0.83	0.73	0.83	0.76	0.71	0.66	0.74	0.77	0.76	0.75	0.74	0.78	0.77	0.59	0.71	0.64	0.71	0.77	0.73	0.77	0.59	0.75	0.71	0.74	0.61	0.55	0.54	0.72	0.64	0.63			0.8	0.76	0.69	0.7	0.57	-0.23	0.004478	+	CpG	NSC_06170	ko:K19946	299.2	14.2	0.0059	optineurin
NSC_scaffold_contig599	645543	645544	0.62	0.67	0.67	0.54	0.54	0.59	0.69	0.63	0.4	0.42	0.63	0.67	0.6	0.49	0.51	0.69	0.53	0.59	0.53	0.44	0.47	0.48	0.55	0.55	0.44	0.43	0.41	0.59	0.48	0.41			0.65	0.57	0.53	0.48	0.43	-0.23	0.000275	+	CpG	NSC_00288	ko:K03529	581.4	72.3	7.7e-21	chromosome segregation protein
NSC_scaffold_contig590	227382	227383	0.63	0.57	0.69	0.58	0.66	0.58	0.59	0.44	0.63	0.46	0.44	0.68	0.56	0.54	0.53	0.39	0.49	0.62	0.47	0.43	0.35	0.45	0.39	0.47	0.45	0.39	0.37	0.56	0.48	0.52			0.63	0.55	0.54	0.42	0.4	-0.23	0.005785	+	CpG	NSC_04584	ko:K02608	37.83	100.7	5.1e-29	origin recognition complex subunit 6
NSC_scaffold_contig590	227382	227383	0.63	0.57	0.69	0.58	0.66	0.58	0.59	0.44	0.63	0.46	0.44	0.68	0.56	0.54	0.53	0.39	0.49	0.62	0.47	0.43	0.35	0.45	0.39	0.47	0.45	0.39	0.37	0.56	0.48	0.52			0.63	0.55	0.54	0.42	0.4	-0.23	0.005785	+	CpG	NSC_04585	ko:K07456	298.1	674.4	9.5e-203	DNA mismatch repair protein MutS2
NSC_scaffold_contig572	126126	126127	0.59	0.47	0.59	0.49	0.23	0.5	0.63	0.49	0.34	0.32	0.39	0.24	0.47	0.36	0.36	0.39	0.43	0.38	0.36	0.55	0.35	0.3	0.36	0.48	0.38	0.29	0.3	0.44	0.3	0.45			0.55	0.49	0.4	0.42	0.32	-0.23	0.00991	+	CpG	NSC_06445	ko:K20290	66.3	338.3	3.9e-101	conserved oligomeric Golgi complex subunit 3
NSC_scaffold_contig583	58196	58197	0.86	0.93	0.92	0.85	0.68	0.82	0.71	0.73	0.73	0.68	0.83	0.69	0.81	0.88	0.89	0.77	0.81	0.84	0.68	0.78	0.75	0.69	0.78	0.72	0.64	0.69	0.73	0.85	0.74	0.68			0.9	0.72	0.86	0.74	0.69	-0.22	0.003108	+	CpG	NSC_05725	ko:K11594	661.2	784.6	1.6e-236	ATP-dependent RNA helicase DDX3X [EC:3.6.4.13]
NSC_scaffold_contig599	1337744	1337745	0.84	0.91	0.86	0.82	0.8	0.79	0.83	0.85	0.75	0.63	0.77	0.87	0.79	0.78	0.9	0.72	0.83	0.81	0.91	0.76	0.67	0.8	0.67	0.78	0.68	0.61	0.66	0.69	0.75	0.8			0.87	0.81	0.82	0.78	0.65	-0.22	0.001714	+	CpG	NSC_00609	ko:K11643	918.43	369.5	1.4e-110	chromodomain-helicase-DNA-binding protein 4 [EC:3.6.4.12]
NSC_scaffold_contig596-571c	1034692	1034693	0.84	0.86	0.82	0.79	0.76	0.75	0.67	0.75	0.82	0.81	0.74	0.7	0.8	0.82	0.68	0.64	0.77	0.82	0.57	0.84	0.59	0.72	0.65	0.58	0.69	0.61	0.55	0.63	0.76	0.49			0.84	0.75	0.77	0.67	0.62	-0.22	0.0061	+	CpG	NSC_01134	ko:K10865	95.83	583	2.7e-175	double-strand break repair protein MRE11
NSC_scaffold_contig596-571c	272331	272332	0.82	0.78	0.85	0.67	0.63	0.82	0.63	0.82	0.71	0.79	0.72	0.75	0.81	0.77	0.7	0.71	0.76	0.77	0.82	0.77	0.67	0.75	0.69	0.78	0.65	0.58	0.56	0.84	0.81	0.72			0.82	0.72	0.76	0.75	0.6	-0.22	0.002937	+	CpG	NSC_00810	ko:K00472	144.37	56.5	1.1e-15	prolyl 4-hydroxylase [EC:1.14.11.2]
NSC_scaffold_contig595	115564	115565	0.74	0.82	0.83	0.76	0.68	0.81	0.71	0.82	0.73	0.69	0.7	0.69	0.8	0.67	0.72	0.78	0.65	0.64	0.77	0.72	0.64	0.7	0.68	0.78	0.61	0.57	0.54	0.64	0.64	0.69			0.8	0.75	0.73	0.71	0.57	-0.22	0.003082	+	CpG	NSC_02533	ko:K17800	54.4	58.8	1.6e-16	LETM1 and EF-hand domain-containing protein 1 mitochondrial
NSC_scaffold_contig592-558c-549c-548c-566	350182	350183	0.82	0.76	0.81	0.75	0.78	0.75	0.74	0.74	0.67	0.8	0.73	0.81	0.81	0.72	0.71	0.77	0.63	0.61	0.6	0.69	0.77	0.72	0.79	0.75	0.57	0.62	0.54	0.58	0.66	0.76			0.8	0.72	0.75	0.69	0.58	-0.22	0.001798	+	CpG	NSC_04048	ko:K02835	327.6	446.5	2.7e-134	peptide chain release factor 1
NSC_scaffold_contig561	1581	1582	0.72	0.81	0.85	0.79	0.73	0.74	0.73	0.78	0.76	0.63	0.77	0.72	0.76	0.71	0.65	0.69	0.74	0.58	0.62	0.57	0.54	0.67	0.72	0.87	0.52	0.58	0.61	0.7	0.88	0.74			0.79	0.76	0.71	0.58	0.57	-0.22	0.008739	+	CpG	NSC_06678	ko:K11376	99.57	22.4	2.3e-05	elongator complex protein 5
NSC_scaffold_contig561	1581	1582	0.72	0.81	0.85	0.79	0.73	0.74	0.73	0.78	0.76	0.63	0.77	0.72	0.76	0.71	0.65	0.69	0.74	0.58	0.62	0.57	0.54	0.67	0.72	0.87	0.52	0.58	0.61	0.7	0.88	0.74			0.79	0.76	0.71	0.58	0.57	-0.22	0.008739	+	CpG	NSC_06679	ko:K17086	559.37	736.6	8.9e-222	transmembrane 9 superfamily member 2/4
NSC_scaffold_contig597	1087512	1087513	0.67	0.7	0.77	0.74	0.64	0.68	0.74	0.67	0.71	0.76	0.67	0.72	0.6	0.48	0.74	0.6	0.68	0.63	0.75	0.58	0.56	0.63	0.79	0.51	0.51	0.52	0.45	0.64	0.5	0.59			0.71	0.71	0.61	0.63	0.49	-0.22	0.003942	+	CpG	NSC_02403	ko:K02897	31	127.2	2.6e-37	large subunit ribosomal protein L25
NSC_scaffold_contig597	1087512	1087513	0.67	0.7	0.77	0.74	0.64	0.68	0.74	0.67	0.71	0.76	0.67	0.72	0.6	0.48	0.74	0.6	0.68	0.63	0.75	0.58	0.56	0.63	0.79	0.51	0.51	0.52	0.45	0.64	0.5	0.59			0.71	0.71	0.61	0.63	0.49	-0.22	0.003942	+	CpG	NSC_02402	ko:K19225	131.5	18.4	0.00038	rhomboid protease GluP [EC:3.4.21.105]
NSC_scaffold_contig583	44080	44081	0.69	0.74	0.63	0.66	0.69	0.6	0.62	0.58	0.58	0.63	0.55	0.67	0.61	0.52	0.69	0.57	0.59	0.65	0.68	0.57	0.68	0.38	0.59	0.68	0.47	0.42	0.52	0.48	0.68	0.45			0.69	0.59	0.61	0.64	0.47	-0.22	0.007257	+	CpG	NSC_05719	ko:K13789	339.93	428.7	4.4e-129	geranylgeranyl diphosphate synthase type II [EC:2.5.1.1 2.5.1.10 2.5.1.29]
NSC_scaffold_contig595	126336	126337	0.68	0.64	0.7	0.63	0.59	0.69	0.59	0.55	0.43	0.6	0.5	0.56	0.59	0.62	0.55	0.43	0.49	0.36	0.56	0.54	0.59	0.52	0.5	0.51	0.49	0.5	0.38	0.55	0.62	0.5			0.67	0.52	0.59	0.56	0.46	-0.22	0.006873	+	CpG	NSC_02538	ko:K13755	418.67	244.4	1e-72	calcium/calmodulin-dependent 3' 5'-cyclic nucleotide phosphodiesterase [EC:3.1.4.17]
NSC_scaffold_contig587-553c	379795	379796	0.69	0.6	0.68	0.7	0.57	0.65	0.65	0.55	0.63	0.67	0.63	0.67	0.71	0.54	0.55	0.57	0.54	0.69	0.62	0.61	0.48	0.6	0.62	0.62	0.43	0.4	0.48	0.61	0.62	0.57			0.66	0.61	0.6	0.57	0.44	-0.22	0.003942	+	CpG	NSC_05079	ko:K05681	568.17	537.7	1.3e-161	ATP-binding cassette subfamily G (WHITE) member 2
NSC_scaffold_contig592-558c-549c-548c-566	82374	82375	0.68	0.68	0.57	0.6	0.74	0.62	0.55	0.66	0.67	0.56	0.71	0.65	0.63	0.51	0.54	0.63	0.6	0.64	0.62	0.54	0.52	0.53	0.62	0.52	0.41	0.38	0.47	0.48	0.6	0.48			0.64	0.63	0.56	0.56	0.42	-0.22	0.007821	+	CpG	NSC_03926	ko:K05016	751.7	671	8.2e-202	chloride channel 7
NSC_scaffold_contig598	790595	790596	0.32	0.38	0.46	0.29	0.18	0.26	0.31	0.26	0.19	0.25	0.42	0.22	0.28	0.11	0.23	0.41	0.21	0.22	0.26	0.18	0.32	0.42	0.32	0.14	0.2	0.16	0.14	0.29	0.14	0.28			0.39	0.25	0.21	0.25	0.17	-0.22	0.007625	+	CpG	NSC_01653	ko:K20018	157.7	8.7	0.73	cell death protein Grim
NSC_scaffold_contig598	385936	385937	0.93	0.87	0.92	0.75	0.69	0.78	0.77	0.86	0.79	0.82	0.78	0.85	0.88	0.82	0.85	0.84	0.65	0.72	0.77	0.77	0.75	0.79	0.75	0.82	0.75	0.62	0.71	0.79	0.74	0.63			0.91	0.81	0.85	0.76	0.69	-0.21	0.007503	+	CpG	NSC_01481	ko:K01824	82.07	248.5	2.2e-74	cholestenol Delta-isomerase [EC:5.3.3.5]
NSC_scaffold_contig598	385936	385937	0.93	0.87	0.92	0.75	0.69	0.78	0.77	0.86	0.79	0.82	0.78	0.85	0.88	0.82	0.85	0.84	0.65	0.72	0.77	0.77	0.75	0.79	0.75	0.82	0.75	0.62	0.71	0.79	0.74	0.63			0.91	0.81	0.85	0.76	0.69	-0.21	0.007503	+	CpG	NSC_01482	ko:K22547	115	47.2	6.4e-13	arsenate reductase [EC:1.20.4.1]
NSC_scaffold_contig597	776983	776984	0.85	0.93	0.91	0.91	0.81	0.82	0.87	0.81	0.85	0.73	0.76	0.81	0.79	0.79	0.85	0.76	0.79	0.63	0.79	0.83	0.81	0.81	0.72	0.73	0.75	0.68	0.63	0.9	0.78	0.84			0.9	0.84	0.81	0.81	0.69	-0.21	0.007678	+	CpG	NSC_02261	ko:K09892	32.87	10.7	0.17	cell division protein ZapB
NSC_scaffold_contig582	115747	115748	0.85	0.9	0.86	0.83	0.57	0.88	0.69	0.93	0.81	0.74	0.79	0.87	0.82	0.83	0.8	0.78	0.73	0.72	0.83	0.79	0.83	0.84	0.84	0.82	0.64	0.7	0.63	0.79	0.88	0.65			0.87	0.81	0.82	0.82	0.66	-0.21	0.001324	+	CpG	NSC_05615	ko:K09668	204.7	224.6	1.1e-66	glycosyltransferase-like protein LARGE [EC:2.4.2.- 2.4.1.-]
NSC_scaffold_contig595	352381	352382	0.81	0.86	0.86	0.81	0.64	0.88	0.7	0.85	0.7	0.76	0.59	0.7	0.86	0.84	0.77	0.81	0.66	0.77	0.82	0.66	0.65	0.67	0.7	0.61	0.67	0.6	0.63	0.77	0.85	0.74			0.84	0.75	0.82	0.71	0.63	-0.21	0.001323	+	CpG	NSC_02632	ko:K14950	626.6	1384.3	0	manganese-transporting P-type ATPase [EC:7.2.2.-]
NSC_scaffold_contig587-553c	80255	80256	0.77	0.88	0.84	0.71	0.67	0.82	0.73	0.85	0.76	0.76	0.62	0.84	0.69	0.73	0.88	0.8	0.73	0.78	0.77	0.88	0.71	0.85	0.8	0.77	0.61	0.58	0.66	0.75	0.8	0.82			0.83	0.78	0.77	0.79	0.62	-0.21	0.005804	+	CpG	NSC_04943	ko:K06955	198.53	150.5	3.6e-44	uncharacterized protein
NSC_scaffold_contig598	526826	526827	0.84	0.84	0.79	0.85	0.7	0.75	0.74	0.76	0.73	0.61	0.61	0.58	0.89	0.75	0.63	0.68	0.71	0.77	0.78	0.69	0.59	0.61	0.8	0.73	0.61	0.54	0.68	0.57	0.59	0.74			0.82	0.74	0.76	0.69	0.61	-0.21	0.008161	+	CpG	NSC_01550	ko:K00876	136.17	197.8	9.4e-59	uridine kinase [EC:2.7.1.48]
NSC_scaffold_contig598	209654	209655	0.76	0.87	0.8	0.74	0.69	0.83	0.77	0.84	0.76	0.69	0.75	0.75	0.72	0.73	0.78	0.66	0.74	0.79	0.65	0.74	0.63	0.7	0.64	0.75	0.6	0.58	0.61	0.69	0.72	0.69			0.81	0.79	0.74	0.67	0.6	-0.21	0.003061	+	CpG	NSC_01402	ko:K20283	134.2	37.6	2.1e-10	golgin subfamily A member 4
NSC_scaffold_contig598	209654	209655	0.76	0.87	0.8	0.74	0.69	0.83	0.77	0.84	0.76	0.69	0.75	0.75	0.72	0.73	0.78	0.66	0.74	0.79	0.65	0.74	0.63	0.7	0.64	0.75	0.6	0.58	0.61	0.69	0.72	0.69			0.81	0.79	0.74	0.67	0.6	-0.21	0.003061	+	CpG	NSC_01403	ko:K15216	46.93	407.3	4.8e-122	RNA polymerase I-specific transcription initiation factor RRN3
NSC_scaffold_contig596-571c	872108	872109	0.76	0.75	0.85	0.8	0.39	0.72	0.71	0.73	0.69	0.76	0.76	0.62	0.78	0.68	0.7	0.75	0.7	0.68	0.69	0.65	0.65	0.71	0.57	0.74	0.63	0.56	0.55	0.68	0.76	0.72			0.79	0.71	0.72	0.66	0.58	-0.21	0.007	+	CpG	NSC_01062	ko:K01803	26.6	349.3	4.5e-105	triosephosphate isomerase (TIM) [EC:5.3.1.1]
NSC_scaffold_contig597	945688	945689	0.73	0.82	0.83	0.72	0.57	0.81	0.75	0.67	0.7	0.59	0.57	0.85	0.76	0.78	0.74	0.65	0.67	0.65	0.58	0.75	0.43	0.76	0.67	0.5	0.55	0.61	0.6	0.67	0.62	0.58			0.79	0.71	0.76	0.59	0.59	-0.21	0.00495	+	CpG	NSC_02337	ko:K07646	225.7	12	0.019	two-component system OmpR family sensor histidine kinase KdpD [EC:2.7.13.3]
NSC_scaffold_contig599	886429	886430	0.79	0.75	0.8	0.78	0.71	0.73	0.68	0.83	0.77	0.72	0.7	0.67	0.85	0.75	0.82	0.72	0.74	0.66	0.74	0.77	0.75	0.75	0.67	0.74	0.63	0.56	0.51	0.73	0.85	0.55			0.78	0.76	0.81	0.75	0.57	-0.21	0.00495	+	CpG	NSC_00403	ko:K18177	36.33	53.9	5.4e-15	cytochrome c oxidase assembly factor 4
NSC_scaffold_contig595	656656	656657	0.71	0.82	0.81	0.81	0.59	0.76	0.73	0.84	0.78	0.77	0.66	0.81	0.81	0.64	0.71	0.78	0.73	0.62	0.72	0.69	0.66	0.67	0.49	0.65	0.61	0.57	0.54	0.69	0.68	0.5			0.78	0.78	0.72	0.69	0.57	-0.21	0.007	+	CpG	NSC_02771	ko:K22698	85.23	709.7	1.6e-213	protein SEY1 [EC:3.6.5.-]
NSC_scaffold_contig595	656656	656657	0.71	0.82	0.81	0.81	0.59	0.76	0.73	0.84	0.78	0.77	0.66	0.81	0.81	0.64	0.71	0.78	0.73	0.62	0.72	0.69	0.66	0.67	0.49	0.65	0.61	0.57	0.54	0.69	0.68	0.5			0.78	0.78	0.72	0.69	0.57	-0.21	0.007	+	CpG	NSC_02772	ko:K10405	521.73	572	6.1e-172	kinesin family member C1
NSC_scaffold_contig596-571c	887665	887666	0.75	0.77	0.7	0.8	0.64	0.68	0.75	0.77	0.73	0.7	0.81	0.68	0.8	0.64	0.67	0.71	0.76	0.67	0.62	0.69	0.63	0.79	0.64	0.68	0.52	0.52	0.54	0.6	0.61	0.56			0.74	0.75	0.7	0.65	0.53	-0.21	0.000617	+	CpG	NSC_01068	ko:K19870	342.5	45.4	1.8e-12	sperm-associated antigen 1
NSC_scaffold_contig578	19084	19085	0.7	0.71	0.78	0.72	0.69	0.7	0.6	0.75	0.69	0.64	0.64	0.59	0.6	0.63	0.62	0.6	0.7	0.57	0.69	0.62	0.63	0.69	0.48	0.71	0.52	0.48	0.55	0.69	0.55	0.71			0.73	0.68	0.62	0.65	0.52	-0.21	0.002729	+	CpG	NSC_06067	ko:K14012	79.47	300.9	5.8e-90	UBX domain-containing protein 1
NSC_scaffold_contig578	19084	19085	0.7	0.71	0.78	0.72	0.69	0.7	0.6	0.75	0.69	0.64	0.64	0.59	0.6	0.63	0.62	0.6	0.7	0.57	0.69	0.62	0.63	0.69	0.48	0.71	0.52	0.48	0.55	0.69	0.55	0.71			0.73	0.68	0.62	0.65	0.52	-0.21	0.002729	+	CpG	NSC_06066	ko:K17713	126.93	34	7.8e-09	outer membrane protein assembly factor BamB
NSC_scaffold_contig598	1328861	1328862	0.7	0.71	0.72	0.65	0.54	0.6	0.65	0.75	0.58	0.53	0.62	0.6	0.63	0.59	0.7	0.59	0.68	0.63	0.53	0.57	0.53	0.56	0.61	0.59	0.51	0.43	0.57	0.49	0.65	0.63			0.71	0.66	0.64	0.54	0.5	-0.21	0.007254	+	CpG	NSC_01879	ko:K23002	217.8	135.7	1.2e-39	RNA polymerase II-associated protein 3
NSC_scaffold_contig586	247821	247822	0.7	0.61	0.7	0.55	0.69	0.67	0.68	0.58	0.58	0.7	0.51	0.67	0.64	0.68	0.56	0.6	0.55	0.52	0.68	0.52	0.74	0.59	0.62	0.64	0.44	0.5	0.45	0.67	0.63	0.67			0.67	0.61	0.63	0.65	0.46	-0.21	0.004237	+	CpG	NSC_05528	ko:K22427	798.33	550.9	7.2e-166	phenylalanine decarboxylase [EC:4.1.1.53]
NSC_scaffold_contig563	20044	20045	0.34	0.32	0.38	0.29	0.18	0.43	0.14	0.37	0.34	0.25	0.28	0.47	0.28	0.32	0.38	0.34	0.24	0.43	0.36	0.29	0.22	0.24	0.31	0.42	0.22	0.09	0.11	0.26	0.31	0.17			0.35	0.28	0.33	0.29	0.14	-0.21	0.0094	+	CpG	NSC_06640	ko:K03691	58.83	20.6	9.2e-05	peptide-O-fucosyltransferase [EC:2.4.1.221]
NSC_scaffold_contig583	58541	58542	0.9	0.97	0.93	0.92	0.71	0.95	0.96	0.81	0.85	0.89	0.9	0.89	0.9	0.94	0.84	0.81	0.93	0.76	0.86	0.82	0.92	0.87	0.86	0.9	0.78	0.75	0.67	0.85	0.86	0.86			0.93	0.87	0.89	0.87	0.73	-0.2	0.006592	+	CpG	NSC_05725	ko:K11594	661.2	784.6	1.6e-236	ATP-dependent RNA helicase DDX3X [EC:3.6.4.13]
NSC_scaffold_contig599	1013700	1013701	0.93	0.94	0.89	0.9	0.81	0.88	0.81	0.77	0.8	0.91	0.73	0.88	0.78	0.85	0.78	0.84	0.76	0.82	0.82	0.78	0.81	0.88	0.8	0.75	0.78	0.66	0.73	0.91	0.68	0.81			0.92	0.79	0.8	0.8	0.72	-0.2	0.006631	+	CpG	NSC_00468	ko:K10590	607.43	1056.8	0	E3 ubiquitin-protein ligase TRIP12 [EC:2.3.2.26]
NSC_scaffold_contig596-571c	1275847	1275848	0.94	0.85	0.92	0.89	0.82	0.83	0.73	0.75	0.81	0.88	0.84	0.78	0.83	0.75	0.83	0.8	0.79	0.82	0.88	0.85	0.82	0.94	0.82	0.85	0.7	0.68	0.74	0.79	0.8	0.91			0.9	0.76	0.8	0.85	0.71	-0.2	0.003759	+	CpG	NSC_01235	ko:K11592	317.93	68.4	1.2e-19	endoribonuclease Dicer [EC:3.1.26.-]
NSC_scaffold_contig598	613483	613484	0.87	0.9	0.94	0.93	0.71	0.84	0.76	0.91	0.88	0.59	0.8	0.88	0.85	0.83	0.85	0.84	0.81	0.75	0.87	0.78	0.71	0.81	0.75	0.84	0.72	0.71	0.69	0.81	0.73	0.67			0.9	0.85	0.84	0.79	0.71	-0.2	0.000883	+	CpG	NSC_01580	ko:K08911	313.8	297.2	3.2e-89	light-harvesting complex I chlorophyll a/b binding protein 5
NSC_scaffold_contig598	439695	439696	0.93	0.85	0.92	0.78	0.82	0.89	0.81	0.82	0.82	0.82	0.89	0.74	0.92	0.86	0.83	0.85	0.82	0.79	0.92	0.79	0.73	0.81	0.76	0.93	0.64	0.74	0.73	0.78	0.71	0.8			0.9	0.82	0.87	0.81	0.7	-0.2	0.008341	-	CpG	NSC_01509	ko:K14835	374.77	781.5	1.8e-235	25S rRNA (cytosine2870-C5)-methyltransferase [EC:2.1.1.310]
NSC_scaffold_contig598	439695	439696	0.93	0.85	0.92	0.78	0.82	0.89	0.81	0.82	0.82	0.82	0.89	0.74	0.92	0.86	0.83	0.85	0.82	0.79	0.92	0.79	0.73	0.81	0.76	0.93	0.64	0.74	0.73	0.78	0.71	0.8			0.9	0.82	0.87	0.81	0.7	-0.2	0.008341	-	CpG	NSC_01511	ko:-	-	-	-	-
NSC_scaffold_contig593-552c	75227	75228	0.85	0.88	0.84	0.83	0.7	0.88	0.83	0.85	0.76	0.7	0.68	0.94	0.79	0.8	0.79	0.9	0.79	0.71	0.74	0.85	0.78	0.82	0.71	0.96	0.7	0.65	0.62	0.83	0.63	0.75			0.86	0.81	0.79	0.79	0.66	-0.2	0.001592	+	CpG	NSC_04233	ko:K20178	157.53	490.4	4.6e-147	vacuolar protein sorting-associated protein 8
NSC_scaffold_contig590	518517	518518	0.89	0.87	0.82	0.81	0.74	0.84	0.83	0.77	0.79	0.76	0.8	0.75	0.78	0.71	0.9	0.76	0.73	0.85	0.71	0.67	0.68	0.7	0.96	0.67	0.66	0.59	0.72	0.7	0.8	0.68			0.86	0.8	0.8	0.69	0.66	-0.2	0.009074	+	CpG	NSC_04715	ko:K14848	266.53	553.5	1.4e-166	ribosome assembly protein RRB1
NSC_scaffold_contig593-552c	445633	445634	0.88	0.84	0.84	0.8	0.73	0.88	0.87	0.94	0.77	0.69	0.67	0.62	0.89	0.7	0.88	0.83	0.76	0.7	0.74	0.82	0.62	0.73	0.69	0.66	0.66	0.58	0.71	0.81	0.78	0.85			0.85	0.86	0.82	0.73	0.65	-0.2	0.007152	+	CpG	NSC_04404	ko:K14794	121.63	785.7	4.2e-236	ribosomal RNA-processing protein 12
NSC_scaffold_contig597	115522	115523	0.87	0.86	0.83	0.82	0.75	0.67	0.74	0.8	0.79	0.8	0.85	0.88	0.75	0.83	0.9	0.83	0.77	0.8	0.77	0.71	0.81	0.76	0.75	0.81	0.73	0.59	0.63	0.79	0.8	0.89			0.85	0.78	0.83	0.76	0.65	-0.2	0.009362	+	CpG	NSC_01972	ko:K14167	129	30.8	5.5e-08	cyclin-dependent kinase inhibitor 3 [EC:3.1.3.16 3.1.3.48]
NSC_scaffold_contig597	115522	115523	0.87	0.86	0.83	0.82	0.75	0.67	0.74	0.8	0.79	0.8	0.85	0.88	0.75	0.83	0.9	0.83	0.77	0.8	0.77	0.71	0.81	0.76	0.75	0.81	0.73	0.59	0.63	0.79	0.8	0.89			0.85	0.78	0.83	0.76	0.65	-0.2	0.009362	+	CpG	NSC_01973	ko:K15501	710.33	480	5.4e-144	serine/threonine-protein phosphatase 6 regulatory subunit 3
NSC_scaffold_contig596-571c	242052	242053	0.8	0.82	0.84	0.79	0.69	0.78	0.71	0.77	0.8	0.71	0.74	0.79	0.78	0.75	0.74	0.71	0.73	0.76	0.72	0.64	0.72	0.62	0.6	0.76	0.6	0.6	0.66	0.73	0.69	0.71			0.82	0.76	0.76	0.69	0.62	-0.2	0.000978	+	CpG	NSC_00801	ko:K01419	113.3	269.1	6.4e-81	ATP-dependent HslUV protease peptidase subunit HslV [EC:3.4.25.2]
NSC_scaffold_contig595	65864	65865	0.76	0.77	0.8	0.77	0.74	0.73	0.73	0.77	0.71	0.7	0.65	0.78	0.76	0.68	0.71	0.79	0.7	0.79	0.71	0.55	0.65	0.64	0.55	0.65	0.58	0.64	0.51	0.71	0.7	0.63			0.78	0.74	0.72	0.64	0.58	-0.2	0.007126	+	CpG	NSC_02506	ko:K00611	319.47	469	2.6e-141	ornithine carbamoyltransferase [EC:2.1.3.3]
NSC_scaffold_contig584	3457	3458	0.8	0.78	0.77	0.71	0.79	0.7	0.74	0.69	0.78	0.91	0.77	0.84	0.77	0.8	0.76	0.76	0.74	0.67	0.78	0.89	0.81	0.79	0.63	0.64	0.64	0.54	0.58	0.64	0.74	0.79			0.78	0.74	0.78	0.83	0.59	-0.2	0.00293	+	CpG	NSC_05258	ko:K20246	247	485.6	9.1e-146	L-histidine Nalpha-methyltransferase / hercynylcysteine S-oxide synthase [EC:2.1.1.44 1.14.99.51]
NSC_scaffold_contig596-571c	745575	745576	0.74	0.8	0.8	0.73	0.7	0.72	0.83	0.83	0.79	0.8	0.84	0.76	0.74	0.76	0.76	0.74	0.73	0.7	0.66	0.76	0.93	0.67	0.68	0.73	0.62	0.61	0.51	0.72	0.83	0.67			0.78	0.82	0.75	0.78	0.58	-0.2	0.007768	+	CpG	NSC_01006	ko:K18710	50	132.5	1.1e-38	histone RNA hairpin-binding protein
NSC_scaffold_contig567-545c	98775	98776	0.75	0.76	0.79	0.74	0.6	0.67	0.51	0.78	0.67	0.67	0.53	0.65	0.73	0.7	0.76	0.67	0.68	0.71	0.62	0.81	0.68	0.69	0.63	0.72	0.6	0.55	0.56	0.79	0.65	0.65			0.77	0.65	0.73	0.7	0.57	-0.2	0.000537	+	CpG	NSC_06580	ko:K10405	521.73	590.1	2.1e-177	kinesin family member C1
NSC_scaffold_contig592-558c-549c-548c-566	269247	269248	0.75	0.81	0.73	0.68	0.64	0.74	0.76	0.7	0.64	0.77	0.69	0.78	0.72	0.65	0.71	0.8	0.67	0.75	0.64	0.74	0.66	0.66	0.65	0.54	0.55	0.55	0.6	0.72	0.77	0.7			0.76	0.7	0.69	0.68	0.57	-0.2	0.002548	+	CpG	NSC_04011	ko:K01897	376.3	553.4	2.4e-166	long-chain acyl-CoA synthetase [EC:6.2.1.3]
NSC_scaffold_contig581	171624	171625	0.78	0.78	0.73	0.69	0.62	0.71	0.78	0.71	0.59	0.57	0.64	0.77	0.68	0.68	0.73	0.69	0.67	0.57	0.6	0.6	0.58	0.72	0.61	0.72	0.6	0.59	0.49	0.7	0.75	0.66			0.76	0.69	0.7	0.59	0.56	-0.2	0.006381	+	CpG	NSC_05891	ko:K12823	598.97	392.3	1.1e-117	ATP-dependent RNA helicase DDX5/DBP2 [EC:3.6.4.13]
NSC_scaffold_contig598	293148	293149	0.74	0.81	0.74	0.71	0.68	0.65	0.73	0.61	0.75	0.63	0.67	0.73	0.67	0.69	0.72	0.6	0.62	0.77	0.79	0.6	0.53	0.71	0.58	0.62	0.55	0.61	0.53	0.52	0.68	0.55			0.76	0.7	0.69	0.64	0.56	-0.2	0.003954	+	CpG	NSC_01444	ko:K08876	285.6	664.5	1e-199	SCY1-like protein 1
NSC_scaffold_contig579-589	708678	708679	0.79	0.71	0.7	0.65	0.64	0.61	0.61	0.61	0.63	0.59	0.59	0.61	0.63	0.58	0.65	0.67	0.62	0.67	0.55	0.7	0.58	0.6	0.75	0.74	0.5	0.55	0.54	0.67	0.59	0.62			0.73	0.62	0.62	0.61	0.53	-0.2	0.00326	+	CpG	NSC_03881	ko:K12391	478.53	857.7	3.8e-258	AP-1 complex subunit gamma-1
NSC_scaffold_contig582	115754	115755	0.69	0.74	0.64	0.57	0.41	0.69	0.71	0.62	0.72	0.57	0.6	0.64	0.65	0.62	0.65	0.54	0.63	0.61	0.73	0.6	0.64	0.6	0.56	0.61	0.54	0.48	0.46	0.6	0.59	0.41			0.69	0.68	0.64	0.66	0.49	-0.2	0.00636	+	CpG	NSC_05615	ko:K09668	204.7	224.6	1.1e-66	glycosyltransferase-like protein LARGE [EC:2.4.2.- 2.4.1.-]
NSC_scaffold_ontig562c-575-591	763877	763878	0.6	0.59	0.67	0.63	0.35	0.67	0.55	0.62	0.44	0.58	0.5	0.55	0.6	0.47	0.54	0.45	0.54	0.54	0.48	0.45	0.62	0.35	0.57	0.47	0.47	0.4	0.4	0.5	0.43	0.45			0.62	0.54	0.54	0.52	0.42	-0.2	0.004592	+	CpG	NSC_03242	ko:-	-	-	-	-
NSC_scaffold_contig598	28102	28103	0.58	0.59	0.58	0.57	0.51	0.68	0.67	0.54	0.59	0.51	0.6	0.56	0.53	0.57	0.52	0.52	0.59	0.48	0.61	0.51	0.42	0.55	0.52	0.39	0.4	0.33	0.41	0.6	0.44	0.49			0.58	0.6	0.54	0.51	0.38	-0.2	0.001318	+	CpG	NSC_01322	ko:K08850	457.13	269.8	8.4e-81	aurora kinase other [EC:2.7.11.1]
NSC_scaffold_contig595	563800	563801	0.55	0.54	0.47	0.51	0.37	0.43	0.45	0.45	0.5	0.38	0.38	0.35	0.45	0.42	0.5	0.39	0.33	0.45	0.5	0.44	0.35	0.47	0.31	0.48	0.33	0.31	0.32	0.35	0.38	0.41			0.52	0.47	0.46	0.43	0.32	-0.2	0.001496	+	CpG	NSC_02729	ko:K08534	756.67	12.4	0.024	RAR-related orphan receptor gamma
NSC_scaffold_contig598	1026540	1026541	0.44	0.42	0.55	0.5	0.37	0.48	0.4	0.31	0.41	0.26	0.43	0.44	0.38	0.46	0.4	0.36	0.42	0.24	0.38	0.13	0.37	0.47	0.35	0.38	0.27	0.26	0.28	0.47	0.42	0.54			0.47	0.37	0.41	0.29	0.27	-0.2	0.00805	+	CpG	NSC_01760	ko:K10758	123.23	213	2.9e-63	thiol oxidase [EC:1.8.3.2]
NSC_scaffold_contig595	265839	265840	0.45	0.44	0.47	0.44	0.46	0.36	0.4	0.38	0.45	0.35	0.42	0.54	0.38	0.44	0.4	0.33	0.41	0.35	0.44	0.41	0.32	0.26	0.32	0.44	0.24	0.2	0.33	0.34	0.47	0.25			0.45	0.41	0.41	0.39	0.26	-0.2	0.007563	+	CpG	NSC_02590	ko:K00873	41.77	495.4	5.8e-149	pyruvate kinase [EC:2.7.1.40]
NSC_scaffold_contig598	141890	141891	0.41	0.35	0.48	0.35	0.22	0.3	0.45	0.25	0.33	0.34	0.35	0.26	0.38	0.31	0.34	0.31	0.29	0.37	0.33	0.35	0.24	0.28	0.25	0.3	0.21	0.2	0.24	0.34	0.17	0.29			0.41	0.34	0.34	0.31	0.22	-0.2	0.007563	+	CpG	NSC_01378	ko:K12819	83.33	574.4	8.1e-173	pre-mRNA-processing factor SLU7
NSC_scaffold_contig598	141890	141891	0.41	0.35	0.48	0.35	0.22	0.3	0.45	0.25	0.33	0.34	0.35	0.26	0.38	0.31	0.34	0.31	0.29	0.37	0.33	0.35	0.24	0.28	0.25	0.3	0.21	0.2	0.24	0.34	0.17	0.29			0.41	0.34	0.34	0.31	0.22	-0.2	0.007563	+	CpG	NSC_01379	ko:K22382	231.8	50.3	6.4e-14	WD repeat-containing protein 26
NSC_scaffold_contig598	1022310	1022311	0.96	0.93	0.94	0.83	0.7	0.85	0.78	0.81	0.82	0.86	0.9	0.78	0.94	0.8	0.87	0.87	0.86	0.82	0.83	0.76	0.87	0.86	0.88	0.9	0.83	0.71	0.71	0.75	0.86	0.81			0.94	0.8	0.87	0.82	0.75	-0.19	0.009172	+	CpG	NSC_01758	ko:K02335	375.83	431.9	2.2e-129	DNA polymerase I [EC:2.7.7.7]
NSC_scaffold_contig598	1349141	1349142	0.94	0.91	0.95	0.98	0.62	0.79	0.84	0.91	0.93	0.73	0.77	0.54	0.98	0.91	0.97	0.92	0.86	0.83	0.91	0.96	0.93	0.9	1	0.89	0.79	0.72	0.71	0.74	0.88	0.91			0.93	0.89	0.95	0.93	0.74	-0.19	0.002273	+	CpG	NSC_01888	ko:K00970	316.23	222.9	3.3e-66	poly(A) polymerase [EC:2.7.7.19]
NSC_scaffold_contig599	243083	243084	0.86	0.95	0.91	0.72	0.76	0.8	0.77	0.75	0.74	0.72	0.69	0.76	0.8	0.72	0.7	0.84	0.83	0.64	0.82	0.72	0.77	0.82	0.75	0.73	0.67	0.73	0.76	0.84	0.73	0.74			0.91	0.75	0.74	0.77	0.72	-0.19	0.007339	+	CpG	NSC_00106	ko:K17797	188.83	190.9	9.6e-57	mitochondrial inner membrane protein COX18
NSC_scaffold_contig578	8384	8385	0.82	0.92	0.87	0.76	0.68	0.77	0.75	0.78	0.78	0.77	0.75	0.88	0.84	0.81	0.7	0.81	0.82	0.73	0.76	0.69	0.82	0.72	0.73	0.84	0.73	0.63	0.67	0.72	0.74	0.67			0.87	0.77	0.78	0.76	0.68	-0.19	0.009172	+	CpG	NSC_06061	ko:K11135	68.6	101.2	3e-29	Pin2-interacting protein X1
NSC_scaffold_contig570	93776	93777	0.85	0.89	0.85	0.84	0.62	0.63	0.87	0.75	0.79	0.84	0.79	0.72	0.76	0.87	0.64	0.71	0.81	0.88	0.7	0.83	0.69	0.79	0.71	0.72	0.62	0.72	0.69	0.77	0.72	0.78			0.86	0.8	0.76	0.74	0.68	-0.19	0.004548	+	CpG	NSC_06510	ko:K11320	2052.6	1585.9	0	E1A-binding protein p400 [EC:3.6.4.-]
NSC_scaffold_contig590	378389	378390	0.84	0.87	0.8	0.71	0.65	0.78	0.98	0.82	0.74	0.66	0.73	0.87	0.74	0.77	0.7	0.74	0.75	0.72	0.84	0.61	0.7	0.68	0.67	0.73	0.61	0.67	0.67	0.72	0.79	0.63			0.84	0.85	0.74	0.72	0.65	-0.19	0.002802	+	CpG	NSC_04655	ko:K00852	221.17	126.2	7.9e-37	ribokinase [EC:2.7.1.15]
NSC_scaffold_contig568-546-580	197792	197793	0.8	0.78	0.88	0.72	0.6	0.82	0.82	0.81	0.69	0.83	0.77	0.72	0.84	0.73	0.79	0.75	0.7	0.81	0.67	0.77	0.8	0.71	0.62	0.64	0.66	0.6	0.64	0.63	0.72	0.64			0.82	0.77	0.79	0.75	0.63	-0.19	0.006122	+	CpG	NSC_05182	ko:K07778	169.67	12.4	0.024	two-component system NarL family sensor histidine kinase DesK [EC:2.7.13.3]
NSC_scaffold_contig568-546-580	59514	59515	0.76	0.84	0.8	0.78	0.67	0.76	0.73	0.82	0.78	0.71	0.81	0.84	0.76	0.71	0.76	0.61	0.79	0.78	0.72	0.69	0.68	0.71	0.75	0.78	0.59	0.57	0.67	0.76	0.67	0.61			0.8	0.78	0.74	0.7	0.61	-0.19	0.007699	+	CpG	NSC_05109	ko:K20478	210.33	49.5	4.2e-14	golgin subfamily B member 1
NSC_scaffold_contig555-550-574	191607	191608	0.83	0.75	0.8	0.84	0.74	0.73	0.8	0.82	0.72	0.82	0.8	0.8	0.64	0.68	0.82	0.8	0.74	0.86	0.51	0.7	0.64	0.55	0.62	0.76	0.64	0.6	0.57	0.7	0.81	0.71			0.79	0.78	0.71	0.62	0.6	-0.19	0.003553	+	CpG	NSC_06233	ko:K08653	224.03	1177.2	0	membrane-bound transcription factor site-1 protease [EC:3.4.21.112]
NSC_scaffold_contig594	407618	407619	0.73	0.83	0.81	0.8	0.74	0.73	0.78	0.83	0.66	0.67	0.61	0.87	0.72	0.68	0.62	0.68	0.6	0.71	0.82	0.54	0.74	0.6	0.45	0.78	0.59	0.62	0.59	0.71	0.47	0.64			0.79	0.76	0.67	0.7	0.6	-0.19	0.004102	+	CpG	NSC_03440	ko:-	-	-	-	low co2 inducible protein
NSC_scaffold_contig599	248931	248932	0.72	0.78	0.74	0.66	0.59	0.7	0.81	0.75	0.85	0.82	0.58	0.75	0.69	0.67	0.74	0.64	0.65	0.67	0.75	0.63	0.71	0.69	0.57	0.74	0.57	0.57	0.53	0.71	0.67	0.59			0.75	0.8	0.7	0.7	0.56	-0.19	0.001008	+	CpG	NSC_00109	ko:K08497	67.07	115.1	1.3e-33	protein transport protein SEC20
NSC_scaffold_contig593-552c	254424	254425	0.77	0.72	0.75	0.65	0.51	0.74	0.71	0.75	0.67	0.71	0.68	0.72	0.75	0.75	0.74	0.77	0.59	0.76	0.64	0.52	0.65	0.66	0.72	0.63	0.53	0.55	0.58	0.71	0.65	0.78			0.75	0.71	0.75	0.6	0.55	-0.19	0.000711	+	CpG	NSC_04315	ko:K10597	714.2	760.2	1.3e-228	ubiquitin conjugation factor E4 B [EC:2.3.2.27]
NSC_scaffold_contig596-571c	638343	638344	0.66	0.73	0.78	0.62	0.68	0.78	0.62	0.87	0.69	0.76	0.54	0.62	0.77	0.64	0.65	0.54	0.75	0.79	0.59	0.61	0.8	0.61	0.67	0.61	0.52	0.53	0.55	0.63	0.62	0.64			0.72	0.73	0.69	0.67	0.53	-0.19	0.006119	+	CpG	NSC_00957	ko:K06653	605.1	70.6	2.6e-20	CDK inhibitor PHO81
NSC_scaffold_contig599	77061	77062	0.64	0.7	0.72	0.63	0.76	0.64	0.69	0.74	0.51	0.62	0.67	0.8	0.66	0.68	0.46	0.57	0.71	0.66	0.61	0.7	0.52	0.77	0.56	0.65	0.51	0.43	0.54	0.7	0.64	0.66			0.69	0.65	0.6	0.61	0.49	-0.19	0.008961	+	CpG	NSC_00024	ko:K03107	104.97	420.2	6.5e-126	signal recognition particle subunit SRP68
NSC_scaffold_contig588	297018	297019	0.63	0.62	0.72	0.44	0.44	0.57	0.57	0.59	0.55	0.67	0.46	0.44	0.7	0.43	0.54	0.5	0.39	0.53	0.53	0.52	0.38	0.53	0.49	0.43	0.43	0.51	0.47	0.45	0.67	0.56			0.66	0.57	0.56	0.48	0.47	-0.19	0.008972	+	CpG	NSC_04847	ko:K13806	128.27	319.9	1.6e-95	sn1-specific diacylglycerol lipase [EC:3.1.1.-]
NSC_scaffold_contig590	4219	4220	0.68	0.63	0.68	0.56	0.57	0.57	0.5	0.54	0.59	0.57	0.51	0.54	0.72	0.61	0.58	0.53	0.41	0.51	0.64	0.38	0.57	0.59	0.47	0.57	0.51	0.45	0.47	0.43	0.54	0.62			0.66	0.54	0.64	0.53	0.48	-0.19	0.001537	+	CpG	NSC_04490	ko:K08507	75.7	94.4	3.3e-27	unconventional SNARE in the endoplasmic reticulum protein 1
NSC_scaffold_contig596-571c	629947	629948	0.62	0.62	0.66	0.62	0.42	0.59	0.56	0.6	0.63	0.63	0.6	0.68	0.66	0.56	0.61	0.55	0.65	0.62	0.65	0.53	0.69	0.57	0.36	0.48	0.46	0.46	0.4	0.49	0.65	0.46			0.63	0.6	0.61	0.62	0.44	-0.19	0.001297	+	CpG	NSC_00952	ko:K14758	641.33	623.4	7.4e-188	casein kinase I homolog HRR25 [EC:2.7.11.1]
NSC_scaffold_contig597	387259	387260	0.58	0.56	0.57	0.64	0.39	0.58	0.57	0.47	0.53	0.51	0.55	0.55	0.65	0.55	0.41	0.56	0.53	0.52	0.49	0.46	0.41	0.5	0.42	0.42	0.44	0.35	0.36	0.63	0.45	0.53			0.57	0.52	0.54	0.45	0.38	-0.19	0.003019	+	CpG	NSC_02097	ko:K11262	512.1	2467.6	0	acetyl-CoA carboxylase / biotin carboxylase 1 [EC:6.4.1.2 6.3.4.14 2.1.3.15]
NSC_scaffold_contig593-552c	85187	85188	0.55	0.53	0.58	0.45	0.46	0.49	0.41	0.39	0.46	0.34	0.46	0.45	0.47	0.36	0.57	0.36	0.47	0.39	0.39	0.5	0.42	0.43	0.4	0.41	0.38	0.33	0.38	0.47	0.42	0.36			0.55	0.42	0.47	0.44	0.36	-0.19	0.001008	+	CpG	NSC_04237	ko:K20870	414.07	41.3	2.8e-11	putative beta-1 4-xylosyltransferase IRX10 [EC:2.4.2.-]
NSC_scaffold_contig582	107295	107296	0.51	0.51	0.47	0.33	0.5	0.45	0.41	0.33	0.37	0.24	0.3	0.51	0.4	0.37	0.51	0.56	0.41	0.33	0.31	0.4	0.23	0.27	0.38	0.37	0.3	0.27	0.34	0.41	0.44	0.37			0.5	0.37	0.43	0.31	0.3	-0.19	0.001345	+	CpG	NSC_05610	ko:K11320	2052.6	91.9	7.2e-27	E1A-binding protein p400 [EC:3.6.4.-]
NSC_scaffold_contig597	47157	47158	0.43	0.54	0.45	0.4	0.49	0.38	0.27	0.48	0.48	0.38	0.45	0.54	0.33	0.31	0.36	0.46	0.36	0.44	0.46	0.42	0.29	0.39	0.33	0.59	0.29	0.29	0.28	0.31	0.43	0.48			0.47	0.41	0.33	0.39	0.29	-0.19	0.005359	+	CpG	NSC_01939	ko:K06672	153.7	476.7	8e-143	cohesin loading factor subunit SCC2
NSC_scaffold_contig596-571c	1166849	1166850	0.42	0.38	0.45	0.36	0.26	0.32	0.37	0.36	0.32	0.22	0.29	0.3	0.42	0.34	0.38	0.34	0.41	0.4	0.36	0.25	0.35	0.3	0.31	0.16	0.21	0.27	0.21	0.38	0.28	0.16			0.42	0.35	0.38	0.32	0.23	-0.19	0.002802	+	CpG	NSC_01186	ko:K06671	114.33	469.3	1.6e-140	cohesin complex subunit SA-1/2
NSC_scaffold_contig593-552c	592180	592181	0.38	0.42	0.37	0.26	0.24	0.29	0.41	0.28	0.25	0.28	0.29	0.31	0.23	0.28	0.21	0.36	0.27	0.22	0.32	0.19	0.09	0.29	0.27	0.33	0.26	0.19	0.16	0.26	0.3	0.23			0.39	0.31	0.24	0.2	0.2	-0.19	0.004992	+	CpG	NSC_04470	ko:K10400	584.33	554	3.5e-166	kinesin family member 15
NSC_scaffold_contig599	765116	765117	0.91	0.97	0.93	0.88	0.72	0.86	0.94	0.94	0.84	0.85	0.87	0.96	0.88	0.77	0.9	0.82	0.86	0.95	0.67	0.86	0.86	0.71	0.85	0.76	0.73	0.8	0.73	0.84	0.87	0.76			0.94	0.91	0.85	0.8	0.75	-0.18	0.003306	+	CpG	NSC_00341_T
NSC_scaffold_contig599	765116	765117	0.91	0.97	0.93	0.88	0.72	0.86	0.94	0.94	0.84	0.85	0.87	0.96	0.88	0.77	0.9	0.82	0.86	0.95	0.67	0.86	0.86	0.71	0.85	0.76	0.73	0.8	0.73	0.84	0.87	0.76			0.94	0.91	0.85	0.8	0.75	-0.18	0.003306	+	CpG	NSC_00342	ko:K14864	235.3	449.9	1.5e-135	tRNA (cytidine32/guanosine34-2'-O)-methyltransferase [EC:2.1.1.205]
NSC_scaffold_contig555-550-574	18261	18262	0.91	0.93	0.94	0.94	0.9	0.87	0.92	0.87	0.86	0.8	0.81	0.82	0.82	0.88	0.88	0.88	0.91	0.62	0.81	0.74	0.83	0.87	0.81	0.86	0.74	0.75	0.76	0.75	0.83	0.83			0.93	0.88	0.86	0.79	0.75	-0.18	7.4e-05	+	CpG	NSC_06164	ko:K08734	382.6	698.4	4.2e-210	DNA mismatch repair protein MLH1
NSC_scaffold_contig596-571c	139742	139743	0.91	0.89	0.95	0.96	0.67	0.96	0.79	0.9	0.88	0.97	0.86	0.82	0.96	0.76	0.89	0.95	0.74	0.92	0.82	0.86	0.82	0.9	0.9	0.94	0.77	0.7	0.74	0.92	0.91	0.9			0.92	0.86	0.87	0.83	0.74	-0.18	0.002585	+	CpG	NSC_00764	ko:K10901	715.73	722.1	3.5e-217	bloom syndrome protein [EC:3.6.4.12]
NSC_scaffold_contig555-550-574	96796	96797	0.92	0.88	0.93	0.86	0.66	0.83	0.91	0.88	0.85	0.81	0.76	0.79	0.89	0.86	0.85	0.73	0.86	0.82	0.84	0.69	0.86	0.81	0.7	0.78	0.73	0.75	0.71	0.87	0.83	0.77			0.91	0.88	0.87	0.8	0.73	-0.18	0.000714	+	CpG	NSC_06190	ko:-	-	-	-	-
NSC_scaffold_contig586	117735	117736	0.85	0.91	0.91	0.89	0.68	0.86	0.74	0.88	0.87	0.81	0.83	0.83	0.85	0.72	0.77	0.82	0.68	0.87	0.89	0.72	0.9	0.83	0.83	0.81	0.74	0.72	0.67	0.79	0.8	0.81			0.89	0.83	0.78	0.84	0.71	-0.18	0.00337	+	CpG	NSC_05469	ko:K13421	324.2	644	4.4e-194	uridine monophosphate synthetase [EC:2.4.2.10 4.1.1.23]
NSC_scaffold_contig573	38373	38374	0.86	0.89	0.88	0.89	0.7	0.82	0.82	0.74	0.76	0.79	0.79	0.69	0.86	0.73	0.71	0.85	0.74	0.74	0.88	0.67	0.76	0.83	0.78	0.78	0.73	0.74	0.63	0.7	0.69	0.74			0.88	0.77	0.77	0.77	0.7	-0.18	0.008166	+	CpG	NSC_06336	ko:K16912	34.37	234.9	9.3e-70	ribosomal biogenesis protein LAS1
NSC_scaffold_contig599	1147043	1147044	0.86	0.85	0.91	0.9	0.68	0.87	0.84	0.84	0.87	0.79	0.74	0.83	0.82	0.81	0.81	0.84	0.81	0.83	0.85	0.75	0.74	0.75	0.83	0.85	0.7	0.66	0.72	0.9	0.79	0.82			0.87	0.85	0.81	0.78	0.69	-0.18	0.002157	+	CpG	NSC_00523	ko:K01940	105.77	631.8	1.9e-190	argininosuccinate synthase [EC:6.3.4.5]
NSC_scaffold_contig599	415827	415828	0.89	0.91	0.82	0.77	0.68	0.8	0.64	0.9	0.81	0.78	0.69	0.76	0.84	0.8	0.87	0.91	0.82	0.85	0.8	0.81	0.85	0.76	0.83	0.95	0.67	0.7	0.71	0.75	0.8	0.76			0.87	0.78	0.84	0.82	0.69	-0.18	0.003795	+	CpG	NSC_00185	ko:K12604	210.03	1760.7	0	CCR4-NOT transcription complex subunit 1
NSC_scaffold_contig599	1147043	1147044	0.86	0.85	0.91	0.9	0.68	0.87	0.84	0.84	0.87	0.79	0.74	0.83	0.82	0.81	0.81	0.84	0.81	0.83	0.85	0.75	0.74	0.75	0.83	0.85	0.7	0.66	0.72	0.9	0.79	0.82			0.87	0.85	0.81	0.78	0.69	-0.18	0.002157	+	CpG	NSC_00524_P
NSC_scaffold_contig587-553c	273609	273610	0.82	0.86	0.94	0.88	0.66	0.77	0.78	0.81	0.81	0.81	0.72	0.9	0.79	0.72	0.75	0.82	0.74	0.64	0.84	0.84	0.64	0.81	0.88	0.77	0.71	0.67	0.7	0.73	0.82	0.65			0.87	0.8	0.75	0.77	0.69	-0.18	0.008462	+	CpG	NSC_05034	ko:-	-	-	-	-
NSC_scaffold_contig587-553c	220241	220242	0.84	0.81	0.92	0.89	0.7	0.85	0.71	0.92	0.84	0.71	0.82	0.95	0.82	0.72	0.9	0.81	0.74	0.82	0.78	0.92	0.75	0.81	0.77	0.8	0.67	0.7	0.66	0.81	0.87	0.73			0.86	0.82	0.81	0.82	0.68	-0.18	0.006751	+	CpG	NSC_05009	ko:K09182	454.3	112.3	2.1e-32	GATA-binding protein 1
NSC_scaffold_contig565	70169	70170	0.85	0.88	0.83	0.76	0.76	0.74	0.71	0.82	0.82	0.77	0.73	0.78	0.76	0.87	0.88	0.8	0.72	0.73	0.88	0.83	0.9	0.76	0.65	0.71	0.6	0.71	0.7	0.64	0.84	0.71			0.85	0.78	0.84	0.87	0.67	-0.18	0.008499	+	CpG	NSC_06606	ko:K14772	149.13	1604.6	0	U3 small nucleolar RNA-associated protein 20
NSC_scaffold_contig596-571c	1127078	1127079	0.8	0.85	0.87	0.71	0.68	0.73	0.84	0.7	0.82	0.82	0.61	0.71	0.84	0.79	0.8	0.76	0.62	0.73	0.8	0.72	0.8	0.8	0.79	0.85	0.64	0.64	0.71	0.71	0.83	0.65			0.84	0.79	0.81	0.77	0.66	-0.18	0.004834	+	CpG	NSC_01169	ko:K18163	260.93	251.2	5.5e-75	NADH dehydrogenase [ubiquinone] 1 alpha subcomplex assembly factor 6
NSC_scaffold_contig596-571c	1127078	1127079	0.8	0.85	0.87	0.71	0.68	0.73	0.84	0.7	0.82	0.82	0.61	0.71	0.84	0.79	0.8	0.76	0.62	0.73	0.8	0.72	0.8	0.8	0.79	0.85	0.64	0.64	0.71	0.71	0.83	0.65			0.84	0.79	0.81	0.77	0.66	-0.18	0.004834	+	CpG	NSC_01170	ko:K03688	402.3	437.1	3.9e-131	ubiquinone biosynthesis protein
NSC_scaffold_contig599	697674	697675	0.83	0.81	0.86	0.79	0.49	0.76	0.66	0.64	0.75	0.73	0.7	0.68	0.76	0.75	0.7	0.65	0.75	0.69	0.59	0.65	0.69	0.7	0.54	0.68	0.67	0.63	0.65	0.65	0.65	0.52			0.83	0.68	0.74	0.64	0.65	-0.18	0.000589	+	CpG	NSC_00314	ko:-	-	-	-	-
NSC_scaffold_contig598	1341125	1341126	0.86	0.82	0.8	0.73	0.7	0.78	0.76	0.79	0.77	0.55	0.76	0.9	0.82	0.7	0.8	0.75	0.77	0.7	0.85	0.65	0.72	0.67	0.66	0.84	0.7	0.63	0.62	0.76	0.65	0.59			0.83	0.77	0.77	0.74	0.65	-0.18	0.004539	+	CpG	NSC_01885	ko:K19036	786.7	14.6	0.0028	ATP-dependent RNA/DNA helicase IGHMBP2 [EC:3.6.4.12 3.6.4.13]
NSC_scaffold_contig598	1341125	1341126	0.86	0.82	0.8	0.73	0.7	0.78	0.76	0.79	0.77	0.55	0.76	0.9	0.82	0.7	0.8	0.75	0.77	0.7	0.85	0.65	0.72	0.67	0.66	0.84	0.7	0.63	0.62	0.76	0.65	0.59			0.83	0.77	0.77	0.74	0.65	-0.18	0.004539	+	CpG	NSC_01886_P
NSC_scaffold_contig587-553c	266438	266439	0.84	0.85	0.79	0.8	0.54	0.74	0.75	0.7	0.7	0.7	0.68	0.79	0.82	0.75	0.67	0.82	0.7	0.67	0.74	0.69	0.75	0.71	0.63	0.77	0.65	0.6	0.7	0.57	0.69	0.7			0.83	0.72	0.75	0.73	0.65	-0.18	0.006755	+	CpG	NSC_05031	ko:K14792	188.97	396.4	1.2e-118	rRNA biogenesis protein RRP5
NSC_scaffold_contig579-589	179384	179385	0.8	0.79	0.85	0.67	0.72	0.79	0.75	0.7	0.73	0.66	0.75	0.76	0.79	0.66	0.7	0.74	0.79	0.62	0.78	0.71	0.69	0.6	0.82	0.68	0.65	0.63	0.62	0.62	0.74	0.69			0.81	0.73	0.72	0.73	0.63	-0.18	0.000936	+	CpG	NSC_03665	ko:K00706	851.7	925.5	2.3e-278	1 3-beta-glucan synthase [EC:2.4.1.34]
NSC_scaffold_contig596-571c	796727	796728	0.77	0.77	0.79	0.68	0.75	0.84	0.75	0.76	0.83	0.72	0.75	0.71	0.77	0.72	0.86	0.73	0.76	0.68	0.61	0.61	0.54	0.62	0.62	0.69	0.56	0.58	0.64	0.76	0.69	0.53			0.78	0.78	0.78	0.59	0.59	-0.18	0.001825	+	CpG	NSC_01031	ko:K15014	283.57	203.4	2.4e-60	solute carrier family 29 (equilibrative nucleoside transporter) member 1/2/3
NSC_scaffold_contig573	80610	80611	0.8	0.71	0.78	0.74	0.58	0.7	0.66	0.67	0.75	0.76	0.7	0.75	0.61	0.74	0.61	0.71	0.8	0.65	0.66	0.69	0.52	0.65	0.61	0.62	0.59	0.6	0.57	0.7	0.65	0.7			0.76	0.69	0.65	0.62	0.59	-0.18	0.003522	+	CpG	NSC_06357	ko:K18248	133	11	0.11	anthranilate 1 2-dioxygenase ferredoxin component
NSC_scaffold_contig573	80610	80611	0.8	0.71	0.78	0.74	0.58	0.7	0.66	0.67	0.75	0.76	0.7	0.75	0.61	0.74	0.61	0.71	0.8	0.65	0.66	0.69	0.52	0.65	0.61	0.62	0.59	0.6	0.57	0.7	0.65	0.7			0.76	0.69	0.65	0.62	0.59	-0.18	0.003522	+	CpG	NSC_06356	ko:K02055	219.63	90.9	4.8e-26	putative spermidine/putrescine transport system substrate-binding protein
NSC_scaffold_contig582	255442	255443	0.79	0.71	0.76	0.77	0.82	0.7	0.71	0.82	0.71	0.74	0.72	0.92	0.78	0.8	0.76	0.74	0.76	0.68	0.75	0.62	0.81	0.69	0.71	0.69	0.57	0.59	0.55	0.79	0.59	0.69			0.75	0.75	0.78	0.73	0.57	-0.18	0.002143	+	CpG	NSC_05678	ko:K21989	51.93	428.3	2.2e-128	calcium permeable stress-gated cation channel
NSC_scaffold_contig579-589	676601	676602	0.71	0.78	0.7	0.72	0.57	0.62	0.68	0.7	0.68	0.73	0.74	0.81	0.71	0.71	0.57	0.62	0.64	0.5	0.68	0.73	0.68	0.61	0.62	0.68	0.58	0.5	0.56	0.67	0.63	0.59			0.73	0.69	0.66	0.7	0.55	-0.18	0.00622	+	CpG	NSC_03872	ko:K06617	872.33	703.5	9.1e-212	raffinose synthase [EC:2.4.1.82]
NSC_scaffold_contig579-589	676601	676602	0.71	0.78	0.7	0.72	0.57	0.62	0.68	0.7	0.68	0.73	0.74	0.81	0.71	0.71	0.57	0.62	0.64	0.5	0.68	0.73	0.68	0.61	0.62	0.68	0.58	0.5	0.56	0.67	0.63	0.59			0.73	0.69	0.66	0.7	0.55	-0.18	0.00622	+	CpG	NSC_03870	ko:K12600	136.17	350.2	1.3e-104	superkiller protein 3
NSC_scaffold_contig579-589	482410	482411	0.65	0.74	0.76	0.67	0.61	0.67	0.58	0.91	0.62	0.5	0.58	0.67	0.61	0.7	0.65	0.73	0.45	0.7	0.62	0.62	0.66	0.57	0.69	0.67	0.57	0.51	0.53	0.43	0.66	0.48			0.72	0.7	0.65	0.63	0.54	-0.18	0.009185	+	CpG	NSC_03787	ko:K22133	387.43	650.4	7.1e-196	oxalate---CoA ligase [EC:6.2.1.8]
NSC_scaffold_contig597	876979	876980	0.71	0.7	0.76	0.82	0.58	0.64	0.71	0.71	0.81	0.57	0.74	0.74	0.77	0.64	0.62	0.7	0.69	0.6	0.71	0.62	0.73	0.62	0.63	0.56	0.59	0.52	0.53	0.61	0.64	0.68			0.72	0.74	0.68	0.69	0.55	-0.18	0.003522	+	CpG	NSC_02308	ko:K00852	221.17	316.6	8.4e-95	ribokinase [EC:2.7.1.15]
NSC_scaffold_contig593-552c	443881	443882	0.68	0.78	0.7	0.72	0.51	0.76	0.64	0.68	0.65	0.54	0.55	0.85	0.81	0.6	0.69	0.6	0.57	0.56	0.61	0.59	0.57	0.66	0.7	0.74	0.57	0.52	0.52	0.44	0.62	0.63			0.72	0.66	0.7	0.59	0.54	-0.18	0.00622	+	CpG	NSC_04404	ko:K14794	121.63	785.7	4.2e-236	ribosomal RNA-processing protein 12
NSC_scaffold_contig590	180797	180798	0.68	0.72	0.73	0.69	0.56	0.68	0.62	0.66	0.75	0.59	0.53	0.64	0.55	0.65	0.55	0.73	0.57	0.54	0.63	0.64	0.53	0.7	0.67	0.54	0.51	0.58	0.49	0.64	0.79	0.63			0.71	0.68	0.58	0.6	0.53	-0.18	0.004225	+	CpG	NSC_04567	ko:K07203	1118.83	2967	0	serine/threonine-protein kinase mTOR [EC:2.7.11.1]
NSC_scaffold_contig592-558c-549c-548c-566	192405	192406	0.75	0.69	0.68	0.59	0.55	0.65	0.71	0.67	0.74	0.66	0.51	0.65	0.68	0.69	0.6	0.68	0.59	0.59	0.67	0.63	0.61	0.64	0.54	0.61	0.53	0.54	0.5	0.65	0.66	0.61			0.71	0.71	0.66	0.64	0.52	-0.18	0.001825	+	CpG	NSC_03976	ko:K09498	474.43	888.6	4.8e-268	T-complex protein 1 subunit zeta
NSC_scaffold_contig568-546-580	348059	348060	0.68	0.69	0.73	0.58	0.51	0.61	0.63	0.59	0.57	0.51	0.56	0.65	0.56	0.61	0.65	0.58	0.56	0.58	0.59	0.5	0.7	0.51	0.5	0.56	0.55	0.52	0.49	0.64	0.69	0.52			0.7	0.6	0.61	0.6	0.52	-0.18	0.001462	+	CpG	NSC_05246	ko:K00734	217.6	57.1	6.2e-16	galactosylxylosylprotein 3-beta-galactosyltransferase [EC:2.4.1.134]
NSC_scaffold_contig570	90121	90122	0.72	0.69	0.6	0.62	0.43	0.62	0.59	0.76	0.63	0.47	0.53	0.54	0.72	0.74	0.67	0.69	0.62	0.49	0.67	0.54	0.52	0.49	0.62	0.53	0.48	0.48	0.51	0.53	0.41	0.44			0.67	0.66	0.71	0.58	0.49	-0.18	0.008581	+	CpG	NSC_06509	ko:K08994	52.3	110.1	5.3e-32	ion channel-forming bestrophin family protein
NSC_scaffold_contig579-589	75390	75391	0.59	0.61	0.68	0.44	0.45	0.51	0.55	0.49	0.56	0.65	0.43	0.59	0.49	0.5	0.67	0.53	0.49	0.53	0.54	0.43	0.58	0.46	0.48	0.51	0.47	0.47	0.39	0.53	0.6	0.54			0.63	0.53	0.55	0.52	0.44	-0.18	0.008614	+	CpG	NSC_03621	ko:K04984	439.07	270.1	1.4e-80	transient receptor potential cation channel subfamily A member 1
NSC_scaffold_contig572	51487	51488	0.46	0.52	0.55	0.5	0.47	0.33	0.42	0.54	0.45	0.42	0.5	0.53	0.35	0.43	0.45	0.38	0.41	0.45	0.46	0.64	0.34	0.53	0.25	0.67	0.33	0.3	0.37	0.51	0.42	0.58			0.51	0.47	0.41	0.48	0.33	-0.18	0.006087	+	CpG	NSC_06411	ko:K04125	263.77	20.9	6.9e-05	gibberellin 2beta-dioxygenase [EC:1.14.11.13]
NSC_scaffold_contig572	51487	51488	0.46	0.52	0.55	0.5	0.47	0.33	0.42	0.54	0.45	0.42	0.5	0.53	0.35	0.43	0.45	0.38	0.41	0.45	0.46	0.64	0.34	0.53	0.25	0.67	0.33	0.3	0.37	0.51	0.42	0.58			0.51	0.47	0.41	0.48	0.33	-0.18	0.006087	+	CpG	NSC_06412_P
NSC_scaffold_contig595	70464	70465	0.49	0.43	0.45	0.38	0.33	0.27	0.51	0.42	0.31	0.14	0.33	0.24	0.31	0.39	0.43	0.23	0.35	0.36	0.42	0.44	0.28	0.4	0.22	0.43	0.29	0.22	0.33	0.48	0.25	0.22			0.46	0.41	0.38	0.38	0.28	-0.18	0.008534	+	CpG	NSC_02509	ko:K21625	210.13	19.6	0.00013	cyclin-D-binding Myb-like transcription factor 1
NSC_scaffold_contig595	70464	70465	0.49	0.43	0.45	0.38	0.33	0.27	0.51	0.42	0.31	0.14	0.33	0.24	0.31	0.39	0.43	0.23	0.35	0.36	0.42	0.44	0.28	0.4	0.22	0.43	0.29	0.22	0.33	0.48	0.25	0.22			0.46	0.41	0.38	0.38	0.28	-0.18	0.008534	+	CpG	NSC_02510_P
NSC_scaffold_contig593-552c	558312	558313	0.44	0.34	0.36	0.3	0.26	0.44	0.16	0.33	0.33	0.35	0.25	0.37	0.26	0.37	0.46	0.38	0.29	0.33	0.29	0.37	0.3	0.32	0.19	0.37	0.21	0.16	0.22	0.36	0.46	0.31			0.38	0.27	0.36	0.32	0.2	-0.18	0.006844	+	CpG	NSC_04453	ko:K12445	794.9	96.6	4.8e-28	trans enoyl reductase [EC:1.3.1.-]
NSC_scaffold_contig570	108364	108365	0.28	0.32	0.3	0.39	0.28	0.22	0.33	0.29	0.26	0.31	0.29	0.34	0.34	0.2	0.2	0.31	0.33	0.39	0.26	0.29	0.4	0.23	0.26	0.2	0.13	0.11	0.12	0.28	0.18	0.25			0.3	0.29	0.25	0.32	0.12	-0.18	0.000153	+	CpG	NSC_06517	ko:K17491	101.9	640.3	2e-192	protein phosphatase 4 regulatory subunit 3
NSC_scaffold_contig570	108364	108365	0.28	0.32	0.3	0.39	0.28	0.22	0.33	0.29	0.26	0.31	0.29	0.34	0.34	0.2	0.2	0.31	0.33	0.39	0.26	0.29	0.4	0.23	0.26	0.2	0.13	0.11	0.12	0.28	0.18	0.25			0.3	0.29	0.25	0.32	0.12	-0.18	0.000153	+	CpG	NSC_06516_T
NSC_scaffold_contig599	1333464	1333465	0.28	0.22	0.27	0.18	0.22	0.28	0.22	0.15	0.14	0.07	0.18	0.25	0.12	0.2	0.18	0.07	0.22	0.13	0.09	0.1	0.06	0.12	0.15	0.12	0.11	0.03	0.1	0.14	0.21	0.16			0.26	0.17	0.17	0.08	0.08	-0.18	0.004834	+	CpG	NSC_00608	ko:K12580	126.77	399.6	1.2e-119	CCR4-NOT transcription complex subunit 3
NSC_scaffold_contig577	191401	191402	0.97	0.96	0.92	0.85	0.82	0.9	0.93	0.98	0.82	0.85	0.81	0.91	0.96	0.82	0.91	0.86	0.84	0.84	0.95	0.98	0.87	0.97	0.98	0.81	0.71	0.81	0.81	0.86	0.84	0.78			0.95	0.91	0.9	0.93	0.78	-0.17	0.009122	+	CpG	NSC_06313	ko:K15203	46.63	36.6	1.5e-09	general transcription factor 3C polypeptide 6
NSC_scaffold_contig595	28599	28600	0.97	0.9	0.96	0.83	0.85	1	0.97	0.88	0.87	0.97	0.82	0.88	0.98	0.9	0.96	0.92	0.94	0.93	0.92	0.92	0.91	0.97	0.86	0.93	0.72	0.77	0.82	0.91	0.94	0.96			0.94	0.91	0.95	0.92	0.77	-0.17	0.008731	+	CpG	NSC_02485	ko:K03155	263.07	389.4	1.5e-116	timeless
NSC_scaffold_contig587-553c	269183	269184	0.9	0.95	0.93	0.91	0.8	0.91	0.73	0.92	0.83	0.81	0.69	0.83	0.88	0.86	0.88	0.86	0.81	0.82	0.9	0.96	0.82	0.84	0.8	0.89	0.75	0.76	0.76	0.84	0.88	0.86			0.93	0.83	0.87	0.89	0.76	-0.17	0.000337	+	CpG	NSC_05033	ko:K15271	676.6	526.1	7.3e-158	ATP-dependent DNA helicase HFM1/MER3 [EC:3.6.4.12]
NSC_scaffold_contig598	1200277	1200278	0.9	0.93	0.94	0.89	0.76	0.83	0.88	0.9	0.83	0.82	0.76	0.9	0.9	0.8	0.82	0.89	0.79	0.77	0.76	0.77	0.75	0.85	0.76	0.85	0.73	0.8	0.73	0.85	0.82	0.92			0.92	0.87	0.84	0.76	0.75	-0.17	0.002928	+	CpG	NSC_01828	ko:K01285	529.37	498.1	9.2e-150	lysosomal Pro-X carboxypeptidase [EC:3.4.16.2]
NSC_scaffold_contig596-571c	1257680	1257681	0.93	0.89	0.92	0.85	0.71	0.84	0.78	0.84	0.82	0.76	0.68	0.71	0.89	0.8	0.83	0.77	0.78	0.8	0.89	0.74	0.8	0.84	0.67	0.87	0.78	0.71	0.74	0.72	0.79	0.86			0.91	0.81	0.84	0.81	0.74	-0.17	0.001959	+	CpG	NSC_01227	ko:K02369	354.17	151.2	1.1e-44	alpha-1 4-N-acetylglucosaminyltransferase EXTL2 [EC:2.4.1.223]
NSC_scaffold_contig595	634166	634167	0.91	0.94	0.84	0.85	0.85	0.79	0.9	0.83	0.73	0.82	0.82	0.76	0.85	0.86	0.91	0.83	0.76	0.85	0.84	0.83	0.83	0.82	0.88	0.85	0.73	0.71	0.73	0.93	0.96	0.9			0.9	0.82	0.87	0.83	0.72	-0.17	0.004659	+	CpG	NSC_02760	ko:K14360	92.93	27.1	6.3e-07	organic solute transporter subunit alpha
NSC_scaffold_contig598	1091802	1091803	0.86	0.91	0.92	0.84	0.7	0.68	0.81	0.83	0.76	0.89	0.79	0.95	0.83	0.76	0.78	0.92	0.81	0.81	0.82	0.84	0.85	0.86	0.81	0.87	0.73	0.73	0.72	0.83	0.82	0.73			0.9	0.8	0.79	0.84	0.73	-0.17	0.000838	+	CpG	NSC_01789	ko:K02331	134.63	335.6	3.3e-100	DNA polymerase phi [EC:2.7.7.7]
NSC_scaffold_contig595	634166	634167	0.91	0.94	0.84	0.85	0.85	0.79	0.9	0.83	0.73	0.82	0.82	0.76	0.85	0.86	0.91	0.83	0.76	0.85	0.84	0.83	0.83	0.82	0.88	0.85	0.73	0.71	0.73	0.93	0.96	0.9			0.9	0.82	0.87	0.83	0.72	-0.17	0.004659	+	CpG	NSC_02761_T
NSC_scaffold_contig595	634166	634167	0.91	0.94	0.84	0.85	0.85	0.79	0.9	0.83	0.73	0.82	0.82	0.76	0.85	0.86	0.91	0.83	0.76	0.85	0.84	0.83	0.83	0.82	0.88	0.85	0.73	0.71	0.73	0.93	0.96	0.9			0.9	0.82	0.87	0.83	0.72	-0.17	0.004659	+	CpG	NSC_02762	ko:K22594	135.27	59.3	8.8e-17	pogo transposable element with ZNF domain
NSC_scaffold_contig599	1113337	1113338	0.91	0.89	0.91	0.88	0.61	0.83	0.92	0.83	0.84	0.69	0.77	0.83	0.88	0.78	0.82	0.87	0.81	0.78	0.83	0.87	0.72	0.79	0.84	0.78	0.72	0.79	0.68	0.81	0.75	0.72			0.9	0.86	0.83	0.81	0.73	-0.17	0.006171	+	CpG	NSC_00508	ko:-	-	-	-	-
NSC_scaffold_contig555-550-574	206722	206723	0.89	0.85	0.94	0.83	0.64	0.88	0.85	0.83	0.82	0.73	0.78	0.83	0.87	0.78	0.88	0.75	0.73	0.81	0.91	0.93	0.86	0.84	0.76	0.88	0.76	0.69	0.71	0.84	0.89	0.93			0.89	0.83	0.84	0.9	0.72	-0.17	0.006516	+	CpG	NSC_06239	ko:K09553	159	708.1	3.5e-213	stress-induced-phosphoprotein 1
NSC_scaffold_contig599	395985	395986	0.85	0.88	0.93	0.78	0.82	0.79	0.82	0.93	0.81	0.79	0.82	0.85	0.72	0.8	0.85	0.8	0.71	0.73	0.89	0.9	0.88	0.87	0.88	0.86	0.75	0.71	0.69	0.91	0.89	0.87			0.89	0.85	0.79	0.89	0.72	-0.17	0.004362	+	CpG	NSC_00176	ko:K19532	683.73	34.9	2.6e-09	lamin-B receptor
NSC_scaffold_contig579-589	236834	236835	0.89	0.91	0.88	0.94	0.72	0.78	0.97	0.85	0.88	0.86	0.8	0.96	0.96	0.78	0.89	0.85	0.87	0.72	0.78	0.71	0.72	0.79	0.78	0.75	0.75	0.67	0.75	0.86	0.84	0.87			0.89	0.9	0.88	0.74	0.72	-0.17	0.00376	+	CpG	NSC_03693	ko:K14684	312.3	260.2	1.2e-77	solute carrier family 25 (mitochondrial phosphate transporter) member 23/24/25/41
NSC_scaffold_contig579-589	236834	236835	0.89	0.91	0.88	0.94	0.72	0.78	0.97	0.85	0.88	0.86	0.8	0.96	0.96	0.78	0.89	0.85	0.87	0.72	0.78	0.71	0.72	0.79	0.78	0.75	0.75	0.67	0.75	0.86	0.84	0.87			0.89	0.9	0.88	0.74	0.72	-0.17	0.00376	+	CpG	NSC_03694	ko:K19199	273.13	120.8	3.1e-35	histone-lysine N-methyltransferase SETD3 [EC:2.1.1.43]
NSC_scaffold_contig599	395985	395986	0.85	0.88	0.93	0.78	0.82	0.79	0.82	0.93	0.81	0.79	0.82	0.85	0.72	0.8	0.85	0.8	0.71	0.73	0.89	0.9	0.88	0.87	0.88	0.86	0.75	0.71	0.69	0.91	0.89	0.87			0.89	0.85	0.79	0.89	0.72	-0.17	0.004362	+	CpG	NSC_00179_T
NSC_scaffold_contig555-550-574	206722	206723	0.89	0.85	0.94	0.83	0.64	0.88	0.85	0.83	0.82	0.73	0.78	0.83	0.87	0.78	0.88	0.75	0.73	0.81	0.91	0.93	0.86	0.84	0.76	0.88	0.76	0.69	0.71	0.84	0.89	0.93			0.89	0.83	0.84	0.9	0.72	-0.17	0.006516	+	CpG	NSC_06240_P
NSC_scaffold_contig595	340736	340737	0.88	0.87	0.86	0.85	0.72	0.78	0.83	0.87	0.79	0.84	0.82	0.84	0.82	0.83	0.82	0.83	0.77	0.79	0.82	0.8	0.71	0.88	0.8	0.85	0.76	0.66	0.69	0.8	0.85	0.78			0.87	0.83	0.82	0.78	0.7	-0.17	0.005253	+	CpG	NSC_02626	ko:K01886	508.4	770.8	2.7e-232	glutaminyl-tRNA synthetase [EC:6.1.1.18]
NSC_scaffold_contig581	47304	47305	0.85	0.84	0.91	0.86	0.81	0.85	0.74	0.91	0.8	0.78	0.83	0.88	0.84	0.83	0.84	0.83	0.74	0.67	0.75	0.84	0.82	0.74	0.74	0.85	0.75	0.69	0.66	0.94	0.79	0.71			0.87	0.82	0.84	0.8	0.7	-0.17	0.008301	+	CpG	NSC_05848	ko:K03550	38.77	11.9	0.046	holliday junction DNA helicase RuvA [EC:3.6.4.12]
NSC_scaffold_contig593-552c	251447	251448	0.88	0.9	0.82	0.78	0.79	0.81	0.75	0.78	0.83	0.74	0.74	0.67	0.9	0.68	0.81	0.83	0.8	0.74	0.79	0.76	0.73	0.82	0.78	0.81	0.7	0.69	0.69	0.79	0.9	0.77			0.87	0.79	0.8	0.76	0.69	-0.17	0.002032	+	CpG	NSC_04315	ko:K10597	714.2	760.2	1.3e-228	ubiquitin conjugation factor E4 B [EC:2.3.2.27]
NSC_scaffold_contig598	292191	292192	0.89	0.86	0.86	0.89	0.69	0.87	0.87	0.89	0.77	0.85	0.75	0.92	0.88	0.84	0.78	0.91	0.78	0.79	0.74	0.78	0.69	0.82	0.79	0.83	0.71	0.69	0.71	0.78	0.83	0.81			0.87	0.84	0.83	0.74	0.7	-0.17	0.000157	+	CpG	NSC_01444	ko:K08876	285.6	664.5	1e-199	SCY1-like protein 1
NSC_scaffold_contig596-571c	182671	182672	0.85	0.85	0.84	0.81	0.73	0.81	0.81	0.85	0.79	0.8	0.79	0.89	0.86	0.81	0.78	0.76	0.84	0.8	0.71	0.72	0.77	0.67	0.84	0.82	0.68	0.62	0.73	0.73	0.75	0.72			0.85	0.82	0.82	0.73	0.68	-0.17	0.006017	+	CpG	NSC_00779_T
NSC_scaffold_contig596-571c	182671	182672	0.85	0.85	0.84	0.81	0.73	0.81	0.81	0.85	0.79	0.8	0.79	0.89	0.86	0.81	0.78	0.76	0.84	0.8	0.71	0.72	0.77	0.67	0.84	0.82	0.68	0.62	0.73	0.73	0.75	0.72			0.85	0.82	0.82	0.73	0.68	-0.17	0.006017	+	CpG	NSC_00780	ko:-	-	-	-	-
NSC_scaffold_contig598	374596	374597	0.83	0.8	0.83	0.8	0.82	0.84	0.72	0.79	0.86	0.76	0.71	0.84	0.73	0.75	0.71	0.8	0.75	0.68	0.74	0.78	0.69	0.7	0.64	0.7	0.64	0.69	0.61	0.86	0.69	0.75			0.82	0.79	0.73	0.74	0.65	-0.17	0.002406	+	CpG	NSC_01476	ko:K15196	196.6	468.3	1.2e-140	transcription factor IIIB 90 kDa subunit
NSC_scaffold_contig594	257368	257369	0.83	0.82	0.81	0.81	0.62	0.72	0.78	0.86	0.71	0.73	0.78	0.78	0.72	0.71	0.75	0.83	0.66	0.63	0.8	0.83	0.67	0.81	0.76	0.76	0.68	0.69	0.59	0.68	0.83	0.79			0.82	0.78	0.73	0.77	0.65	-0.17	0.006711	+	CpG	NSC_03374_T
NSC_scaffold_contig594	257368	257369	0.83	0.82	0.81	0.81	0.62	0.72	0.78	0.86	0.71	0.73	0.78	0.78	0.72	0.71	0.75	0.83	0.66	0.63	0.8	0.83	0.67	0.81	0.76	0.76	0.68	0.69	0.59	0.68	0.83	0.79			0.82	0.78	0.73	0.77	0.65	-0.17	0.006711	+	CpG	NSC_03375	ko:K18998	131.73	184	2.3e-54	RNA polymerase II C-terminal domain phosphatase-like 1/2 [EC:3.1.3.16]
NSC_scaffold_contig596-571c	210592	210593	0.83	0.79	0.82	0.78	0.79	0.79	0.78	0.77	0.89	0.78	0.77	0.82	0.74	0.75	0.75	0.66	0.72	0.65	0.73	0.78	0.74	0.65	0.68	0.82	0.66	0.67	0.59	0.69	0.78	0.61			0.81	0.81	0.75	0.75	0.64	-0.17	0.003411	+	CpG	NSC_00790	ko:K13676	129.47	119.6	5.8e-35	UDP-xylose:glucoside alpha-1 3-xylosyltransferase [EC:2.4.2.-]
NSC_scaffold_contig579-589	257859	257860	0.81	0.78	0.83	0.79	0.73	0.79	0.82	0.78	0.84	0.79	0.74	0.81	0.82	0.75	0.79	0.81	0.76	0.67	0.7	0.74	0.74	0.69	0.74	0.8	0.69	0.61	0.6	0.73	0.72	0.73			0.81	0.81	0.79	0.73	0.63	-0.17	0.005612	+	CpG	NSC_03704	ko:K14792	188.97	1086	0	rRNA biogenesis protein RRP5
NSC_scaffold_contig598	192262	192263	0.74	0.8	0.83	0.8	0.84	0.8	0.79	0.88	0.83	0.74	0.76	0.79	0.8	0.74	0.76	0.63	0.77	0.72	0.79	0.53	0.75	0.69	0.69	0.83	0.62	0.59	0.64	0.75	0.78	0.67			0.79	0.83	0.77	0.69	0.62	-0.17	0.004557	+	CpG	NSC_01396	ko:K11662	266.4	400	3.2e-120	actin-related protein 6
NSC_scaffold_contig598	192262	192263	0.74	0.8	0.83	0.8	0.84	0.8	0.79	0.88	0.83	0.74	0.76	0.79	0.8	0.74	0.76	0.63	0.77	0.72	0.79	0.53	0.75	0.69	0.69	0.83	0.62	0.59	0.64	0.75	0.78	0.67			0.79	0.83	0.77	0.69	0.62	-0.17	0.004557	+	CpG	NSC_01397	ko:K20283	134.2	57	2.9e-16	golgin subfamily A member 4
NSC_scaffold_contig597	429242	429243	0.8	0.74	0.79	0.57	0.58	0.77	0.56	0.74	0.72	0.73	0.68	0.7	0.73	0.68	0.85	0.71	0.7	0.78	0.55	0.8	0.66	0.62	0.5	0.7	0.64	0.59	0.59	0.7	0.68	0.65			0.78	0.67	0.75	0.67	0.61	-0.17	0.002423	+	CpG	NSC_02117	ko:K01956	432.53	520.1	9.2e-157	carbamoyl-phosphate synthase small subunit [EC:6.3.5.5]
NSC_scaffold_contig582	96067	96068	0.72	0.78	0.8	0.68	0.76	0.69	0.8	0.78	0.65	0.67	0.61	0.81	0.79	0.64	0.71	0.7	0.64	0.74	0.74	0.72	0.7	0.68	0.49	0.56	0.6	0.62	0.56	0.6	0.55	0.7			0.77	0.74	0.71	0.72	0.59	-0.17	0.004357	+	CpG	NSC_05606	ko:K00164	1024.57	1338.5	0	2-oxoglutarate dehydrogenase E1 component [EC:1.2.4.2]
NSC_scaffold_contig582	95212	95213	0.8	0.8	0.72	0.75	0.53	0.78	0.69	0.76	0.68	0.66	0.65	0.72	0.75	0.65	0.71	0.62	0.64	0.76	0.77	0.69	0.67	0.6	0.69	0.74	0.6	0.56	0.64	0.67	0.76	0.7			0.77	0.71	0.7	0.71	0.6	-0.17	0.007966	+	CpG	NSC_05606	ko:K00164	1024.57	1338.5	0	2-oxoglutarate dehydrogenase E1 component [EC:1.2.4.2]
NSC_scaffold_contig596-571c	65254	65255	0.75	0.77	0.78	0.67	0.74	0.79	0.76	0.84	0.73	0.59	0.71	0.79	0.71	0.72	0.76	0.7	0.8	0.71	0.65	0.72	0.57	0.76	0.75	0.69	0.62	0.6	0.56	0.74	0.65	0.59			0.77	0.78	0.73	0.65	0.59	-0.17	0.000924	+	CpG	NSC_00730	ko:K20043	436.17	225.1	8.2e-67	clathrin coat assembly protein AP180
NSC_scaffold_contig587-553c	141761	141762	0.82	0.75	0.74	0.79	0.63	0.71	0.75	0.7	0.78	0.74	0.74	0.7	0.76	0.73	0.75	0.78	0.76	0.64	0.67	0.68	0.66	0.69	0.65	0.72	0.63	0.61	0.56	0.63	0.61	0.62			0.77	0.74	0.75	0.67	0.6	-0.17	0.006493	+	CpG	NSC_04972	ko:K02349	791.73	1130.9	0	DNA polymerase theta [EC:2.7.7.7]
NSC_scaffold_contig582	95212	95213	0.8	0.8	0.72	0.75	0.53	0.78	0.69	0.76	0.68	0.66	0.65	0.72	0.75	0.65	0.71	0.62	0.64	0.76	0.77	0.69	0.67	0.6	0.69	0.74	0.6	0.56	0.64	0.67	0.76	0.7			0.77	0.71	0.7	0.71	0.6	-0.17	0.007966	+	CpG	NSC_05605_T
NSC_scaffold_contig585	193292	193293	0.75	0.77	0.76	0.6	0.52	0.73	0.77	0.73	0.64	0.61	0.59	0.66	0.78	0.62	0.75	0.66	0.61	0.68	0.63	0.72	0.67	0.64	0.65	0.74	0.61	0.59	0.56	0.67	0.73	0.61			0.76	0.71	0.72	0.67	0.59	-0.17	0.000377	+	CpG	NSC_06024	ko:K03377	40.07	14.7	0.0042	N-acetylneuraminate 9-O-acetyltransferase [EC:2.3.1.45]
NSC_scaffold_contig581	151991	151992	0.75	0.74	0.76	0.66	0.68	0.77	0.79	0.69	0.77	0.4	0.69	0.73	0.68	0.72	0.73	0.76	0.64	0.66	0.62	0.71	0.72	0.7	0.76	0.69	0.62	0.59	0.53	0.75	0.78	0.67			0.75	0.75	0.71	0.68	0.58	-0.17	0.003287	+	CpG	NSC_05883	ko:K14569	256	1324	0	ribosome biogenesis protein BMS1
NSC_scaffold_contig588	347822	347823	0.76	0.75	0.71	0.78	0.64	0.71	0.7	0.7	0.68	0.63	0.6	0.7	0.72	0.61	0.68	0.67	0.63	0.8	0.75	0.73	0.65	0.66	0.54	0.66	0.54	0.61	0.55	0.71	0.62	0.66			0.74	0.69	0.67	0.71	0.57	-0.17	0.00289	+	CpG	NSC_04873	ko:-	-	-	-	-
NSC_scaffold_ontig562c-575-591	190158	190159	0.75	0.74	0.69	0.67	0.54	0.66	0.62	0.69	0.68	0.79	0.7	0.68	0.55	0.69	0.73	0.7	0.64	0.63	0.65	0.75	0.56	0.62	0.35	0.71	0.56	0.59	0.53	0.67	0.58	0.63			0.73	0.66	0.66	0.65	0.56	-0.17	0.002785	+	CpG	NSC_02982	ko:K01113	77.23	73	1.1e-20	alkaline phosphatase D [EC:3.1.3.1]
NSC_scaffold_contig599	756339	756340	0.76	0.71	0.7	0.66	0.6	0.7	0.66	0.63	0.65	0.62	0.53	0.76	0.69	0.63	0.72	0.64	0.66	0.58	0.63	0.4	0.64	0.56	0.59	0.6	0.55	0.53	0.57	0.62	0.65	0.61			0.72	0.65	0.68	0.56	0.55	-0.17	0.001369	+	CpG	NSC_00339	ko:K19355	79.43	358.2	2.1e-107	mannan endo-1 4-beta-mannosidase [EC:3.2.1.78]
NSC_scaffold_contig596-571c	355370	355371	0.69	0.74	0.67	0.73	0.71	0.61	0.76	0.73	0.64	0.7	0.57	0.87	0.55	0.58	0.68	0.71	0.66	0.56	0.61	0.52	0.67	0.57	0.62	0.68	0.55	0.54	0.51	0.48	0.71	0.69			0.7	0.71	0.6	0.6	0.53	-0.17	0.002272	+	CpG	NSC_00842	ko:K02356	92.83	281.9	7.2e-85	elongation factor P
NSC_scaffold_contig579-589	542145	542146	0.67	0.67	0.73	0.74	0.61	0.67	0.66	0.66	0.7	0.68	0.54	0.78	0.74	0.62	0.73	0.65	0.67	0.68	0.81	0.68	0.58	0.57	0.69	0.65	0.54	0.51	0.51	0.75	0.58	0.61			0.69	0.67	0.7	0.69	0.52	-0.17	0.001606	+	CpG	NSC_03814	ko:-	-	-	-	-
NSC_scaffold_contig582	168386	168387	0.66	0.66	0.66	0.68	0.57	0.75	0.77	0.62	0.67	0.71	0.7	0.6	0.72	0.64	0.73	0.67	0.64	0.71	0.59	0.57	0.63	0.66	0.57	0.57	0.49	0.51	0.46	0.69	0.56	0.67			0.66	0.69	0.7	0.6	0.49	-0.17	0.000283	+	CpG	NSC_05637	ko:K08342	42.97	268.4	3.4e-80	cysteine protease ATG4 [EC:3.4.22.-]
NSC_scaffold_contig597	237908	237909	0.61	0.68	0.64	0.59	0.39	0.66	0.55	0.66	0.6	0.66	0.58	0.63	0.64	0.68	0.6	0.58	0.46	0.67	0.54	0.5	0.34	0.52	0.66	0.56	0.45	0.51	0.47	0.54	0.58	0.51			0.64	0.6	0.64	0.46	0.48	-0.17	0.003438	+	CpG	NSC_02032	ko:K02960	150.03	254.3	9.5e-77	small subunit ribosomal protein S16e
NSC_scaffold_contig597	237908	237909	0.61	0.68	0.64	0.59	0.39	0.66	0.55	0.66	0.6	0.66	0.58	0.63	0.64	0.68	0.6	0.58	0.46	0.67	0.54	0.5	0.34	0.52	0.66	0.56	0.45	0.51	0.47	0.54	0.58	0.51			0.64	0.6	0.64	0.46	0.48	-0.17	0.003438	+	CpG	NSC_02033_T
NSC_scaffold_contig598	1055330	1055331	0.51	0.54	0.6	0.4	0.5	0.54	0.39	0.39	0.45	0.43	0.47	0.53	0.5	0.33	0.51	0.39	0.35	0.56	0.51	0.49	0.42	0.39	0.55	0.36	0.37	0.37	0.39	0.43	0.43	0.38			0.55	0.41	0.45	0.47	0.38	-0.17	0.003146	+	CpG	NSC_01774	ko:K00888	461.87	844.2	9.9e-254	phosphatidylinositol 4-kinase A [EC:2.7.1.67]
NSC_scaffold_contig564	4518	4519	0.55	0.55	0.51	0.5	0.49	0.45	0.49	0.52	0.46	0.42	0.47	0.47	0.49	0.43	0.52	0.43	0.42	0.47	0.49	0.43	0.39	0.46	0.53	0.41	0.42	0.37	0.31	0.38	0.4	0.4			0.54	0.49	0.48	0.44	0.37	-0.17	0.007871	+	CpG	NSC_06654	ko:K03742	218.8	137.4	2.1e-40	nicotinamide-nucleotide amidase [EC:3.5.1.42]
NSC_scaffold_contig599	1450649	1450650	0.51	0.53	0.52	0.49	0.41	0.48	0.32	0.43	0.49	0.36	0.51	0.45	0.4	0.46	0.59	0.42	0.46	0.46	0.45	0.36	0.37	0.37	0.44	0.52	0.36	0.29	0.41	0.54	0.47	0.56			0.52	0.41	0.48	0.39	0.35	-0.17	0.009141	+	CpG	NSC_00659	ko:K10761	75.17	356.5	2.7e-107	tRNA(His) guanylyltransferase [EC:2.7.7.79]
NSC_scaffold_contig599	1450649	1450650	0.51	0.53	0.52	0.49	0.41	0.48	0.32	0.43	0.49	0.36	0.51	0.45	0.4	0.46	0.59	0.42	0.46	0.46	0.45	0.36	0.37	0.37	0.44	0.52	0.36	0.29	0.41	0.54	0.47	0.56			0.52	0.41	0.48	0.39	0.35	-0.17	0.009141	+	CpG	NSC_00660	ko:-	-	-	-	-
NSC_scaffold_contig582	118633	118634	0.48	0.55	0.49	0.48	0.37	0.39	0.41	0.44	0.54	0.48	0.55	0.4	0.49	0.41	0.49	0.47	0.4	0.33	0.53	0.36	0.35	0.36	0.46	0.45	0.38	0.32	0.3	0.44	0.61	0.47			0.51	0.46	0.46	0.41	0.33	-0.17	0.005945	+	CpG	NSC_05616	ko:K14521	411.33	1475.6	0	N-acetyltransferase 10 [EC:2.3.1.-]
NSC_scaffold_contig594	327448	327449	0.48	0.54	0.49	0.49	0.42	0.45	0.42	0.47	0.46	0.6	0.43	0.51	0.54	0.45	0.5	0.53	0.47	0.53	0.38	0.45	0.53	0.48	0.46	0.47	0.31	0.32	0.37	0.43	0.42	0.3			0.5	0.45	0.5	0.45	0.33	-0.17	0.002928	+	CpG	NSC_03406	ko:K02900	102.37	268.3	6.1e-81	large subunit ribosomal protein L27Ae
NSC_scaffold_contig594	327448	327449	0.48	0.54	0.49	0.49	0.42	0.45	0.42	0.47	0.46	0.6	0.43	0.51	0.54	0.45	0.5	0.53	0.47	0.53	0.38	0.45	0.53	0.48	0.46	0.47	0.31	0.32	0.37	0.43	0.42	0.3			0.5	0.45	0.5	0.45	0.33	-0.17	0.002928	+	CpG	NSC_03405_T
NSC_scaffold_contig592-558c-549c-548c-566	11411	11412	0.46	0.51	0.49	0.44	0.48	0.32	0.42	0.57	0.47	0.38	0.42	0.44	0.44	0.55	0.44	0.4	0.43	0.52	0.46	0.41	0.37	0.5	0.33	0.43	0.33	0.29	0.32	0.37	0.49	0.21			0.49	0.49	0.48	0.41	0.31	-0.17	0.000778	+	CpG	NSC_03888	ko:K13431	347.17	618.5	5.2e-186	signal recognition particle receptor subunit alpha
NSC_scaffold_contig592-558c-549c-548c-566	11411	11412	0.46	0.51	0.49	0.44	0.48	0.32	0.42	0.57	0.47	0.38	0.42	0.44	0.44	0.55	0.44	0.4	0.43	0.52	0.46	0.41	0.37	0.5	0.33	0.43	0.33	0.29	0.32	0.37	0.49	0.21			0.49	0.49	0.48	0.41	0.31	-0.17	0.000778	+	CpG	NSC_03889_P
NSC_scaffold_contig595	644202	644203	0.5	0.48	0.45	0.29	0.29	0.4	0.28	0.26	0.42	0.26	0.46	0.31	0.28	0.43	0.37	0.39	0.37	0.52	0.32	0.22	0.38	0.36	0.29	0.57	0.35	0.32	0.24	0.31	0.23	0.36			0.48	0.32	0.36	0.31	0.3	-0.17	0.008473	+	CpG	NSC_02766	ko:K09272	75.67	11	0.04	structure-specific recognition protein 1
NSC_scaffold_contig599	1523662	1523663	0.42	0.41	0.42	0.32	0.34	0.31	0.34	0.23	0.3	0.55	0.29	0.42	0.49	0.58	0.49	0.31	0.37	0.33	0.35	0.31	0.29	0.42	0.14	0.54	0.29	0.26	0.2	0.22	0.23	0.4			0.42	0.29	0.52	0.32	0.25	-0.17	0.003341	+	CpG	NSC_00689	ko:K16568	156.63	21.4	5.2e-05	exopolysaccharide production protein ExoZ
NSC_scaffold_contig599	1523662	1523663	0.42	0.41	0.42	0.32	0.34	0.31	0.34	0.23	0.3	0.55	0.29	0.42	0.49	0.58	0.49	0.31	0.37	0.33	0.35	0.31	0.29	0.42	0.14	0.54	0.29	0.26	0.2	0.22	0.23	0.4			0.42	0.29	0.52	0.32	0.25	-0.17	0.003341	+	CpG	NSC_00690_P
NSC_scaffold_contig596-571c	387108	387109	0.42	0.46	0.35	0.36	0.33	0.39	0.21	0.34	0.44	0.36	0.32	0.35	0.38	0.28	0.31	0.3	0.27	0.25	0.22	0.31	0.33	0.29	0.33	0.27	0.27	0.21	0.23	0.33	0.36	0.38			0.41	0.33	0.32	0.29	0.24	-0.17	0.009122	+	CpG	NSC_00860	ko:K03143	52.1	223	2.1e-66	transcription initiation factor TFIIH subunit 3
NSC_scaffold_contig590	399892	399893	0.24	0.26	0.25	0.29	0.22	0.33	0.26	0.18	0.23	0.33	0.24	0.22	0.24	0.11	0.17	0.2	0.14	0.25	0.25	0.21	0.17	0.22	0.26	0.21	0.08	0.1	0.05	0.27	0.25	0.18			0.25	0.22	0.17	0.21	0.08	-0.17	0.000377	+	CpG	NSC_04665	ko:K00472	144.37	167.3	1.6e-49	prolyl 4-hydroxylase [EC:1.14.11.2]
NSC_scaffold_contig598	489800	489801	0.95	0.97	0.98	0.93	0.92	0.87	0.9	0.96	0.86	0.9	0.83	0.92	0.94	0.88	0.96	0.88	0.94	0.86	0.9	0.89	0.9	0.89	0.84	0.88	0.83	0.81	0.78	0.86	0.86	0.85			0.97	0.91	0.93	0.9	0.81	-0.16	0.00071	+	CpG	NSC_01533	ko:K13511	85.8	261.5	2.6e-78	monolysocardiolipin acyltransferase [EC:2.3.1.-]
NSC_scaffold_contig595	304075	304076	0.94	0.9	0.95	0.86	0.77	0.87	0.83	0.86	0.88	0.87	0.77	0.92	0.91	0.9	0.93	0.93	0.9	0.78	0.92	0.89	0.87	0.85	0.9	0.84	0.82	0.77	0.71	0.89	0.89	0.92			0.93	0.86	0.91	0.89	0.77	-0.16	0.009807	+	CpG	NSC_02606	ko:K17535	332.73	263.7	1.2e-78	serine/threonine-protein kinase TNNI3K [EC:2.7.11.1]
NSC_scaffold_contig594	654374	654375	0.92	0.89	0.91	0.92	0.7	0.89	0.84	0.81	0.82	0.87	0.83	0.79	0.9	0.86	0.86	0.92	0.82	0.8	0.85	0.8	0.88	0.85	0.82	0.88	0.77	0.7	0.77	0.85	0.85	0.87			0.91	0.82	0.87	0.84	0.75	-0.16	0.003036	+	CpG	NSC_03558	ko:-	-	-	-	-
NSC_scaffold_contig597	260365	260366	0.93	0.87	0.92	0.9	0.77	0.82	0.81	0.94	0.74	0.91	0.79	0.87	0.91	0.92	0.91	0.84	0.72	0.83	0.81	0.89	0.86	0.83	0.83	0.9	0.8	0.73	0.7	0.84	0.73	0.83			0.91	0.83	0.91	0.85	0.74	-0.16	0.009504	+	CpG	NSC_02044_T
NSC_scaffold_contig597	260365	260366	0.93	0.87	0.92	0.9	0.77	0.82	0.81	0.94	0.74	0.91	0.79	0.87	0.91	0.92	0.91	0.84	0.72	0.83	0.81	0.89	0.86	0.83	0.83	0.9	0.8	0.73	0.7	0.84	0.73	0.83			0.91	0.83	0.91	0.85	0.74	-0.16	0.009504	+	CpG	NSC_02045	ko:K10768	113.43	150.5	2.2e-44	alkylated DNA repair protein alkB homolog 6 [EC:1.14.11.-]
NSC_scaffold_contig586	8591	8592	0.92	0.87	0.91	0.85	0.82	0.74	0.72	0.86	0.78	0.79	0.68	0.84	0.94	0.89	0.9	0.88	0.78	0.79	0.78	0.87	0.85	0.78	0.7	0.77	0.72	0.73	0.77	0.88	0.84	0.79			0.9	0.79	0.91	0.83	0.74	-0.16	0.001773	+	CpG	NSC_05420	ko:K17065	795.27	373.2	8.8e-112	dynamin 1-like protein [EC:3.6.5.5]
NSC_scaffold_contig586	8591	8592	0.92	0.87	0.91	0.85	0.82	0.74	0.72	0.86	0.78	0.79	0.68	0.84	0.94	0.89	0.9	0.88	0.78	0.79	0.78	0.87	0.85	0.78	0.7	0.77	0.72	0.73	0.77	0.88	0.84	0.79			0.9	0.79	0.91	0.83	0.74	-0.16	0.001773	+	CpG	NSC_05418	ko:-	-	-	-	-
NSC_scaffold_contig570	63983	63984	0.91	0.92	0.88	0.81	0.82	0.8	0.86	0.89	0.84	0.8	0.83	0.83	0.86	0.79	0.89	0.83	0.74	0.89	0.87	0.85	0.88	0.85	0.79	0.81	0.78	0.73	0.71	0.86	0.74	0.79			0.9	0.86	0.85	0.87	0.74	-0.16	0.00245	+	CpG	NSC_06495_T
NSC_scaffold_contig570	63983	63984	0.91	0.92	0.88	0.81	0.82	0.8	0.86	0.89	0.84	0.8	0.83	0.83	0.86	0.79	0.89	0.83	0.74	0.89	0.87	0.85	0.88	0.85	0.79	0.81	0.78	0.73	0.71	0.86	0.74	0.79			0.9	0.86	0.85	0.87	0.74	-0.16	0.00245	+	CpG	NSC_06496	ko:K03834	307.57	332.2	2.2e-99	tyrosine-specific transport protein
NSC_scaffold_contig584	89260	89261	0.86	0.89	0.94	0.9	0.79	0.88	0.94	0.92	0.81	0.8	0.76	0.84	0.93	0.89	0.96	0.86	0.93	0.83	0.87	0.88	0.79	0.82	0.83	0.82	0.76	0.74	0.71	0.88	0.85	0.85			0.9	0.89	0.93	0.85	0.74	-0.16	0.004338	-	CpG	NSC_05292	ko:K14806	523.4	659.8	1.8e-198	ATP-dependent RNA helicase DDX31/DBP7 [EC:3.6.4.13]
NSC_scaffold_contig557	26345	26346	0.85	0.88	0.87	0.89	0.61	0.81	0.86	0.88	0.85	0.87	0.75	0.81	0.89	0.82	0.81	0.79	0.79	0.8	0.71	0.84	0.78	0.78	0.88	0.84	0.7	0.74	0.69	0.76	0.85	0.85			0.87	0.86	0.84	0.78	0.71	-0.16	0.000888	+	CpG	NSC_06712	ko:K20223	348.9	102.9	5.1e-30	importin-7
NSC_scaffold_contig596-571c	317082	317083	0.88	0.89	0.84	0.86	0.88	0.81	0.87	0.93	0.85	0.82	0.8	0.84	0.83	0.71	0.74	0.81	0.8	0.8	0.9	0.74	0.71	0.74	0.78	0.72	0.76	0.69	0.69	0.8	0.73	0.74			0.87	0.88	0.76	0.78	0.71	-0.16	0.004936	+	CpG	NSC_00828	ko:-	-	-	-	-
NSC_scaffold_contig557	18930	18931	0.84	0.84	0.9	0.83	0.83	0.83	0.84	0.84	0.79	0.81	0.75	0.77	0.83	0.82	0.77	0.85	0.77	0.74	0.77	0.76	0.7	0.76	0.76	0.8	0.75	0.68	0.67	0.78	0.75	0.73			0.86	0.82	0.81	0.74	0.7	-0.16	0.007612	+	CpG	NSC_06709	ko:K15601	518.3	19.3	0.00011	lysine-specific demethylase 3 [EC:1.14.11.-]
NSC_scaffold_contig572	65478	65479	0.82	0.85	0.88	0.81	0.75	0.83	0.69	0.84	0.84	0.67	0.78	0.88	0.79	0.9	0.74	0.9	0.85	0.75	0.86	0.76	0.73	0.77	0.81	0.81	0.7	0.67	0.71	0.81	0.79	0.61			0.85	0.79	0.81	0.78	0.69	-0.16	0.001751	+	CpG	NSC_06418	ko:K03234	849.3	1426	0	elongation factor 2
NSC_scaffold_contig598	87645	87646	0.83	0.87	0.83	0.83	0.76	0.84	0.74	0.79	0.82	0.77	0.8	0.86	0.83	0.82	0.94	0.82	0.8	0.8	0.82	0.83	0.85	0.59	0.84	0.83	0.66	0.66	0.73	0.78	0.88	0.9			0.84	0.78	0.86	0.83	0.68	-0.16	0.003994	-	CpG	NSC_01352	ko:K03254	120.73	829.6	1.1e-249	translation initiation factor 3 subunit A
NSC_scaffold_ontig562c-575-591	366917	366918	0.84	0.83	0.84	0.73	0.83	0.74	0.78	0.78	0.8	0.78	0.72	0.85	0.82	0.75	0.73	0.71	0.75	0.8	0.8	0.7	0.6	0.7	0.69	0.71	0.69	0.64	0.71	0.77	0.73	0.71			0.84	0.79	0.77	0.7	0.68	-0.16	0.001751	+	CpG	NSC_03062	ko:K01299	87.1	612.7	1.8e-184	carboxypeptidase Taq [EC:3.4.17.19]
NSC_scaffold_contig593-552c	611437	611438	0.83	0.79	0.9	0.81	0.74	0.83	0.93	0.85	0.75	0.61	0.82	0.75	0.88	0.86	0.79	0.84	0.68	0.77	0.74	0.77	0.78	0.77	0.8	0.86	0.67	0.69	0.69	0.76	0.79	0.71			0.84	0.84	0.84	0.76	0.68	-0.16	0.008826	+	CpG	NSC_04478	ko:K15711	742.93	267.2	1.2e-79	SWI/SNF-related matrix-associated actin-dependent regulator of chromatin subfamily A3 [EC:3.6.4.- 2.3.2.27]
NSC_scaffold_contig595	291795	291796	0.8	0.85	0.78	0.81	0.71	0.81	0.75	0.86	0.73	0.71	0.78	0.68	0.72	0.74	0.83	0.73	0.67	0.72	0.8	0.65	0.72	0.75	0.81	0.78	0.64	0.7	0.61	0.72	0.78	0.71			0.81	0.78	0.76	0.72	0.65	-0.16	0.008953	+	CpG	NSC_02602	ko:K02184	782.87	48.1	2.3e-13	formin 2
NSC_scaffold_contig583	138812	138813	0.8	0.82	0.82	0.72	0.79	0.71	0.72	0.77	0.7	0.81	0.75	0.72	0.75	0.73	0.73	0.74	0.74	0.77	0.81	0.79	0.68	0.77	0.8	0.83	0.63	0.67	0.65	0.71	0.72	0.7			0.81	0.73	0.74	0.76	0.65	-0.16	0.000255	+	CpG	NSC_05763	ko:K03030	181.9	532.9	8.7e-161	26S proteasome regulatory subunit N11
NSC_scaffold_contig583	138812	138813	0.8	0.82	0.82	0.72	0.79	0.71	0.72	0.77	0.7	0.81	0.75	0.72	0.75	0.73	0.73	0.74	0.74	0.77	0.81	0.79	0.68	0.77	0.8	0.83	0.63	0.67	0.65	0.71	0.72	0.7			0.81	0.73	0.74	0.76	0.65	-0.16	0.000255	+	CpG	NSC_05762	ko:K03253	193.17	764.8	2.8e-230	translation initiation factor 3 subunit B
NSC_scaffold_contig597	103663	103664	0.81	0.82	0.8	0.71	0.69	0.79	0.68	0.8	0.7	0.68	0.67	0.78	0.73	0.71	0.72	0.79	0.71	0.74	0.68	0.63	0.67	0.67	0.69	0.73	0.71	0.62	0.62	0.73	0.81	0.78			0.81	0.73	0.72	0.66	0.65	-0.16	0.006352	+	CpG	NSC_01968	ko:K17535	332.73	195.8	5.1e-58	serine/threonine-protein kinase TNNI3K [EC:2.7.11.1]
NSC_scaffold_contig573	154590	154591	0.78	0.84	0.79	0.79	0.61	0.69	0.93	0.86	0.84	0.85	0.72	0.85	0.75	0.79	0.75	0.72	0.77	0.7	0.74	0.75	0.64	0.8	0.68	0.86	0.65	0.59	0.69	0.72	0.69	0.79			0.8	0.88	0.76	0.71	0.64	-0.16	0.009732	+	CpG	NSC_06384	ko:K11353	49.53	123.2	2.2e-36	NADH dehydrogenase (ubiquinone) 1 alpha subcomplex subunit 13
NSC_scaffold_contig587-553c	48446	48447	0.78	0.76	0.86	0.78	0.86	0.72	0.82	0.7	0.73	0.71	0.76	0.78	0.75	0.71	0.73	0.84	0.66	0.74	0.67	0.66	0.66	0.68	0.72	0.74	0.64	0.62	0.66	0.76	0.69	0.64			0.8	0.75	0.73	0.66	0.64	-0.16	0.00805	+	CpG	NSC_04926	ko:K14640	261.2	546.4	2.4e-164	solute carrier family 20 (sodium-dependent phosphate transporter)
NSC_scaffold_contig588	26240	26241	0.76	0.85	0.79	0.72	0.78	0.7	0.67	0.84	0.76	0.74	0.6	0.77	0.77	0.8	0.78	0.74	0.73	0.56	0.75	0.61	0.59	0.7	0.62	0.72	0.63	0.68	0.6	0.68	0.72	0.68			0.8	0.76	0.78	0.65	0.64	-0.16	0.009807	+	CpG	NSC_04737	ko:K20296	114.37	235	8.7e-70	vacuolar protein sorting-associated protein 51
NSC_scaffold_contig596-571c	580884	580885	0.76	0.83	0.79	0.82	0.58	0.81	0.85	0.77	0.75	0.78	0.7	0.78	0.72	0.7	0.82	0.8	0.86	0.74	0.86	0.72	0.63	0.73	0.64	0.71	0.66	0.62	0.63	0.75	0.77	0.83			0.79	0.79	0.75	0.74	0.64	-0.16	0.00266	+	CpG	NSC_00933	ko:K14682	212.37	544.1	8.9e-164	amino-acid N-acetyltransferase [EC:2.3.1.1]
NSC_scaffold_contig599	1411090	1411091	0.75	0.82	0.8	0.84	0.75	0.8	0.77	0.76	0.83	0.8	0.68	0.85	0.73	0.76	0.81	0.84	0.71	0.81	0.76	0.8	0.73	0.73	0.75	0.74	0.66	0.62	0.61	0.8	0.65	0.6			0.79	0.79	0.77	0.76	0.63	-0.16	0.003448	+	CpG	NSC_00640	ko:K07748	316.7	397.8	1.4e-119	sterol-4alpha-carboxylate 3-dehydrogenase (decarboxylating) [EC:1.1.1.170]
NSC_scaffold_contig599	1027860	1027861	0.82	0.78	0.77	0.71	0.78	0.74	0.83	0.88	0.78	0.78	0.56	0.75	0.71	0.57	0.81	0.81	0.58	0.88	0.76	0.68	0.69	0.67	0.66	0.64	0.57	0.68	0.63	0.65	0.69	0.69			0.79	0.83	0.7	0.71	0.63	-0.16	0.009807	+	CpG	NSC_00472	ko:-	-	-	-	-
NSC_scaffold_contig599	1027860	1027861	0.82	0.78	0.77	0.71	0.78	0.74	0.83	0.88	0.78	0.78	0.56	0.75	0.71	0.57	0.81	0.81	0.58	0.88	0.76	0.68	0.69	0.67	0.66	0.64	0.57	0.68	0.63	0.65	0.69	0.69			0.79	0.83	0.7	0.71	0.63	-0.16	0.009807	+	CpG	NSC_00473_P
NSC_scaffold_contig579-589	535047	535048	0.75	0.8	0.8	0.78	0.79	0.72	0.78	0.74	0.79	0.73	0.82	0.75	0.72	0.7	0.69	0.75	0.65	0.76	0.7	0.66	0.74	0.67	0.62	0.72	0.61	0.59	0.68	0.75	0.76	0.72			0.78	0.77	0.7	0.7	0.63	-0.16	0.008043	+	CpG	NSC_03811	ko:K04043	758.37	872.4	7.4e-263	molecular chaperone DnaK
NSC_scaffold_contig555-550-574	78671	78672	0.75	0.8	0.8	0.73	0.72	0.68	0.77	0.74	0.75	0.69	0.65	0.76	0.69	0.69	0.73	0.61	0.71	0.75	0.75	0.71	0.66	0.6	0.67	0.74	0.65	0.6	0.61	0.71	0.75	0.59			0.78	0.75	0.7	0.71	0.62	-0.16	0.001947	+	CpG	NSC_06182	ko:K00019	258.9	284.6	2.3e-85	3-hydroxybutyrate dehydrogenase [EC:1.1.1.30]
NSC_scaffold_contig597	357827	357828	0.72	0.8	0.82	0.75	0.76	0.74	0.7	0.79	0.74	0.7	0.7	0.85	0.74	0.78	0.72	0.71	0.77	0.69	0.7	0.57	0.72	0.62	0.63	0.71	0.6	0.63	0.62	0.71	0.71	0.63			0.78	0.74	0.75	0.66	0.62	-0.16	0.006807	+	CpG	NSC_02086	ko:K14759	928.87	1384.5	0	isochorismate synthase / 2-succinyl-5-enolpyruvyl-6-hydroxy-3-cyclohexene-1-carboxylate synthase / 2-succinyl-6-hydroxy-2 4-cyclohexadiene-1-carboxylate synthase / O-succinylbenzoate synthase [EC:5.4.4.2 2.2.1.9 4.2.99.20 4.2.1.113]
NSC_scaffold_contig555-550-574	78671	78672	0.75	0.8	0.8	0.73	0.72	0.68	0.77	0.74	0.75	0.69	0.65	0.76	0.69	0.69	0.73	0.61	0.71	0.75	0.75	0.71	0.66	0.6	0.67	0.74	0.65	0.6	0.61	0.71	0.75	0.59			0.78	0.75	0.7	0.71	0.62	-0.16	0.001947	+	CpG	NSC_06183	ko:K03145	90.3	19.4	0.00029	transcription elongation factor S-II
NSC_scaffold_contig587-553c	122279	122280	0.75	0.75	0.8	0.75	0.61	0.75	0.67	0.74	0.66	0.72	0.73	0.81	0.76	0.74	0.74	0.79	0.69	0.74	0.78	0.69	0.7	0.73	0.63	0.71	0.62	0.59	0.61	0.68	0.74	0.8			0.77	0.69	0.75	0.72	0.61	-0.16	0.001058	+	CpG	NSC_04965	ko:K03298	141.93	78.1	2.8e-22	drug/metabolite transporter DME family
NSC_scaffold_contig587-553c	122279	122280	0.75	0.75	0.8	0.75	0.61	0.75	0.67	0.74	0.66	0.72	0.73	0.81	0.76	0.74	0.74	0.79	0.69	0.74	0.78	0.69	0.7	0.73	0.63	0.71	0.62	0.59	0.61	0.68	0.74	0.8			0.77	0.69	0.75	0.72	0.61	-0.16	0.001058	+	CpG	NSC_04966	ko:K00773	253.37	382.1	1.1e-114	queuine tRNA-ribosyltransferase [EC:2.4.2.29]
NSC_scaffold_contig588	102013	102014	0.8	0.75	0.74	0.81	0.85	0.69	0.68	0.82	0.72	0.79	0.74	0.74	0.7	0.67	0.89	0.96	0.74	0.8	0.7	0.87	0.76	0.87	0.67	0.84	0.58	0.58	0.65	0.89	0.81	0.77			0.76	0.74	0.75	0.78	0.6	-0.16	0.005821	+	CpG	NSC_04771	ko:K13339	466	722	4.9e-217	peroxin-6
NSC_scaffold_contig561	12353	12354	0.72	0.76	0.8	0.77	0.75	0.75	0.68	0.77	0.75	0.72	0.74	0.76	0.73	0.68	0.72	0.7	0.81	0.73	0.75	0.65	0.63	0.65	0.72	0.75	0.63	0.59	0.57	0.75	0.64	0.65			0.76	0.73	0.71	0.68	0.6	-0.16	0.004926	+	CpG	NSC_06684	ko:K14306	89.6	244.9	8.9e-73	nuclear pore complex protein Nup62
NSC_scaffold_contig597	1012946	1012947	0.73	0.81	0.74	0.79	0.63	0.68	0.66	0.74	0.65	0.69	0.64	0.75	0.58	0.74	0.69	0.69	0.53	0.68	0.76	0.7	0.62	0.77	0.9	0.63	0.61	0.63	0.56	0.65	0.72	0.8			0.76	0.68	0.67	0.69	0.6	-0.16	0.00805	+	CpG	NSC_02372	ko:K14310	198.97	479.8	6.7e-144	nuclear pore complex protein Nup205
NSC_scaffold_contig597	132928	132929	0.77	0.77	0.75	0.61	0.7	0.67	0.6	0.84	0.66	0.6	0.68	0.45	0.73	0.58	0.65	0.65	0.67	0.77	0.73	0.73	0.73	0.6	0.69	0.7	0.58	0.58	0.66	0.54	0.64	0.59			0.76	0.7	0.65	0.73	0.61	-0.16	0.004683	+	CpG	NSC_01979_P
NSC_scaffold_contig597	132928	132929	0.77	0.77	0.75	0.61	0.7	0.67	0.6	0.84	0.66	0.6	0.68	0.45	0.73	0.58	0.65	0.65	0.67	0.77	0.73	0.73	0.73	0.6	0.69	0.7	0.58	0.58	0.66	0.54	0.64	0.59			0.76	0.7	0.65	0.73	0.61	-0.16	0.004683	+	CpG	NSC_01980_P
NSC_scaffold_contig563	28862	28863	0.73	0.75	0.76	0.57	0.56	0.72	0.71	0.69	0.56	0.75	0.79	0.67	0.82	0.62	0.68	0.76	0.76	0.66	0.68	0.75	0.6	0.69	0.77	0.69	0.56	0.6	0.59	0.69	0.72	0.69			0.75	0.65	0.71	0.68	0.58	-0.16	0.000394	+	CpG	NSC_06642	ko:K16870	200.53	22.9	1.6e-05	N-acetylglucosaminyl-diphospho-decaprenol L-rhamnosyltransferase [EC:2.4.1.289]
NSC_scaffold_contig596-571c	1080040	1080041	0.69	0.76	0.69	0.69	0.72	0.59	0.72	0.75	0.74	0.65	0.7	0.74	0.54	0.7	0.82	0.72	0.66	0.62	0.75	0.8	0.81	0.72	0.58	0.65	0.51	0.56	0.58	0.8	0.66	0.73			0.71	0.74	0.69	0.79	0.55	-0.16	0.006412	+	CpG	NSC_01149	ko:K03596	865.27	964.4	7.2e-291	GTP-binding protein LepA
NSC_scaffold_contig596-571c	1080040	1080041	0.69	0.76	0.69	0.69	0.72	0.59	0.72	0.75	0.74	0.65	0.7	0.74	0.54	0.7	0.82	0.72	0.66	0.62	0.75	0.8	0.81	0.72	0.58	0.65	0.51	0.56	0.58	0.8	0.66	0.73			0.71	0.74	0.69	0.79	0.55	-0.16	0.006412	+	CpG	NSC_01150_P
NSC_scaffold_ontig562c-575-591	627384	627385	0.68	0.68	0.77	0.66	0.51	0.66	0.49	0.71	0.64	0.57	0.6	0.64	0.66	0.62	0.72	0.64	0.65	0.57	0.59	0.59	0.67	0.66	0.56	0.61	0.55	0.58	0.53	0.59	0.64	0.46			0.71	0.61	0.67	0.62	0.55	-0.16	0.009308	+	CpG	NSC_03175	ko:K03529	581.4	27.4	2.8e-07	chromosome segregation protein
NSC_scaffold_contig579-589	336568	336569	0.71	0.74	0.66	0.66	0.71	0.64	0.46	0.65	0.57	0.57	0.67	0.91	0.7	0.53	0.61	0.76	0.63	0.65	0.65	0.59	0.57	0.71	0.56	0.53	0.52	0.53	0.57	0.71	0.72	0.61			0.7	0.56	0.61	0.6	0.54	-0.16	0.004242	+	CpG	NSC_03734	ko:K16420	16002.2	2556.7	0	rapamycin polyketide synthase A/B/C
NSC_scaffold_contig582	2711	2712	0.7	0.68	0.69	0.7	0.59	0.72	0.68	0.61	0.66	0.64	0.68	0.63	0.59	0.63	0.64	0.59	0.69	0.65	0.59	0.54	0.56	0.59	0.55	0.65	0.51	0.51	0.58	0.66	0.56	0.62			0.69	0.65	0.62	0.56	0.53	-0.16	0.002861	+	CpG	NSC_05568	ko:K00703	145.83	520.9	1.2e-156	starch synthase [EC:2.4.1.21]
NSC_scaffold_contig598	1249188	1249189	0.72	0.71	0.63	0.7	0.72	0.65	0.67	0.79	0.78	0.63	0.71	0.48	0.69	0.62	0.85	0.73	0.62	0.67	0.56	0.69	0.63	0.72	0.63	0.59	0.5	0.55	0.54	0.71	0.71	0.63			0.69	0.75	0.72	0.63	0.53	-0.16	0.008353	+	CpG	NSC_01845	ko:K01411	961.23	854.3	4.8e-257	nardilysin [EC:3.4.24.61]
NSC_scaffold_contig598	1249188	1249189	0.72	0.71	0.63	0.7	0.72	0.65	0.67	0.79	0.78	0.63	0.71	0.48	0.69	0.62	0.85	0.73	0.62	0.67	0.56	0.69	0.63	0.72	0.63	0.59	0.5	0.55	0.54	0.71	0.71	0.63			0.69	0.75	0.72	0.63	0.53	-0.16	0.008353	+	CpG	NSC_01846	ko:K15281	178.43	255.2	3.4e-76	solute carrier family 35
NSC_scaffold_contig598	1151906	1151907	0.64	0.75	0.68	0.5	0.68	0.57	0.56	0.82	0.58	0.67	0.55	0.73	0.6	0.63	0.71	0.67	0.54	0.55	0.46	0.59	0.71	0.68	0.6	0.68	0.52	0.55	0.53	0.66	0.74	0.61			0.69	0.65	0.65	0.59	0.53	-0.16	0.009308	+	CpG	NSC_01812	ko:K01299	87.1	11.2	0.041	carboxypeptidase Taq [EC:3.4.17.19]
NSC_scaffold_contig598	124552	124553	0.68	0.69	0.67	0.6	0.58	0.67	0.64	0.63	0.69	0.63	0.67	0.73	0.68	0.63	0.65	0.62	0.63	0.59	0.72	0.66	0.71	0.59	0.65	0.63	0.47	0.54	0.54	0.7	0.65	0.65			0.68	0.65	0.65	0.7	0.52	-0.16	0.00245	+	CpG	NSC_01369_T
NSC_scaffold_contig598	124552	124553	0.68	0.69	0.67	0.6	0.58	0.67	0.64	0.63	0.69	0.63	0.67	0.73	0.68	0.63	0.65	0.62	0.63	0.59	0.72	0.66	0.71	0.59	0.65	0.63	0.47	0.54	0.54	0.7	0.65	0.65			0.68	0.65	0.65	0.7	0.52	-0.16	0.00245	+	CpG	NSC_01371	ko:-	-	-	-	-
NSC_scaffold_contig599	197675	197676	0.68	0.63	0.67	0.64	0.67	0.63	0.58	0.59	0.46	0.54	0.61	0.69	0.67	0.62	0.61	0.6	0.53	0.59	0.58	0.51	0.48	0.61	0.47	0.62	0.53	0.51	0.45	0.63	0.54	0.49			0.66	0.54	0.63	0.52	0.5	-0.16	0.004579	+	CpG	NSC_00080	ko:K18200	325.33	519.4	6e-156	peptidylamidoglycolate lyase [EC:4.3.2.5]
NSC_scaffold_contig588	329281	329282	0.63	0.67	0.67	0.64	0.6	0.61	0.59	0.6	0.62	0.62	0.58	0.61	0.62	0.6	0.61	0.54	0.61	0.58	0.52	0.49	0.54	0.54	0.53	0.55	0.49	0.55	0.46	0.58	0.62	0.69			0.66	0.6	0.61	0.52	0.5	-0.16	0.006137	+	CpG	NSC_04864	ko:K17265	131.17	157.6	2.6e-46	Ras GTPase-activating protein-binding protein 1 [EC:3.6.4.12 3.6.4.13]
NSC_scaffold_ontig562c-575-591	141670	141671	0.66	0.65	0.63	0.63	0.64	0.63	0.73	0.65	0.72	0.57	0.71	0.59	0.64	0.6	0.65	0.7	0.63	0.76	0.67	0.67	0.67	0.64	0.7	0.62	0.45	0.46	0.55	0.56	0.57	0.54			0.65	0.7	0.63	0.67	0.49	-0.16	0.008347	+	CpG	NSC_02958	ko:K10592	661	37	2e-10	E3 ubiquitin-protein ligase HUWE1 [EC:2.3.2.26]
NSC_scaffold_ontig562c-575-591	141670	141671	0.66	0.65	0.63	0.63	0.64	0.63	0.73	0.65	0.72	0.57	0.71	0.59	0.64	0.6	0.65	0.7	0.63	0.76	0.67	0.67	0.67	0.64	0.7	0.62	0.45	0.46	0.55	0.56	0.57	0.54			0.65	0.7	0.63	0.67	0.49	-0.16	0.008347	+	CpG	NSC_02959	ko:-	-	-	-	-
NSC_scaffold_contig585	241766	241767	0.67	0.62	0.62	0.54	0.55	0.58	0.51	0.61	0.57	0.43	0.55	0.72	0.67	0.53	0.54	0.51	0.45	0.59	0.45	0.54	0.53	0.51	0.45	0.54	0.45	0.45	0.53	0.54	0.63	0.48			0.64	0.56	0.58	0.51	0.48	-0.16	0.007041	+	CpG	NSC_06045	ko:K20628	65.03	45.9	1.5e-12	expansin
NSC_scaffold_contig593-552c	510132	510133	0.61	0.63	0.62	0.53	0.47	0.64	0.68	0.66	0.68	0.6	0.54	0.41	0.57	0.6	0.62	0.55	0.6	0.57	0.59	0.46	0.53	0.51	0.54	0.42	0.44	0.44	0.51	0.55	0.63	0.5			0.62	0.67	0.6	0.53	0.46	-0.16	0.002861	+	CpG	NSC_04430_T
NSC_scaffold_contig593-552c	510132	510133	0.61	0.63	0.62	0.53	0.47	0.64	0.68	0.66	0.68	0.6	0.54	0.41	0.57	0.6	0.62	0.55	0.6	0.57	0.59	0.46	0.53	0.51	0.54	0.42	0.44	0.44	0.51	0.55	0.63	0.5			0.62	0.67	0.6	0.53	0.46	-0.16	0.002861	+	CpG	NSC_04432	ko:K15223	110.47	30	1.6e-07	upstream activation factor subunit UAF30
NSC_scaffold_contig594	683219	683220	0.6	0.61	0.59	0.48	0.59	0.59	0.55	0.59	0.48	0.58	0.62	0.73	0.52	0.49	0.49	0.42	0.61	0.75	0.62	0.4	0.46	0.59	0.49	0.58	0.46	0.43	0.44	0.56	0.61	0.47			0.6	0.54	0.5	0.49	0.44	-0.16	0.000119	+	CpG	NSC_03572	ko:K13998	590.13	792.5	5.4e-239	dihydrofolate reductase / thymidylate synthase [EC:1.5.1.3 2.1.1.45]
NSC_scaffold_contig594	683219	683220	0.6	0.61	0.59	0.48	0.59	0.59	0.55	0.59	0.48	0.58	0.62	0.73	0.52	0.49	0.49	0.42	0.61	0.75	0.62	0.4	0.46	0.59	0.49	0.58	0.46	0.43	0.44	0.56	0.61	0.47			0.6	0.54	0.5	0.49	0.44	-0.16	0.000119	+	CpG	NSC_03571	ko:K09567	258.93	315.3	3.4e-95	peptidyl-prolyl isomerase H (cyclophilin H) [EC:5.2.1.8]
NSC_scaffold_contig599	399181	399182	0.57	0.63	0.59	0.59	0.53	0.55	0.56	0.6	0.55	0.57	0.53	0.63	0.59	0.52	0.6	0.58	0.54	0.58	0.53	0.53	0.47	0.54	0.46	0.49	0.43	0.46	0.43	0.56	0.45	0.49			0.6	0.57	0.57	0.51	0.44	-0.16	0.001511	+	CpG	NSC_00176	ko:K19532	683.73	34.9	2.6e-09	lamin-B receptor
NSC_scaffold_ontig562c-575-591	206715	206716	0.55	0.52	0.63	0.49	0.34	0.59	0.44	0.68	0.53	0.35	0.47	0.66	0.45	0.51	0.53	0.4	0.49	0.53	0.49	0.38	0.42	0.45	0.47	0.39	0.39	0.41	0.42	0.45	0.33	0.43			0.57	0.55	0.5	0.43	0.41	-0.16	0.009262	+	CpG	NSC_02994	ko:K14208	758.13	597.5	9.7e-180	Xaa-Pro aminopeptidase 2 [EC:3.4.11.9]
NSC_scaffold_ontig562c-575-591	206715	206716	0.55	0.52	0.63	0.49	0.34	0.59	0.44	0.68	0.53	0.35	0.47	0.66	0.45	0.51	0.53	0.4	0.49	0.53	0.49	0.38	0.42	0.45	0.47	0.39	0.39	0.41	0.42	0.45	0.33	0.43			0.57	0.55	0.5	0.43	0.41	-0.16	0.009262	+	CpG	NSC_02993_T
NSC_scaffold_contig583	22428	22429	0.52	0.52	0.55	0.52	0.59	0.61	0.58	0.44	0.56	0.49	0.54	0.56	0.52	0.54	0.55	0.42	0.51	0.49	0.44	0.51	0.45	0.39	0.47	0.53	0.36	0.35	0.4	0.46	0.42	0.44			0.53	0.53	0.54	0.47	0.37	-0.16	0.000935	+	CpG	NSC_05707	ko:K00263	300.2	184.3	1.1e-54	leucine dehydrogenase [EC:1.4.1.9]
NSC_scaffold_contig587-553c	77427	77428	0.45	0.51	0.51	0.51	0.5	0.46	0.48	0.49	0.58	0.53	0.35	0.53	0.41	0.48	0.53	0.39	0.42	0.39	0.53	0.43	0.46	0.43	0.46	0.53	0.38	0.29	0.31	0.4	0.46	0.39			0.49	0.52	0.47	0.47	0.33	-0.16	0.008473	+	CpG	NSC_04942	ko:K00827	509.83	734.8	1.4e-221	alanine-glyoxylate transaminase / (R)-3-amino-2-methylpropionate-pyruvate transaminase [EC:2.6.1.44 2.6.1.40]
NSC_scaffold_contig587-553c	77427	77428	0.45	0.51	0.51	0.51	0.5	0.46	0.48	0.49	0.58	0.53	0.35	0.53	0.41	0.48	0.53	0.39	0.42	0.39	0.53	0.43	0.46	0.43	0.46	0.53	0.38	0.29	0.31	0.4	0.46	0.39			0.49	0.52	0.47	0.47	0.33	-0.16	0.008473	+	CpG	NSC_04941_T
NSC_scaffold_contig579-589	523392	523393	0.52	0.44	0.46	0.43	0.46	0.31	0.53	0.37	0.29	0.28	0.37	0.47	0.31	0.38	0.39	0.44	0.26	0.3	0.37	0.33	0.3	0.36	0.28	0.43	0.3	0.33	0.32	0.38	0.46	0.35			0.47	0.4	0.36	0.33	0.32	-0.16	0.003613	+	CpG	NSC_03805	ko:K05853	1352.13	1248.4	0	P-type Ca2+ transporter type 2A [EC:7.2.2.10]
NSC_scaffold_contig597	552973	552974	0.4	0.39	0.45	0.28	0.22	0.43	0.52	0.18	0.31	0.35	0.22	0.57	0.27	0.17	0.38	0.2	0.17	0.31	0.28	0.12	0.35	0.25	0.2	0.32	0.25	0.22	0.3	0.15	0.13	0.19			0.41	0.34	0.27	0.25	0.26	-0.16	0.006277	+	CpG	NSC_02170	ko:K11294	167.93	161.4	1.9e-47	nucleolin
NSC_scaffold_contig597	552973	552974	0.4	0.39	0.45	0.28	0.22	0.43	0.52	0.18	0.31	0.35	0.22	0.57	0.27	0.17	0.38	0.2	0.17	0.31	0.28	0.12	0.35	0.25	0.2	0.32	0.25	0.22	0.3	0.15	0.13	0.19			0.41	0.34	0.27	0.25	0.26	-0.16	0.006277	+	CpG	NSC_02172	ko:K08906	56.13	106.7	2.1e-31	cytochrome c6
NSC_scaffold_contig597	552973	552974	0.4	0.39	0.45	0.28	0.22	0.43	0.52	0.18	0.31	0.35	0.22	0.57	0.27	0.17	0.38	0.2	0.17	0.31	0.28	0.12	0.35	0.25	0.2	0.32	0.25	0.22	0.3	0.15	0.13	0.19			0.41	0.34	0.27	0.25	0.26	-0.16	0.006277	+	CpG	NSC_02173_P
NSC_scaffold_ontig562c-575-591	498820	498821	0.38	0.29	0.33	0.19	0.2	0.3	0.29	0.22	0.24	0.25	0.22	0.26	0.33	0.35	0.27	0.37	0.38	0.19	0.24	0.23	0.21	0.29	0.41	0.31	0.19	0.17	0.15	0.29	0.31	0.28			0.33	0.25	0.32	0.23	0.17	-0.16	0.004579	+	CpG	NSC_03119	ko:K13412	372.43	639.7	1.2e-192	calcium-dependent protein kinase [EC:2.7.11.1]
NSC_scaffold_ontig562c-575-591	498820	498821	0.38	0.29	0.33	0.19	0.2	0.3	0.29	0.22	0.24	0.25	0.22	0.26	0.33	0.35	0.27	0.37	0.38	0.19	0.24	0.23	0.21	0.29	0.41	0.31	0.19	0.17	0.15	0.29	0.31	0.28			0.33	0.25	0.32	0.23	0.17	-0.16	0.004579	+	CpG	NSC_03118_T
NSC_scaffold_contig596-571c	1275844	1275845	0.97	0.9	0.91	0.85	0.88	0.86	0.72	0.9	0.83	0.94	0.84	0.85	0.91	0.82	0.85	0.83	0.8	0.96	0.85	0.85	0.89	0.94	0.86	0.87	0.78	0.81	0.73	0.79	0.9	0.94			0.93	0.82	0.86	0.86	0.77	-0.15	0.008675	+	CpG	NSC_01235	ko:K11592	317.93	68.4	1.2e-19	endoribonuclease Dicer [EC:3.1.26.-]
NSC_scaffold_contig596-571c	331880	331881	0.87	0.98	0.91	0.88	0.71	0.83	0.77	0.85	0.94	0.74	0.91	0.88	0.84	0.89	0.86	0.95	0.84	0.86	0.87	0.91	0.9	0.83	0.9	0.91	0.78	0.76	0.76	0.93	0.87	0.86			0.92	0.85	0.86	0.89	0.77	-0.15	0.009514	+	CpG	NSC_00833	ko:K11518	74.17	351.5	1.5e-105	mitochondrial import receptor subunit TOM40
NSC_scaffold_contig598	796368	796369	0.92	0.92	0.91	0.94	0.7	0.84	0.79	0.78	0.89	0.62	0.84	0.91	0.75	0.78	0.95	0.88	0.85	0.79	0.79	0.74	0.79	0.78	0.67	0.88	0.76	0.77	0.77	0.8	0.79	0.84			0.92	0.82	0.83	0.77	0.77	-0.15	6e-06	+	CpG	NSC_01656	ko:K12767	506.2	495.4	1.7e-148	serine/threonine-protein kinase RIM15 [EC:2.7.11.1]
NSC_scaffold_contig596-571c	331880	331881	0.87	0.98	0.91	0.88	0.71	0.83	0.77	0.85	0.94	0.74	0.91	0.88	0.84	0.89	0.86	0.95	0.84	0.86	0.87	0.91	0.9	0.83	0.9	0.91	0.78	0.76	0.76	0.93	0.87	0.86			0.92	0.85	0.86	0.89	0.77	-0.15	0.009514	+	CpG	NSC_00834	ko:K10575	241.73	281.3	7.9e-85	ubiquitin-conjugating enzyme E2 G1 [EC:2.3.2.23]
NSC_scaffold_contig586	229020	229021	0.89	0.9	0.95	0.84	0.8	0.92	0.83	0.93	0.87	0.96	0.89	0.89	0.86	0.84	0.95	0.9	0.83	0.84	0.89	0.84	0.92	0.89	0.88	0.81	0.79	0.75	0.76	0.92	0.83	0.87			0.91	0.88	0.88	0.88	0.77	-0.15	0.00268	+	CpG	NSC_05520	ko:K11380	273.2	197.9	1.5e-58	NuA3 HAT complex component NTO1
NSC_scaffold_contig597	851858	851859	0.88	0.92	0.89	0.89	0.76	0.89	0.89	0.83	0.9	0.85	0.84	0.89	0.83	0.88	0.81	0.81	0.87	0.75	0.87	0.76	0.88	0.84	0.79	0.91	0.78	0.74	0.73	0.8	0.86	0.79			0.9	0.87	0.84	0.84	0.75	-0.15	0.001652	+	CpG	NSC_02295	ko:K09008	48.5	139.3	3.6e-41	NADH dehydrogenase [ubiquinone] 1 alpha subcomplex assembly factor 3
NSC_scaffold_contig597	851858	851859	0.88	0.92	0.89	0.89	0.76	0.89	0.89	0.83	0.9	0.85	0.84	0.89	0.83	0.88	0.81	0.81	0.87	0.75	0.87	0.76	0.88	0.84	0.79	0.91	0.78	0.74	0.73	0.8	0.86	0.79			0.9	0.87	0.84	0.84	0.75	-0.15	0.001652	+	CpG	NSC_02294_T
NSC_scaffold_contig592-558c-549c-548c-566	361409	361410	0.92	0.85	0.91	0.9	0.66	0.87	0.86	0.85	0.77	0.79	0.81	0.88	0.86	0.76	0.81	0.82	0.79	0.82	0.82	0.85	0.77	0.82	0.86	0.86	0.74	0.75	0.73	0.72	0.83	0.85			0.89	0.83	0.81	0.81	0.74	-0.15	0.002467	+	CpG	NSC_04052_T
NSC_scaffold_contig592-558c-549c-548c-566	361409	361410	0.92	0.85	0.91	0.9	0.66	0.87	0.86	0.85	0.77	0.79	0.81	0.88	0.86	0.76	0.81	0.82	0.79	0.82	0.82	0.85	0.77	0.82	0.86	0.86	0.74	0.75	0.73	0.72	0.83	0.85			0.89	0.83	0.81	0.81	0.74	-0.15	0.002467	+	CpG	NSC_04053_T
NSC_scaffold_contig592-558c-549c-548c-566	361409	361410	0.92	0.85	0.91	0.9	0.66	0.87	0.86	0.85	0.77	0.79	0.81	0.88	0.86	0.76	0.81	0.82	0.79	0.82	0.82	0.85	0.77	0.82	0.86	0.86	0.74	0.75	0.73	0.72	0.83	0.85			0.89	0.83	0.81	0.81	0.74	-0.15	0.002467	+	CpG	NSC_04054_P
NSC_scaffold_contig581	132053	132054	0.89	0.87	0.87	0.79	0.92	0.86	0.85	0.83	0.78	0.62	0.84	0.91	0.87	0.89	0.92	0.81	0.85	0.9	0.86	0.84	0.82	0.88	0.77	0.82	0.73	0.73	0.73	0.89	0.88	0.74			0.88	0.82	0.89	0.84	0.73	-0.15	2.5e-05	+	CpG	NSC_05877	ko:K11658	868.27	62	9.6e-18	bromodomain adjacent to zinc finger domain protein 1B
NSC_scaffold_contig590	11214	11215	0.86	0.9	0.87	0.74	0.83	0.83	0.77	0.91	0.92	0.83	0.75	0.95	0.89	0.89	0.95	0.85	0.85	0.81	0.78	0.79	0.87	0.82	0.75	0.91	0.75	0.67	0.76	0.86	0.72	0.74			0.88	0.87	0.91	0.81	0.73	-0.15	0.008324	+	CpG	NSC_04495	ko:K16810	126.63	317.5	8e-95	TBCC domain-containing protein 1
NSC_scaffold_contig599	1486094	1486095	0.86	0.87	0.86	0.83	0.73	0.8	0.84	0.88	0.83	0.8	0.72	0.88	0.78	0.8	0.85	0.85	0.75	0.83	0.72	0.89	0.81	0.76	0.86	0.9	0.73	0.68	0.74	0.8	0.79	0.67			0.86	0.85	0.81	0.81	0.72	-0.15	0.001473	+	CpG	NSC_00673	ko:K22920	278.87	13.9	0.0044	UTP---glucose-1-phosphate uridylyltransferase [EC:2.7.7.9]
NSC_scaffold_contig583	222781	222782	0.89	0.82	0.87	0.82	0.68	0.8	0.72	0.82	0.84	0.82	0.79	0.78	0.87	0.85	0.84	0.86	0.77	0.84	0.87	0.79	0.95	0.79	0.89	0.83	0.69	0.69	0.76	0.88	0.83	0.82			0.86	0.79	0.85	0.87	0.71	-0.15	0.009375	+	CpG	NSC_05802	ko:K15290	635.57	33.9	6.2e-09	synaptotagmin-1
NSC_scaffold_contig594	710855	710856	0.85	0.84	0.86	0.83	0.89	0.86	0.85	0.85	0.77	0.81	0.78	0.93	0.81	0.78	0.81	0.8	0.77	0.75	0.83	0.67	0.73	0.8	0.73	0.74	0.75	0.65	0.7	0.82	0.78	0.69			0.85	0.82	0.8	0.74	0.7	-0.15	0.007006	+	CpG	NSC_03584	ko:K03644	90.33	469.2	2.5e-141	lipoyl synthase [EC:2.8.1.8]
NSC_scaffold_contig598	1271132	1271133	0.83	0.82	0.91	0.75	0.66	0.72	0.79	0.84	0.81	0.73	0.6	0.82	0.88	0.75	0.88	0.76	0.79	0.8	0.74	0.78	0.73	0.85	0.78	0.78	0.72	0.71	0.68	0.83	0.7	0.71			0.85	0.81	0.84	0.75	0.7	-0.15	0.008324	+	CpG	NSC_01852	ko:K10777	438.13	320	1.6e-95	DNA ligase 4 [EC:6.5.1.1]
NSC_scaffold_contig598	733458	733459	0.85	0.81	0.88	0.92	0.8	0.83	0.78	0.88	0.92	0.88	0.82	0.9	0.84	0.83	0.93	0.88	0.89	0.8	0.86	0.84	0.83	0.9	0.85	0.71	0.73	0.7	0.66	0.96	0.88	0.91			0.85	0.86	0.87	0.84	0.7	-0.15	0.006379	+	CpG	NSC_01630	ko:K04728	796.53	1137.6	0	serine-protein kinase ATM [EC:2.7.11.1]
NSC_scaffold_contig599	732293	732294	0.88	0.85	0.82	0.93	0.73	0.77	0.77	0.75	0.82	0.74	0.7	0.75	0.74	0.81	0.85	0.7	0.74	0.71	0.83	0.83	0.92	0.76	0.83	0.77	0.75	0.68	0.68	0.8	0.77	0.68			0.85	0.78	0.8	0.86	0.7	-0.15	0.007246	+	CpG	NSC_00330	ko:K11650	243.17	201.1	1.1e-59	SWI/SNF-related matrix-associated actin-dependent regulator of chromatin subfamily D
NSC_scaffold_ontig562c-575-591	738647	738648	0.85	0.84	0.87	0.83	0.81	0.79	0.83	0.82	0.85	0.83	0.82	0.87	0.81	0.84	0.79	0.81	0.81	0.82	0.78	0.73	0.84	0.7	0.82	0.8	0.72	0.73	0.65	0.92	0.77	0.73			0.85	0.83	0.81	0.78	0.7	-0.15	0.004535	+	CpG	NSC_03232	ko:K11865	132.33	141.6	1.4e-41	protein MYSM1
NSC_scaffold_ontig562c-575-591	276490	276491	0.82	0.88	0.86	0.86	0.8	0.8	0.82	0.82	0.82	0.83	0.78	0.88	0.83	0.77	0.8	0.84	0.8	0.77	0.78	0.76	0.73	0.81	0.8	0.8	0.72	0.73	0.67	0.76	0.81	0.72			0.85	0.82	0.8	0.76	0.71	-0.15	0.004598	+	CpG	NSC_03021	ko:K20879	475.73	9.8	0.062	NIMA (never in mitosis gene a)-related kinase 10 [EC:2.7.11.1]
NSC_scaffold_contig595	713898	713899	0.81	0.87	0.85	0.72	0.63	0.73	0.68	0.7	0.71	0.67	0.71	0.69	0.8	0.75	0.78	0.8	0.73	0.79	0.74	0.78	0.72	0.66	0.75	0.71	0.66	0.73	0.7	0.7	0.88	0.6			0.84	0.7	0.78	0.75	0.7	-0.15	0.005479	+	CpG	NSC_02798	ko:K08712	1800.17	691.5	8e-208	ATP-binding cassette subfamily G (WHITE) member 2 SNQ2
NSC_scaffold_contig587-553c	148504	148505	0.87	0.8	0.81	0.74	0.67	0.85	0.75	0.76	0.73	0.72	0.69	0.82	0.82	0.74	0.8	0.75	0.81	0.75	0.78	0.85	0.76	0.67	0.84	0.81	0.72	0.64	0.67	0.77	0.77	0.69			0.83	0.75	0.79	0.8	0.68	-0.15	0.009367	+	CpG	NSC_04975	ko:K19801	350.87	634.6	9.3e-191	phosphatidylinositol 4-kinase B [EC:2.7.1.67]
NSC_scaffold_contig573	43446	43447	0.85	0.8	0.84	0.83	0.76	0.81	0.89	0.94	0.71	0.81	0.8	0.8	0.8	0.92	0.75	0.79	0.82	0.79	0.9	0.73	0.82	0.75	0.89	0.84	0.69	0.67	0.67	0.74	0.79	0.65			0.83	0.85	0.82	0.82	0.68	-0.15	0.000775	+	CpG	NSC_06340	ko:K00787	147.77	511.9	2.7e-154	farnesyl diphosphate synthase [EC:2.5.1.1 2.5.1.10]
NSC_scaffold_contig599	1507688	1507689	0.79	0.84	0.84	0.86	0.67	0.82	0.89	0.81	0.72	0.81	0.78	0.87	0.72	0.89	0.57	0.7	0.87	0.8	0.76	0.76	0.6	0.79	0.72	0.87	0.71	0.65	0.66	0.83	0.76	0.84			0.82	0.81	0.73	0.71	0.67	-0.15	0.003851	+	CpG	NSC_00681	ko:K03542	98.63	16.4	0.0017	photosystem II 22kDa protein
NSC_scaffold_contig599	1507688	1507689	0.79	0.84	0.84	0.86	0.67	0.82	0.89	0.81	0.72	0.81	0.78	0.87	0.72	0.89	0.57	0.7	0.87	0.8	0.76	0.76	0.6	0.79	0.72	0.87	0.71	0.65	0.66	0.83	0.76	0.84			0.82	0.81	0.73	0.71	0.67	-0.15	0.003851	+	CpG	NSC_00682_P
NSC_scaffold_contig592-558c-549c-548c-566	525830	525831	0.81	0.84	0.77	0.85	0.8	0.7	0.77	0.82	0.9	0.71	0.75	0.78	0.75	0.79	0.73	0.73	0.74	0.69	0.74	0.73	0.73	0.7	0.73	0.84	0.65	0.65	0.66	0.69	0.7	0.65			0.81	0.83	0.76	0.73	0.65	-0.15	0.001723	+	CpG	NSC_04130	ko:K02930	125.03	593.6	6e-179	large subunit ribosomal protein L4e
NSC_scaffold_contig587-553c	285806	285807	0.83	0.79	0.81	0.78	0.67	0.76	0.72	0.87	0.79	0.63	0.73	0.65	0.76	0.87	0.81	0.73	0.73	0.71	0.74	0.72	0.74	0.77	0.78	0.74	0.71	0.62	0.65	0.67	0.9	0.72			0.81	0.79	0.81	0.73	0.66	-0.15	0.006533	+	CpG	NSC_05039	ko:K17964	641.47	278.7	4e-83	leucine-rich PPR motif-containing protein mitochondrial
NSC_scaffold_contig597	400524	400525	0.76	0.85	0.79	0.81	0.72	0.76	0.61	0.84	0.74	0.68	0.7	0.59	0.79	0.65	0.61	0.76	0.7	0.58	0.7	0.75	0.89	0.68	0.89	0.54	0.64	0.66	0.64	0.69	0.68	0.8			0.8	0.73	0.68	0.78	0.65	-0.15	0.004929	+	CpG	NSC_02102	ko:K17925	383.3	389.6	1.1e-116	sorting nexin-13
NSC_scaffold_contig596-571c	701861	701862	0.78	0.82	0.81	0.88	0.74	0.71	0.75	0.91	0.74	0.58	0.67	0.8	0.74	0.71	0.69	0.79	0.81	0.74	0.82	0.72	0.71	0.75	0.72	0.75	0.69	0.66	0.6	0.72	0.73	0.69			0.8	0.8	0.71	0.75	0.65	-0.15	0.006185	+	CpG	NSC_00983	ko:-	-	-	-	-
NSC_scaffold_contig597	599352	599353	0.84	0.79	0.78	0.74	0.5	0.75	0.78	0.84	0.72	0.64	0.71	0.76	0.72	0.78	0.7	0.78	0.67	0.82	0.67	0.67	0.71	0.73	0.75	0.71	0.68	0.67	0.61	0.71	0.68	0.91			0.8	0.78	0.73	0.68	0.65	-0.15	0.006379	+	CpG	NSC_02190	ko:K11793	113.83	177.7	1.4e-52	cereblon
NSC_scaffold_contig585	87272	87273	0.82	0.82	0.76	0.75	0.67	0.87	0.82	0.79	0.8	0.86	0.75	0.95	0.77	0.81	0.75	0.81	0.81	0.77	0.8	0.77	0.88	0.73	0.66	0.75	0.7	0.63	0.62	0.85	0.73	0.77			0.8	0.8	0.78	0.82	0.65	-0.15	0.009545	+	CpG	NSC_05978_T
NSC_scaffold_contig585	87272	87273	0.82	0.82	0.76	0.75	0.67	0.87	0.82	0.79	0.8	0.86	0.75	0.95	0.77	0.81	0.75	0.81	0.81	0.77	0.8	0.77	0.88	0.73	0.66	0.75	0.7	0.63	0.62	0.85	0.73	0.77			0.8	0.8	0.78	0.82	0.65	-0.15	0.009545	+	CpG	NSC_05979	ko:K11687	148.33	12.2	0.027	poly(ADP-ribose) glycohydrolase ARH3 [EC:3.2.1.143]
NSC_scaffold_contig581	81149	81150	0.78	0.82	0.77	0.7	0.51	0.8	0.73	0.66	0.71	0.74	0.69	0.63	0.84	0.59	0.76	0.65	0.67	0.74	0.76	0.66	0.66	0.72	0.66	0.79	0.64	0.66	0.62	0.65	0.76	0.7			0.79	0.7	0.73	0.69	0.64	-0.15	0.001434	+	CpG	NSC_05859	ko:K02738	293.37	311.6	7e-94	20S proteasome subunit beta 1 [EC:3.4.25.1]
NSC_scaffold_contig583	72749	72750	0.78	0.8	0.8	0.82	0.64	0.67	0.53	0.7	0.75	0.67	0.73	0.74	0.71	0.72	0.83	0.67	0.7	0.87	0.74	0.73	0.75	0.66	0.52	0.62	0.62	0.64	0.66	0.64	0.53	0.72			0.79	0.66	0.75	0.74	0.64	-0.15	0.000326	+	CpG	NSC_05735	ko:K19177	124.6	56.7	9.7e-16	dehydrodolichyl diphosphate syntase complex subunit NUS1 [EC:2.5.1.87]
NSC_scaffold_contig555-550-574	58064	58065	0.8	0.83	0.75	0.81	0.75	0.83	0.83	0.82	0.81	0.76	0.78	0.92	0.84	0.75	0.8	0.86	0.79	0.84	0.77	0.79	0.76	0.71	0.72	0.75	0.64	0.67	0.62	0.82	0.78	0.59			0.79	0.82	0.8	0.77	0.64	-0.15	0.005481	+	CpG	NSC_06176	ko:K19755	116.47	99.2	1.1e-28	radial spoke head protein 1
NSC_scaffold_contig597	564131	564132	0.77	0.76	0.82	0.71	0.53	0.7	0.7	0.79	0.76	0.74	0.63	0.7	0.7	0.76	0.72	0.78	0.59	0.69	0.75	0.63	0.75	0.65	0.61	0.65	0.63	0.65	0.61	0.57	0.71	0.6			0.78	0.75	0.73	0.71	0.63	-0.15	0.002175	+	CpG	NSC_02176	ko:K01869	370.53	440.5	5.2e-132	leucyl-tRNA synthetase [EC:6.1.1.4]
NSC_scaffold_contig594	612411	612412	0.79	0.79	0.75	0.73	0.61	0.73	0.59	0.76	0.74	0.65	0.69	0.84	0.75	0.76	0.68	0.68	0.7	0.69	0.72	0.68	0.67	0.68	0.71	0.81	0.6	0.64	0.65	0.76	0.72	0.65			0.78	0.7	0.73	0.69	0.63	-0.15	0.001938	+	CpG	NSC_03539	ko:K12486	175.1	180.3	3e-53	stromal membrane-associated protein
NSC_scaffold_contig599	574648	574649	0.75	0.82	0.78	0.73	0.68	0.8	0.71	0.63	0.76	0.73	0.78	0.83	0.73	0.62	0.79	0.62	0.61	0.79	0.79	0.81	0.81	0.77	0.68	0.7	0.62	0.6	0.68	0.74	0.87	0.74			0.78	0.7	0.71	0.8	0.63	-0.15	0.00884	+	CpG	NSC_00258	ko:K00106	1444.43	1534.9	0	xanthine dehydrogenase/oxidase [EC:1.17.1.4 1.17.3.2]
NSC_scaffold_contig597	564131	564132	0.77	0.76	0.82	0.71	0.53	0.7	0.7	0.79	0.76	0.74	0.63	0.7	0.7	0.76	0.72	0.78	0.59	0.69	0.75	0.63	0.75	0.65	0.61	0.65	0.63	0.65	0.61	0.57	0.71	0.6			0.78	0.75	0.73	0.71	0.63	-0.15	0.002175	+	CpG	NSC_02177	ko:K03608	33.6	36.2	1.5e-09	cell division topological specificity factor
NSC_scaffold_contig578	124254	124255	0.77	0.75	0.8	0.69	0.75	0.77	0.77	0.67	0.79	0.63	0.67	0.75	0.82	0.7	0.62	0.79	0.81	0.72	0.85	0.78	0.65	0.71	0.7	0.74	0.67	0.58	0.63	0.71	0.69	0.62			0.77	0.74	0.71	0.76	0.63	-0.15	0.007933	+	CpG	NSC_06119	ko:K13420	1147.33	103.7	2.1e-30	LRR receptor-like serine/threonine-protein kinase FLS2 [EC:2.7.11.1]
NSC_scaffold_contig590	149808	149809	0.75	0.77	0.8	0.71	0.52	0.75	0.73	0.88	0.64	0.74	0.75	0.79	0.78	0.68	0.73	0.69	0.7	0.65	0.69	0.6	0.6	0.63	0.61	0.69	0.61	0.63	0.62	0.57	0.69	0.73			0.77	0.75	0.73	0.63	0.62	-0.15	0.000606	+	CpG	NSC_04559	ko:K14407	102.8	188.9	7e-56	cleavage stimulation factor subunit 2
NSC_scaffold_contig599	1086213	1086214	0.72	0.8	0.79	0.76	0.69	0.73	0.81	0.7	0.73	0.77	0.64	0.73	0.73	0.58	0.75	0.7	0.51	0.73	0.68	0.78	0.55	0.72	0.66	0.69	0.65	0.59	0.62	0.69	0.72	0.53			0.77	0.75	0.69	0.67	0.62	-0.15	0.007987	+	CpG	NSC_00497	ko:K14376	71.57	617.3	7.7e-186	poly(A) polymerase [EC:2.7.7.19]
NSC_scaffold_contig579-589	201081	201082	0.81	0.77	0.74	0.71	0.66	0.68	0.74	0.59	0.68	0.55	0.69	0.64	0.72	0.67	0.72	0.74	0.74	0.72	0.67	0.69	0.56	0.65	0.61	0.71	0.63	0.64	0.61	0.56	0.76	0.77			0.77	0.67	0.7	0.64	0.63	-0.15	0.00268	+	CpG	NSC_03673	ko:K16055	744	926.7	4.3e-279	trehalose 6-phosphate synthase/phosphatase [EC:2.4.1.15 3.1.3.12]
NSC_scaffold_contig590	149808	149809	0.75	0.77	0.8	0.71	0.52	0.75	0.73	0.88	0.64	0.74	0.75	0.79	0.78	0.68	0.73	0.69	0.7	0.65	0.69	0.6	0.6	0.63	0.61	0.69	0.61	0.63	0.62	0.57	0.69	0.73			0.77	0.75	0.73	0.63	0.62	-0.15	0.000606	+	CpG	NSC_04560	ko:K20305	123.13	423	1e-126	trafficking protein particle complex subunit 8
NSC_scaffold_contig579-589	578077	578078	0.77	0.79	0.73	0.58	0.39	0.71	0.61	0.81	0.55	0.61	0.59	0.69	0.65	0.7	0.52	0.71	0.62	0.52	0.72	0.62	0.6	0.65	0.62	0.62	0.6	0.57	0.66	0.7	0.67	0.57			0.76	0.66	0.62	0.65	0.61	-0.15	0.00851	+	CpG	NSC_03827	ko:K05294	122.5	197.3	2e-58	glycosylphosphatidylinositol deacylase [EC:3.-.-.-]
NSC_scaffold_contig590	280294	280295	0.74	0.74	0.8	0.72	0.63	0.68	0.66	0.69	0.74	0.75	0.63	0.82	0.7	0.66	0.74	0.73	0.71	0.71	0.79	0.78	0.62	0.66	0.6	0.72	0.62	0.61	0.6	0.75	0.69	0.62			0.76	0.7	0.7	0.73	0.61	-0.15	0.001966	+	CpG	NSC_04606	ko:K02734	128.9	283.2	3.5e-85	20S proteasome subunit beta 4 [EC:3.4.25.1]
NSC_scaffold_contig590	280294	280295	0.74	0.74	0.8	0.72	0.63	0.68	0.66	0.69	0.74	0.75	0.63	0.82	0.7	0.66	0.74	0.73	0.71	0.71	0.79	0.78	0.62	0.66	0.6	0.72	0.62	0.61	0.6	0.75	0.69	0.62			0.76	0.7	0.7	0.73	0.61	-0.15	0.001966	+	CpG	NSC_04605_T
NSC_scaffold_contig595	417934	417935	0.75	0.79	0.75	0.67	0.69	0.72	0.71	0.71	0.74	0.66	0.63	0.79	0.78	0.69	0.7	0.75	0.77	0.66	0.64	0.77	0.66	0.67	0.68	0.66	0.6	0.65	0.59	0.66	0.64	0.56			0.76	0.72	0.72	0.69	0.61	-0.15	0.002787	+	CpG	NSC_02660	ko:K07746	33.63	6.8	4.6	antitoxin ParD1/3/4
NSC_scaffold_contig579-589	578077	578078	0.77	0.79	0.73	0.58	0.39	0.71	0.61	0.81	0.55	0.61	0.59	0.69	0.65	0.7	0.52	0.71	0.62	0.52	0.72	0.62	0.6	0.65	0.62	0.62	0.6	0.57	0.66	0.7	0.67	0.57			0.76	0.66	0.62	0.65	0.61	-0.15	0.00851	+	CpG	NSC_03828	ko:K04773	189.47	411.5	1.6e-123	protease IV [EC:3.4.21.-]
NSC_scaffold_contig594	257355	257356	0.75	0.78	0.71	0.81	0.66	0.65	0.73	0.82	0.7	0.69	0.69	0.91	0.72	0.74	0.73	0.79	0.65	0.85	0.71	0.72	0.72	0.7	0.74	0.73	0.58	0.63	0.57	0.7	0.78	0.75			0.75	0.75	0.73	0.72	0.59	-0.15	0.005063	+	CpG	NSC_03374_T
NSC_scaffold_contig594	257355	257356	0.75	0.78	0.71	0.81	0.66	0.65	0.73	0.82	0.7	0.69	0.69	0.91	0.72	0.74	0.73	0.79	0.65	0.85	0.71	0.72	0.72	0.7	0.74	0.73	0.58	0.63	0.57	0.7	0.78	0.75			0.75	0.75	0.73	0.72	0.59	-0.15	0.005063	+	CpG	NSC_03375	ko:K18998	131.73	184	2.3e-54	RNA polymerase II C-terminal domain phosphatase-like 1/2 [EC:3.1.3.16]
NSC_scaffold_contig598	714555	714556	0.77	0.74	0.75	0.77	0.63	0.71	0.77	0.62	0.71	0.75	0.71	0.73	0.79	0.67	0.7	0.71	0.7	0.78	0.69	0.7	0.55	0.68	0.77	0.66	0.66	0.6	0.56	0.7	0.63	0.53			0.75	0.7	0.72	0.65	0.61	-0.15	0.008464	+	CpG	NSC_01623	ko:K17535	332.73	132.4	8.8e-39	serine/threonine-protein kinase TNNI3K [EC:2.7.11.1]
NSC_scaffold_contig595	66035	66036	0.78	0.74	0.71	0.64	0.78	0.78	0.74	0.74	0.78	0.74	0.82	0.73	0.67	0.7	0.79	0.68	0.67	0.8	0.81	0.83	0.52	0.83	0.7	0.8	0.64	0.57	0.57	0.79	0.76	0.59			0.74	0.75	0.72	0.72	0.59	-0.15	0.008324	+	CpG	NSC_02506	ko:K00611	319.47	469	2.6e-141	ornithine carbamoyltransferase [EC:2.1.3.3]
NSC_scaffold_contig598	894858	894859	0.77	0.72	0.73	0.59	0.66	0.51	0.6	0.75	0.59	0.68	0.46	0.65	0.57	0.73	0.56	0.72	0.62	0.66	0.69	0.63	0.7	0.62	0.62	0.5	0.61	0.57	0.58	0.7	0.65	0.52			0.74	0.65	0.62	0.67	0.59	-0.15	0.001396	+	CpG	NSC_01696	ko:K22848	268.77	226.6	1.8e-67	diacylglycerol O-acyltransferase 2 plant [EC:2.3.1.20]
NSC_scaffold_contig596-571c	252186	252187	0.77	0.77	0.69	0.73	0.82	0.85	0.8	0.7	0.62	0.85	0.68	0.6	0.92	0.68	0.68	0.72	0.71	0.7	0.69	0.78	0.7	0.8	0.68	0.74	0.6	0.59	0.59	0.64	0.71	0.81			0.74	0.71	0.76	0.72	0.59	-0.15	0.005052	+	CpG	NSC_00804	ko:K14376	71.57	17.9	0.00039	poly(A) polymerase [EC:2.7.7.19]
NSC_scaffold_contig596-571c	924101	924102	0.7	0.79	0.72	0.88	0.66	0.83	0.64	0.78	0.58	0.52	0.75	0.88	0.69	0.6	0.65	0.57	0.69	0.65	0.7	0.59	0.64	0.62	0.64	0.67	0.56	0.6	0.61	0.7	0.62	0.69			0.74	0.67	0.65	0.64	0.59	-0.15	0.009375	+	CpG	NSC_01084	ko:K03217	111.5	221.4	4.6e-66	YidC/Oxa1 family membrane protein insertase
NSC_scaffold_contig598	102061	102062	0.76	0.74	0.72	0.68	0.64	0.71	0.72	0.76	0.72	0.65	0.74	0.71	0.59	0.64	0.58	0.61	0.68	0.63	0.71	0.64	0.54	0.65	0.68	0.66	0.58	0.58	0.62	0.68	0.68	0.64			0.74	0.73	0.6	0.63	0.59	-0.15	0.001143	+	CpG	NSC_01360	ko:-	-	-	-	-
NSC_scaffold_contig598	299282	299283	0.73	0.71	0.71	0.72	0.69	0.67	0.62	0.66	0.66	0.62	0.61	0.78	0.54	0.6	0.6	0.5	0.55	0.61	0.68	0.5	0.52	0.55	0.53	0.64	0.58	0.57	0.54	0.62	0.61	0.67			0.72	0.65	0.58	0.57	0.56	-0.15	0.000367	+	CpG	NSC_01445	ko:K14548	157.77	433.2	6.4e-130	U3 small nucleolar RNA-associated protein 4
NSC_scaffold_contig596-571c	36866	36867	0.72	0.72	0.71	0.62	0.63	0.61	0.61	0.65	0.69	0.65	0.61	0.71	0.76	0.62	0.67	0.6	0.69	0.66	0.51	0.6	0.61	0.59	0.59	0.6	0.56	0.6	0.55	0.52	0.58	0.61			0.72	0.65	0.68	0.57	0.57	-0.15	0.000719	+	CpG	NSC_00719	ko:K11366	359.33	397.3	3.5e-119	ubiquitin carboxyl-terminal hydrolase 22/27/51 [EC:3.4.19.12]
NSC_scaffold_contig596-571c	7597	7598	0.71	0.72	0.71	0.77	0.67	0.62	0.71	0.69	0.77	0.62	0.72	0.76	0.72	0.69	0.68	0.69	0.64	0.61	0.62	0.6	0.57	0.69	0.72	0.68	0.6	0.55	0.54	0.67	0.59	0.67			0.71	0.72	0.7	0.6	0.56	-0.15	0.001353	+	CpG	NSC_00707	ko:K15397	89	622.5	2e-187	3-ketoacyl-CoA synthase [EC:2.3.1.199]
NSC_scaffold_contig570	120461	120462	0.69	0.69	0.73	0.68	0.65	0.62	0.7	0.73	0.72	0.71	0.63	0.63	0.68	0.68	0.68	0.74	0.61	0.54	0.68	0.6	0.57	0.52	0.69	0.82	0.6	0.54	0.51	0.53	0.65	0.6			0.7	0.72	0.68	0.62	0.55	-0.15	0.006627	+	CpG	NSC_06524	ko:K16038	-	27.4	7.8e-07	N-methyltransferase [EC:2.1.1.-]
NSC_scaffold_ontig562c-575-591	696925	696926	0.68	0.73	0.68	0.7	0.68	0.73	0.68	0.56	0.7	0.55	0.67	0.7	0.76	0.72	0.67	0.72	0.53	0.6	0.71	0.53	0.41	0.63	0.68	0.54	0.56	0.51	0.57	0.59	0.68	0.7			0.7	0.65	0.72	0.55	0.55	-0.15	0.003851	+	CpG	NSC_03210	ko:K07713	567.87	79.8	7.9e-23	two-component system NtrC family response regulator HydG
NSC_scaffold_contig597	926620	926621	0.63	0.72	0.68	0.71	0.76	0.72	0.63	0.54	0.67	0.65	0.69	0.68	0.77	0.35	0.61	0.62	0.6	0.62	0.49	0.58	0.56	0.47	0.58	0.46	0.54	0.53	0.5	0.6	0.49	0.67			0.68	0.61	0.58	0.54	0.52	-0.15	0.005896	+	CpG	NSC_02329	ko:K12111	1282.63	787.7	5.8e-237	evolved beta-galactosidase subunit alpha [EC:3.2.1.23]
NSC_scaffold_contig579-589	435661	435662	0.67	0.7	0.67	0.58	0.41	0.57	0.54	0.6	0.5	0.61	0.51	0.49	0.65	0.62	0.65	0.67	0.58	0.53	0.58	0.55	0.64	0.63	0.63	0.57	0.56	0.5	0.52	0.67	0.56	0.66			0.68	0.55	0.64	0.59	0.53	-0.15	0.001639	+	CpG	NSC_03761	ko:K12596	849.53	6.6	0.85	poly(A) RNA polymerase
NSC_scaffold_contig579-589	435661	435662	0.67	0.7	0.67	0.58	0.41	0.57	0.54	0.6	0.5	0.61	0.51	0.49	0.65	0.62	0.65	0.67	0.58	0.53	0.58	0.55	0.64	0.63	0.63	0.57	0.56	0.5	0.52	0.67	0.56	0.66			0.68	0.55	0.64	0.59	0.53	-0.15	0.001639	+	CpG	NSC_03762_P
NSC_scaffold_contig594	612283	612284	0.66	0.64	0.7	0.67	0.58	0.66	0.6	0.54	0.59	0.51	0.56	0.62	0.74	0.65	0.53	0.62	0.64	0.55	0.6	0.59	0.63	0.64	0.67	0.58	0.57	0.5	0.49	0.64	0.52	0.59			0.67	0.58	0.64	0.61	0.52	-0.15	0.008824	+	CpG	NSC_03539	ko:K12486	175.1	180.3	3e-53	stromal membrane-associated protein
NSC_scaffold_ontig562c-575-591	432130	432131	0.66	0.7	0.64	0.64	0.44	0.56	0.58	0.51	0.56	0.7	0.59	0.69	0.58	0.55	0.64	0.59	0.45	0.62	0.61	0.55	0.53	0.57	0.65	0.6	0.51	0.52	0.51	0.53	0.63	0.57			0.67	0.55	0.59	0.56	0.51	-0.15	0.001031	+	CpG	NSC_03088	ko:K01103	698.17	619.6	9.4e-187	6-phosphofructo-2-kinase / fructose-2 6-biphosphatase 3 [EC:2.7.1.105 3.1.3.46]
NSC_scaffold_contig596-571c	115875	115876	0.71	0.68	0.62	0.65	0.46	0.69	0.66	0.74	0.65	0.69	0.62	0.67	0.67	0.67	0.68	0.65	0.67	0.61	0.74	0.62	0.61	0.66	0.57	0.66	0.55	0.49	0.53	0.57	0.62	0.63			0.67	0.68	0.67	0.66	0.52	-0.15	0.009937	+	CpG	NSC_00755	ko:K00850	308.3	336	9.4e-101	6-phosphofructokinase 1 [EC:2.7.1.11]
NSC_scaffold_ontig562c-575-591	432130	432131	0.66	0.7	0.64	0.64	0.44	0.56	0.58	0.51	0.56	0.7	0.59	0.69	0.58	0.55	0.64	0.59	0.45	0.62	0.61	0.55	0.53	0.57	0.65	0.6	0.51	0.52	0.51	0.53	0.63	0.57			0.67	0.55	0.59	0.56	0.51	-0.15	0.001031	+	CpG	NSC_03089	ko:K02945	145.23	108.7	1.3e-31	small subunit ribosomal protein S1
NSC_scaffold_contig596-571c	178709	178710	0.68	0.64	0.69	0.68	0.69	0.59	0.65	0.73	0.61	0.6	0.61	0.65	0.65	0.76	0.66	0.64	0.62	0.61	0.63	0.58	0.58	0.68	0.7	0.55	0.51	0.53	0.51	0.6	0.58	0.53			0.67	0.66	0.69	0.6	0.52	-0.15	0.000775	+	CpG	NSC_00777	ko:K10738	510.1	595.1	6.8e-179	DNA helicase MCM9 [EC:3.6.4.12]
NSC_scaffold_contig596-571c	178709	178710	0.68	0.64	0.69	0.68	0.69	0.59	0.65	0.73	0.61	0.6	0.61	0.65	0.65	0.76	0.66	0.64	0.62	0.61	0.63	0.58	0.58	0.68	0.7	0.55	0.51	0.53	0.51	0.6	0.58	0.53			0.67	0.66	0.69	0.6	0.52	-0.15	0.000775	+	CpG	NSC_00778_P
NSC_scaffold_contig596-571c	115875	115876	0.71	0.68	0.62	0.65	0.46	0.69	0.66	0.74	0.65	0.69	0.62	0.67	0.67	0.67	0.68	0.65	0.67	0.61	0.74	0.62	0.61	0.66	0.57	0.66	0.55	0.49	0.53	0.57	0.62	0.63			0.67	0.68	0.67	0.66	0.52	-0.15	0.009937	+	CpG	NSC_00756	ko:K06006	40	13.9	0.023	periplasmic protein CpxP/Spy
NSC_scaffold_contig593-552c	232969	232970	0.68	0.65	0.66	0.62	0.57	0.56	0.51	0.53	0.52	0.46	0.55	0.56	0.61	0.62	0.59	0.53	0.61	0.56	0.56	0.49	0.56	0.57	0.62	0.58	0.53	0.49	0.51	0.52	0.5	0.56			0.66	0.52	0.61	0.54	0.51	-0.15	0.000456	+	CpG	NSC_04307	ko:K17973	82.97	264.6	8.1e-79	N-terminal acetyltransferase B complex non-catalytic subunit
NSC_scaffold_contig595	279601	279602	0.68	0.63	0.66	0.66	0.55	0.62	0.64	0.59	0.63	0.55	0.66	0.67	0.7	0.72	0.7	0.54	0.69	0.57	0.61	0.63	0.6	0.53	0.61	0.69	0.53	0.49	0.51	0.61	0.55	0.63			0.66	0.62	0.71	0.61	0.51	-0.15	0.001387	+	CpG	NSC_02597	ko:K22184	211.77	110.6	5e-32	bromodomain-containing protein 9
NSC_scaffold_contig598	312095	312096	0.6	0.64	0.67	0.73	0.62	0.69	0.66	0.72	0.68	0.54	0.55	0.62	0.67	0.62	0.54	0.55	0.54	0.69	0.65	0.49	0.46	0.59	0.51	0.59	0.53	0.45	0.48	0.62	0.5	0.59			0.64	0.69	0.61	0.53	0.49	-0.15	0.008324	+	CpG	NSC_01451	ko:K13749	1044.9	12	0.016	solute carrier family 24 (sodium/potassium/calcium exchanger) member 1
NSC_scaffold_contig599	974643	974644	0.62	0.63	0.68	0.44	0.51	0.55	0.7	0.59	0.41	0.6	0.6	0.59	0.61	0.62	0.47	0.57	0.52	0.54	0.65	0.64	0.5	0.6	0.35	0.51	0.45	0.53	0.51	0.64	0.54	0.58			0.64	0.57	0.57	0.6	0.5	-0.15	0.008464	+	CpG	NSC_00448	ko:K14724	476.77	347.6	3.9e-104	solute carrier family 9 (sodium/hydrogen exchanger) member 8
NSC_scaffold_contig579-589	709637	709638	0.58	0.6	0.66	0.59	0.69	0.69	0.65	0.62	0.61	0.47	0.55	0.66	0.6	0.58	0.6	0.53	0.48	0.57	0.66	0.48	0.56	0.61	0.58	0.53	0.48	0.43	0.47	0.56	0.61	0.57			0.61	0.63	0.59	0.57	0.46	-0.15	0.005754	+	CpG	NSC_03881	ko:K12391	478.53	857.7	3.8e-258	AP-1 complex subunit gamma-1
NSC_scaffold_contig598	663160	663161	0.58	0.63	0.63	0.47	0.78	0.55	0.63	0.74	0.66	0.59	0.73	0.54	0.53	0.57	0.34	0.65	0.6	0.67	0.58	0.65	0.57	0.53	0.56	0.63	0.44	0.47	0.49	0.43	0.66	0.52			0.61	0.68	0.48	0.6	0.47	-0.15	0.00268	+	CpG	NSC_01602	ko:K03542	98.63	26.8	1.1e-06	photosystem II 22kDa protein
NSC_scaffold_contig592-558c-549c-548c-566	526398	526399	0.6	0.58	0.55	0.51	0.45	0.46	0.55	0.5	0.61	0.47	0.51	0.59	0.48	0.43	0.42	0.41	0.49	0.48	0.51	0.36	0.35	0.55	0.39	0.63	0.47	0.42	0.39	0.5	0.47	0.47			0.58	0.55	0.44	0.41	0.43	-0.15	0.005481	+	CpG	NSC_04130	ko:K02930	125.03	593.6	6e-179	large subunit ribosomal protein L4e
NSC_scaffold_contig587-553c	219533	219534	0.6	0.56	0.57	0.45	0.64	0.67	0.48	0.61	0.67	0.47	0.54	0.69	0.67	0.61	0.52	0.5	0.63	0.48	0.48	0.55	0.68	0.62	0.45	0.47	0.43	0.47	0.39	0.55	0.5	0.36			0.58	0.59	0.6	0.57	0.43	-0.15	0.004885	+	CpG	NSC_05009	ko:K09182	454.3	112.3	2.1e-32	GATA-binding protein 1
NSC_scaffold_contig597	346132	346133	0.55	0.57	0.57	0.52	0.45	0.49	0.8	0.57	0.42	0.6	0.43	0.63	0.62	0.51	0.54	0.58	0.53	0.46	0.52	0.45	0.51	0.45	0.45	0.54	0.39	0.39	0.45	0.48	0.4	0.42			0.56	0.6	0.56	0.49	0.41	-0.15	0.001898	+	CpG	NSC_02082	ko:K13133	196.93	365.4	2.1e-109	gem associated protein 5
NSC_scaffold_contig597	346132	346133	0.55	0.57	0.57	0.52	0.45	0.49	0.8	0.57	0.42	0.6	0.43	0.63	0.62	0.51	0.54	0.58	0.53	0.46	0.52	0.45	0.51	0.45	0.45	0.54	0.39	0.39	0.45	0.48	0.4	0.42			0.56	0.6	0.56	0.49	0.41	-0.15	0.001898	+	CpG	NSC_02083	ko:-	-	-	-	-
NSC_scaffold_contig579-589	406111	406112	0.54	0.57	0.55	0.56	0.49	0.62	0.54	0.56	0.47	0.57	0.63	0.47	0.59	0.55	0.65	0.58	0.45	0.38	0.44	0.52	0.55	0.47	0.6	0.51	0.44	0.4	0.38	0.51	0.45	0.51			0.55	0.52	0.6	0.5	0.41	-0.15	0.001745	+	CpG	NSC_03748	ko:K19785	159.53	41.1	4.5e-11	nicotinamide-nucleotide adenylyltransferase [EC:2.7.7.1]
NSC_scaffold_contig579-589	406111	406112	0.54	0.57	0.55	0.56	0.49	0.62	0.54	0.56	0.47	0.57	0.63	0.47	0.59	0.55	0.65	0.58	0.45	0.38	0.44	0.52	0.55	0.47	0.6	0.51	0.44	0.4	0.38	0.51	0.45	0.51			0.55	0.52	0.6	0.5	0.41	-0.15	0.001745	+	CpG	NSC_03747_T
NSC_scaffold_contig590	248337	248338	0.54	0.55	0.53	0.59	0.33	0.44	0.44	0.49	0.42	0.44	0.46	0.44	0.53	0.54	0.53	0.53	0.51	0.44	0.23	0.49	0.46	0.52	0.44	0.43	0.34	0.44	0.4	0.48	0.43	0.52			0.54	0.45	0.53	0.39	0.39	-0.15	0.007759	+	CpG	NSC_04594	ko:K05681	568.17	324.2	6.1e-97	ATP-binding cassette subfamily G (WHITE) member 2
NSC_scaffold_contig584	65836	65837	0.51	0.47	0.5	0.2	0.38	0.33	0.25	0.31	0.33	0.23	0.34	0.46	0.25	0.31	0.37	0.18	0.35	0.32	0.38	0.26	0.24	0.23	0.38	0.4	0.37	0.34	0.31	0.29	0.47	0.17			0.49	0.3	0.31	0.29	0.34	-0.15	0.001898	+	CpG	NSC_05279_T
NSC_scaffold_contig588	165985	165986	0.45	0.49	0.49	0.39	0.53	0.39	0.37	0.43	0.5	0.34	0.35	0.4	0.39	0.35	0.36	0.39	0.42	0.3	0.29	0.36	0.24	0.32	0.33	0.4	0.33	0.34	0.31	0.42	0.34	0.37			0.48	0.43	0.37	0.3	0.33	-0.15	0.000719	+	CpG	NSC_04794	ko:K16276	370.77	1233.3	0	zinc finger protein-like protein
NSC_scaffold_contig599	963509	963510	0.47	0.5	0.47	0.41	0.39	0.34	0.48	0.44	0.46	0.37	0.41	0.35	0.45	0.42	0.47	0.43	0.35	0.51	0.46	0.34	0.31	0.3	0.44	0.43	0.38	0.33	0.28	0.42	0.39	0.29			0.48	0.46	0.45	0.37	0.33	-0.15	0.007987	+	CpG	NSC_00442	ko:K21630	71.97	55.8	3e-15	GATA-type zinc finger protein 1
NSC_scaffold_contig590	99028	99029	0.47	0.46	0.43	0.45	0.38	0.4	0.46	0.4	0.48	0.29	0.32	0.45	0.44	0.41	0.44	0.37	0.45	0.46	0.31	0.42	0.33	0.34	0.39	0.5	0.33	0.27	0.3	0.39	0.35	0.41			0.45	0.45	0.43	0.35	0.3	-0.15	0.001898	+	CpG	NSC_04537	ko:K09291	140.73	352.9	1.4e-105	nucleoprotein TPR
NSC_scaffold_contig593-552c	228105	228106	0.42	0.39	0.47	0.45	0.33	0.42	0.48	0.31	0.37	0.42	0.39	0.46	0.38	0.4	0.25	0.39	0.26	0.44	0.33	0.25	0.29	0.35	0.27	0.29	0.27	0.26	0.31	0.44	0.22	0.28			0.43	0.39	0.34	0.29	0.28	-0.15	0.006259	+	CpG	NSC_04305	ko:K00272	380.8	352.1	1.1e-105	D-aspartate oxidase [EC:1.4.3.1]
NSC_scaffold_contig593-552c	228105	228106	0.42	0.39	0.47	0.45	0.33	0.42	0.48	0.31	0.37	0.42	0.39	0.46	0.38	0.4	0.25	0.39	0.26	0.44	0.33	0.25	0.29	0.35	0.27	0.29	0.27	0.26	0.31	0.44	0.22	0.28			0.43	0.39	0.34	0.29	0.28	-0.15	0.006259	+	CpG	NSC_04304	ko:K04485	119.5	408	1.7e-122	DNA repair protein RadA/Sms
NSC_scaffold_contig585	71118	71119	0.41	0.39	0.48	0.37	0.35	0.33	0.39	0.47	0.36	0.41	0.41	0.51	0.39	0.37	0.38	0.42	0.39	0.34	0.4	0.42	0.35	0.32	0.34	0.35	0.24	0.29	0.29	0.33	0.36	0.36			0.43	0.41	0.38	0.39	0.27	-0.15	0.008675	+	CpG	NSC_05971_T
NSC_scaffold_contig585	71118	71119	0.41	0.39	0.48	0.37	0.35	0.33	0.39	0.47	0.36	0.41	0.41	0.51	0.39	0.37	0.38	0.42	0.39	0.34	0.4	0.42	0.35	0.32	0.34	0.35	0.24	0.29	0.29	0.33	0.36	0.36			0.43	0.41	0.38	0.39	0.27	-0.15	0.008675	+	CpG	NSC_05972	ko:K13123	88.67	358	7.2e-107	G patch domain-containing protein 1
NSC_scaffold_ontig562c-575-591	119509	119510	0.45	0.42	0.39	0.49	0.35	0.37	0.46	0.4	0.38	0.37	0.34	0.3	0.35	0.42	0.51	0.39	0.32	0.36	0.32	0.38	0.4	0.32	0.42	0.39	0.26	0.27	0.28	0.32	0.46	0.47			0.42	0.41	0.43	0.37	0.27	-0.15	0.001196	+	CpG	NSC_02946	ko:K19294	238.23	25.7	1.9e-06	alginate O-acetyltransferase complex protein AlgI
NSC_scaffold_ontig562c-575-591	16813	16814	0.4	0.4	0.44	0.39	0.46	0.45	0.4	0.41	0.32	0.27	0.3	0.3	0.34	0.4	0.32	0.51	0.36	0.39	0.4	0.37	0.35	0.4	0.34	0.32	0.26	0.27	0.27	0.37	0.32	0.33			0.41	0.38	0.35	0.37	0.27	-0.15	0.000437	+	CpG	NSC_02899	ko:K00630	173.57	461.9	7.5e-139	glycerol-3-phosphate O-acyltransferase [EC:2.3.1.15]
NSC_scaffold_contig599	534179	534180	0.42	0.39	0.43	0.32	0.17	0.3	0.5	0.12	0.3	0.11	0.25	0.34	0.25	0.27	0.25	0.31	0.31	0.2	0.39	0.11	0.33	0.17	0.11	0.37	0.25	0.25	0.28	0.33	0.16	0.08			0.41	0.31	0.26	0.28	0.26	-0.15	0.000606	+	CpG	NSC_00241	ko:K01586	264.47	464	1.5e-139	diaminopimelate decarboxylase [EC:4.1.1.20]
NSC_scaffold_contig597	100547	100548	0.38	0.42	0.37	0.3	0.34	0.32	0.32	0.39	0.29	0.33	0.2	0.29	0.28	0.4	0.44	0.34	0.3	0.37	0.32	0.19	0.18	0.29	0.28	0.33	0.27	0.22	0.24	0.33	0.37	0.25			0.39	0.33	0.37	0.23	0.24	-0.15	0.002243	+	CpG	NSC_01967	ko:K03010	1343.07	1707.8	0	DNA-directed RNA polymerase II subunit RPB2 [EC:2.7.7.6]
NSC_scaffold_contig597	477015	477016	0.4	0.31	0.39	0.38	0.31	0.31	0.32	0.5	0.29	0.21	0.32	0.36	0.4	0.26	0.31	0.47	0.3	0.13	0.39	0.33	0.09	0.25	0.23	0.28	0.23	0.23	0.2	0.2	0.27	0.22			0.37	0.37	0.32	0.27	0.22	-0.15	0.008285	+	CpG	NSC_02135_T
NSC_scaffold_contig597	477015	477016	0.4	0.31	0.39	0.38	0.31	0.31	0.32	0.5	0.29	0.21	0.32	0.36	0.4	0.26	0.31	0.47	0.3	0.13	0.39	0.33	0.09	0.25	0.23	0.28	0.23	0.23	0.2	0.2	0.27	0.22			0.37	0.37	0.32	0.27	0.22	-0.15	0.008285	+	CpG	NSC_02136	ko:K11563	172.87	93.8	4e-27	kinetochore protein Spc7/SPC105
NSC_scaffold_contig598	195061	195062	0.32	0.31	0.32	0.32	0.21	0.4	0.32	0.33	0.31	0.38	0.18	0.16	0.4	0.29	0.31	0.2	0.25	0.24	0.33	0.22	0.19	0.28	0.2	0.3	0.15	0.18	0.17	0.3	0.2	0.23			0.32	0.32	0.33	0.25	0.17	-0.15	9.1e-05	+	CpG	NSC_01399	ko:K07512	242.03	317.7	3.2e-95	mitochondrial trans-2-enoyl-CoA reductase [EC:1.3.1.38]
NSC_scaffold_contig598	195061	195062	0.32	0.31	0.32	0.32	0.21	0.4	0.32	0.33	0.31	0.38	0.18	0.16	0.4	0.29	0.31	0.2	0.25	0.24	0.33	0.22	0.19	0.28	0.2	0.3	0.15	0.18	0.17	0.3	0.2	0.23			0.32	0.32	0.33	0.25	0.17	-0.15	9.1e-05	+	CpG	NSC_01398	ko:K07025	100.83	58	5.8e-16	putative hydrolase of the HAD superfamily
NSC_scaffold_contig583	224452	224453	0.28	0.28	0.28	0.14	0.11	0.19	0.28	0.15	0.25	0.46	0.13	0.24	0.37	0.2	0.19	0.22	0.21	0.13	0.27	0.12	0.3	0.1	0.11	0.19	0.16	0.09	0.13	0.2	0.17	0.27			0.28	0.23	0.25	0.23	0.13	-0.15	0.001639	+	CpG	NSC_05802_T
NSC_scaffold_contig583	224452	224453	0.28	0.28	0.28	0.14	0.11	0.19	0.28	0.15	0.25	0.46	0.13	0.24	0.37	0.2	0.19	0.22	0.21	0.13	0.27	0.12	0.3	0.1	0.11	0.19	0.16	0.09	0.13	0.2	0.17	0.27			0.28	0.23	0.25	0.23	0.13	-0.15	0.001639	+	CpG	NSC_05803_P
NSC_scaffold_contig596-571c	473604	473605	0.96	0.95	0.98	0.95	0.84	0.95	0.94	0.96	0.93	0.89	0.77	0.92	0.94	0.86	0.91	1	0.89	0.85	0.89	0.89	0.81	0.88	0.84	0.89	0.83	0.83	0.82	0.75	0.87	0.88			0.96	0.94	0.9	0.86	0.83	-0.14	0.000132	+	CpG	NSC_00902	ko:K14574	60.33	315.2	1.1e-94	ribosome maturation protein SDO1
NSC_scaffold_contig593-552c	310906	310907	0.95	0.96	0.96	0.88	0.67	0.98	0.91	0.84	0.9	0.91	0.85	0.9	0.96	0.84	0.94	0.82	0.87	0.83	0.91	0.85	0.89	0.86	0.88	0.78	0.83	0.8	0.83	0.8	0.86	0.84			0.96	0.88	0.91	0.88	0.82	-0.14	0.000204	+	CpG	NSC_04343	ko:K06174	158.93	1069.2	0	ATP-binding cassette sub-family E member 1
NSC_scaffold_contig599	723611	723612	0.92	0.95	0.91	0.92	0.75	0.88	0.95	0.93	0.89	0.91	0.89	0.87	0.91	0.94	0.88	0.91	0.87	0.88	0.85	0.94	0.95	0.87	0.74	0.95	0.8	0.76	0.81	0.87	0.88	0.89			0.93	0.92	0.91	0.91	0.79	-0.14	0.002156	+	CpG	NSC_00328	ko:K16785	95.3	94.4	3.9e-27	energy-coupling factor transport system permease protein
NSC_scaffold_contig581	56057	56058	0.91	0.93	0.96	0.93	0.84	0.85	0.91	0.86	0.88	0.85	0.84	0.88	0.84	0.85	0.96	0.88	0.88	0.82	0.9	0.9	0.86	0.88	0.73	0.8	0.77	0.82	0.79	0.83	0.92	0.87			0.93	0.88	0.88	0.89	0.79	-0.14	0.002425	+	CpG	NSC_05848	ko:K03550	38.77	11.9	0.046	holliday junction DNA helicase RuvA [EC:3.6.4.12]
NSC_scaffold_contig599	723611	723612	0.92	0.95	0.91	0.92	0.75	0.88	0.95	0.93	0.89	0.91	0.89	0.87	0.91	0.94	0.88	0.91	0.87	0.88	0.85	0.94	0.95	0.87	0.74	0.95	0.8	0.76	0.81	0.87	0.88	0.89			0.93	0.92	0.91	0.91	0.79	-0.14	0.002156	+	CpG	NSC_00327	ko:-	-	-	-	-
NSC_scaffold_contig581	56057	56058	0.91	0.93	0.96	0.93	0.84	0.85	0.91	0.86	0.88	0.85	0.84	0.88	0.84	0.85	0.96	0.88	0.88	0.82	0.9	0.9	0.86	0.88	0.73	0.8	0.77	0.82	0.79	0.83	0.92	0.87			0.93	0.88	0.88	0.89	0.79	-0.14	0.002425	+	CpG	NSC_05850_P
NSC_scaffold_contig599	1286851	1286852	0.96	0.88	0.91	0.84	0.78	0.94	0.88	0.88	0.88	0.88	0.9	0.88	0.81	0.89	0.89	0.82	0.88	0.85	0.78	0.9	0.93	0.91	0.95	0.92	0.78	0.79	0.76	0.85	0.91	0.82			0.92	0.88	0.86	0.87	0.78	-0.14	0.004952	+	CpG	NSC_00589	ko:K11187	154.2	180.2	9.8e-54	peroxiredoxin 5 atypical 2-Cys peroxiredoxin [EC:1.11.1.15]
NSC_scaffold_contig584	138042	138043	0.91	0.95	0.89	0.82	0.75	0.84	0.79	0.88	0.74	0.86	0.83	0.93	0.89	0.9	0.83	0.84	0.82	0.9	0.79	0.93	0.91	0.86	0.88	0.9	0.81	0.75	0.77	0.94	0.94	0.71			0.92	0.8	0.87	0.88	0.78	-0.14	0.004952	+	CpG	NSC_05316	ko:K20282	126.9	30.8	2.3e-08	GRIP and coiled-coil domain-containing protein 2
NSC_scaffold_contig598	504149	504150	0.95	0.9	0.89	0.87	0.85	0.75	0.81	0.92	0.75	0.87	0.76	0.83	0.91	0.89	0.87	0.88	0.8	0.67	0.83	0.89	0.83	0.92	0.86	0.88	0.77	0.79	0.76	0.77	0.9	0.95			0.91	0.83	0.89	0.85	0.77	-0.14	0.002425	+	CpG	NSC_01539	ko:K00958	257.93	452.8	3.2e-136	sulfate adenylyltransferase [EC:2.7.7.4]
NSC_scaffold_contig598	504149	504150	0.95	0.9	0.89	0.87	0.85	0.75	0.81	0.92	0.75	0.87	0.76	0.83	0.91	0.89	0.87	0.88	0.8	0.67	0.83	0.89	0.83	0.92	0.86	0.88	0.77	0.79	0.76	0.77	0.9	0.95			0.91	0.83	0.89	0.85	0.77	-0.14	0.002425	+	CpG	NSC_01538_T
NSC_scaffold_contig594	503304	503305	0.93	0.93	0.88	0.78	0.87	0.85	0.78	0.92	0.8	0.8	0.87	0.93	0.85	0.8	0.85	0.89	0.83	0.84	0.86	0.9	0.82	0.84	0.8	0.85	0.79	0.79	0.75	0.89	0.92	0.87			0.91	0.83	0.83	0.86	0.78	-0.14	0.003055	+	CpG	NSC_03487	ko:-	-	-	-	-
NSC_scaffold_contig594	503304	503305	0.93	0.93	0.88	0.78	0.87	0.85	0.78	0.92	0.8	0.8	0.87	0.93	0.85	0.8	0.85	0.89	0.83	0.84	0.86	0.9	0.82	0.84	0.8	0.85	0.79	0.79	0.75	0.89	0.92	0.87			0.91	0.83	0.83	0.86	0.78	-0.14	0.003055	+	CpG	NSC_03488	ko:K22761	63.43	427.7	2.7e-128	DNA-directed primase/polymerase protein [EC:2.7.7.102 2.7.7.7]
NSC_scaffold_contig596-571c	1070681	1070682	0.92	0.9	0.89	0.85	0.7	0.89	0.86	0.9	0.86	0.92	0.79	0.83	0.86	0.83	0.86	0.84	0.8	0.79	0.9	0.86	0.87	0.9	0.75	0.9	0.8	0.76	0.72	0.78	0.82	0.87			0.9	0.87	0.85	0.88	0.76	-0.14	0.0044	+	CpG	NSC_01146	ko:K14510	872.47	374.9	3.5e-112	serine/threonine-protein kinase CTR1 [EC:2.7.11.1]
NSC_scaffold_contig568-546-580	200690	200691	0.94	0.88	0.89	0.94	0.77	0.82	0.93	0.85	0.86	0.85	0.76	0.89	0.87	0.89	0.91	0.88	0.87	0.82	0.91	0.84	0.74	0.81	0.8	0.89	0.78	0.76	0.75	0.92	0.83	0.85			0.9	0.88	0.89	0.83	0.76	-0.14	0.002425	+	CpG	NSC_05184	ko:K20450	1112.13	10.8	0.037	2-methyleneglutarate mutase [EC:5.4.99.4]
NSC_scaffold_contig594	471599	471600	0.89	0.92	0.88	0.84	0.8	0.86	0.83	0.79	0.9	0.81	0.75	0.86	0.85	0.89	0.82	0.85	0.92	0.86	0.86	0.75	0.89	0.84	0.84	0.78	0.8	0.71	0.77	0.83	0.9	0.8			0.9	0.84	0.85	0.83	0.76	-0.14	0.009288	+	CpG	NSC_03472	ko:K02938	315.57	459.9	7.5e-139	large subunit ribosomal protein L8e
NSC_scaffold_contig568-546-580	60197	60198	0.87	0.9	0.92	0.91	0.75	0.84	0.86	0.91	0.87	0.89	0.92	0.92	0.87	0.87	0.91	0.85	0.91	0.9	0.88	0.89	0.89	0.82	0.86	0.86	0.75	0.77	0.75	0.89	0.86	0.84			0.9	0.88	0.88	0.89	0.76	-0.14	0.000937	+	CpG	NSC_05109	ko:K20478	210.33	49.5	4.2e-14	golgin subfamily B member 1
NSC_scaffold_contig594	471599	471600	0.89	0.92	0.88	0.84	0.8	0.86	0.83	0.79	0.9	0.81	0.75	0.86	0.85	0.89	0.82	0.85	0.92	0.86	0.86	0.75	0.89	0.84	0.84	0.78	0.8	0.71	0.77	0.83	0.9	0.8			0.9	0.84	0.85	0.83	0.76	-0.14	0.009288	+	CpG	NSC_03471_T
NSC_scaffold_contig596-571c	822125	822126	0.92	0.87	0.87	0.91	0.65	0.82	0.88	0.82	0.88	0.81	0.81	0.87	0.88	0.77	0.79	0.85	0.85	0.85	0.91	0.76	0.81	0.79	0.86	0.9	0.78	0.76	0.71	0.93	0.86	0.82			0.89	0.86	0.81	0.83	0.75	-0.14	0.006862	+	CpG	NSC_01042	ko:K05643	1692.6	411.8	2.7e-123	ATP-binding cassette subfamily A (ABC1) member 3
NSC_scaffold_contig587-553c	320568	320569	0.89	0.87	0.9	0.85	0.76	0.8	0.82	0.78	0.76	0.77	0.72	0.89	0.86	0.83	0.92	0.81	0.81	0.81	0.96	0.84	0.76	0.79	0.95	0.76	0.74	0.74	0.75	0.87	0.72	0.92			0.89	0.79	0.87	0.85	0.74	-0.14	0.000109	+	CpG	NSC_05052	ko:K15276	286.03	300.4	7.9e-90	solute carrier family 35 (adenosine 3'-phospho 5'-phosphosulfate transporter) member B2
NSC_scaffold_contig587-553c	168908	168909	0.88	0.87	0.91	0.81	0.63	0.79	0.77	0.82	0.75	0.78	0.71	0.84	0.81	0.85	0.79	0.84	0.7	0.79	0.88	0.74	0.75	0.69	0.8	0.79	0.78	0.74	0.73	0.77	0.64	0.79			0.89	0.78	0.82	0.79	0.75	-0.14	0.002156	+	CpG	NSC_04985	ko:K03650	158.7	490.3	2.7e-147	tRNA modification GTPase [EC:3.6.-.-]
NSC_scaffold_contig577	77212	77213	0.89	0.85	0.93	0.86	0.74	0.86	0.89	0.91	0.87	0.85	0.81	0.9	0.89	0.85	0.89	0.83	0.91	0.83	0.76	0.8	0.8	0.85	0.85	0.86	0.74	0.78	0.72	0.86	0.81	0.85			0.89	0.89	0.88	0.79	0.75	-0.14	0.007859	+	CpG	NSC_06273	ko:K11127	492.6	106.4	2.3e-31	telomerase protein component 1
NSC_scaffold_contig598	1349448	1349449	0.86	0.9	0.87	0.87	0.63	0.85	0.8	0.85	0.81	0.84	0.77	0.77	0.88	0.84	0.86	0.78	0.75	0.88	0.81	0.83	0.71	0.85	0.77	0.74	0.7	0.72	0.78	0.8	0.84	0.7			0.88	0.82	0.86	0.78	0.73	-0.14	0.005951	+	CpG	NSC_01888	ko:K00970	316.23	222.9	3.3e-66	poly(A) polymerase [EC:2.7.7.19]
NSC_scaffold_contig598	892205	892206	0.88	0.88	0.89	0.88	0.76	0.87	0.75	0.88	0.86	0.76	0.81	0.79	0.8	0.91	0.87	0.81	0.87	0.82	0.92	0.89	0.73	0.84	0.76	0.79	0.73	0.78	0.72	0.72	0.72	0.85			0.88	0.83	0.86	0.85	0.74	-0.14	0.001757	+	CpG	NSC_01695	ko:K11649	276.1	282.8	2.7e-84	SWI/SNF related-matrix-associated actin-dependent regulator of chromatin subfamily C
NSC_scaffold_contig596-571c	433941	433942	0.84	0.9	0.89	0.78	0.8	0.7	0.75	0.76	0.84	0.85	0.75	0.84	0.88	0.65	0.84	0.87	0.81	0.75	0.85	0.85	0.88	0.7	0.79	0.88	0.75	0.71	0.74	0.88	0.8	0.84			0.88	0.78	0.79	0.86	0.73	-0.14	0.002919	+	CpG	NSC_00882	ko:K13248	258.5	159.3	4e-47	pyridoxal phosphate phosphatase PHOSPHO2 [EC:3.1.3.74]
NSC_scaffold_contig596-571c	79122	79123	0.87	0.9	0.86	0.67	0.59	0.78	0.82	0.82	0.84	0.74	0.79	0.8	0.62	0.7	0.82	0.78	0.78	0.74	0.79	0.87	0.81	0.65	0.83	0.68	0.76	0.7	0.75	0.79	0.78	0.86			0.88	0.83	0.71	0.82	0.74	-0.14	0.003185	+	CpG	NSC_00738	ko:K06972	192.77	1102.2	0	presequence protease [EC:3.4.24.-]
NSC_scaffold_contig592-558c-549c-548c-566	513950	513951	0.87	0.89	0.85	0.82	0.85	0.78	0.77	0.84	0.7	0.56	0.76	0.75	0.88	0.81	0.86	0.71	0.91	0.76	0.86	0.92	0.82	0.87	0.84	0.89	0.71	0.78	0.69	0.76	0.81	0.88			0.87	0.77	0.85	0.87	0.73	-0.14	0.008413	+	CpG	NSC_04123	ko:K01807	56.73	86.3	8.2e-25	ribose 5-phosphate isomerase A [EC:5.3.1.6]
NSC_scaffold_contig582	86106	86107	0.89	0.84	0.87	0.96	0.79	0.91	0.79	0.75	0.87	0.77	0.81	0.96	0.83	0.81	0.73	0.83	0.85	0.91	0.89	0.83	0.85	0.82	0.74	0.93	0.75	0.71	0.73	0.84	0.81	0.75			0.87	0.8	0.79	0.86	0.73	-0.14	0.001812	+	CpG	NSC_05600	ko:K23166	35.17	107.6	2e-31	optic atrophy 3 protein
NSC_scaffold_contig582	86106	86107	0.89	0.84	0.87	0.96	0.79	0.91	0.79	0.75	0.87	0.77	0.81	0.96	0.83	0.81	0.73	0.83	0.85	0.91	0.89	0.83	0.85	0.82	0.74	0.93	0.75	0.71	0.73	0.84	0.81	0.75			0.87	0.8	0.79	0.86	0.73	-0.14	0.001812	+	CpG	NSC_05601_P
NSC_scaffold_contig592-558c-549c-548c-566	513950	513951	0.87	0.89	0.85	0.82	0.85	0.78	0.77	0.84	0.7	0.56	0.76	0.75	0.88	0.81	0.86	0.71	0.91	0.76	0.86	0.92	0.82	0.87	0.84	0.89	0.71	0.78	0.69	0.76	0.81	0.88			0.87	0.77	0.85	0.87	0.73	-0.14	0.008413	+	CpG	NSC_04125_P
NSC_scaffold_contig572	65655	65656	0.89	0.82	0.87	0.87	0.76	0.8	0.78	0.82	0.77	0.79	0.7	0.84	0.78	0.8	0.81	0.74	0.7	0.74	0.87	0.77	0.75	0.69	0.65	0.81	0.71	0.7	0.74	0.76	0.78	0.66			0.86	0.79	0.8	0.8	0.72	-0.14	0.003971	+	CpG	NSC_06418	ko:K03234	849.3	1426	0	elongation factor 2
NSC_scaffold_contig579-589	230548	230549	0.86	0.83	0.89	0.96	0.73	0.87	0.81	0.92	0.85	0.76	0.8	0.91	0.83	0.83	0.88	0.84	0.87	0.84	0.83	0.86	0.84	0.77	0.92	0.81	0.76	0.69	0.71	0.81	0.8	0.75			0.86	0.86	0.85	0.84	0.72	-0.14	0.006653	+	CpG	NSC_03689	ko:K13774	354.83	12.6	0.02	citronellol/citronellal dehydrogenase
NSC_scaffold_contig595	119397	119398	0.85	0.85	0.88	0.88	0.71	0.82	0.79	0.86	0.84	0.77	0.82	0.72	0.78	0.82	0.86	0.84	0.75	0.78	0.84	0.87	0.89	0.83	0.84	0.85	0.73	0.7	0.74	0.75	0.86	0.77			0.86	0.83	0.82	0.87	0.72	-0.14	0.000944	+	CpG	NSC_02535	ko:K02717	60.6	84.2	3e-24	photosystem II oxygen-evolving enhancer protein 2
NSC_scaffold_contig595	119397	119398	0.85	0.85	0.88	0.88	0.71	0.82	0.79	0.86	0.84	0.77	0.82	0.72	0.78	0.82	0.86	0.84	0.75	0.78	0.84	0.87	0.89	0.83	0.84	0.85	0.73	0.7	0.74	0.75	0.86	0.77			0.86	0.83	0.82	0.87	0.72	-0.14	0.000944	+	CpG	NSC_02534	ko:K10573	207.1	271.3	6.2e-82	ubiquitin-conjugating enzyme E2 A [EC:2.3.2.23]
NSC_scaffold_contig599	939417	939418	0.85	0.89	0.83	0.78	0.65	0.82	0.9	0.74	0.74	0.71	0.69	0.83	0.72	0.66	0.86	0.81	0.77	0.78	0.85	0.69	0.59	0.67	0.63	0.78	0.72	0.75	0.69	0.81	0.79	0.68			0.86	0.79	0.75	0.71	0.72	-0.14	0.00523	+	CpG	NSC_00432	ko:K11876	152.6	144	2.6e-42	proteasome assembly chaperone 2
NSC_scaffold_contig590	502697	502698	0.82	0.9	0.86	0.78	0.73	0.68	0.74	0.61	0.8	0.69	0.73	0.72	0.65	0.77	0.7	0.71	0.8	0.78	0.78	0.73	0.65	0.86	0.81	0.81	0.74	0.72	0.7	0.73	0.75	0.72			0.86	0.72	0.71	0.72	0.72	-0.14	0.005609	+	CpG	NSC_04710	ko:-	-	-	-	-
NSC_scaffold_contig590	502697	502698	0.82	0.9	0.86	0.78	0.73	0.68	0.74	0.61	0.8	0.69	0.73	0.72	0.65	0.77	0.7	0.71	0.8	0.78	0.78	0.73	0.65	0.86	0.81	0.81	0.74	0.72	0.7	0.73	0.75	0.72			0.86	0.72	0.71	0.72	0.72	-0.14	0.005609	+	CpG	NSC_04711	ko:K09272	75.67	432.9	6e-130	structure-specific recognition protein 1
NSC_scaffold_contig579-589	230548	230549	0.86	0.83	0.89	0.96	0.73	0.87	0.81	0.92	0.85	0.76	0.8	0.91	0.83	0.83	0.88	0.84	0.87	0.84	0.83	0.86	0.84	0.77	0.92	0.81	0.76	0.69	0.71	0.81	0.8	0.75			0.86	0.86	0.85	0.84	0.72	-0.14	0.006653	+	CpG	NSC_03688_T
NSC_scaffold_contig583	41361	41362	0.89	0.83	0.82	0.85	0.77	0.72	0.7	0.85	0.76	0.72	0.74	0.83	0.82	0.77	0.8	0.82	0.82	0.83	0.76	0.75	0.68	0.83	0.83	0.81	0.74	0.68	0.7	0.8	0.86	0.78			0.85	0.77	0.8	0.73	0.71	-0.14	0.007573	+	CpG	NSC_05718	ko:K17589	168.23	26.6	5.5e-07	RB1-inducible coiled-coil protein 1
NSC_scaffold_contig584	27675	27676	0.86	0.81	0.87	0.82	0.79	0.81	0.74	0.81	0.79	0.71	0.81	0.75	0.71	0.82	0.81	0.71	0.69	0.69	0.77	0.71	0.86	0.75	0.72	0.82	0.74	0.67	0.72	0.73	0.81	0.67			0.85	0.78	0.78	0.78	0.71	-0.14	0.008041	+	CpG	NSC_05264	ko:K00058	309.23	465.9	3.1e-140	D-3-phosphoglycerate dehydrogenase / 2-oxoglutarate reductase [EC:1.1.1.95 1.1.1.399]
NSC_scaffold_contig595	254787	254788	0.81	0.87	0.87	0.84	0.72	0.81	0.88	0.83	0.82	0.81	0.76	0.91	0.83	0.85	0.88	0.81	0.8	0.87	0.79	0.76	0.71	0.88	0.75	0.79	0.68	0.73	0.73	0.8	0.82	0.64			0.85	0.84	0.85	0.75	0.71	-0.14	0.006299	+	CpG	NSC_02585	ko:K09523	346.03	17.3	0.00072	DnaJ homolog subfamily C member 3
NSC_scaffold_contig583	41361	41362	0.89	0.83	0.82	0.85	0.77	0.72	0.7	0.85	0.76	0.72	0.74	0.83	0.82	0.77	0.8	0.82	0.82	0.83	0.76	0.75	0.68	0.83	0.83	0.81	0.74	0.68	0.7	0.8	0.86	0.78			0.85	0.77	0.8	0.73	0.71	-0.14	0.007573	+	CpG	NSC_05717_T
NSC_scaffold_contig596-571c	1383269	1383270	0.82	0.85	0.86	0.83	0.7	0.78	0.73	0.79	0.79	0.64	0.77	0.85	0.83	0.78	0.79	0.79	0.83	0.67	0.74	0.78	0.7	0.74	0.72	0.74	0.71	0.71	0.69	0.8	0.74	0.73			0.84	0.77	0.8	0.74	0.7	-0.14	0.000523	+	CpG	NSC_01281	ko:K20069	31.73	179.3	3.7e-53	adaptin ear-binding coat-associated protein 1/2
NSC_scaffold_contig583	81572	81573	0.85	0.81	0.87	0.89	0.79	0.87	0.8	0.84	0.86	0.8	0.71	0.89	0.77	0.77	0.87	0.81	0.81	0.8	0.76	0.76	0.81	0.72	0.78	0.89	0.73	0.72	0.67	0.8	0.84	0.72			0.84	0.83	0.8	0.78	0.71	-0.14	0.005934	+	CpG	NSC_05738	ko:K15199	168.23	213.6	1.5e-63	general transcription factor 3C polypeptide 1
NSC_scaffold_contig586	164013	164014	0.81	0.86	0.85	0.74	0.65	0.8	0.82	0.79	0.74	0.77	0.68	0.91	0.8	0.82	0.78	0.74	0.83	0.81	0.75	0.74	0.81	0.6	0.76	0.83	0.74	0.7	0.66	0.86	0.79	0.8			0.84	0.78	0.8	0.77	0.7	-0.14	0.0072	+	CpG	NSC_05492	ko:K07175	210.6	42.2	2e-11	PhoH-like ATPase
NSC_scaffold_contig593-552c	377959	377960	0.83	0.84	0.81	0.75	0.73	0.84	0.8	0.8	0.78	0.78	0.71	0.76	0.72	0.84	0.71	0.75	0.75	0.72	0.71	0.73	0.68	0.67	0.77	0.82	0.68	0.65	0.72	0.71	0.81	0.76			0.83	0.79	0.76	0.71	0.68	-0.14	0.002919	+	CpG	NSC_04376	ko:K02204	118.77	28.5	3.8e-07	homoserine kinase type II [EC:2.7.1.39]
NSC_scaffold_contig593-552c	377959	377960	0.83	0.84	0.81	0.75	0.73	0.84	0.8	0.8	0.78	0.78	0.71	0.76	0.72	0.84	0.71	0.75	0.75	0.72	0.71	0.73	0.68	0.67	0.77	0.82	0.68	0.65	0.72	0.71	0.81	0.76			0.83	0.79	0.76	0.71	0.68	-0.14	0.002919	+	CpG	NSC_04375	ko:K02942	79.7	160.6	6.7e-48	large subunit ribosomal protein LP1
NSC_scaffold_contig599	411375	411376	0.84	0.84	0.81	0.84	0.7	0.78	0.86	0.89	0.67	0.67	0.72	0.75	0.75	0.63	0.75	0.66	0.68	0.61	0.74	0.63	0.77	0.78	0.78	0.65	0.7	0.7	0.68	0.78	0.75	0.77			0.83	0.81	0.71	0.71	0.69	-0.14	0.000341	+	CpG	NSC_00185	ko:K12604	210.03	1760.7	0	CCR4-NOT transcription complex subunit 1
NSC_scaffold_contig590	518511	518512	0.84	0.82	0.82	0.87	0.74	0.81	0.74	0.84	0.77	0.74	0.78	0.76	0.72	0.73	0.9	0.73	0.75	0.81	0.79	0.64	0.65	0.66	0.96	0.68	0.71	0.65	0.7	0.7	0.76	0.58			0.83	0.78	0.78	0.69	0.69	-0.14	0.002079	+	CpG	NSC_04715	ko:K14848	266.53	553.5	1.4e-166	ribosome assembly protein RRB1
NSC_scaffold_ontig562c-575-591	584363	584364	0.82	0.81	0.85	0.79	0.7	0.84	0.75	0.83	0.78	0.81	0.74	0.86	0.75	0.74	0.76	0.79	0.78	0.68	0.83	0.82	0.82	0.87	0.86	0.86	0.68	0.65	0.74	0.77	0.84	0.85			0.83	0.79	0.75	0.82	0.69	-0.14	0.009288	+	CpG	NSC_03156	ko:-	-	-	-	-
NSC_scaffold_contig596-571c	565633	565634	0.81	0.81	0.83	0.85	0.81	0.71	0.82	0.92	0.76	0.8	0.86	0.81	0.94	0.82	0.75	0.83	0.73	0.67	0.78	0.85	0.69	0.7	0.78	0.79	0.63	0.68	0.71	0.83	0.92	0.76			0.82	0.83	0.84	0.77	0.67	-0.14	0.004112	+	CpG	NSC_00926	ko:K04646	152.2	2376.7	0	clathrin heavy chain
NSC_scaffold_contig595	510018	510019	0.77	0.83	0.86	0.81	0.73	0.81	0.71	0.64	0.79	0.83	0.71	0.81	0.7	0.72	0.64	0.79	0.71	0.77	0.76	0.68	0.78	0.75	0.85	0.73	0.7	0.67	0.67	0.73	0.75	0.69			0.82	0.71	0.69	0.74	0.68	-0.14	0.007763	+	CpG	NSC_02707	ko:K22615	391.9	29.5	6.6e-08	NLR family CARD domain containing 5
NSC_scaffold_contig593-552c	40925	40926	0.78	0.83	0.85	0.81	0.78	0.8	0.8	0.73	0.69	0.79	0.65	0.75	0.88	0.74	0.8	0.77	0.76	0.79	0.76	0.78	0.8	0.75	0.81	0.74	0.72	0.67	0.66	0.71	0.83	0.76			0.82	0.74	0.81	0.78	0.68	-0.14	0.008041	+	CpG	NSC_04218	ko:K00592	277.6	410.8	2.2e-123	[ribulose-bisphosphate carboxylase]/[fructose-bisphosphate aldolase]-lysine N-methyltransferase [EC:2.1.1.127 2.1.1.259]
NSC_scaffold_contig586	152821	152822	0.84	0.8	0.82	0.69	0.57	0.76	0.83	0.87	0.78	0.8	0.84	0.74	0.83	0.82	0.89	0.8	0.78	0.76	0.79	0.85	0.88	0.84	0.83	0.82	0.71	0.62	0.7	0.78	0.86	0.81			0.82	0.83	0.85	0.84	0.68	-0.14	0.009561	+	CpG	NSC_05486	ko:K10316	179.3	13	0.011	F-box protein 41
NSC_scaffold_contig586	152821	152822	0.84	0.8	0.82	0.69	0.57	0.76	0.83	0.87	0.78	0.8	0.84	0.74	0.83	0.82	0.89	0.8	0.78	0.76	0.79	0.85	0.88	0.84	0.83	0.82	0.71	0.62	0.7	0.78	0.86	0.81			0.82	0.83	0.85	0.84	0.68	-0.14	0.009561	+	CpG	NSC_05487_P
NSC_scaffold_contig588	130177	130178	0.81	0.82	0.79	0.76	0.72	0.81	0.83	0.78	0.75	0.83	0.69	0.82	0.79	0.77	0.79	0.79	0.56	0.8	0.76	0.69	0.72	0.74	0.81	0.77	0.63	0.7	0.66	0.71	0.75	0.76			0.81	0.79	0.78	0.72	0.66	-0.14	0.002919	+	CpG	NSC_04781	ko:K05663	972.4	962.8	3e-290	mitochondrial ABC transporter ATM
NSC_scaffold_contig588	130177	130178	0.81	0.82	0.79	0.76	0.72	0.81	0.83	0.78	0.75	0.83	0.69	0.82	0.79	0.77	0.79	0.79	0.56	0.8	0.76	0.69	0.72	0.74	0.81	0.77	0.63	0.7	0.66	0.71	0.75	0.76			0.81	0.79	0.78	0.72	0.66	-0.14	0.002919	+	CpG	NSC_04782	ko:K01874	194.47	523.9	1.9e-157	methionyl-tRNA synthetase [EC:6.1.1.10]
NSC_scaffold_contig598	622220	622221	0.78	0.84	0.81	0.83	0.75	0.78	0.77	0.87	0.88	0.8	0.72	0.86	0.86	0.81	0.78	0.72	0.66	0.63	0.81	0.78	0.73	0.77	0.72	0.78	0.68	0.68	0.65	0.78	0.8	0.65			0.81	0.84	0.82	0.77	0.67	-0.14	0.002192	+	CpG	NSC_01585	ko:K03548	187.9	24.5	7e-06	putative permease
NSC_scaffold_contig590	444652	444653	0.8	0.82	0.75	0.85	0.83	0.84	0.77	0.8	0.79	0.83	0.77	0.87	0.79	0.72	0.83	0.82	0.78	0.66	0.89	0.87	0.8	0.8	0.77	0.9	0.62	0.67	0.66	0.76	0.69	0.86			0.79	0.79	0.78	0.85	0.65	-0.14	0.005609	+	CpG	NSC_04688	ko:K14618	88.93	80.8	3.5e-23	cyanocobalamin reductase (cyanide-eliminating) / alkylcobalamin dealkylase [EC:1.16.1.6 2.5.1.151]
NSC_scaffold_contig590	444652	444653	0.8	0.82	0.75	0.85	0.83	0.84	0.77	0.8	0.79	0.83	0.77	0.87	0.79	0.72	0.83	0.82	0.78	0.66	0.89	0.87	0.8	0.8	0.77	0.9	0.62	0.67	0.66	0.76	0.69	0.86			0.79	0.79	0.78	0.85	0.65	-0.14	0.005609	+	CpG	NSC_04689_P
NSC_scaffold_contig598	348926	348927	0.74	0.8	0.8	0.73	0.6	0.72	0.82	0.78	0.63	0.63	0.77	0.72	0.78	0.7	0.64	0.76	0.66	0.68	0.76	0.73	0.73	0.71	0.67	0.71	0.66	0.59	0.66	0.66	0.77	0.71			0.78	0.74	0.71	0.74	0.64	-0.14	0.009561	+	CpG	NSC_01466	ko:K13346	98.4	283.5	7.9e-85	peroxin-10
NSC_scaffold_contig598	348926	348927	0.74	0.8	0.8	0.73	0.6	0.72	0.82	0.78	0.63	0.63	0.77	0.72	0.78	0.7	0.64	0.76	0.66	0.68	0.76	0.73	0.73	0.71	0.67	0.71	0.66	0.59	0.66	0.66	0.77	0.71			0.78	0.74	0.71	0.74	0.64	-0.14	0.009561	+	CpG	NSC_01465_T
NSC_scaffold_contig582	83392	83393	0.74	0.8	0.78	0.77	0.72	0.65	0.8	0.79	0.76	0.75	0.7	0.77	0.75	0.67	0.81	0.67	0.75	0.66	0.73	0.64	0.68	0.72	0.62	0.73	0.63	0.62	0.64	0.77	0.67	0.63			0.77	0.78	0.74	0.68	0.63	-0.14	0.001513	+	CpG	NSC_05599	ko:K09837	694.77	841.2	1.1e-253	carotenoid epsilon hydroxylase [EC:1.14.14.158]
NSC_scaffold_contig595	682582	682583	0.75	0.78	0.79	0.8	0.51	0.68	0.76	0.74	0.73	0.73	0.82	0.81	0.72	0.78	0.75	0.73	0.69	0.68	0.71	0.75	0.68	0.72	0.74	0.68	0.61	0.65	0.65	0.7	0.75	0.63			0.77	0.74	0.75	0.71	0.64	-0.14	0.001598	+	CpG	NSC_02781	ko:K08472	75.93	226	2.6e-67	mlo protein
NSC_scaffold_contig597	557679	557680	0.74	0.77	0.79	0.79	0.72	0.74	0.8	0.74	0.83	0.76	0.64	0.86	0.72	0.68	0.73	0.78	0.74	0.7	0.65	0.72	0.67	0.76	0.64	0.65	0.59	0.63	0.65	0.73	0.61	0.69			0.77	0.79	0.71	0.68	0.62	-0.14	0.003298	+	CpG	NSC_02175	ko:K11515	94.13	74.5	2.9e-21	inner centromere protein
NSC_scaffold_contig598	13726	13727	0.75	0.76	0.75	0.72	0.71	0.68	0.79	0.61	0.67	0.53	0.61	0.67	0.66	0.56	0.62	0.71	0.67	0.64	0.64	0.61	0.64	0.65	0.7	0.71	0.6	0.62	0.61	0.64	0.6	0.57			0.75	0.69	0.61	0.63	0.61	-0.14	2.8e-05	+	CpG	NSC_01317	ko:K00979	115.5	14.6	0.0053	3-deoxy-manno-octulosonate cytidylyltransferase (CMP-KDO synthetase) [EC:2.7.7.38]
NSC_scaffold_contig579-589	609646	609647	0.77	0.72	0.75	0.71	0.77	0.64	0.76	0.72	0.74	0.62	0.72	0.81	0.77	0.67	0.64	0.9	0.7	0.74	0.73	0.68	0.62	0.62	0.68	0.66	0.6	0.6	0.61	0.7	0.84	0.73			0.75	0.74	0.69	0.68	0.6	-0.14	0.000654	+	CpG	NSC_03841	ko:K01653	50.1	378.5	1.2e-114	acetolactate synthase I/III small subunit [EC:2.2.1.6]
NSC_scaffold_contig568-546-580	93218	93219	0.79	0.74	0.71	0.79	0.65	0.69	0.73	0.72	0.69	0.7	0.74	0.7	0.71	0.67	0.74	0.8	0.76	0.63	0.63	0.71	0.63	0.63	0.68	0.69	0.61	0.58	0.64	0.64	0.66	0.74			0.75	0.71	0.71	0.66	0.61	-0.14	0.009288	+	CpG	NSC_05127	ko:K01166	85.4	160.3	3e-47	ribonuclease T2 [EC:4.6.1.19]
NSC_scaffold_contig596-571c	1331065	1331066	0.76	0.74	0.71	0.74	0.68	0.76	0.8	0.76	0.66	0.59	0.62	0.79	0.72	0.53	0.68	0.78	0.71	0.72	0.69	0.77	0.68	0.79	0.81	0.58	0.58	0.58	0.63	0.52	0.74	0.52			0.74	0.74	0.64	0.71	0.6	-0.14	0.003185	+	CpG	NSC_01256	ko:K01279	301.23	213.9	2.4e-63	tripeptidyl-peptidase I [EC:3.4.14.9]
NSC_scaffold_contig599	1537839	1537840	0.73	0.76	0.74	0.73	0.66	0.75	0.67	0.79	0.72	0.72	0.7	0.68	0.72	0.67	0.7	0.69	0.65	0.62	0.69	0.66	0.62	0.7	0.66	0.7	0.66	0.59	0.57	0.65	0.67	0.71			0.74	0.73	0.7	0.66	0.61	-0.14	0.008865	+	CpG	NSC_00696	ko:K14546	127.3	288.4	5e-86	U3 small nucleolar RNA-associated protein 5
NSC_scaffold_contig596-571c	649615	649616	0.76	0.76	0.7	0.66	0.55	0.63	0.77	0.61	0.62	0.66	0.64	0.62	0.79	0.67	0.84	0.54	0.62	0.6	0.48	0.7	0.59	0.59	0.67	0.68	0.63	0.56	0.62	0.62	0.5	0.59			0.74	0.67	0.77	0.59	0.6	-0.14	0.009934	+	CpG	NSC_00961	ko:K14550	161.37	965.6	3.5e-290	U3 small nucleolar RNA-associated protein 10
NSC_scaffold_contig596-571c	649615	649616	0.76	0.76	0.7	0.66	0.55	0.63	0.77	0.61	0.62	0.66	0.64	0.62	0.79	0.67	0.84	0.54	0.62	0.6	0.48	0.7	0.59	0.59	0.67	0.68	0.63	0.56	0.62	0.62	0.5	0.59			0.74	0.67	0.77	0.59	0.6	-0.14	0.009934	+	CpG	NSC_00960_T
NSC_scaffold_contig597	174129	174130	0.68	0.71	0.77	0.68	0.68	0.68	0.66	0.66	0.71	0.69	0.79	0.83	0.68	0.63	0.72	0.77	0.68	0.73	0.62	0.57	0.58	0.66	0.78	0.69	0.59	0.58	0.58	0.71	0.66	0.6			0.72	0.68	0.68	0.59	0.58	-0.14	0.006862	+	CpG	NSC_01998	ko:K01953	86.23	340.8	7.7e-102	asparagine synthase (glutamine-hydrolysing) [EC:6.3.5.4]
NSC_scaffold_contig598	840215	840216	0.69	0.73	0.73	0.73	0.63	0.77	0.7	0.74	0.69	0.76	0.79	0.76	0.73	0.66	0.72	0.73	0.73	0.76	0.76	0.61	0.64	0.65	0.67	0.71	0.61	0.57	0.55	0.74	0.71	0.67			0.72	0.71	0.7	0.67	0.58	-0.14	0.003185	+	CpG	NSC_01673	ko:K12619	775.8	1069	0	5'-3' exoribonuclease 2 [EC:3.1.13.-]
NSC_scaffold_contig597	174129	174130	0.68	0.71	0.77	0.68	0.68	0.68	0.66	0.66	0.71	0.69	0.79	0.83	0.68	0.63	0.72	0.77	0.68	0.73	0.62	0.57	0.58	0.66	0.78	0.69	0.59	0.58	0.58	0.71	0.66	0.6			0.72	0.68	0.68	0.59	0.58	-0.14	0.006862	+	CpG	NSC_01999_P
NSC_scaffold_contig584	166756	166757	0.68	0.76	0.73	0.71	0.6	0.72	0.63	0.71	0.74	0.54	0.62	0.66	0.7	0.65	0.75	0.65	0.7	0.68	0.67	0.63	0.62	0.61	0.68	0.57	0.58	0.62	0.56	0.65	0.69	0.56			0.72	0.69	0.7	0.64	0.59	-0.14	0.009501	+	CpG	NSC_05326	ko:K15710	381.03	648.5	8.9e-195	E3 ubiquitin-protein ligase SHPRH [EC:3.6.4.- 2.3.2.27]
NSC_scaffold_contig584	166756	166757	0.68	0.76	0.73	0.71	0.6	0.72	0.63	0.71	0.74	0.54	0.62	0.66	0.7	0.65	0.75	0.65	0.7	0.68	0.67	0.63	0.62	0.61	0.68	0.57	0.58	0.62	0.56	0.65	0.69	0.56			0.72	0.69	0.7	0.64	0.59	-0.14	0.009501	+	CpG	NSC_05327_P
NSC_scaffold_contig579-589	378943	378944	0.71	0.72	0.71	0.7	0.57	0.68	0.76	0.76	0.76	0.7	0.73	0.78	0.79	0.69	0.78	0.7	0.55	0.65	0.71	0.72	0.67	0.61	0.58	0.78	0.58	0.54	0.61	0.62	0.73	0.68			0.71	0.76	0.75	0.7	0.58	-0.14	0.002653	+	CpG	NSC_03735	ko:K16384	21624.1	2414	0	polyene macrolide polyketide synthase
NSC_scaffold_contig597	874450	874451	0.7	0.69	0.74	0.75	0.77	0.66	0.67	0.71	0.68	0.56	0.57	0.68	0.63	0.64	0.52	0.55	0.63	0.68	0.65	0.59	0.69	0.7	0.65	0.65	0.55	0.55	0.61	0.68	0.64	0.62			0.71	0.69	0.6	0.64	0.57	-0.14	0.005113	+	CpG	NSC_02304_T
NSC_scaffold_contig597	874450	874451	0.7	0.69	0.74	0.75	0.77	0.66	0.67	0.71	0.68	0.56	0.57	0.68	0.63	0.64	0.52	0.55	0.63	0.68	0.65	0.59	0.69	0.7	0.65	0.65	0.55	0.55	0.61	0.68	0.64	0.62			0.71	0.69	0.6	0.64	0.57	-0.14	0.005113	+	CpG	NSC_02306	ko:-	-	-	-	-
NSC_scaffold_contig597	700447	700448	0.71	0.71	0.66	0.68	0.6	0.73	0.82	0.74	0.73	0.8	0.71	0.57	0.77	0.65	0.65	0.73	0.63	0.71	0.72	0.61	0.61	0.61	0.67	0.61	0.57	0.53	0.56	0.72	0.63	0.68			0.69	0.76	0.69	0.65	0.55	-0.14	0.002425	+	CpG	NSC_02228	ko:K08735	558.03	887.1	5.4e-267	DNA mismatch repair protein MSH2
NSC_scaffold_contig599	733523	733524	0.66	0.67	0.74	0.65	0.63	0.74	0.78	0.79	0.71	0.57	0.73	0.8	0.66	0.57	0.52	0.74	0.68	0.64	0.62	0.5	0.42	0.6	0.71	0.62	0.58	0.55	0.53	0.7	0.66	0.55			0.69	0.76	0.58	0.51	0.55	-0.14	0.009288	+	CpG	NSC_00330	ko:K11650	243.17	201.1	1.1e-59	SWI/SNF-related matrix-associated actin-dependent regulator of chromatin subfamily D
NSC_scaffold_contig592-558c-549c-548c-566	134910	134911	0.7	0.67	0.66	0.63	0.7	0.65	0.68	0.72	0.7	0.68	0.66	0.71	0.67	0.58	0.59	0.62	0.68	0.67	0.64	0.54	0.62	0.62	0.48	0.59	0.49	0.54	0.57	0.65	0.6	0.62			0.68	0.7	0.61	0.6	0.53	-0.14	0.005467	+	CpG	NSC_03954	ko:K01497	226.43	239	1.4e-71	GTP cyclohydrolase II [EC:3.5.4.25]
NSC_scaffold_contig592-558c-549c-548c-566	134910	134911	0.7	0.67	0.66	0.63	0.7	0.65	0.68	0.72	0.7	0.68	0.66	0.71	0.67	0.58	0.59	0.62	0.68	0.67	0.64	0.54	0.62	0.62	0.48	0.59	0.49	0.54	0.57	0.65	0.6	0.62			0.68	0.7	0.61	0.6	0.53	-0.14	0.005467	+	CpG	NSC_03955	ko:K06962	60.8	107.3	3.3e-31	uncharacterized protein
NSC_scaffold_contig595	313441	313442	0.62	0.65	0.67	0.68	0.59	0.63	0.78	0.63	0.67	0.66	0.56	0.6	0.73	0.63	0.65	0.67	0.66	0.61	0.62	0.63	0.53	0.52	0.48	0.63	0.48	0.56	0.48	0.62	0.63	0.59			0.65	0.69	0.67	0.59	0.51	-0.14	0.009955	+	CpG	NSC_02611	ko:K10638	561.83	529.6	3.8e-159	E3 ubiquitin-protein ligase UHRF1 [EC:2.3.2.27]
NSC_scaffold_contig594	703561	703562	0.63	0.64	0.64	0.61	0.48	0.54	0.59	0.7	0.58	0.66	0.58	0.6	0.55	0.73	0.6	0.66	0.44	0.51	0.56	0.61	0.51	0.62	0.53	0.69	0.47	0.5	0.51	0.59	0.52	0.54			0.64	0.62	0.63	0.56	0.49	-0.14	0.000327	+	CpG	NSC_03581	ko:K00606	53.67	397.1	1.6e-119	3-methyl-2-oxobutanoate hydroxymethyltransferase [EC:2.1.2.11]
NSC_scaffold_contig592-558c-549c-548c-566	490580	490581	0.61	0.62	0.59	0.57	0.65	0.59	0.52	0.52	0.45	0.59	0.5	0.51	0.53	0.4	0.57	0.65	0.5	0.54	0.49	0.56	0.45	0.35	0.55	0.72	0.49	0.48	0.43	0.54	0.64	0.59			0.61	0.5	0.5	0.5	0.47	-0.14	0.002425	+	CpG	NSC_04114	ko:K09015	265.97	383.8	4.6e-115	Fe-S cluster assembly protein SufD
NSC_scaffold_contig592-558c-549c-548c-566	490580	490581	0.61	0.62	0.59	0.57	0.65	0.59	0.52	0.52	0.45	0.59	0.5	0.51	0.53	0.4	0.57	0.65	0.5	0.54	0.49	0.56	0.45	0.35	0.55	0.72	0.49	0.48	0.43	0.54	0.64	0.59			0.61	0.5	0.5	0.5	0.47	-0.14	0.002425	+	CpG	NSC_04115	ko:-	-	-	-	-
NSC_scaffold_contig597	624087	624088	0.64	0.61	0.58	0.47	0.54	0.59	0.5	0.56	0.69	0.42	0.51	0.61	0.51	0.49	0.36	0.66	0.46	0.6	0.59	0.51	0.43	0.57	0.55	0.44	0.47	0.49	0.44	0.57	0.44	0.56			0.61	0.58	0.45	0.51	0.47	-0.14	0.003169	+	CpG	NSC_02197	ko:-	-	-	-	-
NSC_scaffold_contig599	54609	54610	0.57	0.62	0.62	0.64	0.53	0.62	0.6	0.66	0.57	0.71	0.59	0.66	0.63	0.48	0.56	0.6	0.57	0.6	0.54	0.47	0.58	0.55	0.56	0.55	0.49	0.44	0.47	0.55	0.59	0.46			0.6	0.61	0.56	0.53	0.47	-0.14	0.003481	+	CpG	NSC_00015	ko:K13983	941.97	519.1	9.9e-156	putative helicase MOV10L1 [EC:3.6.4.13]
NSC_scaffold_contig588	302825	302826	0.58	0.61	0.57	0.68	0.57	0.61	0.55	0.57	0.54	0.65	0.63	0.56	0.54	0.57	0.47	0.59	0.56	0.61	0.52	0.56	0.51	0.53	0.6	0.43	0.44	0.48	0.43	0.55	0.56	0.56			0.59	0.55	0.53	0.53	0.45	-0.14	0.002156	+	CpG	NSC_04850	ko:K22464	867.27	828.6	1e-249	fatty acid photodecarboxylase [EC:4.1.1.106]
NSC_scaffold_contig588	302825	302826	0.58	0.61	0.57	0.68	0.57	0.61	0.55	0.57	0.54	0.65	0.63	0.56	0.54	0.57	0.47	0.59	0.56	0.61	0.52	0.56	0.51	0.53	0.6	0.43	0.44	0.48	0.43	0.55	0.56	0.56			0.59	0.55	0.53	0.53	0.45	-0.14	0.002156	+	CpG	NSC_04851	ko:K11801	170.93	508.6	8.2e-153	WD repeat-containing protein 23
NSC_scaffold_contig599	1040550	1040551	0.58	0.54	0.55	0.6	0.52	0.43	0.66	0.47	0.67	0.45	0.54	0.56	0.55	0.32	0.62	0.48	0.42	0.3	0.36	0.46	0.49	0.54	0.41	0.43	0.39	0.45	0.4	0.61	0.39	0.46			0.56	0.6	0.5	0.44	0.41	-0.14	0.002919	+	CpG	NSC_00478	ko:K07226	61.07	86.3	8.7e-25	heme iron utilization protein
NSC_scaffold_contig584	183593	183594	0.61	0.55	0.53	0.52	0.53	0.57	0.56	0.46	0.55	0.58	0.5	0.67	0.53	0.49	0.72	0.53	0.55	0.6	0.54	0.47	0.46	0.47	0.5	0.56	0.41	0.41	0.44	0.58	0.66	0.5			0.56	0.52	0.58	0.49	0.42	-0.14	0.005309	+	CpG	NSC_05335	ko:-	-	-	-	-
NSC_scaffold_contig584	183593	183594	0.61	0.55	0.53	0.52	0.53	0.57	0.56	0.46	0.55	0.58	0.5	0.67	0.53	0.49	0.72	0.53	0.55	0.6	0.54	0.47	0.46	0.47	0.5	0.56	0.41	0.41	0.44	0.58	0.66	0.5			0.56	0.52	0.58	0.49	0.42	-0.14	0.005309	+	CpG	NSC_05336_P
NSC_scaffold_contig597	208068	208069	0.53	0.6	0.55	0.59	0.49	0.61	0.49	0.79	0.59	0.54	0.65	0.62	0.57	0.53	0.58	0.52	0.59	0.54	0.48	0.47	0.48	0.58	0.53	0.55	0.43	0.38	0.45	0.63	0.47	0.57			0.56	0.62	0.56	0.48	0.42	-0.14	0.008934	+	CpG	NSC_02016	ko:K05539	195.3	452	5e-136	tRNA-dihydrouridine synthase A [EC:1.-.-.-]
NSC_scaffold_contig588	179485	179486	0.51	0.45	0.52	0.31	0.52	0.47	0.55	0.41	0.33	0.4	0.46	0.42	0.34	0.41	0.43	0.3	0.51	0.5	0.37	0.42	0.33	0.34	0.39	0.41	0.35	0.32	0.39	0.43	0.33	0.45			0.49	0.43	0.39	0.37	0.35	-0.14	0.009338	+	CpG	NSC_04799	ko:K17535	332.73	278	5.7e-83	serine/threonine-protein kinase TNNI3K [EC:2.7.11.1]
NSC_scaffold_contig579-589	522561	522562	0.47	0.51	0.45	0.41	0.54	0.41	0.42	0.36	0.4	0.4	0.48	0.43	0.51	0.48	0.45	0.47	0.42	0.42	0.48	0.45	0.49	0.48	0.39	0.45	0.34	0.36	0.31	0.4	0.42	0.46			0.48	0.39	0.48	0.47	0.34	-0.14	0.003597	+	CpG	NSC_03805	ko:K05853	1352.13	1248.4	0	P-type Ca2+ transporter type 2A [EC:7.2.2.10]
NSC_scaffold_contig590	139365	139366	0.47	0.45	0.52	0.46	0.4	0.41	0.26	0.42	0.46	0.5	0.36	0.37	0.36	0.55	0.49	0.56	0.31	0.44	0.3	0.33	0.29	0.39	0.43	0.36	0.33	0.37	0.31	0.42	0.45	0.31			0.48	0.38	0.47	0.31	0.34	-0.14	0.006283	+	CpG	NSC_04553	ko:K14152	812.4	614.5	1.5e-184	phosphoribosyl-ATP pyrophosphohydrolase / phosphoribosyl-AMP cyclohydrolase / histidinol dehydrogenase [EC:3.6.1.31 3.5.4.19 1.1.1.23]
NSC_scaffold_contig590	139365	139366	0.47	0.45	0.52	0.46	0.4	0.41	0.26	0.42	0.46	0.5	0.36	0.37	0.36	0.55	0.49	0.56	0.31	0.44	0.3	0.33	0.29	0.39	0.43	0.36	0.33	0.37	0.31	0.42	0.45	0.31			0.48	0.38	0.47	0.31	0.34	-0.14	0.006283	+	CpG	NSC_04554_P
NSC_scaffold_contig598	431333	431334	0.43	0.38	0.39	0.42	0.28	0.4	0.32	0.43	0.34	0.27	0.35	0.31	0.28	0.35	0.38	0.34	0.35	0.31	0.33	0.33	0.3	0.44	0.29	0.34	0.31	0.23	0.25	0.4	0.43	0.25			0.4	0.36	0.34	0.32	0.26	-0.14	0.008656	+	CpG	NSC_01504	ko:K01456	77.2	403.3	8.4e-121	peptide-N4-(N-acetyl-beta-glucosaminyl)asparagine amidase [EC:3.5.1.52]
NSC_scaffold_contig579-589	340013	340014	0.41	0.35	0.42	0.46	0.28	0.32	0.36	0.43	0.31	0.32	0.34	0.33	0.32	0.38	0.3	0.36	0.32	0.35	0.43	0.3	0.25	0.35	0.32	0.31	0.26	0.24	0.27	0.32	0.3	0.32			0.39	0.37	0.33	0.33	0.26	-0.14	0.004399	+	CpG	NSC_03734	ko:K16420	16002.2	2556.7	0	rapamycin polyketide synthase A/B/C
NSC_scaffold_contig592-558c-549c-548c-566	373473	373474	0.36	0.42	0.39	0.4	0.21	0.34	0.36	0.22	0.27	0.25	0.33	0.33	0.38	0.28	0.41	0.39	0.36	0.3	0.34	0.3	0.36	0.36	0.33	0.34	0.25	0.24	0.25	0.37	0.26	0.3			0.39	0.28	0.36	0.33	0.25	-0.14	0.001247	+	CpG	NSC_04061	ko:K20842	438.43	11.9	0.049	T4 deoxyribonuclease IV [EC:3.1.21.9]
NSC_scaffold_contig592-558c-549c-548c-566	373473	373474	0.36	0.42	0.39	0.4	0.21	0.34	0.36	0.22	0.27	0.25	0.33	0.33	0.38	0.28	0.41	0.39	0.36	0.3	0.34	0.3	0.36	0.36	0.33	0.34	0.25	0.24	0.25	0.37	0.26	0.3			0.39	0.28	0.36	0.33	0.25	-0.14	0.001247	+	CpG	NSC_04062	ko:K13180	1608.67	9.9	0.059	ATP-dependent RNA helicase DDX26B [EC:3.6.4.-]
NSC_scaffold_contig596-571c	714450	714451	0.4	0.37	0.38	0.4	0.43	0.42	0.42	0.4	0.35	0.44	0.39	0.44	0.33	0.38	0.42	0.31	0.38	0.41	0.35	0.36	0.28	0.32	0.3	0.42	0.27	0.21	0.26	0.4	0.46	0.2			0.38	0.39	0.38	0.33	0.25	-0.14	0.002653	+	CpG	NSC_00988	ko:K18671	647.3	10.6	0.06	histone deacetylase 10 [EC:3.5.1.98]
NSC_scaffold_contig579-589	374181	374182	0.41	0.38	0.36	0.42	0.38	0.32	0.36	0.43	0.36	0.42	0.32	0.32	0.29	0.34	0.39	0.42	0.43	0.31	0.4	0.32	0.36	0.44	0.35	0.34	0.29	0.21	0.22	0.3	0.37	0.23			0.38	0.38	0.34	0.36	0.24	-0.14	0.007859	+	CpG	NSC_03735	ko:K16384	21624.1	2414	0	polyene macrolide polyketide synthase
NSC_scaffold_contig581	126499	126500	0.32	0.33	0.35	0.23	0.29	0.33	0.3	0.3	0.31	0.26	0.23	0.38	0.21	0.17	0.33	0.21	0.24	0.22	0.26	0.23	0.24	0.24	0.22	0.28	0.16	0.22	0.2	0.28	0.28	0.22			0.33	0.3	0.24	0.24	0.19	-0.14	0.002079	+	CpG	NSC_05876	ko:K09188	1415.7	42.2	5.4e-12	histone-lysine N-methyltransferase MLL3 [EC:2.1.1.43]
NSC_scaffold_contig598	431324	431325	0.31	0.29	0.31	0.27	0.3	0.22	0.21	0.32	0.3	0.21	0.21	0.26	0.27	0.26	0.28	0.32	0.3	0.27	0.25	0.27	0.22	0.32	0.25	0.23	0.21	0.15	0.13	0.23	0.3	0.27			0.3	0.28	0.27	0.25	0.16	-0.14	0.004952	+	CpG	NSC_01504	ko:K01456	77.2	403.3	8.4e-121	peptide-N4-(N-acetyl-beta-glucosaminyl)asparagine amidase [EC:3.5.1.52]
NSC_scaffold_contig572	18212	18213	0.25	0.25	0.3	0.06	0.1	0.26	0.13	0.18	0.15	0.17	0.23	0.12	0.29	0.2	0.21	0.1	0.3	0.15	0.12	0.12	0.14	0.18	0.1	0.18	0.11	0.11	0.17	0.17	0.22	0.26			0.27	0.15	0.23	0.13	0.13	-0.14	0.006299	+	CpG	NSC_06397	ko:K03841	199.77	480.3	7.4e-145	fructose-1 6-bisphosphatase I [EC:3.1.3.11]
NSC_scaffold_contig599	34756	34757	0.26	0.19	0.27	0.22	0.17	0.2	0.25	0.22	0.23	0.16	0.19	0.13	0.18	0.15	0.22	0.25	0.26	0.11	0.23	0.12	0.21	0.2	0.18	0.15	0.08	0.1	0.12	0.24	0.13	0.04			0.24	0.23	0.18	0.19	0.1	-0.14	0.0072	+	CpG	NSC_00007	ko:K01230	350.5	459.8	4.6e-138	mannosyl-oligosaccharide alpha-1 2-mannosidase [EC:3.2.1.113]
NSC_scaffold_contig599	34756	34757	0.26	0.19	0.27	0.22	0.17	0.2	0.25	0.22	0.23	0.16	0.19	0.13	0.18	0.15	0.22	0.25	0.26	0.11	0.23	0.12	0.21	0.2	0.18	0.15	0.08	0.1	0.12	0.24	0.13	0.04			0.24	0.23	0.18	0.19	0.1	-0.14	0.0072	+	CpG	NSC_00006	ko:K02916	20.23	70	6e-20	large subunit ribosomal protein L35
NSC_scaffold_ontig562c-575-591	263385	263386	0.94	0.98	0.95	0.95	0.73	0.9	0.92	0.81	0.93	0.91	0.98	0.94	0.96	0.9	0.91	0.85	0.98	0.95	0.93	0.97	0.89	0.95	0.88	0.95	0.87	0.8	0.82	0.98	0.85	0.78			0.96	0.89	0.92	0.93	0.83	-0.13	0.006214	+	CpG	NSC_03015	ko:K11493	278.03	213	3e-63	regulator of chromosome condensation
NSC_scaffold_contig598	968682	968683	0.96	0.94	0.94	0.87	0.85	0.88	0.9	0.94	0.89	0.93	0.9	0.95	0.87	0.87	0.85	0.91	0.87	0.83	0.85	0.84	0.79	0.89	0.84	0.89	0.83	0.79	0.84	0.94	0.85	0.86			0.95	0.91	0.86	0.83	0.82	-0.13	0.001608	+	CpG	NSC_01734	ko:K05288	473	571	1.9e-171	phosphatidylinositol glycan class O
NSC_scaffold_contig598	894864	894865	0.93	0.93	0.93	0.84	0.83	0.77	0.82	0.92	0.74	0.85	0.77	0.78	0.88	0.89	0.89	0.88	0.9	0.8	0.85	0.87	0.86	0.8	0.83	0.85	0.75	0.8	0.84	0.77	0.84	0.69			0.93	0.83	0.89	0.86	0.8	-0.13	0.006879	+	CpG	NSC_01696	ko:K22848	268.77	226.6	1.8e-67	diacylglycerol O-acyltransferase 2 plant [EC:2.3.1.20]
NSC_scaffold_contig599	997530	997531	0.91	0.95	0.93	0.92	0.72	0.91	0.84	0.86	0.9	0.81	0.85	0.94	0.85	0.83	0.91	0.88	0.91	0.91	0.91	0.95	0.93	0.94	0.83	0.91	0.83	0.82	0.76	0.91	0.89	0.8			0.93	0.87	0.86	0.93	0.8	-0.13	0.006867	+	CpG	NSC_00462_P
NSC_scaffold_contig594	285155	285156	0.94	0.93	0.91	0.79	0.78	0.91	0.91	0.93	0.87	0.85	0.94	1	0.92	0.92	0.87	0.95	0.84	0.93	0.83	0.89	0.89	0.8	0.84	0.89	0.83	0.74	0.81	0.86	0.92	0.92			0.93	0.9	0.9	0.87	0.79	-0.13	0.009662	+	CpG	NSC_03386	ko:-	-	-	-	-
NSC_scaffold_contig584	56548	56549	0.9	0.92	0.94	0.91	0.7	0.96	0.93	0.93	0.89	0.92	0.76	0.91	0.98	0.92	1	0.96	0.82	0.9	0.96	0.93	0.84	0.89	0.9	0.93	0.79	0.82	0.75	0.96	0.94	0.82			0.92	0.92	0.97	0.91	0.79	-0.13	0.004639	+	CpG	NSC_05275	ko:K04074	52.7	20.6	0.00013	cell division initiation protein
NSC_scaffold_contig599	623722	623723	0.95	0.91	0.91	0.91	0.75	0.86	0.83	0.94	0.8	0.81	0.74	0.96	0.9	0.88	0.89	0.86	0.78	0.72	0.85	0.92	0.87	0.84	0.88	0.88	0.81	0.83	0.75	0.9	0.82	0.88			0.92	0.86	0.89	0.88	0.8	-0.13	0.009969	+	CpG	NSC_00278	ko:K08286	351.87	76.6	6.3e-22	protein-serine/threonine kinase [EC:2.7.11.-]
NSC_scaffold_contig594	360481	360482	0.94	0.93	0.86	0.84	0.75	0.86	0.9	0.89	0.87	0.89	0.82	0.81	0.85	0.85	0.82	0.9	0.82	0.76	0.88	0.94	0.91	0.88	0.81	0.7	0.8	0.76	0.77	0.7	0.89	0.78			0.91	0.89	0.84	0.91	0.78	-0.13	0.00877	+	CpG	NSC_03420	ko:K01142	196.57	318.1	1.9e-95	exodeoxyribonuclease III [EC:3.1.11.2]
NSC_scaffold_contig594	360481	360482	0.94	0.93	0.86	0.84	0.75	0.86	0.9	0.89	0.87	0.89	0.82	0.81	0.85	0.85	0.82	0.9	0.82	0.76	0.88	0.94	0.91	0.88	0.81	0.7	0.8	0.76	0.77	0.7	0.89	0.78			0.91	0.89	0.84	0.91	0.78	-0.13	0.00877	+	CpG	NSC_03421	ko:K00108	388.93	130.3	4.3e-38	choline dehydrogenase [EC:1.1.99.1]
NSC_scaffold_contig595	736984	736985	0.91	0.88	0.94	0.83	0.74	0.85	0.81	0.92	0.8	0.85	0.8	0.9	0.9	0.85	0.89	0.79	0.77	0.82	0.95	0.85	0.87	0.84	0.81	0.81	0.77	0.76	0.81	0.82	0.85	0.84			0.91	0.84	0.88	0.89	0.78	-0.13	0.004899	+	CpG	NSC_02811	ko:K03249	200.83	313.3	4.8e-94	translation initiation factor 3 subunit F
NSC_scaffold_contig584	320502	320503	0.89	0.89	0.93	0.92	0.72	0.84	0.76	0.88	0.83	0.7	0.82	0.76	0.86	0.88	0.89	0.9	0.78	0.88	0.86	0.84	0.81	0.85	0.89	0.85	0.82	0.75	0.76	0.85	0.88	0.86			0.9	0.82	0.88	0.84	0.78	-0.13	0.007777	+	CpG	NSC_05411	ko:K13065	374.03	49.2	1.4e-13	shikimate O-hydroxycinnamoyltransferase [EC:2.3.1.133]
NSC_scaffold_contig583	106855	106856	0.9	0.9	0.9	0.9	0.8	0.91	0.89	0.94	0.86	0.82	0.79	0.84	0.92	0.91	0.96	0.95	0.9	0.91	0.92	0.83	0.87	0.88	0.89	0.87	0.78	0.8	0.73	0.91	0.89	0.93			0.9	0.9	0.93	0.87	0.77	-0.13	0.003351	+	CpG	NSC_05752	ko:K02869	92.3	14.9	0.011	large subunit ribosomal protein L12
NSC_scaffold_contig584	320502	320503	0.89	0.89	0.93	0.92	0.72	0.84	0.76	0.88	0.83	0.7	0.82	0.76	0.86	0.88	0.89	0.9	0.78	0.88	0.86	0.84	0.81	0.85	0.89	0.85	0.82	0.75	0.76	0.85	0.88	0.86			0.9	0.82	0.88	0.84	0.78	-0.13	0.007777	+	CpG	NSC_05413	ko:K01847	763.53	956.8	2.3e-288	methylmalonyl-CoA mutase [EC:5.4.99.2]
NSC_scaffold_contig594	659849	659850	0.87	0.91	0.93	0.82	0.76	0.86	0.86	0.87	0.72	0.91	0.74	0.88	0.89	0.91	0.9	0.81	0.84	0.85	0.92	0.79	0.88	0.88	0.83	0.95	0.78	0.79	0.76	0.85	0.78	0.85			0.9	0.82	0.9	0.86	0.78	-0.13	0.00302	+	CpG	NSC_03560	ko:K11798	2277.4	567.5	3e-170	bromodomain and WD repeat domain containing protein 1/3
NSC_scaffold_contig583	106855	106856	0.9	0.9	0.9	0.9	0.8	0.91	0.89	0.94	0.86	0.82	0.79	0.84	0.92	0.91	0.96	0.95	0.9	0.91	0.92	0.83	0.87	0.88	0.89	0.87	0.78	0.8	0.73	0.91	0.89	0.93			0.9	0.9	0.93	0.87	0.77	-0.13	0.003351	+	CpG	NSC_05753	ko:K16547	161.37	11.3	0.041	protein NEDD1
NSC_scaffold_contig599	1417223	1417224	0.92	0.87	0.89	0.93	0.76	0.89	0.81	0.89	0.74	0.71	0.76	0.81	0.9	0.83	0.72	0.91	0.78	0.87	0.89	0.9	0.76	0.82	0.84	0.84	0.77	0.78	0.74	0.93	0.75	0.86			0.89	0.81	0.82	0.85	0.76	-0.13	0.002321	+	CpG	NSC_00644	ko:K21768	277.17	50.8	3.8e-14	tubulin-specific chaperone E
NSC_scaffold_ontig562c-575-591	164203	164204	0.88	0.89	0.89	0.72	0.62	0.81	0.83	0.73	0.83	0.74	0.87	0.71	0.89	0.81	0.79	0.82	0.82	0.85	0.78	0.72	0.8	0.83	0.84	0.77	0.8	0.74	0.72	0.82	0.81	0.63			0.89	0.8	0.83	0.77	0.75	-0.13	0.005348	+	CpG	NSC_02968	ko:-	-	-	-	-
NSC_scaffold_contig595	456219	456220	0.89	0.93	0.86	0.85	0.64	0.85	0.79	0.92	0.85	0.84	0.74	0.79	0.89	0.92	0.86	0.84	0.77	0.65	0.74	0.92	0.77	0.85	0.81	0.89	0.78	0.79	0.73	0.85	0.88	0.82			0.89	0.85	0.89	0.81	0.77	-0.13	0.009969	+	CpG	NSC_02678	ko:-	-	-	-	-
NSC_scaffold_contig598	86331	86332	0.85	0.88	0.9	0.79	0.82	0.83	0.77	0.85	0.84	0.8	0.75	0.85	0.89	0.78	0.88	0.83	0.84	0.8	0.87	0.81	0.78	0.84	0.8	0.86	0.78	0.76	0.71	0.82	0.81	0.73			0.88	0.82	0.85	0.82	0.75	-0.13	0.007546	+	CpG	NSC_01352	ko:K03254	120.73	829.6	1.1e-249	translation initiation factor 3 subunit A
NSC_scaffold_contig594	623051	623052	0.87	0.84	0.9	0.79	0.64	0.85	0.76	0.88	0.76	0.82	0.73	0.72	0.85	0.84	0.85	0.8	0.67	0.82	0.76	0.86	0.83	0.78	0.84	0.84	0.7	0.77	0.74	0.73	0.82	0.88			0.87	0.8	0.85	0.82	0.74	-0.13	0.00749	+	CpG	NSC_03544	ko:K20182	188.13	444.9	2e-133	vacuolar protein sorting-associated protein 33A
NSC_scaffold_contig597	893100	893101	0.87	0.84	0.89	0.78	0.66	0.85	0.72	0.86	0.87	0.78	0.79	0.78	0.79	0.85	0.85	0.73	0.78	0.8	0.79	0.79	0.81	0.7	0.87	0.78	0.72	0.72	0.76	0.82	0.69	0.75			0.87	0.82	0.83	0.8	0.73	-0.13	0.002496	+	CpG	NSC_02314	ko:K08218	210.5	73.9	3.7e-21	MFS transporter PAT family beta-lactamase induction signal transducer AmpG
NSC_scaffold_contig596-571c	309309	309310	0.9	0.88	0.84	0.87	0.75	0.77	0.7	0.85	0.71	0.75	0.75	0.8	0.76	0.69	0.83	0.84	0.88	0.79	0.74	0.76	0.88	0.83	0.76	0.81	0.72	0.78	0.72	0.82	0.76	0.79			0.87	0.75	0.76	0.79	0.74	-0.13	0.00749	+	CpG	NSC_00823	ko:K04034	260.57	36.4	1.1e-09	anaerobic magnesium-protoporphyrin IX monomethyl ester cyclase [EC:1.21.98.3]
NSC_scaffold_contig599	696742	696743	0.86	0.9	0.84	0.85	0.79	0.9	0.79	0.84	0.89	0.94	0.81	0.88	0.85	0.81	0.87	0.88	0.76	0.85	0.88	0.93	0.84	0.91	0.85	0.83	0.72	0.76	0.74	0.89	0.83	0.85			0.87	0.84	0.84	0.88	0.74	-0.13	0.003863	+	CpG	NSC_00314	ko:-	-	-	-	-
NSC_scaffold_contig572	65096	65097	0.81	0.84	0.89	0.8	0.56	0.83	0.76	0.77	0.77	0.85	0.79	0.82	0.86	0.78	0.78	0.75	0.72	0.81	0.83	0.63	0.77	0.7	0.73	0.88	0.73	0.73	0.68	0.77	0.78	0.77			0.85	0.77	0.81	0.74	0.71	-0.13	0.009662	+	CpG	NSC_06418	ko:K03234	849.3	1426	0	elongation factor 2
NSC_scaffold_contig593-552c	619429	619430	0.87	0.84	0.84	0.84	0.72	0.83	0.76	0.81	0.86	0.88	0.84	0.76	0.8	0.79	0.9	0.89	0.86	0.76	0.8	0.71	0.86	0.81	0.81	0.86	0.75	0.73	0.67	0.83	0.82	0.82			0.85	0.81	0.83	0.79	0.72	-0.13	0.006879	+	CpG	NSC_04483	ko:K01778	61.4	346.9	3.3e-104	diaminopimelate epimerase [EC:5.1.1.7]
NSC_scaffold_contig595	18664	18665	0.88	0.83	0.84	0.83	0.64	0.88	0.88	0.98	0.8	0.8	0.8	0.76	0.83	0.84	0.79	0.78	0.75	0.74	0.82	0.8	0.78	0.82	0.84	0.79	0.72	0.73	0.7	0.73	0.82	0.78			0.85	0.89	0.82	0.8	0.72	-0.13	0.001641	+	CpG	NSC_02481	ko:K06210	98.17	284.1	3.4e-85	nicotinamide mononucleotide adenylyltransferase [EC:2.7.7.1 2.7.7.18]
NSC_scaffold_contig597	772018	772019	0.82	0.87	0.85	0.88	0.76	0.87	0.83	0.79	0.84	0.79	0.78	0.86	0.83	0.8	0.8	0.74	0.79	0.76	0.77	0.86	0.63	0.72	0.76	0.82	0.75	0.68	0.72	0.85	0.73	0.78			0.85	0.82	0.81	0.75	0.72	-0.13	0.006465	+	CpG	NSC_02260	ko:K08913	509.7	419.8	1.3e-126	light-harvesting complex II chlorophyll a/b binding protein 2
NSC_scaffold_contig564	26521	26522	0.83	0.87	0.86	0.85	0.74	0.79	0.81	0.78	0.81	0.75	0.89	0.79	0.93	0.98	0.93	0.82	0.78	0.68	0.74	0.8	0.71	0.86	0.85	0.85	0.73	0.68	0.76	0.89	0.82	0.88			0.85	0.8	0.95	0.75	0.72	-0.13	0.007745	+	CpG	NSC_06667	ko:K14007	212.17	929.9	5.8e-280	protein transport protein SEC24
NSC_scaffold_contig595	18664	18665	0.88	0.83	0.84	0.83	0.64	0.88	0.88	0.98	0.8	0.8	0.8	0.76	0.83	0.84	0.79	0.78	0.75	0.74	0.82	0.8	0.78	0.82	0.84	0.79	0.72	0.73	0.7	0.73	0.82	0.78			0.85	0.89	0.82	0.8	0.72	-0.13	0.001641	+	CpG	NSC_02482	ko:K00893	384.5	205.8	3e-61	deoxycitidine kinase [EC:2.7.1.74]
NSC_scaffold_contig594	120389	120390	0.84	0.83	0.89	0.8	0.63	0.81	0.9	0.84	0.78	0.65	0.8	0.89	0.69	0.74	0.85	0.76	0.67	0.8	0.79	0.87	0.74	0.79	0.73	0.78	0.73	0.71	0.72	0.84	0.71	0.67			0.85	0.84	0.76	0.8	0.72	-0.13	0.002364	+	CpG	NSC_03311	ko:K14641	318.67	510.4	1.4e-153	apyrase [EC:3.6.1.5]
NSC_scaffold_contig564	26521	26522	0.83	0.87	0.86	0.85	0.74	0.79	0.81	0.78	0.81	0.75	0.89	0.79	0.93	0.98	0.93	0.82	0.78	0.68	0.74	0.8	0.71	0.86	0.85	0.85	0.73	0.68	0.76	0.89	0.82	0.88			0.85	0.8	0.95	0.75	0.72	-0.13	0.007745	+	CpG	NSC_06668	ko:K01466	363.7	499.9	2.2e-150	allantoinase [EC:3.5.2.5]
NSC_scaffold_contig568-546-580	267263	267264	0.84	0.87	0.84	0.82	0.75	0.76	0.81	0.83	0.74	0.7	0.76	0.79	0.86	0.79	0.83	0.85	0.71	0.76	0.8	0.83	0.78	0.74	0.78	0.87	0.76	0.72	0.68	0.83	0.81	0.79			0.85	0.79	0.83	0.8	0.72	-0.13	0.006672	+	CpG	NSC_05207	ko:K14811	589.53	726.8	5.6e-219	ATP-dependent RNA helicase DBP3 [EC:3.6.4.13]
NSC_scaffold_contig593-552c	619429	619430	0.87	0.84	0.84	0.84	0.72	0.83	0.76	0.81	0.86	0.88	0.84	0.76	0.8	0.79	0.9	0.89	0.86	0.76	0.8	0.71	0.86	0.81	0.81	0.86	0.75	0.73	0.67	0.83	0.82	0.82			0.85	0.81	0.83	0.79	0.72	-0.13	0.006879	+	CpG	NSC_04482_T
NSC_scaffold_contig572	65096	65097	0.81	0.84	0.89	0.8	0.56	0.83	0.76	0.77	0.77	0.85	0.79	0.82	0.86	0.78	0.78	0.75	0.72	0.81	0.83	0.63	0.77	0.7	0.73	0.88	0.73	0.73	0.68	0.77	0.78	0.77			0.85	0.77	0.81	0.74	0.71	-0.13	0.009662	+	CpG	NSC_06417_T
NSC_scaffold_contig596-571c	13481	13482	0.83	0.84	0.84	0.67	0.66	0.82	0.76	0.85	0.76	0.71	0.79	0.88	0.84	0.82	0.83	0.76	0.73	0.84	0.84	0.81	0.75	0.82	0.77	0.81	0.7	0.74	0.68	0.83	0.75	0.82			0.84	0.79	0.83	0.8	0.71	-0.13	0.001929	+	CpG	NSC_00711	ko:K01817	171.4	192.3	4.5e-57	phosphoribosylanthranilate isomerase [EC:5.3.1.24]
NSC_scaffold_contig555-550-574	54326	54327	0.84	0.83	0.84	0.88	0.69	0.81	0.69	0.75	0.8	0.79	0.74	0.84	0.83	0.68	0.79	0.87	0.75	0.83	0.78	0.85	0.82	0.83	0.77	0.87	0.74	0.67	0.71	0.82	0.9	0.88			0.84	0.75	0.77	0.82	0.71	-0.13	0.003194	+	CpG	NSC_06174	ko:K09503	537.83	480.5	1.3e-144	DnaJ homolog subfamily A member 2
NSC_scaffold_contig596-571c	13481	13482	0.83	0.84	0.84	0.67	0.66	0.82	0.76	0.85	0.76	0.71	0.79	0.88	0.84	0.82	0.83	0.76	0.73	0.84	0.84	0.81	0.75	0.82	0.77	0.81	0.7	0.74	0.68	0.83	0.75	0.82			0.84	0.79	0.83	0.8	0.71	-0.13	0.001929	+	CpG	NSC_00710	ko:K02904	52.07	37	9.6e-10	large subunit ribosomal protein L29
NSC_scaffold_contig596-571c	434812	434813	0.84	0.87	0.81	0.9	0.77	0.74	0.82	0.87	0.73	0.76	0.8	0.93	0.76	0.8	0.8	0.87	0.75	0.78	0.77	0.77	0.76	0.79	0.67	0.84	0.73	0.69	0.71	0.81	0.78	0.83			0.84	0.81	0.79	0.77	0.71	-0.13	0.003351	+	CpG	NSC_00882	ko:K13248	258.5	159.3	4e-47	pyridoxal phosphate phosphatase PHOSPHO2 [EC:3.1.3.74]
NSC_scaffold_contig596-571c	246911	246912	0.8	0.83	0.88	0.89	0.76	0.9	0.8	0.91	0.79	0.81	0.77	0.87	0.8	0.8	0.85	0.8	0.82	0.82	0.94	0.8	0.76	0.88	0.71	0.77	0.7	0.7	0.72	0.81	0.86	0.86			0.84	0.83	0.82	0.83	0.71	-0.13	0.005858	+	CpG	NSC_00803	ko:K11127	492.6	284.6	4.2e-85	telomerase protein component 1
NSC_scaffold_contig570	19552	19553	0.84	0.82	0.83	0.79	0.64	0.73	0.82	0.92	0.71	0.9	0.81	0.71	0.79	0.85	0.93	0.87	0.74	0.67	0.82	0.74	0.85	0.73	0.82	0.68	0.74	0.7	0.67	0.74	0.85	0.82			0.83	0.82	0.86	0.8	0.7	-0.13	0.003863	+	CpG	NSC_06475	ko:K13974	-	11.1	0.12	calcium-binding protein
NSC_scaffold_contig599	34587	34588	0.86	0.82	0.82	0.82	0.82	0.83	0.83	0.86	0.84	0.77	0.84	0.88	0.77	0.81	0.81	0.8	0.89	0.85	0.79	0.78	0.83	0.81	0.81	0.79	0.73	0.66	0.73	0.83	0.71	0.79			0.83	0.84	0.8	0.8	0.71	-0.13	0.009217	+	CpG	NSC_00007	ko:K01230	350.5	459.8	4.6e-138	mannosyl-oligosaccharide alpha-1 2-mannosidase [EC:3.2.1.113]
NSC_scaffold_ontig562c-575-591	451241	451242	0.77	0.85	0.86	0.9	0.73	0.86	0.86	0.81	0.74	0.82	0.78	0.91	0.83	0.85	0.77	0.82	0.81	0.77	0.79	0.84	0.82	0.82	0.72	0.88	0.69	0.69	0.7	0.78	0.82	0.75			0.83	0.8	0.82	0.82	0.69	-0.13	0.009662	+	CpG	NSC_03097	ko:K00853	366	309.3	2.1e-92	L-ribulokinase [EC:2.7.1.16]
NSC_scaffold_contig599	34587	34588	0.86	0.82	0.82	0.82	0.82	0.83	0.83	0.86	0.84	0.77	0.84	0.88	0.77	0.81	0.81	0.8	0.89	0.85	0.79	0.78	0.83	0.81	0.81	0.79	0.73	0.66	0.73	0.83	0.71	0.79			0.83	0.84	0.8	0.8	0.71	-0.13	0.009217	+	CpG	NSC_00006	ko:K02916	20.23	70	6e-20	large subunit ribosomal protein L35
NSC_scaffold_contig595	34020	34021	0.81	0.84	0.83	0.75	0.7	0.75	0.71	0.89	0.78	0.72	0.75	0.83	0.73	0.82	0.87	0.68	0.73	0.88	0.81	0.69	0.86	0.69	0.7	0.88	0.67	0.71	0.71	0.86	0.84	0.88			0.83	0.79	0.81	0.79	0.7	-0.13	0.001244	+	CpG	NSC_02491	ko:K03257	656.87	747.4	1.5e-225	translation initiation factor 4A
NSC_scaffold_ontig562c-575-591	451241	451242	0.77	0.85	0.86	0.9	0.73	0.86	0.86	0.81	0.74	0.82	0.78	0.91	0.83	0.85	0.77	0.82	0.81	0.77	0.79	0.84	0.82	0.82	0.72	0.88	0.69	0.69	0.7	0.78	0.82	0.75			0.83	0.8	0.82	0.82	0.69	-0.13	0.009662	+	CpG	NSC_03096	ko:K12867	135.9	1074.6	0	pre-mRNA-splicing factor SYF1
NSC_scaffold_contig590	504900	504901	0.79	0.83	0.86	0.77	0.76	0.81	0.9	0.92	0.81	0.89	0.77	0.78	0.83	0.78	0.82	0.77	0.76	0.67	0.87	0.81	0.74	0.79	0.74	0.77	0.71	0.66	0.71	0.79	0.76	0.81			0.83	0.88	0.81	0.81	0.69	-0.13	0.007081	+	CpG	NSC_04710	ko:-	-	-	-	-
NSC_scaffold_contig581	257074	257075	0.79	0.86	0.82	0.83	0.69	0.8	0.72	0.82	0.78	0.73	0.76	0.82	0.81	0.85	0.77	0.77	0.79	0.71	0.8	0.77	0.82	0.8	0.73	0.82	0.71	0.71	0.65	0.8	0.62	0.57			0.82	0.77	0.81	0.8	0.69	-0.13	0.009436	+	CpG	NSC_05927	ko:K02184	782.87	62.7	8.7e-18	formin 2
NSC_scaffold_contig597	538434	538435	0.83	0.82	0.82	0.84	0.78	0.76	0.82	0.8	0.73	0.73	0.74	0.79	0.71	0.71	0.72	0.74	0.78	0.68	0.7	0.79	0.74	0.73	0.76	0.68	0.67	0.71	0.69	0.78	0.8	0.71			0.82	0.78	0.71	0.74	0.69	-0.13	0.000376	+	CpG	NSC_02164	ko:K07199	103.47	247.4	6.4e-74	5'-AMP-activated protein kinase regulatory beta subunit
NSC_scaffold_contig565	11170	11171	0.81	0.83	0.81	0.73	0.75	0.79	0.72	0.79	0.8	0.71	0.83	0.83	0.78	0.73	0.89	0.79	0.79	0.76	0.79	0.82	0.77	0.79	0.75	0.72	0.67	0.7	0.7	0.8	0.81	0.78			0.82	0.77	0.8	0.79	0.69	-0.13	0.000458	+	CpG	NSC_06590	ko:K03025	65.6	276.6	1e-82	DNA-directed RNA polymerase III subunit RPC6
NSC_scaffold_contig597	538434	538435	0.83	0.82	0.82	0.84	0.78	0.76	0.82	0.8	0.73	0.73	0.74	0.79	0.71	0.71	0.72	0.74	0.78	0.68	0.7	0.79	0.74	0.73	0.76	0.68	0.67	0.71	0.69	0.78	0.8	0.71			0.82	0.78	0.71	0.74	0.69	-0.13	0.000376	+	CpG	NSC_02163_T
NSC_scaffold_contig565	11170	11171	0.81	0.83	0.81	0.73	0.75	0.79	0.72	0.79	0.8	0.71	0.83	0.83	0.78	0.73	0.89	0.79	0.79	0.76	0.79	0.82	0.77	0.79	0.75	0.72	0.67	0.7	0.7	0.8	0.81	0.78			0.82	0.77	0.8	0.79	0.69	-0.13	0.000458	+	CpG	NSC_06589_T
NSC_scaffold_contig599	1417203	1417204	0.84	0.84	0.79	0.82	0.85	0.89	0.83	0.78	0.81	0.91	0.75	0.84	0.76	0.84	0.65	0.69	0.78	0.71	0.81	0.77	0.69	0.82	0.68	0.86	0.72	0.67	0.69	0.92	0.65	0.53			0.82	0.81	0.75	0.76	0.69	-0.13	0.004182	+	CpG	NSC_00644	ko:K21768	277.17	50.8	3.8e-14	tubulin-specific chaperone E
NSC_scaffold_contig581	257074	257075	0.79	0.86	0.82	0.83	0.69	0.8	0.72	0.82	0.78	0.73	0.76	0.82	0.81	0.85	0.77	0.77	0.79	0.71	0.8	0.77	0.82	0.8	0.73	0.82	0.71	0.71	0.65	0.8	0.62	0.57			0.82	0.77	0.81	0.8	0.69	-0.13	0.009436	+	CpG	NSC_05926_T
NSC_scaffold_contig592-558c-549c-548c-566	47903	47904	0.8	0.82	0.8	0.71	0.7	0.84	0.87	0.87	0.79	0.72	0.84	0.8	0.81	0.8	0.79	0.77	0.84	0.78	0.86	0.73	0.85	0.91	0.74	0.83	0.73	0.67	0.64	0.73	0.76	0.74			0.81	0.84	0.8	0.81	0.68	-0.13	0.009716	+	CpG	NSC_03911	ko:K15193	31.43	54	1e-14	protein SPT2
NSC_scaffold_contig598	489972	489973	0.79	0.81	0.81	0.81	0.67	0.75	0.71	0.84	0.83	0.74	0.75	0.79	0.76	0.74	0.81	0.76	0.71	0.72	0.81	0.79	0.73	0.71	0.74	0.88	0.64	0.67	0.71	0.8	0.73	0.79			0.8	0.79	0.77	0.78	0.67	-0.13	0.003674	-	CpG	NSC_01533	ko:K13511	85.8	261.5	2.6e-78	monolysocardiolipin acyltransferase [EC:2.3.1.-]
NSC_scaffold_contig588	389338	389339	0.8	0.81	0.79	0.79	0.84	0.76	0.71	0.78	0.72	0.78	0.8	0.85	0.88	0.83	0.85	0.79	0.81	0.78	0.71	0.75	0.73	0.69	0.81	0.79	0.71	0.65	0.65	0.79	0.78	0.78			0.8	0.74	0.85	0.73	0.67	-0.13	0.003351	+	CpG	NSC_04893	ko:K14843	87.87	612.9	2.2e-184	pescadillo
NSC_scaffold_contig596-571c	409588	409589	0.76	0.8	0.8	0.74	0.66	0.74	0.79	0.81	0.8	0.77	0.69	0.71	0.75	0.79	0.7	0.73	0.69	0.7	0.8	0.65	0.64	0.64	0.72	0.77	0.67	0.63	0.67	0.74	0.72	0.65			0.79	0.8	0.75	0.7	0.66	-0.13	0.002321	+	CpG	NSC_00871	ko:K01958	709.3	1724.4	0	pyruvate carboxylase [EC:6.4.1.1]
NSC_scaffold_contig597	206422	206423	0.79	0.8	0.79	0.83	0.6	0.76	0.82	0.78	0.78	0.8	0.77	0.8	0.76	0.7	0.76	0.71	0.81	0.77	0.82	0.78	0.65	0.71	0.77	0.76	0.63	0.7	0.65	0.78	0.72	0.71			0.79	0.79	0.74	0.75	0.66	-0.13	0.003198	+	CpG	NSC_02015	ko:K15188	180.93	130.2	4.2e-38	cyclin T
NSC_scaffold_contig572	101098	101099	0.79	0.81	0.78	0.71	0.7	0.76	0.71	0.68	0.77	0.72	0.79	0.76	0.74	0.81	0.8	0.73	0.76	0.68	0.7	0.84	0.81	0.8	0.73	0.8	0.63	0.68	0.67	0.76	0.82	0.83			0.79	0.72	0.78	0.78	0.66	-0.13	0.001641	+	CpG	NSC_06434	ko:K19525	981.2	401.4	2.7e-120	vacuolar protein sorting-associated protein 13A/C
NSC_scaffold_contig597	206422	206423	0.79	0.8	0.79	0.83	0.6	0.76	0.82	0.78	0.78	0.8	0.77	0.8	0.76	0.7	0.76	0.71	0.81	0.77	0.82	0.78	0.65	0.71	0.77	0.76	0.63	0.7	0.65	0.78	0.72	0.71			0.79	0.79	0.74	0.75	0.66	-0.13	0.003198	+	CpG	NSC_02014_T
NSC_scaffold_contig593-552c	114105	114106	0.76	0.82	0.76	0.64	0.83	0.76	0.77	0.73	0.73	0.81	0.72	0.79	0.71	0.73	0.76	0.7	0.78	0.78	0.73	0.74	0.77	0.73	0.68	0.72	0.66	0.68	0.62	0.78	0.71	0.74			0.78	0.74	0.73	0.75	0.65	-0.13	0.008971	+	CpG	NSC_04251	ko:K10895	137.3	202.1	5.7e-60	fanconi anemia group I protein
NSC_scaffold_contig561	26344	26345	0.77	0.79	0.79	0.75	0.65	0.73	0.8	0.77	0.77	0.72	0.64	0.75	0.73	0.79	0.74	0.7	0.75	0.85	0.76	0.81	0.67	0.77	0.69	0.73	0.69	0.66	0.62	0.74	0.75	0.73			0.78	0.78	0.75	0.75	0.66	-0.13	0.004042	+	CpG	NSC_06692	ko:K14018	196.07	631.2	8.6e-190	phospholipase A-2-activating protein
NSC_scaffold_contig593-552c	114105	114106	0.76	0.82	0.76	0.64	0.83	0.76	0.77	0.73	0.73	0.81	0.72	0.79	0.71	0.73	0.76	0.7	0.78	0.78	0.73	0.74	0.77	0.73	0.68	0.72	0.66	0.68	0.62	0.78	0.71	0.74			0.78	0.74	0.73	0.75	0.65	-0.13	0.008971	+	CpG	NSC_04250	ko:K13806	128.27	300.3	1.4e-89	sn1-specific diacylglycerol lipase [EC:3.1.1.-]
NSC_scaffold_contig593-552c	475579	475580	0.8	0.78	0.77	0.74	0.67	0.9	0.94	0.79	0.75	0.78	0.74	0.88	0.75	0.87	0.81	0.7	0.56	0.82	0.83	0.74	0.66	0.82	0.79	0.8	0.68	0.66	0.62	0.6	0.67	0.75			0.78	0.83	0.81	0.74	0.65	-0.13	0.002743	+	CpG	NSC_04416	ko:K20046	441.87	56	9.9e-16	actin cytoskeleton-regulatory complex protein SLA1
NSC_scaffold_contig593-552c	475579	475580	0.8	0.78	0.77	0.74	0.67	0.9	0.94	0.79	0.75	0.78	0.74	0.88	0.75	0.87	0.81	0.7	0.56	0.82	0.83	0.74	0.66	0.82	0.79	0.8	0.68	0.66	0.62	0.6	0.67	0.75			0.78	0.83	0.81	0.74	0.65	-0.13	0.002743	+	CpG	NSC_04417	ko:K23048	292.33	203.4	3.5e-60	RING finger protein unkempt
NSC_scaffold_contig573	51140	51141	0.8	0.77	0.77	0.67	0.76	0.74	0.54	0.69	0.77	0.66	0.73	0.67	0.62	0.73	0.89	0.78	0.79	0.6	0.61	0.68	0.83	0.82	0.81	0.67	0.69	0.63	0.64	0.75	0.63	0.87			0.78	0.67	0.75	0.71	0.65	-0.13	0.003863	+	CpG	NSC_06343_T
NSC_scaffold_contig573	51140	51141	0.8	0.77	0.77	0.67	0.76	0.74	0.54	0.69	0.77	0.66	0.73	0.67	0.62	0.73	0.89	0.78	0.79	0.6	0.61	0.68	0.83	0.82	0.81	0.67	0.69	0.63	0.64	0.75	0.63	0.87			0.78	0.67	0.75	0.71	0.65	-0.13	0.003863	+	CpG	NSC_06344	ko:K20855	477.8	161.8	8.9e-48	beta-1 3-galactosyltransferase 1/2/3/4/5/7/8 [EC:2.4.1.-]
NSC_scaffold_contig594	409071	409072	0.81	0.76	0.74	0.76	0.75	0.79	0.73	0.76	0.8	0.82	0.73	0.83	0.88	0.75	0.78	0.73	0.72	0.71	0.76	0.7	0.71	0.74	0.8	0.87	0.62	0.65	0.66	0.76	0.78	0.8			0.77	0.76	0.8	0.72	0.64	-0.13	0.006214	+	CpG	NSC_03441	ko:K02936	69.63	13.2	0.018	large subunit ribosomal protein L7Ae
NSC_scaffold_ontig562c-575-591	291151	291152	0.76	0.78	0.77	0.8	0.73	0.71	0.81	0.83	0.65	0.71	0.65	0.7	0.78	0.71	0.7	0.89	0.83	0.64	0.77	0.77	0.62	0.56	0.86	0.81	0.64	0.68	0.61	0.67	0.76	0.65			0.77	0.76	0.73	0.72	0.64	-0.13	0.003863	+	CpG	NSC_03027	ko:K14726	376.47	237.4	7.4e-71	solute carrier family 9 (sodium/hydrogen exchanger) member 10/11
NSC_scaffold_contig594	409071	409072	0.81	0.76	0.74	0.76	0.75	0.79	0.73	0.76	0.8	0.82	0.73	0.83	0.88	0.75	0.78	0.73	0.72	0.71	0.76	0.7	0.71	0.74	0.8	0.87	0.62	0.65	0.66	0.76	0.78	0.8			0.77	0.76	0.8	0.72	0.64	-0.13	0.006214	+	CpG	NSC_03440_T
NSC_scaffold_contig595	128834	128835	0.74	0.79	0.74	0.68	0.68	0.74	0.8	0.84	0.86	0.73	0.74	0.88	0.68	0.56	0.6	0.67	0.81	0.87	0.7	0.64	0.66	0.64	0.57	0.61	0.6	0.63	0.66	0.74	0.62	0.66			0.76	0.83	0.61	0.67	0.63	-0.13	0.006214	+	CpG	NSC_02540	ko:K11838	305.33	87.1	3.4e-25	ubiquitin carboxyl-terminal hydrolase 7 [EC:3.4.19.12]
NSC_scaffold_ontig562c-575-591	255149	255150	0.78	0.75	0.75	0.81	0.66	0.77	0.73	0.68	0.68	0.76	0.61	0.82	0.77	0.71	0.76	0.74	0.67	0.63	0.8	0.76	0.71	0.74	0.67	0.78	0.65	0.63	0.62	0.81	0.71	0.72			0.76	0.7	0.75	0.76	0.63	-0.13	0.000685	+	CpG	NSC_03013	ko:-	-	-	-	-
NSC_scaffold_contig597	750138	750139	0.74	0.74	0.8	0.72	0.62	0.69	0.74	0.72	0.75	0.74	0.74	0.75	0.74	0.69	0.76	0.74	0.69	0.71	0.74	0.77	0.69	0.74	0.73	0.73	0.63	0.64	0.62	0.7	0.7	0.65			0.76	0.74	0.73	0.73	0.63	-0.13	0.003351	+	CpG	NSC_02252	ko:K11271	92.67	284	6e-85	sister chromatid cohesion protein DCC1
NSC_scaffold_contig594	504064	504065	0.76	0.79	0.73	0.74	0.7	0.77	0.7	0.73	0.64	0.69	0.7	0.64	0.76	0.75	0.65	0.76	0.61	0.71	0.65	0.74	0.58	0.69	0.73	0.74	0.65	0.6	0.63	0.64	0.68	0.61			0.76	0.69	0.72	0.66	0.63	-0.13	0.004135	+	CpG	NSC_03487	ko:-	-	-	-	-
NSC_scaffold_contig594	504064	504065	0.76	0.79	0.73	0.74	0.7	0.77	0.7	0.73	0.64	0.69	0.7	0.64	0.76	0.75	0.65	0.76	0.61	0.71	0.65	0.74	0.58	0.69	0.73	0.74	0.65	0.6	0.63	0.64	0.68	0.61			0.76	0.69	0.72	0.66	0.63	-0.13	0.004135	+	CpG	NSC_03488_T
NSC_scaffold_contig592-558c-549c-548c-566	421932	421933	0.8	0.73	0.76	0.71	0.66	0.8	0.82	0.77	0.79	0.74	0.74	0.69	0.8	0.7	0.71	0.72	0.77	0.75	0.74	0.67	0.8	0.72	0.71	0.7	0.62	0.65	0.64	0.63	0.83	0.84			0.76	0.79	0.74	0.74	0.64	-0.13	0.004597	+	CpG	NSC_04081	ko:K11840	1012.17	608.9	9.4e-183	ubiquitin carboxyl-terminal hydrolase 9/24 [EC:3.4.19.12]
NSC_scaffold_contig577	35221	35222	0.77	0.79	0.73	0.74	0.72	0.76	0.79	0.79	0.75	0.72	0.7	0.76	0.75	0.78	0.76	0.7	0.68	0.76	0.71	0.64	0.68	0.75	0.73	0.76	0.65	0.65	0.61	0.75	0.74	0.63			0.76	0.78	0.76	0.68	0.64	-0.13	0.004597	+	CpG	NSC_06258	ko:K08371	99.23	34	6.9e-09	cytochrome b-561 domain containing protein 2
NSC_scaffold_contig596-571c	1289920	1289921	0.77	0.73	0.79	0.72	0.83	0.77	0.69	0.68	0.69	0.88	0.7	0.69	0.68	0.78	0.75	0.73	0.71	0.64	0.71	0.75	0.56	0.71	0.75	0.78	0.64	0.61	0.66	0.76	0.78	0.68			0.76	0.69	0.74	0.67	0.64	-0.13	0.005181	+	CpG	NSC_01239	ko:K17681	206.8	610.2	1.5e-183	ATPase family AAA domain-containing protein 3A/B
NSC_scaffold_contig595	128834	128835	0.74	0.79	0.74	0.68	0.68	0.74	0.8	0.84	0.86	0.73	0.74	0.88	0.68	0.56	0.6	0.67	0.81	0.87	0.7	0.64	0.66	0.64	0.57	0.61	0.6	0.63	0.66	0.74	0.62	0.66			0.76	0.83	0.61	0.67	0.63	-0.13	0.006214	+	CpG	NSC_02541_T
NSC_scaffold_contig599	289395	289396	0.75	0.74	0.77	0.68	0.59	0.66	0.69	0.65	0.7	0.58	0.63	0.61	0.75	0.64	0.62	0.65	0.7	0.57	0.73	0.76	0.71	0.69	0.7	0.65	0.63	0.6	0.64	0.75	0.72	0.69			0.75	0.68	0.67	0.73	0.62	-0.13	0.000952	+	CpG	NSC_00126	ko:K05665	1550.47	1360.7	0	ATP-binding cassette subfamily C (CFTR/MRP) member 1 [EC:7.6.2.3]
NSC_scaffold_contig578	4902	4903	0.75	0.74	0.75	0.72	0.75	0.67	0.68	0.73	0.74	0.74	0.59	0.71	0.79	0.66	0.69	0.61	0.71	0.68	0.7	0.65	0.6	0.63	0.55	0.66	0.62	0.61	0.63	0.66	0.67	0.51			0.75	0.72	0.71	0.65	0.62	-0.13	4.5e-05	+	CpG	NSC_06060	ko:K07556	119.3	226.8	1.1e-67	ATP synthase mitochondrial F1 complex assembly factor 2
NSC_scaffold_contig598	899526	899527	0.73	0.73	0.76	0.74	0.68	0.75	0.8	0.86	0.82	0.77	0.77	0.8	0.78	0.61	0.79	0.69	0.65	0.77	0.54	0.7	0.69	0.67	0.62	0.72	0.6	0.58	0.65	0.75	0.72	0.71			0.74	0.83	0.73	0.64	0.61	-0.13	0.004899	+	CpG	NSC_01699	ko:K03018	1314.37	1190.8	0	DNA-directed RNA polymerase III subunit RPC1 [EC:2.7.7.6]
NSC_scaffold_contig588	90024	90025	0.71	0.74	0.75	0.76	0.66	0.74	0.8	0.76	0.77	0.76	0.79	0.66	0.72	0.68	0.74	0.73	0.72	0.74	0.65	0.64	0.63	0.65	0.77	0.71	0.65	0.58	0.59	0.75	0.67	0.64			0.73	0.78	0.71	0.64	0.61	-0.13	0.007091	+	CpG	NSC_04765	ko:K14575	822.4	685.1	5.5e-206	AAA family ATPase
NSC_scaffold_contig598	408950	408951	0.75	0.71	0.7	0.66	0.5	0.67	0.58	0.66	0.7	0.62	0.58	0.71	0.73	0.59	0.71	0.62	0.47	0.69	0.59	0.56	0.6	0.61	0.57	0.62	0.59	0.6	0.57	0.64	0.55	0.66			0.72	0.65	0.68	0.58	0.59	-0.13	0.001641	+	CpG	NSC_01493	ko:K05677	738.47	1028.1	0	ATP-binding cassette subfamily D (ALD) member 3
NSC_scaffold_ontig562c-575-591	526954	526955	0.68	0.75	0.74	0.67	0.58	0.61	0.69	0.68	0.59	0.59	0.67	0.76	0.61	0.62	0.57	0.66	0.61	0.7	0.66	0.64	0.63	0.57	0.66	0.59	0.6	0.57	0.6	0.61	0.63	0.57			0.72	0.65	0.6	0.64	0.59	-0.13	0.005167	+	CpG	NSC_03132	ko:K12591	404.53	494.5	2.6e-148	exosome complex exonuclease RRP6 [EC:3.1.13.-]
NSC_scaffold_contig590	285859	285860	0.69	0.73	0.75	0.64	0.72	0.65	0.62	0.74	0.67	0.68	0.7	0.76	0.67	0.7	0.76	0.6	0.67	0.62	0.71	0.65	0.63	0.59	0.71	0.53	0.61	0.6	0.58	0.67	0.64	0.72			0.72	0.68	0.71	0.66	0.6	-0.13	0.00302	+	CpG	NSC_04608	ko:K16778	78.5	9.5	0.4	podoplanin
NSC_scaffold_contig582	18944	18945	0.71	0.7	0.71	0.66	0.68	0.64	0.61	0.6	0.77	0.75	0.75	0.8	0.72	0.74	0.76	0.67	0.71	0.77	0.72	0.66	0.69	0.84	0.56	0.78	0.56	0.55	0.62	0.73	0.61	0.74			0.71	0.66	0.74	0.69	0.58	-0.13	0.004182	+	CpG	NSC_05573	ko:K14317	200.93	117.7	1.9e-34	nuclear pore complex protein Nup214
NSC_scaffold_contig584	239417	239418	0.73	0.73	0.68	0.71	0.54	0.82	0.63	0.8	0.64	0.77	0.68	0.59	0.7	0.67	0.71	0.71	0.65	0.62	0.79	0.67	0.65	0.62	0.83	0.74	0.58	0.56	0.6	0.71	0.62	0.73			0.71	0.69	0.69	0.7	0.58	-0.13	0.002768	+	CpG	NSC_05365	ko:K03768	180.33	76.6	9.9e-22	peptidyl-prolyl cis-trans isomerase B (cyclophilin B) [EC:5.2.1.8]
NSC_scaffold_contig582	283256	283257	0.67	0.71	0.72	0.71	0.56	0.68	0.67	0.74	0.65	0.56	0.68	0.77	0.78	0.81	0.66	0.77	0.65	0.6	0.71	0.57	0.58	0.71	0.72	0.65	0.58	0.54	0.59	0.64	0.61	0.56			0.7	0.69	0.75	0.62	0.57	-0.13	0.003841	+	CpG	NSC_05690_T
NSC_scaffold_contig582	283256	283257	0.67	0.71	0.72	0.71	0.56	0.68	0.67	0.74	0.65	0.56	0.68	0.77	0.78	0.81	0.66	0.77	0.65	0.6	0.71	0.57	0.58	0.71	0.72	0.65	0.58	0.54	0.59	0.64	0.61	0.56			0.7	0.69	0.75	0.62	0.57	-0.13	0.003841	+	CpG	NSC_05691_P
NSC_scaffold_contig593-552c	377554	377555	0.71	0.69	0.67	0.77	0.68	0.69	0.79	0.64	0.72	0.65	0.63	0.79	0.72	0.73	0.72	0.58	0.67	0.64	0.69	0.5	0.53	0.6	0.63	0.7	0.57	0.55	0.55	0.68	0.65	0.51			0.69	0.72	0.72	0.57	0.56	-0.13	0.000562	+	CpG	NSC_04376	ko:K02204	118.77	28.5	3.8e-07	homoserine kinase type II [EC:2.7.1.39]
NSC_scaffold_contig593-552c	377554	377555	0.71	0.69	0.67	0.77	0.68	0.69	0.79	0.64	0.72	0.65	0.63	0.79	0.72	0.73	0.72	0.58	0.67	0.64	0.69	0.5	0.53	0.6	0.63	0.7	0.57	0.55	0.55	0.68	0.65	0.51			0.69	0.72	0.72	0.57	0.56	-0.13	0.000562	+	CpG	NSC_04375	ko:K02942	79.7	160.6	6.7e-48	large subunit ribosomal protein LP1
NSC_scaffold_contig595	130266	130267	0.66	0.66	0.66	0.59	0.71	0.64	0.68	0.63	0.69	0.71	0.67	0.68	0.7	0.66	0.73	0.68	0.59	0.59	0.64	0.62	0.61	0.65	0.53	0.65	0.54	0.54	0.52	0.64	0.62	0.61			0.66	0.67	0.7	0.62	0.53	-0.13	4.5e-05	+	CpG	NSC_02540	ko:K11838	305.33	87.1	3.4e-25	ubiquitin carboxyl-terminal hydrolase 7 [EC:3.4.19.12]
NSC_scaffold_contig583	65451	65452	0.68	0.66	0.65	0.65	0.55	0.67	0.61	0.75	0.67	0.72	0.7	0.68	0.67	0.59	0.63	0.64	0.66	0.66	0.63	0.64	0.64	0.64	0.54	0.51	0.55	0.54	0.51	0.67	0.58	0.55			0.66	0.68	0.63	0.64	0.53	-0.13	0.000952	+	CpG	NSC_05729	ko:K14066	392.63	495.5	3.4e-149	geranyl diphosphate synthase [EC:2.5.1.1]
NSC_scaffold_contig583	65451	65452	0.68	0.66	0.65	0.65	0.55	0.67	0.61	0.75	0.67	0.72	0.7	0.68	0.67	0.59	0.63	0.64	0.66	0.66	0.63	0.64	0.64	0.64	0.54	0.51	0.55	0.54	0.51	0.67	0.58	0.55			0.66	0.68	0.63	0.64	0.53	-0.13	0.000952	+	CpG	NSC_05728	ko:K20301	63.63	59.4	1.5e-16	trafficking protein particle complex subunit 2
NSC_scaffold_contig595	6445	6446	0.63	0.67	0.65	0.79	0.48	0.68	0.68	0.66	0.62	0.75	0.59	0.78	0.72	0.63	0.67	0.53	0.63	0.49	0.69	0.56	0.7	0.56	0.59	0.72	0.53	0.52	0.5	0.61	0.56	0.64			0.65	0.65	0.67	0.65	0.52	-0.13	0.000783	+	CpG	NSC_02477	ko:K10396	512.17	431.6	2.6e-129	kinesin family member 5
NSC_scaffold_contig561	40297	40298	0.64	0.63	0.62	0.68	0.6	0.62	0.63	0.72	0.64	0.68	0.59	0.62	0.57	0.62	0.52	0.5	0.56	0.54	0.54	0.64	0.58	0.52	0.63	0.59	0.49	0.52	0.49	0.63	0.6	0.65			0.63	0.66	0.57	0.59	0.5	-0.13	0.000355	+	CpG	NSC_IGR_5
NSC_scaffold_contig579-589	9379	9380	0.57	0.66	0.63	0.61	0.57	0.64	0.58	0.62	0.59	0.57	0.43	0.68	0.58	0.53	0.58	0.54	0.68	0.52	0.55	0.58	0.47	0.51	0.59	0.52	0.47	0.49	0.5	0.58	0.52	0.45			0.62	0.6	0.56	0.53	0.49	-0.13	0.00877	+	CpG	NSC_03593	ko:K09517	335.37	95.3	1.1e-27	DnaJ homolog subfamily B member 11
NSC_scaffold_contig579-589	9379	9380	0.57	0.66	0.63	0.61	0.57	0.64	0.58	0.62	0.59	0.57	0.43	0.68	0.58	0.53	0.58	0.54	0.68	0.52	0.55	0.58	0.47	0.51	0.59	0.52	0.47	0.49	0.5	0.58	0.52	0.45			0.62	0.6	0.56	0.53	0.49	-0.13	0.00877	+	CpG	NSC_03594_T
NSC_scaffold_contig597	217525	217526	0.57	0.65	0.59	0.62	0.4	0.65	0.61	0.63	0.65	0.56	0.6	0.65	0.59	0.62	0.57	0.6	0.58	0.61	0.6	0.49	0.61	0.53	0.54	0.54	0.48	0.44	0.49	0.61	0.63	0.55			0.6	0.63	0.59	0.57	0.47	-0.13	0.009436	+	CpG	NSC_02022	ko:K01046	56.63	54.2	8.9e-15	triacylglycerol lipase [EC:3.1.1.3]
NSC_scaffold_contig594	34685	34686	0.6	0.61	0.6	0.46	0.57	0.55	0.56	0.42	0.59	0.6	0.53	0.65	0.38	0.5	0.47	0.54	0.6	0.48	0.54	0.51	0.57	0.44	0.52	0.65	0.45	0.45	0.52	0.57	0.6	0.5			0.6	0.52	0.45	0.54	0.47	-0.13	0.005275	+	CpG	NSC_03273	ko:K06731	84.7	15.4	0.0039	bone marrow stromal cell antigen 2
NSC_scaffold_contig597	217525	217526	0.57	0.65	0.59	0.62	0.4	0.65	0.61	0.63	0.65	0.56	0.6	0.65	0.59	0.62	0.57	0.6	0.58	0.61	0.6	0.49	0.61	0.53	0.54	0.54	0.48	0.44	0.49	0.61	0.63	0.55			0.6	0.63	0.59	0.57	0.47	-0.13	0.009436	+	CpG	NSC_02021	ko:K11092	115.1	286.6	5.6e-86	U2 small nuclear ribonucleoprotein A'
NSC_scaffold_contig594	34685	34686	0.6	0.61	0.6	0.46	0.57	0.55	0.56	0.42	0.59	0.6	0.53	0.65	0.38	0.5	0.47	0.54	0.6	0.48	0.54	0.51	0.57	0.44	0.52	0.65	0.45	0.45	0.52	0.57	0.6	0.5			0.6	0.52	0.45	0.54	0.47	-0.13	0.005275	+	CpG	NSC_03272	ko:K08244	311.7	1408.7	0	alpha-glucan water dikinase [EC:2.7.9.4]
NSC_scaffold_contig599	907436	907437	0.59	0.6	0.57	0.63	0.38	0.62	0.51	0.68	0.54	0.53	0.44	0.55	0.65	0.55	0.64	0.58	0.5	0.62	0.45	0.5	0.53	0.56	0.39	0.61	0.51	0.43	0.44	0.6	0.39	0.44			0.59	0.58	0.61	0.49	0.46	-0.13	0.008971	+	CpG	NSC_00415_T
NSC_scaffold_contig599	907436	907437	0.59	0.6	0.57	0.63	0.38	0.62	0.51	0.68	0.54	0.53	0.44	0.55	0.65	0.55	0.64	0.58	0.5	0.62	0.45	0.5	0.53	0.56	0.39	0.61	0.51	0.43	0.44	0.6	0.39	0.44			0.59	0.58	0.61	0.49	0.46	-0.13	0.008971	+	CpG	NSC_00416_P
NSC_scaffold_contig597	662262	662263	0.57	0.6	0.55	0.53	0.52	0.53	0.51	0.58	0.56	0.57	0.56	0.6	0.58	0.56	0.48	0.6	0.64	0.49	0.58	0.66	0.47	0.46	0.55	0.44	0.49	0.43	0.41	0.5	0.53	0.51			0.57	0.55	0.54	0.57	0.44	-0.13	0.009819	+	CpG	NSC_02212	ko:K12839	82.8	165.9	5.4e-49	survival of motor neuron-related-splicing factor 30
NSC_scaffold_contig597	662262	662263	0.57	0.6	0.55	0.53	0.52	0.53	0.51	0.58	0.56	0.57	0.56	0.6	0.58	0.56	0.48	0.6	0.64	0.49	0.58	0.66	0.47	0.46	0.55	0.44	0.49	0.43	0.41	0.5	0.53	0.51			0.57	0.55	0.54	0.57	0.44	-0.13	0.009819	+	CpG	NSC_02213	ko:K11094	337	269.4	1.2e-80	U2 small nuclear ribonucleoprotein B''
NSC_scaffold_contig597	1142063	1142064	0.54	0.54	0.56	0.65	0.5	0.55	0.53	0.57	0.54	0.38	0.55	0.55	0.59	0.52	0.64	0.5	0.52	0.45	0.51	0.35	0.57	0.55	0.47	0.57	0.44	0.38	0.44	0.41	0.57	0.51			0.55	0.55	0.58	0.48	0.42	-0.13	0.003863	+	CpG	NSC_02428	ko:K04072	636.77	1283.9	0	acetaldehyde dehydrogenase / alcohol dehydrogenase [EC:1.2.1.10 1.1.1.1]
NSC_scaffold_contig596-571c	1099857	1099858	0.51	0.58	0.56	0.57	0.57	0.59	0.75	0.54	0.52	0.53	0.5	0.68	0.57	0.58	0.54	0.64	0.52	0.56	0.43	0.48	0.45	0.43	0.56	0.56	0.45	0.4	0.41	0.64	0.48	0.49			0.55	0.6	0.56	0.45	0.42	-0.13	0.007308	+	CpG	NSC_01157	ko:K20096	339.03	210.6	1.4e-62	ATP-dependent RNA helicase DDX28 [EC:3.6.4.13]
NSC_scaffold_contig599	1399450	1399451	0.5	0.48	0.54	0.47	0.56	0.46	0.43	0.49	0.52	0.43	0.43	0.46	0.54	0.46	0.39	0.52	0.39	0.45	0.42	0.38	0.43	0.37	0.44	0.48	0.4	0.38	0.36	0.46	0.44	0.36			0.51	0.48	0.46	0.41	0.38	-0.13	0.003863	+	CpG	NSC_00636	ko:K07178	156.73	531.9	5.3e-160	RIO kinase 1 [EC:2.7.11.1]
NSC_scaffold_contig596-571c	1395094	1395095	0.43	0.49	0.49	0.35	0.47	0.36	0.27	0.49	0.46	0.47	0.42	0.56	0.42	0.46	0.53	0.48	0.46	0.43	0.36	0.38	0.36	0.39	0.4	0.32	0.32	0.35	0.36	0.44	0.41	0.42			0.47	0.41	0.47	0.37	0.34	-0.13	0.005585	+	CpG	NSC_01286	ko:K10260	426.43	199.9	2.6e-59	F-box and WD-40 domain protein 7
NSC_scaffold_contig596-571c	1395094	1395095	0.43	0.49	0.49	0.35	0.47	0.36	0.27	0.49	0.46	0.47	0.42	0.56	0.42	0.46	0.53	0.48	0.46	0.43	0.36	0.38	0.36	0.39	0.4	0.32	0.32	0.35	0.36	0.44	0.41	0.42			0.47	0.41	0.47	0.37	0.34	-0.13	0.005585	+	CpG	NSC_01285	ko:K20285	222	190.4	2.1e-56	Rab9 effector protein with kelch motifs
NSC_scaffold_contig599	1537834	1537835	0.46	0.4	0.44	0.39	0.47	0.46	0.35	0.41	0.38	0.47	0.35	0.41	0.43	0.4	0.4	0.4	0.46	0.45	0.47	0.36	0.39	0.36	0.36	0.4	0.31	0.26	0.33	0.33	0.42	0.41			0.43	0.38	0.41	0.41	0.3	-0.13	0.008121	+	CpG	NSC_00696	ko:K14546	127.3	288.4	5e-86	U3 small nucleolar RNA-associated protein 5
NSC_scaffold_contig596-571c	619333	619334	0.41	0.42	0.4	0.37	0.36	0.35	0.36	0.35	0.34	0.31	0.33	0.3	0.38	0.41	0.35	0.27	0.27	0.32	0.37	0.31	0.31	0.32	0.41	0.37	0.33	0.25	0.26	0.27	0.37	0.29			0.41	0.35	0.38	0.33	0.28	-0.13	0.007308	+	CpG	NSC_00947	ko:K00548	257.83	1042.8	0	5-methyltetrahydrofolate--homocysteine methyltransferase [EC:2.1.1.13]
NSC_scaffold_contig595	313432	313433	0.36	0.41	0.42	0.46	0.33	0.42	0.51	0.65	0.45	0.44	0.34	0.23	0.42	0.38	0.5	0.35	0.44	0.39	0.4	0.42	0.2	0.38	0.27	0.34	0.26	0.28	0.25	0.49	0.51	0.42			0.4	0.54	0.43	0.34	0.26	-0.13	0.002908	+	CpG	NSC_02611	ko:K10638	561.83	529.6	3.8e-159	E3 ubiquitin-protein ligase UHRF1 [EC:2.3.2.27]
NSC_scaffold_contig597	741661	741662	0.36	0.41	0.36	0.36	0.14	0.36	0.35	0.46	0.21	0.33	0.28	0.33	0.35	0.24	0.21	0.26	0.25	0.34	0.31	0.26	0.33	0.32	0.35	0.32	0.22	0.25	0.28	0.25	0.38	0.25			0.38	0.34	0.27	0.3	0.25	-0.13	0.006214	+	CpG	NSC_02247	ko:K18466	52.77	386.9	1.9e-116	vacuolar protein sorting-associated protein 26
NSC_scaffold_contig597	741661	741662	0.36	0.41	0.36	0.36	0.14	0.36	0.35	0.46	0.21	0.33	0.28	0.33	0.35	0.24	0.21	0.26	0.25	0.34	0.31	0.26	0.33	0.32	0.35	0.32	0.22	0.25	0.28	0.25	0.38	0.25			0.38	0.34	0.27	0.3	0.25	-0.13	0.006214	+	CpG	NSC_02248_T
NSC_scaffold_contig597	743733	743734	0.35	0.34	0.38	0.32	0.22	0.44	0.35	0.33	0.42	0.37	0.31	0.26	0.44	0.32	0.35	0.31	0.26	0.35	0.41	0.33	0.28	0.33	0.26	0.27	0.23	0.2	0.24	0.25	0.26	0.31			0.36	0.37	0.37	0.34	0.22	-0.13	0.001426	+	CpG	NSC_02247	ko:K18466	52.77	386.9	1.9e-116	vacuolar protein sorting-associated protein 26
NSC_scaffold_contig590	143426	143427	0.39	0.33	0.33	0.25	0.3	0.35	0.39	0.42	0.35	0.26	0.29	0.43	0.32	0.27	0.33	0.2	0.21	0.35	0.32	0.21	0.26	0.28	0.27	0.32	0.23	0.22	0.22	0.39	0.27	0.17			0.35	0.39	0.31	0.26	0.22	-0.13	0.003347	+	CpG	NSC_04556	ko:K01112	48.1	26.8	1.8e-06	phosphohistidine phosphatase [EC:3.9.1.3]
NSC_scaffold_contig594	584973	584974	0.33	0.28	0.34	0.23	0.14	0.26	0.27	0.21	0.22	0.2	0.22	0.29	0.29	0.34	0.23	0.29	0.22	0.23	0.23	0.28	0.13	0.24	0.17	0.21	0.2	0.2	0.17	0.2	0.24	0.16			0.32	0.23	0.29	0.21	0.19	-0.13	0.003863	+	CpG	NSC_03526	ko:K06640	1249.93	1347.5	0	serine/threonine-protein kinase ATR [EC:2.7.11.1]
NSC_scaffold_contig597	1199832	1199833	0.26	0.27	0.31	0.19	0.23	0.15	0.14	0.12	0.15	0.13	0.17	0.21	0.32	0.24	0.2	0.16	0.11	0.2	0.22	0.12	0.24	0.02	0.2	0.26	0.11	0.17	0.17	0.2	0.2	0.25			0.28	0.14	0.25	0.19	0.15	-0.13	0.006672	+	CpG	NSC_02452	ko:K14297	104.03	320.3	1.8e-95	nuclear pore complex protein Nup98-Nup96
NSC_scaffold_contig594	453430	453431	0.27	0.24	0.23	0.22	0.21	0.15	0.14	0.32	0.18	0.31	0.17	0.23	0.15	0.11	0.27	0.14	0.23	0.34	0.17	0.19	0.13	0.21	0.13	0.11	0.15	0.1	0.1	0.16	0.18	0.21			0.25	0.21	0.18	0.16	0.12	-0.13	0.003194	+	CpG	NSC_03464	ko:K20777	350.3	86.5	6.9e-25	exonuclease 3'-5' domain-containing protein 2 [EC:3.1.11.1]
NSC_scaffold_ontig562c-575-591	770414	770415	0.19	0.21	0.19	0.14	0.12	0.12	0.09	0.18	0.11	0.16	0.13	0.1	0.14	0.12	0.07	0.17	0.11	0.15	0.2	0.17	0.11	0.16	0.12	0.15	0.09	0.02	0.1	0.13	0.06	0.06			0.2	0.13	0.11	0.16	0.07	-0.13	0.008247	+	CpG	NSC_03245	ko:K20632	175.03	18.2	0.00023	deleted in liver cancer protein
NSC_scaffold_ontig562c-575-591	770414	770415	0.19	0.21	0.19	0.14	0.12	0.12	0.09	0.18	0.11	0.16	0.13	0.1	0.14	0.12	0.07	0.17	0.11	0.15	0.2	0.17	0.11	0.16	0.12	0.15	0.09	0.02	0.1	0.13	0.06	0.06			0.2	0.13	0.11	0.16	0.07	-0.13	0.008247	+	CpG	NSC_03246_T
NSC_scaffold_contig581	110170	110171	0.21	0.16	0.16	0.16	0.07	0.18	0.26	0.12	0.05	0.13	0.11	0.1	0.11	0.07	0.03	0.03	0.12	0.04	0.12	0.06	0.05	0.08	0	0.15	0.02	0.05	0.07	0.05	0.15	0.14			0.18	0.14	0.07	0.08	0.05	-0.13	0.004182	+	CpG	NSC_05870	ko:K01228	97.5	855.6	1.3e-257	mannosyl-oligosaccharide glucosidase [EC:3.2.1.106]
NSC_scaffold_contig588	223512	223513	0.15	0.19	0.2	0.12	0.18	0.09	0.1	0.14	0.08	0.07	0.06	0.15	0.11	0.08	0.18	0.1	0.02	0.09	0.12	0.04	0.06	0.06	0.17	0.07	0.03	0.04	0.09	0.11	0.22	0.07			0.18	0.11	0.12	0.07	0.05	-0.13	0.006214	+	CpG	NSC_04814	ko:K14290	119.97	1494.3	0	exportin-1
NSC_scaffold_contig588	223512	223513	0.15	0.19	0.2	0.12	0.18	0.09	0.1	0.14	0.08	0.07	0.06	0.15	0.11	0.08	0.18	0.1	0.02	0.09	0.12	0.04	0.06	0.06	0.17	0.07	0.03	0.04	0.09	0.11	0.22	0.07			0.18	0.11	0.12	0.07	0.05	-0.13	0.006214	+	CpG	NSC_04817_P
NSC_scaffold_contig593-552c	445470	445471	0.93	1	0.95	0.94	0.83	0.93	0.97	0.97	0.96	0.87	0.88	0.95	0.89	0.94	0.91	0.9	0.93	0.96	0.91	0.89	0.93	0.91	0.83	0.92	0.83	0.86	0.83	0.89	0.86	0.92			0.96	0.97	0.91	0.91	0.84	-0.12	0.006533	+	CpG	NSC_04404	ko:K14794	121.63	785.7	4.2e-236	ribosomal RNA-processing protein 12
NSC_scaffold_contig599	1310338	1310339	0.91	0.98	0.93	0.88	0.86	0.89	0.86	0.95	0.89	0.91	0.91	0.9	0.94	0.95	0.89	0.89	0.91	0.89	0.81	0.87	0.88	0.83	0.84	0.8	0.84	0.81	0.81	0.86	0.86	0.78			0.94	0.9	0.93	0.85	0.82	-0.12	0.006533	+	CpG	NSC_00602	ko:K03018	1314.37	1951	0	DNA-directed RNA polymerase III subunit RPC1 [EC:2.7.7.6]
NSC_scaffold_contig583	90541	90542	0.94	0.91	0.95	0.89	0.81	0.85	0.88	0.89	0.77	0.78	0.81	0.83	0.84	0.96	0.96	0.95	0.82	0.88	0.81	0.89	0.87	0.89	0.93	0.89	0.82	0.84	0.78	0.86	0.91	0.91			0.93	0.85	0.92	0.86	0.81	-0.12	0.004921	+	CpG	NSC_05744	ko:K05663	972.4	659.7	1.5e-198	mitochondrial ABC transporter ATM
NSC_scaffold_contig592-558c-549c-548c-566	59859	59860	0.93	0.91	0.95	0.97	0.83	0.85	0.95	0.98	0.92	0.94	0.89	0.92	0.87	0.89	0.85	0.9	0.91	0.88	0.94	0.89	0.97	0.86	0.84	0.93	0.82	0.82	0.79	0.92	0.89	0.97			0.93	0.95	0.87	0.93	0.81	-0.12	0.001419	+	CpG	NSC_03917	ko:K18134	315.57	63.6	7.4e-18	EGF domain-specific O-GlcNAc transferase [EC:2.4.1.255]
NSC_scaffold_contig592-558c-549c-548c-566	59859	59860	0.93	0.91	0.95	0.97	0.83	0.85	0.95	0.98	0.92	0.94	0.89	0.92	0.87	0.89	0.85	0.9	0.91	0.88	0.94	0.89	0.97	0.86	0.84	0.93	0.82	0.82	0.79	0.92	0.89	0.97			0.93	0.95	0.87	0.93	0.81	-0.12	0.001419	+	CpG	NSC_03918_P
NSC_scaffold_contig587-553c	74466	74467	0.9	0.96	0.91	0.85	0.77	0.85	0.81	0.86	0.83	0.81	0.81	0.92	0.85	0.86	0.91	0.89	0.83	0.8	0.89	0.91	0.88	0.81	0.87	0.86	0.83	0.79	0.8	0.89	0.84	0.85			0.92	0.83	0.87	0.89	0.81	-0.12	0.006185	+	CpG	NSC_04940	ko:K03240	207.43	721.9	3.3e-217	translation initiation factor eIF-2B subunit epsilon
NSC_scaffold_contig597	368865	368866	0.95	0.91	0.91	0.95	0.75	0.89	0.81	0.96	0.87	0.88	0.91	0.94	0.87	0.9	0.9	0.88	0.85	0.72	0.9	0.94	0.81	0.91	0.88	0.94	0.8	0.78	0.82	0.88	0.9	0.86			0.92	0.88	0.89	0.88	0.8	-0.12	0.002201	+	CpG	NSC_02091	ko:K13208	558.5	113.1	6.1e-33	ELAV like protein 2/3/4
NSC_scaffold_contig597	368865	368866	0.95	0.91	0.91	0.95	0.75	0.89	0.81	0.96	0.87	0.88	0.91	0.94	0.87	0.9	0.9	0.88	0.85	0.72	0.9	0.94	0.81	0.91	0.88	0.94	0.8	0.78	0.82	0.88	0.9	0.86			0.92	0.88	0.89	0.88	0.8	-0.12	0.002201	+	CpG	NSC_02092	ko:K17508	90.07	254.7	4.5e-76	protein phosphatase PTC7 [EC:3.1.3.16]
NSC_scaffold_contig579-589	263840	263841	0.9	0.9	0.95	0.84	0.71	0.83	0.79	0.89	0.71	0.78	0.83	0.93	0.91	0.81	0.9	0.86	0.81	0.8	0.85	0.89	0.91	0.85	0.86	0.88	0.82	0.8	0.76	0.82	0.85	0.91			0.92	0.8	0.87	0.88	0.79	-0.12	0.007069	+	CpG	NSC_03706	ko:K18060	400.1	139.1	8.2e-41	poly(A) RNA polymerase mitochondrial [EC:2.7.7.19]
NSC_scaffold_contig596-571c	63332	63333	0.91	0.95	0.88	0.93	0.86	0.92	0.89	0.84	0.82	0.92	0.83	0.89	0.9	0.87	0.87	0.89	0.91	0.92	0.86	0.78	0.88	0.92	1	0.88	0.79	0.82	0.77	0.84	0.88	0.78			0.91	0.85	0.88	0.84	0.79	-0.12	0.008581	+	CpG	NSC_00729	ko:K12890	300.13	246.4	1.4e-73	splicing factor arginine/serine-rich 1
NSC_scaffold_contig555-550-574	52474	52475	0.91	0.93	0.88	0.88	0.8	0.79	0.88	0.88	0.83	0.75	0.74	0.9	0.91	0.86	0.9	0.85	0.84	0.75	0.95	0.87	0.82	0.91	0.87	0.89	0.79	0.78	0.8	0.8	0.88	0.84			0.91	0.86	0.89	0.88	0.79	-0.12	0.001724	+	CpG	NSC_06173	ko:-	-	-	-	-
NSC_scaffold_contig594	289078	289079	0.92	0.9	0.92	0.85	0.76	0.85	0.89	0.88	0.83	0.82	0.76	0.92	0.83	0.88	0.88	0.86	0.83	0.73	0.86	0.78	0.78	0.86	0.91	0.92	0.82	0.77	0.8	0.87	0.79	0.86			0.91	0.87	0.86	0.81	0.8	-0.12	0.001874	+	CpG	NSC_03388	ko:K07277	277.17	296	3.9e-88	outer membrane protein insertion porin family
NSC_scaffold_contig598	551204	551205	0.91	0.89	0.94	0.9	0.67	0.83	0.82	0.87	0.86	0.86	0.67	0.93	0.92	0.81	0.85	0.89	0.82	0.73	0.87	0.77	0.85	0.94	0.86	0.85	0.81	0.82	0.76	0.82	0.94	0.83			0.91	0.85	0.86	0.83	0.8	-0.12	0.007763	+	CpG	NSC_01553	ko:K05016	751.7	530.8	2.1e-159	chloride channel 7
NSC_scaffold_contig593-552c	75573	75574	0.9	0.9	0.9	0.88	0.85	0.82	0.87	0.91	0.8	0.81	0.81	0.9	0.89	0.89	0.85	0.83	0.82	0.81	0.82	0.84	0.83	0.85	0.84	0.79	0.82	0.78	0.75	0.8	0.87	0.85			0.9	0.86	0.88	0.83	0.78	-0.12	0.004524	+	CpG	NSC_04233	ko:K20178	157.53	490.4	4.6e-147	vacuolar protein sorting-associated protein 8
NSC_scaffold_contig599	714669	714670	0.89	0.88	0.92	0.8	0.88	0.9	0.84	0.91	0.87	0.88	0.87	0.84	0.92	0.85	0.92	0.87	0.8	0.75	0.94	0.91	0.87	0.81	0.86	0.86	0.79	0.77	0.77	0.88	0.92	0.86			0.9	0.87	0.9	0.91	0.78	-0.12	0.000948	+	CpG	NSC_00321	ko:K03789	88.97	54	9e-15	[ribosomal protein S18]-alanine N-acetyltransferase [EC:2.3.1.266]
NSC_scaffold_contig599	613852	613853	0.91	0.88	0.89	0.88	0.79	0.87	0.74	0.85	0.86	0.85	0.81	0.86	0.92	0.85	0.94	0.82	0.84	0.68	0.89	0.84	0.98	0.8	0.89	0.88	0.77	0.77	0.79	0.85	0.9	0.87			0.89	0.82	0.9	0.9	0.78	-0.12	0.000456	+	CpG	NSC_00276	ko:K13447	475.13	232.3	4e-69	respiratory burst oxidase [EC:1.6.3.- 1.11.1.-]
NSC_scaffold_contig597	522090	522091	0.88	0.88	0.92	0.84	0.89	0.89	0.85	0.89	0.92	0.88	0.91	0.8	0.88	0.83	0.81	0.89	0.77	0.78	0.86	0.9	0.76	0.8	0.83	0.75	0.75	0.79	0.79	0.83	0.81	0.78			0.89	0.89	0.84	0.84	0.78	-0.12	0.003468	+	CpG	NSC_02157	ko:K18995	1101.93	1099.2	0	ATP-dependent RNA helicase DHX29 [EC:3.6.4.13]
NSC_scaffold_contig587-553c	200798	200799	0.88	0.9	0.89	0.89	0.74	0.79	0.83	0.9	0.88	0.86	0.9	0.93	0.75	0.87	0.89	0.82	0.83	0.85	0.83	0.86	0.79	0.83	0.89	0.87	0.76	0.74	0.81	0.9	0.86	0.8			0.89	0.87	0.84	0.83	0.77	-0.12	0.00514	+	CpG	NSC_05000	ko:K03833	279.47	446.5	5.6e-134	selenocysteine-specific elongation factor
NSC_scaffold_contig596-571c	398342	398343	0.87	0.87	0.92	0.71	0.65	0.76	0.8	0.77	0.71	0.64	0.72	0.68	0.86	0.75	0.78	0.76	0.74	0.76	0.74	0.91	0.82	0.72	0.79	0.84	0.78	0.79	0.74	0.65	0.86	0.88			0.89	0.76	0.8	0.82	0.77	-0.12	0.006696	+	CpG	NSC_00866	ko:-	-	-	-	-
NSC_scaffold_contig595	356159	356160	0.88	0.86	0.93	0.96	0.78	0.89	0.79	0.89	0.86	0.84	0.88	0.88	0.94	0.84	0.89	0.9	0.89	0.8	0.81	0.81	0.85	0.84	0.85	0.95	0.76	0.79	0.75	0.83	0.84	0.82			0.89	0.85	0.89	0.82	0.77	-0.12	0.006834	+	CpG	NSC_02633	ko:K17586	144.03	34.5	2.6e-09	PHD and RING finger domain-containing protein 1
NSC_scaffold_contig598	1057131	1057132	0.87	0.86	0.9	0.83	0.88	0.82	0.75	0.76	0.8	0.76	0.75	0.85	0.87	0.79	0.83	0.68	0.86	0.81	0.87	0.82	0.8	0.8	0.76	0.76	0.8	0.73	0.74	0.85	0.8	0.68			0.88	0.77	0.83	0.83	0.76	-0.12	0.008581	+	CpG	NSC_01774	ko:K00888	461.87	844.2	9.9e-254	phosphatidylinositol 4-kinase A [EC:2.7.1.67]
NSC_scaffold_ontig562c-575-591	719054	719055	0.91	0.88	0.84	0.86	0.82	0.89	0.89	0.81	0.8	0.75	0.86	0.86	0.91	0.84	0.9	0.95	0.82	0.83	0.92	0.92	0.89	0.71	0.84	0.88	0.74	0.75	0.77	0.92	0.9	0.74			0.88	0.83	0.88	0.91	0.75	-0.12	0.005064	+	CpG	NSC_03223	ko:K03963	41.97	97.5	1.7e-28	NADH dehydrogenase (ubiquinone) 1 beta subcomplex subunit 7
NSC_scaffold_contig595	126701	126702	0.88	0.89	0.87	0.81	0.75	0.87	0.77	0.8	0.73	0.78	0.79	0.81	0.83	0.76	0.79	0.77	0.77	0.7	0.82	0.83	0.72	0.83	0.8	0.85	0.74	0.77	0.76	0.82	0.79	0.77			0.88	0.77	0.79	0.79	0.76	-0.12	0.000305	+	CpG	NSC_02539	ko:K01807	56.73	308.1	1.3e-92	ribose 5-phosphate isomerase A [EC:5.3.1.6]
NSC_scaffold_contig595	126701	126702	0.88	0.89	0.87	0.81	0.75	0.87	0.77	0.8	0.73	0.78	0.79	0.81	0.83	0.76	0.79	0.77	0.77	0.7	0.82	0.83	0.72	0.83	0.8	0.85	0.74	0.77	0.76	0.82	0.79	0.77			0.88	0.77	0.79	0.79	0.76	-0.12	0.000305	+	CpG	NSC_02538_T
NSC_scaffold_contig595	274112	274113	0.89	0.89	0.86	0.8	0.67	0.91	0.89	0.86	0.8	0.67	0.84	0.85	0.87	0.75	0.71	0.82	0.86	0.7	0.88	0.82	0.76	0.8	0.7	0.79	0.79	0.73	0.76	0.67	0.67	0.79			0.88	0.85	0.78	0.82	0.76	-0.12	0.003883	+	CpG	NSC_02594	ko:K21843	125.1	41.4	2.7e-11	tetratricopeptide repeat protein 7
NSC_scaffold_contig594	720511	720512	0.87	0.87	0.86	0.83	0.66	0.89	0.87	0.78	0.8	0.86	0.75	0.85	0.85	0.84	0.88	0.87	0.8	0.84	0.84	0.77	0.72	0.86	0.79	0.81	0.73	0.77	0.73	0.86	0.85	0.8			0.87	0.82	0.86	0.78	0.74	-0.12	0.000853	+	CpG	NSC_03588	ko:K10407	178.97	23.9	5.8e-06	kinesin light chain
NSC_scaffold_contig596-571c	708281	708282	0.88	0.86	0.88	0.83	0.82	0.87	0.78	0.89	0.76	0.9	0.71	0.78	0.8	0.66	0.89	0.76	0.71	0.68	0.8	0.89	0.75	0.86	0.82	0.82	0.75	0.76	0.76	0.86	0.78	0.71			0.87	0.81	0.78	0.81	0.76	-0.12	9.7e-05	+	CpG	NSC_00986	ko:K09667	248.33	104.5	2.3e-30	protein O-GlcNAc transferase [EC:2.4.1.255]
NSC_scaffold_contig598	1258294	1258295	0.86	0.86	0.88	0.78	0.58	0.84	0.86	0.78	0.79	0.72	0.88	0.81	0.84	0.72	0.84	0.76	0.61	0.69	0.78	0.51	0.71	0.71	0.72	0.86	0.74	0.75	0.75	0.79	0.75	0.68			0.87	0.81	0.8	0.67	0.75	-0.12	8.7e-05	+	CpG	NSC_01847	ko:-	-	-	-	-
NSC_scaffold_contig598	1258294	1258295	0.86	0.86	0.88	0.78	0.58	0.84	0.86	0.78	0.79	0.72	0.88	0.81	0.84	0.72	0.84	0.76	0.61	0.69	0.78	0.51	0.71	0.71	0.72	0.86	0.74	0.75	0.75	0.79	0.75	0.68			0.87	0.81	0.8	0.67	0.75	-0.12	8.7e-05	+	CpG	NSC_01848	ko:K07605	368.43	6.8	1	type II keratin basic
NSC_scaffold_contig594	720511	720512	0.87	0.87	0.86	0.83	0.66	0.89	0.87	0.78	0.8	0.86	0.75	0.85	0.85	0.84	0.88	0.87	0.8	0.84	0.84	0.77	0.72	0.86	0.79	0.81	0.73	0.77	0.73	0.86	0.85	0.8			0.87	0.82	0.86	0.78	0.74	-0.12	0.000853	+	CpG	NSC_03589_P
NSC_scaffold_contig598	78937	78938	0.9	0.84	0.88	0.68	0.69	0.82	0.92	0.97	0.85	0.85	0.74	0.88	0.8	0.76	0.95	0.74	0.73	0.86	0.86	0.88	0.76	0.88	0.84	0.79	0.74	0.74	0.79	0.86	0.81	0.74			0.87	0.91	0.84	0.83	0.76	-0.12	0.0086	+	CpG	NSC_01348	ko:K19755	116.47	16.7	0.0018	radial spoke head protein 1
NSC_scaffold_contig590	366183	366184	0.87	0.85	0.87	0.89	0.75	0.89	0.85	0.9	0.79	0.82	0.81	0.8	0.8	0.85	0.85	0.73	0.87	0.73	0.79	0.76	0.79	0.73	0.83	0.85	0.76	0.77	0.71	0.85	0.8	0.76			0.86	0.85	0.83	0.78	0.75	-0.12	0.004088	+	CpG	NSC_04647	ko:K05657	727.23	477.6	2.4e-143	ATP-binding cassette subfamily B (MDR/TAP) member 10
NSC_scaffold_contig584	319987	319988	0.87	0.88	0.84	0.8	0.69	0.84	0.84	0.89	0.84	0.77	0.72	0.85	0.81	0.82	0.72	0.84	0.81	0.76	0.76	0.78	0.77	0.78	0.83	0.78	0.78	0.71	0.75	0.82	0.8	0.71			0.86	0.86	0.78	0.77	0.75	-0.12	0.007763	+	CpG	NSC_05411	ko:K13065	374.03	49.2	1.4e-13	shikimate O-hydroxycinnamoyltransferase [EC:2.3.1.133]
NSC_scaffold_contig584	319987	319988	0.87	0.88	0.84	0.8	0.69	0.84	0.84	0.89	0.84	0.77	0.72	0.85	0.81	0.82	0.72	0.84	0.81	0.76	0.76	0.78	0.77	0.78	0.83	0.78	0.78	0.71	0.75	0.82	0.8	0.71			0.86	0.86	0.78	0.77	0.75	-0.12	0.007763	+	CpG	NSC_05413	ko:K01847	763.53	956.8	2.3e-288	methylmalonyl-CoA mutase [EC:5.4.99.2]
NSC_scaffold_contig592-558c-549c-548c-566	550953	550954	0.86	0.87	0.86	0.84	0.72	0.81	0.79	0.85	0.82	0.84	0.79	0.82	0.88	0.84	0.93	0.8	0.81	0.81	0.81	0.83	0.85	0.76	0.78	0.82	0.78	0.76	0.7	0.8	0.84	0.78			0.86	0.82	0.88	0.83	0.75	-0.12	0.0086	+	CpG	NSC_04144	ko:K18190	159.57	32.7	1.1e-08	FAST kinase domain-containing protein 2
NSC_scaffold_contig596-571c	533078	533079	0.85	0.83	0.88	0.87	0.79	0.81	0.86	0.86	0.77	0.81	0.74	0.85	0.86	0.77	0.8	0.82	0.88	0.84	0.87	0.76	0.84	0.79	0.67	0.79	0.76	0.71	0.74	0.77	0.83	0.7			0.85	0.83	0.81	0.82	0.74	-0.12	0.004749	+	CpG	NSC_00914	ko:K13161	476.1	66.7	7.5e-19	heterogeneous nuclear ribonucleoprotein R
NSC_scaffold_contig594	177669	177670	0.85	0.82	0.86	0.81	0.85	0.76	0.77	0.67	0.73	0.75	0.74	0.9	0.84	0.72	0.74	0.71	0.75	0.74	0.74	0.67	0.78	0.86	0.64	0.81	0.71	0.76	0.7	0.8	0.74	0.67			0.84	0.72	0.77	0.73	0.72	-0.12	0.00559	+	CpG	NSC_03342	ko:K00264	2540.63	3204.6	0	glutamate synthase (NADH) [EC:1.4.1.14]
NSC_scaffold_contig599	354198	354199	0.84	0.85	0.83	0.86	0.85	0.79	0.83	0.87	0.76	0.8	0.74	0.87	0.84	0.81	0.89	0.89	0.76	0.92	0.87	0.81	0.82	0.75	0.86	0.83	0.76	0.69	0.7	0.82	0.75	0.77			0.84	0.82	0.85	0.83	0.72	-0.12	0.005487	+	CpG	NSC_00154	ko:K08104	418.7	80.4	5.3e-23	[heparan sulfate]-glucosamine 3-sulfotransferase 5 [EC:2.8.2.23]
NSC_scaffold_contig578	88693	88694	0.84	0.86	0.83	0.82	0.88	0.8	0.77	0.75	0.84	0.75	0.74	0.77	0.93	0.81	0.79	0.84	0.79	0.8	0.68	0.82	0.77	0.73	0.85	0.82	0.73	0.72	0.72	0.8	0.78	0.63			0.84	0.79	0.84	0.76	0.72	-0.12	0.00022	+	CpG	NSC_06103	ko:K10357	1060.97	1137.8	0	myosin V
NSC_scaffold_contig592-558c-549c-548c-566	513945	513946	0.84	0.84	0.83	0.73	0.85	0.75	0.84	0.9	0.73	0.6	0.67	0.8	0.8	0.89	0.89	0.74	0.8	0.63	0.77	0.86	0.83	0.87	0.72	0.82	0.73	0.73	0.69	0.74	0.85	0.79			0.84	0.82	0.86	0.82	0.72	-0.12	0.000948	+	CpG	NSC_04123	ko:K01807	56.73	86.3	8.2e-25	ribose 5-phosphate isomerase A [EC:5.3.1.6]
NSC_scaffold_contig567-545c	36155	36156	0.82	0.81	0.89	0.81	0.66	0.6	0.86	0.91	0.78	0.83	0.81	0.84	0.83	0.81	0.87	0.8	0.76	0.81	0.71	0.65	0.76	0.62	0.75	0.64	0.7	0.72	0.73	0.83	0.83	0.77			0.84	0.85	0.84	0.71	0.72	-0.12	0.009844	+	CpG	NSC_06549	ko:K14326	442.17	857	7.4e-258	regulator of nonsense transcripts 1 [EC:3.6.4.-]
NSC_scaffold_contig594	357194	357195	0.83	0.85	0.84	0.76	0.8	0.81	0.74	0.74	0.75	0.73	0.75	0.73	0.8	0.77	0.86	0.85	0.7	0.68	0.78	0.78	0.77	0.86	0.7	0.79	0.73	0.74	0.68	0.78	0.83	0.73			0.84	0.74	0.81	0.78	0.72	-0.12	0.003159	+	CpG	NSC_03418	ko:K18159	67.77	75.9	1.2e-21	NADH dehydrogenase [ubiquinone] 1 alpha subcomplex assembly factor 1
NSC_scaffold_contig592-558c-549c-548c-566	513945	513946	0.84	0.84	0.83	0.73	0.85	0.75	0.84	0.9	0.73	0.6	0.67	0.8	0.8	0.89	0.89	0.74	0.8	0.63	0.77	0.86	0.83	0.87	0.72	0.82	0.73	0.73	0.69	0.74	0.85	0.79			0.84	0.82	0.86	0.82	0.72	-0.12	0.000948	+	CpG	NSC_04125_P
NSC_scaffold_contig594	170201	170202	0.81	0.84	0.86	0.55	0.51	0.65	0.66	0.72	0.7	0.76	0.62	0.72	0.83	0.77	0.7	0.55	0.66	0.73	0.85	0.72	0.74	0.76	0.85	0.71	0.69	0.72	0.75	0.62	0.69	0.67			0.84	0.69	0.77	0.77	0.72	-0.12	0.006696	+	CpG	NSC_03337	ko:K02553	110.6	218.8	1.1e-65	regulator of ribonuclease activity A
NSC_scaffold_contig594	170201	170202	0.81	0.84	0.86	0.55	0.51	0.65	0.66	0.72	0.7	0.76	0.62	0.72	0.83	0.77	0.7	0.55	0.66	0.73	0.85	0.72	0.74	0.76	0.85	0.71	0.69	0.72	0.75	0.62	0.69	0.67			0.84	0.69	0.77	0.77	0.72	-0.12	0.006696	+	CpG	NSC_03338	ko:K03521	46.2	253	1.3e-75	electron transfer flavoprotein beta subunit
NSC_scaffold_contig587-553c	316053	316054	0.83	0.85	0.82	0.73	0.69	0.74	0.68	0.82	0.83	0.8	0.8	0.83	0.8	0.8	0.84	0.8	0.7	0.76	0.84	0.7	0.74	0.71	0.78	0.74	0.73	0.74	0.68	0.73	0.8	0.78			0.83	0.78	0.81	0.76	0.72	-0.12	0.004749	+	CpG	NSC_05050	ko:K00278	492.43	673.6	5.7e-203	L-aspartate oxidase [EC:1.4.3.16]
NSC_scaffold_contig597	34540	34541	0.84	0.85	0.79	0.79	0.73	0.82	0.87	0.73	0.78	0.73	0.77	0.85	0.74	0.68	0.85	0.83	0.72	0.82	0.77	0.75	0.82	0.79	0.8	0.71	0.71	0.69	0.71	0.72	0.81	0.8			0.83	0.79	0.76	0.78	0.7	-0.12	0.003333	+	CpG	NSC_01935	ko:K08737	718.33	237	1.8e-70	DNA mismatch repair protein MSH6
NSC_scaffold_contig598	1107230	1107231	0.83	0.84	0.82	0.77	0.69	0.8	0.84	0.88	0.78	0.85	0.69	0.77	0.84	0.67	0.73	0.67	0.82	0.72	0.77	0.83	0.78	0.8	0.82	0.81	0.72	0.71	0.7	0.76	0.82	0.84			0.83	0.83	0.75	0.79	0.71	-0.12	0.000125	+	CpG	NSC_01791	ko:K01006	269.13	1358.8	0	pyruvate orthophosphate dikinase [EC:2.7.9.1]
NSC_scaffold_contig572	157860	157861	0.83	0.85	0.81	0.83	0.71	0.75	0.82	0.75	0.83	0.7	0.79	0.83	0.78	0.81	0.81	0.67	0.73	0.68	0.71	0.73	0.8	0.74	0.68	0.77	0.72	0.72	0.7	0.68	0.62	0.66			0.83	0.8	0.8	0.75	0.71	-0.12	0.00094	+	CpG	NSC_06461	ko:K13985	138.1	420.3	2.2e-126	N-acyl-phosphatidylethanolamine-hydrolysing phospholipase D [EC:3.1.4.54]
NSC_scaffold_contig586	238704	238705	0.8	0.84	0.84	0.7	0.75	0.75	0.82	0.76	0.75	0.77	0.75	0.75	0.84	0.83	0.81	0.82	0.7	0.65	0.78	0.79	0.71	0.8	0.78	0.82	0.71	0.69	0.71	0.73	0.81	0.77			0.83	0.78	0.83	0.76	0.7	-0.12	0.001165	+	CpG	NSC_05522	ko:K03696	1013.07	520.9	2.3e-156	ATP-dependent Clp protease ATP-binding subunit ClpC
NSC_scaffold_contig586	238704	238705	0.8	0.84	0.84	0.7	0.75	0.75	0.82	0.76	0.75	0.77	0.75	0.75	0.84	0.83	0.81	0.82	0.7	0.65	0.78	0.79	0.71	0.8	0.78	0.82	0.71	0.69	0.71	0.73	0.81	0.77			0.83	0.78	0.83	0.76	0.7	-0.12	0.001165	+	CpG	NSC_05523_P
NSC_scaffold_contig596-571c	700674	700675	0.82	0.8	0.85	0.67	0.73	0.81	0.76	0.83	0.73	0.83	0.65	0.86	0.78	0.77	0.83	0.74	0.84	0.81	0.75	0.88	0.77	0.76	0.8	0.71	0.73	0.72	0.67	0.85	0.79	0.73			0.82	0.77	0.79	0.8	0.71	-0.12	0.007763	+	CpG	NSC_00982	ko:K09565	319.67	298.8	5.5e-90	peptidyl-prolyl isomerase F (cyclophilin D) [EC:5.2.1.8]
NSC_scaffold_contig590	177432	177433	0.78	0.82	0.86	0.8	0.75	0.83	0.76	0.88	0.79	0.76	0.8	0.74	0.79	0.75	0.86	0.9	0.78	0.83	0.89	0.79	0.76	0.68	0.73	0.77	0.71	0.7	0.69	0.83	0.85	0.84			0.82	0.81	0.8	0.81	0.7	-0.12	0.007277	+	CpG	NSC_04567	ko:K07203	1118.83	2967	0	serine/threonine-protein kinase mTOR [EC:2.7.11.1]
NSC_scaffold_contig595	282818	282819	0.83	0.84	0.79	0.84	0.74	0.69	0.87	0.77	0.71	0.56	0.67	0.8	0.86	0.71	0.83	0.7	0.75	0.68	0.85	0.7	0.83	0.81	0.79	0.79	0.69	0.74	0.68	0.77	0.82	0.66			0.82	0.78	0.8	0.79	0.7	-0.12	0.008318	+	CpG	NSC_02598	ko:K02717	60.6	14	0.0096	photosystem II oxygen-evolving enhancer protein 2
NSC_scaffold_contig579-589	221927	221928	0.81	0.8	0.84	0.84	0.73	0.79	0.85	0.79	0.76	0.68	0.79	0.85	0.85	0.78	0.81	0.71	0.8	0.74	0.83	0.79	0.67	0.77	0.78	0.75	0.74	0.69	0.67	0.8	0.78	0.78			0.82	0.8	0.81	0.76	0.7	-0.12	0.008318	+	CpG	NSC_03681	ko:K11340	606	540.2	1.2e-162	actin-like protein 6A
NSC_scaffold_contig597	474052	474053	0.83	0.79	0.83	0.74	0.78	0.72	0.7	0.79	0.75	0.78	0.71	0.76	0.77	0.69	0.73	0.75	0.71	0.71	0.78	0.79	0.66	0.72	0.76	0.71	0.69	0.7	0.69	0.73	0.76	0.77			0.82	0.75	0.73	0.74	0.69	-0.12	0.000853	+	CpG	NSC_02134	ko:K10277	178.73	137.4	3.2e-40	lysine-specific demethylase 8 [EC:1.14.11.27]
NSC_scaffold_contig596-571c	921037	921038	0.81	0.83	0.83	0.77	0.64	0.78	0.83	0.85	0.79	0.8	0.8	0.91	0.76	0.76	0.73	0.8	0.88	0.72	0.8	0.75	0.74	0.83	0.82	0.73	0.74	0.7	0.67	0.82	0.72	0.68			0.82	0.82	0.75	0.76	0.7	-0.12	0.004921	+	CpG	NSC_01082_T
NSC_scaffold_contig596-571c	921037	921038	0.81	0.83	0.83	0.77	0.64	0.78	0.83	0.85	0.79	0.8	0.8	0.91	0.76	0.76	0.73	0.8	0.88	0.72	0.8	0.75	0.74	0.83	0.82	0.73	0.74	0.7	0.67	0.82	0.72	0.68			0.82	0.82	0.75	0.76	0.7	-0.12	0.004921	+	CpG	NSC_01083	ko:K22733	46.83	37	8.1e-10	magnesium transporter
NSC_scaffold_contig579-589	221927	221928	0.81	0.8	0.84	0.84	0.73	0.79	0.85	0.79	0.76	0.68	0.79	0.85	0.85	0.78	0.81	0.71	0.8	0.74	0.83	0.79	0.67	0.77	0.78	0.75	0.74	0.69	0.67	0.8	0.78	0.78			0.82	0.8	0.81	0.76	0.7	-0.12	0.008318	+	CpG	NSC_03682_T
NSC_scaffold_contig579-589	221927	221928	0.81	0.8	0.84	0.84	0.73	0.79	0.85	0.79	0.76	0.68	0.79	0.85	0.85	0.78	0.81	0.71	0.8	0.74	0.83	0.79	0.67	0.77	0.78	0.75	0.74	0.69	0.67	0.8	0.78	0.78			0.82	0.8	0.81	0.76	0.7	-0.12	0.008318	+	CpG	NSC_03683_P
NSC_scaffold_contig583	163900	163901	0.82	0.79	0.83	0.76	0.7	0.81	0.82	0.76	0.81	0.75	0.72	0.78	0.75	0.73	0.8	0.82	0.74	0.74	0.86	0.78	0.75	0.82	0.74	0.84	0.68	0.67	0.73	0.85	0.75	0.78			0.81	0.8	0.76	0.8	0.69	-0.12	0.00559	+	CpG	NSC_05772	ko:K14959	2185.17	199.1	3.2e-59	histone-lysine N-methyltransferase MLL4 [EC:2.1.1.43]
NSC_scaffold_contig598	586187	586188	0.84	0.79	0.79	0.71	0.8	0.82	0.78	0.73	0.76	0.74	0.75	0.83	0.64	0.63	0.65	0.93	0.72	0.81	0.86	0.69	0.8	0.81	0.77	0.86	0.71	0.66	0.68	0.74	0.89	0.68			0.81	0.76	0.64	0.78	0.68	-0.12	0.005064	+	CpG	NSC_01568	ko:K15664	4010.33	8.5	0.058	fengycin family lipopeptide synthetase A
NSC_scaffold_contig583	163900	163901	0.82	0.79	0.83	0.76	0.7	0.81	0.82	0.76	0.81	0.75	0.72	0.78	0.75	0.73	0.8	0.82	0.74	0.74	0.86	0.78	0.75	0.82	0.74	0.84	0.68	0.67	0.73	0.85	0.75	0.78			0.81	0.8	0.76	0.8	0.69	-0.12	0.00559	+	CpG	NSC_05773_P
NSC_scaffold_contig597	891691	891692	0.83	0.8	0.78	0.88	0.83	0.75	0.78	0.85	0.69	0.72	0.83	0.84	0.76	0.75	0.79	0.8	0.69	0.79	0.72	0.79	0.88	0.79	0.79	0.82	0.72	0.67	0.67	0.84	0.8	0.75			0.8	0.77	0.77	0.8	0.69	-0.12	0.006185	+	CpG	NSC_02314	ko:K08218	210.5	73.9	3.7e-21	MFS transporter PAT family beta-lactamase induction signal transducer AmpG
NSC_scaffold_contig597	188718	188719	0.8	0.81	0.78	0.88	0.74	0.73	0.93	0.82	0.83	0.73	0.86	0.8	0.79	0.88	0.89	0.88	0.84	0.76	0.8	0.84	0.67	0.82	0.75	0.74	0.68	0.71	0.65	0.83	0.79	0.8			0.8	0.86	0.85	0.77	0.68	-0.12	0.003877	+	CpG	NSC_02005	ko:K17917	238.37	274.5	8e-82	sorting nexin-1/2
NSC_scaffold_contig598	799063	799064	0.84	0.77	0.8	0.79	0.56	0.77	0.73	0.87	0.73	0.79	0.76	0.68	0.75	0.83	0.8	0.82	0.79	0.71	0.79	0.67	0.68	0.81	0.8	0.76	0.7	0.66	0.68	0.79	0.83	0.74			0.8	0.78	0.79	0.71	0.68	-0.12	0.006146	+	CpG	NSC_01656	ko:K12767	506.2	495.4	1.7e-148	serine/threonine-protein kinase RIM15 [EC:2.7.11.1]
NSC_scaffold_contig595	116801	116802	0.81	0.81	0.79	0.72	0.79	0.84	0.66	0.79	0.77	0.8	0.76	0.82	0.72	0.71	0.74	0.73	0.66	0.67	0.73	0.54	0.73	0.71	0.76	0.86	0.65	0.7	0.69	0.63	0.76	0.67			0.8	0.74	0.72	0.67	0.68	-0.12	0.001779	+	CpG	NSC_02533	ko:K17800	54.4	58.8	1.6e-16	LETM1 and EF-hand domain-containing protein 1 mitochondrial
NSC_scaffold_contig597	891691	891692	0.83	0.8	0.78	0.88	0.83	0.75	0.78	0.85	0.69	0.72	0.83	0.84	0.76	0.75	0.79	0.8	0.69	0.79	0.72	0.79	0.88	0.79	0.79	0.82	0.72	0.67	0.67	0.84	0.8	0.75			0.8	0.77	0.77	0.8	0.69	-0.12	0.006185	+	CpG	NSC_02315	ko:K10260	426.43	108.7	1.3e-31	F-box and WD-40 domain protein 7
NSC_scaffold_contig596-571c	1114983	1114984	0.78	0.81	0.82	0.87	0.7	0.8	0.72	0.86	0.87	0.81	0.78	0.83	0.83	0.81	0.79	0.88	0.79	0.83	0.81	0.69	0.75	0.77	0.8	0.82	0.71	0.68	0.65	0.8	0.71	0.74			0.8	0.82	0.81	0.75	0.68	-0.12	0.004259	+	CpG	NSC_01163	ko:K20099	1084.13	1020.8	0	ATP-dependent RNA helicase YTHDC2 [EC:3.6.4.13]
NSC_scaffold_contig596-571c	1114983	1114984	0.78	0.81	0.82	0.87	0.7	0.8	0.72	0.86	0.87	0.81	0.78	0.83	0.83	0.81	0.79	0.88	0.79	0.83	0.81	0.69	0.75	0.77	0.8	0.82	0.71	0.68	0.65	0.8	0.71	0.74			0.8	0.82	0.81	0.75	0.68	-0.12	0.004259	+	CpG	NSC_01164_P
NSC_scaffold_contig597	507729	507730	0.78	0.82	0.79	0.83	0.64	0.73	0.7	0.78	0.76	0.8	0.65	0.74	0.77	0.81	0.81	0.72	0.71	0.74	0.77	0.77	0.77	0.8	0.78	0.71	0.68	0.64	0.7	0.73	0.82	0.78			0.8	0.75	0.8	0.77	0.67	-0.12	0.004455	+	CpG	NSC_02149	ko:K03321	312.47	321.7	3.2e-96	sulfate permease SulP family
NSC_scaffold_contig597	507729	507730	0.78	0.82	0.79	0.83	0.64	0.73	0.7	0.78	0.76	0.8	0.65	0.74	0.77	0.81	0.81	0.72	0.71	0.74	0.77	0.77	0.77	0.8	0.78	0.71	0.68	0.64	0.7	0.73	0.82	0.78			0.8	0.75	0.8	0.77	0.67	-0.12	0.004455	+	CpG	NSC_02150_T
NSC_scaffold_contig572	94826	94827	0.81	0.79	0.77	0.8	0.58	0.78	0.63	0.82	0.71	0.79	0.74	0.79	0.73	0.73	0.7	0.79	0.68	0.66	0.74	0.74	0.8	0.72	0.74	0.68	0.63	0.67	0.7	0.65	0.66	0.7			0.79	0.72	0.72	0.76	0.67	-0.12	0.006146	+	CpG	NSC_06432	ko:K02991	54.93	359.5	3.4e-108	small subunit ribosomal protein S6e
NSC_scaffold_contig567-545c	50599	50600	0.79	0.78	0.8	0.76	0.66	0.74	0.72	0.72	0.69	0.8	0.74	0.78	0.77	0.72	0.7	0.65	0.79	0.67	0.76	0.81	0.72	0.68	0.64	0.63	0.67	0.66	0.67	0.76	0.66	0.64			0.79	0.71	0.73	0.76	0.67	-0.12	5e-05	+	CpG	NSC_06557	ko:K15188	180.93	92	1.7e-26	cyclin T
NSC_scaffold_contig567-545c	50599	50600	0.79	0.78	0.8	0.76	0.66	0.74	0.72	0.72	0.69	0.8	0.74	0.78	0.77	0.72	0.7	0.65	0.79	0.67	0.76	0.81	0.72	0.68	0.64	0.63	0.67	0.66	0.67	0.76	0.66	0.64			0.79	0.71	0.73	0.76	0.67	-0.12	5e-05	+	CpG	NSC_06556_T
NSC_scaffold_contig588	142674	142675	0.76	0.81	0.79	0.66	0.67	0.8	0.79	0.73	0.79	0.77	0.78	0.82	0.76	0.6	0.77	0.74	0.82	0.77	0.7	0.85	0.71	0.77	0.87	0.75	0.64	0.69	0.67	0.78	0.76	0.79			0.79	0.77	0.71	0.75	0.67	-0.12	0.004286	+	CpG	NSC_04786	ko:K17535	332.73	251.8	5.1e-75	serine/threonine-protein kinase TNNI3K [EC:2.7.11.1]
NSC_scaffold_contig595	322918	322919	0.78	0.8	0.77	0.8	0.78	0.73	0.72	0.87	0.72	0.94	0.63	0.82	0.66	0.77	0.66	0.82	0.76	0.75	0.64	0.68	0.6	0.6	0.78	0.69	0.69	0.65	0.64	0.77	0.65	0.78			0.78	0.77	0.7	0.64	0.66	-0.12	0.002201	+	CpG	NSC_02615_T
NSC_scaffold_contig595	322918	322919	0.78	0.8	0.77	0.8	0.78	0.73	0.72	0.87	0.72	0.94	0.63	0.82	0.66	0.77	0.66	0.82	0.76	0.75	0.64	0.68	0.6	0.6	0.78	0.69	0.69	0.65	0.64	0.77	0.65	0.78			0.78	0.77	0.7	0.64	0.66	-0.12	0.002201	+	CpG	NSC_02616	ko:K14347	124.17	210.1	2e-62	solute carrier family 10 (sodium/bile acid cotransporter) member 7
NSC_scaffold_contig599	127070	127071	0.79	0.75	0.8	0.79	0.6	0.8	0.8	0.84	0.66	0.63	0.7	0.76	0.82	0.75	0.81	0.8	0.82	0.78	0.86	0.82	0.82	0.81	0.72	0.85	0.64	0.69	0.64	0.62	0.66	0.81			0.78	0.77	0.79	0.83	0.66	-0.12	0.005487	+	CpG	NSC_00043	ko:K01153	162.27	38.4	2.9e-10	type I restriction enzyme R subunit [EC:3.1.21.3]
NSC_scaffold_contig599	127070	127071	0.79	0.75	0.8	0.79	0.6	0.8	0.8	0.84	0.66	0.63	0.7	0.76	0.82	0.75	0.81	0.8	0.82	0.78	0.86	0.82	0.82	0.81	0.72	0.85	0.64	0.69	0.64	0.62	0.66	0.81			0.78	0.77	0.79	0.83	0.66	-0.12	0.005487	+	CpG	NSC_00044	ko:K16572	262.43	11.7	0.026	gamma-tubulin complex component 5
NSC_scaffold_contig596-571c	1037424	1037425	0.77	0.76	0.77	0.73	0.78	0.75	0.75	0.77	0.84	0.67	0.71	0.76	0.72	0.74	0.86	0.74	0.69	0.66	0.71	0.75	0.68	0.69	0.67	0.73	0.66	0.64	0.63	0.74	0.79	0.69			0.77	0.79	0.77	0.71	0.64	-0.12	0.000197	+	CpG	NSC_01134	ko:K10865	95.83	583	2.7e-175	double-strand break repair protein MRE11
NSC_scaffold_contig596-571c	192924	192925	0.77	0.77	0.77	0.69	0.8	0.8	0.7	0.86	0.67	0.72	0.79	0.71	0.83	0.74	0.79	0.74	0.75	0.65	0.74	0.73	0.74	0.66	0.73	0.88	0.67	0.67	0.62	0.79	0.75	0.73			0.77	0.74	0.79	0.74	0.65	-0.12	0.002192	+	CpG	NSC_00782	ko:K19850	87.07	9.9	0.2	protein OPY2
NSC_scaffold_contig596-571c	1037424	1037425	0.77	0.76	0.77	0.73	0.78	0.75	0.75	0.77	0.84	0.67	0.71	0.76	0.72	0.74	0.86	0.74	0.69	0.66	0.71	0.75	0.68	0.69	0.67	0.73	0.66	0.64	0.63	0.74	0.79	0.69			0.77	0.79	0.77	0.71	0.64	-0.12	0.000197	+	CpG	NSC_01135	ko:K06948	254.77	223.3	1.8e-66	30S ribosome assembly GTPase
NSC_scaffold_contig581	213262	213263	0.77	0.79	0.72	0.75	0.7	0.75	0.72	0.76	0.71	0.64	0.74	0.7	0.7	0.68	0.73	0.66	0.83	0.74	0.74	0.7	0.74	0.75	0.75	0.73	0.63	0.66	0.62	0.71	0.67	0.72			0.76	0.73	0.7	0.73	0.64	-0.12	0.006834	+	CpG	NSC_05909	ko:K06330	134.67	95.7	1e-27	spore coat protein H
NSC_scaffold_contig577	109517	109518	0.72	0.79	0.77	0.78	0.79	0.71	0.74	0.79	0.71	0.56	0.74	0.74	0.7	0.7	0.62	0.85	0.77	0.67	0.67	0.65	0.67	0.71	0.79	0.71	0.63	0.62	0.67	0.76	0.74	0.7			0.76	0.75	0.67	0.66	0.64	-0.12	0.009679	+	CpG	NSC_06287	ko:-	-	-	-	-
NSC_scaffold_contig599	1225768	1225769	0.77	0.71	0.77	0.66	0.58	0.68	0.69	0.66	0.69	0.57	0.74	0.68	0.65	0.64	0.65	0.68	0.61	0.6	0.72	0.69	0.58	0.66	0.58	0.67	0.63	0.61	0.64	0.56	0.56	0.55			0.75	0.68	0.65	0.66	0.63	-0.12	0.004857	+	CpG	NSC_00558	ko:K19171	173.33	13.3	0.0095	DNA sulfur modification protein DndD
NSC_scaffold_contig599	1225768	1225769	0.77	0.71	0.77	0.66	0.58	0.68	0.69	0.66	0.69	0.57	0.74	0.68	0.65	0.64	0.65	0.68	0.61	0.6	0.72	0.69	0.58	0.66	0.58	0.67	0.63	0.61	0.64	0.56	0.56	0.55			0.75	0.68	0.65	0.66	0.63	-0.12	0.004857	+	CpG	NSC_00559	ko:K22733	46.83	209.9	1.9e-62	magnesium transporter
NSC_scaffold_contig594	580720	580721	0.77	0.76	0.69	0.76	0.71	0.66	0.78	0.8	0.76	0.74	0.71	0.71	0.71	0.7	0.79	0.71	0.75	0.68	0.75	0.74	0.67	0.69	0.67	0.72	0.62	0.61	0.62	0.77	0.72	0.63			0.74	0.78	0.73	0.72	0.62	-0.12	0.008289	+	CpG	NSC_03525	ko:K05931	336.83	527.9	8.1e-159	type I protein arginine methyltransferase [EC:2.1.1.319]
NSC_scaffold_contig598	909822	909823	0.75	0.75	0.73	0.72	0.74	0.78	0.66	0.8	0.73	0.68	0.66	0.68	0.74	0.7	0.69	0.69	0.72	0.64	0.74	0.62	0.7	0.71	0.76	0.62	0.59	0.63	0.65	0.62	0.61	0.69			0.74	0.73	0.71	0.69	0.62	-0.12	0.003126	+	CpG	NSC_01701	ko:K08100	538.17	44.6	3.3e-12	bilirubin oxidase [EC:1.3.3.5]
NSC_scaffold_contig598	909822	909823	0.75	0.75	0.73	0.72	0.74	0.78	0.66	0.8	0.73	0.68	0.66	0.68	0.74	0.7	0.69	0.69	0.72	0.64	0.74	0.62	0.7	0.71	0.76	0.62	0.59	0.63	0.65	0.62	0.61	0.69			0.74	0.73	0.71	0.69	0.62	-0.12	0.003126	+	CpG	NSC_01702_P
NSC_scaffold_contig596-571c	746065	746066	0.72	0.73	0.73	0.81	0.61	0.71	0.62	0.71	0.73	0.66	0.7	0.76	0.79	0.67	0.69	0.72	0.68	0.69	0.66	0.67	0.57	0.72	0.73	0.73	0.58	0.65	0.6	0.68	0.68	0.7			0.73	0.69	0.72	0.63	0.61	-0.12	0.005211	+	CpG	NSC_01007	ko:K17589	168.23	7.5	0.32	RB1-inducible coiled-coil protein 1
NSC_scaffold_contig599	968837	968838	0.76	0.69	0.73	0.56	0.68	0.75	0.74	0.76	0.68	0.78	0.66	0.72	0.71	0.69	0.85	0.7	0.64	0.76	0.84	0.49	0.73	0.68	0.77	0.61	0.62	0.61	0.58	0.82	0.79	0.67			0.73	0.73	0.75	0.69	0.6	-0.12	0.006372	+	CpG	NSC_00444	ko:K03538	22.47	76.2	1.1e-21	ribonuclease P protein subunit POP4 [EC:3.1.26.5]
NSC_scaffold_contig596-571c	1151468	1151469	0.69	0.76	0.75	0.74	0.71	0.77	0.73	0.69	0.65	0.64	0.61	0.84	0.67	0.7	0.61	0.81	0.65	0.78	0.61	0.7	0.74	0.67	0.8	0.84	0.6	0.63	0.62	0.76	0.81	0.76			0.73	0.69	0.66	0.68	0.62	-0.12	0.007763	+	CpG	NSC_01179	ko:K11450	548.37	488.4	1.3e-146	lysine-specific histone demethylase 1A [EC:1.-.-.-]
NSC_scaffold_contig596-571c	746065	746066	0.72	0.73	0.73	0.81	0.61	0.71	0.62	0.71	0.73	0.66	0.7	0.76	0.79	0.67	0.69	0.72	0.68	0.69	0.66	0.67	0.57	0.72	0.73	0.73	0.58	0.65	0.6	0.68	0.68	0.7			0.73	0.69	0.72	0.63	0.61	-0.12	0.005211	+	CpG	NSC_01006_T
NSC_scaffold_contig599	968837	968838	0.76	0.69	0.73	0.56	0.68	0.75	0.74	0.76	0.68	0.78	0.66	0.72	0.71	0.69	0.85	0.7	0.64	0.76	0.84	0.49	0.73	0.68	0.77	0.61	0.62	0.61	0.58	0.82	0.79	0.67			0.73	0.73	0.75	0.69	0.6	-0.12	0.006372	+	CpG	NSC_00445	ko:K15383	45.33	11.5	0.11	MtN3 and saliva related transmembrane protein
NSC_scaffold_contig598	764808	764809	0.75	0.73	0.69	0.82	0.57	0.68	0.61	0.75	0.7	0.67	0.62	0.62	0.72	0.69	0.76	0.72	0.61	0.63	0.67	0.59	0.7	0.64	0.58	0.79	0.6	0.63	0.59	0.62	0.61	0.72			0.72	0.69	0.72	0.65	0.61	-0.12	0.005448	+	CpG	NSC_01640	ko:K18730	81.8	168.6	1.3e-49	PERQ amino acid-rich with GYF domain-containing protein
NSC_scaffold_contig582	96427	96428	0.71	0.72	0.71	0.67	0.59	0.83	0.71	0.74	0.76	0.64	0.68	0.78	0.73	0.74	0.67	0.7	0.71	0.76	0.61	0.61	0.64	0.66	0.64	0.66	0.61	0.63	0.55	0.66	0.62	0.68			0.71	0.74	0.71	0.62	0.6	-0.12	0.0086	+	CpG	NSC_05606	ko:K00164	1024.57	1338.5	0	2-oxoglutarate dehydrogenase E1 component [EC:1.2.4.2]
NSC_scaffold_contig599	193339	193340	0.69	0.74	0.66	0.67	0.72	0.69	0.64	0.61	0.67	0.72	0.61	0.71	0.72	0.62	0.68	0.6	0.64	0.67	0.69	0.64	0.64	0.59	0.57	0.63	0.59	0.57	0.56	0.71	0.58	0.54			0.7	0.64	0.67	0.66	0.57	-0.12	0.007793	+	CpG	NSC_00078	ko:K14411	261	243.4	1.2e-72	RNA-binding protein Musashi
NSC_scaffold_contig596-571c	761836	761837	0.7	0.69	0.72	0.69	0.69	0.62	0.75	0.71	0.65	0.61	0.65	0.81	0.73	0.66	0.66	0.68	0.62	0.7	0.78	0.68	0.64	0.68	0.65	0.6	0.6	0.59	0.57	0.72	0.59	0.6			0.7	0.7	0.68	0.7	0.59	-0.12	0.000727	+	CpG	NSC_01012_T
NSC_scaffold_contig596-571c	761836	761837	0.7	0.69	0.72	0.69	0.69	0.62	0.75	0.71	0.65	0.61	0.65	0.81	0.73	0.66	0.66	0.68	0.62	0.7	0.78	0.68	0.64	0.68	0.65	0.6	0.6	0.59	0.57	0.72	0.59	0.6			0.7	0.7	0.68	0.7	0.59	-0.12	0.000727	+	CpG	NSC_01013	ko:K15446	98.53	346.7	8.6e-104	tRNA:m4X modification enzyme [EC:2.1.1.225]
NSC_scaffold_contig592-558c-549c-548c-566	419623	419624	0.72	0.7	0.68	0.74	0.67	0.69	0.63	0.67	0.69	0.59	0.61	0.56	0.69	0.79	0.79	0.73	0.6	0.68	0.67	0.74	0.64	0.64	0.65	0.6	0.59	0.61	0.55	0.76	0.61	0.63			0.7	0.66	0.76	0.68	0.58	-0.12	0.005211	+	CpG	NSC_04081	ko:K11840	1012.17	608.9	9.4e-183	ubiquitin carboxyl-terminal hydrolase 9/24 [EC:3.4.19.12]
NSC_scaffold_contig594	53507	53508	0.65	0.71	0.71	0.76	0.55	0.66	0.65	0.73	0.69	0.59	0.56	0.59	0.7	0.5	0.67	0.58	0.7	0.69	0.63	0.42	0.56	0.43	0.59	0.51	0.57	0.54	0.59	0.61	0.64	0.49			0.69	0.69	0.62	0.54	0.57	-0.12	0.007549	+	CpG	NSC_03282	ko:K01754	241.07	279.6	1.3e-83	threonine dehydratase [EC:4.3.1.19]
NSC_scaffold_contig594	53507	53508	0.65	0.71	0.71	0.76	0.55	0.66	0.65	0.73	0.69	0.59	0.56	0.59	0.7	0.5	0.67	0.58	0.7	0.69	0.63	0.42	0.56	0.43	0.59	0.51	0.57	0.54	0.59	0.61	0.64	0.49			0.69	0.69	0.62	0.54	0.57	-0.12	0.007549	+	CpG	NSC_03281_T
NSC_scaffold_contig587-553c	77604	77605	0.68	0.66	0.69	0.77	0.55	0.68	0.68	0.54	0.74	0.67	0.66	0.69	0.67	0.65	0.8	0.68	0.68	0.59	0.65	0.66	0.53	0.58	0.63	0.64	0.59	0.52	0.55	0.63	0.62	0.68			0.68	0.65	0.71	0.61	0.55	-0.12	0.005064	+	CpG	NSC_04942	ko:K00827	509.83	734.8	1.4e-221	alanine-glyoxylate transaminase / (R)-3-amino-2-methylpropionate-pyruvate transaminase [EC:2.6.1.44 2.6.1.40]
NSC_scaffold_contig568-546-580	88670	88671	0.68	0.68	0.68	0.7	0.57	0.67	0.66	0.7	0.69	0.6	0.69	0.68	0.68	0.62	0.68	0.62	0.59	0.61	0.68	0.56	0.56	0.7	0.65	0.68	0.59	0.52	0.56	0.59	0.55	0.54			0.68	0.68	0.66	0.6	0.56	-0.12	0.003692	+	CpG	NSC_05124	ko:K09420	382.67	221.6	9e-66	transcriptional activator Myb
NSC_scaffold_contig587-553c	77604	77605	0.68	0.66	0.69	0.77	0.55	0.68	0.68	0.54	0.74	0.67	0.66	0.69	0.67	0.65	0.8	0.68	0.68	0.59	0.65	0.66	0.53	0.58	0.63	0.64	0.59	0.52	0.55	0.63	0.62	0.68			0.68	0.65	0.71	0.61	0.55	-0.12	0.005064	+	CpG	NSC_04941_T
NSC_scaffold_contig594	357140	357141	0.68	0.7	0.64	0.58	0.64	0.62	0.63	0.7	0.57	0.67	0.61	0.71	0.58	0.61	0.51	0.65	0.53	0.72	0.54	0.6	0.52	0.58	0.55	0.65	0.55	0.56	0.54	0.65	0.62	0.62			0.67	0.63	0.57	0.55	0.55	-0.12	0.002662	+	CpG	NSC_03418	ko:K18159	67.77	75.9	1.2e-21	NADH dehydrogenase [ubiquinone] 1 alpha subcomplex assembly factor 1
NSC_scaffold_contig555-550-574	93604	93605	0.62	0.69	0.66	0.6	0.55	0.57	0.6	0.54	0.6	0.42	0.55	0.64	0.49	0.62	0.64	0.61	0.54	0.55	0.65	0.48	0.51	0.51	0.63	0.56	0.52	0.55	0.55	0.48	0.61	0.54			0.66	0.58	0.58	0.55	0.54	-0.12	0.006696	+	CpG	NSC_06189	ko:K12818	1077.4	1431.4	0	ATP-dependent RNA helicase DHX8/PRP22 [EC:3.6.4.13]
NSC_scaffold_contig599	903193	903194	0.65	0.68	0.61	0.62	0.65	0.72	0.71	0.71	0.73	0.79	0.58	0.7	0.57	0.59	0.55	0.61	0.54	0.67	0.57	0.56	0.63	0.54	0.59	0.65	0.52	0.52	0.54	0.71	0.55	0.63			0.65	0.72	0.57	0.59	0.53	-0.12	0.004921	+	CpG	NSC_00413	ko:K11294	167.93	178.8	1e-52	nucleolin
NSC_scaffold_contig592-558c-549c-548c-566	337690	337691	0.61	0.66	0.67	0.62	0.59	0.59	0.67	0.69	0.65	0.56	0.62	0.63	0.67	0.48	0.67	0.66	0.62	0.5	0.59	0.45	0.41	0.65	0.58	0.69	0.53	0.53	0.53	0.69	0.6	0.7			0.65	0.67	0.61	0.48	0.53	-0.12	0.003271	+	CpG	NSC_04045	ko:K10398	564.7	801.6	4.7e-241	kinesin family member 11
NSC_scaffold_contig588	269173	269174	0.64	0.63	0.69	0.78	0.52	0.68	0.67	0.63	0.65	0.64	0.58	0.72	0.67	0.66	0.61	0.6	0.65	0.73	0.49	0.61	0.45	0.64	0.64	0.57	0.53	0.56	0.52	0.7	0.73	0.88			0.65	0.65	0.65	0.52	0.54	-0.12	0.006185	+	CpG	NSC_04837	ko:K08518	490.43	260.7	1e-77	syntaxin-binding protein 5
NSC_scaffold_contig555-550-574	59118	59119	0.64	0.62	0.7	0.64	0.47	0.65	0.53	0.64	0.71	0.6	0.68	0.72	0.74	0.58	0.62	0.72	0.6	0.56	0.62	0.54	0.54	0.56	0.62	0.61	0.53	0.51	0.55	0.58	0.63	0.64			0.65	0.63	0.65	0.57	0.53	-0.12	0.009844	+	CpG	NSC_06176	ko:K19755	116.47	99.2	1.1e-28	radial spoke head protein 1
NSC_scaffold_contig596-571c	999666	999667	0.62	0.61	0.67	0.48	0.46	0.45	0.54	0.53	0.62	0.56	0.47	0.57	0.46	0.49	0.57	0.53	0.56	0.51	0.51	0.66	0.51	0.52	0.51	0.6	0.48	0.54	0.52	0.51	0.64	0.49			0.63	0.56	0.51	0.56	0.51	-0.12	0.0094	+	CpG	NSC_01117	ko:K14856	122.2	732.1	2.7e-220	protein SDA1
NSC_scaffold_contig598	432564	432565	0.65	0.59	0.63	0.45	0.53	0.55	0.64	0.56	0.49	0.41	0.53	0.58	0.57	0.51	0.58	0.6	0.58	0.53	0.59	0.58	0.51	0.51	0.48	0.54	0.54	0.5	0.48	0.56	0.62	0.51			0.62	0.56	0.55	0.56	0.51	-0.12	0.009468	+	CpG	NSC_01506	ko:K18470	495	102.4	9.2e-30	Rho GTPase-activating protein 1
NSC_scaffold_contig594	614917	614918	0.61	0.56	0.61	0.52	0.49	0.6	0.56	0.6	0.63	0.51	0.62	0.57	0.53	0.56	0.63	0.54	0.5	0.55	0.56	0.62	0.62	0.53	0.48	0.53	0.45	0.51	0.46	0.57	0.49	0.58			0.59	0.6	0.57	0.6	0.47	-0.12	0.008581	+	CpG	NSC_03541	ko:K13448	130.43	10.3	0.26	calcium-binding protein CML
NSC_scaffold_contig594	614917	614918	0.61	0.56	0.61	0.52	0.49	0.6	0.56	0.6	0.63	0.51	0.62	0.57	0.53	0.56	0.63	0.54	0.5	0.55	0.56	0.62	0.62	0.53	0.48	0.53	0.45	0.51	0.46	0.57	0.49	0.58			0.59	0.6	0.57	0.6	0.47	-0.12	0.008581	+	CpG	NSC_03542	ko:K22547	115	31.7	4.1e-08	arsenate reductase [EC:1.20.4.1]
NSC_scaffold_contig598	529268	529269	0.58	0.59	0.58	0.62	0.64	0.55	0.62	0.53	0.66	0.64	0.53	0.52	0.62	0.61	0.55	0.57	0.49	0.61	0.56	0.47	0.47	0.68	0.49	0.72	0.5	0.46	0.42	0.49	0.46	0.63			0.58	0.6	0.59	0.5	0.46	-0.12	0.006146	+	CpG	NSC_01551	ko:K01874	194.47	567.9	8.7e-171	methionyl-tRNA synthetase [EC:6.1.1.10]
NSC_scaffold_contig570	120607	120608	0.59	0.53	0.59	0.48	0.46	0.45	0.43	0.64	0.49	0.37	0.43	0.58	0.57	0.5	0.51	0.39	0.46	0.46	0.37	0.54	0.63	0.39	0.49	0.56	0.44	0.47	0.44	0.47	0.55	0.45			0.57	0.52	0.53	0.51	0.45	-0.12	0.005821	+	CpG	NSC_06524	ko:K16038	-	27.4	7.8e-07	N-methyltransferase [EC:2.1.1.-]
NSC_scaffold_contig578	80829	80830	0.54	0.57	0.55	0.53	0.5	0.49	0.51	0.47	0.51	0.62	0.51	0.39	0.57	0.57	0.54	0.48	0.41	0.54	0.56	0.62	0.45	0.46	0.52	0.59	0.41	0.48	0.42	0.56	0.43	0.39			0.55	0.5	0.56	0.54	0.44	-0.12	0.007763	+	CpG	NSC_06098	ko:K21480	150.17	198.6	3.9e-59	heme oxygenase (biliverdin-producing ferredoxin) [EC:1.14.15.20]
NSC_scaffold_contig599	358428	358429	0.49	0.51	0.57	0.61	0.58	0.66	0.64	0.44	0.58	0.62	0.45	0.55	0.59	0.57	0.47	0.64	0.44	0.43	0.42	0.48	0.47	0.43	0.44	0.39	0.42	0.39	0.4	0.45	0.36	0.56			0.52	0.55	0.54	0.46	0.4	-0.12	0.0094	+	CpG	NSC_00156	ko:K10143	573.33	609.1	3.8e-183	E3 ubiquitin-protein ligase RFWD2 [EC:2.3.2.27]
NSC_scaffold_contig597	258358	258359	0.5	0.55	0.47	0.53	0.35	0.44	0.51	0.53	0.52	0.48	0.45	0.43	0.52	0.49	0.41	0.5	0.46	0.43	0.5	0.43	0.55	0.46	0.49	0.54	0.4	0.37	0.39	0.51	0.43	0.42			0.51	0.52	0.47	0.49	0.39	-0.12	0.008581	+	CpG	NSC_02042_T
NSC_scaffold_contig597	258358	258359	0.5	0.55	0.47	0.53	0.35	0.44	0.51	0.53	0.52	0.48	0.45	0.43	0.52	0.49	0.41	0.5	0.46	0.43	0.5	0.43	0.55	0.46	0.49	0.54	0.4	0.37	0.39	0.51	0.43	0.42			0.51	0.52	0.47	0.49	0.39	-0.12	0.008581	+	CpG	NSC_02043	ko:K08360	232.8	164.7	8.4e-49	cytochrome b-561 [EC:7.2.1.3]
NSC_scaffold_contig592-558c-549c-548c-566	454231	454232	0.48	0.53	0.48	0.54	0.49	0.54	0.43	0.55	0.51	0.57	0.59	0.55	0.51	0.64	0.5	0.4	0.45	0.54	0.48	0.53	0.54	0.56	0.64	0.44	0.39	0.38	0.37	0.53	0.42	0.37			0.5	0.5	0.55	0.52	0.38	-0.12	0.002709	+	CpG	NSC_04098	ko:K03789	88.97	52.7	2.2e-14	[ribosomal protein S18]-alanine N-acetyltransferase [EC:2.3.1.266]
NSC_scaffold_contig592-558c-549c-548c-566	454231	454232	0.48	0.53	0.48	0.54	0.49	0.54	0.43	0.55	0.51	0.57	0.59	0.55	0.51	0.64	0.5	0.4	0.45	0.54	0.48	0.53	0.54	0.56	0.64	0.44	0.39	0.38	0.37	0.53	0.42	0.37			0.5	0.5	0.55	0.52	0.38	-0.12	0.002709	+	CpG	NSC_04099	ko:K16813	345.43	118.2	1.5e-34	patatin-like phospholipase domain-containing protein 1 [EC:3.1.1.-]
NSC_scaffold_contig585	137558	137559	0.46	0.49	0.49	0.46	0.36	0.43	0.41	0.46	0.42	0.21	0.5	0.5	0.49	0.45	0.53	0.36	0.35	0.46	0.42	0.47	0.38	0.33	0.41	0.46	0.37	0.38	0.32	0.46	0.31	0.41			0.48	0.43	0.49	0.42	0.36	-0.12	0.004259	+	CpG	NSC_06003	ko:K00858	33.9	311.6	1.9e-93	NAD+ kinase [EC:2.7.1.23]
NSC_scaffold_contig598	1130212	1130213	0.48	0.48	0.48	0.41	0.24	0.37	0.27	0.45	0.44	0.43	0.45	0.54	0.54	0.4	0.46	0.44	0.39	0.42	0.39	0.46	0.46	0.46	0.33	0.4	0.33	0.34	0.4	0.32	0.38	0.46			0.48	0.39	0.47	0.44	0.36	-0.12	0.004857	+	CpG	NSC_01799_T
NSC_scaffold_contig598	1130212	1130213	0.48	0.48	0.48	0.41	0.24	0.37	0.27	0.45	0.44	0.43	0.45	0.54	0.54	0.4	0.46	0.44	0.39	0.42	0.39	0.46	0.46	0.46	0.33	0.4	0.33	0.34	0.4	0.32	0.38	0.46			0.48	0.39	0.47	0.44	0.36	-0.12	0.004857	+	CpG	NSC_01800	ko:K17600	89.13	209.3	4.5e-62	vacuolar protein sorting-associated protein 54
NSC_scaffold_contig590	237923	237924	0.48	0.52	0.45	0.49	0.46	0.41	0.51	0.4	0.57	0.33	0.49	0.45	0.48	0.43	0.52	0.52	0.47	0.54	0.43	0.44	0.48	0.48	0.49	0.41	0.39	0.36	0.35	0.47	0.39	0.45			0.48	0.49	0.48	0.45	0.37	-0.12	0.007763	+	CpG	NSC_04588	ko:K20174	542	141	1.9e-41	oxysterol-binding protein-related protein 1/2
NSC_scaffold_contig590	237923	237924	0.48	0.52	0.45	0.49	0.46	0.41	0.51	0.4	0.57	0.33	0.49	0.45	0.48	0.43	0.52	0.52	0.47	0.54	0.43	0.44	0.48	0.48	0.49	0.41	0.39	0.36	0.35	0.47	0.39	0.45			0.48	0.49	0.48	0.45	0.37	-0.12	0.007763	+	CpG	NSC_04589_T
NSC_scaffold_contig555-550-574	54487	54488	0.42	0.44	0.44	0.47	0.32	0.43	0.45	0.51	0.28	0.35	0.38	0.28	0.38	0.41	0.49	0.43	0.4	0.53	0.44	0.51	0.36	0.49	0.42	0.43	0.31	0.34	0.29	0.36	0.4	0.35			0.43	0.41	0.43	0.44	0.31	-0.12	0.001685	+	CpG	NSC_06174	ko:K09503	537.83	480.5	1.3e-144	DnaJ homolog subfamily A member 2
NSC_scaffold_contig578	56161	56162	0.4	0.41	0.47	0.36	0.38	0.37	0.4	0.25	0.37	0.26	0.38	0.31	0.33	0.44	0.38	0.42	0.35	0.36	0.23	0.23	0.34	0.23	0.42	0.39	0.31	0.31	0.31	0.35	0.53	0.44			0.43	0.34	0.38	0.27	0.31	-0.12	0.005935	+	CpG	NSC_06084	ko:K08880	77.73	139.9	4.2e-41	serine/threonine kinase 19 [EC:2.7.11.1]
NSC_scaffold_contig597	1109154	1109155	0.4	0.43	0.36	0.33	0.24	0.31	0.39	0.26	0.27	0.3	0.36	0.32	0.33	0.29	0.33	0.3	0.38	0.22	0.29	0.37	0.27	0.28	0.25	0.42	0.26	0.27	0.3	0.3	0.24	0.25			0.4	0.31	0.32	0.31	0.28	-0.12	0.007026	+	CpG	NSC_02415	ko:K22985	88	415.1	1.3e-124	G protein-coupled receptor 107
NSC_scaffold_contig593-552c	434657	434658	0.4	0.36	0.39	0.42	0.28	0.34	0.26	0.33	0.31	0.3	0.26	0.3	0.38	0.31	0.23	0.24	0.22	0.27	0.32	0.28	0.26	0.22	0.22	0.27	0.23	0.28	0.27	0.3	0.24	0.24			0.38	0.3	0.31	0.29	0.26	-0.12	0.003159	+	CpG	NSC_04400	ko:K10866	116.53	1003.2	7.9e-302	DNA repair protein RAD50 [EC:3.6.-.-]
NSC_scaffold_contig596-571c	257430	257431	0.36	0.34	0.41	0.25	0.17	0.32	0.28	0.32	0.3	0.26	0.32	0.26	0.29	0.34	0.13	0.3	0.31	0.32	0.42	0.38	0.4	0.21	0.39	0.34	0.25	0.27	0.24	0.23	0.33	0.22			0.37	0.3	0.25	0.4	0.25	-0.12	0.006696	+	CpG	NSC_00806	ko:K20283	134.2	57.3	2.4e-16	golgin subfamily A member 4
NSC_scaffold_contig599	1450843	1450844	0.33	0.27	0.31	0.17	0.2	0.22	0.14	0.36	0.23	0.06	0.18	0.26	0.3	0.22	0.24	0.15	0.15	0.22	0.22	0.26	0.07	0.36	0.19	0.21	0.17	0.2	0.19	0.32	0.22	0.16			0.3	0.24	0.25	0.18	0.19	-0.12	0.004088	+	CpG	NSC_00659	ko:K10761	75.17	356.5	2.7e-107	tRNA(His) guanylyltransferase [EC:2.7.7.79]
NSC_scaffold_contig599	1450843	1450844	0.33	0.27	0.31	0.17	0.2	0.22	0.14	0.36	0.23	0.06	0.18	0.26	0.3	0.22	0.24	0.15	0.15	0.22	0.22	0.26	0.07	0.36	0.19	0.21	0.17	0.2	0.19	0.32	0.22	0.16			0.3	0.24	0.25	0.18	0.19	-0.12	0.004088	+	CpG	NSC_00660	ko:-	-	-	-	-
NSC_scaffold_contig599	1450843	1450844	0.33	0.27	0.31	0.17	0.2	0.22	0.14	0.36	0.23	0.06	0.18	0.26	0.3	0.22	0.24	0.15	0.15	0.22	0.22	0.26	0.07	0.36	0.19	0.21	0.17	0.2	0.19	0.32	0.22	0.16			0.3	0.24	0.25	0.18	0.19	-0.12	0.004088	+	CpG	NSC_00661_P
NSC_scaffold_contig587-553c	214197	214198	0.28	0.28	0.26	0.21	0.2	0.22	0.2	0.41	0.23	0.19	0.14	0.19	0.12	0.21	0.25	0.17	0.28	0.16	0.09	0.12	0.17	0.1	0.16	0.19	0.12	0.14	0.2	0.24	0.11	0.14			0.27	0.28	0.19	0.13	0.15	-0.12	0.008581	+	CpG	NSC_05007	ko:K00658	425.4	480.7	1.3e-144	2-oxoglutarate dehydrogenase E2 component (dihydrolipoamide succinyltransferase) [EC:2.3.1.61]
NSC_scaffold_contig594	88164	88165	0.23	0.24	0.22	0.16	0.23	0.13	0.15	0.11	0.15	0.19	0.15	0.18	0.27	0.15	0.15	0.11	0.09	0.11	0.13	0.14	0.15	0.11	0.07	0.17	0.13	0.08	0.11	0.17	0.08	0.14			0.23	0.14	0.19	0.14	0.11	-0.12	0.001396	+	CpG	NSC_03296	ko:K20715	718.63	939.2	8.9e-283	phototropin [EC:2.7.11.1]
NSC_scaffold_contig598	52789	52790	0.2	0.23	0.23	0.06	0.09	0.09	0.1	0.05	0.08	0.09	0.06	0.17	0.12	0.06	0.1	0.13	0.14	0.1	0.03	0.19	0.12	0.05	0.13	0.31	0.06	0.1	0.14	0.01	0.1	0.13			0.22	0.08	0.09	0.11	0.1	-0.12	0.008851	+	CpG	NSC_01335_T
NSC_scaffold_contig598	52789	52790	0.2	0.23	0.23	0.06	0.09	0.09	0.1	0.05	0.08	0.09	0.06	0.17	0.12	0.06	0.1	0.13	0.14	0.1	0.03	0.19	0.12	0.05	0.13	0.31	0.06	0.1	0.14	0.01	0.1	0.13			0.22	0.08	0.09	0.11	0.1	-0.12	0.008851	+	CpG	NSC_01336_P
NSC_scaffold_contig599	1478845	1478846	0.21	0.2	0.14	0.09	0.07	0.22	0.18	0.14	0.2	0.11	0.13	0.15	0.11	0.16	0.11	0.17	0.14	0.14	0.2	0.13	0.09	0.09	0.12	0.12	0.08	0.07	0.04	0.09	0.14	0.1			0.18	0.17	0.13	0.14	0.06	-0.12	0.008581	+	CpG	NSC_00669	ko:K14408	178.1	536	6.3e-161	cleavage stimulation factor subunit 3
NSC_scaffold_contig599	1478845	1478846	0.21	0.2	0.14	0.09	0.07	0.22	0.18	0.14	0.2	0.11	0.13	0.15	0.11	0.16	0.11	0.17	0.14	0.14	0.2	0.13	0.09	0.09	0.12	0.12	0.08	0.07	0.04	0.09	0.14	0.1			0.18	0.17	0.13	0.14	0.06	-0.12	0.008581	+	CpG	NSC_00670_P
NSC_scaffold_contig597	850412	850413	0.1	0.14	0.18	0.02	0.14	0.13	0.1	0	0.08	0.05	0.06	0	0.04	0.08	0.08	0.1	0.05	0.04	0.08	0.03	0.08	0.03	0.18	0.08	0.02	0	0.04	0.08	0	0.12			0.14	0.06	0.07	0.06	0.02	-0.12	0.009679	+	CpG	NSC_02293	ko:K20285	222	32.1	3e-08	Rab9 effector protein with kelch motifs
NSC_scaffold_contig598	321480	321481	0.99	0.98	0.96	0.95	0.88	0.98	0.92	0.94	0.92	0.94	0.96	0.98	0.94	0.94	0.98	0.97	0.9	0.94	0.94	0.8	0.91	0.83	0.85	0.93	0.87	0.89	0.85	0.92	0.93	0.9			0.98	0.93	0.95	0.88	0.87	-0.11	0.001833	+	CpG	NSC_01454	ko:K03125	119.7	540.3	5.4e-162	transcription initiation factor TFIID subunit 1
NSC_scaffold_contig597	55014	55015	0.96	0.95	0.96	0.92	0.78	0.88	0.93	0.95	0.9	0.94	0.83	0.96	0.88	0.92	0.94	0.91	0.84	0.85	0.9	0.94	0.87	0.91	0.88	0.85	0.84	0.85	0.85	0.93	0.87	0.89			0.96	0.93	0.91	0.9	0.85	-0.11	2e-05	+	CpG	NSC_01942	ko:K20196	1018.87	530.5	2.6e-159	kinesin family member 3B
NSC_scaffold_contig596-571c	150215	150216	0.94	0.98	0.92	0.88	0.83	0.88	0.94	0.8	0.84	0.93	0.86	0.94	0.95	1	0.71	0.85	0.77	0.93	0.94	0.91	0.86	0.91	0.91	0.96	0.82	0.86	0.84	0.95	0.85	0.91			0.95	0.86	0.89	0.9	0.84	-0.11	0.007182	+	CpG	NSC_00768	ko:K08736	691.77	976.7	7.3e-294	DNA mismatch repair protein MSH3
NSC_scaffold_contig584	232716	232717	0.93	0.97	0.96	0.84	0.97	0.93	0.98	0.96	0.93	0.83	0.89	0.9	0.97	0.97	0.97	0.95	0.95	0.88	0.95	0.96	0.93	0.88	0.93	0.94	0.84	0.85	0.85	0.88	0.94	0.92			0.95	0.96	0.97	0.95	0.85	-0.11	0.001026	+	CpG	NSC_05361	ko:K08776	975.27	670	2.4e-201	puromycin-sensitive aminopeptidase [EC:3.4.11.-]
NSC_scaffold_contig596-571c	42926	42927	0.94	0.94	0.93	0.98	0.82	0.9	0.88	0.91	0.88	0.85	0.85	0.9	0.91	0.92	0.94	0.84	0.81	0.9	0.92	0.87	0.88	0.86	0.84	0.92	0.83	0.83	0.82	0.91	0.78	0.83			0.94	0.89	0.92	0.89	0.83	-0.11	2e-05	+	CpG	NSC_00719	ko:K11366	359.33	397.3	3.5e-119	ubiquitin carboxyl-terminal hydrolase 22/27/51 [EC:3.4.19.12]
NSC_scaffold_contig594	594242	594243	0.93	0.95	0.9	0.88	0.75	0.83	0.88	0.97	0.91	0.88	0.87	0.98	0.94	0.96	0.96	0.97	0.84	0.84	0.92	0.89	0.84	0.87	0.86	0.88	0.84	0.82	0.8	0.86	0.92	0.87			0.93	0.92	0.95	0.88	0.82	-0.11	0.004543	+	CpG	NSC_03529	ko:K12452	321.13	337	4.8e-101	CDP-4-dehydro-6-deoxyglucose reductase E1 [EC:1.17.1.1]
NSC_scaffold_contig590	415607	415608	0.93	0.92	0.94	0.76	0.75	0.87	0.9	0.87	0.9	0.87	0.83	0.91	0.95	0.93	0.87	0.84	0.96	0.9	0.93	0.94	0.89	0.9	0.83	0.94	0.86	0.79	0.8	0.95	0.86	0.87			0.93	0.89	0.92	0.92	0.82	-0.11	0.007422	+	CpG	NSC_04676	ko:K00252	437.03	411.1	1.3e-123	glutaryl-CoA dehydrogenase [EC:1.3.8.6]
NSC_scaffold_contig594	250924	250925	0.93	0.93	0.94	0.94	0.83	0.93	0.87	0.9	0.86	0.85	0.87	0.91	0.93	0.86	0.89	0.91	0.9	0.86	0.88	0.9	0.92	0.86	0.89	0.9	0.86	0.83	0.78	0.93	0.96	0.9			0.93	0.88	0.89	0.9	0.82	-0.11	0.00954	+	CpG	NSC_03371	ko:K13997	590.1	495.7	5.1e-149	dihydrolipoamide dehydrogenase-binding protein of pyruvate dehydrogenase complex
NSC_scaffold_contig594	604454	604455	0.93	0.92	0.93	0.94	0.79	0.96	0.93	0.86	0.83	0.91	0.85	0.92	0.91	0.87	0.89	0.91	0.81	0.88	0.95	0.9	0.85	0.82	0.88	0.89	0.8	0.82	0.83	0.95	0.85	0.9			0.93	0.87	0.89	0.9	0.82	-0.11	0.000309	+	CpG	NSC_03534	ko:K13993	65.17	113.7	1.9e-33	HSP20 family protein
NSC_scaffold_contig594	604454	604455	0.93	0.92	0.93	0.94	0.79	0.96	0.93	0.86	0.83	0.91	0.85	0.92	0.91	0.87	0.89	0.91	0.81	0.88	0.95	0.9	0.85	0.82	0.88	0.89	0.8	0.82	0.83	0.95	0.85	0.9			0.93	0.87	0.89	0.9	0.82	-0.11	0.000309	+	CpG	NSC_03535_P
NSC_scaffold_contig579-589	501492	501493	0.93	0.92	0.95	0.86	0.71	0.87	0.91	0.91	0.8	0.82	0.81	0.92	0.93	0.89	0.83	0.91	0.74	0.86	0.89	0.8	0.88	0.86	0.86	0.91	0.86	0.79	0.81	0.85	0.9	0.76			0.93	0.87	0.88	0.86	0.82	-0.11	0.007422	+	CpG	NSC_03796	ko:K10659	150.83	25.1	4e-06	E3 ubiquitin-protein ligase MARCH4/9/11 [EC:2.3.2.27]
NSC_scaffold_contig590	415607	415608	0.93	0.92	0.94	0.76	0.75	0.87	0.9	0.87	0.9	0.87	0.83	0.91	0.95	0.93	0.87	0.84	0.96	0.9	0.93	0.94	0.89	0.9	0.83	0.94	0.86	0.79	0.8	0.95	0.86	0.87			0.93	0.89	0.92	0.92	0.82	-0.11	0.007422	+	CpG	NSC_04677_P
NSC_scaffold_contig594	250924	250925	0.93	0.93	0.94	0.94	0.83	0.93	0.87	0.9	0.86	0.85	0.87	0.91	0.93	0.86	0.89	0.91	0.9	0.86	0.88	0.9	0.92	0.86	0.89	0.9	0.86	0.83	0.78	0.93	0.96	0.9			0.93	0.88	0.89	0.9	0.82	-0.11	0.00954	+	CpG	NSC_03370_T
NSC_scaffold_contig588	213887	213888	0.95	0.9	0.9	0.94	0.83	0.93	0.94	0.69	0.92	0.93	0.88	0.88	0.95	0.88	0.79	0.86	0.88	0.82	0.89	0.77	0.93	0.84	0.86	0.94	0.82	0.82	0.79	0.83	0.82	0.91			0.92	0.85	0.87	0.86	0.81	-0.11	0.00537	+	CpG	NSC_04812	ko:K13422	116.2	25.7	1.8e-06	transcription factor MYC2
NSC_scaffold_contig594	39723	39724	0.9	0.94	0.92	0.9	0.74	0.89	0.83	0.96	0.8	0.85	0.78	0.9	0.88	0.9	0.91	0.76	0.79	0.82	0.86	0.84	0.81	0.86	0.82	0.88	0.81	0.78	0.83	0.85	0.81	0.85			0.92	0.86	0.9	0.84	0.81	-0.11	0.00364	+	CpG	NSC_03272	ko:K08244	311.7	1408.7	0	alpha-glucan water dikinase [EC:2.7.9.4]
NSC_scaffold_contig588	213887	213888	0.95	0.9	0.9	0.94	0.83	0.93	0.94	0.69	0.92	0.93	0.88	0.88	0.95	0.88	0.79	0.86	0.88	0.82	0.89	0.77	0.93	0.84	0.86	0.94	0.82	0.82	0.79	0.83	0.82	0.91			0.92	0.85	0.87	0.86	0.81	-0.11	0.00537	+	CpG	NSC_04813_P
NSC_scaffold_contig595	593609	593610	0.9	0.93	0.91	0.84	0.78	0.73	0.81	0.85	0.81	0.77	0.81	0.92	0.81	0.88	0.8	0.92	0.81	0.78	0.84	0.85	0.85	0.86	0.84	0.83	0.81	0.82	0.77	0.77	0.8	0.81			0.91	0.82	0.83	0.85	0.8	-0.11	0.003016	+	CpG	NSC_02742	ko:K08202	543.97	292.7	1.8e-87	MFS transporter OCT family solute carrier family 22 (organic cation transporter) member 4/5
NSC_scaffold_contig596-571c	781107	781108	0.91	0.91	0.92	0.84	0.78	0.87	0.88	0.96	0.85	0.85	0.8	0.83	0.87	0.87	0.9	0.88	0.91	0.76	0.93	0.79	0.86	0.91	0.83	0.91	0.84	0.81	0.77	0.87	0.94	0.82			0.91	0.9	0.88	0.86	0.81	-0.11	0.006556	+	CpG	NSC_01025	ko:K02133	920.87	782.3	8.4e-236	F-type H+-transporting ATPase subunit beta [EC:7.1.2.2]
NSC_scaffold_contig596-571c	422049	422050	0.89	0.9	0.93	0.88	0.71	0.93	0.88	0.88	0.83	0.91	0.78	0.95	0.85	0.9	0.82	0.94	0.85	0.84	0.93	0.84	0.86	0.83	0.88	0.86	0.83	0.79	0.76	0.88	0.89	0.82			0.91	0.86	0.86	0.88	0.79	-0.11	0.008596	+	CpG	NSC_00876	ko:K17902	1225.97	225.9	3.7e-67	TBC1 domain family member 4
NSC_scaffold_contig582	253465	253466	0.89	0.91	0.93	0.92	0.74	0.9	0.82	0.87	0.9	0.88	0.86	0.88	0.84	0.83	0.86	0.89	0.88	0.88	0.91	0.89	0.91	0.87	0.96	0.87	0.8	0.8	0.81	0.82	0.96	0.86			0.91	0.86	0.84	0.9	0.8	-0.11	0.00089	+	CpG	NSC_05678	ko:K21989	51.93	428.3	2.2e-128	calcium permeable stress-gated cation channel
NSC_scaffold_contig582	253465	253466	0.89	0.91	0.93	0.92	0.74	0.9	0.82	0.87	0.9	0.88	0.86	0.88	0.84	0.83	0.86	0.89	0.88	0.88	0.91	0.89	0.91	0.87	0.96	0.87	0.8	0.8	0.81	0.82	0.96	0.86			0.91	0.86	0.84	0.9	0.8	-0.11	0.00089	+	CpG	NSC_05680_T
NSC_scaffold_contig586	219715	219716	0.9	0.89	0.94	0.86	0.78	0.87	0.89	0.93	0.87	0.77	0.79	0.87	0.91	0.94	0.91	0.9	0.79	0.78	0.92	0.92	0.64	0.87	0.76	0.83	0.82	0.78	0.79	0.82	0.82	0.79			0.91	0.9	0.92	0.83	0.8	-0.11	0.00431	+	CpG	NSC_05516	ko:K17338	131.23	119.7	5.6e-35	receptor expression-enhancing protein 1/2/3/4
NSC_scaffold_contig586	219715	219716	0.9	0.89	0.94	0.86	0.78	0.87	0.89	0.93	0.87	0.77	0.79	0.87	0.91	0.94	0.91	0.9	0.79	0.78	0.92	0.92	0.64	0.87	0.76	0.83	0.82	0.78	0.79	0.82	0.82	0.79			0.91	0.9	0.92	0.83	0.8	-0.11	0.00431	+	CpG	NSC_05517	ko:K22047	243.4	343.6	6.2e-103	mechanosensitive ion channel protein 1/2/3
NSC_scaffold_contig596-571c	781107	781108	0.91	0.91	0.92	0.84	0.78	0.87	0.88	0.96	0.85	0.85	0.8	0.83	0.87	0.87	0.9	0.88	0.91	0.76	0.93	0.79	0.86	0.91	0.83	0.91	0.84	0.81	0.77	0.87	0.94	0.82			0.91	0.9	0.88	0.86	0.81	-0.11	0.006556	+	CpG	NSC_01023	ko:K04083	42.63	322.5	9.7e-97	molecular chaperone Hsp33
NSC_scaffold_contig597	310937	310938	0.9	0.9	0.93	0.91	0.79	0.89	0.89	0.85	0.85	0.8	0.87	0.89	0.8	0.91	0.93	0.86	0.84	0.87	0.9	0.88	0.83	0.79	0.85	0.88	0.84	0.79	0.78	0.82	0.83	0.92			0.91	0.86	0.88	0.87	0.8	-0.11	0.007182	+	CpG	NSC_02066_T
NSC_scaffold_contig596-571c	422049	422050	0.89	0.9	0.93	0.88	0.71	0.93	0.88	0.88	0.83	0.91	0.78	0.95	0.85	0.9	0.82	0.94	0.85	0.84	0.93	0.84	0.86	0.83	0.88	0.86	0.83	0.79	0.76	0.88	0.89	0.82			0.91	0.86	0.86	0.88	0.79	-0.11	0.008596	+	CpG	NSC_00877_P
NSC_scaffold_contig596-571c	873799	873800	0.86	0.91	0.94	0.78	0.84	0.77	0.83	0.86	0.86	0.75	0.82	0.88	0.86	0.78	0.83	0.78	0.85	0.83	0.88	0.86	0.91	0.91	0.73	0.79	0.79	0.79	0.8	0.77	0.73	0.86			0.9	0.85	0.82	0.88	0.79	-0.11	0.00954	+	CpG	NSC_01063	ko:K02606	109.1	289.6	1.8e-86	origin recognition complex subunit 4
NSC_scaffold_contig582	267124	267125	0.88	0.9	0.92	0.84	0.74	0.85	0.85	0.91	0.83	0.77	0.78	0.87	0.89	0.89	0.89	0.82	0.8	0.9	0.82	0.95	0.79	0.85	0.83	0.88	0.81	0.76	0.81	0.9	0.82	0.88			0.9	0.86	0.89	0.85	0.79	-0.11	0.006251	+	CpG	NSC_05683	ko:K11244	94.6	43	1.4e-11	cell wall integrity and stress response component
NSC_scaffold_contig599	1239391	1239392	0.92	0.89	0.9	0.89	0.77	0.8	0.95	0.85	0.82	0.83	0.81	0.83	0.86	0.83	0.94	0.76	0.78	0.77	0.75	0.86	0.79	0.77	0.76	0.79	0.8	0.8	0.77	0.91	0.86	0.71			0.9	0.87	0.88	0.8	0.79	-0.11	0.001051	+	CpG	NSC_00563_T
NSC_scaffold_contig599	1239391	1239392	0.92	0.89	0.9	0.89	0.77	0.8	0.95	0.85	0.82	0.83	0.81	0.83	0.86	0.83	0.94	0.76	0.78	0.77	0.75	0.86	0.79	0.77	0.76	0.79	0.8	0.8	0.77	0.91	0.86	0.71			0.9	0.87	0.88	0.8	0.79	-0.11	0.001051	+	CpG	NSC_00564_P
NSC_scaffold_contig595	332091	332092	0.87	0.92	0.89	0.92	0.79	0.91	0.82	0.95	0.9	0.92	0.84	0.89	0.82	0.83	0.91	0.93	0.82	0.85	0.85	0.82	0.89	0.78	0.75	0.93	0.8	0.76	0.79	0.83	0.83	0.89			0.89	0.89	0.85	0.85	0.78	-0.11	0.004303	+	CpG	NSC_02622	ko:K01358	49.33	204.4	7e-61	ATP-dependent Clp protease protease subunit [EC:3.4.21.92]
NSC_scaffold_contig596-571c	637417	637418	0.89	0.92	0.87	0.83	0.64	0.79	0.8	0.88	0.82	0.92	0.84	0.94	0.91	0.87	0.8	0.89	0.79	0.87	0.87	0.77	0.86	0.89	0.93	0.88	0.81	0.78	0.76	0.91	0.92	0.91			0.89	0.83	0.86	0.83	0.78	-0.11	0.005873	+	CpG	NSC_00957	ko:K06653	605.1	70.6	2.6e-20	CDK inhibitor PHO81
NSC_scaffold_contig579-589	381548	381549	0.91	0.87	0.9	0.8	0.64	0.88	0.88	0.89	0.87	0.77	0.85	0.76	0.78	0.75	0.8	0.88	0.84	0.82	0.91	0.8	0.88	0.85	0.81	0.8	0.77	0.82	0.77	0.89	0.86	0.9			0.89	0.88	0.78	0.86	0.79	-0.11	0.006556	+	CpG	NSC_03735	ko:K16384	21624.1	2414	0	polyene macrolide polyketide synthase
NSC_scaffold_contig572	1014	1015	0.87	0.9	0.9	0.83	0.7	0.89	0.82	0.88	0.86	0.95	0.89	0.74	0.84	0.9	0.89	0.74	0.81	0.81	0.86	0.91	0.77	0.89	0.85	0.84	0.78	0.78	0.79	0.89	0.88	0.85			0.89	0.85	0.88	0.85	0.78	-0.11	0.000537	+	CpG	NSC_06390	ko:K07263	276.73	262	4.5e-78	zinc protease [EC:3.4.24.-]
NSC_scaffold_contig590	327867	327868	0.87	0.89	0.9	0.9	0.7	0.83	0.82	0.88	0.87	0.84	0.74	0.88	0.93	0.89	0.83	0.89	0.86	0.82	0.88	0.78	0.71	0.86	0.83	0.89	0.79	0.75	0.79	0.75	0.8	0.81			0.89	0.86	0.88	0.79	0.78	-0.11	0.002337	+	CpG	NSC_04627	ko:K03294	465.4	290.8	7e-87	basic amino acid/polyamine antiporter APA family
NSC_scaffold_contig598	54615	54616	0.91	0.86	0.9	0.89	0.83	0.86	0.85	0.89	0.87	0.85	0.82	0.93	0.89	0.85	0.91	0.89	0.78	0.8	0.84	0.85	0.85	0.76	0.87	0.9	0.8	0.76	0.77	0.87	0.83	0.85			0.89	0.87	0.88	0.85	0.78	-0.11	0.00431	+	CpG	NSC_01336_T
NSC_scaffold_contig598	54615	54616	0.91	0.86	0.9	0.89	0.83	0.86	0.85	0.89	0.87	0.85	0.82	0.93	0.89	0.85	0.91	0.89	0.78	0.8	0.84	0.85	0.85	0.76	0.87	0.9	0.8	0.76	0.77	0.87	0.83	0.85			0.89	0.87	0.88	0.85	0.78	-0.11	0.00431	+	CpG	NSC_01337	ko:K07393	52.63	418.2	7.7e-126	glutathionyl-hydroquinone reductase [EC:1.8.5.7]
NSC_scaffold_contig598	956681	956682	0.87	0.88	0.91	0.87	0.76	0.88	0.85	0.87	0.82	0.85	0.89	0.82	0.9	0.78	0.81	0.83	0.87	0.86	0.83	0.86	0.82	0.9	0.77	0.88	0.81	0.78	0.75	0.86	0.88	0.84			0.89	0.85	0.83	0.84	0.78	-0.11	0.007182	+	CpG	NSC_01728	ko:K20291	71.03	482.4	1.1e-144	conserved oligomeric Golgi complex subunit 4
NSC_scaffold_contig573	10085	10086	0.89	0.86	0.92	0.82	0.8	0.87	0.85	0.96	0.84	0.74	0.8	0.91	0.91	0.8	0.88	0.85	0.7	0.81	0.83	0.87	0.88	0.91	0.91	0.91	0.79	0.8	0.75	0.89	0.89	0.9			0.89	0.88	0.86	0.86	0.78	-0.11	0.008885	+	CpG	NSC_06321	ko:-	-	-	-	-
NSC_scaffold_contig599	86974	86975	0.91	0.86	0.86	0.82	0.79	0.75	0.79	0.8	0.82	0.78	0.74	0.81	0.88	0.77	0.82	0.85	0.74	0.71	0.85	0.83	0.93	0.84	0.83	0.88	0.77	0.77	0.75	0.78	0.8	0.83			0.88	0.8	0.82	0.87	0.76	-0.11	0.003219	+	CpG	NSC_00029	ko:K01915	24.77	361.4	2.7e-108	glutamine synthetase [EC:6.3.1.2]
NSC_scaffold_contig581	109981	109982	0.88	0.9	0.87	0.85	0.82	0.85	0.95	0.88	0.9	0.77	0.75	0.91	0.88	0.84	0.89	0.86	0.82	0.75	0.92	0.83	0.78	0.89	0.82	0.84	0.76	0.77	0.79	0.81	0.84	0.81			0.88	0.91	0.87	0.84	0.77	-0.11	0.000912	+	CpG	NSC_05870	ko:K01228	97.5	855.6	1.3e-257	mannosyl-oligosaccharide glucosidase [EC:3.2.1.106]
NSC_scaffold_contig572	102616	102617	0.86	0.9	0.89	0.87	0.73	0.81	0.74	0.83	0.82	0.83	0.79	0.88	0.81	0.83	0.82	0.75	0.78	0.86	0.82	0.83	0.72	0.78	0.75	0.79	0.76	0.77	0.78	0.81	0.85	0.74			0.88	0.8	0.82	0.79	0.77	-0.11	0.001051	+	CpG	NSC_06434_T
NSC_scaffold_contig572	102616	102617	0.86	0.9	0.89	0.87	0.73	0.81	0.74	0.83	0.82	0.83	0.79	0.88	0.81	0.83	0.82	0.75	0.78	0.86	0.82	0.83	0.72	0.78	0.75	0.79	0.76	0.77	0.78	0.81	0.85	0.74			0.88	0.8	0.82	0.79	0.77	-0.11	0.001051	+	CpG	NSC_06435	ko:K19525	981.2	142.2	3.7e-42	vacuolar protein sorting-associated protein 13A/C
NSC_scaffold_contig568-546-580	45397	45398	0.88	0.86	0.91	0.85	0.84	0.91	0.87	0.91	0.88	0.79	0.78	0.88	0.92	0.82	0.93	0.86	0.84	0.8	0.83	0.88	0.86	0.91	0.94	0.91	0.78	0.76	0.78	0.92	0.97	0.86			0.88	0.89	0.89	0.86	0.77	-0.11	0.002337	+	CpG	NSC_05104	ko:-	-	-	-	-
NSC_scaffold_contig599	86974	86975	0.91	0.86	0.86	0.82	0.79	0.75	0.79	0.8	0.82	0.78	0.74	0.81	0.88	0.77	0.82	0.85	0.74	0.71	0.85	0.83	0.93	0.84	0.83	0.88	0.77	0.77	0.75	0.78	0.8	0.83			0.88	0.8	0.82	0.87	0.76	-0.11	0.003219	+	CpG	NSC_00028_T
NSC_scaffold_contig598	1346193	1346194	0.83	0.89	0.89	0.9	0.8	0.83	0.72	0.83	0.83	0.73	0.84	0.88	0.87	0.86	0.9	0.73	0.78	0.8	0.84	0.79	0.93	0.78	0.89	0.83	0.77	0.77	0.74	0.84	0.85	0.84			0.87	0.79	0.88	0.85	0.76	-0.11	0.007933	+	CpG	NSC_01887	ko:K00619	142.53	20.3	0.00014	amino-acid N-acetyltransferase [EC:2.3.1.1]
NSC_scaffold_contig596-571c	240166	240167	0.86	0.89	0.86	0.79	0.9	0.84	0.85	0.88	0.88	0.83	0.85	0.88	0.86	0.91	0.93	0.88	0.91	0.85	0.88	0.81	0.83	0.84	0.84	0.97	0.78	0.78	0.72	0.88	0.84	0.94			0.87	0.87	0.9	0.84	0.76	-0.11	0.007933	+	CpG	NSC_00800	ko:K15305	116.27	391.9	2.1e-117	vacuole morphology and inheritance protein 14
NSC_scaffold_contig590	381496	381497	0.85	0.9	0.85	0.81	0.77	0.8	0.86	0.59	0.78	0.84	0.84	0.97	0.95	0.85	0.8	0.85	0.72	0.85	0.93	0.88	0.73	0.79	0.74	0.8	0.78	0.73	0.77	0.81	1	0.73			0.87	0.74	0.87	0.85	0.76	-0.11	0.009184	+	CpG	NSC_04656	ko:K14501	-	444	2.5e-133	serine/threonine-protein phosphatase BSU1 [EC:3.1.3.16]
NSC_scaffold_contig583	217828	217829	0.87	0.86	0.89	0.91	0.79	0.88	0.9	0.9	0.83	0.9	0.79	0.92	0.85	0.85	0.91	0.93	0.86	0.81	0.86	0.86	0.75	0.85	0.88	0.87	0.8	0.77	0.73	0.82	0.9	0.91			0.87	0.88	0.87	0.82	0.77	-0.11	0.008497	+	CpG	NSC_05799	ko:K07024	209.63	379	1.1e-113	sucrose-6-phosphatase [EC:3.1.3.24]
NSC_scaffold_contig587-553c	219225	219226	0.86	0.86	0.89	0.84	0.82	0.78	0.85	1	0.9	0.59	0.76	0.91	0.88	0.89	0.75	0.75	0.87	0.86	0.76	0.85	0.78	0.87	0.74	0.77	0.78	0.75	0.75	0.76	0.83	0.83			0.87	0.92	0.84	0.8	0.76	-0.11	0.001473	+	CpG	NSC_05009	ko:K09182	454.3	112.3	2.1e-32	GATA-binding protein 1
NSC_scaffold_contig598	1346193	1346194	0.83	0.89	0.89	0.9	0.8	0.83	0.72	0.83	0.83	0.73	0.84	0.88	0.87	0.86	0.9	0.73	0.78	0.8	0.84	0.79	0.93	0.78	0.89	0.83	0.77	0.77	0.74	0.84	0.85	0.84			0.87	0.79	0.88	0.85	0.76	-0.11	0.007933	+	CpG	NSC_01886_T
NSC_scaffold_contig583	217828	217829	0.87	0.86	0.89	0.91	0.79	0.88	0.9	0.9	0.83	0.9	0.79	0.92	0.85	0.85	0.91	0.93	0.86	0.81	0.86	0.86	0.75	0.85	0.88	0.87	0.8	0.77	0.73	0.82	0.9	0.91			0.87	0.88	0.87	0.82	0.77	-0.11	0.008497	+	CpG	NSC_05796_T
NSC_scaffold_contig598	709574	709575	0.85	0.87	0.85	0.84	0.69	0.85	0.83	0.88	0.81	0.79	0.8	0.82	0.81	0.84	0.85	0.85	0.73	0.77	0.86	0.69	0.78	0.76	0.82	0.76	0.76	0.74	0.74	0.81	0.8	0.78			0.86	0.84	0.83	0.78	0.75	-0.11	0.000309	+	CpG	NSC_01621	ko:K17535	332.73	196	4.4e-58	serine/threonine-protein kinase TNNI3K [EC:2.7.11.1]
NSC_scaffold_ontig562c-575-591	153793	153794	0.88	0.86	0.81	0.95	0.69	0.86	0.82	0.97	0.74	0.75	0.8	0.79	0.88	0.83	0.95	0.76	0.71	0.76	0.85	0.74	0.86	0.8	0.89	0.75	0.76	0.72	0.73	0.81	0.79	0.84			0.85	0.84	0.89	0.82	0.74	-0.11	0.009206	+	CpG	NSC_02966	ko:K10523	128.47	287.7	4.8e-86	speckle-type POZ protein
NSC_scaffold_contig586	127039	127040	0.84	0.84	0.88	0.91	0.78	0.85	0.83	0.8	0.88	0.92	0.87	0.9	0.89	0.88	0.93	0.92	0.91	0.87	0.82	0.83	0.89	0.88	0.89	0.89	0.78	0.72	0.73	0.9	0.85	0.85			0.85	0.84	0.9	0.85	0.74	-0.11	0.008563	+	CpG	NSC_05474	ko:K00077	78.1	52.1	2.6e-14	2-dehydropantoate 2-reductase [EC:1.1.1.169]
NSC_scaffold_ontig562c-575-591	153793	153794	0.88	0.86	0.81	0.95	0.69	0.86	0.82	0.97	0.74	0.75	0.8	0.79	0.88	0.83	0.95	0.76	0.71	0.76	0.85	0.74	0.86	0.8	0.89	0.75	0.76	0.72	0.73	0.81	0.79	0.84			0.85	0.84	0.89	0.82	0.74	-0.11	0.009206	+	CpG	NSC_02965	ko:K19302	80	15.1	0.008	undecaprenyl-diphosphatase [EC:3.6.1.27]
NSC_scaffold_contig598	1327784	1327785	0.86	0.86	0.83	0.86	0.83	0.8	0.79	0.86	0.84	0.8	0.8	0.93	0.76	0.8	0.89	0.84	0.8	0.82	0.86	0.83	0.78	0.79	0.77	0.85	0.78	0.73	0.72	0.9	0.79	0.79			0.85	0.83	0.82	0.82	0.74	-0.11	0.007182	+	CpG	NSC_01878	ko:K02638	88.23	167	1.1e-49	plastocyanin
NSC_scaffold_contig596-571c	16038	16039	0.84	0.88	0.84	0.85	0.77	0.84	0.94	0.87	0.88	0.88	0.78	0.85	0.78	0.85	0.81	0.79	0.86	0.68	0.77	0.81	0.67	0.78	0.83	0.76	0.75	0.73	0.75	0.69	0.63	0.92			0.85	0.9	0.81	0.75	0.74	-0.11	0.001798	+	CpG	NSC_00712	ko:K03798	701.5	593.1	2.7e-178	cell division protease FtsH [EC:3.4.24.-]
NSC_scaffold_ontig562c-575-591	225631	225632	0.88	0.84	0.83	0.86	0.7	0.71	0.87	0.81	0.78	0.8	0.71	0.82	0.83	0.76	0.76	0.8	0.72	0.75	0.81	0.69	0.82	0.8	0.67	0.72	0.74	0.73	0.74	0.77	0.8	0.83			0.85	0.82	0.78	0.77	0.74	-0.11	0.001923	+	CpG	NSC_03000	ko:K03797	119.2	19.1	0.00023	carboxyl-terminal processing protease [EC:3.4.21.102]
NSC_scaffold_contig599	1417755	1417756	0.87	0.82	0.87	0.76	0.63	0.81	0.77	0.79	0.84	0.76	0.88	0.82	0.85	0.82	0.86	0.85	0.85	0.79	0.87	0.73	0.66	0.87	0.81	0.79	0.76	0.73	0.73	0.72	0.75	0.78			0.85	0.8	0.84	0.75	0.74	-0.11	0.00431	+	CpG	NSC_00644	ko:K21768	277.17	50.8	3.8e-14	tubulin-specific chaperone E
NSC_scaffold_contig598	1327784	1327785	0.86	0.86	0.83	0.86	0.83	0.8	0.79	0.86	0.84	0.8	0.8	0.93	0.76	0.8	0.89	0.84	0.8	0.82	0.86	0.83	0.78	0.79	0.77	0.85	0.78	0.73	0.72	0.9	0.79	0.79			0.85	0.83	0.82	0.82	0.74	-0.11	0.007182	+	CpG	NSC_01877_T
NSC_scaffold_contig596-571c	899128	899129	0.84	0.8	0.87	0.76	0.73	0.8	0.79	0.79	0.87	0.66	0.76	0.78	0.69	0.75	0.76	0.78	0.77	0.75	0.81	0.81	0.76	0.7	0.74	0.69	0.73	0.73	0.72	0.72	0.67	0.73			0.84	0.82	0.73	0.79	0.73	-0.11	0.005873	+	CpG	NSC_01072	ko:K04523	78.07	28	5.7e-07	ubiquilin
NSC_scaffold_contig563	48332	48333	0.84	0.85	0.82	0.88	0.83	0.91	0.87	0.82	0.79	0.8	0.87	0.89	0.82	0.86	0.87	0.78	0.76	0.89	0.82	0.8	0.86	0.8	0.78	0.81	0.73	0.7	0.75	0.79	0.76	0.79			0.84	0.83	0.85	0.83	0.73	-0.11	0.002937	+	CpG	NSC_06649	ko:K03526	75	640.4	3.8e-193	(E)-4-hydroxy-3-methylbut-2-enyl-diphosphate synthase [EC:1.17.7.1 1.17.7.3]
NSC_scaffold_contig584	203131	203132	0.82	0.84	0.86	0.83	0.78	0.91	0.89	0.86	0.88	0.84	0.82	0.87	0.73	0.91	0.81	0.8	0.76	0.76	0.8	0.82	0.96	0.74	0.81	0.81	0.76	0.7	0.73	0.87	0.81	0.75			0.84	0.88	0.82	0.86	0.73	-0.11	0.006152	+	CpG	NSC_05348	ko:-	-	-	-	-
NSC_scaffold_contig582	115529	115530	0.81	0.83	0.85	0.81	0.86	0.77	0.88	0.8	0.77	0.94	0.76	0.84	0.85	0.74	0.81	0.77	0.75	0.66	0.8	0.88	0.81	0.78	0.64	0.85	0.73	0.72	0.72	0.75	0.84	0.64			0.83	0.82	0.8	0.83	0.72	-0.11	0.00089	+	CpG	NSC_05615	ko:K09668	204.7	224.6	1.1e-66	glycosyltransferase-like protein LARGE [EC:2.4.2.- 2.4.1.-]
NSC_scaffold_contig592-558c-549c-548c-566	614432	614433	0.82	0.85	0.81	0.8	0.67	0.89	0.83	0.83	0.82	0.9	0.81	0.93	0.76	0.77	0.89	0.79	0.82	0.82	0.82	0.71	0.72	0.78	0.7	0.83	0.73	0.69	0.73	0.79	0.8	0.82			0.83	0.83	0.81	0.75	0.72	-0.11	0.003593	+	CpG	NSC_04168	ko:K10848	219.87	726.6	1.5e-218	DNA excision repair protein ERCC-4 [EC:3.1.-.-]
NSC_scaffold_contig579-589	207150	207151	0.84	0.83	0.83	0.81	0.74	0.83	0.83	0.89	0.8	0.79	0.57	0.73	0.8	0.76	0.93	0.84	0.78	0.72	0.85	0.77	0.78	0.74	0.78	0.78	0.75	0.73	0.7	0.77	0.82	0.78			0.83	0.84	0.83	0.8	0.73	-0.11	0.002019	+	CpG	NSC_03676	ko:K11438	352	425.4	2.2e-127	type III protein arginine methyltransferase [EC:2.1.1.321]
NSC_scaffold_contig581	162356	162357	0.81	0.82	0.87	0.79	0.7	0.86	0.77	0.77	0.85	0.83	0.82	0.91	0.8	0.74	0.83	0.84	0.78	0.78	0.82	0.78	0.7	0.8	0.82	0.8	0.73	0.7	0.73	0.84	0.73	0.62			0.83	0.8	0.79	0.77	0.72	-0.11	0.005785	+	CpG	NSC_05887	ko:K20826	61.93	146.8	4.4e-43	RNA polymerase II-associated protein 1
NSC_scaffold_contig595	491973	491974	0.82	0.81	0.82	0.76	0.79	0.77	0.68	0.8	0.72	0.81	0.78	0.66	0.7	0.74	0.71	0.76	0.6	0.67	0.79	0.82	0.92	0.74	0.74	0.63	0.75	0.7	0.67	0.74	0.87	0.81			0.82	0.73	0.72	0.84	0.71	-0.11	0.00954	+	CpG	NSC_02697	ko:K03138	75.4	11.5	0.05	transcription initiation factor TFIIF subunit alpha
NSC_scaffold_contig599	475606	475607	0.79	0.85	0.83	0.77	0.82	0.8	0.78	0.78	0.84	0.91	0.76	0.91	0.85	0.84	0.73	0.78	0.74	0.81	0.81	0.73	0.81	0.77	0.69	0.83	0.72	0.74	0.69	0.81	0.86	0.72			0.82	0.8	0.81	0.78	0.72	-0.11	0.009535	+	CpG	NSC_00215	ko:K08517	137.4	284.9	1.2e-85	vesicle transport protein SEC22
NSC_scaffold_contig598	1325138	1325139	0.84	0.8	0.81	0.66	0.71	0.74	0.78	0.8	0.81	0.84	0.79	0.81	0.69	0.77	0.72	0.67	0.67	0.74	0.76	0.78	0.77	0.78	0.75	0.73	0.73	0.7	0.68	0.81	0.8	0.8			0.82	0.8	0.73	0.77	0.7	-0.11	0.003858	+	CpG	NSC_01875_T
NSC_scaffold_contig598	1325138	1325139	0.84	0.8	0.81	0.66	0.71	0.74	0.78	0.8	0.81	0.84	0.79	0.81	0.69	0.77	0.72	0.67	0.67	0.74	0.76	0.78	0.77	0.78	0.75	0.73	0.73	0.7	0.68	0.81	0.8	0.8			0.82	0.8	0.73	0.77	0.7	-0.11	0.003858	+	CpG	NSC_01876	ko:-	-	-	-	-
NSC_scaffold_contig596-571c	131269	131270	0.82	0.82	0.83	0.87	0.68	0.75	0.83	0.83	0.78	0.77	0.74	0.86	0.78	0.73	0.83	0.81	0.74	0.81	0.73	0.68	0.84	0.75	0.77	0.81	0.7	0.69	0.75	0.78	0.82	0.76			0.82	0.81	0.78	0.75	0.71	-0.11	0.004303	+	CpG	NSC_00762	ko:K03696	1013.07	1328.8	0	ATP-dependent Clp protease ATP-binding subunit ClpC
NSC_scaffold_contig586	202643	202644	0.79	0.83	0.82	0.91	0.8	0.78	0.77	0.85	0.72	0.78	0.7	0.78	0.73	0.81	0.79	0.77	0.86	0.73	0.72	0.81	0.79	0.81	0.65	0.8	0.71	0.67	0.72	0.79	0.69	0.68			0.81	0.78	0.78	0.77	0.7	-0.11	0.00431	+	CpG	NSC_05510	ko:K01895	706.2	951.5	8.5e-287	acetyl-CoA synthetase [EC:6.2.1.1]
NSC_scaffold_contig588	136306	136307	0.82	0.83	0.79	0.77	0.86	0.79	0.84	0.82	0.78	0.82	0.79	0.77	0.76	0.79	0.77	0.83	0.72	0.78	0.79	0.78	0.8	0.79	0.86	0.8	0.69	0.7	0.72	0.78	0.73	0.6			0.81	0.81	0.77	0.79	0.7	-0.11	0.001798	+	CpG	NSC_04784	ko:K06101	302.8	37	3.8e-10	histone-lysine N-methyltransferase ASH1L [EC:2.1.1.43]
NSC_scaffold_contig586	202643	202644	0.79	0.83	0.82	0.91	0.8	0.78	0.77	0.85	0.72	0.78	0.7	0.78	0.73	0.81	0.79	0.77	0.86	0.73	0.72	0.81	0.79	0.81	0.65	0.8	0.71	0.67	0.72	0.79	0.69	0.68			0.81	0.78	0.78	0.77	0.7	-0.11	0.00431	+	CpG	NSC_05511_T
NSC_scaffold_contig597	590287	590288	0.81	0.83	0.77	0.7	0.76	0.75	0.76	0.82	0.73	0.88	0.82	0.8	0.85	0.82	0.76	0.75	0.81	0.8	0.79	0.77	0.69	0.76	0.76	0.75	0.71	0.71	0.67	0.78	0.75	0.62			0.8	0.77	0.81	0.75	0.7	-0.11	0.008497	+	CpG	NSC_02188	ko:K01792	68.97	273	1.1e-81	glucose-6-phosphate 1-epimerase [EC:5.1.3.15]
NSC_scaffold_contig598	1048157	1048158	0.83	0.8	0.76	0.8	0.72	0.75	0.68	0.73	0.66	0.6	0.81	0.71	0.67	0.74	0.74	0.77	0.7	0.69	0.73	0.68	0.72	0.79	0.77	0.78	0.71	0.67	0.67	0.72	0.71	0.71			0.8	0.69	0.72	0.71	0.68	-0.11	0.009516	+	CpG	NSC_01772	ko:K09864	350.43	229.5	1.6e-68	aquaporin-1
NSC_scaffold_contig572	158336	158337	0.81	0.78	0.81	0.7	0.7	0.78	0.69	0.84	0.72	0.71	0.74	0.82	0.87	0.75	0.8	0.81	0.72	0.69	0.78	0.77	0.77	0.71	0.67	0.81	0.71	0.7	0.66	0.78	0.75	0.82			0.8	0.75	0.81	0.77	0.69	-0.11	0.003824	+	CpG	NSC_06461	ko:K13985	138.1	420.3	2.2e-126	N-acyl-phosphatidylethanolamine-hydrolysing phospholipase D [EC:3.1.4.54]
NSC_scaffold_contig585	3868	3869	0.77	0.8	0.83	0.76	0.68	0.66	0.73	0.82	0.69	0.64	0.68	0.78	0.85	0.71	0.83	0.68	0.78	0.73	0.75	0.71	0.68	0.7	0.76	0.79	0.7	0.66	0.7	0.65	0.63	0.79			0.8	0.75	0.8	0.71	0.69	-0.11	0.006584	+	CpG	NSC_05932	ko:K12816	203.77	645.1	3.8e-194	pre-mRNA-processing factor 17
NSC_scaffold_contig592-558c-549c-548c-566	16364	16365	0.79	0.82	0.79	0.7	0.64	0.79	0.75	0.79	0.71	0.72	0.68	0.68	0.69	0.73	0.87	0.74	0.69	0.58	0.77	0.67	0.71	0.81	0.68	0.77	0.66	0.7	0.72	0.74	0.78	0.7			0.8	0.75	0.76	0.72	0.69	-0.11	0.006251	+	CpG	NSC_03891	ko:K11621	150.2	20.7	7.3e-05	lia operon protein LiaG
NSC_scaffold_contig572	158336	158337	0.81	0.78	0.81	0.7	0.7	0.78	0.69	0.84	0.72	0.71	0.74	0.82	0.87	0.75	0.8	0.81	0.72	0.69	0.78	0.77	0.77	0.71	0.67	0.81	0.71	0.7	0.66	0.78	0.75	0.82			0.8	0.75	0.81	0.77	0.69	-0.11	0.003824	+	CpG	NSC_06462_P
NSC_scaffold_contig585	3868	3869	0.77	0.8	0.83	0.76	0.68	0.66	0.73	0.82	0.69	0.64	0.68	0.78	0.85	0.71	0.83	0.68	0.78	0.73	0.75	0.71	0.68	0.7	0.76	0.79	0.7	0.66	0.7	0.65	0.63	0.79			0.8	0.75	0.8	0.71	0.69	-0.11	0.006584	+	CpG	NSC_05933	ko:-	-	-	-	-
NSC_scaffold_contig563	50993	50994	0.79	0.79	0.82	0.83	0.8	0.74	0.78	0.81	0.71	0.86	0.67	0.74	0.8	0.81	0.9	0.79	0.74	0.73	0.83	0.77	0.77	0.82	0.92	0.8	0.71	0.71	0.65	0.77	0.76	0.77			0.8	0.77	0.84	0.79	0.69	-0.11	0.007933	+	CpG	NSC_06651_P
NSC_scaffold_contig597	590287	590288	0.81	0.83	0.77	0.7	0.76	0.75	0.76	0.82	0.73	0.88	0.82	0.8	0.85	0.82	0.76	0.75	0.81	0.8	0.79	0.77	0.69	0.76	0.76	0.75	0.71	0.71	0.67	0.78	0.75	0.62			0.8	0.77	0.81	0.75	0.7	-0.11	0.008497	+	CpG	NSC_02187	ko:-	-	-	-	-
NSC_scaffold_contig595	382534	382535	0.79	0.8	0.78	0.77	0.74	0.8	0.77	0.81	0.73	0.8	0.69	0.78	0.76	0.66	0.7	0.74	0.71	0.78	0.72	0.67	0.64	0.76	0.66	0.78	0.68	0.66	0.71	0.73	0.76	0.75			0.79	0.77	0.71	0.68	0.68	-0.11	0.002413	+	CpG	NSC_02645	ko:K19355	79.43	356.5	7.3e-107	mannan endo-1 4-beta-mannosidase [EC:3.2.1.78]
NSC_scaffold_contig599	840850	840851	0.79	0.77	0.8	0.77	0.68	0.78	0.81	0.62	0.78	0.92	0.8	0.82	0.77	0.75	0.6	0.79	0.77	0.76	0.79	0.74	0.82	0.8	0.69	0.76	0.71	0.68	0.65	0.78	0.79	0.67			0.79	0.74	0.71	0.78	0.68	-0.11	0.00537	+	CpG	NSC_00383	ko:K03456	147.13	12.2	0.023	serine/threonine-protein phosphatase 2A regulatory subunit A
NSC_scaffold_contig595	382534	382535	0.79	0.8	0.78	0.77	0.74	0.8	0.77	0.81	0.73	0.8	0.69	0.78	0.76	0.66	0.7	0.74	0.71	0.78	0.72	0.67	0.64	0.76	0.66	0.78	0.68	0.66	0.71	0.73	0.76	0.75			0.79	0.77	0.71	0.68	0.68	-0.11	0.002413	+	CpG	NSC_02646	ko:K06896	129.43	13.4	0.017	maltose 6'-phosphate phosphatase [EC:3.1.3.90]
NSC_scaffold_ontig562c-575-591	316218	316219	0.78	0.79	0.81	0.74	0.74	0.76	0.84	0.81	0.71	0.73	0.64	0.77	0.77	0.8	0.78	0.72	0.7	0.78	0.88	0.74	0.73	0.73	0.7	0.8	0.66	0.71	0.69	0.83	0.84	0.76			0.79	0.79	0.78	0.78	0.69	-0.11	0.003291	+	CpG	NSC_03039	ko:K03316	279.2	229.9	1.9e-68	monovalent cation:H+ antiporter CPA1 family
NSC_scaffold_contig595	74496	74497	0.8	0.8	0.76	0.84	0.78	0.75	0.78	0.88	0.79	0.78	0.79	0.91	0.84	0.78	0.87	0.83	0.8	0.78	0.79	0.77	0.7	0.76	0.79	0.8	0.7	0.65	0.68	0.81	0.7	0.68			0.79	0.82	0.83	0.75	0.68	-0.11	0.005064	+	CpG	NSC_02511	ko:-	-	-	-	-
NSC_scaffold_contig588	178780	178781	0.8	0.77	0.8	0.75	0.57	0.82	0.86	0.71	0.72	0.85	0.53	0.79	0.73	0.66	0.75	0.69	0.57	0.55	0.81	0.7	0.88	0.77	0.76	0.75	0.65	0.72	0.67	0.7	0.59	0.56			0.79	0.76	0.71	0.8	0.68	-0.11	0.008885	+	CpG	NSC_04799	ko:K17535	332.73	278	5.7e-83	serine/threonine-protein kinase TNNI3K [EC:2.7.11.1]
NSC_scaffold_contig588	115159	115160	0.78	0.77	0.79	0.76	0.7	0.79	0.67	0.78	0.79	0.73	0.73	0.72	0.73	0.79	0.75	0.74	0.8	0.74	0.65	0.77	0.7	0.67	0.71	0.76	0.71	0.66	0.63	0.72	0.75	0.64			0.78	0.75	0.76	0.71	0.67	-0.11	0.009206	+	CpG	NSC_04776	ko:K14303	83.17	262.8	2.7e-78	nuclear pore complex protein Nup160
NSC_scaffold_contig577	17455	17456	0.77	0.77	0.79	0.71	0.72	0.7	0.71	0.72	0.75	0.68	0.78	0.75	0.67	0.63	0.71	0.82	0.82	0.79	0.73	0.79	0.69	0.69	0.8	0.68	0.64	0.67	0.69	0.8	0.66	0.64			0.78	0.73	0.67	0.74	0.67	-0.11	0.002337	+	CpG	NSC_06249	ko:-	-	-	-	-
NSC_scaffold_contig577	17455	17456	0.77	0.77	0.79	0.71	0.72	0.7	0.71	0.72	0.75	0.68	0.78	0.75	0.67	0.63	0.71	0.82	0.82	0.79	0.73	0.79	0.69	0.69	0.8	0.68	0.64	0.67	0.69	0.8	0.66	0.64			0.78	0.73	0.67	0.74	0.67	-0.11	0.002337	+	CpG	NSC_06250_P
NSC_scaffold_contig595	514299	514300	0.77	0.76	0.79	0.79	0.78	0.84	0.74	0.78	0.81	0.7	0.78	0.82	0.83	0.74	0.81	0.73	0.69	0.78	0.8	0.67	0.73	0.75	0.81	0.78	0.66	0.69	0.63	0.71	0.7	0.69			0.77	0.78	0.79	0.73	0.66	-0.11	0.00431	+	CpG	NSC_02709	ko:K00557	294.2	448.9	6e-135	tRNA (uracil-5-)-methyltransferase [EC:2.1.1.35]
NSC_scaffold_contig599	190257	190258	0.78	0.73	0.78	0.73	0.64	0.72	0.76	0.78	0.74	0.79	0.75	0.8	0.77	0.66	0.78	0.72	0.74	0.77	0.78	0.74	0.72	0.7	0.67	0.69	0.67	0.65	0.63	0.75	0.77	0.7			0.76	0.76	0.74	0.75	0.65	-0.11	0.005026	+	CpG	NSC_00077	ko:K10144	270	35.3	3e-09	RING finger and CHY zinc finger domain-containing protein 1 [EC:2.3.2.27]
NSC_scaffold_contig592-558c-549c-548c-566	644777	644778	0.77	0.75	0.76	0.58	0.77	0.74	0.7	0.77	0.8	0.75	0.74	0.86	0.75	0.7	0.73	0.77	0.76	0.66	0.7	0.71	0.74	0.73	0.71	0.73	0.68	0.63	0.64	0.71	0.76	0.72			0.76	0.76	0.73	0.72	0.65	-0.11	0.002531	+	CpG	NSC_04186	ko:K22395	177.73	70.7	3.1e-20	cinnamyl-alcohol dehydrogenase [EC:1.1.1.195]
NSC_scaffold_contig597	787125	787126	0.78	0.78	0.73	0.84	0.67	0.77	0.75	0.69	0.74	0.64	0.72	0.76	0.74	0.76	0.65	0.78	0.75	0.76	0.62	0.7	0.66	0.79	0.63	0.77	0.65	0.65	0.65	0.78	0.62	0.58			0.76	0.73	0.72	0.66	0.65	-0.11	0.002443	+	CpG	NSC_02263	ko:K00939	115.43	217.2	8.3e-65	adenylate kinase [EC:2.7.4.3]
NSC_scaffold_contig597	787125	787126	0.78	0.78	0.73	0.84	0.67	0.77	0.75	0.69	0.74	0.64	0.72	0.76	0.74	0.76	0.65	0.78	0.75	0.76	0.62	0.7	0.66	0.79	0.63	0.77	0.65	0.65	0.65	0.78	0.62	0.58			0.76	0.73	0.72	0.66	0.65	-0.11	0.002443	+	CpG	NSC_02264_T
NSC_scaffold_contig587-553c	295279	295280	0.76	0.76	0.72	0.77	0.8	0.84	0.81	0.75	0.84	0.74	0.76	0.82	0.88	0.83	0.79	0.71	0.67	0.71	0.72	0.74	0.54	0.59	0.77	0.74	0.64	0.67	0.61	0.78	0.73	0.62			0.75	0.8	0.83	0.67	0.64	-0.11	0.008161	+	CpG	NSC_05044	ko:K11092	115.1	41.3	4.3e-11	U2 small nuclear ribonucleoprotein A'
NSC_scaffold_contig585	28485	28486	0.7	0.74	0.78	0.64	0.73	0.67	0.76	0.68	0.64	0.8	0.67	0.82	0.72	0.73	0.66	0.74	0.74	0.7	0.72	0.68	0.75	0.67	0.66	0.77	0.64	0.62	0.63	0.87	0.6	0.7			0.74	0.69	0.7	0.72	0.63	-0.11	0.009874	+	CpG	NSC_05943	ko:K10866	116.53	33.5	4e-09	DNA repair protein RAD50 [EC:3.6.-.-]
NSC_scaffold_contig595	781263	781264	0.72	0.76	0.74	0.72	0.77	0.79	0.73	0.76	0.73	0.6	0.6	0.65	0.79	0.7	0.82	0.79	0.8	0.67	0.66	0.78	0.61	0.67	0.51	0.69	0.63	0.59	0.66	0.69	0.68	0.72			0.74	0.74	0.77	0.68	0.63	-0.11	0.008296	+	CpG	NSC_02835	ko:K12864	109.53	490.8	1.8e-147	beta-catenin-like protein 1
NSC_scaffold_contig572	141590	141591	0.74	0.75	0.74	0.7	0.68	0.54	0.53	0.64	0.63	0.62	0.65	0.76	0.66	0.59	0.51	0.7	0.58	0.57	0.59	0.58	0.76	0.64	0.68	0.78	0.66	0.64	0.6	0.73	0.67	0.71			0.74	0.6	0.59	0.64	0.63	-0.11	0.003593	+	CpG	NSC_06453_T
NSC_scaffold_contig572	141590	141591	0.74	0.75	0.74	0.7	0.68	0.54	0.53	0.64	0.63	0.62	0.65	0.76	0.66	0.59	0.51	0.7	0.58	0.57	0.59	0.58	0.76	0.64	0.68	0.78	0.66	0.64	0.6	0.73	0.67	0.71			0.74	0.6	0.59	0.64	0.63	-0.11	0.003593	+	CpG	NSC_06455_P
NSC_scaffold_contig592-558c-549c-548c-566	388960	388961	0.75	0.72	0.76	0.75	0.66	0.72	0.83	0.85	0.77	0.76	0.75	0.81	0.86	0.77	0.79	0.79	0.78	0.74	0.75	0.69	0.7	0.73	0.64	0.64	0.66	0.62	0.61	0.79	0.69	0.65			0.74	0.82	0.81	0.71	0.63	-0.11	0.00431	+	CpG	NSC_04068	ko:K14844	102.93	454.3	2.7e-136	pumilio homology domain family member 6
NSC_scaffold_contig595	781263	781264	0.72	0.76	0.74	0.72	0.77	0.79	0.73	0.76	0.73	0.6	0.6	0.65	0.79	0.7	0.82	0.79	0.8	0.67	0.66	0.78	0.61	0.67	0.51	0.69	0.63	0.59	0.66	0.69	0.68	0.72			0.74	0.74	0.77	0.68	0.63	-0.11	0.008296	+	CpG	NSC_02836_P
NSC_scaffold_contig585	28485	28486	0.7	0.74	0.78	0.64	0.73	0.67	0.76	0.68	0.64	0.8	0.67	0.82	0.72	0.73	0.66	0.74	0.74	0.7	0.72	0.68	0.75	0.67	0.66	0.77	0.64	0.62	0.63	0.87	0.6	0.7			0.74	0.69	0.7	0.72	0.63	-0.11	0.009874	+	CpG	NSC_05944_P
NSC_scaffold_contig596-571c	290736	290737	0.7	0.73	0.75	0.68	0.72	0.75	0.66	0.71	0.72	0.67	0.68	0.69	0.68	0.68	0.73	0.75	0.73	0.73	0.62	0.77	0.7	0.64	0.63	0.62	0.63	0.59	0.63	0.68	0.76	0.78			0.73	0.7	0.7	0.7	0.62	-0.11	0.005064	+	CpG	NSC_00816	ko:K17686	750.2	1018.4	0	P-type Cu+ transporter [EC:7.2.2.8]
NSC_scaffold_contig593-552c	499837	499838	0.73	0.72	0.75	0.7	0.65	0.75	0.75	0.66	0.72	0.75	0.62	0.8	0.71	0.61	0.79	0.67	0.61	0.75	0.62	0.6	0.68	0.61	0.59	0.65	0.65	0.6	0.61	0.67	0.59	0.47			0.73	0.71	0.7	0.63	0.62	-0.11	0.003016	+	CpG	NSC_04429	ko:K03251	117.33	544.8	1e-163	translation initiation factor 3 subunit D
NSC_scaffold_ontig562c-575-591	771279	771280	0.76	0.71	0.73	0.79	0.71	0.74	0.68	0.79	0.75	0.72	0.68	0.74	0.79	0.78	0.76	0.73	0.66	0.78	0.7	0.77	0.71	0.75	0.72	0.64	0.63	0.62	0.62	0.81	0.76	0.68			0.73	0.74	0.78	0.73	0.62	-0.11	0.001798	+	CpG	NSC_03245	ko:K20632	175.03	18.2	0.00023	deleted in liver cancer protein
NSC_scaffold_contig593-552c	499837	499838	0.73	0.72	0.75	0.7	0.65	0.75	0.75	0.66	0.72	0.75	0.62	0.8	0.71	0.61	0.79	0.67	0.61	0.75	0.62	0.6	0.68	0.61	0.59	0.65	0.65	0.6	0.61	0.67	0.59	0.47			0.73	0.71	0.7	0.63	0.62	-0.11	0.003016	+	CpG	NSC_04428_T
NSC_scaffold_contig584	109296	109297	0.71	0.75	0.73	0.71	0.76	0.85	0.77	0.85	0.74	0.76	0.6	0.7	0.66	0.79	0.77	0.63	0.75	0.69	0.77	0.72	0.7	0.76	0.73	0.72	0.64	0.63	0.59	0.68	0.63	0.65			0.73	0.79	0.74	0.73	0.62	-0.11	0.004551	+	CpG	NSC_05304	ko:K19694	677.7	436.8	8.3e-131	two-component system sensor histidine kinase ChiS
NSC_scaffold_contig598	302538	302539	0.71	0.74	0.7	0.68	0.65	0.63	0.69	0.57	0.75	0.75	0.74	0.73	0.66	0.66	0.75	0.66	0.72	0.67	0.71	0.68	0.68	0.67	0.63	0.66	0.58	0.62	0.61	0.72	0.65	0.67			0.72	0.67	0.69	0.69	0.6	-0.11	0.002629	+	CpG	NSC_01446_T
NSC_scaffold_contig598	302538	302539	0.71	0.74	0.7	0.68	0.65	0.63	0.69	0.57	0.75	0.75	0.74	0.73	0.66	0.66	0.75	0.66	0.72	0.67	0.71	0.68	0.68	0.67	0.63	0.66	0.58	0.62	0.61	0.72	0.65	0.67			0.72	0.67	0.69	0.69	0.6	-0.11	0.002629	+	CpG	NSC_01447_P
NSC_scaffold_contig593-552c	439907	439908	0.72	0.74	0.71	0.71	0.82	0.71	0.69	0.7	0.67	0.75	0.61	0.78	0.7	0.76	0.71	0.74	0.7	0.77	0.7	0.74	0.81	0.76	0.77	0.65	0.64	0.61	0.59	0.7	0.72	0.8			0.72	0.69	0.72	0.75	0.61	-0.11	0.002937	+	CpG	NSC_04402	ko:K03798	701.5	440.6	4.2e-132	cell division protease FtsH [EC:3.4.24.-]
NSC_scaffold_contig596-571c	217240	217241	0.74	0.74	0.68	0.71	0.73	0.68	0.67	0.58	0.66	0.62	0.6	0.66	0.67	0.75	0.67	0.7	0.66	0.64	0.61	0.62	0.57	0.63	0.48	0.63	0.62	0.59	0.62	0.61	0.68	0.53			0.72	0.64	0.7	0.6	0.61	-0.11	0.007933	+	CpG	NSC_00792	ko:K09391	151.97	146.6	5e-43	transcription factor E2F7/8
NSC_scaffold_contig595	36803	36804	0.7	0.68	0.71	0.78	0.73	0.71	0.69	0.67	0.63	0.68	0.71	0.73	0.69	0.65	0.71	0.69	0.6	0.74	0.74	0.65	0.66	0.72	0.61	0.73	0.57	0.6	0.59	0.65	0.62	0.6			0.7	0.66	0.68	0.68	0.59	-0.11	0.000912	+	CpG	NSC_02492	ko:K04424	437.17	279.2	3.4e-83	sterile alpha motif and leucine zipper containing kinase AZK [EC:2.7.11.25]
NSC_scaffold_contig599	344658	344659	0.71	0.71	0.68	0.71	0.55	0.73	0.77	0.75	0.72	0.69	0.78	0.82	0.78	0.78	0.81	0.86	0.77	0.64	0.61	0.66	0.79	0.8	0.76	0.78	0.58	0.59	0.61	0.75	0.78	0.7			0.7	0.75	0.79	0.69	0.59	-0.11	0.001324	+	CpG	NSC_00150	ko:K17535	332.73	272.8	2.2e-81	serine/threonine-protein kinase TNNI3K [EC:2.7.11.1]
NSC_scaffold_contig598	634954	634955	0.73	0.7	0.67	0.64	0.74	0.74	0.77	0.72	0.68	0.57	0.58	0.79	0.67	0.67	0.64	0.61	0.75	0.69	0.7	0.6	0.66	0.57	0.57	0.63	0.61	0.57	0.58	0.61	0.64	0.59			0.7	0.72	0.66	0.65	0.59	-0.11	0.005785	+	CpG	NSC_01588	ko:-	-	-	-	-
NSC_scaffold_contig598	1264709	1264710	0.66	0.69	0.68	0.61	0.5	0.59	0.55	0.57	0.74	0.54	0.57	0.71	0.7	0.66	0.72	0.67	0.63	0.76	0.61	0.53	0.52	0.67	0.48	0.52	0.55	0.6	0.55	0.76	0.53	0.63			0.68	0.62	0.69	0.55	0.57	-0.11	0.004303	+	CpG	NSC_01850	ko:K10858	402.57	761.2	5.4e-229	DNA mismatch repair protein PMS2
NSC_scaffold_contig596-571c	280026	280027	0.62	0.69	0.67	0.64	0.51	0.67	0.62	0.57	0.64	0.59	0.59	0.64	0.54	0.48	0.63	0.57	0.63	0.53	0.58	0.47	0.54	0.57	0.62	0.58	0.57	0.55	0.53	0.58	0.47	0.65			0.66	0.61	0.55	0.53	0.55	-0.11	0.009874	+	CpG	NSC_00813	ko:K10728	208.33	94.2	3.2e-27	topoisomerase (DNA) II binding protein 1
NSC_scaffold_ontig562c-575-591	544852	544853	0.63	0.6	0.68	0.6	0.58	0.61	0.36	0.57	0.62	0.53	0.49	0.58	0.68	0.44	0.67	0.52	0.59	0.59	0.58	0.6	0.51	0.5	0.58	0.56	0.53	0.52	0.53	0.5	0.49	0.5			0.64	0.52	0.6	0.56	0.53	-0.11	0.00954	+	CpG	NSC_03139	ko:K06207	337.17	916.5	2.2e-276	GTP-binding protein
NSC_scaffold_contig592-558c-549c-548c-566	473994	473995	0.65	0.61	0.63	0.5	0.64	0.55	0.55	0.6	0.58	0.57	0.63	0.6	0.58	0.63	0.62	0.54	0.59	0.57	0.62	0.46	0.6	0.53	0.57	0.58	0.54	0.54	0.48	0.57	0.54	0.45			0.63	0.58	0.61	0.56	0.52	-0.11	0.008885	+	CpG	NSC_04106	ko:K13420	1147.33	115.9	4.5e-34	LRR receptor-like serine/threonine-protein kinase FLS2 [EC:2.7.11.1]
NSC_scaffold_contig599	453047	453048	0.64	0.61	0.65	0.68	0.53	0.65	0.68	0.66	0.66	0.62	0.64	0.66	0.66	0.6	0.64	0.64	0.64	0.58	0.61	0.5	0.6	0.57	0.53	0.67	0.56	0.5	0.51	0.7	0.55	0.58			0.63	0.67	0.63	0.57	0.52	-0.11	0.007625	+	CpG	NSC_00202	ko:K15290	635.57	73.5	6e-21	synaptotagmin-1
NSC_scaffold_contig596-571c	866246	866247	0.65	0.63	0.62	0.44	0.68	0.61	0.55	0.71	0.59	0.56	0.58	0.72	0.58	0.57	0.52	0.66	0.73	0.45	0.5	0.64	0.62	0.71	0.5	0.51	0.55	0.51	0.5	0.5	0.61	0.44			0.63	0.62	0.56	0.59	0.52	-0.11	0.003016	+	CpG	NSC_01058	ko:K14165	136.1	17.6	0.001	atypical dual specificity phosphatase [EC:3.1.3.16 3.1.3.48]
NSC_scaffold_contig599	787318	787319	0.66	0.62	0.62	0.75	0.63	0.66	0.54	0.72	0.68	0.6	0.63	0.68	0.72	0.65	0.54	0.71	0.64	0.55	0.71	0.58	0.64	0.67	0.52	0.62	0.56	0.52	0.5	0.63	0.56	0.63			0.63	0.65	0.64	0.64	0.53	-0.11	0.008497	+	CpG	NSC_00352	ko:K03687	34.23	168.1	9.8e-50	molecular chaperone GrpE
NSC_scaffold_contig599	787318	787319	0.66	0.62	0.62	0.75	0.63	0.66	0.54	0.72	0.68	0.6	0.63	0.68	0.72	0.65	0.54	0.71	0.64	0.55	0.71	0.58	0.64	0.67	0.52	0.62	0.56	0.52	0.5	0.63	0.56	0.63			0.63	0.65	0.64	0.64	0.53	-0.11	0.008497	+	CpG	NSC_00353	ko:K06390	215.03	82.5	1.1e-23	stage III sporulation protein AA
NSC_scaffold_contig596-571c	73563	73564	0.64	0.58	0.59	0.64	0.67	0.57	0.55	0.71	0.67	0.56	0.53	0.57	0.62	0.62	0.64	0.52	0.7	0.67	0.55	0.48	0.48	0.49	0.54	0.56	0.49	0.51	0.49	0.57	0.49	0.45			0.6	0.64	0.63	0.5	0.5	-0.11	0.005658	+	CpG	NSC_00734_T
NSC_scaffold_contig596-571c	73563	73564	0.64	0.58	0.59	0.64	0.67	0.57	0.55	0.71	0.67	0.56	0.53	0.57	0.62	0.62	0.64	0.52	0.7	0.67	0.55	0.48	0.48	0.49	0.54	0.56	0.49	0.51	0.49	0.57	0.49	0.45			0.6	0.64	0.63	0.5	0.5	-0.11	0.005658	+	CpG	NSC_00735	ko:K15205	206.53	8.6	0.26	transcription factor C subunit 6
NSC_scaffold_contig587-553c	196293	196294	0.6	0.6	0.56	0.54	0.48	0.55	0.55	0.51	0.56	0.55	0.5	0.68	0.49	0.53	0.65	0.55	0.58	0.59	0.58	0.54	0.42	0.51	0.48	0.46	0.48	0.49	0.45	0.61	0.47	0.55			0.59	0.54	0.56	0.51	0.47	-0.11	0.003219	+	CpG	NSC_04998	ko:K03857	180.17	577.5	6.5e-174	phosphatidylinositol glycan class A [EC:2.4.1.198]
NSC_scaffold_contig599	180023	180024	0.58	0.61	0.59	0.67	0.7	0.62	0.54	0.5	0.42	0.62	0.51	0.5	0.66	0.57	0.69	0.47	0.59	0.62	0.56	0.53	0.52	0.49	0.6	0.68	0.5	0.5	0.45	0.52	0.62	0.52			0.59	0.49	0.64	0.54	0.48	-0.11	0.004303	+	CpG	NSC_00073	ko:K10605	188.47	73.7	3.7e-21	breast cancer type 1 susceptibility protein [EC:2.3.2.27]
NSC_scaffold_contig587-553c	196293	196294	0.6	0.6	0.56	0.54	0.48	0.55	0.55	0.51	0.56	0.55	0.5	0.68	0.49	0.53	0.65	0.55	0.58	0.59	0.58	0.54	0.42	0.51	0.48	0.46	0.48	0.49	0.45	0.61	0.47	0.55			0.59	0.54	0.56	0.51	0.47	-0.11	0.003219	+	CpG	NSC_04997	ko:K08371	99.23	132.1	7.2e-39	cytochrome b-561 domain containing protein 2
NSC_scaffold_ontig562c-575-591	246250	246251	0.57	0.57	0.6	0.54	0.52	0.56	0.54	0.62	0.6	0.5	0.51	0.63	0.54	0.49	0.47	0.55	0.54	0.59	0.55	0.49	0.46	0.53	0.49	0.5	0.51	0.47	0.44	0.6	0.52	0.57			0.58	0.59	0.5	0.5	0.47	-0.11	0.009184	+	CpG	NSC_03010	ko:K06067	689.4	624	5.9e-188	histone deacetylase 1/2 [EC:3.5.1.98]
NSC_scaffold_contig564	26301	26302	0.59	0.54	0.6	0.64	0.57	0.55	0.41	0.56	0.48	0.53	0.68	0.54	0.59	0.62	0.5	0.62	0.63	0.69	0.47	0.55	0.47	0.54	0.54	0.58	0.45	0.48	0.46	0.52	0.62	0.64			0.58	0.48	0.57	0.5	0.46	-0.11	0.005274	+	CpG	NSC_06667	ko:K14007	212.17	929.9	5.8e-280	protein transport protein SEC24
NSC_scaffold_contig564	26301	26302	0.59	0.54	0.6	0.64	0.57	0.55	0.41	0.56	0.48	0.53	0.68	0.54	0.59	0.62	0.5	0.62	0.63	0.69	0.47	0.55	0.47	0.54	0.54	0.58	0.45	0.48	0.46	0.52	0.62	0.64			0.58	0.48	0.57	0.5	0.46	-0.11	0.005274	+	CpG	NSC_06668	ko:K01466	363.7	499.9	2.2e-150	allantoinase [EC:3.5.2.5]
NSC_scaffold_contig581	233052	233053	0.55	0.54	0.55	0.6	0.4	0.54	0.47	0.57	0.46	0.46	0.53	0.46	0.5	0.53	0.59	0.51	0.43	0.53	0.44	0.51	0.44	0.58	0.57	0.4	0.44	0.45	0.41	0.54	0.42	0.53			0.55	0.5	0.54	0.46	0.43	-0.11	0.000813	+	CpG	NSC_05917	ko:K10706	441.8	565.8	6.1e-170	senataxin [EC:3.6.4.-]
NSC_scaffold_contig592-558c-549c-548c-566	192795	192796	0.51	0.55	0.58	0.58	0.45	0.54	0.56	0.62	0.52	0.51	0.51	0.57	0.56	0.5	0.68	0.49	0.47	0.53	0.5	0.35	0.43	0.4	0.44	0.52	0.46	0.43	0.42	0.46	0.51	0.45			0.55	0.57	0.58	0.43	0.44	-0.11	0.00954	+	CpG	NSC_03976	ko:K09498	474.43	888.6	4.8e-268	T-complex protein 1 subunit zeta
NSC_scaffold_contig599	1274637	1274638	0.44	0.45	0.45	0.53	0.5	0.52	0.53	0.53	0.44	0.46	0.43	0.6	0.4	0.47	0.46	0.47	0.41	0.43	0.41	0.43	0.38	0.35	0.39	0.48	0.34	0.3	0.36	0.51	0.43	0.37			0.45	0.5	0.44	0.41	0.33	-0.11	0.003219	+	CpG	NSC_00581	ko:K06709	264.33	405.3	2.3e-121	jumonji domain-containing protein 2 [EC:1.14.11.-]
NSC_scaffold_contig597	998900	998901	0.44	0.47	0.42	0.46	0.42	0.38	0.41	0.53	0.4	0.36	0.36	0.43	0.4	0.29	0.3	0.46	0.39	0.34	0.36	0.36	0.25	0.35	0.31	0.46	0.36	0.31	0.32	0.38	0.35	0.35			0.44	0.45	0.33	0.32	0.33	-0.11	0.005785	+	CpG	NSC_02367	ko:K09565	319.67	310.4	1.5e-93	peptidyl-prolyl isomerase F (cyclophilin D) [EC:5.2.1.8]
NSC_scaffold_contig597	998900	998901	0.44	0.47	0.42	0.46	0.42	0.38	0.41	0.53	0.4	0.36	0.36	0.43	0.4	0.29	0.3	0.46	0.39	0.34	0.36	0.36	0.25	0.35	0.31	0.46	0.36	0.31	0.32	0.38	0.35	0.35			0.44	0.45	0.33	0.32	0.33	-0.11	0.005785	+	CpG	NSC_02366_T
NSC_scaffold_contig593-552c	386505	386506	0.4	0.43	0.46	0.42	0.45	0.37	0.39	0.42	0.44	0.45	0.44	0.44	0.4	0.42	0.39	0.5	0.44	0.47	0.39	0.33	0.26	0.39	0.46	0.32	0.34	0.33	0.29	0.4	0.48	0.4			0.43	0.42	0.4	0.33	0.32	-0.11	0.008885	+	CpG	NSC_04380	ko:K00547	224.3	128.3	1.5e-37	homocysteine S-methyltransferase [EC:2.1.1.10]
NSC_scaffold_contig593-552c	386505	386506	0.4	0.43	0.46	0.42	0.45	0.37	0.39	0.42	0.44	0.45	0.44	0.44	0.4	0.42	0.39	0.5	0.44	0.47	0.39	0.33	0.26	0.39	0.46	0.32	0.34	0.33	0.29	0.4	0.48	0.4			0.43	0.42	0.4	0.33	0.32	-0.11	0.008885	+	CpG	NSC_04378	ko:K18726	224.73	126.7	4.9e-37	FAS-associated factor 2
NSC_scaffold_contig599	1142295	1142296	0.38	0.39	0.45	0.43	0.22	0.37	0.42	0.33	0.29	0.35	0.34	0.36	0.47	0.38	0.42	0.37	0.38	0.23	0.37	0.36	0.37	0.5	0.46	0.39	0.28	0.3	0.31	0.29	0.33	0.28			0.41	0.35	0.42	0.37	0.3	-0.11	0.00954	+	CpG	NSC_00521	ko:K05661	872.6	829.5	1.3e-249	ATP-binding cassette subfamily B (MDR/TAP) member 6
NSC_scaffold_contig582	126458	126459	0.41	0.4	0.38	0.42	0.4	0.41	0.23	0.38	0.33	0.48	0.28	0.43	0.33	0.52	0.43	0.42	0.37	0.44	0.34	0.28	0.38	0.38	0.33	0.34	0.29	0.26	0.32	0.45	0.24	0.29			0.4	0.31	0.43	0.33	0.29	-0.11	0.00537	+	CpG	NSC_05619	ko:K18182	40.57	22.9	2.5e-05	cytochrome c oxidase assembly protein subunit 16
NSC_scaffold_contig582	126458	126459	0.41	0.4	0.38	0.42	0.4	0.41	0.23	0.38	0.33	0.48	0.28	0.43	0.33	0.52	0.43	0.42	0.37	0.44	0.34	0.28	0.38	0.38	0.33	0.34	0.29	0.26	0.32	0.45	0.24	0.29			0.4	0.31	0.43	0.33	0.29	-0.11	0.00537	+	CpG	NSC_05620	ko:K07165	41.6	11.3	0.079	transmembrane sensor
NSC_scaffold_contig592-558c-549c-548c-566	454815	454816	0.42	0.39	0.4	0.44	0.38	0.41	0.45	0.38	0.42	0.42	0.54	0.43	0.38	0.4	0.44	0.34	0.46	0.42	0.3	0.37	0.37	0.37	0.27	0.36	0.32	0.29	0.26	0.4	0.4	0.38			0.4	0.42	0.41	0.35	0.29	-0.11	0.00431	+	CpG	NSC_04098	ko:K03789	88.97	52.7	2.2e-14	[ribosomal protein S18]-alanine N-acetyltransferase [EC:2.3.1.266]
NSC_scaffold_contig592-558c-549c-548c-566	454815	454816	0.42	0.39	0.4	0.44	0.38	0.41	0.45	0.38	0.42	0.42	0.54	0.43	0.38	0.4	0.44	0.34	0.46	0.42	0.3	0.37	0.37	0.37	0.27	0.36	0.32	0.29	0.26	0.4	0.4	0.38			0.4	0.42	0.41	0.35	0.29	-0.11	0.00431	+	CpG	NSC_04099_T
NSC_scaffold_contig582	126458	126459	0.41	0.4	0.38	0.42	0.4	0.41	0.23	0.38	0.33	0.48	0.28	0.43	0.33	0.52	0.43	0.42	0.37	0.44	0.34	0.28	0.38	0.38	0.33	0.34	0.29	0.26	0.32	0.45	0.24	0.29			0.4	0.31	0.43	0.33	0.29	-0.11	0.00537	+	CpG	NSC_05618_T
NSC_scaffold_contig585	154710	154711	0.38	0.37	0.4	0.36	0.41	0.42	0.42	0.49	0.42	0.32	0.43	0.46	0.43	0.38	0.35	0.36	0.42	0.34	0.33	0.37	0.32	0.33	0.34	0.42	0.3	0.28	0.25	0.39	0.4	0.39			0.38	0.44	0.39	0.34	0.28	-0.11	0.003291	+	CpG	NSC_06010	ko:K06253	190.03	14.8	0.0064	integrin binding sialoprotein
NSC_scaffold_contig585	154710	154711	0.38	0.37	0.4	0.36	0.41	0.42	0.42	0.49	0.42	0.32	0.43	0.46	0.43	0.38	0.35	0.36	0.42	0.34	0.33	0.37	0.32	0.33	0.34	0.42	0.3	0.28	0.25	0.39	0.4	0.39			0.38	0.44	0.39	0.34	0.28	-0.11	0.003291	+	CpG	NSC_06009_T
NSC_scaffold_contig588	178036	178037	0.33	0.33	0.36	0.18	0.25	0.26	0.4	0.35	0.25	0.22	0.3	0.4	0.45	0.31	0.45	0.28	0.22	0.15	0.24	0.24	0.22	0.35	0.26	0.3	0.2	0.25	0.25	0.31	0.3	0.39			0.34	0.33	0.4	0.23	0.23	-0.11	0.00537	+	CpG	NSC_04799	ko:K17535	332.73	278	5.7e-83	serine/threonine-protein kinase TNNI3K [EC:2.7.11.1]
NSC_scaffold_contig597	908206	908207	0.33	0.33	0.34	0.24	0.2	0.3	0.21	0.22	0.23	0.3	0.3	0.28	0.23	0.17	0.27	0.39	0.33	0.35	0.17	0.2	0.41	0.36	0.14	0.34	0.2	0.25	0.21	0.21	0.31	0.32			0.33	0.22	0.22	0.26	0.22	-0.11	0.001923	+	CpG	NSC_02321	ko:K10659	150.83	62.5	1.7e-17	E3 ubiquitin-protein ligase MARCH4/9/11 [EC:2.3.2.27]
NSC_scaffold_contig599	209303	209304	0.3	0.31	0.35	0.32	0.25	0.24	0.34	0.47	0.31	0.19	0.34	0.32	0.29	0.24	0.29	0.3	0.28	0.27	0.32	0.25	0.21	0.22	0.29	0.33	0.23	0.2	0.21	0.16	0.34	0.19			0.32	0.37	0.27	0.26	0.21	-0.11	0.003772	+	CpG	NSC_00089	ko:K05528	351.3	129.5	5.6e-38	alpha 1 6-mannosyltransferase [EC:2.4.1.232]
NSC_scaffold_contig599	209303	209304	0.3	0.31	0.35	0.32	0.25	0.24	0.34	0.47	0.31	0.19	0.34	0.32	0.29	0.24	0.29	0.3	0.28	0.27	0.32	0.25	0.21	0.22	0.29	0.33	0.23	0.2	0.21	0.16	0.34	0.19			0.32	0.37	0.27	0.26	0.21	-0.11	0.003772	+	CpG	NSC_00090_T
NSC_scaffold_contig555-550-574	37396	37397	0.3	0.26	0.32	0.38	0.36	0.25	0.27	0.25	0.38	0.23	0.26	0.33	0.33	0.23	0.29	0.27	0.32	0.25	0.21	0.27	0.27	0.23	0.24	0.23	0.18	0.21	0.16	0.28	0.23	0.17			0.29	0.3	0.28	0.25	0.18	-0.11	0.008563	+	CpG	NSC_06168	ko:K19411	85.2	28.7	4e-07	protein arginine kinase activator
NSC_scaffold_contig555-550-574	37396	37397	0.3	0.26	0.32	0.38	0.36	0.25	0.27	0.25	0.38	0.23	0.26	0.33	0.33	0.23	0.29	0.27	0.32	0.25	0.21	0.27	0.27	0.23	0.24	0.23	0.18	0.21	0.16	0.28	0.23	0.17			0.29	0.3	0.28	0.25	0.18	-0.11	0.008563	+	CpG	NSC_06169	ko:K16480	139.3	25.3	2e-06	oral-facial-digital syndrome 1 protein
NSC_scaffold_contig595	222612	222613	0.32	0.25	0.29	0.31	0.16	0.26	0.17	0.38	0.24	0.18	0.21	0.25	0.23	0.18	0.23	0.29	0.21	0.22	0.22	0.16	0.27	0.21	0.28	0.26	0.19	0.18	0.15	0.29	0.34	0.23			0.29	0.26	0.21	0.22	0.17	-0.11	0.008596	+	CpG	NSC_02576	ko:K19525	981.2	1285.8	0	vacuolar protein sorting-associated protein 13A/C
NSC_scaffold_contig596-571c	638881	638882	0.24	0.25	0.23	0.13	0.2	0.08	0.17	0.25	0.17	0.12	0.14	0.18	0.13	0.13	0.1	0.18	0.14	0.18	0.14	0.14	0.14	0.12	0.18	0.23	0.14	0.15	0.09	0.12	0.18	0.14			0.24	0.2	0.12	0.14	0.13	-0.11	0.00431	+	CpG	NSC_00957	ko:K06653	605.1	70.6	2.6e-20	CDK inhibitor PHO81
NSC_scaffold_contig599	1191281	1191282	0.26	0.24	0.23	0.21	0.21	0.18	0.31	0.18	0.18	0.24	0.22	0.2	0.23	0.26	0.05	0.18	0.23	0.25	0.34	0.2	0.17	0.08	0.27	0.3	0.1	0.14	0.16	0.14	0.23	0.13			0.24	0.22	0.18	0.24	0.13	-0.11	0.005064	+	CpG	NSC_00543	ko:K12118	958.93	670.7	9.3e-202	cryptochrome 1
NSC_scaffold_contig599	1191281	1191282	0.26	0.24	0.23	0.21	0.21	0.18	0.31	0.18	0.18	0.24	0.22	0.2	0.23	0.26	0.05	0.18	0.23	0.25	0.34	0.2	0.17	0.08	0.27	0.3	0.1	0.14	0.16	0.14	0.23	0.13			0.24	0.22	0.18	0.24	0.13	-0.11	0.005064	+	CpG	NSC_00542_T
NSC_scaffold_contig554	11564	11565	0.18	0.22	0.19	0.2	0.23	0.2	0.15	0.18	0.17	0.18	0.18	0.11	0.08	0.12	0.15	0.11	0.16	0.12	0.12	0.23	0.15	0.17	0.12	0.12	0.1	0.1	0.07	0.15	0.16	0.16			0.2	0.17	0.12	0.17	0.09	-0.11	0.002413	+	CpG	NSC_06764	ko:K03137	42.03	122.3	1.2e-35	transcription initiation factor TFIIE subunit beta
NSC_scaffold_contig554	11564	11565	0.18	0.22	0.19	0.2	0.23	0.2	0.15	0.18	0.17	0.18	0.18	0.11	0.08	0.12	0.15	0.11	0.16	0.12	0.12	0.23	0.15	0.17	0.12	0.12	0.1	0.1	0.07	0.15	0.16	0.16			0.2	0.17	0.12	0.17	0.09	-0.11	0.002413	+	CpG	NSC_06763	ko:K02973	189.3	270.7	9.1e-82	small subunit ribosomal protein S23e
NSC_scaffold_contig596-571c	709501	709502	0.17	0.16	0.17	0.15	0.07	0.1	0.05	0.16	0.09	0.15	0.05	0.12	0.11	0.04	0.09	0.14	0.14	0.12	0.05	0.15	0.08	0.15	0.12	0.05	0.05	0.1	0.02	0.09	0.09	0.05			0.17	0.1	0.08	0.09	0.06	-0.11	0.00954	+	CpG	NSC_00986	ko:K09667	248.33	104.5	2.3e-30	protein O-GlcNAc transferase [EC:2.4.1.255]
NSC_scaffold_contig567-545c	37061	37062	0.16	0.17	0.16	0.1	0.18	0.11	0.08	0.06	0.09	0.17	0.06	0.17	0.17	0.2	0.18	0.16	0.08	0	0.24	0.12	0.13	0.12	0.16	0.13	0.04	0.07	0.05	0.18	0.13	0.04			0.16	0.08	0.18	0.16	0.05	-0.11	0.000309	+	CpG	NSC_06549	ko:K14326	442.17	857	7.4e-258	regulator of nonsense transcripts 1 [EC:3.6.4.-]
NSC_scaffold_contig584	191130	191131	0.12	0.18	0.15	0.07	0.14	0.05	0.05	0.13	0.01	0.07	0.05	0.09	0.13	0.06	0.25	0.04	0.02	0.03	0.07	0.06	0.07	0.1	0	0.13	0.02	0.05	0.05	0.07	0	0.05			0.15	0.06	0.15	0.07	0.04	-0.11	0.005328	+	CpG	NSC_05340	ko:K03142	93.2	440.6	1.9e-132	transcription initiation factor TFIIH subunit 2
NSC_scaffold_contig584	180915	180916	0.97	0.97	0.96	0.95	0.9	0.92	0.91	0.96	0.87	0.98	0.94	0.87	0.97	0.96	0.87	0.97	0.96	0.91	0.92	0.94	0.89	0.91	0.97	0.9	0.89	0.85	0.86	0.93	0.89	1			0.97	0.91	0.93	0.92	0.87	-0.1	0.001313	+	CpG	NSC_05334	ko:K09692	202.73	15.8	0.0025	teichoic acid transport system permease protein
NSC_scaffold_contig596-571c	1429413	1429414	0.97	0.98	0.97	0.9	0.89	0.84	0.95	0.93	0.86	1	0.88	1	0.93	0.89	0.98	0.88	0.93	0.77	0.83	0.94	0.93	0.84	0.89	0.91	0.87	0.87	0.88	0.92	0.88	0.83			0.97	0.91	0.93	0.9	0.87	-0.1	2.9e-05	+	CpG	NSC_01303_T
NSC_scaffold_contig584	180915	180916	0.97	0.97	0.96	0.95	0.9	0.92	0.91	0.96	0.87	0.98	0.94	0.87	0.97	0.96	0.87	0.97	0.96	0.91	0.92	0.94	0.89	0.91	0.97	0.9	0.89	0.85	0.86	0.93	0.89	1			0.97	0.91	0.93	0.92	0.87	-0.1	0.001313	+	CpG	NSC_05333_T
NSC_scaffold_contig592-558c-549c-548c-566	484884	484885	0.93	0.97	0.96	0.91	0.77	0.88	0.93	0.9	0.91	0.91	0.87	0.92	0.92	0.92	0.97	0.74	0.91	0.91	0.86	0.85	0.83	0.89	0.83	0.78	0.87	0.87	0.83	0.9	0.81	0.91			0.95	0.91	0.94	0.85	0.86	-0.1	0.005749	-	CpG	NSC_04111	ko:K12581	62.4	376.9	1.9e-113	CCR4-NOT transcription complex subunit 7/8
NSC_scaffold_contig592-558c-549c-548c-566	484884	484885	0.93	0.97	0.96	0.91	0.77	0.88	0.93	0.9	0.91	0.91	0.87	0.92	0.92	0.92	0.97	0.74	0.91	0.91	0.86	0.85	0.83	0.89	0.83	0.78	0.87	0.87	0.83	0.9	0.81	0.91			0.95	0.91	0.94	0.85	0.86	-0.1	0.005749	-	CpG	NSC_04110_T
NSC_scaffold_contig596-571c	96907	96908	0.92	0.93	0.95	0.85	0.9	0.92	0.89	0.9	0.83	0.94	0.78	0.96	0.84	0.92	0.88	0.92	0.88	0.92	0.86	0.89	0.89	0.84	0.87	0.87	0.82	0.82	0.85	0.88	0.92	0.85			0.93	0.87	0.88	0.88	0.83	-0.1	0.001494	+	CpG	NSC_00745	ko:K10950	426.97	469.2	4.2e-141	ERO1-like protein alpha [EC:1.8.4.-]
NSC_scaffold_contig599	1310350	1310351	0.94	0.93	0.91	0.84	0.85	0.8	0.72	0.93	0.83	0.94	0.86	0.92	0.94	0.87	0.86	0.86	0.84	0.81	0.85	0.84	0.82	0.84	0.79	0.85	0.82	0.85	0.82	0.83	0.87	0.87			0.93	0.83	0.89	0.84	0.83	-0.1	0.001921	+	CpG	NSC_00602	ko:K03018	1314.37	1951	0	DNA-directed RNA polymerase III subunit RPC1 [EC:2.7.7.6]
NSC_scaffold_contig596-571c	96907	96908	0.92	0.93	0.95	0.85	0.9	0.92	0.89	0.9	0.83	0.94	0.78	0.96	0.84	0.92	0.88	0.92	0.88	0.92	0.86	0.89	0.89	0.84	0.87	0.87	0.82	0.82	0.85	0.88	0.92	0.85			0.93	0.87	0.88	0.88	0.83	-0.1	0.001494	+	CpG	NSC_00746_P
NSC_scaffold_contig594	471286	471287	0.92	0.89	0.96	0.87	0.77	0.84	0.84	0.95	0.85	0.88	0.84	0.82	0.86	0.85	0.84	0.77	0.74	0.88	0.88	0.76	0.77	0.83	0.77	0.81	0.82	0.81	0.83	0.81	0.81	0.75			0.92	0.88	0.85	0.8	0.82	-0.1	0.008035	+	CpG	NSC_03472	ko:K02938	315.57	459.9	7.5e-139	large subunit ribosomal protein L8e
NSC_scaffold_contig599	996540	996541	0.94	0.93	0.9	0.84	0.81	0.96	0.91	0.88	0.92	0.9	0.78	0.92	0.91	0.9	0.95	0.79	0.91	0.88	0.94	0.88	1	0.8	0.81	0.86	0.82	0.84	0.8	0.98	0.76	0.89			0.92	0.9	0.92	0.94	0.82	-0.1	0.003442	+	CpG	NSC_00461	ko:K13129	99.03	17.1	0.0013	survival motor neuron protein
NSC_scaffold_contig592-558c-549c-548c-566	66988	66989	0.93	0.95	0.89	0.88	0.81	0.84	0.83	0.83	0.85	0.85	0.87	0.79	0.95	0.84	0.84	0.9	0.74	0.81	0.93	0.93	0.89	0.83	0.81	0.86	0.84	0.82	0.82	0.81	0.9	0.89			0.92	0.84	0.88	0.92	0.83	-0.1	0.006855	+	CpG	NSC_03920	ko:K00166	389.8	503.9	1.3e-151	2-oxoisovalerate dehydrogenase E1 component alpha subunit [EC:1.2.4.4]
NSC_scaffold_contig565	59718	59719	0.93	0.9	0.93	0.87	0.76	0.88	0.85	0.94	0.86	0.86	0.84	0.87	0.88	0.94	0.93	0.87	0.82	0.85	0.96	0.84	0.97	0.9	0.95	0.84	0.84	0.81	0.82	0.95	0.95	0.93			0.92	0.88	0.92	0.92	0.82	-0.1	0.001921	+	CpG	NSC_06603	ko:K16569	377.37	467.2	3.7e-140	gamma-tubulin complex component 2
NSC_scaffold_contig596-571c	1148727	1148728	0.93	0.93	0.91	0.93	0.75	0.81	0.76	0.92	0.75	0.75	0.72	0.88	0.82	0.84	0.86	0.88	0.86	0.86	0.9	0.87	0.87	0.84	0.79	0.92	0.85	0.81	0.82	0.89	0.82	0.74			0.92	0.81	0.84	0.88	0.83	-0.1	0.002153	+	CpG	NSC_01178	ko:K16075	71	182.9	3e-54	magnesium transporter
NSC_scaffold_contig596-571c	1148727	1148728	0.93	0.93	0.91	0.93	0.75	0.81	0.76	0.92	0.75	0.75	0.72	0.88	0.82	0.84	0.86	0.88	0.86	0.86	0.9	0.87	0.87	0.84	0.79	0.92	0.85	0.81	0.82	0.89	0.82	0.74			0.92	0.81	0.84	0.88	0.83	-0.1	0.002153	+	CpG	NSC_01179_P
NSC_scaffold_contig598	717047	717048	0.94	0.93	0.89	0.86	0.79	0.94	0.89	0.99	0.87	0.89	0.84	0.9	0.91	0.89	0.91	0.87	0.86	0.84	0.9	0.87	0.91	0.9	0.95	0.9	0.8	0.82	0.84	0.85	0.92	0.85			0.92	0.92	0.9	0.89	0.82	-0.1	0.006417	+	CpG	NSC_01624	ko:-	-	-	-	-
NSC_scaffold_contig594	471286	471287	0.92	0.89	0.96	0.87	0.77	0.84	0.84	0.95	0.85	0.88	0.84	0.82	0.86	0.85	0.84	0.77	0.74	0.88	0.88	0.76	0.77	0.83	0.77	0.81	0.82	0.81	0.83	0.81	0.81	0.75			0.92	0.88	0.85	0.8	0.82	-0.1	0.008035	+	CpG	NSC_03471_T
NSC_scaffold_contig587-553c	308564	308565	0.9	0.93	0.9	0.86	0.78	0.8	0.72	0.96	0.82	0.93	0.72	0.79	0.77	0.84	0.85	0.89	0.83	0.91	0.9	0.86	0.86	0.84	0.87	0.8	0.83	0.79	0.81	0.87	0.82	0.85			0.91	0.83	0.82	0.87	0.81	-0.1	0.002814	+	CpG	NSC_05048	ko:K03695	1031.37	1156.6	0	ATP-dependent Clp protease ATP-binding subunit ClpB
NSC_scaffold_contig584	120752	120753	0.91	0.89	0.93	0.89	0.78	0.93	0.87	0.93	0.85	0.87	0.87	0.95	0.87	0.88	0.97	0.89	0.88	0.84	0.8	0.86	0.93	0.85	0.9	0.86	0.83	0.77	0.82	0.85	0.93	0.89			0.91	0.88	0.91	0.86	0.81	-0.1	0.009121	+	CpG	NSC_05310	ko:K05637	1326.73	19.8	2.3e-05	laminin alpha 1/2
NSC_scaffold_contig595	33996	33997	0.88	0.94	0.9	0.87	0.76	0.89	0.82	0.88	0.86	0.87	0.86	0.9	0.91	0.97	0.96	0.86	0.87	0.86	0.83	0.92	0.98	0.94	0.93	0.92	0.82	0.8	0.8	0.92	0.9	0.89			0.91	0.85	0.95	0.91	0.81	-0.1	0.006074	+	CpG	NSC_02491	ko:K03257	656.87	747.4	1.5e-225	translation initiation factor 4A
NSC_scaffold_contig582	165613	165614	0.88	0.91	0.93	0.91	0.73	0.85	0.92	0.85	0.82	0.81	0.85	0.94	0.9	0.86	0.95	0.86	0.85	0.78	0.92	0.9	0.83	0.89	0.85	0.84	0.82	0.79	0.8	0.89	0.87	0.73			0.91	0.86	0.9	0.88	0.8	-0.1	0.003699	+	CpG	NSC_05636	ko:K20282	126.9	37.8	1.8e-10	GRIP and coiled-coil domain-containing protein 2
NSC_scaffold_contig596-571c	63325	63326	0.88	0.93	0.91	0.89	0.81	0.89	0.88	0.85	0.82	0.9	0.87	0.84	0.91	0.84	0.81	0.91	0.89	0.89	0.89	0.88	0.88	0.92	0.97	0.92	0.83	0.81	0.79	0.84	0.88	0.71			0.91	0.85	0.85	0.88	0.81	-0.1	0.006478	+	CpG	NSC_00729	ko:K12890	300.13	246.4	1.4e-73	splicing factor arginine/serine-rich 1
NSC_scaffold_contig597	593591	593592	0.91	0.93	0.9	0.9	0.78	0.78	0.96	0.86	0.78	0.83	0.82	0.91	0.98	0.86	0.83	0.8	0.89	0.86	0.81	0.94	0.91	0.89	0.8	0.9	0.82	0.79	0.82	0.9	0.95	0.81			0.91	0.87	0.89	0.89	0.81	-0.1	0.001494	+	CpG	NSC_02187	ko:-	-	-	-	-
NSC_scaffold_contig587-553c	308564	308565	0.9	0.93	0.9	0.86	0.78	0.8	0.72	0.96	0.82	0.93	0.72	0.79	0.77	0.84	0.85	0.89	0.83	0.91	0.9	0.86	0.86	0.84	0.87	0.8	0.83	0.79	0.81	0.87	0.82	0.85			0.91	0.83	0.82	0.87	0.81	-0.1	0.002814	+	CpG	NSC_05047	ko:K15710	381.03	978.6	1.9e-294	E3 ubiquitin-protein ligase SHPRH [EC:3.6.4.- 2.3.2.27]
NSC_scaffold_contig598	890062	890063	0.89	0.93	0.91	0.84	0.79	0.94	0.88	0.82	0.87	0.92	0.87	0.89	0.88	0.9	0.87	0.77	0.89	0.74	0.74	0.96	0.76	0.88	0.89	0.9	0.81	0.78	0.83	0.79	0.79	0.8			0.91	0.86	0.88	0.82	0.81	-0.1	0.005098	+	CpG	NSC_01695_P
NSC_scaffold_ontig562c-575-591	1182	1183	0.89	0.92	0.9	0.83	0.65	0.88	0.77	0.87	0.85	0.89	0.76	0.87	0.89	0.85	0.84	0.85	0.8	0.85	0.85	0.92	0.83	0.87	0.84	0.85	0.81	0.82	0.78	0.79	0.92	0.83			0.9	0.83	0.86	0.87	0.8	-0.1	0.00257	+	CpG	NSC_02891	ko:K01358	49.33	185.2	5.1e-55	ATP-dependent Clp protease protease subunit [EC:3.4.21.92]
NSC_scaffold_ontig562c-575-591	22815	22816	0.91	0.87	0.91	0.93	0.71	0.87	0.87	0.88	0.86	0.84	0.85	0.89	0.87	0.87	0.85	0.86	0.79	0.88	0.89	0.93	0.89	0.89	0.8	0.82	0.79	0.81	0.8	0.84	0.8	0.86			0.9	0.87	0.86	0.9	0.8	-0.1	0.002651	+	CpG	NSC_02900	ko:K11498	516.73	634.1	1.6e-190	centromeric protein E
NSC_scaffold_contig577	17480	17481	0.9	0.91	0.9	0.78	0.88	0.72	0.87	0.85	0.94	0.7	0.85	0.95	0.89	0.88	0.76	0.93	0.87	0.84	0.93	0.95	0.86	0.9	0.76	0.83	0.76	0.82	0.82	0.87	0.94	0.88			0.9	0.89	0.84	0.91	0.8	-0.1	0.007	+	CpG	NSC_06249	ko:-	-	-	-	-
NSC_scaffold_contig577	17480	17481	0.9	0.91	0.9	0.78	0.88	0.72	0.87	0.85	0.94	0.7	0.85	0.95	0.89	0.88	0.76	0.93	0.87	0.84	0.93	0.95	0.86	0.9	0.76	0.83	0.76	0.82	0.82	0.87	0.94	0.88			0.9	0.89	0.84	0.91	0.8	-0.1	0.007	+	CpG	NSC_06250_P
NSC_scaffold_contig596-571c	276098	276099	0.89	0.89	0.93	0.76	0.67	0.89	0.77	0.91	0.86	0.88	0.72	0.86	0.91	0.91	0.84	0.89	0.75	0.82	0.89	0.87	0.85	0.88	0.91	0.87	0.78	0.83	0.79	0.86	0.91	0.94			0.9	0.85	0.89	0.87	0.8	-0.1	0.007	+	CpG	NSC_00812	ko:K09682	96.53	12.2	0.031	MarR family transcriptional regulator protease production regulatory protein HPr
NSC_scaffold_contig593-552c	364870	364871	0.89	0.91	0.9	0.91	0.68	0.9	0.85	0.91	0.86	0.82	0.85	0.89	0.89	0.87	0.92	0.82	0.82	0.91	0.84	0.89	0.86	0.84	0.82	0.83	0.84	0.79	0.77	0.76	0.8	0.78			0.9	0.87	0.89	0.86	0.8	-0.1	0.009814	+	CpG	NSC_04367_T
NSC_scaffold_contig593-552c	364870	364871	0.89	0.91	0.9	0.91	0.68	0.9	0.85	0.91	0.86	0.82	0.85	0.89	0.89	0.87	0.92	0.82	0.82	0.91	0.84	0.89	0.86	0.84	0.82	0.83	0.84	0.79	0.77	0.76	0.8	0.78			0.9	0.87	0.89	0.86	0.8	-0.1	0.009814	+	CpG	NSC_04368_T
NSC_scaffold_contig593-552c	364870	364871	0.89	0.91	0.9	0.91	0.68	0.9	0.85	0.91	0.86	0.82	0.85	0.89	0.89	0.87	0.92	0.82	0.82	0.91	0.84	0.89	0.86	0.84	0.82	0.83	0.84	0.79	0.77	0.76	0.8	0.78			0.9	0.87	0.89	0.86	0.8	-0.1	0.009814	+	CpG	NSC_04369_P
NSC_scaffold_contig597	700082	700083	0.88	0.9	0.9	0.91	0.72	0.88	0.86	0.89	0.8	0.63	0.87	0.9	0.9	0.92	0.84	0.92	0.85	0.81	0.84	0.73	0.88	0.85	0.83	0.86	0.82	0.8	0.77	0.75	0.83	0.82			0.89	0.85	0.89	0.82	0.8	-0.1	0.003773	+	CpG	NSC_02228	ko:K08735	558.03	887.1	5.4e-267	DNA mismatch repair protein MSH2
NSC_scaffold_contig583	192221	192222	0.91	0.89	0.86	0.85	0.79	0.83	0.8	0.96	0.77	0.89	0.83	0.9	0.86	0.83	0.89	0.81	0.83	0.71	0.87	0.87	0.78	0.89	0.85	0.83	0.79	0.81	0.77	0.87	0.87	0.94			0.89	0.84	0.86	0.84	0.79	-0.1	0.006478	+	CpG	NSC_05787	ko:K14018	196.07	20.7	3.8e-05	phospholipase A-2-activating protein
NSC_scaffold_ontig562c-575-591	767307	767308	0.9	0.91	0.86	0.82	0.83	0.94	0.78	0.93	0.88	0.95	0.88	0.89	0.92	0.81	0.93	0.83	0.87	0.92	0.91	0.83	0.98	0.86	0.89	0.88	0.81	0.77	0.78	0.9	0.85	0.9			0.89	0.86	0.89	0.91	0.79	-0.1	0.00602	+	CpG	NSC_03243	ko:K03027	255.97	380.4	2.6e-114	DNA-directed RNA polymerases I and III subunit RPAC1
NSC_scaffold_contig583	192221	192222	0.91	0.89	0.86	0.85	0.79	0.83	0.8	0.96	0.77	0.89	0.83	0.9	0.86	0.83	0.89	0.81	0.83	0.71	0.87	0.87	0.78	0.89	0.85	0.83	0.79	0.81	0.77	0.87	0.87	0.94			0.89	0.84	0.86	0.84	0.79	-0.1	0.006478	+	CpG	NSC_05788	ko:K19792	336.43	489.8	3.4e-147	low-affinity ferrous iron transport protein
NSC_scaffold_contig590	214507	214508	0.9	0.9	0.88	0.9	0.71	0.85	0.91	0.92	0.86	0.82	0.71	0.95	0.87	0.84	0.87	0.91	0.88	0.87	0.85	0.84	0.84	0.83	0.81	0.87	0.83	0.79	0.77	0.89	0.91	0.86			0.89	0.9	0.86	0.84	0.8	-0.1	0.006855	+	CpG	NSC_04580	ko:K11308	510.67	448.2	1e-134	histone acetyltransferase MYST1 [EC:2.3.1.48]
NSC_scaffold_contig596-571c	1113984	1113985	0.87	0.91	0.88	0.88	0.83	0.88	0.82	0.9	0.83	0.79	0.79	0.92	0.9	0.85	0.87	0.86	0.78	0.62	0.92	0.94	0.87	0.87	0.83	0.83	0.78	0.77	0.82	0.92	0.84	0.8			0.89	0.85	0.87	0.91	0.79	-0.1	0.007633	+	CpG	NSC_01163	ko:K20099	1084.13	1020.8	0	ATP-dependent RNA helicase YTHDC2 [EC:3.6.4.13]
NSC_scaffold_contig597	39750	39751	0.89	0.87	0.89	0.88	0.66	0.87	0.86	0.8	0.87	0.81	0.88	0.91	0.9	0.84	0.84	0.85	0.86	0.88	0.82	0.84	0.82	0.84	0.8	0.82	0.75	0.82	0.78	0.82	0.75	0.74			0.88	0.84	0.86	0.83	0.78	-0.1	0.009411	+	CpG	NSC_01937	ko:K08775	177.77	367.3	7.7e-110	breast cancer 2 susceptibility protein
NSC_scaffold_contig598	146980	146981	0.89	0.87	0.89	0.78	0.87	0.85	0.8	0.85	0.93	0.82	0.92	0.93	0.8	0.81	0.79	0.82	0.94	0.81	0.88	0.66	0.82	0.84	0.76	0.88	0.77	0.76	0.82	0.85	0.79	0.82			0.88	0.86	0.8	0.79	0.78	-0.1	0.007126	+	CpG	NSC_01380	ko:K01955	1429.37	1610.4	0	carbamoyl-phosphate synthase large subunit [EC:6.3.5.5]
NSC_scaffold_contig597	88797	88798	0.9	0.86	0.88	0.83	0.85	0.87	0.86	0.92	0.83	0.78	0.8	0.94	0.86	0.8	0.86	0.87	0.75	0.8	0.9	0.88	0.83	0.71	0.82	0.81	0.79	0.79	0.77	0.86	0.82	0.83			0.88	0.87	0.84	0.87	0.78	-0.1	0.001921	+	CpG	NSC_01961	ko:K16570	442.07	388.8	2.4e-116	gamma-tubulin complex component 3
NSC_scaffold_contig598	1370894	1370895	0.85	0.9	0.89	0.84	0.72	0.86	0.91	0.89	0.89	0.87	0.83	0.9	0.9	0.87	0.84	0.8	0.79	0.85	0.79	0.79	0.81	0.83	0.89	0.84	0.77	0.79	0.77	0.89	0.79	0.79			0.88	0.9	0.87	0.8	0.78	-0.1	0.003442	+	CpG	NSC_01897	ko:K20300	89.57	140.8	1.1e-41	trafficking protein particle complex subunit 1
NSC_scaffold_contig598	1370894	1370895	0.85	0.9	0.89	0.84	0.72	0.86	0.91	0.89	0.89	0.87	0.83	0.9	0.9	0.87	0.84	0.8	0.79	0.85	0.79	0.79	0.81	0.83	0.89	0.84	0.77	0.79	0.77	0.89	0.79	0.79			0.88	0.9	0.87	0.8	0.78	-0.1	0.003442	+	CpG	NSC_01899	ko:K10277	178.73	367.2	3.8e-110	lysine-specific demethylase 8 [EC:1.14.11.27]
NSC_scaffold_contig596-571c	404123	404124	0.87	0.86	0.91	0.93	0.74	0.89	0.72	0.85	0.79	0.73	0.82	0.88	0.86	0.75	0.81	0.79	0.69	0.66	0.78	0.76	0.82	0.71	0.85	0.85	0.8	0.77	0.76	0.79	0.89	0.79			0.88	0.79	0.81	0.79	0.78	-0.1	0.00602	+	CpG	NSC_00868_T
NSC_scaffold_contig592-558c-549c-548c-566	457310	457311	0.88	0.86	0.9	0.78	0.79	0.77	0.75	0.84	0.68	0.69	0.72	0.82	0.77	0.74	0.74	0.88	0.74	0.78	0.87	0.84	0.88	0.92	0.77	0.9	0.8	0.75	0.8	0.86	0.77	0.89			0.88	0.76	0.75	0.86	0.78	-0.1	0.008856	+	CpG	NSC_04100_T
NSC_scaffold_contig592-558c-549c-548c-566	457310	457311	0.88	0.86	0.9	0.78	0.79	0.77	0.75	0.84	0.68	0.69	0.72	0.82	0.77	0.74	0.74	0.88	0.74	0.78	0.87	0.84	0.88	0.92	0.77	0.9	0.8	0.75	0.8	0.86	0.77	0.89			0.88	0.76	0.75	0.86	0.78	-0.1	0.008856	+	CpG	NSC_04101_P
NSC_scaffold_contig597	46495	46496	0.85	0.86	0.89	0.87	0.79	0.84	0.79	0.91	0.84	0.75	0.72	0.94	0.85	0.8	0.86	0.73	0.75	0.77	0.81	0.83	0.75	0.77	0.8	0.78	0.77	0.76	0.76	0.73	0.8	0.83			0.87	0.85	0.84	0.8	0.76	-0.1	0.001159	+	CpG	NSC_01939	ko:K06672	153.7	476.7	8e-143	cohesin loading factor subunit SCC2
NSC_scaffold_contig598	1024909	1024910	0.89	0.83	0.89	0.76	0.74	0.83	0.82	0.87	0.75	0.8	0.77	0.85	0.79	0.81	0.8	0.85	0.82	0.82	0.8	0.85	0.76	0.84	0.84	0.88	0.77	0.77	0.77	0.81	0.85	0.76			0.87	0.81	0.8	0.8	0.77	-0.1	0.00749	+	CpG	NSC_01758	ko:K02335	375.83	431.9	2.2e-129	DNA polymerase I [EC:2.7.7.7]
NSC_scaffold_contig597	112127	112128	0.9	0.85	0.86	0.87	0.76	0.84	0.86	0.84	0.84	0.82	0.81	0.87	0.77	0.75	0.86	0.83	0.85	0.93	0.89	0.72	0.89	0.92	0.73	0.87	0.79	0.78	0.74	0.92	0.86	0.83			0.87	0.85	0.79	0.83	0.77	-0.1	0.009814	+	CpG	NSC_01971	ko:K15361	196.73	414.5	2.8e-124	WD repeat-containing protein 48
NSC_scaffold_contig599	1474254	1474255	0.87	0.87	0.87	0.85	0.8	0.86	0.73	0.87	0.8	0.79	0.8	0.87	0.89	0.77	0.9	0.84	0.85	0.8	0.9	0.81	0.77	0.8	0.73	0.79	0.77	0.78	0.76	0.76	0.85	0.72			0.87	0.8	0.85	0.83	0.77	-0.1	6.5e-05	+	CpG	NSC_00668	ko:K12307	176.9	195.1	6.4e-58	MFS transporter ceroid-lipofuscinosis neuronal protein 7
NSC_scaffold_contig599	1474254	1474255	0.87	0.87	0.87	0.85	0.8	0.86	0.73	0.87	0.8	0.79	0.8	0.87	0.89	0.77	0.9	0.84	0.85	0.8	0.9	0.81	0.77	0.8	0.73	0.79	0.77	0.78	0.76	0.76	0.85	0.72			0.87	0.8	0.85	0.83	0.77	-0.1	6.5e-05	+	CpG	NSC_00667	ko:K13885	520.17	247.7	6.5e-74	scavenger receptor class B member 1
NSC_scaffold_contig596-571c	1403763	1403764	0.88	0.84	0.89	0.78	0.68	0.88	0.81	0.81	0.76	0.82	0.77	0.82	0.79	0.83	0.86	0.8	0.76	0.77	0.86	0.91	0.84	0.8	0.87	0.85	0.79	0.76	0.76	0.82	0.82	0.85			0.87	0.79	0.83	0.87	0.77	-0.1	0.005408	+	CpG	NSC_01289	ko:K09517	335.37	450.7	1e-135	DnaJ homolog subfamily B member 11
NSC_scaffold_contig568-546-580	204342	204343	0.86	0.88	0.88	0.89	0.72	0.83	0.81	0.8	0.83	0.83	0.74	0.88	0.85	0.85	0.8	0.84	0.78	0.84	0.8	0.87	0.87	0.82	0.89	0.85	0.73	0.78	0.8	0.89	0.93	0.72			0.87	0.81	0.83	0.85	0.77	-0.1	0.009121	+	CpG	NSC_05186	ko:K02949	141.07	266.7	1.9e-80	small subunit ribosomal protein S11e
NSC_scaffold_contig568-546-580	55567	55568	0.87	0.87	0.88	0.84	0.77	0.87	0.86	0.92	0.86	0.75	0.77	0.86	0.9	0.95	0.75	0.93	0.89	0.8	0.83	0.92	0.85	0.9	0.92	0.79	0.76	0.79	0.77	0.87	0.89	0.83			0.87	0.88	0.87	0.87	0.77	-0.1	0.000447	+	CpG	NSC_05108_P
NSC_scaffold_contig596-571c	1403763	1403764	0.88	0.84	0.89	0.78	0.68	0.88	0.81	0.81	0.76	0.82	0.77	0.82	0.79	0.83	0.86	0.8	0.76	0.77	0.86	0.91	0.84	0.8	0.87	0.85	0.79	0.76	0.76	0.82	0.82	0.85			0.87	0.79	0.83	0.87	0.77	-0.1	0.005408	+	CpG	NSC_01290	ko:K19519	214.9	35.3	2.3e-09	transforming growth factor-beta-induced protein
NSC_scaffold_contig567-545c	87549	87550	0.89	0.89	0.83	0.91	0.54	0.86	0.85	0.84	0.82	0.8	0.78	0.88	0.93	0.74	0.83	0.94	0.73	0.8	0.87	0.91	0.88	0.89	0.85	0.93	0.76	0.77	0.78	0.85	0.86	0.88			0.87	0.84	0.83	0.89	0.77	-0.1	0.008624	+	CpG	NSC_06577	ko:K20306	98.1	335	4.1e-100	trafficking protein particle complex subunit 9
NSC_scaffold_contig568-546-580	204342	204343	0.86	0.88	0.88	0.89	0.72	0.83	0.81	0.8	0.83	0.83	0.74	0.88	0.85	0.85	0.8	0.84	0.78	0.84	0.8	0.87	0.87	0.82	0.89	0.85	0.73	0.78	0.8	0.89	0.93	0.72			0.87	0.81	0.83	0.85	0.77	-0.1	0.009121	+	CpG	NSC_05187_P
NSC_scaffold_ontig562c-575-591	417370	417371	0.88	0.84	0.85	0.79	0.7	0.85	0.77	0.87	0.76	0.81	0.69	0.74	0.8	0.89	0.88	0.85	0.73	0.79	0.75	0.81	0.74	0.89	0.79	0.82	0.76	0.78	0.74	0.79	0.85	0.78			0.86	0.8	0.86	0.77	0.76	-0.1	0.004395	+	CpG	NSC_03081	ko:K02541	567.23	932.7	6.8e-281	DNA replication licensing factor MCM3 [EC:3.6.4.12]
NSC_scaffold_contig597	372078	372079	0.84	0.86	0.87	0.81	0.7	0.8	0.85	0.86	0.77	0.7	0.87	0.8	0.91	0.89	0.83	0.91	0.73	0.8	0.9	0.92	0.88	0.79	0.9	0.91	0.78	0.72	0.77	0.81	0.83	0.8			0.86	0.83	0.88	0.9	0.76	-0.1	0.00824	+	CpG	NSC_02093	ko:K12811	734.27	1157.3	0	ATP-dependent RNA helicase DDX46/PRP5 [EC:3.6.4.13]
NSC_scaffold_contig567-545c	97513	97514	0.84	0.87	0.87	0.84	0.67	0.84	0.78	0.82	0.86	0.85	0.69	0.8	0.89	0.73	0.92	0.87	0.64	0.84	0.77	0.74	0.84	0.9	0.84	0.8	0.76	0.74	0.77	0.78	0.9	0.84			0.86	0.82	0.85	0.78	0.76	-0.1	0.001494	+	CpG	NSC_06580	ko:K10405	521.73	590.1	2.1e-177	kinesin family member C1
NSC_scaffold_contig599	100353	100354	0.87	0.86	0.86	0.96	0.82	0.84	0.75	0.9	0.8	0.88	0.86	0.88	0.85	0.78	0.96	0.86	0.85	0.85	0.85	0.85	0.84	0.85	0.85	0.95	0.77	0.73	0.78	0.9	0.88	0.83			0.86	0.82	0.86	0.85	0.76	-0.1	0.002717	+	CpG	NSC_00035	ko:K17675	127.7	576	3.5e-173	ATP-dependent RNA helicase SUPV3L1/SUV3 [EC:3.6.4.13]
NSC_scaffold_contig599	100353	100354	0.87	0.86	0.86	0.96	0.82	0.84	0.75	0.9	0.8	0.88	0.86	0.88	0.85	0.78	0.96	0.86	0.85	0.85	0.85	0.85	0.84	0.85	0.85	0.95	0.77	0.73	0.78	0.9	0.88	0.83			0.86	0.82	0.86	0.85	0.76	-0.1	0.002717	+	CpG	NSC_00036_P
NSC_scaffold_contig582	13722	13723	0.84	0.86	0.87	0.76	0.76	0.81	0.58	0.85	0.78	0.85	0.75	0.87	0.84	0.84	0.88	0.79	0.77	0.83	0.85	0.83	0.86	0.84	0.88	0.9	0.75	0.74	0.79	0.83	0.85	0.81			0.86	0.74	0.85	0.85	0.76	-0.1	0.005397	+	CpG	NSC_05571	ko:K03688	402.3	374.1	4.8e-112	ubiquinone biosynthesis protein
NSC_scaffold_contig578	155209	155210	0.86	0.86	0.83	0.82	0.73	0.89	0.84	0.94	0.9	0.77	0.73	0.79	0.82	0.83	0.7	0.79	0.71	0.86	0.77	0.82	0.71	0.79	0.83	0.78	0.71	0.77	0.76	0.72	0.8	0.85			0.85	0.89	0.78	0.77	0.75	-0.1	0.008035	+	CpG	NSC_06134	ko:K03100	101.9	185.9	2.2e-55	signal peptidase I [EC:3.4.21.89]
NSC_scaffold_contig596-571c	12022	12023	0.86	0.83	0.86	0.76	0.74	0.85	0.84	0.9	0.68	0.8	0.69	0.88	0.82	0.75	0.8	0.78	0.78	0.66	0.72	0.79	0.75	0.81	0.83	0.81	0.76	0.74	0.74	0.84	0.66	0.8			0.85	0.81	0.79	0.75	0.75	-0.1	0.001006	+	CpG	NSC_00709	ko:K14820	99.63	375.4	5.8e-113	ribosome biogenesis protein BRX1
NSC_scaffold_contig585	200145	200146	0.85	0.87	0.84	0.8	0.76	0.82	0.87	0.82	0.85	0.78	0.82	0.88	0.82	0.8	0.82	0.85	0.75	0.81	0.73	0.82	0.81	0.85	0.84	0.8	0.77	0.73	0.76	0.86	0.91	0.8			0.85	0.85	0.81	0.79	0.75	-0.1	0.00257	+	CpG	NSC_06029	ko:K21440	398.67	279.5	2.8e-83	ankyrin repeat domain-containing protein 50
NSC_scaffold_contig578	155209	155210	0.86	0.86	0.83	0.82	0.73	0.89	0.84	0.94	0.9	0.77	0.73	0.79	0.82	0.83	0.7	0.79	0.71	0.86	0.77	0.82	0.71	0.79	0.83	0.78	0.71	0.77	0.76	0.72	0.8	0.85			0.85	0.89	0.78	0.77	0.75	-0.1	0.008035	+	CpG	NSC_06133_T
NSC_scaffold_contig598	1058506	1058507	0.82	0.84	0.87	0.75	0.8	0.81	0.78	0.8	0.85	0.74	0.69	0.79	0.84	0.82	0.73	0.76	0.84	0.77	0.86	0.84	0.65	0.76	0.9	0.75	0.73	0.73	0.76	0.76	0.75	0.78			0.84	0.81	0.8	0.78	0.74	-0.1	0.004237	+	CpG	NSC_01774	ko:K00888	461.87	844.2	9.9e-254	phosphatidylinositol 4-kinase A [EC:2.7.1.67]
NSC_scaffold_contig583	218355	218356	0.85	0.83	0.84	0.78	0.74	0.82	0.89	0.8	0.77	0.78	0.77	0.86	0.83	0.79	0.82	0.79	0.77	0.76	0.73	0.73	0.72	0.75	0.76	0.83	0.76	0.76	0.71	0.81	0.86	0.84			0.84	0.82	0.81	0.73	0.74	-0.1	0.005397	+	CpG	NSC_05799	ko:K07024	209.63	379	1.1e-113	sucrose-6-phosphatase [EC:3.1.3.24]
NSC_scaffold_contig599	1284592	1284593	0.84	0.84	0.85	0.82	0.8	0.69	0.84	0.84	0.81	0.71	0.74	0.93	0.9	0.77	0.91	0.75	0.79	0.74	0.83	0.82	0.81	0.72	0.78	0.79	0.74	0.76	0.72	0.72	0.91	0.88			0.84	0.83	0.86	0.82	0.74	-0.1	0.001006	+	CpG	NSC_00588	ko:-	-	-	-	-
NSC_scaffold_contig599	1284592	1284593	0.84	0.84	0.85	0.82	0.8	0.69	0.84	0.84	0.81	0.71	0.74	0.93	0.9	0.77	0.91	0.75	0.79	0.74	0.83	0.82	0.81	0.72	0.78	0.79	0.74	0.76	0.72	0.72	0.91	0.88			0.84	0.83	0.86	0.82	0.74	-0.1	0.001006	+	CpG	NSC_00589_P
NSC_scaffold_contig587-553c	272095	272096	0.82	0.84	0.85	0.75	0.76	0.84	0.75	0.81	0.77	0.84	0.79	0.88	0.86	0.73	0.79	0.85	0.74	0.82	0.87	0.86	0.82	0.83	0.88	0.76	0.73	0.76	0.71	0.89	0.78	0.87			0.84	0.78	0.79	0.85	0.73	-0.1	0.003699	+	CpG	NSC_05033	ko:K15271	676.6	526.1	7.3e-158	ATP-dependent DNA helicase HFM1/MER3 [EC:3.6.4.12]
NSC_scaffold_contig598	648202	648203	0.83	0.85	0.83	0.77	0.76	0.74	0.77	0.81	0.76	0.81	0.76	0.77	0.75	0.73	0.76	0.71	0.68	0.73	0.84	0.77	0.78	0.86	0.78	0.83	0.71	0.73	0.77	0.78	0.78	0.77			0.84	0.78	0.75	0.8	0.74	-0.1	0.006074	+	CpG	NSC_01594_T
NSC_scaffold_contig598	648202	648203	0.83	0.85	0.83	0.77	0.76	0.74	0.77	0.81	0.76	0.81	0.76	0.77	0.75	0.73	0.76	0.71	0.68	0.73	0.84	0.77	0.78	0.86	0.78	0.83	0.71	0.73	0.77	0.78	0.78	0.77			0.84	0.78	0.75	0.8	0.74	-0.1	0.006074	+	CpG	NSC_01595_T
NSC_scaffold_contig598	648202	648203	0.83	0.85	0.83	0.77	0.76	0.74	0.77	0.81	0.76	0.81	0.76	0.77	0.75	0.73	0.76	0.71	0.68	0.73	0.84	0.77	0.78	0.86	0.78	0.83	0.71	0.73	0.77	0.78	0.78	0.77			0.84	0.78	0.75	0.8	0.74	-0.1	0.006074	+	CpG	NSC_01596	ko:K17267	107.17	1163.5	0	coatomer subunit gamma
NSC_scaffold_contig599	497035	497036	0.85	0.81	0.86	0.87	0.52	0.86	0.7	0.85	0.79	0.72	0.71	0.77	0.83	0.79	0.91	0.7	0.66	0.74	0.85	0.8	0.75	0.75	0.76	0.73	0.76	0.74	0.71	0.72	0.68	0.82			0.84	0.78	0.84	0.8	0.74	-0.1	0.008035	+	CpG	NSC_00225_P
NSC_scaffold_contig598	648198	648199	0.82	0.84	0.85	0.85	0.72	0.77	0.79	0.8	0.78	0.8	0.78	0.85	0.79	0.75	0.75	0.75	0.72	0.74	0.82	0.88	0.81	0.87	0.78	0.83	0.76	0.75	0.7	0.8	0.77	0.77			0.84	0.79	0.76	0.84	0.74	-0.1	0.00824	+	CpG	NSC_01594_T
NSC_scaffold_contig598	648198	648199	0.82	0.84	0.85	0.85	0.72	0.77	0.79	0.8	0.78	0.8	0.78	0.85	0.79	0.75	0.75	0.75	0.72	0.74	0.82	0.88	0.81	0.87	0.78	0.83	0.76	0.75	0.7	0.8	0.77	0.77			0.84	0.79	0.76	0.84	0.74	-0.1	0.00824	+	CpG	NSC_01595_T
NSC_scaffold_contig598	648198	648199	0.82	0.84	0.85	0.85	0.72	0.77	0.79	0.8	0.78	0.8	0.78	0.85	0.79	0.75	0.75	0.75	0.72	0.74	0.82	0.88	0.81	0.87	0.78	0.83	0.76	0.75	0.7	0.8	0.77	0.77			0.84	0.79	0.76	0.84	0.74	-0.1	0.00824	+	CpG	NSC_01596	ko:K17267	107.17	1163.5	0	coatomer subunit gamma
NSC_scaffold_contig594	363442	363443	0.81	0.86	0.83	0.8	0.68	0.82	0.78	0.82	0.84	0.74	0.85	0.71	0.75	0.74	0.79	0.78	0.72	0.85	0.8	0.53	0.73	0.74	0.85	0.86	0.75	0.73	0.73	0.77	0.78	0.81			0.83	0.81	0.76	0.69	0.74	-0.1	0.003773	+	CpG	NSC_03420	ko:K01142	196.57	318.1	1.9e-95	exodeoxyribonuclease III [EC:3.1.11.2]
NSC_scaffold_ontig562c-575-591	202515	202516	0.82	0.83	0.83	0.77	0.71	0.84	0.73	0.93	0.68	0.61	0.7	0.66	0.77	0.8	0.75	0.89	0.72	0.75	0.88	0.83	0.81	0.81	0.9	0.88	0.7	0.72	0.76	0.87	0.88	0.85			0.83	0.78	0.77	0.84	0.73	-0.1	0.005087	+	CpG	NSC_02991	ko:K01792	68.97	100.9	2.9e-29	glucose-6-phosphate 1-epimerase [EC:5.1.3.15]
NSC_scaffold_contig593-552c	384942	384943	0.83	0.85	0.82	0.78	0.76	0.89	0.74	0.85	0.77	0.85	0.75	0.82	0.81	0.83	0.8	0.82	0.71	0.76	0.84	0.82	0.79	0.82	0.8	0.76	0.72	0.74	0.73	0.76	0.75	0.67			0.83	0.79	0.81	0.82	0.73	-0.1	0.000607	+	CpG	NSC_04379	ko:K06965	105.07	499.8	1.9e-150	protein pelota
NSC_scaffold_contig595	357195	357196	0.83	0.83	0.84	0.72	0.7	0.82	0.79	0.93	0.8	0.87	0.79	0.69	0.74	0.72	0.87	0.75	0.73	0.78	0.82	0.88	0.72	0.81	0.67	0.8	0.7	0.74	0.76	0.86	0.74	0.9			0.83	0.84	0.78	0.81	0.73	-0.1	0.005087	+	CpG	NSC_02634	ko:K02962	30.17	222.5	5e-67	small subunit ribosomal protein S17e
NSC_scaffold_contig595	544916	544917	0.81	0.87	0.82	0.87	0.6	0.78	0.74	0.91	0.69	0.7	0.85	0.75	0.86	0.82	0.83	0.82	0.79	0.86	0.74	0.76	0.81	0.76	0.79	0.78	0.73	0.74	0.72	0.8	0.72	0.67			0.83	0.78	0.84	0.77	0.73	-0.1	0.00602	+	CpG	NSC_02724	ko:K14674	543.73	422.5	1.3e-126	TAG lipase / steryl ester hydrolase / phospholipase A2 / LPA acyltransferase [EC:3.1.1.3 3.1.1.13 3.1.1.4 2.3.1.51]
NSC_scaffold_contig593-552c	384942	384943	0.83	0.85	0.82	0.78	0.76	0.89	0.74	0.85	0.77	0.85	0.75	0.82	0.81	0.83	0.8	0.82	0.71	0.76	0.84	0.82	0.79	0.82	0.8	0.76	0.72	0.74	0.73	0.76	0.75	0.67			0.83	0.79	0.81	0.82	0.73	-0.1	0.000607	+	CpG	NSC_04378	ko:K18726	224.73	126.7	4.9e-37	FAS-associated factor 2
NSC_scaffold_contig587-553c	122762	122763	0.81	0.82	0.85	0.71	0.81	0.8	0.91	0.85	0.77	0.85	0.77	0.81	0.83	0.82	0.74	0.81	0.78	0.84	0.82	0.72	0.68	0.76	0.77	0.72	0.75	0.71	0.72	0.74	0.8	0.82			0.83	0.84	0.8	0.74	0.73	-0.1	0.004171	+	CpG	NSC_04965	ko:K03298	141.93	78.1	2.8e-22	drug/metabolite transporter DME family
NSC_scaffold_contig587-553c	122762	122763	0.81	0.82	0.85	0.71	0.81	0.8	0.91	0.85	0.77	0.85	0.77	0.81	0.83	0.82	0.74	0.81	0.78	0.84	0.82	0.72	0.68	0.76	0.77	0.72	0.75	0.71	0.72	0.74	0.8	0.82			0.83	0.84	0.8	0.74	0.73	-0.1	0.004171	+	CpG	NSC_04966	ko:K00773	253.37	382.1	1.1e-114	queuine tRNA-ribosyltransferase [EC:2.4.2.29]
NSC_scaffold_ontig562c-575-591	202515	202516	0.82	0.83	0.83	0.77	0.71	0.84	0.73	0.93	0.68	0.61	0.7	0.66	0.77	0.8	0.75	0.89	0.72	0.75	0.88	0.83	0.81	0.81	0.9	0.88	0.7	0.72	0.76	0.87	0.88	0.85			0.83	0.78	0.77	0.84	0.73	-0.1	0.005087	+	CpG	NSC_02990	ko:-	-	-	-	-
NSC_scaffold_contig595	357195	357196	0.83	0.83	0.84	0.72	0.7	0.82	0.79	0.93	0.8	0.87	0.79	0.69	0.74	0.72	0.87	0.75	0.73	0.78	0.82	0.88	0.72	0.81	0.67	0.8	0.7	0.74	0.76	0.86	0.74	0.9			0.83	0.84	0.78	0.81	0.73	-0.1	0.005087	+	CpG	NSC_02633_T
NSC_scaffold_contig596-571c	15652	15653	0.82	0.84	0.83	0.75	0.7	0.84	0.82	0.85	0.87	0.88	0.8	0.85	0.84	0.83	0.86	0.79	0.71	0.82	0.74	0.88	0.77	0.82	0.82	0.71	0.74	0.69	0.75	0.8	0.89	0.89			0.83	0.85	0.84	0.8	0.73	-0.1	0.00602	+	CpG	NSC_00712	ko:K03798	701.5	593.1	2.7e-178	cell division protease FtsH [EC:3.4.24.-]
NSC_scaffold_contig599	421416	421417	0.82	0.82	0.83	0.78	0.85	0.76	0.78	0.81	0.85	0.71	0.84	0.8	0.78	0.79	0.75	0.72	0.73	0.75	0.83	0.82	0.89	0.74	0.73	0.74	0.69	0.73	0.74	0.81	0.78	0.81			0.82	0.81	0.77	0.85	0.72	-0.1	0.002717	+	CpG	NSC_00187	ko:K00784	85.27	307.5	3.4e-92	ribonuclease Z [EC:3.1.26.11]
NSC_scaffold_contig565	41353	41354	0.77	0.84	0.81	0.87	0.68	0.72	0.76	0.84	0.79	0.66	0.87	0.87	0.79	0.76	0.73	0.73	0.74	0.75	0.83	0.66	0.73	0.81	0.82	0.78	0.71	0.7	0.71	0.77	0.81	0.68			0.81	0.8	0.76	0.74	0.71	-0.1	0.00824	+	CpG	NSC_06598	ko:K03404	440.17	486	7.4e-146	magnesium chelatase subunit D [EC:6.6.1.1]
NSC_scaffold_contig578	31610	31611	0.82	0.8	0.8	0.77	0.84	0.82	0.75	0.73	0.7	0.82	0.78	0.79	0.75	0.73	0.75	0.85	0.69	0.73	0.71	0.82	0.7	0.72	0.72	0.77	0.73	0.68	0.71	0.87	0.84	0.84			0.81	0.73	0.74	0.74	0.71	-0.1	0.003331	+	CpG	NSC_06073	ko:K01016	437.93	19.1	0.00023	estrone sulfotransferase [EC:2.8.2.4]
NSC_scaffold_contig598	1274211	1274212	0.81	0.79	0.79	0.73	0.72	0.62	0.73	0.72	0.7	0.78	0.78	0.74	0.81	0.76	0.63	0.75	0.75	0.72	0.79	0.69	0.61	0.74	0.82	0.75	0.67	0.73	0.69	0.75	0.77	0.77			0.8	0.72	0.73	0.7	0.7	-0.1	0.006074	+	CpG	NSC_01852	ko:K10777	438.13	320	1.6e-95	DNA ligase 4 [EC:6.5.1.1]
NSC_scaffold_contig573	152735	152736	0.81	0.8	0.79	0.79	0.64	0.73	0.74	0.74	0.81	0.8	0.8	0.89	0.72	0.69	0.66	0.78	0.79	0.68	0.8	0.78	0.71	0.75	0.76	0.77	0.69	0.72	0.69	0.84	0.71	0.67			0.8	0.76	0.69	0.76	0.7	-0.1	0.000978	+	CpG	NSC_06383	ko:K03678	261.53	307.4	6.1e-92	exosome complex component RRP45
NSC_scaffold_contig598	282187	282188	0.81	0.75	0.8	0.71	0.66	0.68	0.64	0.81	0.67	0.6	0.73	0.64	0.72	0.67	0.77	0.73	0.74	0.73	0.72	0.72	0.72	0.67	0.77	0.77	0.7	0.69	0.68	0.74	0.72	0.72			0.79	0.71	0.72	0.72	0.69	-0.1	0.007633	+	CpG	NSC_01441	ko:K18442	1522.33	146.1	3.6e-43	brefeldin A-inhibited guanine nucleotide-exchange protein
NSC_scaffold_contig593-552c	96373	96374	0.79	0.8	0.79	0.8	0.73	0.72	0.86	0.86	0.8	0.8	0.75	0.75	0.75	0.76	0.79	0.82	0.77	0.78	0.79	0.71	0.64	0.77	0.78	0.69	0.68	0.67	0.73	0.73	0.79	0.71			0.79	0.84	0.77	0.71	0.69	-0.1	0.006074	+	CpG	NSC_04243	ko:K02369	354.17	154.1	1.4e-45	alpha-1 4-N-acetylglucosaminyltransferase EXTL2 [EC:2.4.1.223]
NSC_scaffold_contig595	720812	720813	0.79	0.8	0.78	0.84	0.64	0.8	0.76	0.84	0.84	0.86	0.74	0.82	0.75	0.85	0.8	0.75	0.74	0.79	0.71	0.69	0.81	0.76	0.57	0.75	0.69	0.68	0.7	0.81	0.9	0.66			0.79	0.81	0.8	0.74	0.69	-0.1	0.000255	+	CpG	NSC_02801	ko:-	-	-	-	-
NSC_scaffold_contig593-552c	96373	96374	0.79	0.8	0.79	0.8	0.73	0.72	0.86	0.86	0.8	0.8	0.75	0.75	0.75	0.76	0.79	0.82	0.77	0.78	0.79	0.71	0.64	0.77	0.78	0.69	0.68	0.67	0.73	0.73	0.79	0.71			0.79	0.84	0.77	0.71	0.69	-0.1	0.006074	+	CpG	NSC_04242_T
NSC_scaffold_contig598	282187	282188	0.81	0.75	0.8	0.71	0.66	0.68	0.64	0.81	0.67	0.6	0.73	0.64	0.72	0.67	0.77	0.73	0.74	0.73	0.72	0.72	0.72	0.67	0.77	0.77	0.7	0.69	0.68	0.74	0.72	0.72			0.79	0.71	0.72	0.72	0.69	-0.1	0.007633	+	CpG	NSC_IGR_10
NSC_scaffold_ontig562c-575-591	404884	404885	0.79	0.78	0.76	0.78	0.65	0.77	0.82	0.8	0.76	0.76	0.75	0.83	0.78	0.75	0.76	0.69	0.65	0.64	0.85	0.73	0.66	0.72	0.75	0.85	0.69	0.66	0.68	0.66	0.66	0.75			0.78	0.79	0.76	0.75	0.68	-0.1	0.001313	+	CpG	NSC_03075	ko:K15156	104.67	87.5	2.1e-25	mediator of RNA polymerase II transcription subunit 14
NSC_scaffold_contig595	575785	575786	0.8	0.76	0.76	0.82	0.71	0.75	0.72	0.78	0.75	0.8	0.62	0.78	0.77	0.7	0.72	0.78	0.74	0.66	0.76	0.67	0.73	0.79	0.72	0.77	0.7	0.66	0.66	0.72	0.73	0.7			0.77	0.75	0.73	0.72	0.67	-0.1	0.006074	+	CpG	NSC_02735	ko:K12135	645.07	81.7	2.3e-23	zinc finger protein CONSTANS
NSC_scaffold_contig583	156562	156563	0.76	0.78	0.78	0.66	0.72	0.7	0.66	0.68	0.73	0.69	0.73	0.56	0.65	0.68	0.76	0.7	0.72	0.54	0.68	0.8	0.76	0.68	0.73	0.66	0.65	0.69	0.68	0.69	0.72	0.79			0.77	0.69	0.7	0.75	0.67	-0.1	0.001896	+	CpG	NSC_05771	ko:K22651	75.37	26.4	3.3e-06	E3 ubiquitin-protein ligase RNF4 [EC:2.3.2.27]
NSC_scaffold_contig598	202895	202896	0.79	0.74	0.77	0.65	0.69	0.86	0.74	0.74	0.61	0.79	0.68	0.76	0.74	0.65	0.7	0.7	0.68	0.71	0.64	0.8	0.78	0.74	0.64	0.74	0.68	0.66	0.67	0.82	0.69	0.76			0.77	0.7	0.7	0.74	0.67	-0.1	0.003477	+	CpG	NSC_01401	ko:K19031	1343.03	243.3	1.4e-72	cell migration-inducing and hyaluronan-binding protein [EC:3.2.1.35]
NSC_scaffold_contig588	164752	164753	0.76	0.75	0.79	0.69	0.86	0.76	0.82	0.7	0.8	0.85	0.66	0.88	0.81	0.79	0.72	0.81	0.71	0.75	0.79	0.84	0.62	0.74	0.76	0.8	0.69	0.65	0.67	0.72	0.73	0.72			0.77	0.77	0.77	0.75	0.67	-0.1	0.004395	+	CpG	NSC_04794	ko:K16276	370.77	1233.3	0	zinc finger protein-like protein
NSC_scaffold_contig593-552c	75560	75561	0.75	0.77	0.76	0.83	0.72	0.66	0.84	0.69	0.75	0.68	0.73	0.83	0.75	0.72	0.78	0.71	0.7	0.61	0.69	0.7	0.72	0.7	0.68	0.68	0.67	0.63	0.69	0.73	0.7	0.7			0.76	0.76	0.75	0.7	0.66	-0.1	0.006478	+	CpG	NSC_04233	ko:K20178	157.53	490.4	4.6e-147	vacuolar protein sorting-associated protein 8
NSC_scaffold_contig599	531211	531212	0.76	0.77	0.76	0.74	0.5	0.72	0.71	0.86	0.76	0.73	0.71	0.83	0.66	0.65	0.77	0.76	0.7	0.75	0.79	0.66	0.72	0.77	0.66	0.73	0.7	0.67	0.63	0.68	0.69	0.67			0.76	0.78	0.69	0.72	0.67	-0.1	0.009278	+	CpG	NSC_00240	ko:K01534	680.63	557	2.4e-167	Cd2+/Zn2+-exporting ATPase [EC:3.6.3.3 7.2.2.12]
NSC_scaffold_contig592-558c-549c-548c-566	4318	4319	0.71	0.76	0.78	0.92	0.7	0.75	0.69	0.84	0.69	0.75	0.76	0.8	0.73	0.72	0.89	0.77	0.67	0.68	0.75	0.83	0.81	0.77	0.67	0.75	0.66	0.65	0.64	0.79	0.7	0.7			0.75	0.74	0.78	0.8	0.65	-0.1	0.009814	+	CpG	NSC_03885	ko:K06123	254.37	161	1.8e-47	1-acylglycerone phosphate reductase [EC:1.1.1.101]
NSC_scaffold_contig599	938241	938242	0.76	0.76	0.74	0.81	0.6	0.77	0.72	0.82	0.72	0.77	0.74	0.77	0.66	0.78	0.79	0.79	0.73	0.68	0.86	0.54	0.67	0.65	0.75	0.79	0.66	0.62	0.68	0.67	0.66	0.7			0.75	0.75	0.74	0.69	0.65	-0.1	0.006074	+	CpG	NSC_00430_T
NSC_scaffold_contig599	938241	938242	0.76	0.76	0.74	0.81	0.6	0.77	0.72	0.82	0.72	0.77	0.74	0.77	0.66	0.78	0.79	0.79	0.73	0.68	0.86	0.54	0.67	0.65	0.75	0.79	0.66	0.62	0.68	0.67	0.66	0.7			0.75	0.75	0.74	0.69	0.65	-0.1	0.006074	+	CpG	NSC_00431	ko:K06196	119.03	148.8	7.7e-44	cytochrome c-type biogenesis protein
NSC_scaffold_contig579-589	161007	161008	0.74	0.76	0.73	0.78	0.65	0.78	0.67	0.73	0.67	0.72	0.71	0.75	0.78	0.72	0.77	0.74	0.65	0.78	0.73	0.74	0.75	0.79	0.83	0.83	0.63	0.65	0.66	0.71	0.78	0.91			0.74	0.69	0.76	0.74	0.65	-0.1	0.001493	+	CpG	NSC_03656	ko:K14209	236.57	132.9	6.1e-39	solute carrier family 36 (proton-coupled amino acid transporter)
NSC_scaffold_contig579-589	161007	161008	0.74	0.76	0.73	0.78	0.65	0.78	0.67	0.73	0.67	0.72	0.71	0.75	0.78	0.72	0.77	0.74	0.65	0.78	0.73	0.74	0.75	0.79	0.83	0.83	0.63	0.65	0.66	0.71	0.78	0.91			0.74	0.69	0.76	0.74	0.65	-0.1	0.001493	+	CpG	NSC_03658_P
NSC_scaffold_contig588	3647	3648	0.73	0.75	0.73	0.69	0.63	0.77	0.57	0.77	0.65	0.71	0.68	0.74	0.76	0.66	0.65	0.69	0.73	0.72	0.76	0.57	0.68	0.68	0.66	0.65	0.62	0.62	0.66	0.73	0.74	0.86			0.74	0.66	0.69	0.67	0.63	-0.1	0.002274	+	CpG	NSC_04726	ko:K08643	1607.43	13.7	0.0027	zinc metalloprotease ZmpB [EC:3.4.24.-]
NSC_scaffold_contig588	3647	3648	0.73	0.75	0.73	0.69	0.63	0.77	0.57	0.77	0.65	0.71	0.68	0.74	0.76	0.66	0.65	0.69	0.73	0.72	0.76	0.57	0.68	0.68	0.66	0.65	0.62	0.62	0.66	0.73	0.74	0.86			0.74	0.66	0.69	0.67	0.63	-0.1	0.002274	+	CpG	NSC_04727_P
NSC_scaffold_contig598	441836	441837	0.73	0.73	0.75	0.73	0.69	0.76	0.74	0.76	0.74	0.71	0.7	0.78	0.72	0.66	0.67	0.73	0.77	0.75	0.71	0.65	0.6	0.73	0.62	0.7	0.61	0.67	0.64	0.7	0.69	0.73			0.74	0.75	0.68	0.65	0.64	-0.1	0.006478	+	CpG	NSC_01509	ko:K14835	374.77	781.5	1.8e-235	25S rRNA (cytosine2870-C5)-methyltransferase [EC:2.1.1.310]
NSC_scaffold_ontig562c-575-591	164043	164044	0.73	0.75	0.71	0.69	0.55	0.71	0.75	0.71	0.66	0.72	0.71	0.75	0.72	0.64	0.68	0.73	0.63	0.69	0.66	0.74	0.66	0.69	0.65	0.65	0.62	0.61	0.65	0.7	0.73	0.66			0.73	0.71	0.68	0.69	0.63	-0.1	0.003442	+	CpG	NSC_02968	ko:-	-	-	-	-
NSC_scaffold_ontig562c-575-591	164043	164044	0.73	0.75	0.71	0.69	0.55	0.71	0.75	0.71	0.66	0.72	0.71	0.75	0.72	0.64	0.68	0.73	0.63	0.69	0.66	0.74	0.66	0.69	0.65	0.65	0.62	0.61	0.65	0.7	0.73	0.66			0.73	0.71	0.68	0.69	0.63	-0.1	0.003442	+	CpG	NSC_02969_T
NSC_scaffold_contig596-571c	532020	532021	0.72	0.7	0.77	0.69	0.79	0.63	0.62	0.73	0.72	0.6	0.74	0.7	0.65	0.65	0.67	0.82	0.76	0.63	0.59	0.63	0.67	0.7	0.78	0.72	0.64	0.63	0.62	0.74	0.79	0.72			0.73	0.69	0.66	0.63	0.63	-0.1	0.009814	+	CpG	NSC_00914	ko:K13161	476.1	66.7	7.5e-19	heterogeneous nuclear ribonucleoprotein R
NSC_scaffold_contig579-589	263130	263131	0.69	0.75	0.73	0.74	0.65	0.69	0.66	0.72	0.83	0.78	0.73	0.88	0.74	0.72	0.61	0.56	0.71	0.72	0.7	0.63	0.72	0.68	0.72	0.71	0.61	0.61	0.64	0.73	0.64	0.62			0.72	0.74	0.69	0.68	0.62	-0.1	0.007	+	CpG	NSC_03706	ko:K18060	400.1	139.1	8.2e-41	poly(A) RNA polymerase mitochondrial [EC:2.7.7.19]
NSC_scaffold_contig582	96948	96949	0.73	0.71	0.68	0.56	0.63	0.66	0.69	0.73	0.61	0.55	0.64	0.66	0.66	0.61	0.72	0.65	0.71	0.62	0.7	0.71	0.64	0.69	0.69	0.66	0.61	0.63	0.58	0.6	0.69	0.71			0.71	0.68	0.66	0.68	0.61	-0.1	0.00824	+	CpG	NSC_05606	ko:K00164	1024.57	1338.5	0	2-oxoglutarate dehydrogenase E1 component [EC:1.2.4.2]
NSC_scaffold_contig596-571c	434477	434478	0.72	0.7	0.7	0.72	0.63	0.65	0.7	0.71	0.66	0.62	0.64	0.68	0.62	0.76	0.75	0.67	0.68	0.68	0.72	0.62	0.67	0.7	0.67	0.68	0.59	0.61	0.63	0.75	0.71	0.66			0.71	0.69	0.71	0.67	0.61	-0.1	0.001921	+	CpG	NSC_00882	ko:K13248	258.5	159.3	4e-47	pyridoxal phosphate phosphatase PHOSPHO2 [EC:3.1.3.74]
NSC_scaffold_contig596-571c	1364609	1364610	0.7	0.71	0.71	0.76	0.62	0.74	0.76	0.73	0.7	0.8	0.78	0.77	0.77	0.68	0.75	0.77	0.64	0.79	0.63	0.63	0.68	0.66	0.63	0.69	0.6	0.61	0.62	0.67	0.68	0.76			0.71	0.73	0.73	0.65	0.61	-0.1	0.000132	+	CpG	NSC_01272	ko:K16803	167.17	1193.7	0	cytoskeleton-associated protein 5
NSC_scaffold_contig596-571c	1328859	1328860	0.7	0.69	0.72	0.75	0.61	0.71	0.72	0.69	0.62	0.54	0.57	0.65	0.7	0.78	0.64	0.7	0.63	0.54	0.68	0.72	0.59	0.67	0.66	0.76	0.61	0.61	0.6	0.66	0.74	0.65			0.7	0.68	0.71	0.66	0.61	-0.1	0.00051	+	CpG	NSC_01256	ko:K01279	301.23	213.9	2.4e-63	tripeptidyl-peptidase I [EC:3.4.14.9]
NSC_scaffold_contig586	206405	206406	0.66	0.72	0.71	0.75	0.79	0.73	0.76	0.73	0.78	0.75	0.68	0.83	0.79	0.7	0.65	0.74	0.71	0.71	0.77	0.65	0.55	0.72	0.64	0.68	0.59	0.58	0.61	0.68	0.68	0.67			0.7	0.76	0.71	0.66	0.59	-0.1	0.007339	+	CpG	NSC_05512	ko:K02877	102.9	389.3	1.4e-117	large subunit ribosomal protein L15e
NSC_scaffold_contig586	206405	206406	0.66	0.72	0.71	0.75	0.79	0.73	0.76	0.73	0.78	0.75	0.68	0.83	0.79	0.7	0.65	0.74	0.71	0.71	0.77	0.65	0.55	0.72	0.64	0.68	0.59	0.58	0.61	0.68	0.68	0.67			0.7	0.76	0.71	0.66	0.59	-0.1	0.007339	+	CpG	NSC_05510_T
NSC_scaffold_contig570	96592	96593	0.66	0.72	0.72	0.7	0.68	0.6	0.78	0.7	0.71	0.72	0.67	0.74	0.68	0.62	0.61	0.67	0.7	0.7	0.7	0.59	0.49	0.59	0.57	0.71	0.61	0.59	0.6	0.88	0.59	0.6			0.7	0.73	0.64	0.59	0.6	-0.1	0.008624	+	CpG	NSC_06510	ko:K11320	2052.6	1585.9	0	E1A-binding protein p400 [EC:3.6.4.-]
NSC_scaffold_contig588	305604	305605	0.69	0.69	0.67	0.68	0.7	0.65	0.68	0.67	0.75	0.7	0.7	0.66	0.76	0.65	0.72	0.67	0.64	0.62	0.55	0.56	0.65	0.56	0.64	0.63	0.55	0.57	0.62	0.64	0.74	0.59			0.68	0.7	0.71	0.59	0.58	-0.1	0.009121	+	CpG	NSC_04850	ko:K22464	867.27	828.6	1e-249	fatty acid photodecarboxylase [EC:4.1.1.106]
NSC_scaffold_contig598	545404	545405	0.69	0.64	0.67	0.59	0.53	0.62	0.62	0.59	0.59	0.49	0.59	0.59	0.52	0.62	0.63	0.54	0.57	0.6	0.53	0.61	0.61	0.59	0.65	0.67	0.56	0.59	0.56	0.59	0.52	0.56			0.67	0.6	0.59	0.58	0.57	-0.1	0.005397	+	CpG	NSC_01552	ko:K19525	981.2	145.6	3.4e-43	vacuolar protein sorting-associated protein 13A/C
NSC_scaffold_contig594	288726	288727	0.66	0.65	0.66	0.54	0.54	0.56	0.6	0.55	0.67	0.55	0.63	0.56	0.55	0.66	0.52	0.61	0.56	0.62	0.56	0.65	0.7	0.65	0.62	0.6	0.57	0.54	0.57	0.65	0.44	0.53			0.66	0.61	0.58	0.64	0.56	-0.1	0.000785	+	CpG	NSC_03388	ko:K07277	277.17	296	3.9e-88	outer membrane protein insertion porin family
NSC_scaffold_contig597	142541	142542	0.68	0.64	0.67	0.71	0.58	0.63	0.62	0.64	0.62	0.62	0.62	0.65	0.6	0.62	0.6	0.62	0.55	0.55	0.7	0.52	0.79	0.62	0.51	0.66	0.54	0.58	0.57	0.6	0.62	0.57			0.66	0.63	0.61	0.67	0.56	-0.1	0.004171	+	CpG	NSC_01984	ko:K20989	152.83	837.4	2.4e-252	urea-proton symporter
NSC_scaffold_contig588	328934	328935	0.65	0.68	0.63	0.6	0.59	0.66	0.65	0.56	0.66	0.55	0.56	0.66	0.64	0.67	0.54	0.56	0.53	0.64	0.66	0.41	0.67	0.5	0.53	0.54	0.56	0.54	0.57	0.56	0.65	0.51			0.65	0.62	0.62	0.58	0.56	-0.1	0.00472	+	CpG	NSC_04864	ko:K17265	131.17	157.6	2.6e-46	Ras GTPase-activating protein-binding protein 1 [EC:3.6.4.12 3.6.4.13]
NSC_scaffold_contig596-571c	1195343	1195344	0.68	0.63	0.63	0.65	0.77	0.62	0.51	0.61	0.66	0.58	0.79	0.6	0.58	0.82	0.68	0.62	0.59	0.68	0.56	0.73	0.84	0.7	0.6	0.67	0.55	0.53	0.57	0.57	0.81	0.68			0.65	0.59	0.69	0.71	0.55	-0.1	0.008856	+	CpG	NSC_01197	ko:K08869	305.47	296.3	1.5e-88	aarF domain-containing kinase
NSC_scaffold_contig579-589	614683	614684	0.65	0.63	0.64	0.6	0.54	0.53	0.54	0.59	0.6	0.6	0.6	0.6	0.59	0.52	0.58	0.57	0.53	0.4	0.5	0.51	0.47	0.51	0.53	0.64	0.51	0.56	0.56	0.49	0.53	0.58			0.64	0.58	0.56	0.49	0.54	-0.1	0.005397	+	CpG	NSC_03844	ko:K21769	519.1	17	0.0012	myb-related protein B
NSC_scaffold_contig596-571c	265356	265357	0.65	0.61	0.66	0.71	0.56	0.59	0.57	0.7	0.62	0.62	0.61	0.69	0.68	0.63	0.51	0.54	0.53	0.6	0.62	0.45	0.58	0.55	0.57	0.58	0.54	0.53	0.55	0.67	0.5	0.57			0.64	0.63	0.61	0.55	0.54	-0.1	0.003602	+	CpG	NSC_00807	ko:K12856	194.6	4616.7	0	pre-mRNA-processing factor 8
NSC_scaffold_contig596-571c	20333	20334	0.64	0.63	0.6	0.67	0.67	0.5	0.56	0.5	0.6	0.51	0.67	0.73	0.58	0.49	0.74	0.56	0.7	0.49	0.44	0.5	0.59	0.44	0.39	0.59	0.53	0.53	0.51	0.45	0.48	0.73			0.62	0.55	0.6	0.51	0.52	-0.1	0.001896	+	CpG	NSC_00713	ko:K06683	499.87	374.3	6.8e-112	cell division control protein CDC15 [EC:2.7.11.1]
NSC_scaffold_contig596-571c	138411	138412	0.63	0.65	0.59	0.69	0.43	0.69	0.69	0.78	0.57	0.63	0.57	0.56	0.64	0.71	0.74	0.6	0.6	0.68	0.66	0.67	0.52	0.63	0.63	0.69	0.51	0.53	0.54	0.61	0.59	0.69			0.62	0.68	0.7	0.62	0.53	-0.1	0.008033	+	CpG	NSC_00764	ko:K10901	715.73	722.1	3.5e-217	bloom syndrome protein [EC:3.6.4.12]
NSC_scaffold_contig596-571c	20333	20334	0.64	0.63	0.6	0.67	0.67	0.5	0.56	0.5	0.6	0.51	0.67	0.73	0.58	0.49	0.74	0.56	0.7	0.49	0.44	0.5	0.59	0.44	0.39	0.59	0.53	0.53	0.51	0.45	0.48	0.73			0.62	0.55	0.6	0.51	0.52	-0.1	0.001896	+	CpG	NSC_00712	ko:K03798	701.5	593.1	2.7e-178	cell division protease FtsH [EC:3.4.24.-]
NSC_scaffold_contig599	1095593	1095594	0.61	0.55	0.59	0.67	0.49	0.45	0.51	0.56	0.56	0.5	0.42	0.65	0.54	0.49	0.58	0.53	0.64	0.48	0.6	0.52	0.67	0.53	0.44	0.51	0.5	0.46	0.49	0.53	0.55	0.39			0.58	0.54	0.54	0.6	0.48	-0.1	0.009411	+	CpG	NSC_00500	ko:K04706	377.1	125.7	1.3e-36	E3 SUMO-protein ligase PIAS1 [EC:2.3.2.-]
NSC_scaffold_contig599	392382	392383	0.56	0.54	0.54	0.53	0.54	0.52	0.51	0.56	0.48	0.51	0.37	0.57	0.56	0.5	0.53	0.49	0.53	0.53	0.55	0.48	0.57	0.56	0.51	0.51	0.43	0.43	0.47	0.5	0.51	0.55			0.55	0.52	0.53	0.53	0.44	-0.1	0.002274	+	CpG	NSC_00174_T
NSC_scaffold_contig599	392382	392383	0.56	0.54	0.54	0.53	0.54	0.52	0.51	0.56	0.48	0.51	0.37	0.57	0.56	0.5	0.53	0.49	0.53	0.53	0.55	0.48	0.57	0.56	0.51	0.51	0.43	0.43	0.47	0.5	0.51	0.55			0.55	0.52	0.53	0.53	0.44	-0.1	0.002274	+	CpG	NSC_00175	ko:K22278	204.9	53.4	8.6e-15	peptidoglycan-N-acetylglucosamine deacetylase [EC:3.5.1.104]
NSC_scaffold_contig577	18560	18561	0.53	0.53	0.56	0.61	0.49	0.61	0.29	0.42	0.46	0.45	0.51	0.47	0.47	0.42	0.54	0.41	0.47	0.39	0.45	0.45	0.52	0.77	0.5	0.48	0.41	0.44	0.46	0.58	0.54	0.38			0.54	0.39	0.48	0.47	0.44	-0.1	0.004237	+	CpG	NSC_06250	ko:K15598	275.57	161.1	1e-47	putative hydroxymethylpyrimidine transport system substrate-binding protein
NSC_scaffold_contig577	18560	18561	0.53	0.53	0.56	0.61	0.49	0.61	0.29	0.42	0.46	0.45	0.51	0.47	0.47	0.42	0.54	0.41	0.47	0.39	0.45	0.45	0.52	0.77	0.5	0.48	0.41	0.44	0.46	0.58	0.54	0.38			0.54	0.39	0.48	0.47	0.44	-0.1	0.004237	+	CpG	NSC_06249	ko:-	-	-	-	-
NSC_scaffold_contig593-552c	424122	424123	0.49	0.53	0.53	0.5	0.38	0.5	0.42	0.44	0.52	0.49	0.44	0.43	0.46	0.48	0.57	0.37	0.44	0.44	0.41	0.48	0.45	0.44	0.41	0.4	0.44	0.42	0.4	0.46	0.43	0.45			0.52	0.46	0.5	0.45	0.42	-0.1	0.005397	+	CpG	NSC_04396	ko:K13728	111.33	85.7	1.2e-24	mitotic spindle assembly checkpoint protein MAD2B
NSC_scaffold_contig584	4436	4437	0.53	0.52	0.51	0.49	0.44	0.49	0.48	0.47	0.44	0.31	0.42	0.44	0.52	0.47	0.55	0.42	0.55	0.44	0.46	0.54	0.4	0.45	0.45	0.45	0.38	0.44	0.43	0.46	0.5	0.29			0.52	0.46	0.51	0.47	0.42	-0.1	0.00602	+	CpG	NSC_05258	ko:K20246	247	485.6	9.1e-146	L-histidine Nalpha-methyltransferase / hercynylcysteine S-oxide synthase [EC:2.1.1.44 1.14.99.51]
NSC_scaffold_contig593-552c	424122	424123	0.49	0.53	0.53	0.5	0.38	0.5	0.42	0.44	0.52	0.49	0.44	0.43	0.46	0.48	0.57	0.37	0.44	0.44	0.41	0.48	0.45	0.44	0.41	0.4	0.44	0.42	0.4	0.46	0.43	0.45			0.52	0.46	0.5	0.45	0.42	-0.1	0.005397	+	CpG	NSC_04397	ko:K10666	74.47	30.8	1.1e-07	E3 ubiquitin-protein ligase RNF5 [EC:2.3.2.27]
NSC_scaffold_contig584	4436	4437	0.53	0.52	0.51	0.49	0.44	0.49	0.48	0.47	0.44	0.31	0.42	0.44	0.52	0.47	0.55	0.42	0.55	0.44	0.46	0.54	0.4	0.45	0.45	0.45	0.38	0.44	0.43	0.46	0.5	0.29			0.52	0.46	0.51	0.47	0.42	-0.1	0.00602	+	CpG	NSC_05257_T
NSC_scaffold_contig598	1276673	1276674	0.51	0.51	0.52	0.45	0.46	0.34	0.52	0.41	0.47	0.43	0.46	0.5	0.51	0.43	0.39	0.48	0.4	0.47	0.39	0.48	0.4	0.36	0.39	0.5	0.39	0.45	0.41	0.44	0.46	0.41			0.51	0.47	0.44	0.42	0.42	-0.1	0.005749	+	CpG	NSC_01853_T
NSC_scaffold_contig598	1276673	1276674	0.51	0.51	0.52	0.45	0.46	0.34	0.52	0.41	0.47	0.43	0.46	0.5	0.51	0.43	0.39	0.48	0.4	0.47	0.39	0.48	0.4	0.36	0.39	0.5	0.39	0.45	0.41	0.44	0.46	0.41			0.51	0.47	0.44	0.42	0.42	-0.1	0.005749	+	CpG	NSC_01854	ko:-	-	-	-	-
NSC_scaffold_ontig562c-575-591	510100	510101	0.49	0.48	0.54	0.45	0.41	0.49	0.56	0.43	0.47	0.36	0.51	0.46	0.5	0.47	0.44	0.4	0.42	0.47	0.44	0.44	0.46	0.48	0.53	0.44	0.41	0.38	0.41	0.52	0.45	0.39			0.5	0.49	0.47	0.45	0.4	-0.1	0.008035	+	CpG	NSC_03125	ko:K11717	491.3	604.2	3.8e-182	cysteine desulfurase / selenocysteine lyase [EC:2.8.1.7 4.4.1.16]
NSC_scaffold_contig570	31129	31130	0.45	0.51	0.46	0.49	0.54	0.43	0.46	0.6	0.44	0.39	0.53	0.49	0.43	0.42	0.43	0.39	0.36	0.44	0.46	0.44	0.41	0.43	0.41	0.39	0.37	0.37	0.39	0.46	0.38	0.38			0.47	0.5	0.43	0.44	0.38	-0.1	0.008033	+	CpG	NSC_06480	ko:K03183	216.67	43.4	1.2e-11	demethylmenaquinone methyltransferase / 2-methoxy-6-polyprenyl-1 4-benzoquinol methylase [EC:2.1.1.163 2.1.1.201]
NSC_scaffold_contig592-558c-549c-548c-566	42450	42451	0.45	0.46	0.47	0.42	0.25	0.43	0.35	0.3	0.34	0.26	0.35	0.39	0.29	0.4	0.44	0.31	0.33	0.4	0.35	0.26	0.24	0.4	0.35	0.37	0.35	0.38	0.35	0.26	0.3	0.46			0.46	0.33	0.38	0.28	0.36	-0.1	0.000978	+	CpG	NSC_03908	ko:K06532	620.77	10.2	0.055	prominin 1
NSC_scaffold_contig599	1142509	1142510	0.42	0.47	0.43	0.56	0.32	0.43	0.44	0.46	0.4	0.4	0.44	0.44	0.4	0.37	0.45	0.39	0.5	0.4	0.39	0.4	0.44	0.39	0.41	0.48	0.31	0.34	0.36	0.42	0.32	0.34			0.44	0.43	0.41	0.41	0.34	-0.1	0.008035	+	CpG	NSC_00521	ko:K05661	872.6	829.5	1.3e-249	ATP-binding cassette subfamily B (MDR/TAP) member 6
NSC_scaffold_ontig562c-575-591	6961	6962	0.44	0.43	0.46	0.45	0.33	0.48	0.39	0.41	0.46	0.43	0.42	0.33	0.28	0.38	0.35	0.5	0.32	0.35	0.41	0.33	0.33	0.32	0.33	0.35	0.36	0.36	0.3	0.36	0.38	0.32			0.44	0.42	0.34	0.36	0.34	-0.1	0.009121	+	CpG	NSC_02893	ko:K01915	24.77	327.2	6.3e-98	glutamine synthetase [EC:6.3.1.2]
NSC_scaffold_contig592-558c-549c-548c-566	62648	62649	0.41	0.39	0.45	0.43	0.37	0.41	0.37	0.34	0.37	0.31	0.34	0.5	0.42	0.29	0.46	0.31	0.38	0.42	0.29	0.31	0.38	0.41	0.33	0.33	0.32	0.31	0.33	0.37	0.38	0.48			0.42	0.36	0.39	0.33	0.32	-0.1	0.006478	+	CpG	NSC_03918	ko:K08741	440.17	452.6	1.1e-135	DNA mismatch repair protein MSH5
NSC_scaffold_contig592-558c-549c-548c-566	62648	62649	0.41	0.39	0.45	0.43	0.37	0.41	0.37	0.34	0.37	0.31	0.34	0.5	0.42	0.29	0.46	0.31	0.38	0.42	0.29	0.31	0.38	0.41	0.33	0.33	0.32	0.31	0.33	0.37	0.38	0.48			0.42	0.36	0.39	0.33	0.32	-0.1	0.006478	+	CpG	NSC_IGR_9
NSC_scaffold_contig567-545c	101898	101899	0.37	0.4	0.34	0.28	0.37	0.26	0.44	0.34	0.4	0.38	0.41	0.33	0.4	0.44	0.36	0.26	0.26	0.32	0.39	0.43	0.26	0.36	0.29	0.39	0.26	0.26	0.29	0.4	0.25	0.43			0.37	0.39	0.4	0.36	0.27	-0.1	0.00749	+	CpG	NSC_06582	ko:K01897	376.3	399.6	9.5e-120	long-chain acyl-CoA synthetase [EC:6.2.1.3]
NSC_scaffold_contig568-546-580	49682	49683	0.36	0.37	0.36	0.33	0.31	0.29	0.34	0.37	0.33	0.22	0.32	0.37	0.34	0.37	0.28	0.4	0.29	0.39	0.3	0.28	0.31	0.33	0.27	0.3	0.25	0.28	0.27	0.34	0.41	0.25			0.36	0.35	0.33	0.3	0.27	-0.1	0.00051	+	CpG	NSC_05105	ko:K03671	104.63	61.4	3.2e-17	thioredoxin 1
NSC_scaffold_contig568-546-580	49682	49683	0.36	0.37	0.36	0.33	0.31	0.29	0.34	0.37	0.33	0.22	0.32	0.37	0.34	0.37	0.28	0.4	0.29	0.39	0.3	0.28	0.31	0.33	0.27	0.3	0.25	0.28	0.27	0.34	0.41	0.25			0.36	0.35	0.33	0.3	0.27	-0.1	0.00051	+	CpG	NSC_05104	ko:-	-	-	-	-
NSC_scaffold_contig599	114673	114674	0.37	0.33	0.34	0.29	0.27	0.3	0.28	0.27	0.33	0.26	0.32	0.34	0.28	0.3	0.35	0.31	0.26	0.31	0.32	0.31	0.23	0.26	0.34	0.29	0.23	0.28	0.24	0.32	0.24	0.23			0.35	0.29	0.31	0.29	0.25	-0.1	0.007633	+	CpG	NSC_00040	ko:K05850	1088.47	1109.2	0	P-type Ca2+ transporter type 2B [EC:7.2.2.10]
NSC_scaffold_contig583	4179	4180	0.33	0.32	0.32	0.25	0.26	0.32	0.11	0.24	0.15	0.2	0.21	0.17	0.26	0.32	0.15	0.11	0.2	0.17	0.19	0.24	0.21	0.29	0.29	0.33	0.24	0.19	0.23	0.29	0.25	0.19			0.32	0.17	0.24	0.21	0.22	-0.1	0.002717	+	CpG	NSC_05700	ko:K02178	478.83	538.5	1e-161	checkpoint serine/threonine-protein kinase [EC:2.7.11.1]
NSC_scaffold_contig583	4179	4180	0.33	0.32	0.32	0.25	0.26	0.32	0.11	0.24	0.15	0.2	0.21	0.17	0.26	0.32	0.15	0.11	0.2	0.17	0.19	0.24	0.21	0.29	0.29	0.33	0.24	0.19	0.23	0.29	0.25	0.19			0.32	0.17	0.24	0.21	0.22	-0.1	0.002717	+	CpG	NSC_05701	ko:K10728	208.33	250	2.7e-74	topoisomerase (DNA) II binding protein 1
NSC_scaffold_contig597	505347	505348	0.28	0.27	0.33	0.33	0.25	0.23	0.25	0.17	0.24	0.2	0.28	0.29	0.27	0.27	0.32	0.29	0.28	0.29	0.24	0.19	0.21	0.21	0.23	0.29	0.18	0.2	0.21	0.3	0.27	0.26			0.29	0.22	0.29	0.21	0.2	-0.1	0.009278	+	CpG	NSC_02147_T
NSC_scaffold_contig586	135256	135257	0.25	0.24	0.3	0.2	0.22	0.13	0.11	0.2	0.23	0.27	0.19	0.28	0.21	0.23	0.2	0.21	0.18	0.19	0.32	0.18	0.1	0.19	0.11	0.2	0.17	0.17	0.15	0.14	0.3	0.09			0.26	0.18	0.21	0.2	0.16	-0.1	0.007126	+	CpG	NSC_05478	ko:K19355	79.43	348.7	1.7e-104	mannan endo-1 4-beta-mannosidase [EC:3.2.1.78]
NSC_scaffold_contig595	440583	440584	0.28	0.25	0.25	0.26	0.19	0.25	0.16	0.18	0.16	0.18	0.18	0.25	0.22	0.2	0.24	0.21	0.19	0.19	0.27	0.17	0.17	0.15	0.16	0.12	0.17	0.17	0.15	0.15	0.17	0.11			0.26	0.17	0.22	0.2	0.16	-0.1	0.001297	+	CpG	NSC_02668	ko:K21767	74.47	851.4	5.4e-256	tubulin-specific chaperone D
NSC_scaffold_contig595	440583	440584	0.28	0.25	0.25	0.26	0.19	0.25	0.16	0.18	0.16	0.18	0.18	0.25	0.22	0.2	0.24	0.21	0.19	0.19	0.27	0.17	0.17	0.15	0.16	0.12	0.17	0.17	0.15	0.15	0.17	0.11			0.26	0.17	0.22	0.2	0.16	-0.1	0.001297	+	CpG	NSC_02670	ko:-	-	-	-	-
NSC_scaffold_contig598	336543	336544	0.24	0.25	0.29	0.21	0.28	0.17	0.23	0.24	0.22	0.24	0.17	0.25	0.15	0.2	0.27	0.21	0.2	0.24	0.21	0.24	0.09	0.24	0.26	0.19	0.15	0.16	0.17	0.18	0.17	0.12			0.26	0.23	0.21	0.18	0.16	-0.1	0.003602	+	CpG	NSC_01459	ko:K06901	84.37	482.1	6.9e-145	putative MFS transporter AGZA family xanthine/uracil permease
NSC_scaffold_contig598	336543	336544	0.24	0.25	0.29	0.21	0.28	0.17	0.23	0.24	0.22	0.24	0.17	0.25	0.15	0.2	0.27	0.21	0.2	0.24	0.21	0.24	0.09	0.24	0.26	0.19	0.15	0.16	0.17	0.18	0.17	0.12			0.26	0.23	0.21	0.18	0.16	-0.1	0.003602	+	CpG	NSC_01460	ko:K17535	332.73	344.4	3.9e-103	serine/threonine-protein kinase TNNI3K [EC:2.7.11.1]
NSC_scaffold_contig581	230072	230073	0.24	0.23	0.23	0.27	0.17	0.13	0.21	0.36	0.2	0.18	0.13	0.08	0.2	0.12	0.29	0.17	0.15	0.28	0.24	0.18	0.12	0.09	0.04	0.08	0.13	0.11	0.15	0.14	0.3	0.17			0.23	0.26	0.2	0.18	0.13	-0.1	0.001006	+	CpG	NSC_05916	ko:K22390	107.97	315.4	2.8e-94	acid phosphatase type 7
NSC_scaffold_contig588	84360	84361	0.21	0.17	0.2	0.25	0.17	0.14	0.09	0.12	0.21	0.11	0.16	0.2	0.12	0.15	0.21	0.14	0.17	0.09	0.17	0.11	0.16	0.15	0.18	0.23	0.06	0.12	0.1	0.15	0.1	0.06			0.19	0.14	0.16	0.15	0.09	-0.1	0.009411	+	CpG	NSC_04763	ko:K20282	126.9	36.8	3.6e-10	GRIP and coiled-coil domain-containing protein 2
NSC_scaffold_contig595	743294	743295	0.18	0.19	0.19	0.19	0.2	0.21	0.22	0.24	0.05	0.14	0.23	0.16	0.18	0.05	0.13	0.09	0.2	0.36	0.19	0.22	0.06	0.25	0.07	0.11	0.1	0.05	0.1	0.15	0.13	0.19			0.19	0.17	0.12	0.16	0.08	-0.1	0.003699	+	CpG	NSC_02816	ko:K08867	241.97	494.3	2.1e-148	WNK lysine deficient protein kinase [EC:2.7.11.1]
NSC_scaffold_contig596-571c	1004269	1004270	0.21	0.19	0.16	0.13	0.17	0.18	0.15	0.06	0.24	0.21	0.13	0.21	0.09	0.13	0.14	0.17	0.11	0.19	0.15	0.14	0.1	0.07	0.12	0.09	0.06	0.09	0.11	0.11	0.18	0.15			0.19	0.15	0.12	0.13	0.09	-0.1	0.00824	+	CpG	NSC_01119_T
NSC_scaffold_contig596-571c	1004269	1004270	0.21	0.19	0.16	0.13	0.17	0.18	0.15	0.06	0.24	0.21	0.13	0.21	0.09	0.13	0.14	0.17	0.11	0.19	0.15	0.14	0.1	0.07	0.12	0.09	0.06	0.09	0.11	0.11	0.18	0.15			0.19	0.15	0.12	0.13	0.09	-0.1	0.00824	+	CpG	NSC_01120_P
NSC_scaffold_contig588	84360	84361	0.21	0.17	0.2	0.25	0.17	0.14	0.09	0.12	0.21	0.11	0.16	0.2	0.12	0.15	0.21	0.14	0.17	0.09	0.17	0.11	0.16	0.15	0.18	0.23	0.06	0.12	0.1	0.15	0.1	0.06			0.19	0.14	0.16	0.15	0.09	-0.1	0.009411	+	CpG	NSC_04764_P
NSC_scaffold_contig584	87607	87608	0.15	0.18	0.17	0.18	0.11	0.18	0.16	0.12	0.16	0.07	0.05	0.15	0.08	0.2	0.08	0.2	0.14	0.2	0.11	0.14	0.14	0.15	0.1	0.18	0.06	0.06	0.08	0.22	0.16	0.15			0.17	0.15	0.12	0.13	0.07	-0.1	0.000828	+	CpG	NSC_05291_T
NSC_scaffold_contig584	87607	87608	0.15	0.18	0.17	0.18	0.11	0.18	0.16	0.12	0.16	0.07	0.05	0.15	0.08	0.2	0.08	0.2	0.14	0.2	0.11	0.14	0.14	0.15	0.1	0.18	0.06	0.06	0.08	0.22	0.16	0.15			0.17	0.15	0.12	0.13	0.07	-0.1	0.000828	+	CpG	NSC_05292	ko:K14806	523.4	659.8	1.8e-198	ATP-dependent RNA helicase DDX31/DBP7 [EC:3.6.4.13]
NSC_scaffold_contig597	101633	101634	0.14	0.13	0.12	0.04	0.06	0.06	0.05	0.03	0.08	0.07	0.03	0.04	0.02	0.05	0.13	0.08	0.1	0.08	0.04	0.09	0.11	0.06	0.15	0.11	0.05	0.02	0.03	0.1	0.12	0.03			0.13	0.05	0.07	0.08	0.03	-0.1	0.000785	+	CpG	NSC_01967	ko:K03010	1343.07	1707.8	0	DNA-directed RNA polymerase II subunit RPB2 [EC:2.7.7.6]
NSC_scaffold_contig597	101633	101634	0.14	0.13	0.12	0.04	0.06	0.06	0.05	0.03	0.08	0.07	0.03	0.04	0.02	0.05	0.13	0.08	0.1	0.08	0.04	0.09	0.11	0.06	0.15	0.11	0.05	0.02	0.03	0.1	0.12	0.03			0.13	0.05	0.07	0.08	0.03	-0.1	0.000785	+	CpG	NSC_01968_P
NSC_scaffold_contig594	13444	13445	0.15	0.11	0.12	0.12	0.14	0.12	0.27	0.18	0.13	0.2	0.11	0.07	0.09	0.17	0.06	0.14	0.08	0.07	0.19	0.13	0.07	0.05	0.11	0.09	0.03	0	0.04	0.08	0.11	0.06			0.13	0.19	0.11	0.13	0.02	-0.1	0.003699	+	CpG	NSC_03265	ko:K09650	137.47	139.3	6e-41	rhomboid-like protein [EC:3.4.21.105]
NSC_scaffold_contig594	13444	13445	0.15	0.11	0.12	0.12	0.14	0.12	0.27	0.18	0.13	0.2	0.11	0.07	0.09	0.17	0.06	0.14	0.08	0.07	0.19	0.13	0.07	0.05	0.11	0.09	0.03	0	0.04	0.08	0.11	0.06			0.13	0.19	0.11	0.13	0.02	-0.1	0.003699	+	CpG	NSC_03266	ko:K07018	97.47	11	0.073	uncharacterized protein
[truncated: 3 more columns]
