# Supplementary material for: Inhibition of DNA Methylation in Picochlorum soloecismus Alters Algae Productivity
Source: Front Genet. 2020 Oct 15;11:560444. doi: 10.3389/fgene.2020.560444 (PMC7593850; doi:10.3389/fgene.2020.560444)
Supplement: Supplementary TABLE 1 — All cytosine sites called from whole genome bisulfite sequencing analysis (WGBS). [file Data_Sheet_1.zip › Supplemental Table 3_Hypermethylation CpG sites_significant.xlsx]

## Sheet: Hypermethylated CpGs trimmed
chrom	start	end_x	Co_1 Day 4 meth_ratio	Co_2 Day 4 meth_ratio	Co_3 Day 4 meth_ratio	Aza_1 Day 4 meth_ratio	Aza_2 Day 4 meth_ratio	Aza_3 Day 4 meth_ratio	Co_1 Day 5 meth_ratio	Co_2 Day 5 meth_ratio	Co_3 Day 5 meth_ratio	Aza_1 Day 5 meth_ratio	Aza_2 Day 5 meth_ratio	Aza_3 Day 5 meth_ratio	Co_1 Day 6 meth_ratio	Co_2 Day 6 meth_ratio	Co_3 Day 6 meth_ratio	Aza_1 Day 6 meth_ratio	Aza_2 Day 6 meth_ratio	Aza_3 Day 6 meth_ratio	Co_1 Day 7 meth_ratio	Co_2 Day 7 meth_ratio	Co_3 Day 7 meth_ratio	Aza_1 Day 7 meth_ratio	Aza_2 Day 7 meth_ratio	Aza_3 Day 7 meth_ratio	Co_1 Day 10 meth_ratio	Co_2 Day 10 meth_ratio	Co_3 Day 10 meth_ratio	Aza_1 Day 10 meth_ratio	Aza_2 Day 10 meth_ratio	Aza_3 Day 10 meth_ratio		Control AVERAGES	Day 4	Day 5	Day 6	Day 7	Day 10	Methyl Difference (Day10-Day4)	Methyl difference p-value	Strand	Type	ID	KO	thrshld	score	E-value	KO definition
NSC_scaffold_contig599	1239057	1239058	0.62	0.67	0.6	0.77	0.61	0.79	0.79	0.69	0.78	0.91	0.75	0.76	0.7	0.81	0.83	0.8	0.77	0.79	0.75	0.62	0.75	0.74	0.76	0.77	0.79	0.82	0.86	0.79	0.84	0.76			0.63	0.75	0.78	0.71	0.82	0.19	0.002651	+	CpG	NSC_00563	ko:K11091	311.37	43	2.2e-11	U1 small nuclear ribonucleoprotein A
NSC_scaffold_contig599	1239057	1239058	0.62	0.67	0.6	0.77	0.61	0.79	0.79	0.69	0.78	0.91	0.75	0.76	0.7	0.81	0.83	0.8	0.77	0.79	0.75	0.62	0.75	0.74	0.76	0.77	0.79	0.82	0.86	0.79	0.84	0.76			0.63	0.75	0.78	0.71	0.82	0.19	0.002651	+	CpG	NSC_00564_P
NSC_scaffold_contig572	139413	139414	0.35	0.38	0.41	0.53	0.52	0.46	0.39	0.51	0.44	0.19	0.51	0.47	0.52	0.5	0.39	0.53	0.58	0.48	0.54	0.48	0.55	0.38	0.54	0.58	0.55	0.5	0.58	0.52	0.51	0.42			0.38	0.45	0.47	0.52	0.54	0.16	0.004926	+	CpG	NSC_06453	ko:K01866	98.93	360.8	4.5e-108	tyrosyl-tRNA synthetase [EC:6.1.1.1]
NSC_scaffold_contig572	139413	139414	0.35	0.38	0.41	0.53	0.52	0.46	0.39	0.51	0.44	0.19	0.51	0.47	0.52	0.5	0.39	0.53	0.58	0.48	0.54	0.48	0.55	0.38	0.54	0.58	0.55	0.5	0.58	0.52	0.51	0.42			0.38	0.45	0.47	0.52	0.54	0.16	0.004926	+	CpG	NSC_06454_T
NSC_scaffold_contig596-571c	661256	661257	0.61	0.61	0.69	0.9	0.8	0.79	0.83	0.78	0.74	0.79	0.64	0.83	0.81	0.73	0.83	0.89	0.69	0.68	0.71	0.81	0.68	0.64	0.74	0.76	0.78	0.77	0.83	0.83	0.81	0.67			0.64	0.78	0.79	0.73	0.79	0.16	0.00851	+	CpG	NSC_00962	ko:K10357	1060.97	1006.5	8.2e-303	myosin V
NSC_scaffold_contig596-571c	661256	661257	0.61	0.61	0.69	0.9	0.8	0.79	0.83	0.78	0.74	0.79	0.64	0.83	0.81	0.73	0.83	0.89	0.69	0.68	0.71	0.81	0.68	0.64	0.74	0.76	0.78	0.77	0.83	0.83	0.81	0.67			0.64	0.78	0.79	0.73	0.79	0.16	0.00851	+	CpG	NSC_00963	ko:K14812	275.4	11.2	0.05	RNA exonuclease NGL2 [EC:3.1.-.-]
NSC_scaffold_contig568-546-580	337554	337555	0.65	0.63	0.59	0.74	0.78	0.8	0.54	0.8	0.61	0.69	0.7	0.85	0.79	0.73	0.82	0.79	0.69	0.61	0.65	0.63	0.58	0.52	0.72	0.68	0.77	0.78	0.78	0.73	0.76	0.76			0.62	0.65	0.78	0.62	0.78	0.15	0.001031	+	CpG	NSC_05241	ko:K14055	166.57	18.1	0.00044	universal stress protein E
NSC_scaffold_contig568-546-580	337554	337555	0.65	0.63	0.59	0.74	0.78	0.8	0.54	0.8	0.61	0.69	0.7	0.85	0.79	0.73	0.82	0.79	0.69	0.61	0.65	0.63	0.58	0.52	0.72	0.68	0.77	0.78	0.78	0.73	0.76	0.76			0.62	0.65	0.78	0.62	0.78	0.15	0.001031	+	CpG	NSC_05240	ko:-	-	-	-	-
NSC_scaffold_contig582	191845	191846	0.32	0.31	0.25	0.32	0.13	0.37	0.41	0.43	0.38	0.29	0.38	0.36	0.33	0.43	0.37	0.42	0.33	0.37	0.28	0.33	0.38	0.35	0.36	0.42	0.43	0.48	0.43	0.33	0.41	0.35			0.29	0.41	0.38	0.33	0.45	0.15	0.005063	+	CpG	NSC_05650	ko:K13806	128.27	295.2	4.9e-88	sn1-specific diacylglycerol lipase [EC:3.1.1.-]
NSC_scaffold_contig582	191845	191846	0.32	0.31	0.25	0.32	0.13	0.37	0.41	0.43	0.38	0.29	0.38	0.36	0.33	0.43	0.37	0.42	0.33	0.37	0.28	0.33	0.38	0.35	0.36	0.42	0.43	0.48	0.43	0.33	0.41	0.35			0.29	0.41	0.38	0.33	0.45	0.15	0.005063	+	CpG	NSC_05651	ko:-	-	-	-	-
NSC_scaffold_contig593-552c	340898	340899	0.53	0.49	0.56	0.61	0.71	0.55	0.64	0.6	0.7	0.72	0.69	0.72	0.61	0.62	0.65	0.56	0.55	0.6	0.68	0.62	0.58	0.45	0.63	0.63	0.7	0.67	0.65	0.65	0.51	0.66			0.53	0.65	0.63	0.63	0.67	0.15	0.004181	+	CpG	NSC_04357	ko:K09667	248.33	82.8	8.1e-24	protein O-GlcNAc transferase [EC:2.4.1.255]
NSC_scaffold_contig599	1349305	1349306	0.24	0.25	0.27	0.43	0.23	0.37	0.32	0.35	0.31	0.38	0.29	0.34	0.39	0.41	0.36	0.32	0.38	0.48	0.21	0.33	0.37	0.25	0.27	0.36	0.38	0.42	0.38	0.27	0.3	0.28			0.25	0.33	0.39	0.3	0.39	0.14	0.000937	+	CpG	NSC_00613	ko:K18626	51.13	14	0.0035	trichohyalin
NSC_scaffold_contig596-571c	1205091	1205092	0.53	0.47	0.49	0.58	0.59	0.6	0.57	0.69	0.56	0.56	0.6	0.54	0.64	0.6	0.55	0.58	0.53	0.54	0.44	0.46	0.54	0.56	0.61	0.65	0.66	0.64	0.59	0.52	0.58	0.54			0.5	0.61	0.6	0.48	0.63	0.13	0.008121	+	CpG	NSC_01201	ko:K12190	78.17	186.4	3.2e-55	ESCRT-II complex subunit VPS36
NSC_scaffold_contig596-571c	1205091	1205092	0.53	0.47	0.49	0.58	0.59	0.6	0.57	0.69	0.56	0.56	0.6	0.54	0.64	0.6	0.55	0.58	0.53	0.54	0.44	0.46	0.54	0.56	0.61	0.65	0.66	0.64	0.59	0.52	0.58	0.54			0.5	0.61	0.6	0.48	0.63	0.13	0.008121	+	CpG	NSC_01202	ko:K05715	294.77	145.6	6.8e-43	2-phosphoglycerate kinase [EC:2.7.2.-]
NSC_scaffold_ontig562c-575-591	375245	375246	0.7	0.66	0.7	0.65	0.57	0.76	0.73	0.72	0.85	0.79	0.74	0.8	0.92	0.82	0.78	0.72	0.75	0.76	0.89	0.6	0.7	0.74	0.67	0.82	0.82	0.8	0.83	0.85	0.72	0.81			0.69	0.77	0.84	0.73	0.82	0.13	0.001244	+	CpG	NSC_03065	ko:K14437	2568.57	1020.7	0	chromodomain-helicase-DNA-binding protein 7 [EC:3.6.4.12]
NSC_scaffold_contig568-546-580	381577	381578	0.2	0.18	0.15	0.21	0.33	0.27	0.24	0.19	0.29	0.3	0.22	0.24	0.27	0.27	0.23	0.3	0.32	0.27	0.1	0.21	0.25	0.24	0.2	0.21	0.33	0.27	0.28	0.25	0.22	0.27			0.18	0.24	0.26	0.19	0.29	0.12	0.007763	+	CpG	NSC_05255	ko:K16420	16002.2	590.9	8.8e-178	rapamycin polyketide synthase A/B/C
NSC_scaffold_contig590	214306	214307	0.68	0.66	0.7	0.71	0.81	0.79	0.79	0.77	0.79	0.7	0.74	0.83	0.68	0.79	0.67	0.78	0.76	0.67	0.8	0.81	0.79	0.8	0.84	0.84	0.76	0.8	0.83	0.85	0.83	0.68			0.68	0.78	0.71	0.8	0.8	0.12	0.00749	+	CpG	NSC_04580	ko:K11308	510.67	448.2	1e-134	histone acetyltransferase MYST1 [EC:2.3.1.48]
NSC_scaffold_contig593-552c	591784	591785	0.72	0.77	0.74	0.89	0.79	0.86	0.97	0.72	0.81	0.86	0.81	0.91	0.78	0.84	0.84	0.83	0.8	0.76	0.84	0.76	0.85	0.85	0.86	0.87	0.86	0.9	0.83	0.86	0.81	0.86			0.74	0.83	0.82	0.82	0.86	0.12	0.008581	+	CpG	NSC_04470	ko:K10400	584.33	554	3.5e-166	kinesin family member 15
NSC_scaffold_contig595	875614	875615	0.46	0.52	0.51	0.71	0.49	0.57	0.63	0.66	0.56	0.54	0.5	0.61	0.58	0.6	0.59	0.58	0.59	0.5	0.59	0.62	0.48	0.59	0.57	0.57	0.62	0.62	0.62	0.54	0.58	0.66			0.5	0.62	0.59	0.56	0.62	0.12	0.002662	+	CpG	NSC_02880	ko:K05985	93.27	115.8	8.3e-34	ribonuclease M5 [EC:3.1.26.8]
NSC_scaffold_contig595	875614	875615	0.46	0.52	0.51	0.71	0.49	0.57	0.63	0.66	0.56	0.54	0.5	0.61	0.58	0.6	0.59	0.58	0.59	0.5	0.59	0.62	0.48	0.59	0.57	0.57	0.62	0.62	0.62	0.54	0.58	0.66			0.5	0.62	0.59	0.56	0.62	0.12	0.002662	+	CpG	NSC_02879_T
NSC_scaffold_contig597	385337	385338	0.68	0.65	0.62	0.63	0.71	0.71	0.63	0.72	0.8	0.74	0.74	0.79	0.64	0.82	0.82	0.8	0.8	0.77	0.73	0.75	0.71	0.71	0.71	0.71	0.78	0.74	0.8	0.75	0.71	0.84			0.65	0.72	0.76	0.73	0.77	0.12	0.007549	+	CpG	NSC_02097	ko:K11262	512.1	2467.6	0	acetyl-CoA carboxylase / biotin carboxylase 1 [EC:6.4.1.2 6.3.4.14 2.1.3.15]
NSC_scaffold_contig598	536637	536638	0.16	0.21	0.22	0.26	0.3	0.25	0.24	0.24	0.28	0.3	0.28	0.29	0.29	0.14	0.27	0.24	0.24	0.26	0.2	0.24	0.26	0.26	0.2	0.16	0.32	0.3	0.32	0.21	0.28	0.18			0.2	0.25	0.23	0.23	0.31	0.12	0.004088	+	CpG	NSC_01552	ko:K19525	981.2	145.6	3.4e-43	vacuolar protein sorting-associated protein 13A/C
NSC_scaffold_ontig562c-575-591	676018	676019	0.57	0.57	0.58	0.74	0.72	0.75	0.71	0.89	0.82	0.65	0.67	0.82	0.62	0.64	0.56	0.76	0.75	0.8	0.81	0.62	0.73	0.86	0.54	0.76	0.66	0.71	0.7	0.7	0.67	0.55			0.57	0.81	0.61	0.72	0.69	0.12	0.001724	+	CpG	NSC_03200	ko:K14479	234.97	32.6	2.3e-08	procyclin
NSC_scaffold_contig577	102845	102846	0.07	0.07	0.02	0.07	0.04	0.09	0.07	0.08	0.03	0.08	0.07	0.1	0.06	0.07	0.12	0.06	0.06	0.03	0.11	0.07	0.05	0.08	0.12	0.14	0.15	0.18	0.15	0.11	0	0.07			0.05	0.06	0.08	0.08	0.16	0.11	0.00537	+	CpG	NSC_06283	ko:-	-	-	-	-
NSC_scaffold_contig597	841266	841267	0.65	0.65	0.67	0.73	0.69	0.8	0.72	0.71	0.72	0.78	0.77	0.74	0.76	0.81	0.59	0.82	0.62	0.72	0.61	0.77	0.8	0.69	0.8	0.69	0.77	0.76	0.78	0.77	0.78	0.7			0.66	0.72	0.72	0.73	0.77	0.11	0.000211	+	CpG	NSC_02288	ko:K02860	35.27	24.3	7.8e-06	16S rRNA processing protein RimM
NSC_scaffold_contig597	841266	841267	0.65	0.65	0.67	0.73	0.69	0.8	0.72	0.71	0.72	0.78	0.77	0.74	0.76	0.81	0.59	0.82	0.62	0.72	0.61	0.77	0.8	0.69	0.8	0.69	0.77	0.76	0.78	0.77	0.78	0.7			0.66	0.72	0.72	0.73	0.77	0.11	0.000211	+	CpG	NSC_02289_P
NSC_scaffold_contig582	258751	258752	0.5	0.52	0.49	0.66	0.59	0.68	0.71	0.61	0.66	0.69	0.61	0.59	0.52	0.62	0.59	0.61	0.54	0.58	0.61	0.62	0.54	0.61	0.49	0.62	0.62	0.62	0.58	0.68	0.74	0.52			0.5	0.66	0.58	0.59	0.61	0.1	0.00295	+	CpG	NSC_05678	ko:K21989	51.93	428.3	2.2e-128	calcium permeable stress-gated cation channel
NSC_scaffold_contig590	362769	362770	0.64	0.64	0.67	0.89	0.61	0.74	0.77	0.69	0.67	0.7	0.7	0.78	0.73	0.74	0.69	0.72	0.69	0.77	0.72	0.76	0.68	0.7	0.56	0.49	0.73	0.77	0.76	0.7	0.63	0.66			0.65	0.71	0.72	0.72	0.75	0.1	0.002717	+	CpG	NSC_04645	ko:K11499	345.17	37.4	1.5e-10	centromere protein F
NSC_scaffold_contig590	362769	362770	0.64	0.64	0.67	0.89	0.61	0.74	0.77	0.69	0.67	0.7	0.7	0.78	0.73	0.74	0.69	0.72	0.69	0.77	0.72	0.76	0.68	0.7	0.56	0.49	0.73	0.77	0.76	0.7	0.63	0.66			0.65	0.71	0.72	0.72	0.75	0.1	0.002717	+	CpG	NSC_04644_T
NSC_scaffold_contig590	362769	362770	0.64	0.64	0.67	0.89	0.61	0.74	0.77	0.69	0.67	0.7	0.7	0.78	0.73	0.74	0.69	0.72	0.69	0.77	0.72	0.76	0.68	0.7	0.56	0.49	0.73	0.77	0.76	0.7	0.63	0.66			0.65	0.71	0.72	0.72	0.75	0.1	0.002717	+	CpG	NSC_04646_P
NSC_scaffold_contig590	413257	413258	0.15	0.15	0.12	0.08	0.36	0.12	0.25	0.12	0.13	0.19	0.07	0.2	0.06	0.16	0.15	0.12	0.14	0.26	0.1	0.21	0.11	0.15	0.14	0.22	0.22	0.27	0.22	0.11	0.19	0.18			0.14	0.17	0.12	0.14	0.24	0.1	0.007633	+	CpG	NSC_04675	ko:K09660	75.13	222.4	2.1e-66	mannose-P-dolichol utilization defect 1
NSC_scaffold_contig595	483199	483200	0.67	0.68	0.72	0.76	0.73	0.74	0.71	0.84	0.76	0.75	0.77	0.76	0.73	0.76	0.75	0.81	0.7	0.74	0.64	0.79	0.79	0.78	0.69	0.72	0.79	0.78	0.79	0.76	0.8	0.76			0.69	0.77	0.75	0.74	0.79	0.1	0.003477	+	CpG	NSC_02693	ko:K12001	296	13.3	0.0089	tripartite motif-containing protein 8 [EC:2.3.2.27]
NSC_scaffold_contig595	538435	538436	0.59	0.54	0.55	0.66	0.64	0.66	0.59	0.6	0.61	0.53	0.63	0.67	0.59	0.56	0.64	0.44	0.6	0.56	0.63	0.59	0.43	0.54	0.64	0.61	0.69	0.65	0.65	0.65	0.63	0.59			0.56	0.6	0.6	0.55	0.66	0.1	0.007	+	CpG	NSC_02721	ko:K19951	347.9	45.6	1.3e-12	TBC1 domain family member 8/9
NSC_scaffold_contig596-571c	6697	6698	0.55	0.58	0.56	0.66	0.68	0.61	0.65	0.57	0.74	0.66	0.71	0.72	0.64	0.59	0.55	0.59	0.61	0.58	0.65	0.63	0.73	0.64	0.62	0.56	0.65	0.69	0.64	0.65	0.48	0.63			0.56	0.65	0.59	0.67	0.66	0.1	0.005397	+	CpG	NSC_00706	ko:K00161	397.23	513.8	7.5e-155	pyruvate dehydrogenase E1 component alpha subunit [EC:1.2.4.1]
NSC_scaffold_contig596-571c	6697	6698	0.55	0.58	0.56	0.66	0.68	0.61	0.65	0.57	0.74	0.66	0.71	0.72	0.64	0.59	0.55	0.59	0.61	0.58	0.65	0.63	0.73	0.64	0.62	0.56	0.65	0.69	0.64	0.65	0.48	0.63			0.56	0.65	0.59	0.67	0.66	0.1	0.005397	+	CpG	NSC_00707_P
NSC_scaffold_contig596-571c	965053	965054	0.7	0.66	0.66	0.75	0.66	0.74	0.83	0.56	0.7	0.73	0.58	0.73	0.79	0.68	0.64	0.58	0.85	0.7	0.73	0.74	0.81	0.68	0.76	0.63	0.79	0.79	0.75	0.8	0.81	0.72			0.67	0.7	0.7	0.76	0.78	0.1	0.005398	+	CpG	NSC_01098	ko:K14301	69.3	355.4	2.8e-106	nuclear pore complex protein Nup107
NSC_scaffold_contig596-571c	1134251	1134252	0.15	0.17	0.17	0.23	0.28	0.27	0.23	0.32	0.31	0.28	0.24	0.29	0.16	0.23	0.18	0.32	0.2	0.33	0.18	0.21	0.17	0.28	0.18	0.21	0.29	0.23	0.28	0.21	0.19	0.13			0.16	0.29	0.19	0.19	0.27	0.1	0.00634	+	CpG	NSC_01172	ko:K02699	189.73	224.9	1.6e-67	photosystem I subunit XI
NSC_scaffold_contig597	914217	914218	0.67	0.67	0.68	0.79	0.69	0.75	0.67	0.79	0.75	0.63	0.63	0.78	0.76	0.75	0.64	0.75	0.61	0.75	0.75	0.71	0.65	0.67	0.76	0.78	0.78	0.81	0.74	0.7	0.76	0.76			0.67	0.74	0.72	0.7	0.78	0.1	0.007339	+	CpG	NSC_02325	ko:K02695	128.27	150.6	6.9e-45	photosystem I subunit VI
NSC_scaffold_contig597	1191484	1191485	0.75	0.82	0.79	0.83	0.85	0.79	0.92	0.87	0.79	0.81	0.84	0.9	0.82	0.77	0.8	0.86	0.77	0.77	0.88	0.81	0.78	0.74	0.63	0.9	0.88	0.89	0.88	0.88	0.84	0.86			0.79	0.86	0.8	0.82	0.88	0.1	0.009278	+	CpG	NSC_02449	ko:K18441	298	25.8	2.1e-06	cytohesin
NSC_scaffold_contig598	1285620	1285621	0.74	0.74	0.72	0.82	0.79	0.81	0.76	0.85	0.77	0.75	0.75	0.82	0.79	0.77	0.8	0.78	0.74	0.71	0.73	0.77	0.71	0.84	0.87	0.84	0.87	0.8	0.84	0.82	0.84	0.83			0.73	0.79	0.79	0.74	0.84	0.1	0.008392	+	CpG	NSC_01857	ko:K09186	1042.9	105.4	5.6e-31	histone-lysine N-methyltransferase MLL1 [EC:2.1.1.43]
[truncated: 4 more columns]
