# Supplementary material for: Inhibition of DNA Methylation in Picochlorum soloecismus Alters Algae Productivity
Source: Front Genet. 2020 Oct 15;11:560444. doi: 10.3389/fgene.2020.560444 (PMC7593850; doi:10.3389/fgene.2020.560444)
Supplement: Supplementary TABLE 1 — All cytosine sites called from whole genome bisulfite sequencing analysis (WGBS). [file Data_Sheet_1.zip › Supplemental Table 4_CpG hypomethylation pathways_all.xlsx]

## Sheet: Sheet1
			Control Methylation Ratios								5AZA Treated Methylation Ratios
chrom	start	end_x	Day 4	Day 5	Day 6	Day 7	Day 10	Control p-value	Methyl Difference Day 10-Day 4		Day 4	Day 5	Day 6	Day 7	Day 10		ID	KO	KO definition	Description of pathway
NSC_scaffold_contig584	180915	180916	0.97	0.91	0.93	0.92	0.87	0.001313	-0.1		0.923333	0.93	0.946667	0.926667	0.94		NSC_05334	ko:K09692	teichoic acid transport system permease protein	ABC transporters
NSC_scaffold_contig599	723611	723612	0.93	0.92	0.91	0.91	0.79	0.002156	-0.14		0.85	0.89	0.886667	0.853333	0.88		NSC_00328	ko:K16785	energy-coupling factor transport system permease protein	ABC transporters
NSC_scaffold_contig583	90541	90542	0.93	0.85	0.92	0.86	0.81	0.004921	-0.12		0.85	0.806667	0.883333	0.903333	0.893333		NSC_05744	ko:K05663	mitochondrial ABC transporter ATM	ABC transporters
NSC_scaffold_contig596-571c	822125	822126	0.89	0.86	0.81	0.83	0.75	0.006862	-0.14		0.793333	0.83	0.85	0.85	0.87		NSC_01042	ko:K05643	ATP-binding cassette subfamily A (ABC1) member 3	ABC transporters
NSC_scaffold_contig590	366183	366184	0.86	0.85	0.83	0.78	0.75	0.004088	-0.12		0.843333	0.81	0.776667	0.803333	0.803333		NSC_04647	ko:K05657	ATP-binding cassette subfamily B (MDR/TAP) member 10	ABC transporters
NSC_scaffold_contig595	713898	713899	0.84	0.7	0.78	0.75	0.7	0.005479	-0.15		0.693333	0.69	0.773333	0.706667	0.726667		NSC_02798	ko:K08712	ATP-binding cassette subfamily G (WHITE) member 2 SNQ2	ABC transporters
NSC_scaffold_contig588	130177	130178	0.81	0.79	0.78	0.72	0.66	0.002919	-0.14		0.763333	0.78	0.716667	0.773333	0.74		NSC_04781	ko:K05663	mitochondrial ABC transporter ATM	ABC transporters
NSC_scaffold_contig598	408950	408951	0.72	0.65	0.68	0.58	0.59	0.001641	-0.13		0.61	0.636667	0.593333	0.6	0.616667		NSC_01493	ko:K05677	ATP-binding cassette subfamily D (ALD) member 3	ABC transporters
NSC_scaffold_contig577	18560	18561	0.54	0.39	0.48	0.47	0.44	0.004237	-0.1		0.57	0.476667	0.423333	0.583333	0.5		NSC_06250	ko:K15598	putative hydroxymethylpyrimidine transport system substrate-binding protein	ABC transporters
NSC_scaffold_contig599	1142509	1142510	0.44	0.43	0.41	0.41	0.34	0.008035	-0.1		0.436667	0.426667	0.43	0.426667	0.36		NSC_00521	ko:K05661	ATP-binding cassette subfamily B (MDR/TAP) member 6	ABC transporters
NSC_scaffold_contig599	1142295	1142296	0.41	0.35	0.42	0.37	0.3	0.00954	-0.11		0.34	0.35	0.326667	0.45	0.3		NSC_00521	ko:K05661	ATP-binding cassette subfamily B (MDR/TAP) member 6	ABC transporters
NSC_scaffold_contig594	177669	177670	0.84	0.72	0.77	0.73	0.72	0.00559	-0.12		0.806667	0.796667	0.733333	0.77	0.736667		NSC_03342	ko:K00264	glutamate synthase (NADH) [EC:1.4.1.14]	Alanine, aspartate and glutamate metabolism
NSC_scaffold_contig587-553c	316053	316054	0.83	0.78	0.81	0.76	0.72	0.004749	-0.12		0.72	0.81	0.753333	0.743333	0.77		NSC_05050	ko:K00278	L-aspartate oxidase [EC:1.4.3.16]	Alanine, aspartate and glutamate metabolism
NSC_scaffold_contig597	174129	174130	0.72	0.68	0.68	0.59	0.58	0.006862	-0.14		0.68	0.77	0.726667	0.71	0.656667		NSC_01998	ko:K01953	asparagine synthase (glutamine-hydrolysing) [EC:6.3.5.4]	Alanine, aspartate and glutamate metabolism
NSC_scaffold_contig587-553c	77604	77605	0.68	0.65	0.71	0.61	0.55	0.005064	-0.12		0.666667	0.673333	0.65	0.616667	0.643333		NSC_04942	ko:K00827	alanine-glyoxylate transaminase / (R)-3-amino-2-methylpropionate-pyruvate transaminase [EC:2.6.1.44 2.6.1.40]	Alanine, aspartate and glutamate metabolism
NSC_scaffold_contig587-553c	77427	77428	0.49	0.52	0.47	0.47	0.33	0.008473	-0.16		0.49	0.47	0.4	0.473333	0.416667		NSC_04942	ko:K00827	alanine-glyoxylate transaminase / (R)-3-amino-2-methylpropionate-pyruvate transaminase [EC:2.6.1.44 2.6.1.40]	Alanine, aspartate and glutamate metabolism
NSC_scaffold_contig593-552c	228105	228106	0.43	0.39	0.34	0.29	0.28	0.006259	-0.15		0.4	0.423333	0.363333	0.303333	0.313333		NSC_04305	ko:K00272	D-aspartate oxidase [EC:1.4.3.1]	Alanine, aspartate and glutamate metabolism
NSC_scaffold_contig596-571c	796727	796728	0.78	0.78	0.78	0.59	0.59	0.001825	-0.18		0.756667	0.726667	0.723333	0.643333	0.66		NSC_01031	ko:K15014	solute carrier family 29 (equilibrative nucleoside transporter) member 1/2/3	Alcoholism
NSC_scaffold_contig596-571c	714450	714451	0.38	0.39	0.38	0.33	0.25	0.002653	-0.14		0.416667	0.423333	0.366667	0.346667	0.353333		NSC_00988	ko:K18671	histone deacetylase 10 [EC:3.5.1.98]	Alcoholism
NSC_scaffold_contig594	720511	720512	0.87	0.82	0.86	0.78	0.74	0.000853	-0.12		0.793333	0.82	0.836667	0.82	0.836667		NSC_03588	ko:K10407	kinesin light chain	Alzheimer disease
NSC_scaffold_contig594	594242	594243	0.93	0.92	0.95	0.88	0.82	0.004543	-0.11		0.82	0.91	0.883333	0.87	0.883333		NSC_03529	ko:K12452	CDP-4-dehydro-6-deoxyglucose reductase E1 [EC:1.17.1.1]	Amino sugar and nucleotide sugar metabolism
NSC_scaffold_contig595	340736	340737	0.87	0.83	0.82	0.78	0.7	0.005253	-0.17		0.783333	0.833333	0.796667	0.843333	0.81		NSC_02626	ko:K01886	glutaminyl-tRNA synthetase [EC:6.1.1.18]	Aminoacyl-tRNA biosynthesis
NSC_scaffold_contig597	564131	564132	0.78	0.75	0.73	0.71	0.63	0.002175	-0.15		0.646667	0.69	0.686667	0.636667	0.626667		NSC_02176	ko:K01869	leucyl-tRNA synthetase [EC:6.1.1.4]	Aminoacyl-tRNA biosynthesis
NSC_scaffold_contig573	80610	80611	0.76	0.69	0.65	0.62	0.59	0.003522	-0.18		0.673333	0.736667	0.72	0.626667	0.683333		NSC_06357	ko:K18248	anthranilate 1 2-dioxygenase ferredoxin component	Aminobenzoate degradation
NSC_scaffold_contig570	19552	19553	0.83	0.82	0.86	0.8	0.7	0.003863	-0.13		0.72	0.806667	0.76	0.743333	0.803333		NSC_06475	ko:K13974	calcium-binding protein	Amoebiasis
NSC_scaffold_contig572	65655	65656	0.86	0.79	0.8	0.8	0.72	0.003971	-0.14		0.81	0.776667	0.726667	0.716667	0.733333		NSC_06418	ko:K03234	elongation factor 2	AMPK signaling pathway
NSC_scaffold_contig572	65478	65479	0.85	0.79	0.81	0.78	0.69	0.001751	-0.16		0.796667	0.776667	0.833333	0.796667	0.736667		NSC_06418	ko:K03234	elongation factor 2	AMPK signaling pathway
NSC_scaffold_contig572	65096	65097	0.85	0.77	0.81	0.74	0.71	0.009662	-0.13		0.73	0.82	0.76	0.77	0.773333		NSC_06418	ko:K03234	elongation factor 2	AMPK signaling pathway
NSC_scaffold_contig596-571c	331880	331881	0.92	0.85	0.86	0.89	0.77	0.009514	-0.15		0.806667	0.843333	0.883333	0.88	0.886667		NSC_00833	ko:K11518	mitochondrial import receptor subunit TOM40	Amyotrophic lateral sclerosis (ALS)
NSC_scaffold_contig599	289395	289396	0.75	0.68	0.67	0.73	0.62	0.000952	-0.13		0.643333	0.606667	0.64	0.68	0.72		NSC_00126	ko:K05665	ATP-binding cassette subfamily C (CFTR/MRP) member 1 [EC:7.6.2.3]	Antifolate resistance
NSC_scaffold_contig587-553c	379795	379796	0.66	0.61	0.6	0.57	0.44	0.003942	-0.22		0.64	0.656667	0.6	0.613333	0.6		NSC_05079	ko:K05681	ATP-binding cassette subfamily G (WHITE) member 2	Antifolate resistance
NSC_scaffold_contig590	248337	248338	0.54	0.45	0.53	0.39	0.39	0.007759	-0.15		0.453333	0.446667	0.493333	0.463333	0.476667		NSC_04594	ko:K05681	ATP-binding cassette subfamily G (WHITE) member 2	Antifolate resistance
NSC_scaffold_contig598	790595	790596	0.39	0.25	0.21	0.25	0.17	0.007625	-0.22		0.243333	0.296667	0.28	0.293333	0.236667		NSC_01653	ko:K20018	cell death protein Grim	Apoptosis - fly
NSC_scaffold_contig563	28862	28863	0.75	0.65	0.71	0.68	0.58	0.000394	-0.16		0.616667	0.736667	0.726667	0.716667	0.7		NSC_06642	ko:K16870	N-acetylglucosaminyl-diphospho-decaprenol L-rhamnosyltransferase [EC:2.4.1.289]	Arabinogalactan biosynthesis - Mycobacterium
NSC_scaffold_contig596-571c	272331	272332	0.82	0.72	0.76	0.75	0.6	0.002937	-0.22		0.706667	0.753333	0.746667	0.74	0.79		NSC_00810	ko:K00472	prolyl 4-hydroxylase [EC:1.14.11.2]	Arginine and proline metabolism
NSC_scaffold_contig590	399892	399893	0.25	0.22	0.17	0.21	0.08	0.000377	-0.17		0.28	0.263333	0.196667	0.23	0.233333		NSC_04665	ko:K00472	prolyl 4-hydroxylase [EC:1.14.11.2]	Arginine and proline metabolism
NSC_scaffold_contig599	86974	86975	0.88	0.8	0.82	0.87	0.76	0.003219	-0.11		0.786667	0.776667	0.766667	0.85	0.803333		NSC_00029	ko:K01915	glutamine synthetase [EC:6.3.1.2]	Arginine biosynthesis
NSC_scaffold_contig599	1147043	1147044	0.87	0.85	0.81	0.78	0.69	0.002157	-0.18		0.816667	0.786667	0.826667	0.81	0.836667		NSC_00523	ko:K01940	argininosuccinate synthase [EC:6.3.4.5]	Arginine biosynthesis
NSC_scaffold_contig598	1346193	1346194	0.87	0.79	0.88	0.85	0.76	0.007933	-0.11		0.843333	0.816667	0.77	0.833333	0.843333		NSC_01887	ko:K00619	amino-acid N-acetyltransferase [EC:2.3.1.1]	Arginine biosynthesis
NSC_scaffold_contig596-571c	580884	580885	0.79	0.79	0.75	0.74	0.64	0.00266	-0.16		0.736667	0.753333	0.8	0.693333	0.783333		NSC_00933	ko:K14682	amino-acid N-acetyltransferase [EC:2.3.1.1]	Arginine biosynthesis
NSC_scaffold_contig595	65864	65865	0.78	0.74	0.72	0.64	0.58	0.007126	-0.2		0.746667	0.71	0.76	0.613333	0.68		NSC_02506	ko:K00611	ornithine carbamoyltransferase [EC:2.1.3.3]	Arginine biosynthesis
NSC_scaffold_contig595	66035	66036	0.74	0.75	0.72	0.72	0.59	0.008324	-0.15		0.733333	0.763333	0.716667	0.776667	0.713333		NSC_02506	ko:K00611	ornithine carbamoyltransferase [EC:2.1.3.3]	Arginine biosynthesis
NSC_scaffold_ontig562c-575-591	6961	6962	0.44	0.42	0.34	0.36	0.34	0.009121	-0.1		0.42	0.393333	0.39	0.333333	0.353333		NSC_02893	ko:K01915	glutamine synthetase [EC:6.3.1.2]	Arginine biosynthesis
NSC_scaffold_contig583	41361	41362	0.85	0.77	0.8	0.73	0.71	0.007573	-0.14		0.78	0.763333	0.823333	0.823333	0.813333		NSC_05718	ko:K17589	RB1-inducible coiled-coil protein 1	Autophagy - animal
NSC_scaffold_contig596-571c	746065	746066	0.73	0.69	0.72	0.63	0.61	0.005211	-0.12		0.71	0.706667	0.696667	0.726667	0.686667		NSC_01007	ko:K17589	RB1-inducible coiled-coil protein 1	Autophagy - animal
NSC_scaffold_contig582	168386	168387	0.66	0.69	0.7	0.6	0.49	0.000283	-0.17		0.666667	0.67	0.673333	0.6	0.64		NSC_05637	ko:K08342	cysteine protease ATG4 [EC:3.4.22.-]	Autophagy - other
NSC_scaffold_contig593-552c	75573	75574	0.9	0.86	0.88	0.83	0.78	0.004524	-0.12		0.85	0.84	0.82	0.826667	0.84		NSC_04233	ko:K20178	vacuolar protein sorting-associated protein 8	Autophagy - yeast
NSC_scaffold_contig594	623051	623052	0.87	0.8	0.85	0.82	0.74	0.00749	-0.13		0.76	0.756667	0.763333	0.82	0.81		NSC_03544	ko:K20182	vacuolar protein sorting-associated protein 33A	Autophagy - yeast
NSC_scaffold_contig593-552c	75227	75228	0.86	0.81	0.79	0.79	0.66	0.001592	-0.2		0.803333	0.773333	0.8	0.83	0.736667		NSC_04233	ko:K20178	vacuolar protein sorting-associated protein 8	Autophagy - yeast
NSC_scaffold_contig593-552c	75560	75561	0.76	0.76	0.75	0.7	0.66	0.006478	-0.1		0.736667	0.746667	0.673333	0.686667	0.71		NSC_04233	ko:K20178	vacuolar protein sorting-associated protein 8	Autophagy - yeast
NSC_scaffold_contig579-589	161007	161008	0.74	0.69	0.76	0.74	0.65	0.001493	-0.1		0.736667	0.726667	0.723333	0.816667	0.8		NSC_03656	ko:K14209	solute carrier family 36 (proton-coupled amino acid transporter)	Autophagy - yeast
NSC_scaffold_contig598	321480	321481	0.98	0.93	0.95	0.88	0.87	0.001833	-0.11		0.936667	0.96	0.936667	0.87	0.916667		NSC_01454	ko:K03125	transcription initiation factor TFIID subunit 1	Basal transcription factors
NSC_scaffold_contig595	491973	491974	0.82	0.73	0.72	0.84	0.71	0.00954	-0.11		0.773333	0.75	0.676667	0.703333	0.806667		NSC_02697	ko:K03138	transcription initiation factor TFIIF subunit alpha	Basal transcription factors
NSC_scaffold_contig596-571c	387108	387109	0.41	0.33	0.32	0.29	0.24	0.009122	-0.17		0.36	0.343333	0.273333	0.296667	0.356667		NSC_00860	ko:K03143	transcription initiation factor TFIIH subunit 3	Basal transcription factors
NSC_scaffold_contig554	11564	11565	0.2	0.17	0.12	0.17	0.09	0.002413	-0.11		0.21	0.156667	0.13	0.136667	0.156667		NSC_06764	ko:K03137	transcription initiation factor TFIIE subunit beta	Basal transcription factors
NSC_scaffold_contig584	191130	191131	0.15	0.06	0.15	0.07	0.04	0.005328	-0.11		0.0866667	0.07	0.03	0.0766667	0.04		NSC_05340	ko:K03142	transcription initiation factor TFIIH subunit 2	Basal transcription factors
NSC_scaffold_contig594	360481	360482	0.91	0.89	0.84	0.91	0.78	0.00877	-0.13		0.816667	0.84	0.826667	0.796667	0.79		NSC_03420	ko:K01142	exodeoxyribonuclease III [EC:3.1.11.2]	Base excision repair
NSC_scaffold_contig594	363442	363443	0.83	0.81	0.76	0.69	0.74	0.003773	-0.1		0.766667	0.766667	0.783333	0.816667	0.786667		NSC_03420	ko:K01142	exodeoxyribonuclease III [EC:3.1.11.2]	Base excision repair
NSC_scaffold_contig597	893100	893101	0.87	0.82	0.83	0.8	0.73	0.002496	-0.13		0.763333	0.783333	0.77	0.783333	0.753333		NSC_02314	ko:K08218	MFS transporter PAT family beta-lactamase induction signal transducer AmpG	beta-Lactam resistance
NSC_scaffold_contig597	891691	891692	0.8	0.77	0.77	0.8	0.69	0.006185	-0.12		0.82	0.796667	0.76	0.8	0.796667		NSC_02314	ko:K08218	MFS transporter PAT family beta-lactamase induction signal transducer AmpG	beta-Lactam resistance
NSC_scaffold_contig595	634166	634167	0.9	0.82	0.87	0.83	0.72	0.004659	-0.17		0.83	0.8	0.813333	0.85	0.93		NSC_02760	ko:K14360	organic solute transporter subunit alpha	Bile secretion
NSC_scaffold_contig570	120461	120462	0.7	0.72	0.68	0.62	0.55	0.006627	-0.15		0.65	0.656667	0.63	0.676667	0.593333		NSC_06524	ko:K16038	N-methyltransferase [EC:2.1.1.-]	Biosynthesis of ansamycins
NSC_scaffold_contig570	120607	120608	0.57	0.52	0.53	0.51	0.45	0.005821	-0.12		0.463333	0.46	0.436667	0.48	0.49		NSC_06524	ko:K16038	N-methyltransferase [EC:2.1.1.-]	Biosynthesis of ansamycins
NSC_scaffold_contig596-571c	700674	700675	0.82	0.77	0.79	0.8	0.71	0.007763	-0.12		0.736667	0.78	0.796667	0.756667	0.79		NSC_00982	ko:K09565	peptidyl-prolyl isomerase F (cyclophilin D) [EC:5.2.1.8]	Calcium signaling pathway
NSC_scaffold_contig579-589	522561	522562	0.48	0.39	0.48	0.47	0.34	0.003597	-0.14		0.453333	0.436667	0.436667	0.44	0.426667		NSC_03805	ko:K05853	P-type Ca2+ transporter type 2A [EC:7.2.2.10]	Calcium signaling pathway
NSC_scaffold_contig579-589	523392	523393	0.47	0.4	0.36	0.33	0.32	0.003613	-0.16		0.4	0.373333	0.333333	0.356667	0.396667		NSC_03805	ko:K05853	P-type Ca2+ transporter type 2A [EC:7.2.2.10]	Calcium signaling pathway
NSC_scaffold_contig597	998900	998901	0.44	0.45	0.33	0.32	0.33	0.005785	-0.11		0.42	0.383333	0.396667	0.373333	0.36		NSC_02367	ko:K09565	peptidyl-prolyl isomerase F (cyclophilin D) [EC:5.2.1.8]	Calcium signaling pathway
NSC_scaffold_contig599	114673	114674	0.35	0.29	0.31	0.29	0.25	0.007633	-0.1		0.286667	0.306667	0.293333	0.296667	0.263333		NSC_00040	ko:K05850	P-type Ca2+ transporter type 2B [EC:7.2.2.10]	Calcium signaling pathway
NSC_scaffold_contig582	83392	83393	0.77	0.78	0.74	0.68	0.63	0.001513	-0.14		0.713333	0.74	0.693333	0.69	0.69		NSC_05599	ko:K09837	carotenoid epsilon hydroxylase [EC:1.14.14.158]	Carotenoid biosynthesis
NSC_scaffold_contig596-571c	873799	873800	0.9	0.85	0.82	0.88	0.79	0.00954	-0.11		0.796667	0.816667	0.82	0.81	0.786667		NSC_01063	ko:K02606	origin recognition complex subunit 4	Cell cycle
NSC_scaffold_contig590	227382	227383	0.63	0.55	0.54	0.42	0.4	0.005785	-0.23		0.606667	0.526667	0.5	0.436667	0.52		NSC_04584	ko:K02608	origin recognition complex subunit 6	Cell cycle
NSC_scaffold_ontig562c-575-591	246250	246251	0.58	0.59	0.5	0.5	0.47	0.009184	-0.11		0.54	0.546667	0.56	0.506667	0.563333		NSC_03010	ko:K06067	histone deacetylase 1/2 [EC:3.5.1.98]	Cell cycle
NSC_scaffold_contig593-552c	424122	424123	0.52	0.46	0.5	0.45	0.42	0.005397	-0.1		0.46	0.453333	0.416667	0.416667	0.446667		NSC_04396	ko:K13728	mitotic spindle assembly checkpoint protein MAD2B	Cell cycle
NSC_scaffold_contig596-571c	1166849	1166850	0.42	0.35	0.38	0.32	0.23	0.002802	-0.19		0.313333	0.27	0.383333	0.256667	0.273333		NSC_01186	ko:K06671	cohesin complex subunit SA-1/2	Cell cycle
NSC_scaffold_contig583	4179	4180	0.32	0.17	0.24	0.21	0.22	0.002717	-0.1		0.276667	0.193333	0.16	0.303333	0.243333		NSC_05700	ko:K02178	checkpoint serine/threonine-protein kinase [EC:2.7.11.1]	Cell cycle
NSC_scaffold_ontig562c-575-591	1182	1183	0.9	0.83	0.86	0.87	0.8	0.00257	-0.1		0.786667	0.84	0.833333	0.853333	0.846667		NSC_02891	ko:K01358	ATP-dependent Clp protease protease subunit [EC:3.4.21.92]	Cell cycle - Caulobacter
NSC_scaffold_contig595	332091	332092	0.89	0.89	0.85	0.85	0.78	0.004303	-0.11		0.873333	0.883333	0.866667	0.82	0.85		NSC_02622	ko:K01358	ATP-dependent Clp protease protease subunit [EC:3.4.21.92]	Cell cycle - Caulobacter
NSC_scaffold_contig596-571c	637417	637418	0.89	0.83	0.86	0.83	0.78	0.005873	-0.11		0.753333	0.9	0.85	0.9	0.913333		NSC_00957	ko:K06653	CDK inhibitor PHO81	Cell cycle - yeast
NSC_scaffold_contig597	46495	46496	0.87	0.85	0.84	0.8	0.76	0.001159	-0.1		0.833333	0.803333	0.75	0.783333	0.786667		NSC_01939	ko:K06672	cohesin loading factor subunit SCC2	Cell cycle - yeast
NSC_scaffold_contig596-571c	638343	638344	0.72	0.73	0.69	0.67	0.53	0.006119	-0.19		0.693333	0.64	0.693333	0.63	0.63		NSC_00957	ko:K06653	CDK inhibitor PHO81	Cell cycle - yeast
NSC_scaffold_contig596-571c	20333	20334	0.62	0.55	0.6	0.51	0.52	0.001896	-0.1		0.613333	0.636667	0.583333	0.473333	0.553333		NSC_00713	ko:K06683	cell division control protein CDC15 [EC:2.7.11.1]	Cell cycle - yeast
NSC_scaffold_contig597	47157	47158	0.47	0.41	0.33	0.39	0.29	0.005359	-0.19		0.423333	0.456667	0.42	0.436667	0.406667		NSC_01939	ko:K06672	cohesin loading factor subunit SCC2	Cell cycle - yeast
NSC_scaffold_contig596-571c	638881	638882	0.24	0.2	0.12	0.14	0.13	0.00431	-0.11		0.136667	0.146667	0.166667	0.176667	0.146667		NSC_00957	ko:K06653	CDK inhibitor PHO81	Cell cycle - yeast
NSC_scaffold_contig579-589	614683	614684	0.64	0.58	0.56	0.49	0.54	0.005397	-0.1		0.556667	0.6	0.5	0.56	0.533333		NSC_03844	ko:K21769	myb-related protein B	Cellular senescence
NSC_scaffold_contig595	593609	593610	0.91	0.82	0.83	0.85	0.8	0.003016	-0.11		0.783333	0.833333	0.836667	0.843333	0.793333		NSC_02742	ko:K08202	MFS transporter OCT family solute carrier family 22 (organic cation transporter) member 4/5	Choline metabolism in cancer
NSC_scaffold_contig595	575785	575786	0.77	0.75	0.73	0.72	0.67	0.006074	-0.1		0.76	0.733333	0.726667	0.76	0.716667		NSC_02735	ko:K12135	zinc finger protein CONSTANS	Circadian rhythm - plant
NSC_scaffold_contig599	1191281	1191282	0.24	0.22	0.18	0.24	0.13	0.005064	-0.11		0.2	0.22	0.22	0.216667	0.166667		NSC_00543	ko:K12118	cryptochrome 1	Circadian rhythm - plant
NSC_scaffold_contig596-571c	409588	409589	0.79	0.8	0.75	0.7	0.66	0.002321	-0.13		0.713333	0.723333	0.706667	0.71	0.703333		NSC_00871	ko:K01958	pyruvate carboxylase [EC:6.4.1.1]	Citrate cycle (TCA cycle)
NSC_scaffold_contig582	96067	96068	0.77	0.74	0.71	0.72	0.59	0.004357	-0.17		0.71	0.696667	0.693333	0.576667	0.616667		NSC_05606	ko:K00164	2-oxoglutarate dehydrogenase E1 component [EC:1.2.4.2]	Citrate cycle (TCA cycle)
NSC_scaffold_contig582	95212	95213	0.77	0.71	0.7	0.71	0.6	0.007966	-0.17		0.686667	0.676667	0.673333	0.676667	0.71		NSC_05606	ko:K00164	2-oxoglutarate dehydrogenase E1 component [EC:1.2.4.2]	Citrate cycle (TCA cycle)
NSC_scaffold_contig582	96427	96428	0.71	0.74	0.71	0.62	0.6	0.0086	-0.12		0.696667	0.7	0.723333	0.653333	0.653333		NSC_05606	ko:K00164	2-oxoglutarate dehydrogenase E1 component [EC:1.2.4.2]	Citrate cycle (TCA cycle)
NSC_scaffold_contig582	96948	96949	0.71	0.68	0.66	0.68	0.61	0.00824	-0.1		0.616667	0.616667	0.66	0.68	0.666667		NSC_05606	ko:K00164	2-oxoglutarate dehydrogenase E1 component [EC:1.2.4.2]	Citrate cycle (TCA cycle)
NSC_scaffold_contig587-553c	214197	214198	0.27	0.28	0.19	0.13	0.15	0.008581	-0.12		0.21	0.173333	0.203333	0.15	0.163333		NSC_05007	ko:K00658	2-oxoglutarate dehydrogenase E2 component (dihydrolipoamide succinyltransferase) [EC:2.3.1.61]	Citrate cycle (TCA cycle)
NSC_scaffold_contig593-552c	386505	386506	0.43	0.42	0.4	0.33	0.32	0.008885	-0.11		0.413333	0.443333	0.47	0.39	0.426667		NSC_04380	ko:K00547	homocysteine S-methyltransferase [EC:2.1.1.10]	Cysteine and methionine metabolism
NSC_scaffold_contig596-571c	619333	619334	0.41	0.35	0.38	0.33	0.28	0.007308	-0.13		0.36	0.313333	0.286667	0.366667	0.31		NSC_00947	ko:K00548	5-methyltetrahydrofolate--homocysteine methyltransferase [EC:2.1.1.13]	Cysteine and methionine metabolism
NSC_scaffold_contig572	51487	51488	0.51	0.47	0.41	0.48	0.33	0.006087	-0.18		0.433333	0.483333	0.413333	0.483333	0.503333		NSC_06411	ko:K04125	gibberellin 2beta-dioxygenase [EC:1.14.11.13]	Diterpenoid biosynthesis
NSC_scaffold_contig598	1022310	1022311	0.94	0.8	0.87	0.82	0.75	0.009172	-0.19		0.793333	0.846667	0.85	0.88	0.806667		NSC_01758	ko:K02335	DNA polymerase I [EC:2.7.7.7]	DNA replication
NSC_scaffold_contig598	1024909	1024910	0.87	0.81	0.8	0.8	0.77	0.00749	-0.1		0.776667	0.806667	0.83	0.853333	0.806667		NSC_01758	ko:K02335	DNA polymerase I [EC:2.7.7.7]	DNA replication
NSC_scaffold_ontig562c-575-591	417370	417371	0.86	0.8	0.86	0.77	0.76	0.004395	-0.1		0.78	0.746667	0.79	0.833333	0.806667		NSC_03081	ko:K02541	DNA replication licensing factor MCM3 [EC:3.6.4.12]	DNA replication
NSC_scaffold_contig581	257074	257075	0.82	0.77	0.81	0.8	0.69	0.009436	-0.13		0.773333	0.77	0.756667	0.783333	0.663333		NSC_05927	ko:K02184	formin 2	Dorso-ventral axis formation
NSC_scaffold_contig595	291795	291796	0.81	0.78	0.76	0.72	0.65	0.008953	-0.16		0.776667	0.723333	0.706667	0.78	0.736667		NSC_02602	ko:K02184	formin 2	Dorso-ventral axis formation
NSC_scaffold_contig590	177432	177433	0.82	0.81	0.8	0.81	0.7	0.007277	-0.12		0.793333	0.766667	0.836667	0.726667	0.84		NSC_04567	ko:K07203	serine/threonine-protein kinase mTOR [EC:2.7.11.1]	EGFR tyrosine kinase inhibitor resistance
NSC_scaffold_contig572	94826	94827	0.79	0.72	0.72	0.76	0.67	0.006146	-0.12		0.72	0.773333	0.71	0.713333	0.67		NSC_06432	ko:K02991	small subunit ribosomal protein S6e	EGFR tyrosine kinase inhibitor resistance
NSC_scaffold_contig590	180797	180798	0.71	0.68	0.58	0.6	0.53	0.004225	-0.18		0.643333	0.586667	0.613333	0.636667	0.686667		NSC_04567	ko:K07203	serine/threonine-protein kinase mTOR [EC:2.7.11.1]	EGFR tyrosine kinase inhibitor resistance
NSC_scaffold_contig594	580720	580721	0.74	0.78	0.73	0.72	0.62	0.008289	-0.12		0.71	0.72	0.713333	0.693333	0.706667		NSC_03525	ko:K05931	type I protein arginine methyltransferase [EC:2.1.1.319]	Endocrine resistance
NSC_scaffold_contig597	188718	188719	0.8	0.86	0.85	0.77	0.68	0.003877	-0.12		0.783333	0.796667	0.826667	0.77	0.806667		NSC_02005	ko:K17917	sorting nexin-1/2	Endocytosis
NSC_scaffold_contig598	282187	282188	0.79	0.71	0.72	0.72	0.69	0.007633	-0.1		0.683333	0.656667	0.733333	0.736667	0.726667		NSC_01441	ko:K18442	brefeldin A-inhibited guanine nucleotide-exchange protein	Endocytosis
NSC_scaffold_contig594	612411	612412	0.78	0.7	0.73	0.69	0.63	0.001938	-0.15		0.69	0.726667	0.69	0.733333	0.71		NSC_03539	ko:K12486	stromal membrane-associated protein	Endocytosis
NSC_scaffold_contig594	612283	612284	0.67	0.58	0.64	0.61	0.52	0.008824	-0.15		0.636667	0.563333	0.603333	0.63	0.583333		NSC_03539	ko:K12486	stromal membrane-associated protein	Endocytosis
NSC_scaffold_contig598	283930	283931	0.66	0.64	0.62	0.55	0.38	0.001318	-0.28		0.616667	0.636667	0.63	0.56	0.54		NSC_01441	ko:K18442	brefeldin A-inhibited guanine nucleotide-exchange protein	Endocytosis
NSC_scaffold_contig595	6445	6446	0.65	0.65	0.67	0.65	0.52	0.000783	-0.13		0.65	0.706667	0.55	0.623333	0.603333		NSC_02477	ko:K10396	kinesin family member 5	Endocytosis
NSC_scaffold_contig597	741661	741662	0.38	0.34	0.27	0.3	0.25	0.006214	-0.13		0.286667	0.313333	0.283333	0.33	0.293333		NSC_02247	ko:K18466	vacuolar protein sorting-associated protein 26	Endocytosis
NSC_scaffold_contig597	743733	743734	0.36	0.37	0.37	0.34	0.22	0.001426	-0.13		0.326667	0.313333	0.306667	0.286667	0.273333		NSC_02247	ko:K18466	vacuolar protein sorting-associated protein 26	Endocytosis
NSC_scaffold_contig597	112127	112128	0.87	0.85	0.79	0.83	0.77	0.009814	-0.1		0.823333	0.833333	0.87	0.84	0.87		NSC_01971	ko:K15361	WD repeat-containing protein 48	Fanconi anemia pathway
NSC_scaffold_contig593-552c	114105	114106	0.78	0.74	0.73	0.75	0.65	0.008971	-0.13		0.743333	0.773333	0.753333	0.71	0.743333		NSC_04251	ko:K10895	fanconi anemia group I protein	Fanconi anemia pathway
NSC_scaffold_contig594	584973	584974	0.32	0.23	0.29	0.21	0.19	0.003863	-0.13		0.21	0.236667	0.246667	0.206667	0.2		NSC_03526	ko:K06640	serine/threonine-protein kinase ATR [EC:2.7.11.1]	Fanconi anemia pathway
NSC_scaffold_contig592-558c-549c-548c-566	269247	269248	0.76	0.7	0.69	0.68	0.57	0.002548	-0.2		0.686667	0.746667	0.74	0.616667	0.73		NSC_04011	ko:K01897	long-chain acyl-CoA synthetase [EC:6.2.1.3]	Fatty acid biosynthesis
NSC_scaffold_contig597	387259	387260	0.57	0.52	0.54	0.45	0.38	0.003019	-0.19		0.536667	0.536667	0.536667	0.446667	0.536667		NSC_02097	ko:K11262	acetyl-CoA carboxylase / biotin carboxylase 1 [EC:6.4.1.2 6.3.4.14 2.1.3.15]	Fatty acid biosynthesis
NSC_scaffold_contig567-545c	101898	101899	0.37	0.39	0.4	0.36	0.27	0.00749	-0.1		0.303333	0.373333	0.28	0.346667	0.36		NSC_06582	ko:K01897	long-chain acyl-CoA synthetase [EC:6.2.1.3]	Fatty acid biosynthesis
NSC_scaffold_contig598	195061	195062	0.32	0.32	0.33	0.25	0.17	9.1e-05	-0.15		0.31	0.24	0.23	0.26	0.243333		NSC_01399	ko:K07512	mitochondrial trans-2-enoyl-CoA reductase [EC:1.3.1.38]	Fatty acid biosynthesis
NSC_scaffold_contig590	415607	415608	0.93	0.89	0.92	0.92	0.82	0.007422	-0.11		0.793333	0.87	0.9	0.89	0.893333		NSC_04676	ko:K00252	glutaryl-CoA dehydrogenase [EC:1.3.8.6]	Fatty acid degradation
NSC_scaffold_contig596-571c	7597	7598	0.71	0.72	0.7	0.6	0.56	0.001353	-0.15		0.686667	0.7	0.646667	0.696667	0.643333		NSC_00707	ko:K15397	3-ketoacyl-CoA synthase [EC:2.3.1.199]	Fatty acid elongation
NSC_scaffold_ontig562c-575-591	190158	190159	0.73	0.66	0.66	0.65	0.56	0.002785	-0.17		0.623333	0.723333	0.656667	0.56	0.626667		NSC_02982	ko:K01113	alkaline phosphatase D [EC:3.1.3.1]	Folate biosynthesis
NSC_scaffold_contig597	538434	538435	0.82	0.78	0.71	0.74	0.69	0.000376	-0.13		0.793333	0.753333	0.733333	0.723333	0.763333		NSC_02164	ko:K07199	5'-AMP-activated protein kinase regulatory beta subunit	FoxO signaling pathway
NSC_scaffold_contig595	128834	128835	0.76	0.83	0.61	0.67	0.63	0.006214	-0.13		0.7	0.783333	0.783333	0.606667	0.673333		NSC_02540	ko:K11838	ubiquitin carboxyl-terminal hydrolase 7 [EC:3.4.19.12]	FoxO signaling pathway
NSC_scaffold_contig595	130266	130267	0.66	0.67	0.7	0.62	0.53	4.5e-05	-0.13		0.646667	0.686667	0.62	0.61	0.623333		NSC_02540	ko:K11838	ubiquitin carboxyl-terminal hydrolase 7 [EC:3.4.19.12]	FoxO signaling pathway
NSC_scaffold_contig595	382534	382535	0.79	0.77	0.71	0.68	0.68	0.002413	-0.11		0.77	0.756667	0.743333	0.733333	0.746667		NSC_02645	ko:K19355	mannan endo-1 4-beta-mannosidase [EC:3.2.1.78]	Fructose and mannose metabolism
NSC_scaffold_contig599	756339	756340	0.72	0.65	0.68	0.56	0.55	0.001369	-0.17		0.653333	0.636667	0.626667	0.583333	0.626667		NSC_00339	ko:K19355	mannan endo-1 4-beta-mannosidase [EC:3.2.1.78]	Fructose and mannose metabolism
NSC_scaffold_ontig562c-575-591	432130	432131	0.67	0.55	0.59	0.56	0.51	0.001031	-0.15		0.546667	0.66	0.553333	0.606667	0.576667		NSC_03088	ko:K01103	6-phosphofructo-2-kinase / fructose-2 6-biphosphatase 3 [EC:2.7.1.105 3.1.3.46]	Fructose and mannose metabolism
NSC_scaffold_contig586	135256	135257	0.26	0.18	0.21	0.2	0.16	0.007126	-0.1		0.183333	0.246667	0.193333	0.166667	0.176667		NSC_05478	ko:K19355	mannan endo-1 4-beta-mannosidase [EC:3.2.1.78]	Fructose and mannose metabolism
NSC_scaffold_contig579-589	676601	676602	0.73	0.69	0.66	0.7	0.55	0.00622	-0.18		0.636667	0.76	0.586667	0.636667	0.63		NSC_03872	ko:K06617	raffinose synthase [EC:2.4.1.82]	Galactose metabolism
NSC_scaffold_contig597	926620	926621	0.68	0.61	0.58	0.54	0.52	0.005896	-0.15		0.73	0.673333	0.613333	0.503333	0.586667		NSC_02329	ko:K12111	evolved beta-galactosidase subunit alpha [EC:3.2.1.23]	Galactose metabolism
NSC_scaffold_contig579-589	230548	230549	0.86	0.86	0.85	0.84	0.72	0.006653	-0.14		0.853333	0.823333	0.85	0.833333	0.786667		NSC_03689	ko:K13774	citronellol/citronellal dehydrogenase	Geraniol degradation
NSC_scaffold_contig598	894864	894865	0.93	0.83	0.89	0.86	0.8	0.006879	-0.13		0.813333	0.8	0.86	0.826667	0.766667		NSC_01696	ko:K22848	diacylglycerol O-acyltransferase 2 plant [EC:2.3.1.20]	Glycerolipid metabolism
NSC_scaffold_contig599	1486094	1486095	0.86	0.85	0.81	0.81	0.72	0.001473	-0.15		0.786667	0.8	0.81	0.84	0.753333		NSC_00673	ko:K22920	UTP---glucose-1-phosphate uridylyltransferase [EC:2.7.7.9]	Glycerolipid metabolism
NSC_scaffold_contig598	894858	894859	0.74	0.65	0.62	0.67	0.59	0.001396	-0.15		0.586667	0.596667	0.666667	0.58	0.623333		NSC_01696	ko:K22848	diacylglycerol O-acyltransferase 2 plant [EC:2.3.1.20]	Glycerolipid metabolism
NSC_scaffold_contig597	217525	217526	0.6	0.63	0.59	0.57	0.47	0.009436	-0.13		0.556667	0.603333	0.596667	0.536667	0.596667		NSC_02022	ko:K01046	triacylglycerol lipase [EC:3.1.1.3]	Glycerolipid metabolism
NSC_scaffold_ontig562c-575-591	16813	16814	0.41	0.38	0.35	0.37	0.27	0.000437	-0.15		0.433333	0.29	0.42	0.353333	0.34		NSC_02899	ko:K00630	glycerol-3-phosphate O-acyltransferase [EC:2.3.1.15]	Glycerolipid metabolism
NSC_scaffold_contig598	489800	489801	0.97	0.91	0.93	0.9	0.81	0.00071	-0.16		0.906667	0.883333	0.893333	0.87	0.856667		NSC_01533	ko:K13511	monolysocardiolipin acyltransferase [EC:2.3.1.-]	Glycerophospholipid metabolism
NSC_scaffold_contig598	489972	489973	0.8	0.79	0.77	0.78	0.67	0.003674	-0.13		0.743333	0.76	0.73	0.776667	0.773333		NSC_01533	ko:K13511	monolysocardiolipin acyltransferase [EC:2.3.1.-]	Glycerophospholipid metabolism
NSC_scaffold_contig592-558c-549c-548c-566	4318	4319	0.75	0.74	0.78	0.8	0.65	0.009814	-0.1		0.79	0.77	0.706667	0.73	0.73		NSC_03885	ko:K06123	1-acylglycerone phosphate reductase [EC:1.1.1.101]	Glycerophospholipid metabolism
NSC_scaffold_contig594	360481	360482	0.91	0.89	0.84	0.91	0.78	0.00877	-0.13		0.816667	0.84	0.826667	0.796667	0.79		NSC_03421	ko:K00108	choline dehydrogenase [EC:1.1.99.1]	Glycine, serine and threonine metabolism
NSC_scaffold_contig584	27675	27676	0.85	0.78	0.78	0.78	0.71	0.008041	-0.14		0.806667	0.756667	0.696667	0.763333	0.736667		NSC_05264	ko:K00058	D-3-phosphoglycerate dehydrogenase / 2-oxoglutarate reductase [EC:1.1.1.95 1.1.1.399]	Glycine, serine and threonine metabolism
NSC_scaffold_contig593-552c	377959	377960	0.83	0.79	0.76	0.71	0.68	0.002919	-0.14		0.773333	0.75	0.74	0.753333	0.76		NSC_04376	ko:K02204	homoserine kinase type II [EC:2.7.1.39]	Glycine, serine and threonine metabolism
NSC_scaffold_contig593-552c	377554	377555	0.69	0.72	0.72	0.57	0.56	0.000562	-0.13		0.713333	0.69	0.63	0.643333	0.613333		NSC_04376	ko:K02204	homoserine kinase type II [EC:2.7.1.39]	Glycine, serine and threonine metabolism
NSC_scaffold_contig594	53507	53508	0.69	0.69	0.62	0.54	0.57	0.007549	-0.12		0.656667	0.58	0.656667	0.51	0.58		NSC_03282	ko:K01754	threonine dehydratase [EC:4.3.1.19]	Glycine, serine and threonine metabolism
NSC_scaffold_ontig562c-575-591	202515	202516	0.83	0.78	0.77	0.84	0.73	0.005087	-0.1		0.773333	0.656667	0.786667	0.863333	0.866667		NSC_02991	ko:K01792	glucose-6-phosphate 1-epimerase [EC:5.1.3.15]	Glycolysis / Gluconeogenesis
NSC_scaffold_contig586	202643	202644	0.81	0.78	0.78	0.77	0.7	0.00431	-0.11		0.83	0.753333	0.786667	0.753333	0.72		NSC_05510	ko:K01895	acetyl-CoA synthetase [EC:6.2.1.1]	Glycolysis / Gluconeogenesis
NSC_scaffold_contig597	590287	590288	0.8	0.77	0.81	0.75	0.7	0.008497	-0.11		0.736667	0.833333	0.786667	0.756667	0.716667		NSC_02188	ko:K01792	glucose-6-phosphate 1-epimerase [EC:5.1.3.15]	Glycolysis / Gluconeogenesis
NSC_scaffold_contig596-571c	872108	872109	0.79	0.71	0.72	0.66	0.58	0.007	-0.21		0.636667	0.713333	0.71	0.673333	0.72		NSC_01062	ko:K01803	triosephosphate isomerase (TIM) [EC:5.3.1.1]	Glycolysis / Gluconeogenesis
NSC_scaffold_contig586	202313	202314	0.73	0.6	0.64	0.54	0.46	0.003777	-0.27		0.61	0.61	0.573333	0.613333	0.596667		NSC_05510	ko:K01895	acetyl-CoA synthetase [EC:6.2.1.1]	Glycolysis / Gluconeogenesis
NSC_scaffold_contig596-571c	115875	115876	0.67	0.68	0.67	0.66	0.52	0.009937	-0.15		0.6	0.66	0.643333	0.63	0.606667		NSC_00755	ko:K00850	6-phosphofructokinase 1 [EC:2.7.1.11]	Glycolysis / Gluconeogenesis
NSC_scaffold_contig597	1142063	1142064	0.55	0.55	0.58	0.48	0.42	0.003863	-0.13		0.566667	0.493333	0.49	0.53	0.496667		NSC_02428	ko:K04072	acetaldehyde dehydrogenase / alcohol dehydrogenase [EC:1.2.1.10 1.1.1.1]	Glycolysis / Gluconeogenesis
NSC_scaffold_contig595	265839	265840	0.45	0.41	0.41	0.39	0.26	0.007563	-0.2		0.42	0.436667	0.363333	0.34	0.353333		NSC_02590	ko:K00873	pyruvate kinase [EC:2.7.1.40]	Glycolysis / Gluconeogenesis
NSC_scaffold_contig572	18212	18213	0.27	0.15	0.23	0.13	0.13	0.006299	-0.14		0.14	0.173333	0.183333	0.153333	0.216667		NSC_06397	ko:K03841	fructose-1 6-bisphosphatase I [EC:3.1.3.11]	Glycolysis / Gluconeogenesis
NSC_scaffold_contig568-546-580	348059	348060	0.7	0.6	0.61	0.6	0.52	0.001462	-0.18		0.566667	0.573333	0.573333	0.523333	0.616667		NSC_05246	ko:K00734	galactosylxylosylprotein 3-beta-galactosyltransferase [EC:2.4.1.134]	Glycosaminoglycan biosynthesis - chondroitin sulfate / dermatan sulfate
NSC_scaffold_contig596-571c	1257680	1257681	0.91	0.81	0.84	0.81	0.74	0.001959	-0.17		0.8	0.716667	0.783333	0.793333	0.79		NSC_01227	ko:K02369	alpha-1 4-N-acetylglucosaminyltransferase EXTL2 [EC:2.4.1.223]	Glycosaminoglycan biosynthesis - heparan sulfate / heparin
NSC_scaffold_contig599	354198	354199	0.84	0.82	0.85	0.83	0.72	0.005487	-0.12		0.833333	0.803333	0.856667	0.813333	0.78		NSC_00154	ko:K08104	[heparan sulfate]-glucosamine 3-sulfotransferase 5 [EC:2.8.2.23]	Glycosaminoglycan biosynthesis - heparan sulfate / heparin
NSC_scaffold_contig593-552c	96373	96374	0.79	0.84	0.77	0.71	0.69	0.006074	-0.1		0.75	0.766667	0.79	0.746667	0.743333		NSC_04243	ko:K02369	alpha-1 4-N-acetylglucosaminyltransferase EXTL2 [EC:2.4.1.223]	Glycosaminoglycan biosynthesis - heparan sulfate / heparin
NSC_scaffold_contig598	968682	968683	0.95	0.91	0.86	0.83	0.82	0.001608	-0.13		0.866667	0.926667	0.87	0.873333	0.883333		NSC_01734	ko:K05288	phosphatidylinositol glycan class O	Glycosylphosphatidylinositol (GPI)-anchor biosynthesis
NSC_scaffold_contig579-589	578077	578078	0.76	0.66	0.62	0.65	0.61	0.00851	-0.15		0.56	0.63	0.616667	0.63	0.646667		NSC_03827	ko:K05294	glycosylphosphatidylinositol deacylase [EC:3.-.-.-]	Glycosylphosphatidylinositol (GPI)-anchor biosynthesis
NSC_scaffold_contig587-553c	196293	196294	0.59	0.54	0.56	0.51	0.47	0.003219	-0.11		0.523333	0.576667	0.573333	0.483333	0.543333		NSC_04998	ko:K03857	phosphatidylinositol glycan class A [EC:2.4.1.198]	Glycosylphosphatidylinositol (GPI)-anchor biosynthesis
NSC_scaffold_contig579-589	482410	482411	0.72	0.7	0.65	0.63	0.54	0.009185	-0.18		0.65	0.583333	0.626667	0.643333	0.523333		NSC_03787	ko:K22133	oxalate---CoA ligase [EC:6.2.1.8]	Glyoxylate and dicarboxylate metabolism
NSC_scaffold_ontig562c-575-591	153793	153794	0.85	0.84	0.89	0.82	0.74	0.009206	-0.11		0.833333	0.78	0.743333	0.813333	0.813333		NSC_02966	ko:K10523	speckle-type POZ protein	Hedgehog signaling pathway
NSC_scaffold_contig594	34685	34686	0.6	0.52	0.45	0.54	0.47	0.005275	-0.13		0.526667	0.593333	0.54	0.536667	0.556667		NSC_03273	ko:K06731	bone marrow stromal cell antigen 2	Herpes simplex virus 1 infection
NSC_scaffold_contig584	3457	3458	0.78	0.74	0.78	0.83	0.59	0.00293	-0.2		0.733333	0.84	0.723333	0.686667	0.723333		NSC_05258	ko:K20246	L-histidine Nalpha-methyltransferase / hercynylcysteine S-oxide synthase [EC:2.1.1.44 1.14.99.51]	Histidine metabolism
NSC_scaffold_contig584	4436	4437	0.52	0.46	0.51	0.47	0.42	0.00602	-0.1		0.473333	0.39	0.47	0.45	0.416667		NSC_05258	ko:K20246	L-histidine Nalpha-methyltransferase / hercynylcysteine S-oxide synthase [EC:2.1.1.44 1.14.99.51]	Histidine metabolism
NSC_scaffold_contig590	139365	139366	0.48	0.38	0.47	0.31	0.34	0.006283	-0.14		0.423333	0.41	0.436667	0.393333	0.393333		NSC_04553	ko:K14152	phosphoribosyl-ATP pyrophosphohydrolase / phosphoribosyl-AMP cyclohydrolase / histidinol dehydrogenase [EC:3.6.1.31 3.5.4.19 1.1.1.23]	Histidine metabolism
NSC_scaffold_contig581	56057	56058	0.93	0.88	0.88	0.89	0.79	0.002425	-0.14		0.873333	0.856667	0.86	0.803333	0.873333		NSC_05848	ko:K03550	holliday junction DNA helicase RuvA [EC:3.6.4.12]	Homologous recombination
NSC_scaffold_contig596-571c	139742	139743	0.92	0.86	0.87	0.83	0.74	0.002585	-0.18		0.863333	0.883333	0.87	0.913333	0.91		NSC_00764	ko:K10901	bloom syndrome protein [EC:3.6.4.12]	Homologous recombination
NSC_scaffold_contig597	39750	39751	0.88	0.84	0.86	0.83	0.78	0.009411	-0.1		0.803333	0.866667	0.863333	0.82	0.77		NSC_01937	ko:K08775	breast cancer 2 susceptibility protein	Homologous recombination
NSC_scaffold_contig581	47304	47305	0.87	0.82	0.84	0.8	0.7	0.008301	-0.17		0.84	0.83	0.746667	0.776667	0.813333		NSC_05848	ko:K03550	holliday junction DNA helicase RuvA [EC:3.6.4.12]	Homologous recombination
NSC_scaffold_contig596-571c	1034692	1034693	0.84	0.75	0.77	0.67	0.62	0.0061	-0.22		0.766667	0.75	0.743333	0.65	0.626667		NSC_01134	ko:K10865	double-strand break repair protein MRE11	Homologous recombination
NSC_scaffold_contig596-571c	1037424	1037425	0.77	0.79	0.77	0.71	0.64	0.000197	-0.12		0.753333	0.713333	0.696667	0.696667	0.74		NSC_01134	ko:K10865	double-strand break repair protein MRE11	Homologous recombination
NSC_scaffold_contig585	28485	28486	0.74	0.69	0.7	0.72	0.63	0.009874	-0.11		0.68	0.763333	0.726667	0.7	0.723333		NSC_05943	ko:K10866	DNA repair protein RAD50 [EC:3.6.-.-]	Homologous recombination
NSC_scaffold_contig596-571c	280026	280027	0.66	0.61	0.55	0.53	0.55	0.009874	-0.11		0.606667	0.606667	0.576667	0.59	0.566667		NSC_00813	ko:K10728	topoisomerase (DNA) II binding protein 1	Homologous recombination
NSC_scaffold_contig596-571c	138411	138412	0.62	0.68	0.7	0.62	0.53	0.008033	-0.1		0.603333	0.586667	0.626667	0.65	0.63		NSC_00764	ko:K10901	bloom syndrome protein [EC:3.6.4.12]	Homologous recombination
NSC_scaffold_contig593-552c	434657	434658	0.38	0.3	0.31	0.29	0.26	0.003159	-0.12		0.346667	0.286667	0.243333	0.236667	0.26		NSC_04400	ko:K10866	DNA repair protein RAD50 [EC:3.6.-.-]	Homologous recombination
NSC_scaffold_contig583	4179	4180	0.32	0.17	0.24	0.21	0.22	0.002717	-0.1		0.276667	0.193333	0.16	0.303333	0.243333		NSC_05701	ko:K10728	topoisomerase (DNA) II binding protein 1	Homologous recombination
NSC_scaffold_contig599	1337744	1337745	0.87	0.81	0.82	0.78	0.65	0.001714	-0.22		0.803333	0.756667	0.786667	0.75	0.746667		NSC_00609	ko:K11643	chromodomain-helicase-DNA-binding protein 4 [EC:3.6.4.12]	Human papillomavirus infection
NSC_scaffold_contig596-571c	240166	240167	0.87	0.87	0.9	0.84	0.76	0.007933	-0.11		0.843333	0.853333	0.88	0.883333	0.886667		NSC_00800	ko:K15305	vacuole morphology and inheritance protein 14	Human T-cell leukemia virus 1 infection
NSC_scaffold_contig579-589	75390	75391	0.63	0.53	0.55	0.52	0.44	0.008614	-0.18		0.466667	0.556667	0.516667	0.483333	0.556667		NSC_03621	ko:K04984	transient receptor potential cation channel subfamily A member 1	Inflammatory mediator regulation of TRP channels
NSC_scaffold_contig598	1057131	1057132	0.88	0.77	0.83	0.83	0.76	0.008581	-0.12		0.843333	0.786667	0.783333	0.773333	0.776667		NSC_01774	ko:K00888	phosphatidylinositol 4-kinase A [EC:2.7.1.67]	Inositol phosphate metabolism
NSC_scaffold_contig598	1058506	1058507	0.84	0.81	0.8	0.78	0.74	0.004237	-0.1		0.786667	0.74	0.79	0.803333	0.763333		NSC_01774	ko:K00888	phosphatidylinositol 4-kinase A [EC:2.7.1.67]	Inositol phosphate metabolism
NSC_scaffold_contig587-553c	148504	148505	0.83	0.75	0.79	0.8	0.68	0.009367	-0.15		0.753333	0.743333	0.77	0.773333	0.743333		NSC_04975	ko:K19801	phosphatidylinositol 4-kinase B [EC:2.7.1.67]	Inositol phosphate metabolism
NSC_scaffold_contig598	1055330	1055331	0.55	0.41	0.45	0.47	0.38	0.003146	-0.17		0.48	0.476667	0.433333	0.433333	0.413333		NSC_01774	ko:K00888	phosphatidylinositol 4-kinase A [EC:2.7.1.67]	Inositol phosphate metabolism
NSC_scaffold_contig596-571c	1080040	1080041	0.71	0.74	0.69	0.79	0.55	0.006412	-0.16		0.666667	0.696667	0.666667	0.65	0.73		NSC_01149	ko:K03596	GTP-binding protein LepA	Legionellosis
NSC_scaffold_contig594	710855	710856	0.85	0.82	0.8	0.74	0.7	0.007006	-0.15		0.86	0.84	0.773333	0.756667	0.763333		NSC_03584	ko:K03644	lipoyl synthase [EC:2.8.1.8]	Lipoic acid metabolism
NSC_scaffold_contig598	13726	13727	0.75	0.69	0.61	0.63	0.61	2.8e-05	-0.14		0.703333	0.603333	0.673333	0.686667	0.603333		NSC_01317	ko:K00979	3-deoxy-manno-octulosonate cytidylyltransferase (CMP-KDO synthetase) [EC:2.7.7.38]	Lipopolysaccharide biosynthesis
NSC_scaffold_contig587-553c	308564	308565	0.91	0.83	0.82	0.87	0.81	0.002814	-0.1		0.813333	0.813333	0.876667	0.836667	0.846667		NSC_05048	ko:K03695	ATP-dependent Clp protease ATP-binding subunit ClpB	Longevity regulating pathway - multiple species
NSC_scaffold_contig570	108364	108365	0.3	0.29	0.25	0.32	0.12	0.000153	-0.18		0.296667	0.313333	0.343333	0.23	0.236667		NSC_06517	ko:K17491	protein phosphatase 4 regulatory subunit 3	Longevity regulating pathway - worm
NSC_scaffold_contig593-552c	619429	619430	0.85	0.81	0.83	0.79	0.72	0.006879	-0.13		0.796667	0.826667	0.836667	0.826667	0.823333		NSC_04483	ko:K01778	diaminopimelate epimerase [EC:5.1.1.7]	Lysine biosynthesis
NSC_scaffold_contig599	534179	534180	0.41	0.31	0.26	0.28	0.26	0.000606	-0.15		0.263333	0.233333	0.273333	0.216667	0.19		NSC_00241	ko:K01586	diaminopimelate decarboxylase [EC:4.1.1.20]	Lysine biosynthesis
NSC_scaffold_contig583	163900	163901	0.81	0.8	0.76	0.8	0.69	0.00559	-0.12		0.756667	0.75	0.766667	0.8	0.793333		NSC_05772	ko:K14959	histone-lysine N-methyltransferase MLL4 [EC:2.1.1.43]	Lysine degradation
NSC_scaffold_contig588	136306	136307	0.81	0.81	0.77	0.79	0.7	0.001798	-0.11		0.806667	0.793333	0.776667	0.816667	0.703333		NSC_04784	ko:K06101	histone-lysine N-methyltransferase ASH1L [EC:2.1.1.43]	Lysine degradation
NSC_scaffold_contig581	126499	126500	0.33	0.3	0.24	0.24	0.19	0.002079	-0.14		0.283333	0.29	0.223333	0.246667	0.26		NSC_05876	ko:K09188	histone-lysine N-methyltransferase MLL3 [EC:2.1.1.43]	Lysine degradation
NSC_scaffold_contig599	1474254	1474255	0.87	0.8	0.85	0.83	0.77	6.5e-05	-0.1		0.836667	0.82	0.83	0.773333	0.776667		NSC_00668	ko:K12307	MFS transporter ceroid-lipofuscinosis neuronal protein 7	Lysosome
NSC_scaffold_contig596-571c	565633	565634	0.82	0.83	0.84	0.77	0.67	0.004112	-0.14		0.79	0.823333	0.743333	0.756667	0.836667		NSC_00926	ko:K04646	clathrin heavy chain	Lysosome
NSC_scaffold_contig596-571c	1331065	1331066	0.74	0.74	0.64	0.71	0.6	0.003185	-0.14		0.726667	0.666667	0.736667	0.726667	0.593333		NSC_01256	ko:K01279	tripeptidyl-peptidase I [EC:3.4.14.9]	Lysosome
NSC_scaffold_contig579-589	708678	708679	0.73	0.62	0.62	0.61	0.53	0.00326	-0.2		0.633333	0.596667	0.653333	0.696667	0.626667		NSC_03881	ko:K12391	AP-1 complex subunit gamma-1	Lysosome
NSC_scaffold_contig596-571c	1328859	1328860	0.7	0.68	0.71	0.66	0.61	0.00051	-0.1		0.69	0.586667	0.623333	0.696667	0.683333		NSC_01256	ko:K01279	tripeptidyl-peptidase I [EC:3.4.14.9]	Lysosome
NSC_scaffold_contig579-589	709637	709638	0.61	0.63	0.59	0.57	0.46	0.005754	-0.15		0.656667	0.56	0.526667	0.573333	0.58		NSC_03881	ko:K12391	AP-1 complex subunit gamma-1	Lysosome
NSC_scaffold_contig582	115747	115748	0.87	0.81	0.82	0.82	0.66	0.001324	-0.21		0.76	0.8	0.743333	0.833333	0.773333		NSC_05615	ko:K09668	glycosyltransferase-like protein LARGE [EC:2.4.2.- 2.4.1.-]	Mannose type O-glycan biosynthesis
NSC_scaffold_contig582	115529	115530	0.83	0.82	0.8	0.83	0.72	0.00089	-0.11		0.813333	0.846667	0.726667	0.756667	0.743333		NSC_05615	ko:K09668	glycosyltransferase-like protein LARGE [EC:2.4.2.- 2.4.1.-]	Mannose type O-glycan biosynthesis
NSC_scaffold_contig582	115754	115755	0.69	0.68	0.64	0.66	0.49	0.00636	-0.2		0.556667	0.603333	0.593333	0.59	0.533333		NSC_05615	ko:K09668	glycosyltransferase-like protein LARGE [EC:2.4.2.- 2.4.1.-]	Mannose type O-glycan biosynthesis
NSC_scaffold_contig595	36803	36804	0.7	0.66	0.68	0.68	0.59	0.000912	-0.11		0.74	0.706667	0.676667	0.686667	0.623333		NSC_02492	ko:K04424	sterile alpha motif and leucine zipper containing kinase AZK [EC:2.7.11.25]	MAPK signaling pathway
NSC_scaffold_contig557	26345	26346	0.87	0.86	0.84	0.78	0.71	0.000888	-0.16		0.77	0.81	0.793333	0.833333	0.82		NSC_06712	ko:K20223	importin-7	MAPK signaling pathway - fly
NSC_scaffold_contig588	213887	213888	0.92	0.85	0.87	0.86	0.81	0.00537	-0.11		0.9	0.896667	0.853333	0.88	0.853333		NSC_04812	ko:K13422	transcription factor MYC2	MAPK signaling pathway - plant
NSC_scaffold_contig596-571c	1070681	1070682	0.9	0.87	0.85	0.88	0.76	0.0044	-0.14		0.813333	0.846667	0.81	0.85	0.823333		NSC_01146	ko:K14510	serine/threonine-protein kinase CTR1 [EC:2.7.11.1]	MAPK signaling pathway - plant
NSC_scaffold_contig599	613852	613853	0.89	0.82	0.9	0.9	0.78	0.000456	-0.12		0.846667	0.84	0.78	0.856667	0.873333		NSC_00276	ko:K13447	respiratory burst oxidase [EC:1.6.3.- 1.11.1.-]	MAPK signaling pathway - plant
NSC_scaffold_contig578	124254	124255	0.77	0.74	0.71	0.76	0.63	0.007933	-0.15		0.736667	0.683333	0.773333	0.716667	0.673333		NSC_06119	ko:K13420	LRR receptor-like serine/threonine-protein kinase FLS2 [EC:2.7.11.1]	MAPK signaling pathway - plant
NSC_scaffold_contig592-558c-549c-548c-566	473994	473995	0.63	0.58	0.61	0.56	0.52	0.008885	-0.11		0.563333	0.6	0.566667	0.56	0.52		NSC_04106	ko:K13420	LRR receptor-like serine/threonine-protein kinase FLS2 [EC:2.7.11.1]	MAPK signaling pathway - plant
NSC_scaffold_contig582	267124	267125	0.9	0.86	0.89	0.85	0.79	0.006251	-0.11		0.81	0.806667	0.84	0.853333	0.866667		NSC_05683	ko:K11244	cell wall integrity and stress response component	MAPK signaling pathway - yeast
NSC_scaffold_contig596-571c	192924	192925	0.77	0.74	0.79	0.74	0.65	0.002192	-0.12		0.763333	0.74	0.713333	0.756667	0.756667		NSC_00782	ko:K19850	protein OPY2	MAPK signaling pathway - yeast
NSC_scaffold_contig598	796368	796369	0.92	0.82	0.83	0.77	0.77	6e-06	-0.15		0.826667	0.79	0.84	0.776667	0.81		NSC_01656	ko:K12767	serine/threonine-protein kinase RIM15 [EC:2.7.11.1]	Meiosis - yeast
NSC_scaffold_contig598	799063	799064	0.8	0.78	0.79	0.71	0.68	0.006146	-0.12		0.706667	0.743333	0.773333	0.79	0.786667		NSC_01656	ko:K12767	serine/threonine-protein kinase RIM15 [EC:2.7.11.1]	Meiosis - yeast
NSC_scaffold_contig594	250924	250925	0.93	0.88	0.89	0.9	0.82	0.00954	-0.11		0.9	0.876667	0.89	0.883333	0.93		NSC_03371	ko:K13997	dihydrolipoamide dehydrogenase-binding protein of pyruvate dehydrogenase complex	Metabolic pathways
NSC_scaffold_contig596-571c	1275844	1275845	0.93	0.82	0.86	0.86	0.77	0.008675	-0.15		0.863333	0.876667	0.863333	0.89	0.876667		NSC_01235	ko:K11592	endoribonuclease Dicer [EC:3.1.26.-]	MicroRNAs in cancer
NSC_scaffold_contig596-571c	1275847	1275848	0.9	0.76	0.8	0.85	0.71	0.003759	-0.2		0.846667	0.833333	0.803333	0.87	0.833333		NSC_01235	ko:K11592	endoribonuclease Dicer [EC:3.1.26.-]	MicroRNAs in cancer
NSC_scaffold_contig598	1264709	1264710	0.68	0.62	0.69	0.55	0.57	0.004303	-0.11		0.566667	0.606667	0.686667	0.556667	0.64		NSC_01850	ko:K10858	DNA mismatch repair protein PMS2	Mismatch repair
NSC_scaffold_contig590	227382	227383	0.63	0.55	0.54	0.42	0.4	0.005785	-0.23		0.606667	0.526667	0.5	0.436667	0.52		NSC_04585	ko:K07456	DNA mismatch repair protein MutS2	Mismatch repair
NSC_scaffold_contig555-550-574	39478	39479	0.8	0.76	0.69	0.7	0.57	0.004478	-0.23		0.71	0.756667	0.706667	0.733333	0.663333		NSC_06170	ko:K19946	optineurin	Mitophagy - animal
NSC_scaffold_contig586	8591	8592	0.9	0.79	0.91	0.83	0.74	0.001773	-0.16		0.803333	0.77	0.816667	0.75	0.836667		NSC_05420	ko:K17065	dynamin 1-like protein [EC:3.6.5.5]	Mitophagy - yeast
NSC_scaffold_contig595	115564	115565	0.8	0.75	0.73	0.71	0.57	0.003082	-0.22		0.75	0.693333	0.69	0.72	0.656667		NSC_02533	ko:K17800	LETM1 and EF-hand domain-containing protein 1 mitochondrial	Mitophagy - yeast
NSC_scaffold_contig595	116801	116802	0.8	0.74	0.72	0.67	0.68	0.001779	-0.12		0.783333	0.793333	0.686667	0.776667	0.686667		NSC_02533	ko:K17800	LETM1 and EF-hand domain-containing protein 1 mitochondrial	Mitophagy - yeast
NSC_scaffold_contig593-552c	384942	384943	0.83	0.79	0.81	0.82	0.73	0.000607	-0.1		0.81	0.806667	0.763333	0.793333	0.726667		NSC_04379	ko:K06965	protein pelota	mRNA surveillance pathway
NSC_scaffold_contig599	840850	840851	0.79	0.74	0.71	0.78	0.68	0.00537	-0.11		0.743333	0.846667	0.773333	0.75	0.746667		NSC_00383	ko:K03456	serine/threonine-protein phosphatase 2A regulatory subunit A	mRNA surveillance pathway
NSC_scaffold_contig590	149808	149809	0.77	0.75	0.73	0.63	0.62	0.000606	-0.15		0.66	0.76	0.68	0.643333	0.663333		NSC_04559	ko:K14407	cleavage stimulation factor subunit 2	mRNA surveillance pathway
NSC_scaffold_contig599	1086213	1086214	0.77	0.75	0.69	0.67	0.62	0.007987	-0.15		0.726667	0.713333	0.646667	0.69	0.646667		NSC_00497	ko:K14376	poly(A) polymerase [EC:2.7.7.19]	mRNA surveillance pathway
NSC_scaffold_contig596-571c	252186	252187	0.74	0.71	0.76	0.72	0.59	0.005052	-0.15		0.8	0.71	0.71	0.74	0.72		NSC_00804	ko:K14376	poly(A) polymerase [EC:2.7.7.19]	mRNA surveillance pathway
NSC_scaffold_contig599	193339	193340	0.7	0.64	0.67	0.66	0.57	0.007793	-0.12		0.693333	0.68	0.636667	0.596667	0.61		NSC_00078	ko:K14411	RNA-binding protein Musashi	mRNA surveillance pathway
NSC_scaffold_contig599	1478845	1478846	0.18	0.17	0.13	0.14	0.06	0.008581	-0.12		0.126667	0.13	0.15	0.11	0.11		NSC_00669	ko:K14408	cleavage stimulation factor subunit 3	mRNA surveillance pathway
NSC_scaffold_contig581	109981	109982	0.88	0.91	0.87	0.84	0.77	0.000912	-0.11		0.84	0.81	0.81	0.85	0.82		NSC_05870	ko:K01228	mannosyl-oligosaccharide glucosidase [EC:3.2.1.106]	N-Glycan biosynthesis
NSC_scaffold_contig599	34587	34588	0.83	0.84	0.8	0.8	0.71	0.009217	-0.13		0.823333	0.83	0.846667	0.803333	0.776667		NSC_00007	ko:K01230	mannosyl-oligosaccharide alpha-1 2-mannosidase [EC:3.2.1.113]	N-Glycan biosynthesis
NSC_scaffold_contig599	34756	34757	0.24	0.23	0.18	0.19	0.1	0.0072	-0.14		0.196667	0.16	0.206667	0.176667	0.136667		NSC_00007	ko:K01230	mannosyl-oligosaccharide alpha-1 2-mannosidase [EC:3.2.1.113]	N-Glycan biosynthesis
NSC_scaffold_contig581	110170	110171	0.18	0.14	0.07	0.08	0.05	0.004182	-0.13		0.136667	0.113333	0.0633333	0.0766667	0.113333		NSC_05870	ko:K01228	mannosyl-oligosaccharide glucosidase [EC:3.2.1.106]	N-Glycan biosynthesis
NSC_scaffold_contig568-546-580	200690	200691	0.9	0.88	0.89	0.83	0.76	0.002425	-0.14		0.843333	0.833333	0.856667	0.833333	0.866667		NSC_05184	ko:K20450	2-methyleneglutarate mutase [EC:5.4.99.4]	Nicotinate and nicotinamide metabolism
NSC_scaffold_contig595	18664	18665	0.85	0.89	0.82	0.8	0.72	0.001641	-0.13		0.783333	0.786667	0.756667	0.816667	0.776667		NSC_02481	ko:K06210	nicotinamide mononucleotide adenylyltransferase [EC:2.7.7.1 2.7.7.18]	Nicotinate and nicotinamide metabolism
NSC_scaffold_contig579-589	406111	406112	0.55	0.52	0.6	0.5	0.41	0.001745	-0.15		0.556667	0.556667	0.47	0.526667	0.49		NSC_03748	ko:K19785	nicotinamide-nucleotide adenylyltransferase [EC:2.7.7.1]	Nicotinate and nicotinamide metabolism
NSC_scaffold_contig564	4518	4519	0.54	0.49	0.48	0.44	0.37	0.007871	-0.17		0.48	0.453333	0.44	0.466667	0.393333		NSC_06654	ko:K03742	nicotinamide-nucleotide amidase [EC:3.5.1.42]	Nicotinate and nicotinamide metabolism
NSC_scaffold_contig585	137558	137559	0.48	0.43	0.49	0.42	0.36	0.004259	-0.12		0.416667	0.403333	0.39	0.4	0.393333		NSC_06003	ko:K00858	NAD+ kinase [EC:2.7.1.23]	Nicotinate and nicotinamide metabolism
NSC_scaffold_contig568-546-580	49682	49683	0.36	0.35	0.33	0.3	0.27	0.00051	-0.1		0.31	0.303333	0.36	0.3	0.333333		NSC_05105	ko:K03671	thioredoxin 1	NOD-like receptor signaling pathway
NSC_scaffold_contig598	1271132	1271133	0.85	0.81	0.84	0.75	0.7	0.008324	-0.15		0.71	0.716667	0.783333	0.803333	0.746667		NSC_01852	ko:K10777	DNA ligase 4 [EC:6.5.1.1]	Non-homologous end-joining
NSC_scaffold_contig598	1274211	1274212	0.8	0.72	0.73	0.7	0.7	0.006074	-0.1		0.69	0.766667	0.74	0.77	0.763333		NSC_01852	ko:K10777	DNA ligase 4 [EC:6.5.1.1]	Non-homologous end-joining
NSC_scaffold_contig598	586187	586188	0.81	0.76	0.64	0.78	0.68	0.005064	-0.12		0.776667	0.773333	0.82	0.813333	0.77		NSC_01568	ko:K15664	fengycin family lipopeptide synthetase A	Nonribosomal peptide structures
NSC_scaffold_contig592-558c-549c-548c-566	614432	614433	0.83	0.83	0.81	0.75	0.72	0.003593	-0.11		0.786667	0.88	0.81	0.77	0.803333		NSC_04168	ko:K10848	DNA excision repair protein ERCC-4 [EC:3.1.-.-]	Nucleotide excision repair
NSC_scaffold_contig592-558c-549c-548c-566	59859	59860	0.93	0.95	0.87	0.93	0.81	0.001419	-0.12		0.883333	0.916667	0.896667	0.876667	0.926667		NSC_03917	ko:K18134	EGF domain-specific O-GlcNAc transferase [EC:2.4.1.255]	Other types of O-glycan biosynthesis
NSC_scaffold_contig596-571c	708281	708282	0.87	0.81	0.78	0.81	0.76	9.7e-05	-0.12		0.84	0.796667	0.716667	0.833333	0.783333		NSC_00986	ko:K09667	protein O-GlcNAc transferase [EC:2.4.1.255]	Other types of O-glycan biosynthesis
NSC_scaffold_contig596-571c	210592	210593	0.81	0.81	0.75	0.75	0.64	0.003411	-0.17		0.786667	0.79	0.676667	0.716667	0.693333		NSC_00790	ko:K13676	UDP-xylose:glucoside alpha-1 3-xylosyltransferase [EC:2.4.2.-]	Other types of O-glycan biosynthesis
NSC_scaffold_contig563	20044	20045	0.35	0.28	0.33	0.29	0.14	0.0094	-0.21		0.3	0.333333	0.336667	0.323333	0.246667		NSC_06640	ko:K03691	peptide-O-fucosyltransferase [EC:2.4.1.221]	Other types of O-glycan biosynthesis
NSC_scaffold_contig596-571c	709501	709502	0.17	0.1	0.08	0.09	0.06	0.00954	-0.11		0.106667	0.106667	0.133333	0.106667	0.0766667		NSC_00986	ko:K09667	protein O-GlcNAc transferase [EC:2.4.1.255]	Other types of O-glycan biosynthesis
NSC_scaffold_contig596-571c	781107	781108	0.91	0.9	0.88	0.86	0.81	0.006556	-0.11		0.83	0.826667	0.85	0.883333	0.876667		NSC_01025	ko:K02133	F-type H+-transporting ATPase subunit beta [EC:7.1.2.2]	Oxidative phosphorylation
NSC_scaffold_contig598	520478	520479	0.89	0.86	0.77	0.79	0.65	6.3e-05	-0.24		0.823333	0.81	0.78	0.773333	0.773333		NSC_01547	ko:K02148	V-type H+-transporting ATPase subunit C	Oxidative phosphorylation
NSC_scaffold_ontig562c-575-591	719054	719055	0.88	0.83	0.88	0.91	0.75	0.005064	-0.12		0.856667	0.823333	0.866667	0.81	0.853333		NSC_03223	ko:K03963	NADH dehydrogenase (ubiquinone) 1 beta subcomplex subunit 7	Oxidative phosphorylation
NSC_scaffold_contig573	154590	154591	0.8	0.88	0.76	0.71	0.64	0.009732	-0.16		0.696667	0.806667	0.73	0.78	0.733333		NSC_06384	ko:K11353	NADH dehydrogenase (ubiquinone) 1 alpha subcomplex subunit 13	Oxidative phosphorylation
NSC_scaffold_contig599	190257	190258	0.76	0.76	0.74	0.75	0.65	0.005026	-0.11		0.696667	0.78	0.743333	0.686667	0.74		NSC_00077	ko:K10144	RING finger and CHY zinc finger domain-containing protein 1 [EC:2.3.2.27]	p53 signaling pathway
NSC_scaffold_contig599	358428	358429	0.52	0.55	0.54	0.46	0.4	0.0094	-0.12		0.616667	0.54	0.503333	0.42	0.456667		NSC_00156	ko:K10143	E3 ubiquitin-protein ligase RFWD2 [EC:2.3.2.27]	p53 signaling pathway
NSC_scaffold_contig586	127039	127040	0.85	0.84	0.9	0.85	0.74	0.008563	-0.11		0.846667	0.896667	0.9	0.886667	0.866667		NSC_05474	ko:K00077	2-dehydropantoate 2-reductase [EC:1.1.1.169]	Pantothenate and CoA biosynthesis
NSC_scaffold_contig594	703561	703562	0.64	0.62	0.63	0.56	0.49	0.000327	-0.14		0.543333	0.613333	0.536667	0.613333	0.55		NSC_03581	ko:K00606	3-methyl-2-oxobutanoate hydroxymethyltransferase [EC:2.1.2.11]	Pantothenate and CoA biosynthesis
NSC_scaffold_contig578	88693	88694	0.84	0.79	0.84	0.76	0.72	0.00022	-0.12		0.833333	0.753333	0.81	0.8	0.736667		NSC_06103	ko:K10357	myosin V	Pathogenic Escherichia coli infection
NSC_scaffold_contig599	903193	903194	0.65	0.72	0.57	0.59	0.53	0.004921	-0.12		0.663333	0.69	0.606667	0.593333	0.63		NSC_00413	ko:K11294	nucleolin	Pathogenic Escherichia coli infection
NSC_scaffold_contig597	552973	552974	0.41	0.34	0.27	0.25	0.26	0.006277	-0.16		0.31	0.38	0.226667	0.256667	0.156667		NSC_02170	ko:K11294	nucleolin	Pathogenic Escherichia coli infection
NSC_scaffold_ontig562c-575-591	451241	451242	0.83	0.8	0.82	0.82	0.69	0.009662	-0.13		0.83	0.836667	0.8	0.806667	0.783333		NSC_03097	ko:K00853	L-ribulokinase [EC:2.7.1.16]	Pentose and glucuronate interconversions
NSC_scaffold_contig595	126701	126702	0.88	0.77	0.79	0.79	0.76	0.000305	-0.12		0.81	0.793333	0.746667	0.826667	0.793333		NSC_02539	ko:K01807	ribose 5-phosphate isomerase A [EC:5.3.1.6]	Pentose phosphate pathway
NSC_scaffold_contig592-558c-549c-548c-566	513950	513951	0.87	0.77	0.85	0.87	0.73	0.008413	-0.14		0.816667	0.69	0.793333	0.866667	0.816667		NSC_04123	ko:K01807	ribose 5-phosphate isomerase A [EC:5.3.1.6]	Pentose phosphate pathway
NSC_scaffold_contig590	378389	378390	0.84	0.85	0.74	0.72	0.65	0.002802	-0.19		0.713333	0.753333	0.736667	0.693333	0.713333		NSC_04655	ko:K00852	ribokinase [EC:2.7.1.15]	Pentose phosphate pathway
NSC_scaffold_contig592-558c-549c-548c-566	513945	513946	0.84	0.82	0.86	0.82	0.72	0.000948	-0.12		0.776667	0.69	0.723333	0.803333	0.793333		NSC_04123	ko:K01807	ribose 5-phosphate isomerase A [EC:5.3.1.6]	Pentose phosphate pathway
NSC_scaffold_contig597	876979	876980	0.72	0.74	0.68	0.69	0.55	0.003522	-0.18		0.68	0.683333	0.663333	0.603333	0.643333		NSC_02308	ko:K00852	ribokinase [EC:2.7.1.15]	Pentose phosphate pathway
NSC_scaffold_ontig562c-575-591	153793	153794	0.85	0.84	0.89	0.82	0.74	0.009206	-0.11		0.833333	0.78	0.743333	0.813333	0.813333		NSC_02965	ko:K19302	undecaprenyl-diphosphatase [EC:3.6.1.27]	Peptidoglycan biosynthesis
NSC_scaffold_contig599	1286851	1286852	0.92	0.88	0.86	0.87	0.78	0.004952	-0.14		0.853333	0.886667	0.85	0.926667	0.86		NSC_00589	ko:K11187	peroxiredoxin 5 atypical 2-Cys peroxiredoxin [EC:1.11.1.15]	Peroxisome
NSC_scaffold_contig598	348926	348927	0.78	0.74	0.71	0.74	0.64	0.009561	-0.14		0.683333	0.706667	0.7	0.696667	0.713333		NSC_01466	ko:K13346	peroxin-10	Peroxisome
NSC_scaffold_contig588	102013	102014	0.76	0.74	0.75	0.78	0.6	0.005821	-0.16		0.783333	0.756667	0.833333	0.793333	0.823333		NSC_04771	ko:K13339	peroxin-6	Peroxisome
NSC_scaffold_contig599	1474254	1474255	0.87	0.8	0.85	0.83	0.77	6.5e-05	-0.1		0.836667	0.82	0.83	0.773333	0.776667		NSC_00667	ko:K13885	scavenger receptor class B member 1	Phagosome
NSC_scaffold_contig586	247821	247822	0.67	0.61	0.63	0.65	0.46	0.004237	-0.21		0.636667	0.626667	0.556667	0.616667	0.656667		NSC_05528	ko:K22427	phenylalanine decarboxylase [EC:4.1.1.53]	Phenylalanine metabolism
NSC_scaffold_contig596-571c	13481	13482	0.84	0.79	0.83	0.8	0.71	0.001929	-0.13		0.716667	0.793333	0.776667	0.8	0.8		NSC_00711	ko:K01817	phosphoribosylanthranilate isomerase [EC:5.3.1.24]	Phenylalanine, tyrosine and tryptophan biosynthesis
NSC_scaffold_contig584	320502	320503	0.9	0.82	0.88	0.84	0.78	0.007777	-0.13		0.826667	0.76	0.853333	0.863333	0.863333		NSC_05411	ko:K13065	shikimate O-hydroxycinnamoyltransferase [EC:2.3.1.133]	Phenylpropanoid biosynthesis
NSC_scaffold_contig584	319987	319988	0.86	0.86	0.78	0.77	0.75	0.007763	-0.12		0.776667	0.78	0.803333	0.796667	0.776667		NSC_05411	ko:K13065	shikimate O-hydroxycinnamoyltransferase [EC:2.3.1.133]	Phenylpropanoid biosynthesis
NSC_scaffold_contig592-558c-549c-548c-566	644777	644778	0.76	0.76	0.73	0.72	0.65	0.002531	-0.11		0.696667	0.783333	0.73	0.723333	0.73		NSC_04186	ko:K22395	cinnamyl-alcohol dehydrogenase [EC:1.1.1.195]	Phenylpropanoid biosynthesis
NSC_scaffold_contig595	119397	119398	0.86	0.83	0.82	0.87	0.72	0.000944	-0.14		0.803333	0.77	0.79	0.84	0.793333		NSC_02535	ko:K02717	photosystem II oxygen-evolving enhancer protein 2	Photosynthesis
NSC_scaffold_contig598	1327784	1327785	0.85	0.83	0.82	0.82	0.74	0.007182	-0.11		0.83	0.843333	0.82	0.803333	0.826667		NSC_01878	ko:K02638	plastocyanin	Photosynthesis
NSC_scaffold_contig599	1507688	1507689	0.82	0.81	0.73	0.71	0.67	0.003851	-0.15		0.783333	0.82	0.79	0.793333	0.81		NSC_00681	ko:K03542	photosystem II 22kDa protein	Photosynthesis
NSC_scaffold_contig595	282818	282819	0.82	0.78	0.8	0.79	0.7	0.008318	-0.12		0.756667	0.676667	0.71	0.796667	0.75		NSC_02598	ko:K02717	photosystem II oxygen-evolving enhancer protein 2	Photosynthesis
NSC_scaffold_contig598	663160	663161	0.61	0.68	0.48	0.6	0.47	0.00268	-0.15		0.6	0.62	0.64	0.573333	0.536667		NSC_01602	ko:K03542	photosystem II 22kDa protein	Photosynthesis
NSC_scaffold_contig597	552973	552974	0.41	0.34	0.27	0.25	0.26	0.006277	-0.16		0.31	0.38	0.226667	0.256667	0.156667		NSC_02172	ko:K08906	cytochrome c6	Photosynthesis
NSC_scaffold_contig598	613483	613484	0.9	0.85	0.84	0.79	0.71	0.000883	-0.2		0.826667	0.756667	0.8	0.8	0.736667		NSC_01580	ko:K08911	light-harvesting complex I chlorophyll a/b binding protein 5	Photosynthesis - antenna proteins
NSC_scaffold_contig597	772018	772019	0.85	0.82	0.81	0.75	0.72	0.006465	-0.13		0.836667	0.81	0.763333	0.766667	0.786667		NSC_02260	ko:K08913	light-harvesting complex II chlorophyll a/b binding protein 2	Photosynthesis - antenna proteins
NSC_scaffold_contig598	312095	312096	0.64	0.69	0.61	0.53	0.49	0.008324	-0.15		0.68	0.57	0.593333	0.563333	0.57		NSC_01451	ko:K13749	solute carrier family 24 (sodium/potassium/calcium exchanger) member 1	Phototransduction
NSC_scaffold_contig584	120752	120753	0.91	0.88	0.91	0.86	0.81	0.009121	-0.1		0.866667	0.896667	0.87	0.87	0.89		NSC_05310	ko:K05637	laminin alpha 1/2	PI3K-Akt signaling pathway
NSC_scaffold_contig568-546-580	88670	88671	0.68	0.68	0.66	0.6	0.56	0.003692	-0.12		0.646667	0.656667	0.606667	0.676667	0.56		NSC_05124	ko:K09420	transcriptional activator Myb	PI3K-Akt signaling pathway
NSC_scaffold_contig585	154710	154711	0.38	0.44	0.39	0.34	0.28	0.003291	-0.11		0.396667	0.403333	0.373333	0.363333	0.393333		NSC_06010	ko:K06253	integrin binding sialoprotein	PI3K-Akt signaling pathway
NSC_scaffold_contig590	381496	381497	0.87	0.74	0.87	0.85	0.76	0.009184	-0.11		0.793333	0.883333	0.806667	0.776667	0.846667		NSC_04656	ko:K14501	serine/threonine-protein phosphatase BSU1 [EC:3.1.3.16]	Plant hormone signal transduction
NSC_scaffold_contig594	614917	614918	0.59	0.6	0.57	0.6	0.47	0.008581	-0.12		0.536667	0.566667	0.53	0.513333	0.546667		NSC_03541	ko:K13448	calcium-binding protein CML	Plant-pathogen interaction
NSC_scaffold_ontig562c-575-591	498820	498821	0.33	0.25	0.32	0.23	0.17	0.004579	-0.16		0.23	0.243333	0.313333	0.336667	0.293333		NSC_03119	ko:K13412	calcium-dependent protein kinase [EC:2.7.11.1]	Plant-pathogen interaction
NSC_scaffold_contig596-571c	150215	150216	0.95	0.86	0.89	0.9	0.84	0.007182	-0.11		0.863333	0.91	0.85	0.926667	0.903333		NSC_00768	ko:K08736	DNA mismatch repair protein MSH3	Platinum drug resistance
NSC_scaffold_contig555-550-574	18261	18262	0.93	0.88	0.86	0.79	0.75	7.4e-05	-0.18		0.903333	0.81	0.803333	0.846667	0.803333		NSC_06164	ko:K08734	DNA mismatch repair protein MLH1	Platinum drug resistance
NSC_scaffold_contig597	700082	700083	0.89	0.85	0.89	0.82	0.8	0.003773	-0.1		0.836667	0.8	0.86	0.846667	0.8		NSC_02228	ko:K08735	DNA mismatch repair protein MSH2	Platinum drug resistance
NSC_scaffold_contig598	733458	733459	0.85	0.86	0.87	0.84	0.7	0.006379	-0.15		0.85	0.866667	0.856667	0.82	0.916667		NSC_01630	ko:K04728	serine-protein kinase ATM [EC:2.7.11.1]	Platinum drug resistance
NSC_scaffold_contig597	34540	34541	0.83	0.79	0.76	0.78	0.7	0.003333	-0.12		0.78	0.783333	0.79	0.766667	0.776667		NSC_01935	ko:K08737	DNA mismatch repair protein MSH6	Platinum drug resistance
NSC_scaffold_contig596-571c	290736	290737	0.73	0.7	0.7	0.7	0.62	0.005064	-0.11		0.716667	0.68	0.736667	0.63	0.74		NSC_00816	ko:K17686	P-type Cu+ transporter [EC:7.2.2.8]	Platinum drug resistance
NSC_scaffold_contig597	700447	700448	0.69	0.76	0.69	0.65	0.55	0.002425	-0.14		0.67	0.693333	0.69	0.63	0.676667		NSC_02228	ko:K08735	DNA mismatch repair protein MSH2	Platinum drug resistance
NSC_scaffold_contig599	180023	180024	0.59	0.49	0.64	0.54	0.48	0.004303	-0.11		0.663333	0.543333	0.56	0.59	0.553333		NSC_00073	ko:K10605	breast cancer type 1 susceptibility protein [EC:2.3.2.27]	Platinum drug resistance
NSC_scaffold_contig596-571c	309309	309310	0.87	0.75	0.76	0.79	0.74	0.00749	-0.13		0.796667	0.766667	0.836667	0.8	0.79		NSC_00823	ko:K04034	anaerobic magnesium-protoporphyrin IX monomethyl ester cyclase [EC:1.21.98.3]	Porphyrin and chlorophyll metabolism
NSC_scaffold_contig565	41353	41354	0.81	0.8	0.76	0.74	0.71	0.00824	-0.1		0.756667	0.8	0.74	0.803333	0.753333		NSC_06598	ko:K03404	magnesium chelatase subunit D [EC:6.6.1.1]	Porphyrin and chlorophyll metabolism
NSC_scaffold_contig598	909822	909823	0.74	0.73	0.71	0.69	0.62	0.003126	-0.12		0.746667	0.673333	0.683333	0.696667	0.64		NSC_01701	ko:K08100	bilirubin oxidase [EC:1.3.3.5]	Porphyrin and chlorophyll metabolism
NSC_scaffold_contig578	80829	80830	0.55	0.5	0.56	0.54	0.44	0.007763	-0.12		0.506667	0.506667	0.476667	0.523333	0.46		NSC_06098	ko:K21480	heme oxygenase (biliverdin-producing ferredoxin) [EC:1.14.15.20]	Porphyrin and chlorophyll metabolism
NSC_scaffold_contig555-550-574	206722	206723	0.89	0.83	0.84	0.9	0.72	0.006516	-0.17		0.783333	0.78	0.763333	0.826667	0.886667		NSC_06239	ko:K09553	stress-induced-phosphoprotein 1	Prion diseases
NSC_scaffold_contig583	138812	138813	0.81	0.73	0.74	0.76	0.65	0.000255	-0.16		0.74	0.76	0.75	0.8	0.71		NSC_05763	ko:K03030	26S proteasome regulatory subunit N11	Proteasome
NSC_scaffold_contig581	81149	81150	0.79	0.7	0.73	0.69	0.64	0.001434	-0.15		0.67	0.686667	0.686667	0.723333	0.703333		NSC_05859	ko:K02738	20S proteasome subunit beta 1 [EC:3.4.25.1]	Proteasome
NSC_scaffold_contig590	280294	280295	0.76	0.7	0.7	0.73	0.61	0.001966	-0.15		0.676667	0.733333	0.716667	0.66	0.686667		NSC_04606	ko:K02734	20S proteasome subunit beta 4 [EC:3.4.25.1]	Proteasome
NSC_scaffold_ontig562c-575-591	206715	206716	0.57	0.55	0.5	0.43	0.41	0.009262	-0.16		0.473333	0.493333	0.473333	0.436667	0.403333		NSC_02994	ko:K14208	Xaa-Pro aminopeptidase 2 [EC:3.4.11.9]	Protein digestion and absorption
NSC_scaffold_contig578	155209	155210	0.85	0.89	0.78	0.77	0.75	0.008035	-0.1		0.813333	0.763333	0.786667	0.8	0.79		NSC_06134	ko:K03100	signal peptidase I [EC:3.4.21.89]	Protein export
NSC_scaffold_contig599	77061	77062	0.69	0.65	0.6	0.61	0.49	0.008961	-0.19		0.676667	0.696667	0.646667	0.66	0.666667		NSC_00024	ko:K03107	signal recognition particle subunit SRP68	Protein export
NSC_scaffold_contig592-558c-549c-548c-566	11411	11412	0.49	0.49	0.48	0.41	0.31	0.000778	-0.17		0.413333	0.413333	0.45	0.42	0.356667		NSC_03888	ko:K13431	signal recognition particle receptor subunit alpha	Protein export
NSC_scaffold_contig594	604454	604455	0.93	0.87	0.89	0.9	0.82	0.000309	-0.11		0.896667	0.893333	0.866667	0.863333	0.9		NSC_03534	ko:K13993	HSP20 family protein	Protein processing in endoplasmic reticulum
NSC_scaffold_contig596-571c	96907	96908	0.93	0.87	0.88	0.88	0.83	0.001494	-0.1		0.89	0.893333	0.906667	0.86	0.883333		NSC_00745	ko:K10950	ERO1-like protein alpha [EC:1.8.4.-]	Protein processing in endoplasmic reticulum
NSC_scaffold_contig583	192221	192222	0.89	0.84	0.86	0.84	0.79	0.006478	-0.1		0.823333	0.873333	0.783333	0.856667	0.893333		NSC_05787	ko:K14018	phospholipase A-2-activating protein	Protein processing in endoplasmic reticulum
NSC_scaffold_contig596-571c	1403763	1403764	0.87	0.79	0.83	0.87	0.77	0.005408	-0.1		0.78	0.803333	0.776667	0.84	0.83		NSC_01289	ko:K09517	DnaJ homolog subfamily B member 11	Protein processing in endoplasmic reticulum
NSC_scaffold_contig595	254787	254788	0.85	0.84	0.85	0.75	0.71	0.006299	-0.14		0.79	0.826667	0.826667	0.806667	0.753333		NSC_02585	ko:K09523	DnaJ homolog subfamily C member 3	Protein processing in endoplasmic reticulum
NSC_scaffold_contig564	26521	26522	0.85	0.8	0.95	0.75	0.72	0.007745	-0.13		0.793333	0.81	0.76	0.853333	0.863333		NSC_06667	ko:K14007	protein transport protein SEC24	Protein processing in endoplasmic reticulum
NSC_scaffold_contig555-550-574	54326	54327	0.84	0.75	0.77	0.82	0.71	0.003194	-0.13		0.793333	0.79	0.816667	0.823333	0.866667		NSC_06174	ko:K09503	DnaJ homolog subfamily A member 2	Protein processing in endoplasmic reticulum
NSC_scaffold_contig596-571c	899128	899129	0.84	0.82	0.73	0.79	0.73	0.005873	-0.11		0.763333	0.733333	0.766667	0.71	0.706667		NSC_01072	ko:K04523	ubiquilin	Protein processing in endoplasmic reticulum
NSC_scaffold_contig555-550-574	191607	191608	0.79	0.78	0.71	0.62	0.6	0.003553	-0.19		0.77	0.806667	0.8	0.643333	0.74		NSC_06233	ko:K08653	membrane-bound transcription factor site-1 protease [EC:3.4.21.112]	Protein processing in endoplasmic reticulum
NSC_scaffold_contig561	26344	26345	0.78	0.78	0.75	0.75	0.66	0.004042	-0.13		0.71	0.703333	0.766667	0.73	0.74		NSC_06692	ko:K14018	phospholipase A-2-activating protein	Protein processing in endoplasmic reticulum
NSC_scaffold_contig578	19084	19085	0.73	0.68	0.62	0.65	0.52	0.002729	-0.21		0.703333	0.623333	0.623333	0.626667	0.65		NSC_06067	ko:K14012	UBX domain-containing protein 1	Protein processing in endoplasmic reticulum
NSC_scaffold_contig579-589	9379	9380	0.62	0.6	0.56	0.53	0.49	0.00877	-0.13		0.606667	0.56	0.58	0.54	0.516667		NSC_03593	ko:K09517	DnaJ homolog subfamily B member 11	Protein processing in endoplasmic reticulum
NSC_scaffold_contig564	26301	26302	0.58	0.48	0.57	0.5	0.46	0.005274	-0.11		0.586667	0.583333	0.646667	0.553333	0.593333		NSC_06667	ko:K14007	protein transport protein SEC24	Protein processing in endoplasmic reticulum
NSC_scaffold_contig593-552c	424122	424123	0.52	0.46	0.5	0.45	0.42	0.005397	-0.1		0.46	0.453333	0.416667	0.416667	0.446667		NSC_04397	ko:K10666	E3 ubiquitin-protein ligase RNF5 [EC:2.3.2.27]	Protein processing in endoplasmic reticulum
NSC_scaffold_contig555-550-574	54487	54488	0.43	0.41	0.43	0.44	0.31	0.001685	-0.12		0.406667	0.336667	0.453333	0.446667	0.37		NSC_06174	ko:K09503	DnaJ homolog subfamily A member 2	Protein processing in endoplasmic reticulum
NSC_scaffold_contig598	431333	431334	0.4	0.36	0.34	0.32	0.26	0.008656	-0.14		0.366667	0.31	0.333333	0.356667	0.36		NSC_01504	ko:K01456	peptide-N4-(N-acetyl-beta-glucosaminyl)asparagine amidase [EC:3.5.1.52]	Protein processing in endoplasmic reticulum
NSC_scaffold_contig598	431324	431325	0.3	0.28	0.27	0.25	0.16	0.004952	-0.14		0.263333	0.226667	0.296667	0.266667	0.266667		NSC_01504	ko:K01456	peptide-N4-(N-acetyl-beta-glucosaminyl)asparagine amidase [EC:3.5.1.52]	Protein processing in endoplasmic reticulum
NSC_scaffold_contig598	504149	504150	0.91	0.83	0.89	0.85	0.77	0.002425	-0.14		0.823333	0.82	0.783333	0.886667	0.873333		NSC_01539	ko:K00958	sulfate adenylyltransferase [EC:2.7.7.4]	Purine metabolism
NSC_scaffold_contig595	18664	18665	0.85	0.89	0.82	0.8	0.72	0.001641	-0.13		0.783333	0.786667	0.756667	0.816667	0.776667		NSC_02482	ko:K00893	deoxycitidine kinase [EC:2.7.1.74]	Purine metabolism
NSC_scaffold_contig594	120389	120390	0.85	0.84	0.76	0.8	0.72	0.002364	-0.13		0.746667	0.78	0.743333	0.766667	0.74		NSC_03311	ko:K14641	apyrase [EC:3.6.1.5]	Purine metabolism
NSC_scaffold_contig564	26521	26522	0.85	0.8	0.95	0.75	0.72	0.007745	-0.13		0.793333	0.81	0.76	0.853333	0.863333		NSC_06668	ko:K01466	allantoinase [EC:3.5.2.5]	Purine metabolism
NSC_scaffold_contig599	574648	574649	0.78	0.7	0.71	0.8	0.63	0.00884	-0.15		0.736667	0.78	0.673333	0.716667	0.783333		NSC_00258	ko:K00106	xanthine dehydrogenase/oxidase [EC:1.17.1.4 1.17.3.2]	Purine metabolism
NSC_scaffold_contig597	787125	787126	0.76	0.73	0.72	0.66	0.65	0.002443	-0.11		0.76	0.706667	0.763333	0.73	0.66		NSC_02263	ko:K00939	adenylate kinase [EC:2.7.4.3]	Purine metabolism
NSC_scaffold_contig595	126336	126337	0.67	0.52	0.59	0.56	0.46	0.006873	-0.22		0.636667	0.553333	0.426667	0.51	0.556667		NSC_02538	ko:K13755	calcium/calmodulin-dependent 3' 5'-cyclic nucleotide phosphodiesterase [EC:3.1.4.17]	Purine metabolism
NSC_scaffold_contig564	26301	26302	0.58	0.48	0.57	0.5	0.46	0.005274	-0.11		0.586667	0.583333	0.646667	0.553333	0.593333		NSC_06668	ko:K01466	allantoinase [EC:3.5.2.5]	Purine metabolism
NSC_scaffold_contig586	117735	117736	0.89	0.83	0.78	0.84	0.71	0.00337	-0.18		0.81	0.823333	0.79	0.823333	0.8		NSC_05469	ko:K13421	uridine monophosphate synthetase [EC:2.4.2.10 4.1.1.23]	Pyrimidine metabolism
NSC_scaffold_contig598	146980	146981	0.88	0.86	0.8	0.79	0.78	0.007126	-0.1		0.833333	0.89	0.856667	0.826667	0.82		NSC_01380	ko:K01955	carbamoyl-phosphate synthase large subunit [EC:6.3.5.5]	Pyrimidine metabolism
NSC_scaffold_contig598	526826	526827	0.82	0.74	0.76	0.69	0.61	0.008161	-0.21		0.766667	0.6	0.72	0.713333	0.633333		NSC_01550	ko:K00876	uridine kinase [EC:2.7.1.48]	Pyrimidine metabolism
NSC_scaffold_contig597	429242	429243	0.78	0.67	0.75	0.67	0.61	0.002423	-0.17		0.64	0.703333	0.73	0.606667	0.676667		NSC_02117	ko:K01956	carbamoyl-phosphate synthase small subunit [EC:6.3.5.5]	Pyrimidine metabolism
NSC_scaffold_contig594	683219	683220	0.6	0.54	0.5	0.49	0.44	0.000119	-0.16		0.553333	0.643333	0.593333	0.553333	0.546667		NSC_03572	ko:K13998	dihydrofolate reductase / thymidylate synthase [EC:1.5.1.3 2.1.1.45]	Pyrimidine metabolism
NSC_scaffold_contig598	1107230	1107231	0.83	0.83	0.75	0.79	0.71	0.000125	-0.12		0.753333	0.77	0.736667	0.81	0.806667		NSC_01791	ko:K01006	pyruvate orthophosphate dikinase [EC:2.7.9.1]	Pyruvate metabolism
NSC_scaffold_contig573	80610	80611	0.76	0.69	0.65	0.62	0.59	0.003522	-0.18		0.673333	0.736667	0.72	0.626667	0.683333		NSC_06356	ko:K02055	putative spermidine/putrescine transport system substrate-binding protein	Quorum sensing
NSC_scaffold_contig596-571c	924101	924102	0.74	0.67	0.65	0.64	0.59	0.009375	-0.15		0.79	0.716667	0.636667	0.643333	0.67		NSC_01084	ko:K03217	YidC/Oxa1 family membrane protein insertase	Quorum sensing
NSC_scaffold_contig598	1048157	1048158	0.8	0.69	0.72	0.71	0.68	0.009516	-0.11		0.756667	0.706667	0.72	0.78	0.713333		NSC_01772	ko:K09864	aquaporin-1	Renin secretion
NSC_scaffold_contig598	1200277	1200278	0.92	0.87	0.84	0.76	0.75	0.002928	-0.17		0.826667	0.826667	0.816667	0.82	0.863333		NSC_01828	ko:K01285	lysosomal Pro-X carboxypeptidase [EC:3.4.16.2]	Renin-angiotensin system
NSC_scaffold_contig572	157860	157861	0.83	0.8	0.8	0.75	0.71	0.00094	-0.12		0.763333	0.773333	0.693333	0.73	0.653333		NSC_06461	ko:K13985	N-acyl-phosphatidylethanolamine-hydrolysing phospholipase D [EC:3.1.4.54]	Retrograde endocannabinoid signaling
NSC_scaffold_contig572	158336	158337	0.8	0.75	0.81	0.77	0.69	0.003824	-0.11		0.726667	0.756667	0.74	0.73	0.783333		NSC_06461	ko:K13985	N-acyl-phosphatidylethanolamine-hydrolysing phospholipase D [EC:3.1.4.54]	Retrograde endocannabinoid signaling
NSC_scaffold_contig593-552c	114105	114106	0.78	0.74	0.73	0.75	0.65	0.008971	-0.13		0.743333	0.773333	0.753333	0.71	0.743333		NSC_04250	ko:K13806	sn1-specific diacylglycerol lipase [EC:3.1.1.-]	Retrograde endocannabinoid signaling
NSC_scaffold_contig588	297018	297019	0.66	0.57	0.56	0.48	0.47	0.008972	-0.19		0.483333	0.523333	0.473333	0.483333	0.56		NSC_04847	ko:K13806	sn1-specific diacylglycerol lipase [EC:3.1.1.-]	Retrograde endocannabinoid signaling
NSC_scaffold_contig592-558c-549c-548c-566	134910	134911	0.68	0.7	0.61	0.6	0.53	0.005467	-0.14		0.66	0.683333	0.656667	0.563333	0.623333		NSC_03954	ko:K01497	GTP cyclohydrolase II [EC:3.5.4.25]	Riboflavin metabolism
NSC_scaffold_contig594	471286	471287	0.92	0.88	0.85	0.8	0.82	0.008035	-0.1		0.826667	0.846667	0.796667	0.803333	0.79		NSC_03472	ko:K02938	large subunit ribosomal protein L8e	Ribosome
NSC_scaffold_contig594	471599	471600	0.9	0.84	0.85	0.83	0.76	0.009288	-0.14		0.833333	0.806667	0.876667	0.82	0.843333		NSC_03472	ko:K02938	large subunit ribosomal protein L8e	Ribosome
NSC_scaffold_contig583	106855	106856	0.9	0.9	0.93	0.87	0.77	0.003351	-0.13		0.87	0.816667	0.92	0.88	0.91		NSC_05752	ko:K02869	large subunit ribosomal protein L12	Ribosome
NSC_scaffold_contig568-546-580	204342	204343	0.87	0.81	0.83	0.85	0.77	0.009121	-0.1		0.813333	0.816667	0.82	0.853333	0.846667		NSC_05186	ko:K02949	small subunit ribosomal protein S11e	Ribosome
NSC_scaffold_contig596-571c	13481	13482	0.84	0.79	0.83	0.8	0.71	0.001929	-0.13		0.716667	0.793333	0.776667	0.8	0.8		NSC_00710	ko:K02904	large subunit ribosomal protein L29	Ribosome
NSC_scaffold_contig593-552c	377959	377960	0.83	0.79	0.76	0.71	0.68	0.002919	-0.14		0.773333	0.75	0.74	0.753333	0.76		NSC_04375	ko:K02942	large subunit ribosomal protein LP1	Ribosome
NSC_scaffold_contig599	34587	34588	0.83	0.84	0.8	0.8	0.71	0.009217	-0.13		0.823333	0.83	0.846667	0.803333	0.776667		NSC_00006	ko:K02916	large subunit ribosomal protein L35	Ribosome
NSC_scaffold_contig595	357195	357196	0.83	0.84	0.78	0.81	0.73	0.005087	-0.1		0.746667	0.783333	0.753333	0.76	0.833333		NSC_02634	ko:K02962	small subunit ribosomal protein S17e	Ribosome
NSC_scaffold_contig592-558c-549c-548c-566	525830	525831	0.81	0.83	0.76	0.73	0.65	0.001723	-0.15		0.783333	0.746667	0.72	0.756667	0.68		NSC_04130	ko:K02930	large subunit ribosomal protein L4e	Ribosome
NSC_scaffold_contig594	409071	409072	0.77	0.76	0.8	0.72	0.64	0.006214	-0.13		0.766667	0.793333	0.72	0.803333	0.78		NSC_03441	ko:K02936	large subunit ribosomal protein L7Ae	Ribosome
NSC_scaffold_contig597	1087512	1087513	0.71	0.71	0.61	0.63	0.49	0.003942	-0.22		0.686667	0.716667	0.636667	0.643333	0.576667		NSC_02403	ko:K02897	large subunit ribosomal protein L25	Ribosome
NSC_scaffold_contig586	206405	206406	0.7	0.76	0.71	0.66	0.59	0.007339	-0.1		0.756667	0.753333	0.72	0.68	0.676667		NSC_05512	ko:K02877	large subunit ribosomal protein L15e	Ribosome
NSC_scaffold_contig593-552c	377554	377555	0.69	0.72	0.72	0.57	0.56	0.000562	-0.13		0.713333	0.69	0.63	0.643333	0.613333		NSC_04375	ko:K02942	large subunit ribosomal protein LP1	Ribosome
NSC_scaffold_ontig562c-575-591	432130	432131	0.67	0.55	0.59	0.56	0.51	0.001031	-0.15		0.546667	0.66	0.553333	0.606667	0.576667		NSC_03089	ko:K02945	small subunit ribosomal protein S1	Ribosome
NSC_scaffold_contig597	237908	237909	0.64	0.6	0.64	0.46	0.48	0.003438	-0.17		0.546667	0.623333	0.57	0.58	0.543333		NSC_02032	ko:K02960	small subunit ribosomal protein S16e	Ribosome
NSC_scaffold_contig592-558c-549c-548c-566	526398	526399	0.58	0.55	0.44	0.41	0.43	0.005481	-0.15		0.473333	0.523333	0.46	0.523333	0.48		NSC_04130	ko:K02930	large subunit ribosomal protein L4e	Ribosome
NSC_scaffold_contig594	327448	327449	0.5	0.45	0.5	0.45	0.33	0.002928	-0.17		0.453333	0.513333	0.51	0.47	0.383333		NSC_03406	ko:K02900	large subunit ribosomal protein L27Ae	Ribosome
NSC_scaffold_contig599	34756	34757	0.24	0.23	0.18	0.19	0.1	0.0072	-0.14		0.196667	0.16	0.206667	0.176667	0.136667		NSC_00006	ko:K02916	large subunit ribosomal protein L35	Ribosome
NSC_scaffold_contig554	11564	11565	0.2	0.17	0.12	0.17	0.09	0.002413	-0.11		0.21	0.156667	0.13	0.136667	0.156667		NSC_06763	ko:K02973	small subunit ribosomal protein S23e	Ribosome
NSC_scaffold_contig596-571c	473604	473605	0.96	0.94	0.9	0.86	0.83	0.000132	-0.14		0.913333	0.86	0.913333	0.87	0.833333		NSC_00902	ko:K14574	ribosome maturation protein SDO1	Ribosome biogenesis in eukaryotes
NSC_scaffold_contig581	151991	151992	0.75	0.75	0.71	0.68	0.58	0.003287	-0.17		0.703333	0.606667	0.686667	0.716667	0.733333		NSC_05883	ko:K14569	ribosome biogenesis protein BMS1	Ribosome biogenesis in eukaryotes
NSC_scaffold_contig599	1537839	1537840	0.74	0.73	0.7	0.66	0.61	0.008865	-0.14		0.713333	0.7	0.653333	0.686667	0.676667		NSC_00696	ko:K14546	U3 small nucleolar RNA-associated protein 5	Ribosome biogenesis in eukaryotes
NSC_scaffold_contig596-571c	649615	649616	0.74	0.67	0.77	0.59	0.6	0.009934	-0.14		0.613333	0.64	0.586667	0.646667	0.57		NSC_00961	ko:K14550	U3 small nucleolar RNA-associated protein 10	Ribosome biogenesis in eukaryotes
NSC_scaffold_contig588	90024	90025	0.73	0.78	0.71	0.64	0.61	0.007091	-0.13		0.72	0.736667	0.73	0.71	0.686667		NSC_04765	ko:K14575	AAA family ATPase	Ribosome biogenesis in eukaryotes
NSC_scaffold_contig599	968837	968838	0.73	0.73	0.75	0.69	0.6	0.006372	-0.12		0.663333	0.72	0.7	0.686667	0.76		NSC_00444	ko:K03538	ribonuclease P protein subunit POP4 [EC:3.1.26.5]	Ribosome biogenesis in eukaryotes
NSC_scaffold_contig598	299282	299283	0.72	0.65	0.58	0.57	0.56	0.000367	-0.15		0.693333	0.67	0.553333	0.573333	0.633333		NSC_01445	ko:K14548	U3 small nucleolar RNA-associated protein 4	Ribosome biogenesis in eukaryotes
NSC_scaffold_contig598	840215	840216	0.72	0.71	0.7	0.67	0.58	0.003185	-0.14		0.71	0.77	0.74	0.676667	0.706667		NSC_01673	ko:K12619	5'-3' exoribonuclease 2 [EC:3.1.13.-]	Ribosome biogenesis in eukaryotes
NSC_scaffold_contig596-571c	629947	629948	0.63	0.6	0.61	0.62	0.44	0.001297	-0.19		0.543333	0.636667	0.606667	0.47	0.533333		NSC_00952	ko:K14758	casein kinase I homolog HRR25 [EC:2.7.11.1]	Ribosome biogenesis in eukaryotes
NSC_scaffold_contig598	1181615	1181616	0.52	0.39	0.45	0.42	0.28	0.006292	-0.24		0.36	0.393333	0.346667	0.393333	0.406667		NSC_01821	ko:K14572	midasin	Ribosome biogenesis in eukaryotes
NSC_scaffold_contig582	118633	118634	0.51	0.46	0.46	0.41	0.33	0.005945	-0.17		0.413333	0.476667	0.4	0.423333	0.506667		NSC_05616	ko:K14521	N-acetyltransferase 10 [EC:2.3.1.-]	Ribosome biogenesis in eukaryotes
NSC_scaffold_contig599	1399450	1399451	0.51	0.48	0.46	0.41	0.38	0.003863	-0.13		0.496667	0.44	0.453333	0.43	0.42		NSC_00636	ko:K07178	RIO kinase 1 [EC:2.7.11.1]	Ribosome biogenesis in eukaryotes
NSC_scaffold_contig599	1537834	1537835	0.43	0.38	0.41	0.41	0.3	0.008121	-0.13		0.44	0.41	0.436667	0.373333	0.386667		NSC_00696	ko:K14546	U3 small nucleolar RNA-associated protein 5	Ribosome biogenesis in eukaryotes
NSC_scaffold_contig588	223512	223513	0.18	0.11	0.12	0.07	0.05	0.006214	-0.13		0.13	0.0933333	0.07	0.1	0.133333		NSC_04814	ko:K14290	exportin-1	Ribosome biogenesis in eukaryotes
NSC_scaffold_contig583	58541	58542	0.93	0.87	0.89	0.87	0.73	0.006592	-0.2		0.86	0.893333	0.833333	0.876667	0.856667		NSC_05725	ko:K11594	ATP-dependent RNA helicase DDX3X [EC:3.6.4.13]	RIG-I-like receptor signaling pathway
NSC_scaffold_contig583	58196	58197	0.9	0.72	0.86	0.74	0.69	0.003108	-0.22		0.783333	0.733333	0.806667	0.73	0.756667		NSC_05725	ko:K11594	ATP-dependent RNA helicase DDX3X [EC:3.6.4.13]	RIG-I-like receptor signaling pathway
NSC_scaffold_contig592-558c-549c-548c-566	484884	484885	0.95	0.91	0.94	0.85	0.86	0.005749	-0.1		0.853333	0.9	0.853333	0.833333	0.873333		NSC_04111	ko:K12581	CCR4-NOT transcription complex subunit 7/8	RNA degradation
NSC_scaffold_contig598	1349141	1349142	0.93	0.89	0.95	0.93	0.74	0.002273	-0.19		0.796667	0.68	0.87	0.93	0.843333		NSC_01888	ko:K00970	poly(A) polymerase [EC:2.7.7.19]	RNA degradation
NSC_scaffold_contig598	1349448	1349449	0.88	0.82	0.86	0.78	0.73	0.005951	-0.14		0.783333	0.793333	0.803333	0.786667	0.78		NSC_01888	ko:K00970	poly(A) polymerase [EC:2.7.7.19]	RNA degradation
NSC_scaffold_contig599	415827	415828	0.87	0.78	0.84	0.82	0.69	0.003795	-0.18		0.75	0.743333	0.86	0.846667	0.77		NSC_00185	ko:K12604	CCR4-NOT transcription complex subunit 1	RNA degradation
NSC_scaffold_contig599	411375	411376	0.83	0.81	0.71	0.71	0.69	0.000341	-0.14		0.773333	0.713333	0.65	0.736667	0.766667		NSC_00185	ko:K12604	CCR4-NOT transcription complex subunit 1	RNA degradation
NSC_scaffold_contig573	152735	152736	0.8	0.76	0.69	0.76	0.7	0.000978	-0.1		0.72	0.83	0.75	0.76	0.74		NSC_06383	ko:K03678	exosome complex component RRP45	RNA degradation
NSC_scaffold_contig579-589	535047	535048	0.78	0.77	0.7	0.7	0.63	0.008043	-0.16		0.763333	0.766667	0.72	0.67	0.743333		NSC_03811	ko:K04043	molecular chaperone DnaK	RNA degradation
NSC_scaffold_contig579-589	676601	676602	0.73	0.69	0.66	0.7	0.55	0.00622	-0.18		0.636667	0.76	0.586667	0.636667	0.63		NSC_03870	ko:K12600	superkiller protein 3	RNA degradation
NSC_scaffold_ontig562c-575-591	526954	526955	0.72	0.65	0.6	0.64	0.59	0.005167	-0.13		0.62	0.673333	0.656667	0.606667	0.603333		NSC_03132	ko:K12591	exosome complex exonuclease RRP6 [EC:3.1.13.-]	RNA degradation
NSC_scaffold_contig579-589	435661	435662	0.68	0.55	0.64	0.59	0.53	0.001639	-0.15		0.52	0.536667	0.593333	0.61	0.63		NSC_03761	ko:K12596	poly(A) RNA polymerase	RNA degradation
NSC_scaffold_contig599	1333464	1333465	0.26	0.17	0.17	0.08	0.08	0.004834	-0.18		0.226667	0.166667	0.14	0.13	0.17		NSC_00608	ko:K12580	CCR4-NOT transcription complex subunit 3	RNA degradation
NSC_scaffold_contig599	1310338	1310339	0.94	0.9	0.93	0.85	0.82	0.006533	-0.12		0.876667	0.906667	0.896667	0.823333	0.833333		NSC_00602	ko:K03018	DNA-directed RNA polymerase III subunit RPC1 [EC:2.7.7.6]	RNA polymerase
NSC_scaffold_contig599	1310350	1310351	0.93	0.83	0.89	0.84	0.83	0.001921	-0.1		0.83	0.906667	0.836667	0.826667	0.856667		NSC_00602	ko:K03018	DNA-directed RNA polymerase III subunit RPC1 [EC:2.7.7.6]	RNA polymerase
NSC_scaffold_ontig562c-575-591	767307	767308	0.89	0.86	0.89	0.91	0.79	0.00602	-0.1		0.863333	0.906667	0.873333	0.876667	0.883333		NSC_03243	ko:K03027	DNA-directed RNA polymerases I and III subunit RPAC1	RNA polymerase
NSC_scaffold_contig565	11170	11171	0.82	0.77	0.8	0.79	0.69	0.000458	-0.13		0.756667	0.79	0.78	0.753333	0.796667		NSC_06590	ko:K03025	DNA-directed RNA polymerase III subunit RPC6	RNA polymerase
NSC_scaffold_contig598	899526	899527	0.74	0.83	0.73	0.64	0.61	0.004899	-0.13		0.723333	0.78	0.703333	0.67	0.726667		NSC_01699	ko:K03018	DNA-directed RNA polymerase III subunit RPC1 [EC:2.7.7.6]	RNA polymerase
NSC_scaffold_contig597	100547	100548	0.39	0.33	0.37	0.23	0.24	0.002243	-0.15		0.32	0.273333	0.336667	0.3	0.316667		NSC_01967	ko:K03010	DNA-directed RNA polymerase II subunit RPB2 [EC:2.7.7.6]	RNA polymerase
NSC_scaffold_contig597	101633	101634	0.13	0.05	0.07	0.08	0.03	0.000785	-0.1		0.0533333	0.0466667	0.0866667	0.106667	0.0833333		NSC_01967	ko:K03010	DNA-directed RNA polymerase II subunit RPB2 [EC:2.7.7.6]	RNA polymerase
NSC_scaffold_contig587-553c	74466	74467	0.92	0.83	0.87	0.89	0.81	0.006185	-0.12		0.823333	0.846667	0.84	0.846667	0.86		NSC_04940	ko:K03240	translation initiation factor eIF-2B subunit epsilon	RNA transport
NSC_scaffold_contig599	996540	996541	0.92	0.9	0.92	0.94	0.82	0.003442	-0.1		0.87	0.866667	0.86	0.823333	0.876667		NSC_00461	ko:K13129	survival motor neuron protein	RNA transport
NSC_scaffold_contig595	736984	736985	0.91	0.84	0.88	0.89	0.78	0.004899	-0.13		0.806667	0.85	0.793333	0.82	0.836667		NSC_02811	ko:K03249	translation initiation factor 3 subunit F	RNA transport
NSC_scaffold_contig595	33996	33997	0.91	0.85	0.95	0.91	0.81	0.006074	-0.1		0.84	0.876667	0.863333	0.93	0.903333		NSC_02491	ko:K03257	translation initiation factor 4A	RNA transport
NSC_scaffold_contig598	86331	86332	0.88	0.82	0.85	0.82	0.75	0.007546	-0.13		0.813333	0.8	0.823333	0.833333	0.786667		NSC_01352	ko:K03254	translation initiation factor 3 subunit A	RNA transport
NSC_scaffold_contig593-552c	243795	243796	0.85	0.76	0.65	0.61	0.58	0.003868	-0.26		0.636667	0.7	0.66	0.633333	0.65		NSC_04311	ko:K12160	small ubiquitin-related modifier	RNA transport
NSC_scaffold_contig598	87645	87646	0.84	0.78	0.86	0.83	0.68	0.003994	-0.16		0.81	0.81	0.806667	0.753333	0.853333		NSC_01352	ko:K03254	translation initiation factor 3 subunit A	RNA transport
NSC_scaffold_contig567-545c	36155	36156	0.84	0.85	0.84	0.71	0.72	0.009844	-0.12		0.69	0.826667	0.79	0.67	0.81		NSC_06549	ko:K14326	regulator of nonsense transcripts 1 [EC:3.6.4.-]	RNA transport
NSC_scaffold_contig595	34020	34021	0.83	0.79	0.81	0.79	0.7	0.001244	-0.13		0.733333	0.766667	0.763333	0.756667	0.86		NSC_02491	ko:K03257	translation initiation factor 4A	RNA transport
NSC_scaffold_contig595	737179	737180	0.82	0.69	0.7	0.63	0.56	0.002853	-0.26		0.743333	0.683333	0.75	0.65	0.653333		NSC_02811	ko:K03249	translation initiation factor 3 subunit F	RNA transport
NSC_scaffold_contig599	421416	421417	0.82	0.81	0.77	0.85	0.72	0.002717	-0.1		0.796667	0.783333	0.733333	0.736667	0.8		NSC_00187	ko:K00784	ribonuclease Z [EC:3.1.26.11]	RNA transport
NSC_scaffold_contig583	138812	138813	0.81	0.73	0.74	0.76	0.65	0.000255	-0.16		0.74	0.76	0.75	0.8	0.71		NSC_05762	ko:K03253	translation initiation factor 3 subunit B	RNA transport
NSC_scaffold_contig588	115159	115160	0.78	0.75	0.76	0.71	0.67	0.009206	-0.11		0.75	0.726667	0.76	0.713333	0.703333		NSC_04776	ko:K14303	nuclear pore complex protein Nup160	RNA transport
NSC_scaffold_contig561	12353	12354	0.76	0.73	0.71	0.68	0.6	0.004926	-0.16		0.756667	0.74	0.746667	0.706667	0.68		NSC_06684	ko:K14306	nuclear pore complex protein Nup62	RNA transport
NSC_scaffold_contig597	1012946	1012947	0.76	0.68	0.67	0.69	0.6	0.00805	-0.16		0.7	0.693333	0.633333	0.766667	0.723333		NSC_02372	ko:K14310	nuclear pore complex protein Nup205	RNA transport
NSC_scaffold_contig593-552c	499837	499838	0.73	0.71	0.7	0.63	0.62	0.003016	-0.11		0.7	0.723333	0.676667	0.616667	0.576667		NSC_04429	ko:K03251	translation initiation factor 3 subunit D	RNA transport
NSC_scaffold_contig582	18944	18945	0.71	0.66	0.74	0.69	0.58	0.004182	-0.13		0.66	0.766667	0.716667	0.726667	0.693333		NSC_05573	ko:K14317	nuclear pore complex protein Nup214	RNA transport
NSC_scaffold_contig597	346132	346133	0.56	0.6	0.56	0.49	0.41	0.001898	-0.15		0.486667	0.553333	0.523333	0.48	0.433333		NSC_02082	ko:K13133	gem associated protein 5	RNA transport
NSC_scaffold_contig590	99028	99029	0.45	0.45	0.43	0.35	0.3	0.001898	-0.15		0.41	0.353333	0.426667	0.41	0.383333		NSC_04537	ko:K09291	nucleoprotein TPR	RNA transport
NSC_scaffold_contig597	1199832	1199833	0.28	0.14	0.25	0.19	0.15	0.006672	-0.13		0.19	0.17	0.156667	0.16	0.216667		NSC_02452	ko:K14297	nuclear pore complex protein Nup98-Nup96	RNA transport
NSC_scaffold_contig567-545c	37061	37062	0.16	0.08	0.18	0.16	0.05	0.000309	-0.11		0.13	0.133333	0.08	0.136667	0.116667		NSC_06549	ko:K14326	regulator of nonsense transcripts 1 [EC:3.6.4.-]	RNA transport
NSC_scaffold_contig584	138042	138043	0.92	0.8	0.87	0.88	0.78	0.004952	-0.14		0.803333	0.873333	0.853333	0.88	0.863333		NSC_05316	ko:K20282	GRIP and coiled-coil domain-containing protein 2	Salmonella infection
NSC_scaffold_contig582	165613	165614	0.91	0.86	0.9	0.88	0.8	0.003699	-0.1		0.83	0.866667	0.83	0.86	0.83		NSC_05636	ko:K20282	GRIP and coiled-coil domain-containing protein 2	Salmonella infection
NSC_scaffold_contig588	84360	84361	0.19	0.14	0.16	0.15	0.09	0.009411	-0.1		0.186667	0.156667	0.133333	0.186667	0.103333		NSC_04763	ko:K20282	GRIP and coiled-coil domain-containing protein 2	Salmonella infection
NSC_scaffold_contig588	130177	130178	0.81	0.79	0.78	0.72	0.66	0.002919	-0.14		0.763333	0.78	0.716667	0.773333	0.74		NSC_04782	ko:K01874	methionyl-tRNA synthetase [EC:6.1.1.10]	Selenocompound metabolism
NSC_scaffold_contig598	529268	529269	0.58	0.6	0.59	0.5	0.46	0.006146	-0.12		0.603333	0.563333	0.556667	0.63	0.526667		NSC_01551	ko:K01874	methionyl-tRNA synthetase [EC:6.1.1.10]	Selenocompound metabolism
NSC_scaffold_ontig562c-575-591	510100	510101	0.5	0.49	0.47	0.45	0.4	0.008035	-0.1		0.45	0.443333	0.43	0.483333	0.453333		NSC_03125	ko:K11717	cysteine desulfurase / selenocysteine lyase [EC:2.8.1.7 4.4.1.16]	Selenocompound metabolism
NSC_scaffold_contig599	475606	475607	0.82	0.8	0.81	0.78	0.72	0.009535	-0.11		0.796667	0.86	0.776667	0.763333	0.796667		NSC_00215	ko:K08517	vesicle transport protein SEC22	SNARE interactions in vesicular transport
NSC_scaffold_contig599	248931	248932	0.75	0.8	0.7	0.7	0.56	0.001008	-0.19		0.65	0.716667	0.653333	0.666667	0.656667		NSC_00109	ko:K08497	protein transport protein SEC20	SNARE interactions in vesicular transport
NSC_scaffold_contig590	4219	4220	0.66	0.54	0.64	0.53	0.48	0.001537	-0.19		0.566667	0.54	0.483333	0.543333	0.53		NSC_04490	ko:K08507	unconventional SNARE in the endoplasmic reticulum protein 1	SNARE interactions in vesicular transport
NSC_scaffold_contig596-571c	63332	63333	0.91	0.85	0.88	0.84	0.79	0.008581	-0.12		0.903333	0.88	0.906667	0.933333	0.833333		NSC_00729	ko:K12890	splicing factor arginine/serine-rich 1	Spliceosome
NSC_scaffold_contig596-571c	63325	63326	0.91	0.85	0.85	0.88	0.81	0.006478	-0.1		0.863333	0.87	0.896667	0.936667	0.81		NSC_00729	ko:K12890	splicing factor arginine/serine-rich 1	Spliceosome
NSC_scaffold_contig597	372078	372079	0.86	0.83	0.88	0.9	0.76	0.00824	-0.1		0.77	0.79	0.813333	0.866667	0.813333		NSC_02093	ko:K12811	ATP-dependent RNA helicase DDX46/PRP5 [EC:3.6.4.13]	Spliceosome
NSC_scaffold_ontig562c-575-591	451241	451242	0.83	0.8	0.82	0.82	0.69	0.009662	-0.13		0.83	0.836667	0.8	0.806667	0.783333		NSC_03096	ko:K12867	pre-mRNA-splicing factor SYF1	Spliceosome
NSC_scaffold_contig585	3868	3869	0.8	0.75	0.8	0.71	0.69	0.006584	-0.11		0.7	0.7	0.73	0.75	0.69		NSC_05932	ko:K12816	pre-mRNA-processing factor 17	Spliceosome
NSC_scaffold_contig581	171624	171625	0.76	0.69	0.7	0.59	0.56	0.006381	-0.2		0.673333	0.66	0.643333	0.683333	0.703333		NSC_05891	ko:K12823	ATP-dependent RNA helicase DDX5/DBP2 [EC:3.6.4.13]	Spliceosome
NSC_scaffold_contig587-553c	295279	295280	0.75	0.8	0.83	0.67	0.64	0.008161	-0.11		0.803333	0.773333	0.696667	0.7	0.71		NSC_05044	ko:K11092	U2 small nuclear ribonucleoprotein A'	Spliceosome
NSC_scaffold_contig595	781263	781264	0.74	0.74	0.77	0.68	0.63	0.008296	-0.11		0.76	0.616667	0.753333	0.623333	0.696667		NSC_02835	ko:K12864	beta-catenin-like protein 1	Spliceosome
NSC_scaffold_contig555-550-574	93604	93605	0.66	0.58	0.58	0.55	0.54	0.006696	-0.12		0.573333	0.536667	0.566667	0.566667	0.543333		NSC_06189	ko:K12818	ATP-dependent RNA helicase DHX8/PRP22 [EC:3.6.4.13]	Spliceosome
NSC_scaffold_contig596-571c	265356	265357	0.64	0.63	0.61	0.55	0.54	0.003602	-0.1		0.62	0.64	0.556667	0.566667	0.58		NSC_00807	ko:K12856	pre-mRNA-processing factor 8	Spliceosome
NSC_scaffold_contig594	683219	683220	0.6	0.54	0.5	0.49	0.44	0.000119	-0.16		0.553333	0.643333	0.593333	0.553333	0.546667		NSC_03571	ko:K09567	peptidyl-prolyl isomerase H (cyclophilin H) [EC:5.2.1.8]	Spliceosome
NSC_scaffold_contig597	217525	217526	0.6	0.63	0.59	0.57	0.47	0.009436	-0.13		0.556667	0.603333	0.596667	0.536667	0.596667		NSC_02021	ko:K11092	U2 small nuclear ribonucleoprotein A'	Spliceosome
NSC_scaffold_contig597	662262	662263	0.57	0.55	0.54	0.57	0.44	0.009819	-0.13		0.526667	0.576667	0.576667	0.483333	0.513333		NSC_02212	ko:K12839	survival of motor neuron-related-splicing factor 30	Spliceosome
NSC_scaffold_contig597	662262	662263	0.57	0.55	0.54	0.57	0.44	0.009819	-0.13		0.526667	0.576667	0.576667	0.483333	0.513333		NSC_02213	ko:K11094	U2 small nuclear ribonucleoprotein B''	Spliceosome
NSC_scaffold_contig598	141890	141891	0.41	0.34	0.34	0.31	0.22	0.007563	-0.2		0.29	0.316667	0.323333	0.276667	0.266667		NSC_01378	ko:K12819	pre-mRNA-processing factor SLU7	Spliceosome
NSC_scaffold_contig583	217828	217829	0.87	0.88	0.87	0.82	0.77	0.008497	-0.11		0.86	0.87	0.866667	0.866667	0.876667		NSC_05799	ko:K07024	sucrose-6-phosphatase [EC:3.1.3.24]	Starch and sucrose metabolism
NSC_scaffold_contig583	218355	218356	0.84	0.82	0.81	0.73	0.74	0.005397	-0.1		0.78	0.803333	0.773333	0.78	0.836667		NSC_05799	ko:K07024	sucrose-6-phosphatase [EC:3.1.3.24]	Starch and sucrose metabolism
NSC_scaffold_contig579-589	179384	179385	0.81	0.73	0.72	0.73	0.63	0.000936	-0.18		0.726667	0.723333	0.716667	0.7	0.683333		NSC_03665	ko:K00706	1 3-beta-glucan synthase [EC:2.4.1.34]	Starch and sucrose metabolism
NSC_scaffold_contig595	382534	382535	0.79	0.77	0.71	0.68	0.68	0.002413	-0.11		0.77	0.756667	0.743333	0.733333	0.746667		NSC_02646	ko:K06896	maltose 6'-phosphate phosphatase [EC:3.1.3.90]	Starch and sucrose metabolism
NSC_scaffold_contig579-589	201081	201082	0.77	0.67	0.7	0.64	0.63	0.00268	-0.15		0.683333	0.626667	0.733333	0.656667	0.696667		NSC_03673	ko:K16055	trehalose 6-phosphate synthase/phosphatase [EC:2.4.1.15 3.1.3.12]	Starch and sucrose metabolism
NSC_scaffold_contig582	2711	2712	0.69	0.65	0.62	0.56	0.53	0.002861	-0.16		0.67	0.65	0.643333	0.596667	0.613333		NSC_05568	ko:K00703	starch synthase [EC:2.4.1.21]	Starch and sucrose metabolism
NSC_scaffold_contig583	222781	222782	0.86	0.79	0.85	0.87	0.71	0.009375	-0.15		0.766667	0.796667	0.823333	0.836667	0.843333		NSC_05802	ko:K15290	synaptotagmin-1	Synaptic vesicle cycle
NSC_scaffold_contig599	453047	453048	0.63	0.67	0.63	0.57	0.52	0.007625	-0.11		0.62	0.64	0.62	0.59	0.61		NSC_00202	ko:K15290	synaptotagmin-1	Synaptic vesicle cycle
NSC_scaffold_contig555-550-574	78671	78672	0.78	0.75	0.7	0.71	0.62	0.001947	-0.16		0.71	0.7	0.69	0.67	0.683333		NSC_06182	ko:K00019	3-hydroxybutyrate dehydrogenase [EC:1.1.1.30]	Synthesis and degradation of ketone bodies
NSC_scaffold_contig563	48332	48333	0.84	0.83	0.85	0.83	0.73	0.002937	-0.11		0.873333	0.853333	0.81	0.796667	0.78		NSC_06649	ko:K03526	(E)-4-hydroxy-3-methylbut-2-enyl-diphosphate synthase [EC:1.17.7.1 1.17.7.3]	Terpenoid backbone biosynthesis
NSC_scaffold_contig573	43446	43447	0.83	0.85	0.82	0.82	0.68	0.000775	-0.15		0.8	0.803333	0.8	0.826667	0.726667		NSC_06340	ko:K00787	farnesyl diphosphate synthase [EC:2.5.1.1 2.5.1.10]	Terpenoid backbone biosynthesis
NSC_scaffold_contig583	72749	72750	0.79	0.66	0.75	0.74	0.64	0.000326	-0.15		0.71	0.713333	0.746667	0.6	0.63		NSC_05735	ko:K19177	dehydrodolichyl diphosphate syntase complex subunit NUS1 [EC:2.5.1.87]	Terpenoid backbone biosynthesis
NSC_scaffold_contig583	44080	44081	0.69	0.59	0.61	0.64	0.47	0.007257	-0.22		0.65	0.616667	0.603333	0.55	0.536667		NSC_05719	ko:K13789	geranylgeranyl diphosphate synthase type II [EC:2.5.1.1 2.5.1.10 2.5.1.29]	Terpenoid backbone biosynthesis
NSC_scaffold_contig583	65451	65452	0.66	0.68	0.63	0.64	0.53	0.000952	-0.13		0.623333	0.7	0.653333	0.563333	0.6		NSC_05729	ko:K14066	geranyl diphosphate synthase [EC:2.5.1.1]	Terpenoid backbone biosynthesis
NSC_scaffold_contig595	563800	563801	0.52	0.47	0.46	0.43	0.32	0.001496	-0.2		0.436667	0.37	0.39	0.42	0.38		NSC_02729	ko:K08534	RAR-related orphan receptor gamma	Th17 cell differentiation
NSC_scaffold_contig599	243083	243084	0.91	0.75	0.74	0.77	0.72	0.007339	-0.19		0.76	0.723333	0.77	0.766667	0.77		NSC_00106	ko:K17797	mitochondrial inner membrane protein COX18	Thermogenesis
NSC_scaffold_contig597	851858	851859	0.9	0.87	0.84	0.84	0.75	0.001652	-0.15		0.846667	0.86	0.81	0.846667	0.816667		NSC_02295	ko:K09008	NADH dehydrogenase [ubiquinone] 1 alpha subcomplex assembly factor 3	Thermogenesis
NSC_scaffold_contig598	892205	892206	0.88	0.83	0.86	0.85	0.74	0.001757	-0.14		0.836667	0.786667	0.833333	0.796667	0.763333		NSC_01695	ko:K11649	SWI/SNF related-matrix-associated actin-dependent regulator of chromatin subfamily C	Thermogenesis
NSC_scaffold_contig557	18930	18931	0.86	0.82	0.81	0.74	0.7	0.007612	-0.16		0.83	0.776667	0.786667	0.773333	0.753333		NSC_06709	ko:K15601	lysine-specific demethylase 3 [EC:1.14.11.-]	Thermogenesis
NSC_scaffold_contig599	732293	732294	0.85	0.78	0.8	0.86	0.7	0.007246	-0.15		0.81	0.73	0.716667	0.786667	0.75		NSC_00330	ko:K11650	SWI/SNF-related matrix-associated actin-dependent regulator of chromatin subfamily D	Thermogenesis
NSC_scaffold_contig596-571c	1127078	1127079	0.84	0.79	0.81	0.77	0.66	0.004834	-0.18		0.706667	0.713333	0.703333	0.813333	0.73		NSC_01169	ko:K18163	NADH dehydrogenase [ubiquinone] 1 alpha subcomplex assembly factor 6	Thermogenesis
NSC_scaffold_contig594	357194	357195	0.84	0.74	0.81	0.78	0.72	0.003159	-0.12		0.79	0.736667	0.743333	0.783333	0.78		NSC_03418	ko:K18159	NADH dehydrogenase [ubiquinone] 1 alpha subcomplex assembly factor 1	Thermogenesis
NSC_scaffold_contig579-589	221927	221928	0.82	0.8	0.81	0.76	0.7	0.008318	-0.12		0.786667	0.773333	0.75	0.766667	0.786667		NSC_03681	ko:K11340	actin-like protein 6A	Thermogenesis
NSC_scaffold_contig599	886429	886430	0.78	0.76	0.81	0.75	0.57	0.00495	-0.21		0.74	0.696667	0.706667	0.72	0.71		NSC_00403	ko:K18177	cytochrome c oxidase assembly factor 4	Thermogenesis
NSC_scaffold_contig596-571c	1151468	1151469	0.73	0.69	0.66	0.68	0.62	0.007763	-0.12		0.74	0.696667	0.746667	0.77	0.776667		NSC_01179	ko:K11450	lysine-specific histone demethylase 1A [EC:1.-.-.-]	Thermogenesis
NSC_scaffold_contig599	733523	733524	0.69	0.76	0.58	0.51	0.55	0.009288	-0.14		0.673333	0.7	0.686667	0.643333	0.636667		NSC_00330	ko:K11650	SWI/SNF-related matrix-associated actin-dependent regulator of chromatin subfamily D	Thermogenesis
NSC_scaffold_contig594	357140	357141	0.67	0.63	0.57	0.55	0.55	0.002662	-0.12		0.613333	0.663333	0.633333	0.593333	0.63		NSC_03418	ko:K18159	NADH dehydrogenase [ubiquinone] 1 alpha subcomplex assembly factor 1	Thermogenesis
NSC_scaffold_contig582	126458	126459	0.4	0.31	0.43	0.33	0.29	0.00537	-0.11		0.41	0.396667	0.41	0.35	0.326667		NSC_05619	ko:K18182	cytochrome c oxidase assembly protein subunit 16	Thermogenesis
NSC_scaffold_contig596-571c	422049	422050	0.91	0.86	0.86	0.88	0.79	0.008596	-0.11		0.84	0.88	0.876667	0.856667	0.863333		NSC_00876	ko:K17902	TBC1 domain family member 4	Thyroid hormone signaling pathway
NSC_scaffold_ontig562c-575-591	404884	404885	0.78	0.79	0.76	0.75	0.68	0.001313	-0.1		0.733333	0.78	0.66	0.773333	0.69		NSC_03075	ko:K15156	mediator of RNA polymerase II transcription subunit 14	Thyroid hormone signaling pathway
NSC_scaffold_contig597	206422	206423	0.79	0.79	0.74	0.75	0.66	0.003198	-0.13		0.73	0.79	0.763333	0.746667	0.736667		NSC_02015	ko:K15188	cyclin T	Transcriptional misregulation in cancer
NSC_scaffold_contig567-545c	50599	50600	0.79	0.71	0.73	0.76	0.67	5e-05	-0.12		0.72	0.773333	0.703333	0.65	0.686667		NSC_06557	ko:K15188	cyclin T	Transcriptional misregulation in cancer
NSC_scaffold_contig592-558c-549c-548c-566	42450	42451	0.46	0.33	0.38	0.28	0.36	0.000978	-0.1		0.366667	0.333333	0.346667	0.373333	0.34		NSC_03908	ko:K06532	prominin 1	Transcriptional misregulation in cancer
NSC_scaffold_contig568-546-580	197792	197793	0.82	0.77	0.79	0.75	0.63	0.006122	-0.19		0.713333	0.773333	0.753333	0.656667	0.663333		NSC_05182	ko:K07778	two-component system NarL family sensor histidine kinase DesK [EC:2.7.13.3]	Two-component system
NSC_scaffold_contig592-558c-549c-548c-566	16364	16365	0.8	0.75	0.76	0.72	0.69	0.006251	-0.11		0.71	0.693333	0.67	0.753333	0.74		NSC_03891	ko:K11621	lia operon protein LiaG	Two-component system
NSC_scaffold_contig597	945688	945689	0.79	0.71	0.76	0.59	0.59	0.00495	-0.21		0.7	0.67	0.656667	0.643333	0.623333		NSC_02337	ko:K07646	two-component system OmpR family sensor histidine kinase KdpD [EC:2.7.13.3]	Two-component system
NSC_scaffold_ontig562c-575-591	696925	696926	0.7	0.65	0.72	0.55	0.55	0.003851	-0.15		0.703333	0.64	0.616667	0.616667	0.656667		NSC_03210	ko:K07713	two-component system NtrC family response regulator HydG	Two-component system
NSC_scaffold_contig582	126458	126459	0.4	0.31	0.43	0.33	0.29	0.00537	-0.11		0.41	0.396667	0.41	0.35	0.326667		NSC_05620	ko:K07165	transmembrane sensor	Two-component system
NSC_scaffold_contig579-589	381548	381549	0.89	0.88	0.78	0.86	0.79	0.006556	-0.11		0.773333	0.793333	0.846667	0.82	0.883333		NSC_03735	ko:K16384	polyene macrolide polyketide synthase	Type I polyketide structures
NSC_scaffold_contig579-589	378943	378944	0.71	0.76	0.75	0.7	0.58	0.002653	-0.14		0.65	0.736667	0.633333	0.656667	0.676667		NSC_03735	ko:K16384	polyene macrolide polyketide synthase	Type I polyketide structures
NSC_scaffold_contig579-589	336568	336569	0.7	0.56	0.61	0.6	0.54	0.004242	-0.16		0.67	0.716667	0.68	0.6	0.68		NSC_03734	ko:K16420	rapamycin polyketide synthase A/B/C	Type I polyketide structures
NSC_scaffold_contig579-589	340013	340014	0.39	0.37	0.33	0.33	0.26	0.004399	-0.14		0.353333	0.33	0.343333	0.326667	0.313333		NSC_03734	ko:K16420	rapamycin polyketide synthase A/B/C	Type I polyketide structures
NSC_scaffold_contig579-589	374181	374182	0.38	0.38	0.34	0.36	0.24	0.007859	-0.14		0.373333	0.353333	0.386667	0.376667	0.3		NSC_03735	ko:K16384	polyene macrolide polyketide synthase	Type I polyketide structures
NSC_scaffold_contig599	1013700	1013701	0.92	0.79	0.8	0.8	0.72	0.006631	-0.2		0.863333	0.84	0.806667	0.81	0.8		NSC_00468	ko:K10590	E3 ubiquitin-protein ligase TRIP12 [EC:2.3.2.26]	Ubiquitin mediated proteolysis
NSC_scaffold_contig596-571c	331880	331881	0.92	0.85	0.86	0.89	0.77	0.009514	-0.15		0.806667	0.843333	0.883333	0.88	0.886667		NSC_00834	ko:K10575	ubiquitin-conjugating enzyme E2 G1 [EC:2.3.2.23]	Ubiquitin mediated proteolysis
NSC_scaffold_contig593-552c	251447	251448	0.87	0.79	0.8	0.76	0.69	0.002032	-0.17		0.793333	0.716667	0.79	0.803333	0.82		NSC_04315	ko:K10597	ubiquitin conjugation factor E4 B [EC:2.3.2.27]	Ubiquitin mediated proteolysis
NSC_scaffold_contig595	119397	119398	0.86	0.83	0.82	0.87	0.72	0.000944	-0.14		0.803333	0.77	0.79	0.84	0.793333		NSC_02534	ko:K10573	ubiquitin-conjugating enzyme E2 A [EC:2.3.2.23]	Ubiquitin mediated proteolysis
NSC_scaffold_contig597	891691	891692	0.8	0.77	0.77	0.8	0.69	0.006185	-0.12		0.82	0.796667	0.76	0.8	0.796667		NSC_02315	ko:K10260	F-box and WD-40 domain protein 7	Ubiquitin mediated proteolysis
NSC_scaffold_contig593-552c	254424	254425	0.75	0.71	0.75	0.6	0.55	0.000711	-0.19		0.633333	0.703333	0.706667	0.67	0.713333		NSC_04315	ko:K10597	ubiquitin conjugation factor E4 B [EC:2.3.2.27]	Ubiquitin mediated proteolysis
NSC_scaffold_ontig562c-575-591	141670	141671	0.65	0.7	0.63	0.67	0.49	0.008347	-0.16		0.633333	0.623333	0.696667	0.653333	0.556667		NSC_02958	ko:K10592	E3 ubiquitin-protein ligase HUWE1 [EC:2.3.2.26]	Ubiquitin mediated proteolysis
NSC_scaffold_contig599	1095593	1095594	0.58	0.54	0.54	0.6	0.48	0.009411	-0.1		0.536667	0.523333	0.55	0.493333	0.49		NSC_00500	ko:K04706	E3 SUMO-protein ligase PIAS1 [EC:2.3.2.-]	Ubiquitin mediated proteolysis
NSC_scaffold_contig596-571c	1395094	1395095	0.47	0.41	0.47	0.37	0.34	0.005585	-0.13		0.393333	0.483333	0.456667	0.37	0.423333		NSC_01286	ko:K10260	F-box and WD-40 domain protein 7	Ubiquitin mediated proteolysis
NSC_scaffold_contig579-589	609646	609647	0.75	0.74	0.69	0.68	0.6	0.000654	-0.14		0.706667	0.716667	0.78	0.653333	0.756667		NSC_03841	ko:K01653	acetolactate synthase I/III small subunit [EC:2.2.1.6]	Valine, leucine and isoleucine biosynthesis
NSC_scaffold_contig592-558c-549c-548c-566	66988	66989	0.92	0.84	0.88	0.92	0.83	0.006855	-0.1		0.843333	0.836667	0.816667	0.833333	0.866667		NSC_03920	ko:K00166	2-oxoisovalerate dehydrogenase E1 component alpha subunit [EC:1.2.4.4]	Valine, leucine and isoleucine degradation
NSC_scaffold_contig584	320502	320503	0.9	0.82	0.88	0.84	0.78	0.007777	-0.13		0.826667	0.76	0.853333	0.863333	0.863333		NSC_05413	ko:K01847	methylmalonyl-CoA mutase [EC:5.4.99.2]	Valine, leucine and isoleucine degradation
NSC_scaffold_contig584	319987	319988	0.86	0.86	0.78	0.77	0.75	0.007763	-0.12		0.776667	0.78	0.803333	0.796667	0.776667		NSC_05413	ko:K01847	methylmalonyl-CoA mutase [EC:5.4.99.2]	Valine, leucine and isoleucine degradation
NSC_scaffold_contig583	22428	22429	0.53	0.53	0.54	0.47	0.37	0.000935	-0.16		0.573333	0.53	0.473333	0.463333	0.44		NSC_05707	ko:K00263	leucine dehydrogenase [EC:1.4.1.9]	Valine, leucine and isoleucine degradation
NSC_scaffold_contig599	209303	209304	0.32	0.37	0.27	0.26	0.21	0.003772	-0.11		0.27	0.283333	0.283333	0.28	0.23		NSC_00089	ko:K05528	alpha 1 6-mannosyltransferase [EC:2.4.1.232]	Various types of N-glycan biosynthesis
NSC_scaffold_contig596-571c	433941	433942	0.88	0.78	0.79	0.86	0.73	0.002919	-0.14		0.76	0.813333	0.81	0.79	0.84		NSC_00882	ko:K13248	pyridoxal phosphate phosphatase PHOSPHO2 [EC:3.1.3.74]	Vitamin B6 metabolism
NSC_scaffold_contig596-571c	434812	434813	0.84	0.81	0.79	0.77	0.71	0.003351	-0.13		0.803333	0.83	0.8	0.766667	0.806667		NSC_00882	ko:K13248	pyridoxal phosphate phosphatase PHOSPHO2 [EC:3.1.3.74]	Vitamin B6 metabolism
NSC_scaffold_contig596-571c	434477	434478	0.71	0.69	0.71	0.67	0.61	0.001921	-0.1		0.666667	0.646667	0.676667	0.683333	0.706667		NSC_00882	ko:K13248	pyridoxal phosphate phosphatase PHOSPHO2 [EC:3.1.3.74]	Vitamin B6 metabolism
NSC_scaffold_contig590	444652	444653	0.79	0.79	0.78	0.85	0.65	0.005609	-0.14		0.84	0.823333	0.753333	0.823333	0.77		NSC_04688	ko:K14618	cyanocobalamin reductase (cyanide-eliminating) / alkylcobalamin dealkylase [EC:1.16.1.6 2.5.1.151]	Vitamin digestion and absorption
NSC_scaffold_contig596-571c	1429413	1429414	0.97	0.91	0.93	0.9	0.87	2.9e-05	-0.1		0.876667	0.96	0.86	0.88	0.876667		NSC_01303_T
NSC_scaffold_contig584	180915	180916	0.97	0.91	0.93	0.92	0.87	0.001313	-0.1		0.923333	0.93	0.946667	0.926667	0.94		NSC_05333_T
NSC_scaffold_contig593-552c	310906	310907	0.96	0.88	0.91	0.88	0.82	0.000204	-0.14		0.843333	0.886667	0.84	0.84	0.833333		NSC_04343	ko:K06174	ATP-binding cassette sub-family E member 1
NSC_scaffold_ontig562c-575-591	263385	263386	0.96	0.89	0.92	0.93	0.83	0.006214	-0.13		0.86	0.943333	0.926667	0.926667	0.87		NSC_03015	ko:K11493	regulator of chromosome condensation
NSC_scaffold_contig593-552c	445470	445471	0.96	0.97	0.91	0.91	0.84	0.006533	-0.12		0.9	0.9	0.93	0.886667	0.89		NSC_04404	ko:K14794	ribosomal RNA-processing protein 12
NSC_scaffold_contig597	55014	55015	0.96	0.93	0.91	0.9	0.85	2e-05	-0.11		0.86	0.91	0.866667	0.88	0.896667		NSC_01942	ko:K20196	kinesin family member 3B
NSC_scaffold_contig577	191401	191402	0.95	0.91	0.9	0.93	0.78	0.009122	-0.17		0.856667	0.856667	0.846667	0.92	0.826667		NSC_06313	ko:K15203	general transcription factor 3C polypeptide 6
NSC_scaffold_contig584	232716	232717	0.95	0.96	0.97	0.95	0.85	0.001026	-0.11		0.913333	0.873333	0.926667	0.916667	0.913333		NSC_05361	ko:K08776	puromycin-sensitive aminopeptidase [EC:3.4.11.-]
NSC_scaffold_contig592-558c-549c-548c-566	484884	484885	0.95	0.91	0.94	0.85	0.86	0.005749	-0.1		0.853333	0.9	0.853333	0.833333	0.873333		NSC_04110_T
NSC_scaffold_contig599	765116	765117	0.94	0.91	0.85	0.8	0.75	0.003306	-0.18		0.82	0.893333	0.876667	0.773333	0.823333		NSC_00341_T
NSC_scaffold_contig599	765116	765117	0.94	0.91	0.85	0.8	0.75	0.003306	-0.18		0.82	0.893333	0.876667	0.773333	0.823333		NSC_00342	ko:K14864	tRNA (cytidine32/guanosine34-2'-O)-methyltransferase [EC:2.1.1.205]
NSC_scaffold_contig595	28599	28600	0.94	0.91	0.95	0.92	0.77	0.008731	-0.17		0.893333	0.89	0.93	0.92	0.936667		NSC_02485	ko:K03155	timeless
NSC_scaffold_contig596-571c	42926	42927	0.94	0.89	0.92	0.89	0.83	2e-05	-0.11		0.9	0.866667	0.85	0.873333	0.84		NSC_00719	ko:K11366	ubiquitin carboxyl-terminal hydrolase 22/27/51 [EC:3.4.19.12]
NSC_scaffold_contig587-553c	269183	269184	0.93	0.83	0.87	0.89	0.76	0.000337	-0.17		0.873333	0.776667	0.83	0.843333	0.86		NSC_05033	ko:K15271	ATP-dependent DNA helicase HFM1/MER3 [EC:3.6.4.12]
NSC_scaffold_contig595	304075	304076	0.93	0.86	0.91	0.89	0.77	0.009807	-0.16		0.833333	0.853333	0.87	0.863333	0.9		NSC_02606	ko:K17535	serine/threonine-protein kinase TNNI3K [EC:2.7.11.1]
NSC_scaffold_contig599	723611	723612	0.93	0.92	0.91	0.91	0.79	0.002156	-0.14		0.85	0.89	0.886667	0.853333	0.88		NSC_00327	ko:-	-
NSC_scaffold_contig581	56057	56058	0.93	0.88	0.88	0.89	0.79	0.002425	-0.14		0.873333	0.856667	0.86	0.803333	0.873333		NSC_05850_P
NSC_scaffold_contig599	997530	997531	0.93	0.87	0.86	0.93	0.8	0.006867	-0.13		0.85	0.866667	0.9	0.893333	0.866667		NSC_00462_P
NSC_scaffold_contig594	285155	285156	0.93	0.9	0.9	0.87	0.79	0.009662	-0.13		0.826667	0.93	0.906667	0.843333	0.9		NSC_03386	ko:-	-
NSC_scaffold_contig592-558c-549c-548c-566	59859	59860	0.93	0.95	0.87	0.93	0.81	0.001419	-0.12		0.883333	0.916667	0.896667	0.876667	0.926667		NSC_03918_P
NSC_scaffold_contig594	604454	604455	0.93	0.87	0.89	0.9	0.82	0.000309	-0.11		0.896667	0.893333	0.866667	0.863333	0.9		NSC_03535_P
NSC_scaffold_contig579-589	501492	501493	0.93	0.87	0.88	0.86	0.82	0.007422	-0.11		0.813333	0.85	0.836667	0.876667	0.836667		NSC_03796	ko:K10659	E3 ubiquitin-protein ligase MARCH4/9/11 [EC:2.3.2.27]
NSC_scaffold_contig590	415607	415608	0.93	0.89	0.92	0.92	0.82	0.007422	-0.11		0.793333	0.87	0.9	0.89	0.893333		NSC_04677_P
NSC_scaffold_contig594	250924	250925	0.93	0.88	0.89	0.9	0.82	0.00954	-0.11		0.9	0.876667	0.89	0.883333	0.93		NSC_03370_T
NSC_scaffold_contig596-571c	96907	96908	0.93	0.87	0.88	0.88	0.83	0.001494	-0.1		0.89	0.893333	0.906667	0.86	0.883333		NSC_00746_P
NSC_scaffold_contig584	56548	56549	0.92	0.92	0.97	0.91	0.79	0.004639	-0.13		0.856667	0.863333	0.893333	0.906667	0.906667		NSC_05275	ko:K04074	cell division initiation protein
NSC_scaffold_contig599	623722	623723	0.92	0.86	0.89	0.88	0.8	0.009969	-0.13		0.84	0.836667	0.786667	0.866667	0.866667		NSC_00278	ko:K08286	protein-serine/threonine kinase [EC:2.7.11.-]
NSC_scaffold_contig597	368865	368866	0.92	0.88	0.89	0.88	0.8	0.002201	-0.12		0.863333	0.91	0.816667	0.91	0.88		NSC_02091	ko:K13208	ELAV like protein 2/3/4
NSC_scaffold_contig597	368865	368866	0.92	0.88	0.89	0.88	0.8	0.002201	-0.12		0.863333	0.91	0.816667	0.91	0.88		NSC_02092	ko:K17508	protein phosphatase PTC7 [EC:3.1.3.16]
NSC_scaffold_contig579-589	263840	263841	0.92	0.8	0.87	0.88	0.79	0.007069	-0.12		0.793333	0.846667	0.823333	0.863333	0.86		NSC_03706	ko:K18060	poly(A) RNA polymerase mitochondrial [EC:2.7.7.19]
NSC_scaffold_contig594	39723	39724	0.92	0.86	0.9	0.84	0.81	0.00364	-0.11		0.843333	0.843333	0.79	0.853333	0.836667		NSC_03272	ko:K08244	alpha-glucan water dikinase [EC:2.7.9.4]
NSC_scaffold_contig588	213887	213888	0.92	0.85	0.87	0.86	0.81	0.00537	-0.11		0.9	0.896667	0.853333	0.88	0.853333		NSC_04813_P
NSC_scaffold_contig565	59718	59719	0.92	0.88	0.92	0.92	0.82	0.001921	-0.1		0.836667	0.856667	0.846667	0.896667	0.943333		NSC_06603	ko:K16569	gamma-tubulin complex component 2
NSC_scaffold_contig596-571c	1148727	1148728	0.92	0.81	0.84	0.88	0.83	0.002153	-0.1		0.83	0.783333	0.866667	0.85	0.816667		NSC_01178	ko:K16075	magnesium transporter
NSC_scaffold_contig596-571c	1148727	1148728	0.92	0.81	0.84	0.88	0.83	0.002153	-0.1		0.83	0.783333	0.866667	0.85	0.816667		NSC_01179_P
NSC_scaffold_contig598	717047	717048	0.92	0.92	0.9	0.89	0.82	0.006417	-0.1		0.863333	0.876667	0.856667	0.916667	0.873333		NSC_01624	ko:-	-
NSC_scaffold_contig594	471286	471287	0.92	0.88	0.85	0.8	0.82	0.008035	-0.1		0.826667	0.846667	0.796667	0.803333	0.79		NSC_03471_T
NSC_scaffold_contig598	385936	385937	0.91	0.81	0.85	0.76	0.69	0.007503	-0.21		0.74	0.816667	0.736667	0.786667	0.72		NSC_01482	ko:K22547	arsenate reductase [EC:1.20.4.1]
NSC_scaffold_contig555-550-574	96796	96797	0.91	0.88	0.87	0.8	0.73	0.000714	-0.18		0.783333	0.786667	0.803333	0.763333	0.823333		NSC_06190	ko:-	-
NSC_scaffold_contig594	654374	654375	0.91	0.82	0.87	0.84	0.75	0.003036	-0.16		0.836667	0.83	0.846667	0.85	0.856667		NSC_03558	ko:-	-
NSC_scaffold_contig597	260365	260366	0.91	0.83	0.91	0.85	0.74	0.009504	-0.16		0.83	0.856667	0.796667	0.853333	0.8		NSC_02044_T
NSC_scaffold_contig597	260365	260366	0.91	0.83	0.91	0.85	0.74	0.009504	-0.16		0.83	0.856667	0.796667	0.853333	0.8		NSC_02045	ko:K10768	alkylated DNA repair protein alkB homolog 6 [EC:1.14.11.-]
NSC_scaffold_contig586	229020	229021	0.91	0.88	0.88	0.88	0.77	0.00268	-0.15		0.853333	0.913333	0.856667	0.86	0.873333		NSC_05520	ko:K11380	NuA3 HAT complex component NTO1
NSC_scaffold_contig598	504149	504150	0.91	0.83	0.89	0.85	0.77	0.002425	-0.14		0.823333	0.82	0.783333	0.886667	0.873333		NSC_01538_T
NSC_scaffold_contig594	503304	503305	0.91	0.83	0.83	0.86	0.78	0.003055	-0.14		0.833333	0.866667	0.853333	0.83	0.893333		NSC_03487	ko:-	-
NSC_scaffold_contig594	503304	503305	0.91	0.83	0.83	0.86	0.78	0.003055	-0.14		0.833333	0.866667	0.853333	0.83	0.893333		NSC_03488	ko:K22761	DNA-directed primase/polymerase protein [EC:2.7.7.102 2.7.7.7]
NSC_scaffold_contig555-550-574	52474	52475	0.91	0.86	0.89	0.88	0.79	0.001724	-0.12		0.823333	0.796667	0.813333	0.89	0.84		NSC_06173	ko:-	-
NSC_scaffold_contig594	289078	289079	0.91	0.87	0.86	0.81	0.8	0.001874	-0.12		0.82	0.833333	0.806667	0.896667	0.84		NSC_03388	ko:K07277	outer membrane protein insertion porin family
NSC_scaffold_contig598	551204	551205	0.91	0.85	0.86	0.83	0.8	0.007763	-0.12		0.8	0.82	0.813333	0.883333	0.863333		NSC_01553	ko:K05016	chloride channel 7
NSC_scaffold_contig582	253465	253466	0.91	0.86	0.84	0.9	0.8	0.00089	-0.11		0.853333	0.873333	0.883333	0.9	0.88		NSC_05678	ko:K21989	calcium permeable stress-gated cation channel
NSC_scaffold_contig582	253465	253466	0.91	0.86	0.84	0.9	0.8	0.00089	-0.11		0.853333	0.873333	0.883333	0.9	0.88		NSC_05680_T
NSC_scaffold_contig586	219715	219716	0.91	0.9	0.92	0.83	0.8	0.00431	-0.11		0.836667	0.81	0.823333	0.82	0.81		NSC_05516	ko:K17338	receptor expression-enhancing protein 1/2/3/4
NSC_scaffold_contig586	219715	219716	0.91	0.9	0.92	0.83	0.8	0.00431	-0.11		0.836667	0.81	0.823333	0.82	0.81		NSC_05517	ko:K22047	mechanosensitive ion channel protein 1/2/3
NSC_scaffold_contig596-571c	781107	781108	0.91	0.9	0.88	0.86	0.81	0.006556	-0.11		0.83	0.826667	0.85	0.883333	0.876667		NSC_01023	ko:K04083	molecular chaperone Hsp33
NSC_scaffold_contig597	310937	310938	0.91	0.86	0.88	0.87	0.8	0.007182	-0.11		0.863333	0.853333	0.856667	0.84	0.856667		NSC_02066_T
NSC_scaffold_contig596-571c	422049	422050	0.91	0.86	0.86	0.88	0.79	0.008596	-0.11		0.84	0.88	0.876667	0.856667	0.863333		NSC_00877_P
NSC_scaffold_contig597	593591	593592	0.91	0.87	0.89	0.89	0.81	0.001494	-0.1		0.82	0.853333	0.85	0.863333	0.886667		NSC_02187	ko:-	-
NSC_scaffold_contig587-553c	308564	308565	0.91	0.83	0.82	0.87	0.81	0.002814	-0.1		0.813333	0.813333	0.876667	0.836667	0.846667		NSC_05047	ko:K15710	E3 ubiquitin-protein ligase SHPRH [EC:3.6.4.- 2.3.2.27]
NSC_scaffold_contig598	890062	890063	0.91	0.86	0.88	0.82	0.81	0.005098	-0.1		0.856667	0.893333	0.8	0.89	0.793333		NSC_01695_P
NSC_scaffold_contig597	776983	776984	0.9	0.84	0.81	0.81	0.69	0.007678	-0.21		0.846667	0.766667	0.726667	0.753333	0.84		NSC_02261	ko:K09892	cell division protein ZapB
NSC_scaffold_contig598	439695	439696	0.9	0.82	0.87	0.81	0.7	0.008341	-0.2		0.83	0.816667	0.82	0.833333	0.763333		NSC_01509	ko:K14835	25S rRNA (cytosine2870-C5)-methyltransferase [EC:2.1.1.310]
NSC_scaffold_contig598	439695	439696	0.9	0.82	0.87	0.81	0.7	0.008341	-0.2		0.83	0.816667	0.82	0.833333	0.763333		NSC_01511	ko:-	-
NSC_scaffold_contig598	1091802	1091803	0.9	0.8	0.79	0.84	0.73	0.000838	-0.17		0.74	0.876667	0.846667	0.846667	0.793333		NSC_01789	ko:K02331	DNA polymerase phi [EC:2.7.7.7]
NSC_scaffold_contig595	634166	634167	0.9	0.82	0.87	0.83	0.72	0.004659	-0.17		0.83	0.8	0.813333	0.85	0.93		NSC_02761_T
NSC_scaffold_contig595	634166	634167	0.9	0.82	0.87	0.83	0.72	0.004659	-0.17		0.83	0.8	0.813333	0.85	0.93		NSC_02762	ko:K22594	pogo transposable element with ZNF domain
NSC_scaffold_contig599	1113337	1113338	0.9	0.86	0.83	0.81	0.73	0.006171	-0.17		0.773333	0.763333	0.82	0.803333	0.76		NSC_00508	ko:-	-
NSC_scaffold_contig586	8591	8592	0.9	0.79	0.91	0.83	0.74	0.001773	-0.16		0.803333	0.77	0.816667	0.75	0.836667		NSC_05418	ko:-	-
NSC_scaffold_contig570	63983	63984	0.9	0.86	0.85	0.87	0.74	0.00245	-0.16		0.81	0.82	0.82	0.816667	0.796667		NSC_06495_T
NSC_scaffold_contig570	63983	63984	0.9	0.86	0.85	0.87	0.74	0.00245	-0.16		0.81	0.82	0.82	0.816667	0.796667		NSC_06496	ko:K03834	tyrosine-specific transport protein
NSC_scaffold_contig584	89260	89261	0.9	0.89	0.93	0.85	0.74	0.004338	-0.16		0.856667	0.8	0.873333	0.823333	0.86		NSC_05292	ko:K14806	ATP-dependent RNA helicase DDX31/DBP7 [EC:3.6.4.13]
NSC_scaffold_contig597	851858	851859	0.9	0.87	0.84	0.84	0.75	0.001652	-0.15		0.846667	0.86	0.81	0.846667	0.816667		NSC_02294_T
NSC_scaffold_contig568-546-580	60197	60198	0.9	0.88	0.88	0.89	0.76	0.000937	-0.14		0.833333	0.91	0.886667	0.846667	0.863333		NSC_05109	ko:K20478	golgin subfamily B member 1
NSC_scaffold_contig594	471599	471600	0.9	0.84	0.85	0.83	0.76	0.009288	-0.14		0.833333	0.806667	0.876667	0.82	0.843333		NSC_03471_T
NSC_scaffold_contig594	659849	659850	0.9	0.82	0.9	0.86	0.78	0.00302	-0.13		0.813333	0.843333	0.833333	0.886667	0.826667		NSC_03560	ko:K11798	bromodomain and WD repeat domain containing protein 1/3
NSC_scaffold_contig583	106855	106856	0.9	0.9	0.93	0.87	0.77	0.003351	-0.13		0.87	0.816667	0.92	0.88	0.91		NSC_05753	ko:K16547	protein NEDD1
NSC_scaffold_contig599	714669	714670	0.9	0.87	0.9	0.91	0.78	0.000948	-0.12		0.86	0.863333	0.806667	0.843333	0.886667		NSC_00321	ko:K03789	[ribosomal protein S18]-alanine N-acetyltransferase [EC:2.3.1.266]
NSC_scaffold_contig599	1239391	1239392	0.9	0.87	0.88	0.8	0.79	0.001051	-0.11		0.82	0.823333	0.77	0.773333	0.826667		NSC_00563_T
NSC_scaffold_contig599	1239391	1239392	0.9	0.87	0.88	0.8	0.79	0.001051	-0.11		0.82	0.823333	0.77	0.773333	0.826667		NSC_00564_P
NSC_scaffold_ontig562c-575-591	22815	22816	0.9	0.87	0.86	0.9	0.8	0.002651	-0.1		0.836667	0.86	0.843333	0.836667	0.833333		NSC_02900	ko:K11498	centromeric protein E
NSC_scaffold_contig577	17480	17481	0.9	0.89	0.84	0.91	0.8	0.007	-0.1		0.793333	0.833333	0.88	0.83	0.896667		NSC_06249	ko:-	-
NSC_scaffold_contig577	17480	17481	0.9	0.89	0.84	0.91	0.8	0.007	-0.1		0.793333	0.833333	0.88	0.83	0.896667		NSC_06250_P
NSC_scaffold_contig596-571c	276098	276099	0.9	0.85	0.89	0.87	0.8	0.007	-0.1		0.773333	0.82	0.82	0.886667	0.903333		NSC_00812	ko:K09682	MarR family transcriptional regulator protease production regulatory protein HPr
NSC_scaffold_contig593-552c	364870	364871	0.9	0.87	0.89	0.86	0.8	0.009814	-0.1		0.83	0.853333	0.85	0.83	0.78		NSC_04367_T
NSC_scaffold_contig593-552c	364870	364871	0.9	0.87	0.89	0.86	0.8	0.009814	-0.1		0.83	0.853333	0.85	0.83	0.78		NSC_04368_T
NSC_scaffold_contig593-552c	364870	364871	0.9	0.87	0.89	0.86	0.8	0.009814	-0.1		0.83	0.853333	0.85	0.83	0.78		NSC_04369_P
NSC_scaffold_contig579-589	236834	236835	0.89	0.9	0.88	0.74	0.72	0.00376	-0.17		0.813333	0.873333	0.813333	0.773333	0.856667		NSC_03693	ko:K14684	solute carrier family 25 (mitochondrial phosphate transporter) member 23/24/25/41
NSC_scaffold_contig579-589	236834	236835	0.89	0.9	0.88	0.74	0.72	0.00376	-0.17		0.813333	0.873333	0.813333	0.773333	0.856667		NSC_03694	ko:K19199	histone-lysine N-methyltransferase SETD3 [EC:2.1.1.43]
NSC_scaffold_contig599	395985	395986	0.89	0.85	0.79	0.89	0.72	0.004362	-0.17		0.796667	0.82	0.746667	0.87	0.89		NSC_00179_T
NSC_scaffold_contig555-550-574	206722	206723	0.89	0.83	0.84	0.9	0.72	0.006516	-0.17		0.783333	0.78	0.763333	0.826667	0.886667		NSC_06240_P
NSC_scaffold_contig592-558c-549c-548c-566	361409	361410	0.89	0.83	0.81	0.81	0.74	0.002467	-0.15		0.81	0.826667	0.81	0.846667	0.8		NSC_04052_T
NSC_scaffold_contig592-558c-549c-548c-566	361409	361410	0.89	0.83	0.81	0.81	0.74	0.002467	-0.15		0.81	0.826667	0.81	0.846667	0.8		NSC_04053_T
NSC_scaffold_contig592-558c-549c-548c-566	361409	361410	0.89	0.83	0.81	0.81	0.74	0.002467	-0.15		0.81	0.826667	0.81	0.846667	0.8		NSC_04054_P
NSC_scaffold_contig587-553c	320568	320569	0.89	0.79	0.87	0.85	0.74	0.000109	-0.14		0.803333	0.793333	0.81	0.833333	0.836667		NSC_05052	ko:K15276	solute carrier family 35 (adenosine 3'-phospho 5'-phosphosulfate transporter) member B2
NSC_scaffold_contig587-553c	168908	168909	0.89	0.78	0.82	0.79	0.75	0.002156	-0.14		0.743333	0.776667	0.776667	0.76	0.733333		NSC_04985	ko:K03650	tRNA modification GTPase [EC:3.6.-.-]
NSC_scaffold_contig577	77212	77213	0.89	0.89	0.88	0.79	0.75	0.007859	-0.14		0.82	0.853333	0.856667	0.853333	0.84		NSC_06273	ko:K11127	telomerase protein component 1
NSC_scaffold_contig599	1417223	1417224	0.89	0.81	0.82	0.85	0.76	0.002321	-0.13		0.86	0.76	0.853333	0.833333	0.846667		NSC_00644	ko:K21768	tubulin-specific chaperone E
NSC_scaffold_ontig562c-575-591	164203	164204	0.89	0.8	0.83	0.77	0.75	0.005348	-0.13		0.716667	0.773333	0.83	0.813333	0.753333		NSC_02968	ko:-	-
NSC_scaffold_contig595	456219	456220	0.89	0.85	0.89	0.81	0.77	0.009969	-0.13		0.78	0.79	0.753333	0.85	0.85		NSC_02678	ko:-	-
NSC_scaffold_contig597	522090	522091	0.89	0.89	0.84	0.84	0.78	0.003468	-0.12		0.873333	0.863333	0.813333	0.793333	0.806667		NSC_02157	ko:K18995	ATP-dependent RNA helicase DHX29 [EC:3.6.4.13]
NSC_scaffold_contig587-553c	200798	200799	0.89	0.87	0.84	0.83	0.77	0.00514	-0.12		0.806667	0.896667	0.833333	0.863333	0.853333		NSC_05000	ko:K03833	selenocysteine-specific elongation factor
NSC_scaffold_contig596-571c	398342	398343	0.89	0.76	0.8	0.82	0.77	0.006696	-0.12		0.706667	0.68	0.753333	0.783333	0.796667		NSC_00866	ko:-	-
NSC_scaffold_contig595	356159	356160	0.89	0.85	0.89	0.82	0.77	0.006834	-0.12		0.876667	0.866667	0.863333	0.88	0.83		NSC_02633	ko:K17586	PHD and RING finger domain-containing protein 1
NSC_scaffold_contig572	1014	1015	0.89	0.85	0.88	0.85	0.78	0.000537	-0.11		0.806667	0.86	0.786667	0.86	0.873333		NSC_06390	ko:K07263	zinc protease [EC:3.4.24.-]
NSC_scaffold_contig590	327867	327868	0.89	0.86	0.88	0.79	0.78	0.002337	-0.11		0.81	0.82	0.856667	0.86	0.786667		NSC_04627	ko:K03294	basic amino acid/polyamine antiporter APA family
NSC_scaffold_contig598	54615	54616	0.89	0.87	0.88	0.85	0.78	0.00431	-0.11		0.86	0.866667	0.823333	0.843333	0.85		NSC_01336_T
NSC_scaffold_contig598	54615	54616	0.89	0.87	0.88	0.85	0.78	0.00431	-0.11		0.86	0.866667	0.823333	0.843333	0.85		NSC_01337	ko:K07393	glutathionyl-hydroquinone reductase [EC:1.8.5.7]
NSC_scaffold_contig598	956681	956682	0.89	0.85	0.83	0.84	0.78	0.007182	-0.11		0.836667	0.853333	0.853333	0.85	0.86		NSC_01728	ko:K20291	conserved oligomeric Golgi complex subunit 4
NSC_scaffold_contig573	10085	10086	0.89	0.88	0.86	0.86	0.78	0.008885	-0.11		0.83	0.816667	0.786667	0.91	0.893333		NSC_06321	ko:-	-
NSC_scaffold_contig583	192221	192222	0.89	0.84	0.86	0.84	0.79	0.006478	-0.1		0.823333	0.873333	0.783333	0.856667	0.893333		NSC_05788	ko:K19792	low-affinity ferrous iron transport protein
NSC_scaffold_contig590	214507	214508	0.89	0.9	0.86	0.84	0.8	0.006855	-0.1		0.82	0.826667	0.886667	0.836667	0.886667		NSC_04580	ko:K11308	histone acetyltransferase MYST1 [EC:2.3.1.48]
NSC_scaffold_contig596-571c	1113984	1113985	0.89	0.85	0.87	0.91	0.79	0.007633	-0.1		0.863333	0.833333	0.753333	0.843333	0.853333		NSC_01163	ko:K20099	ATP-dependent RNA helicase YTHDC2 [EC:3.6.4.13]
NSC_scaffold_contig573	38373	38374	0.88	0.77	0.77	0.77	0.7	0.008166	-0.18		0.803333	0.756667	0.776667	0.796667	0.71		NSC_06336	ko:K16912	ribosomal biogenesis protein LAS1
NSC_scaffold_contig581	132053	132054	0.88	0.82	0.89	0.84	0.73	2.5e-05	-0.15		0.856667	0.79	0.853333	0.823333	0.836667		NSC_05877	ko:K11658	bromodomain adjacent to zinc finger domain protein 1B
NSC_scaffold_contig590	11214	11215	0.88	0.87	0.91	0.81	0.73	0.008324	-0.15		0.8	0.843333	0.836667	0.826667	0.773333		NSC_04495	ko:K16810	TBCC domain-containing protein 1
NSC_scaffold_contig596-571c	79122	79123	0.88	0.83	0.71	0.82	0.74	0.003185	-0.14		0.68	0.776667	0.766667	0.72	0.81		NSC_00738	ko:K06972	presequence protease [EC:3.4.24.-]
NSC_scaffold_contig595	126701	126702	0.88	0.77	0.79	0.79	0.76	0.000305	-0.12		0.81	0.793333	0.746667	0.826667	0.793333		NSC_02538_T
NSC_scaffold_contig595	274112	274113	0.88	0.85	0.78	0.82	0.76	0.003883	-0.12		0.793333	0.786667	0.793333	0.763333	0.71		NSC_02594	ko:K21843	tetratricopeptide repeat protein 7
NSC_scaffold_contig572	102616	102617	0.88	0.8	0.82	0.79	0.77	0.001051	-0.11		0.803333	0.833333	0.796667	0.773333	0.8		NSC_06434_T
NSC_scaffold_contig572	102616	102617	0.88	0.8	0.82	0.79	0.77	0.001051	-0.11		0.803333	0.833333	0.796667	0.773333	0.8		NSC_06435	ko:K19525	vacuolar protein sorting-associated protein 13A/C
NSC_scaffold_contig568-546-580	45397	45398	0.88	0.89	0.89	0.86	0.77	0.002337	-0.11		0.866667	0.816667	0.833333	0.92	0.916667		NSC_05104	ko:-	-
NSC_scaffold_contig599	86974	86975	0.88	0.8	0.82	0.87	0.76	0.003219	-0.11		0.786667	0.776667	0.766667	0.85	0.803333		NSC_00028_T
NSC_scaffold_contig597	88797	88798	0.88	0.87	0.84	0.87	0.78	0.001921	-0.1		0.85	0.84	0.806667	0.78	0.836667		NSC_01961	ko:K16570	gamma-tubulin complex component 3
NSC_scaffold_contig598	1370894	1370895	0.88	0.9	0.87	0.8	0.78	0.003442	-0.1		0.806667	0.866667	0.813333	0.853333	0.823333		NSC_01897	ko:K20300	trafficking protein particle complex subunit 1
NSC_scaffold_contig598	1370894	1370895	0.88	0.9	0.87	0.8	0.78	0.003442	-0.1		0.806667	0.866667	0.813333	0.853333	0.823333		NSC_01899	ko:K10277	lysine-specific demethylase 8 [EC:1.14.11.27]
NSC_scaffold_contig596-571c	404123	404124	0.88	0.79	0.81	0.79	0.78	0.00602	-0.1		0.853333	0.81	0.713333	0.803333	0.823333		NSC_00868_T
NSC_scaffold_contig592-558c-549c-548c-566	457310	457311	0.88	0.76	0.75	0.86	0.78	0.008856	-0.1		0.78	0.743333	0.8	0.863333	0.84		NSC_04100_T
NSC_scaffold_contig592-558c-549c-548c-566	457310	457311	0.88	0.76	0.75	0.86	0.78	0.008856	-0.1		0.78	0.743333	0.8	0.863333	0.84		NSC_04101_P
NSC_scaffold_contig578	8384	8385	0.87	0.77	0.78	0.76	0.68	0.009172	-0.19		0.736667	0.8	0.786667	0.763333	0.71		NSC_06061	ko:K11135	Pin2-interacting protein X1
NSC_scaffold_contig599	1147043	1147044	0.87	0.85	0.81	0.78	0.69	0.002157	-0.18		0.816667	0.786667	0.826667	0.81	0.836667		NSC_00524_P
NSC_scaffold_contig587-553c	273609	273610	0.87	0.8	0.75	0.77	0.69	0.008462	-0.18		0.77	0.81	0.733333	0.82	0.733333		NSC_05034	ko:-	-
NSC_scaffold_contig598	292191	292192	0.87	0.84	0.83	0.74	0.7	0.000157	-0.17		0.816667	0.84	0.826667	0.813333	0.806667		NSC_01444	ko:K08876	SCY1-like protein 1
NSC_scaffold_contig596-571c	317082	317083	0.87	0.88	0.76	0.78	0.71	0.004936	-0.16		0.85	0.82	0.803333	0.746667	0.756667		NSC_00828	ko:-	-
NSC_scaffold_contig582	86106	86107	0.87	0.8	0.79	0.86	0.73	0.001812	-0.14		0.886667	0.846667	0.863333	0.83	0.8		NSC_05600	ko:K23166	optic atrophy 3 protein
NSC_scaffold_contig582	86106	86107	0.87	0.8	0.79	0.86	0.73	0.001812	-0.14		0.886667	0.846667	0.863333	0.83	0.8		NSC_05601_P
NSC_scaffold_contig592-558c-549c-548c-566	513950	513951	0.87	0.77	0.85	0.87	0.73	0.008413	-0.14		0.816667	0.69	0.793333	0.866667	0.816667		NSC_04125_P
NSC_scaffold_contig599	696742	696743	0.87	0.84	0.84	0.88	0.74	0.003863	-0.13		0.846667	0.876667	0.83	0.863333	0.856667		NSC_00314	ko:-	-
NSC_scaffold_contig598	1258294	1258295	0.87	0.81	0.8	0.67	0.75	8.7e-05	-0.12		0.733333	0.803333	0.686667	0.763333	0.74		NSC_01847	ko:-	-
NSC_scaffold_contig598	1258294	1258295	0.87	0.81	0.8	0.67	0.75	8.7e-05	-0.12		0.733333	0.803333	0.686667	0.763333	0.74		NSC_01848	ko:K07605	type II keratin basic
NSC_scaffold_contig594	720511	720512	0.87	0.82	0.86	0.78	0.74	0.000853	-0.12		0.793333	0.82	0.836667	0.82	0.836667		NSC_03589_P
NSC_scaffold_contig598	78937	78938	0.87	0.91	0.84	0.83	0.76	0.0086	-0.12		0.73	0.823333	0.776667	0.836667	0.803333		NSC_01348	ko:K19755	radial spoke head protein 1
NSC_scaffold_contig587-553c	219225	219226	0.87	0.92	0.84	0.8	0.76	0.001473	-0.11		0.813333	0.753333	0.826667	0.793333	0.806667		NSC_05009	ko:K09182	GATA-binding protein 1
NSC_scaffold_contig598	1346193	1346194	0.87	0.79	0.88	0.85	0.76	0.007933	-0.11		0.843333	0.816667	0.77	0.833333	0.843333		NSC_01886_T
NSC_scaffold_contig583	217828	217829	0.87	0.88	0.87	0.82	0.77	0.008497	-0.11		0.86	0.87	0.866667	0.866667	0.876667		NSC_05796_T
NSC_scaffold_contig568-546-580	55567	55568	0.87	0.88	0.87	0.87	0.77	0.000447	-0.1		0.826667	0.793333	0.873333	0.87	0.863333		NSC_05108_P
NSC_scaffold_contig596-571c	1403763	1403764	0.87	0.79	0.83	0.87	0.77	0.005408	-0.1		0.78	0.803333	0.776667	0.84	0.83		NSC_01290	ko:K19519	transforming growth factor-beta-induced protein
NSC_scaffold_contig567-545c	87549	87550	0.87	0.84	0.83	0.89	0.77	0.008624	-0.1		0.77	0.82	0.823333	0.89	0.863333		NSC_06577	ko:K20306	trafficking protein particle complex subunit 9
NSC_scaffold_contig568-546-580	204342	204343	0.87	0.81	0.83	0.85	0.77	0.009121	-0.1		0.813333	0.816667	0.82	0.853333	0.846667		NSC_05187_P
NSC_scaffold_contig590	518517	518518	0.86	0.8	0.8	0.69	0.66	0.009074	-0.2		0.796667	0.77	0.78	0.776667	0.726667		NSC_04715	ko:K14848	ribosome assembly protein RRB1
NSC_scaffold_contig570	93776	93777	0.86	0.8	0.76	0.74	0.68	0.004548	-0.19		0.696667	0.783333	0.8	0.74	0.756667		NSC_06510	ko:K11320	E1A-binding protein p400 [EC:3.6.4.-]
NSC_scaffold_contig587-553c	220241	220242	0.86	0.82	0.81	0.82	0.68	0.006751	-0.18		0.813333	0.826667	0.79	0.793333	0.803333		NSC_05009	ko:K09182	GATA-binding protein 1
NSC_scaffold_contig599	939417	939418	0.86	0.79	0.75	0.71	0.72	0.00523	-0.14		0.75	0.743333	0.786667	0.693333	0.76		NSC_00432	ko:K11876	proteasome assembly chaperone 2
NSC_scaffold_contig590	502697	502698	0.86	0.72	0.71	0.72	0.72	0.005609	-0.14		0.73	0.713333	0.763333	0.826667	0.733333		NSC_04710	ko:-	-
NSC_scaffold_contig590	502697	502698	0.86	0.72	0.71	0.72	0.72	0.005609	-0.14		0.73	0.713333	0.763333	0.826667	0.733333		NSC_04711	ko:K09272	structure-specific recognition protein 1
NSC_scaffold_contig579-589	230548	230549	0.86	0.86	0.85	0.84	0.72	0.006653	-0.14		0.853333	0.823333	0.85	0.833333	0.786667		NSC_03688_T
NSC_scaffold_contig592-558c-549c-548c-566	550953	550954	0.86	0.82	0.88	0.83	0.75	0.0086	-0.12		0.79	0.816667	0.806667	0.786667	0.806667		NSC_04144	ko:K18190	FAST kinase domain-containing protein 2
NSC_scaffold_contig598	709574	709575	0.86	0.84	0.83	0.78	0.75	0.000309	-0.11		0.793333	0.803333	0.783333	0.78	0.796667		NSC_01621	ko:K17535	serine/threonine-protein kinase TNNI3K [EC:2.7.11.1]
NSC_scaffold_contig567-545c	97513	97514	0.86	0.82	0.85	0.78	0.76	0.001494	-0.1		0.783333	0.78	0.783333	0.846667	0.84		NSC_06580	ko:K10405	kinesin family member C1
NSC_scaffold_contig599	100353	100354	0.86	0.82	0.86	0.85	0.76	0.002717	-0.1		0.873333	0.873333	0.853333	0.883333	0.87		NSC_00035	ko:K17675	ATP-dependent RNA helicase SUPV3L1/SUV3 [EC:3.6.4.13]
NSC_scaffold_contig599	100353	100354	0.86	0.82	0.86	0.85	0.76	0.002717	-0.1		0.873333	0.873333	0.853333	0.883333	0.87		NSC_00036_P
NSC_scaffold_contig582	13722	13723	0.86	0.74	0.85	0.85	0.76	0.005397	-0.1		0.776667	0.823333	0.796667	0.873333	0.83		NSC_05571	ko:K03688	ubiquinone biosynthesis protein
NSC_scaffold_contig593-552c	445633	445634	0.85	0.86	0.82	0.73	0.65	0.007152	-0.2		0.803333	0.66	0.763333	0.693333	0.813333		NSC_04404	ko:K14794	ribosomal RNA-processing protein 12
NSC_scaffold_contig597	115522	115523	0.85	0.78	0.83	0.76	0.65	0.009362	-0.2		0.746667	0.843333	0.8	0.773333	0.826667		NSC_01972	ko:K14167	cyclin-dependent kinase inhibitor 3 [EC:3.1.3.16 3.1.3.48]
NSC_scaffold_contig597	115522	115523	0.85	0.78	0.83	0.76	0.65	0.009362	-0.2		0.746667	0.843333	0.8	0.773333	0.826667		NSC_01973	ko:K15501	serine/threonine-protein phosphatase 6 regulatory subunit 3
NSC_scaffold_contig565	70169	70170	0.85	0.78	0.84	0.87	0.67	0.008499	-0.18		0.753333	0.76	0.75	0.706667	0.73		NSC_06606	ko:K14772	U3 small nucleolar RNA-associated protein 20
NSC_scaffold_contig596-571c	182671	182672	0.85	0.82	0.82	0.73	0.68	0.006017	-0.17		0.783333	0.826667	0.8	0.776667	0.733333		NSC_00779_T
NSC_scaffold_contig596-571c	182671	182672	0.85	0.82	0.82	0.73	0.68	0.006017	-0.17		0.783333	0.826667	0.8	0.776667	0.733333		NSC_00780	ko:-	-
NSC_scaffold_ontig562c-575-591	738647	738648	0.85	0.83	0.81	0.78	0.7	0.004535	-0.15		0.81	0.84	0.813333	0.773333	0.806667		NSC_03232	ko:K11865	protein MYSM1
NSC_scaffold_ontig562c-575-591	276490	276491	0.85	0.82	0.8	0.76	0.71	0.004598	-0.15		0.82	0.83	0.803333	0.803333	0.763333		NSC_03021	ko:K20879	NIMA (never in mitosis gene a)-related kinase 10 [EC:2.7.11.1]
NSC_scaffold_contig583	41361	41362	0.85	0.77	0.8	0.73	0.71	0.007573	-0.14		0.78	0.763333	0.823333	0.823333	0.813333		NSC_05717_T
NSC_scaffold_contig568-546-580	267263	267264	0.85	0.79	0.83	0.8	0.72	0.006672	-0.13		0.776667	0.75	0.773333	0.796667	0.81		NSC_05207	ko:K14811	ATP-dependent RNA helicase DBP3 [EC:3.6.4.13]
NSC_scaffold_contig593-552c	619429	619430	0.85	0.81	0.83	0.79	0.72	0.006879	-0.13		0.796667	0.826667	0.836667	0.826667	0.823333		NSC_04482_T
NSC_scaffold_contig572	65096	65097	0.85	0.77	0.81	0.74	0.71	0.009662	-0.13		0.73	0.82	0.76	0.77	0.773333		NSC_06417_T
NSC_scaffold_contig596-571c	533078	533079	0.85	0.83	0.81	0.82	0.74	0.004749	-0.12		0.823333	0.8	0.846667	0.75	0.766667		NSC_00914	ko:K13161	heterogeneous nuclear ribonucleoprotein R
NSC_scaffold_contig596-571c	16038	16039	0.85	0.9	0.81	0.75	0.74	0.001798	-0.11		0.82	0.836667	0.776667	0.79	0.746667		NSC_00712	ko:K03798	cell division protease FtsH [EC:3.4.24.-]
NSC_scaffold_ontig562c-575-591	225631	225632	0.85	0.82	0.78	0.77	0.74	0.001923	-0.11		0.756667	0.776667	0.756667	0.73	0.8		NSC_03000	ko:K03797	carboxyl-terminal processing protease [EC:3.4.21.102]
NSC_scaffold_contig599	1417755	1417756	0.85	0.8	0.84	0.75	0.74	0.00431	-0.11		0.733333	0.82	0.83	0.823333	0.75		NSC_00644	ko:K21768	tubulin-specific chaperone E
NSC_scaffold_contig598	1327784	1327785	0.85	0.83	0.82	0.82	0.74	0.007182	-0.11		0.83	0.843333	0.82	0.803333	0.826667		NSC_01877_T
NSC_scaffold_contig596-571c	12022	12023	0.85	0.81	0.79	0.75	0.75	0.001006	-0.1		0.783333	0.79	0.74	0.816667	0.766667		NSC_00709	ko:K14820	ribosome biogenesis protein BRX1
NSC_scaffold_contig585	200145	200146	0.85	0.85	0.81	0.79	0.75	0.00257	-0.1		0.793333	0.826667	0.803333	0.83	0.856667		NSC_06029	ko:K21440	ankyrin repeat domain-containing protein 50
NSC_scaffold_contig578	155209	155210	0.85	0.89	0.78	0.77	0.75	0.008035	-0.1		0.813333	0.763333	0.786667	0.8	0.79		NSC_06133_T
NSC_scaffold_contig595	352381	352382	0.84	0.75	0.82	0.71	0.63	0.001323	-0.21		0.776667	0.683333	0.746667	0.66	0.786667		NSC_02632	ko:K14950	manganese-transporting P-type ATPase [EC:7.2.2.-]
NSC_scaffold_contig596-571c	1127078	1127079	0.84	0.79	0.81	0.77	0.66	0.004834	-0.18		0.706667	0.713333	0.703333	0.813333	0.73		NSC_01170	ko:K03688	ubiquinone biosynthesis protein
NSC_scaffold_ontig562c-575-591	366917	366918	0.84	0.79	0.77	0.7	0.68	0.001751	-0.16		0.766667	0.783333	0.753333	0.7	0.736667		NSC_03062	ko:K01299	carboxypeptidase Taq [EC:3.4.17.19]
NSC_scaffold_contig593-552c	611437	611438	0.84	0.84	0.84	0.76	0.68	0.008826	-0.16		0.793333	0.726667	0.763333	0.81	0.753333		NSC_04478	ko:K15711	SWI/SNF-related matrix-associated actin-dependent regulator of chromatin subfamily A3 [EC:3.6.4.- 2.3.2.27]
NSC_scaffold_contig596-571c	1383269	1383270	0.84	0.77	0.8	0.74	0.7	0.000523	-0.14		0.77	0.753333	0.763333	0.733333	0.756667		NSC_01281	ko:K20069	adaptin ear-binding coat-associated protein 1/2
NSC_scaffold_contig583	81572	81573	0.84	0.83	0.8	0.78	0.71	0.005934	-0.14		0.85	0.8	0.806667	0.796667	0.786667		NSC_05738	ko:K15199	general transcription factor 3C polypeptide 1
NSC_scaffold_contig586	164013	164014	0.84	0.78	0.8	0.77	0.7	0.0072	-0.14		0.73	0.786667	0.793333	0.73	0.816667		NSC_05492	ko:K07175	PhoH-like ATPase
NSC_scaffold_contig596-571c	246911	246912	0.84	0.83	0.82	0.83	0.71	0.005858	-0.13		0.85	0.816667	0.813333	0.786667	0.843333		NSC_00803	ko:K11127	telomerase protein component 1
NSC_scaffold_contig592-558c-549c-548c-566	513945	513946	0.84	0.82	0.86	0.82	0.72	0.000948	-0.12		0.776667	0.69	0.723333	0.803333	0.793333		NSC_04125_P
NSC_scaffold_contig594	170201	170202	0.84	0.69	0.77	0.77	0.72	0.006696	-0.12		0.57	0.7	0.646667	0.773333	0.66		NSC_03337	ko:K02553	regulator of ribonuclease activity A
NSC_scaffold_contig594	170201	170202	0.84	0.69	0.77	0.77	0.72	0.006696	-0.12		0.57	0.7	0.646667	0.773333	0.66		NSC_03338	ko:K03521	electron transfer flavoprotein beta subunit
NSC_scaffold_contig584	203131	203132	0.84	0.88	0.82	0.86	0.73	0.006152	-0.11		0.84	0.843333	0.773333	0.786667	0.81		NSC_05348	ko:-	-
NSC_scaffold_contig599	1284592	1284593	0.84	0.83	0.86	0.82	0.74	0.001006	-0.1		0.77	0.793333	0.76	0.763333	0.836667		NSC_00588	ko:-	-
NSC_scaffold_contig599	1284592	1284593	0.84	0.83	0.86	0.82	0.74	0.001006	-0.1		0.77	0.793333	0.76	0.763333	0.836667		NSC_00589_P
NSC_scaffold_contig587-553c	272095	272096	0.84	0.78	0.79	0.85	0.73	0.003699	-0.1		0.783333	0.836667	0.803333	0.823333	0.846667		NSC_05033	ko:K15271	ATP-dependent DNA helicase HFM1/MER3 [EC:3.6.4.12]
NSC_scaffold_contig598	648202	648203	0.84	0.78	0.75	0.8	0.74	0.006074	-0.1		0.756667	0.78	0.706667	0.823333	0.776667		NSC_01594_T
NSC_scaffold_contig598	648202	648203	0.84	0.78	0.75	0.8	0.74	0.006074	-0.1		0.756667	0.78	0.706667	0.823333	0.776667		NSC_01595_T
NSC_scaffold_contig598	648202	648203	0.84	0.78	0.75	0.8	0.74	0.006074	-0.1		0.756667	0.78	0.706667	0.823333	0.776667		NSC_01596	ko:K17267	coatomer subunit gamma
NSC_scaffold_contig599	497035	497036	0.84	0.78	0.84	0.8	0.74	0.008035	-0.1		0.75	0.733333	0.7	0.746667	0.74		NSC_00225_P
NSC_scaffold_contig598	648198	648199	0.84	0.79	0.76	0.84	0.74	0.00824	-0.1		0.78	0.81	0.736667	0.826667	0.78		NSC_01594_T
NSC_scaffold_contig598	648198	648199	0.84	0.79	0.76	0.84	0.74	0.00824	-0.1		0.78	0.81	0.736667	0.826667	0.78		NSC_01595_T
NSC_scaffold_contig598	648198	648199	0.84	0.79	0.76	0.84	0.74	0.00824	-0.1		0.78	0.81	0.736667	0.826667	0.78		NSC_01596	ko:K17267	coatomer subunit gamma
NSC_scaffold_contig587-553c	80255	80256	0.83	0.78	0.77	0.79	0.62	0.005804	-0.21		0.733333	0.74	0.77	0.806667	0.79		NSC_04943	ko:K06955	uncharacterized protein
NSC_scaffold_contig599	697674	697675	0.83	0.68	0.74	0.64	0.65	0.000589	-0.18		0.68	0.703333	0.696667	0.64	0.606667		NSC_00314	ko:-	-
NSC_scaffold_contig598	1341125	1341126	0.83	0.77	0.77	0.74	0.65	0.004539	-0.18		0.736667	0.736667	0.74	0.723333	0.666667		NSC_01885	ko:K19036	ATP-dependent RNA/DNA helicase IGHMBP2 [EC:3.6.4.12 3.6.4.13]
NSC_scaffold_contig598	1341125	1341126	0.83	0.77	0.77	0.74	0.65	0.004539	-0.18		0.736667	0.736667	0.74	0.723333	0.666667		NSC_01886_P
NSC_scaffold_contig587-553c	266438	266439	0.83	0.72	0.75	0.73	0.65	0.006755	-0.18		0.693333	0.723333	0.73	0.703333	0.653333		NSC_05031	ko:K14792	rRNA biogenesis protein RRP5
NSC_scaffold_contig590	518511	518512	0.83	0.78	0.78	0.69	0.69	0.002079	-0.14		0.806667	0.76	0.763333	0.766667	0.68		NSC_04715	ko:K14848	ribosome assembly protein RRB1
NSC_scaffold_ontig562c-575-591	584363	584364	0.83	0.79	0.75	0.82	0.69	0.009288	-0.14		0.776667	0.803333	0.75	0.863333	0.82		NSC_03156	ko:-	-
NSC_scaffold_contig590	504900	504901	0.83	0.88	0.81	0.81	0.69	0.007081	-0.13		0.78	0.813333	0.733333	0.766667	0.786667		NSC_04710	ko:-	-
NSC_scaffold_contig586	238704	238705	0.83	0.78	0.83	0.76	0.7	0.001165	-0.12		0.733333	0.756667	0.723333	0.8	0.77		NSC_05522	ko:K03696	ATP-dependent Clp protease ATP-binding subunit ClpC
NSC_scaffold_contig586	238704	238705	0.83	0.78	0.83	0.76	0.7	0.001165	-0.12		0.733333	0.756667	0.723333	0.8	0.77		NSC_05523_P
NSC_scaffold_contig579-589	207150	207151	0.83	0.84	0.83	0.8	0.73	0.002019	-0.11		0.793333	0.696667	0.78	0.766667	0.79		NSC_03676	ko:K11438	type III protein arginine methyltransferase [EC:2.1.1.321]
NSC_scaffold_contig581	162356	162357	0.83	0.8	0.79	0.77	0.72	0.005785	-0.11		0.783333	0.853333	0.8	0.806667	0.73		NSC_05887	ko:K20826	RNA polymerase II-associated protein 1
NSC_scaffold_contig593-552c	384942	384943	0.83	0.79	0.81	0.82	0.73	0.000607	-0.1		0.81	0.806667	0.763333	0.793333	0.726667		NSC_04378	ko:K18726	FAS-associated factor 2
NSC_scaffold_contig587-553c	122762	122763	0.83	0.84	0.8	0.74	0.73	0.004171	-0.1		0.773333	0.81	0.81	0.75	0.786667		NSC_04965	ko:K03298	drug/metabolite transporter DME family
NSC_scaffold_contig587-553c	122762	122763	0.83	0.84	0.8	0.74	0.73	0.004171	-0.1		0.773333	0.81	0.81	0.75	0.786667		NSC_04966	ko:K00773	queuine tRNA-ribosyltransferase [EC:2.4.2.29]
NSC_scaffold_ontig562c-575-591	202515	202516	0.83	0.78	0.77	0.84	0.73	0.005087	-0.1		0.773333	0.656667	0.786667	0.863333	0.866667		NSC_02990	ko:-	-
NSC_scaffold_contig595	357195	357196	0.83	0.84	0.78	0.81	0.73	0.005087	-0.1		0.746667	0.783333	0.753333	0.76	0.833333		NSC_02633_T
NSC_scaffold_contig596-571c	15652	15653	0.83	0.85	0.84	0.8	0.73	0.00602	-0.1		0.763333	0.843333	0.773333	0.783333	0.86		NSC_00712	ko:K03798	cell division protease FtsH [EC:3.4.24.-]
NSC_scaffold_contig596-571c	242052	242053	0.82	0.76	0.76	0.69	0.62	0.000978	-0.2		0.753333	0.746667	0.733333	0.66	0.71		NSC_00801	ko:K01419	ATP-dependent HslUV protease peptidase subunit HslV [EC:3.4.25.2]
NSC_scaffold_contig598	374596	374597	0.82	0.79	0.73	0.74	0.65	0.002406	-0.17		0.82	0.77	0.743333	0.68	0.766667		NSC_01476	ko:K15196	transcription factor IIIB 90 kDa subunit
NSC_scaffold_contig594	257368	257369	0.82	0.78	0.73	0.77	0.65	0.006711	-0.17		0.716667	0.763333	0.706667	0.776667	0.766667		NSC_03374_T
NSC_scaffold_contig594	257368	257369	0.82	0.78	0.73	0.77	0.65	0.006711	-0.17		0.716667	0.763333	0.706667	0.776667	0.766667		NSC_03375	ko:K18998	RNA polymerase II C-terminal domain phosphatase-like 1/2 [EC:3.1.3.16]
NSC_scaffold_contig599	1507688	1507689	0.82	0.81	0.73	0.71	0.67	0.003851	-0.15		0.783333	0.82	0.79	0.793333	0.81		NSC_00682_P
NSC_scaffold_contig595	510018	510019	0.82	0.71	0.69	0.74	0.68	0.007763	-0.14		0.783333	0.783333	0.756667	0.776667	0.723333		NSC_02707	ko:K22615	NLR family CARD domain containing 5
NSC_scaffold_contig593-552c	40925	40926	0.82	0.74	0.81	0.78	0.68	0.008041	-0.14		0.796667	0.73	0.773333	0.766667	0.766667		NSC_04218	ko:K00592	[ribulose-bisphosphate carboxylase]/[fructose-bisphosphate aldolase]-lysine N-methyltransferase [EC:2.1.1.127 2.1.1.259]
NSC_scaffold_contig586	152821	152822	0.82	0.83	0.85	0.84	0.68	0.009561	-0.14		0.673333	0.793333	0.78	0.83	0.816667		NSC_05486	ko:K10316	F-box protein 41
NSC_scaffold_contig586	152821	152822	0.82	0.83	0.85	0.84	0.68	0.009561	-0.14		0.673333	0.793333	0.78	0.83	0.816667		NSC_05487_P
NSC_scaffold_contig597	538434	538435	0.82	0.78	0.71	0.74	0.69	0.000376	-0.13		0.793333	0.753333	0.733333	0.723333	0.763333		NSC_02163_T
NSC_scaffold_contig565	11170	11171	0.82	0.77	0.8	0.79	0.69	0.000458	-0.13		0.756667	0.79	0.78	0.753333	0.796667		NSC_06589_T
NSC_scaffold_contig599	1417203	1417204	0.82	0.81	0.75	0.76	0.69	0.004182	-0.13		0.853333	0.833333	0.726667	0.786667	0.7		NSC_00644	ko:K21768	tubulin-specific chaperone E
NSC_scaffold_contig581	257074	257075	0.82	0.77	0.81	0.8	0.69	0.009436	-0.13		0.773333	0.77	0.756667	0.783333	0.663333		NSC_05926_T
NSC_scaffold_contig597	474052	474053	0.82	0.75	0.73	0.74	0.69	0.000853	-0.12		0.746667	0.75	0.723333	0.73	0.753333		NSC_02134	ko:K10277	lysine-specific demethylase 8 [EC:1.14.11.27]
NSC_scaffold_contig596-571c	921037	921038	0.82	0.82	0.75	0.76	0.7	0.004921	-0.12		0.73	0.836667	0.8	0.793333	0.74		NSC_01082_T
NSC_scaffold_contig596-571c	921037	921038	0.82	0.82	0.75	0.76	0.7	0.004921	-0.12		0.73	0.836667	0.8	0.793333	0.74		NSC_01083	ko:K22733	magnesium transporter
NSC_scaffold_contig579-589	221927	221928	0.82	0.8	0.81	0.76	0.7	0.008318	-0.12		0.786667	0.773333	0.75	0.766667	0.786667		NSC_03682_T
NSC_scaffold_contig579-589	221927	221928	0.82	0.8	0.81	0.76	0.7	0.008318	-0.12		0.786667	0.773333	0.75	0.766667	0.786667		NSC_03683_P
NSC_scaffold_contig598	1325138	1325139	0.82	0.8	0.73	0.77	0.7	0.003858	-0.11		0.703333	0.813333	0.693333	0.753333	0.803333		NSC_01875_T
NSC_scaffold_contig598	1325138	1325139	0.82	0.8	0.73	0.77	0.7	0.003858	-0.11		0.703333	0.813333	0.693333	0.753333	0.803333		NSC_01876	ko:-	-
NSC_scaffold_contig596-571c	131269	131270	0.82	0.81	0.78	0.75	0.71	0.004303	-0.11		0.766667	0.79	0.786667	0.776667	0.786667		NSC_00762	ko:K03696	ATP-dependent Clp protease ATP-binding subunit ClpC
NSC_scaffold_contig598	209654	209655	0.81	0.79	0.74	0.67	0.6	0.003061	-0.21		0.753333	0.73	0.73	0.696667	0.7		NSC_01402	ko:K20283	golgin subfamily A member 4
NSC_scaffold_contig598	209654	209655	0.81	0.79	0.74	0.67	0.6	0.003061	-0.21		0.753333	0.73	0.73	0.696667	0.7		NSC_01403	ko:K15216	RNA polymerase I-specific transcription initiation factor RRN3
NSC_scaffold_contig579-589	257859	257860	0.81	0.81	0.79	0.73	0.63	0.005612	-0.17		0.77	0.78	0.746667	0.743333	0.726667		NSC_03704	ko:K14792	rRNA biogenesis protein RRP5
NSC_scaffold_contig597	103663	103664	0.81	0.73	0.72	0.66	0.65	0.006352	-0.16		0.73	0.71	0.746667	0.696667	0.773333		NSC_01968	ko:K17535	serine/threonine-protein kinase TNNI3K [EC:2.7.11.1]
NSC_scaffold_contig587-553c	285806	285807	0.81	0.79	0.81	0.73	0.66	0.006533	-0.15		0.736667	0.67	0.723333	0.763333	0.763333		NSC_05039	ko:K17964	leucine-rich PPR motif-containing protein mitochondrial
NSC_scaffold_contig598	622220	622221	0.81	0.84	0.82	0.77	0.67	0.002192	-0.14		0.786667	0.793333	0.67	0.756667	0.743333		NSC_01585	ko:K03548	putative permease
NSC_scaffold_contig592-558c-549c-548c-566	47903	47904	0.81	0.84	0.8	0.81	0.68	0.009716	-0.13		0.75	0.786667	0.796667	0.826667	0.743333		NSC_03911	ko:K15193	protein SPT2
NSC_scaffold_contig583	163900	163901	0.81	0.8	0.76	0.8	0.69	0.00559	-0.12		0.756667	0.75	0.766667	0.8	0.793333		NSC_05773_P
NSC_scaffold_contig586	202643	202644	0.81	0.78	0.78	0.77	0.7	0.00431	-0.11		0.83	0.753333	0.786667	0.753333	0.72		NSC_05511_T
NSC_scaffold_contig592-558c-549c-548c-566	350182	350183	0.8	0.72	0.75	0.69	0.58	0.001798	-0.22		0.76	0.78	0.67	0.753333	0.666667		NSC_04048	ko:K02835	peptide chain release factor 1
NSC_scaffold_contig568-546-580	59514	59515	0.8	0.78	0.74	0.7	0.61	0.007699	-0.19		0.736667	0.786667	0.726667	0.746667	0.68		NSC_05109	ko:K20478	golgin subfamily B member 1
NSC_scaffold_contig587-553c	48446	48447	0.8	0.75	0.73	0.66	0.64	0.00805	-0.16		0.786667	0.75	0.746667	0.713333	0.696667		NSC_04926	ko:K14640	solute carrier family 20 (sodium-dependent phosphate transporter)
NSC_scaffold_contig588	26240	26241	0.8	0.76	0.78	0.65	0.64	0.009807	-0.16		0.733333	0.703333	0.676667	0.68	0.693333		NSC_04737	ko:K20296	vacuolar protein sorting-associated protein 51
NSC_scaffold_contig597	400524	400525	0.8	0.73	0.68	0.78	0.65	0.004929	-0.15		0.763333	0.656667	0.68	0.703333	0.723333		NSC_02102	ko:K17925	sorting nexin-13
NSC_scaffold_contig596-571c	701861	701862	0.8	0.8	0.71	0.75	0.65	0.006185	-0.15		0.776667	0.683333	0.78	0.74	0.713333		NSC_00983	ko:-	-
NSC_scaffold_contig597	599352	599353	0.8	0.78	0.73	0.68	0.65	0.006379	-0.15		0.663333	0.703333	0.756667	0.73	0.766667		NSC_02190	ko:K11793	cereblon
NSC_scaffold_contig585	87272	87273	0.8	0.8	0.78	0.82	0.65	0.009545	-0.15		0.763333	0.853333	0.796667	0.713333	0.783333		NSC_05978_T
NSC_scaffold_contig585	87272	87273	0.8	0.8	0.78	0.82	0.65	0.009545	-0.15		0.763333	0.853333	0.796667	0.713333	0.783333		NSC_05979	ko:K11687	poly(ADP-ribose) glycohydrolase ARH3 [EC:3.2.1.143]
NSC_scaffold_contig588	389338	389339	0.8	0.74	0.85	0.73	0.67	0.003351	-0.13		0.796667	0.81	0.793333	0.763333	0.783333		NSC_04893	ko:K14843	pescadillo
NSC_scaffold_contig596-571c	1114983	1114984	0.8	0.82	0.81	0.75	0.68	0.004259	-0.12		0.79	0.806667	0.833333	0.796667	0.75		NSC_01163	ko:K20099	ATP-dependent RNA helicase YTHDC2 [EC:3.6.4.13]
NSC_scaffold_contig596-571c	1114983	1114984	0.8	0.82	0.81	0.75	0.68	0.004259	-0.12		0.79	0.806667	0.833333	0.796667	0.75		NSC_01164_P
NSC_scaffold_contig597	507729	507730	0.8	0.75	0.8	0.77	0.67	0.004455	-0.12		0.733333	0.73	0.723333	0.763333	0.776667		NSC_02149	ko:K03321	sulfate permease SulP family
NSC_scaffold_contig597	507729	507730	0.8	0.75	0.8	0.77	0.67	0.004455	-0.12		0.733333	0.73	0.723333	0.763333	0.776667		NSC_02150_T
NSC_scaffold_contig572	158336	158337	0.8	0.75	0.81	0.77	0.69	0.003824	-0.11		0.726667	0.756667	0.74	0.73	0.783333		NSC_06462_P
NSC_scaffold_contig585	3868	3869	0.8	0.75	0.8	0.71	0.69	0.006584	-0.11		0.7	0.7	0.73	0.75	0.69		NSC_05933	ko:-	-
NSC_scaffold_contig563	50993	50994	0.8	0.77	0.84	0.79	0.69	0.007933	-0.11		0.79	0.756667	0.753333	0.846667	0.766667		NSC_06651_P
NSC_scaffold_contig597	590287	590288	0.8	0.77	0.81	0.75	0.7	0.008497	-0.11		0.736667	0.833333	0.786667	0.756667	0.716667		NSC_02187	ko:-	-
NSC_scaffold_contig561	1581	1582	0.79	0.76	0.71	0.58	0.57	0.008739	-0.22		0.753333	0.706667	0.67	0.753333	0.773333		NSC_06678	ko:K11376	elongator complex protein 5
NSC_scaffold_contig561	1581	1582	0.79	0.76	0.71	0.58	0.57	0.008739	-0.22		0.753333	0.706667	0.67	0.753333	0.773333		NSC_06679	ko:K17086	transmembrane 9 superfamily member 2/4
NSC_scaffold_contig594	407618	407619	0.79	0.76	0.67	0.7	0.6	0.004102	-0.19		0.756667	0.716667	0.663333	0.61	0.606667		NSC_03440	ko:-	low co2 inducible protein
NSC_scaffold_contig598	192262	192263	0.79	0.83	0.77	0.69	0.62	0.004557	-0.17		0.813333	0.763333	0.706667	0.736667	0.733333		NSC_01396	ko:K11662	actin-related protein 6
NSC_scaffold_contig598	192262	192263	0.79	0.83	0.77	0.69	0.62	0.004557	-0.17		0.813333	0.763333	0.706667	0.736667	0.733333		NSC_01397	ko:K20283	golgin subfamily A member 4
NSC_scaffold_contig599	1027860	1027861	0.79	0.83	0.7	0.71	0.63	0.009807	-0.16		0.743333	0.696667	0.756667	0.656667	0.676667		NSC_00472	ko:-	-
NSC_scaffold_contig599	1027860	1027861	0.79	0.83	0.7	0.71	0.63	0.009807	-0.16		0.743333	0.696667	0.756667	0.656667	0.676667		NSC_00473_P
NSC_scaffold_contig555-550-574	58064	58065	0.79	0.82	0.8	0.77	0.64	0.005481	-0.15		0.796667	0.82	0.83	0.726667	0.73		NSC_06176	ko:K19755	radial spoke head protein 1
NSC_scaffold_contig590	444652	444653	0.79	0.79	0.78	0.85	0.65	0.005609	-0.14		0.84	0.823333	0.753333	0.823333	0.77		NSC_04689_P
NSC_scaffold_contig572	101098	101099	0.79	0.72	0.78	0.78	0.66	0.001641	-0.13		0.723333	0.756667	0.723333	0.776667	0.803333		NSC_06434	ko:K19525	vacuolar protein sorting-associated protein 13A/C
NSC_scaffold_contig597	206422	206423	0.79	0.79	0.74	0.75	0.66	0.003198	-0.13		0.73	0.79	0.763333	0.746667	0.736667		NSC_02014_T
NSC_scaffold_contig567-545c	50599	50600	0.79	0.71	0.73	0.76	0.67	5e-05	-0.12		0.72	0.773333	0.703333	0.65	0.686667		NSC_06556_T
NSC_scaffold_contig588	142674	142675	0.79	0.77	0.71	0.75	0.67	0.004286	-0.12		0.71	0.79	0.776667	0.796667	0.776667		NSC_04786	ko:K17535	serine/threonine-protein kinase TNNI3K [EC:2.7.11.1]
NSC_scaffold_ontig562c-575-591	316218	316219	0.79	0.79	0.78	0.78	0.69	0.003291	-0.11		0.746667	0.713333	0.733333	0.743333	0.81		NSC_03039	ko:K03316	monovalent cation:H+ antiporter CPA1 family
NSC_scaffold_contig595	74496	74497	0.79	0.82	0.83	0.75	0.68	0.005064	-0.11		0.79	0.826667	0.803333	0.783333	0.73		NSC_02511	ko:-	-
NSC_scaffold_contig588	178780	178781	0.79	0.76	0.71	0.8	0.68	0.008885	-0.11		0.713333	0.723333	0.603333	0.76	0.616667		NSC_04799	ko:K17535	serine/threonine-protein kinase TNNI3K [EC:2.7.11.1]
NSC_scaffold_contig595	720812	720813	0.79	0.81	0.8	0.74	0.69	0.000255	-0.1		0.76	0.806667	0.76	0.693333	0.79		NSC_02801	ko:-	-
NSC_scaffold_contig593-552c	96373	96374	0.79	0.84	0.77	0.71	0.69	0.006074	-0.1		0.75	0.766667	0.79	0.746667	0.743333		NSC_04242_T
NSC_scaffold_contig598	282187	282188	0.79	0.71	0.72	0.72	0.69	0.007633	-0.1		0.683333	0.656667	0.733333	0.736667	0.726667		NSC_IGR_10
NSC_scaffold_contig595	656656	656657	0.78	0.78	0.72	0.69	0.57	0.007	-0.21		0.72	0.746667	0.71	0.603333	0.623333		NSC_02771	ko:K22698	protein SEY1 [EC:3.6.5.-]
NSC_scaffold_contig595	656656	656657	0.78	0.78	0.72	0.69	0.57	0.007	-0.21		0.72	0.746667	0.71	0.603333	0.623333		NSC_02772	ko:K10405	kinesin family member C1
NSC_scaffold_contig596-571c	745575	745576	0.78	0.82	0.75	0.78	0.58	0.007768	-0.2		0.716667	0.8	0.723333	0.693333	0.74		NSC_01006	ko:K18710	histone RNA hairpin-binding protein
NSC_scaffold_contig555-550-574	78671	78672	0.78	0.75	0.7	0.71	0.62	0.001947	-0.16		0.71	0.7	0.69	0.67	0.683333		NSC_06183	ko:K03145	transcription elongation factor S-II
NSC_scaffold_contig597	564131	564132	0.78	0.75	0.73	0.71	0.63	0.002175	-0.15		0.646667	0.69	0.686667	0.636667	0.626667		NSC_02177	ko:K03608	cell division topological specificity factor
NSC_scaffold_contig598	348926	348927	0.78	0.74	0.71	0.74	0.64	0.009561	-0.14		0.683333	0.706667	0.7	0.696667	0.713333		NSC_01465_T
NSC_scaffold_contig593-552c	475579	475580	0.78	0.83	0.81	0.74	0.65	0.002743	-0.13		0.77	0.8	0.693333	0.803333	0.673333		NSC_04416	ko:K20046	actin cytoskeleton-regulatory complex protein SLA1
NSC_scaffold_contig593-552c	475579	475580	0.78	0.83	0.81	0.74	0.65	0.002743	-0.13		0.77	0.8	0.693333	0.803333	0.673333		NSC_04417	ko:K23048	RING finger protein unkempt
NSC_scaffold_contig573	51140	51141	0.78	0.67	0.75	0.71	0.65	0.003863	-0.13		0.723333	0.686667	0.723333	0.766667	0.75		NSC_06343_T
NSC_scaffold_contig573	51140	51141	0.78	0.67	0.75	0.71	0.65	0.003863	-0.13		0.723333	0.686667	0.723333	0.766667	0.75		NSC_06344	ko:K20855	beta-1 3-galactosyltransferase 1/2/3/4/5/7/8 [EC:2.4.1.-]
NSC_scaffold_contig595	322918	322919	0.78	0.77	0.7	0.64	0.66	0.002201	-0.12		0.77	0.796667	0.776667	0.69	0.733333		NSC_02615_T
NSC_scaffold_contig595	322918	322919	0.78	0.77	0.7	0.64	0.66	0.002201	-0.12		0.77	0.796667	0.776667	0.69	0.733333		NSC_02616	ko:K14347	solute carrier family 10 (sodium/bile acid cotransporter) member 7
NSC_scaffold_contig599	127070	127071	0.78	0.77	0.79	0.83	0.66	0.005487	-0.12		0.73	0.696667	0.8	0.793333	0.696667		NSC_00043	ko:K01153	type I restriction enzyme R subunit [EC:3.1.21.3]
NSC_scaffold_contig599	127070	127071	0.78	0.77	0.79	0.83	0.66	0.005487	-0.12		0.73	0.696667	0.8	0.793333	0.696667		NSC_00044	ko:K16572	gamma-tubulin complex component 5
NSC_scaffold_contig577	17455	17456	0.78	0.73	0.67	0.74	0.67	0.002337	-0.11		0.71	0.736667	0.81	0.723333	0.7		NSC_06249	ko:-	-
NSC_scaffold_contig577	17455	17456	0.78	0.73	0.67	0.74	0.67	0.002337	-0.11		0.71	0.736667	0.81	0.723333	0.7		NSC_06250_P
NSC_scaffold_contig567-545c	98775	98776	0.77	0.65	0.73	0.7	0.57	0.000537	-0.2		0.67	0.616667	0.686667	0.68	0.696667		NSC_06580	ko:K10405	kinesin family member C1
NSC_scaffold_contig596-571c	65254	65255	0.77	0.78	0.73	0.65	0.59	0.000924	-0.17		0.733333	0.696667	0.736667	0.733333	0.66		NSC_00730	ko:K20043	clathrin coat assembly protein AP180
NSC_scaffold_contig587-553c	141761	141762	0.77	0.74	0.75	0.67	0.6	0.006493	-0.17		0.71	0.726667	0.726667	0.686667	0.62		NSC_04972	ko:K02349	DNA polymerase theta [EC:2.7.7.7]
NSC_scaffold_contig582	95212	95213	0.77	0.71	0.7	0.71	0.6	0.007966	-0.17		0.686667	0.676667	0.673333	0.676667	0.71		NSC_05605_T
NSC_scaffold_contig587-553c	122279	122280	0.77	0.69	0.75	0.72	0.61	0.001058	-0.16		0.703333	0.753333	0.74	0.69	0.74		NSC_04965	ko:K03298	drug/metabolite transporter DME family
NSC_scaffold_contig587-553c	122279	122280	0.77	0.69	0.75	0.72	0.61	0.001058	-0.16		0.703333	0.753333	0.74	0.69	0.74		NSC_04966	ko:K00773	queuine tRNA-ribosyltransferase [EC:2.4.2.29]
NSC_scaffold_contig590	149808	149809	0.77	0.75	0.73	0.63	0.62	0.000606	-0.15		0.66	0.76	0.68	0.643333	0.663333		NSC_04560	ko:K20305	trafficking protein particle complex subunit 8
NSC_scaffold_contig595	682582	682583	0.77	0.74	0.75	0.71	0.64	0.001598	-0.14		0.663333	0.786667	0.7	0.713333	0.693333		NSC_02781	ko:K08472	mlo protein
NSC_scaffold_contig597	557679	557680	0.77	0.79	0.71	0.68	0.62	0.003298	-0.14		0.75	0.753333	0.74	0.683333	0.676667		NSC_02175	ko:K11515	inner centromere protein
NSC_scaffold_ontig562c-575-591	291151	291152	0.77	0.76	0.73	0.72	0.64	0.003863	-0.13		0.746667	0.686667	0.786667	0.743333	0.693333		NSC_03027	ko:K14726	solute carrier family 9 (sodium/hydrogen exchanger) member 10/11
NSC_scaffold_contig594	409071	409072	0.77	0.76	0.8	0.72	0.64	0.006214	-0.13		0.766667	0.793333	0.72	0.803333	0.78		NSC_03440_T
NSC_scaffold_contig596-571c	1037424	1037425	0.77	0.79	0.77	0.71	0.64	0.000197	-0.12		0.753333	0.713333	0.696667	0.696667	0.74		NSC_01135	ko:K06948	30S ribosome assembly GTPase
NSC_scaffold_contig595	514299	514300	0.77	0.78	0.79	0.73	0.66	0.00431	-0.11		0.803333	0.766667	0.733333	0.78	0.7		NSC_02709	ko:K00557	tRNA (uracil-5-)-methyltransferase [EC:2.1.1.35]
NSC_scaffold_contig583	156562	156563	0.77	0.69	0.7	0.75	0.67	0.001896	-0.1		0.693333	0.66	0.653333	0.69	0.733333		NSC_05771	ko:K22651	E3 ubiquitin-protein ligase RNF4 [EC:2.3.2.27]
NSC_scaffold_contig598	202895	202896	0.77	0.7	0.7	0.74	0.67	0.003477	-0.1		0.733333	0.743333	0.696667	0.706667	0.756667		NSC_01401	ko:K19031	cell migration-inducing and hyaluronan-binding protein [EC:3.2.1.35]
NSC_scaffold_contig588	164752	164753	0.77	0.77	0.77	0.75	0.67	0.004395	-0.1		0.77	0.796667	0.756667	0.766667	0.723333		NSC_04794	ko:K16276	zinc finger protein-like protein
NSC_scaffold_contig598	293148	293149	0.76	0.7	0.69	0.64	0.56	0.003954	-0.2		0.68	0.676667	0.663333	0.636667	0.583333		NSC_01444	ko:K08876	SCY1-like protein 1
NSC_scaffold_contig585	193292	193293	0.76	0.71	0.72	0.67	0.59	0.000377	-0.17		0.616667	0.62	0.65	0.676667	0.67		NSC_06024	ko:K03377	N-acetylneuraminate 9-O-acetyltransferase [EC:2.3.1.45]
NSC_scaffold_contig597	132928	132929	0.76	0.7	0.65	0.73	0.61	0.004683	-0.16		0.66	0.576667	0.696667	0.663333	0.59		NSC_01979_P
NSC_scaffold_contig597	132928	132929	0.76	0.7	0.65	0.73	0.61	0.004683	-0.16		0.66	0.576667	0.696667	0.663333	0.59		NSC_01980_P
NSC_scaffold_contig590	280294	280295	0.76	0.7	0.7	0.73	0.61	0.001966	-0.15		0.676667	0.733333	0.716667	0.66	0.686667		NSC_04605_T
NSC_scaffold_contig595	417934	417935	0.76	0.72	0.72	0.69	0.61	0.002787	-0.15		0.693333	0.693333	0.726667	0.67	0.62		NSC_02660	ko:K07746	antitoxin ParD1/3/4
NSC_scaffold_contig579-589	578077	578078	0.76	0.66	0.62	0.65	0.61	0.00851	-0.15		0.56	0.63	0.616667	0.63	0.646667		NSC_03828	ko:K04773	protease IV [EC:3.4.21.-]
NSC_scaffold_ontig562c-575-591	255149	255150	0.76	0.7	0.75	0.76	0.63	0.000685	-0.13		0.746667	0.73	0.68	0.73	0.746667		NSC_03013	ko:-	-
NSC_scaffold_contig597	750138	750139	0.76	0.74	0.73	0.73	0.63	0.003351	-0.13		0.676667	0.743333	0.713333	0.733333	0.683333		NSC_02252	ko:K11271	sister chromatid cohesion protein DCC1
NSC_scaffold_contig594	504064	504065	0.76	0.69	0.72	0.66	0.63	0.004135	-0.13		0.736667	0.676667	0.693333	0.72	0.643333		NSC_03487	ko:-	-
NSC_scaffold_contig594	504064	504065	0.76	0.69	0.72	0.66	0.63	0.004135	-0.13		0.736667	0.676667	0.693333	0.72	0.643333		NSC_03488_T
NSC_scaffold_contig592-558c-549c-548c-566	421932	421933	0.76	0.79	0.74	0.74	0.64	0.004597	-0.13		0.723333	0.723333	0.746667	0.71	0.766667		NSC_04081	ko:K11840	ubiquitin carboxyl-terminal hydrolase 9/24 [EC:3.4.19.12]
NSC_scaffold_contig577	35221	35222	0.76	0.78	0.76	0.68	0.64	0.004597	-0.13		0.74	0.726667	0.713333	0.746667	0.706667		NSC_06258	ko:K08371	cytochrome b-561 domain containing protein 2
NSC_scaffold_contig596-571c	1289920	1289921	0.76	0.69	0.74	0.67	0.64	0.005181	-0.13		0.773333	0.756667	0.693333	0.746667	0.74		NSC_01239	ko:K17681	ATPase family AAA domain-containing protein 3A/B
NSC_scaffold_contig595	128834	128835	0.76	0.83	0.61	0.67	0.63	0.006214	-0.13		0.7	0.783333	0.783333	0.606667	0.673333		NSC_02541_T
NSC_scaffold_contig581	213262	213263	0.76	0.73	0.7	0.73	0.64	0.006834	-0.12		0.733333	0.693333	0.743333	0.743333	0.7		NSC_05909	ko:K06330	spore coat protein H
NSC_scaffold_contig577	109517	109518	0.76	0.75	0.67	0.66	0.64	0.009679	-0.12		0.76	0.68	0.763333	0.736667	0.733333		NSC_06287	ko:-	-
NSC_scaffold_contig597	787125	787126	0.76	0.73	0.72	0.66	0.65	0.002443	-0.11		0.76	0.706667	0.763333	0.73	0.66		NSC_02264_T
NSC_scaffold_contig599	531211	531212	0.76	0.78	0.69	0.72	0.67	0.009278	-0.1		0.653333	0.756667	0.736667	0.72	0.68		NSC_00240	ko:K01534	Cd2+/Zn2+-exporting ATPase [EC:3.6.3.3 7.2.2.12]
NSC_scaffold_contig582	255442	255443	0.75	0.75	0.78	0.73	0.57	0.002143	-0.18		0.763333	0.793333	0.726667	0.696667	0.69		NSC_05678	ko:K21989	calcium permeable stress-gated cation channel
NSC_scaffold_contig594	257355	257356	0.75	0.75	0.73	0.72	0.59	0.005063	-0.15		0.706667	0.763333	0.763333	0.723333	0.743333		NSC_03374_T
NSC_scaffold_contig594	257355	257356	0.75	0.75	0.73	0.72	0.59	0.005063	-0.15		0.706667	0.763333	0.763333	0.723333	0.743333		NSC_03375	ko:K18998	RNA polymerase II C-terminal domain phosphatase-like 1/2 [EC:3.1.3.16]
NSC_scaffold_contig598	714555	714556	0.75	0.7	0.72	0.65	0.61	0.008464	-0.15		0.703333	0.73	0.73	0.703333	0.62		NSC_01623	ko:K17535	serine/threonine-protein kinase TNNI3K [EC:2.7.11.1]
NSC_scaffold_contig568-546-580	93218	93219	0.75	0.71	0.71	0.66	0.61	0.009288	-0.14		0.71	0.713333	0.73	0.666667	0.68		NSC_05127	ko:K01166	ribonuclease T2 [EC:4.6.1.19]
NSC_scaffold_contig578	4902	4903	0.75	0.72	0.71	0.65	0.62	4.5e-05	-0.13		0.713333	0.68	0.666667	0.613333	0.613333		NSC_06060	ko:K07556	ATP synthase mitochondrial F1 complex assembly factor 2
NSC_scaffold_contig599	1225768	1225769	0.75	0.68	0.65	0.66	0.63	0.004857	-0.12		0.64	0.663333	0.63	0.636667	0.556667		NSC_00558	ko:K19171	DNA sulfur modification protein DndD
NSC_scaffold_contig599	1225768	1225769	0.75	0.68	0.65	0.66	0.63	0.004857	-0.12		0.64	0.663333	0.63	0.636667	0.556667		NSC_00559	ko:K22733	magnesium transporter
NSC_scaffold_contig599	938241	938242	0.75	0.75	0.74	0.69	0.65	0.006074	-0.1		0.726667	0.76	0.733333	0.73	0.676667		NSC_00430_T
NSC_scaffold_contig599	938241	938242	0.75	0.75	0.74	0.69	0.65	0.006074	-0.1		0.726667	0.76	0.733333	0.73	0.676667		NSC_00431	ko:K06196	cytochrome c-type biogenesis protein
NSC_scaffold_contig596-571c	887665	887666	0.74	0.75	0.7	0.65	0.53	0.000617	-0.21		0.706667	0.73	0.713333	0.703333	0.59		NSC_01068	ko:K19870	sperm-associated antigen 1
NSC_scaffold_contig588	347822	347823	0.74	0.69	0.67	0.71	0.57	0.00289	-0.17		0.71	0.643333	0.7	0.62	0.663333		NSC_04873	ko:-	-
NSC_scaffold_contig598	102061	102062	0.74	0.73	0.6	0.63	0.59	0.001143	-0.15		0.676667	0.7	0.64	0.663333	0.666667		NSC_01360	ko:-	-
NSC_scaffold_contig596-571c	649615	649616	0.74	0.67	0.77	0.59	0.6	0.009934	-0.14		0.613333	0.64	0.586667	0.646667	0.57		NSC_00960_T
NSC_scaffold_contig598	909822	909823	0.74	0.73	0.71	0.69	0.62	0.003126	-0.12		0.746667	0.673333	0.683333	0.696667	0.64		NSC_01702_P
NSC_scaffold_contig572	141590	141591	0.74	0.6	0.59	0.64	0.63	0.003593	-0.11		0.64	0.676667	0.616667	0.7	0.703333		NSC_06453_T
NSC_scaffold_contig572	141590	141591	0.74	0.6	0.59	0.64	0.63	0.003593	-0.11		0.64	0.676667	0.616667	0.7	0.703333		NSC_06455_P
NSC_scaffold_contig592-558c-549c-548c-566	388960	388961	0.74	0.82	0.81	0.71	0.63	0.00431	-0.11		0.71	0.773333	0.77	0.67	0.71		NSC_04068	ko:K14844	pumilio homology domain family member 6
NSC_scaffold_contig595	781263	781264	0.74	0.74	0.77	0.68	0.63	0.008296	-0.11		0.76	0.616667	0.753333	0.623333	0.696667		NSC_02836_P
NSC_scaffold_contig585	28485	28486	0.74	0.69	0.7	0.72	0.63	0.009874	-0.11		0.68	0.763333	0.726667	0.7	0.723333		NSC_05944_P
NSC_scaffold_contig579-589	161007	161008	0.74	0.69	0.76	0.74	0.65	0.001493	-0.1		0.736667	0.726667	0.723333	0.816667	0.8		NSC_03658_P
NSC_scaffold_contig588	3647	3648	0.74	0.66	0.69	0.67	0.63	0.002274	-0.1		0.696667	0.71	0.713333	0.663333	0.776667		NSC_04726	ko:K08643	zinc metalloprotease ZmpB [EC:3.4.24.-]
NSC_scaffold_contig588	3647	3648	0.74	0.66	0.69	0.67	0.63	0.002274	-0.1		0.696667	0.71	0.713333	0.663333	0.776667		NSC_04727_P
NSC_scaffold_contig598	441836	441837	0.74	0.75	0.68	0.65	0.64	0.006478	-0.1		0.726667	0.73	0.75	0.683333	0.706667		NSC_01509	ko:K14835	25S rRNA (cytosine2870-C5)-methyltransferase [EC:2.1.1.310]
NSC_scaffold_contig578	19084	19085	0.73	0.68	0.62	0.65	0.52	0.002729	-0.21		0.703333	0.623333	0.623333	0.626667	0.65		NSC_06066	ko:K17713	outer membrane protein assembly factor BamB
NSC_scaffold_contig596-571c	746065	746066	0.73	0.69	0.72	0.63	0.61	0.005211	-0.12		0.71	0.706667	0.696667	0.726667	0.686667		NSC_01006_T
NSC_scaffold_contig599	968837	968838	0.73	0.73	0.75	0.69	0.6	0.006372	-0.12		0.663333	0.72	0.7	0.686667	0.76		NSC_00445	ko:K15383	MtN3 and saliva related transmembrane protein
NSC_scaffold_ontig562c-575-591	771279	771280	0.73	0.74	0.78	0.73	0.62	0.001798	-0.11		0.746667	0.713333	0.723333	0.703333	0.75		NSC_03245	ko:K20632	deleted in liver cancer protein
NSC_scaffold_contig593-552c	499837	499838	0.73	0.71	0.7	0.63	0.62	0.003016	-0.11		0.7	0.723333	0.676667	0.616667	0.576667		NSC_04428_T
NSC_scaffold_contig584	109296	109297	0.73	0.79	0.74	0.73	0.62	0.004551	-0.11		0.773333	0.686667	0.69	0.736667	0.653333		NSC_05304	ko:K19694	two-component system sensor histidine kinase ChiS
NSC_scaffold_ontig562c-575-591	164043	164044	0.73	0.71	0.68	0.69	0.63	0.003442	-0.1		0.65	0.726667	0.683333	0.663333	0.696667		NSC_02968	ko:-	-
NSC_scaffold_ontig562c-575-591	164043	164044	0.73	0.71	0.68	0.69	0.63	0.003442	-0.1		0.65	0.726667	0.683333	0.663333	0.696667		NSC_02969_T
NSC_scaffold_contig596-571c	532020	532021	0.73	0.69	0.66	0.63	0.63	0.009814	-0.1		0.703333	0.68	0.736667	0.733333	0.75		NSC_00914	ko:K13161	heterogeneous nuclear ribonucleoprotein R
NSC_scaffold_contig593-552c	443881	443882	0.72	0.66	0.7	0.59	0.54	0.00622	-0.18		0.663333	0.646667	0.576667	0.7	0.563333		NSC_04404	ko:K14794	ribosomal RNA-processing protein 12
NSC_scaffold_contig596-571c	36866	36867	0.72	0.65	0.68	0.57	0.57	0.000719	-0.15		0.62	0.656667	0.65	0.593333	0.57		NSC_00719	ko:K11366	ubiquitin carboxyl-terminal hydrolase 22/27/51 [EC:3.4.19.12]
NSC_scaffold_contig597	174129	174130	0.72	0.68	0.68	0.59	0.58	0.006862	-0.14		0.68	0.77	0.726667	0.71	0.656667		NSC_01999_P
NSC_scaffold_contig584	166756	166757	0.72	0.69	0.7	0.64	0.59	0.009501	-0.14		0.676667	0.606667	0.676667	0.62	0.633333		NSC_05326	ko:K15710	E3 ubiquitin-protein ligase SHPRH [EC:3.6.4.- 2.3.2.27]
NSC_scaffold_contig584	166756	166757	0.72	0.69	0.7	0.64	0.59	0.009501	-0.14		0.676667	0.606667	0.676667	0.62	0.633333		NSC_05327_P
NSC_scaffold_contig590	285859	285860	0.72	0.68	0.71	0.66	0.6	0.00302	-0.13		0.67	0.713333	0.63	0.61	0.676667		NSC_04608	ko:K16778	podoplanin
NSC_scaffold_contig598	764808	764809	0.72	0.69	0.72	0.65	0.61	0.005448	-0.12		0.69	0.636667	0.653333	0.67	0.65		NSC_01640	ko:K18730	PERQ amino acid-rich with GYF domain-containing protein
NSC_scaffold_contig598	302538	302539	0.72	0.67	0.69	0.69	0.6	0.002629	-0.11		0.653333	0.74	0.683333	0.653333	0.68		NSC_01446_T
NSC_scaffold_contig598	302538	302539	0.72	0.67	0.69	0.69	0.6	0.002629	-0.11		0.653333	0.74	0.683333	0.653333	0.68		NSC_01447_P
NSC_scaffold_contig593-552c	439907	439908	0.72	0.69	0.72	0.75	0.61	0.002937	-0.11		0.746667	0.713333	0.736667	0.726667	0.74		NSC_04402	ko:K03798	cell division protease FtsH [EC:3.4.24.-]
NSC_scaffold_contig596-571c	217240	217241	0.72	0.64	0.7	0.6	0.61	0.007933	-0.11		0.706667	0.626667	0.666667	0.58	0.606667		NSC_00792	ko:K09391	transcription factor E2F7/8
NSC_scaffold_contig579-589	263130	263131	0.72	0.74	0.69	0.68	0.62	0.007	-0.1		0.693333	0.796667	0.663333	0.703333	0.663333		NSC_03706	ko:K18060	poly(A) RNA polymerase mitochondrial [EC:2.7.7.19]
NSC_scaffold_contig597	1087512	1087513	0.71	0.71	0.61	0.63	0.49	0.003942	-0.22		0.686667	0.716667	0.636667	0.643333	0.576667		NSC_02402	ko:K19225	rhomboid protease GluP [EC:3.4.21.105]
NSC_scaffold_contig598	1328861	1328862	0.71	0.66	0.64	0.54	0.5	0.007254	-0.21		0.596667	0.583333	0.633333	0.586667	0.59		NSC_01879	ko:K23002	RNA polymerase II-associated protein 3
NSC_scaffold_contig592-558c-549c-548c-566	192405	192406	0.71	0.71	0.66	0.64	0.52	0.001825	-0.18		0.596667	0.606667	0.62	0.596667	0.64		NSC_03976	ko:K09498	T-complex protein 1 subunit zeta
NSC_scaffold_contig596-571c	1080040	1080041	0.71	0.74	0.69	0.79	0.55	0.006412	-0.16		0.666667	0.696667	0.666667	0.65	0.73		NSC_01150_P
NSC_scaffold_ontig562c-575-591	627384	627385	0.71	0.61	0.67	0.62	0.55	0.009308	-0.16		0.61	0.603333	0.62	0.61	0.563333		NSC_03175	ko:K03529	chromosome segregation protein
NSC_scaffold_contig597	874450	874451	0.71	0.69	0.6	0.64	0.57	0.005113	-0.14		0.726667	0.603333	0.62	0.666667	0.646667		NSC_02304_T
NSC_scaffold_contig597	874450	874451	0.71	0.69	0.6	0.64	0.57	0.005113	-0.14		0.726667	0.603333	0.62	0.666667	0.646667		NSC_02306	ko:-	-
NSC_scaffold_contig584	239417	239418	0.71	0.69	0.69	0.7	0.58	0.002768	-0.13		0.69	0.68	0.66	0.73	0.686667		NSC_05365	ko:K03768	peptidyl-prolyl cis-trans isomerase B (cyclophilin B) [EC:5.2.1.8]
NSC_scaffold_contig596-571c	1364609	1364610	0.71	0.73	0.73	0.65	0.61	0.000132	-0.1		0.706667	0.783333	0.733333	0.66	0.703333		NSC_01272	ko:K16803	cytoskeleton-associated protein 5
NSC_scaffold_contig596-571c	355370	355371	0.7	0.71	0.6	0.6	0.53	0.002272	-0.17		0.683333	0.713333	0.643333	0.623333	0.626667		NSC_00842	ko:K02356	elongation factor P
NSC_scaffold_contig582	283256	283257	0.7	0.69	0.75	0.62	0.57	0.003841	-0.13		0.65	0.67	0.673333	0.693333	0.603333		NSC_05690_T
NSC_scaffold_contig582	283256	283257	0.7	0.69	0.75	0.62	0.57	0.003841	-0.13		0.65	0.67	0.673333	0.693333	0.603333		NSC_05691_P
NSC_scaffold_contig596-571c	761836	761837	0.7	0.7	0.68	0.7	0.59	0.000727	-0.12		0.666667	0.69	0.666667	0.643333	0.636667		NSC_01012_T
NSC_scaffold_contig596-571c	761836	761837	0.7	0.7	0.68	0.7	0.59	0.000727	-0.12		0.666667	0.69	0.666667	0.643333	0.636667		NSC_01013	ko:K15446	tRNA:m4X modification enzyme [EC:2.1.1.225]
NSC_scaffold_contig592-558c-549c-548c-566	419623	419624	0.7	0.66	0.76	0.68	0.58	0.005211	-0.12		0.7	0.586667	0.67	0.63	0.666667		NSC_04081	ko:K11840	ubiquitin carboxyl-terminal hydrolase 9/24 [EC:3.4.19.12]
NSC_scaffold_contig599	344658	344659	0.7	0.75	0.79	0.69	0.59	0.001324	-0.11		0.663333	0.763333	0.756667	0.78	0.743333		NSC_00150	ko:K17535	serine/threonine-protein kinase TNNI3K [EC:2.7.11.1]
NSC_scaffold_contig598	634954	634955	0.7	0.72	0.66	0.65	0.59	0.005785	-0.11		0.706667	0.646667	0.683333	0.59	0.613333		NSC_01588	ko:-	-
NSC_scaffold_contig586	206405	206406	0.7	0.76	0.71	0.66	0.59	0.007339	-0.1		0.756667	0.753333	0.72	0.68	0.676667		NSC_05510_T
NSC_scaffold_contig570	96592	96593	0.7	0.73	0.64	0.59	0.6	0.008624	-0.1		0.66	0.71	0.69	0.623333	0.69		NSC_06510	ko:K11320	E1A-binding protein p400 [EC:3.6.4.-]
NSC_scaffold_contig579-589	542145	542146	0.69	0.67	0.7	0.69	0.52	0.001606	-0.17		0.673333	0.666667	0.666667	0.636667	0.646667		NSC_03814	ko:-	-
NSC_scaffold_contig598	1249188	1249189	0.69	0.75	0.72	0.63	0.53	0.008353	-0.16		0.69	0.606667	0.673333	0.646667	0.683333		NSC_01845	ko:K01411	nardilysin [EC:3.4.24.61]
NSC_scaffold_contig598	1249188	1249189	0.69	0.75	0.72	0.63	0.53	0.008353	-0.16		0.69	0.606667	0.673333	0.646667	0.683333		NSC_01846	ko:K15281	solute carrier family 35
NSC_scaffold_contig598	1151906	1151907	0.69	0.65	0.65	0.59	0.53	0.009308	-0.16		0.583333	0.65	0.586667	0.653333	0.67		NSC_01812	ko:K01299	carboxypeptidase Taq [EC:3.4.17.19]
NSC_scaffold_contig594	53507	53508	0.69	0.69	0.62	0.54	0.57	0.007549	-0.12		0.656667	0.58	0.656667	0.51	0.58		NSC_03281_T
NSC_scaffold_contig598	124552	124553	0.68	0.65	0.65	0.7	0.52	0.00245	-0.16		0.616667	0.676667	0.613333	0.623333	0.666667		NSC_01369_T
NSC_scaffold_contig598	124552	124553	0.68	0.65	0.65	0.7	0.52	0.00245	-0.16		0.616667	0.676667	0.613333	0.623333	0.666667		NSC_01371	ko:-	-
NSC_scaffold_contig579-589	435661	435662	0.68	0.55	0.64	0.59	0.53	0.001639	-0.15		0.52	0.536667	0.593333	0.61	0.63		NSC_03762_P
NSC_scaffold_contig592-558c-549c-548c-566	134910	134911	0.68	0.7	0.61	0.6	0.53	0.005467	-0.14		0.66	0.683333	0.656667	0.563333	0.623333		NSC_03955	ko:K06962	uncharacterized protein
NSC_scaffold_contig587-553c	77604	77605	0.68	0.65	0.71	0.61	0.55	0.005064	-0.12		0.666667	0.673333	0.65	0.616667	0.643333		NSC_04941_T
NSC_scaffold_contig588	305604	305605	0.68	0.7	0.71	0.59	0.58	0.009121	-0.1		0.676667	0.686667	0.643333	0.61	0.656667		NSC_04850	ko:K22464	fatty acid photodecarboxylase [EC:4.1.1.106]
NSC_scaffold_contig570	90121	90122	0.67	0.66	0.71	0.58	0.49	0.008581	-0.18		0.556667	0.513333	0.6	0.546667	0.46		NSC_06509	ko:K08994	ion channel-forming bestrophin family protein
NSC_scaffold_contig596-571c	178709	178710	0.67	0.66	0.69	0.6	0.52	0.000775	-0.15		0.653333	0.62	0.623333	0.643333	0.57		NSC_00777	ko:K10738	DNA helicase MCM9 [EC:3.6.4.12]
NSC_scaffold_contig596-571c	178709	178710	0.67	0.66	0.69	0.6	0.52	0.000775	-0.15		0.653333	0.62	0.623333	0.643333	0.57		NSC_00778_P
NSC_scaffold_contig596-571c	115875	115876	0.67	0.68	0.67	0.66	0.52	0.009937	-0.15		0.6	0.66	0.643333	0.63	0.606667		NSC_00756	ko:K06006	periplasmic protein CpxP/Spy
NSC_scaffold_contig598	545404	545405	0.67	0.6	0.59	0.58	0.57	0.005397	-0.1		0.58	0.556667	0.57	0.636667	0.556667		NSC_01552	ko:K19525	vacuolar protein sorting-associated protein 13A/C
NSC_scaffold_contig598	829725	829726	0.66	0.55	0.52	0.46	0.42	0.006277	-0.24		0.55	0.563333	0.513333	0.486667	0.496667		NSC_01667	ko:K03696	ATP-dependent Clp protease ATP-binding subunit ClpC
NSC_scaffold_contig599	197675	197676	0.66	0.54	0.63	0.52	0.5	0.004579	-0.16		0.646667	0.613333	0.573333	0.566667	0.553333		NSC_00080	ko:K18200	peptidylamidoglycolate lyase [EC:4.3.2.5]
NSC_scaffold_contig588	329281	329282	0.66	0.6	0.61	0.52	0.5	0.006137	-0.16		0.616667	0.603333	0.576667	0.54	0.63		NSC_04864	ko:K17265	Ras GTPase-activating protein-binding protein 1 [EC:3.6.4.12 3.6.4.13]
NSC_scaffold_contig593-552c	232969	232970	0.66	0.52	0.61	0.54	0.51	0.000456	-0.15		0.583333	0.523333	0.566667	0.59	0.526667		NSC_04307	ko:K17973	N-terminal acetyltransferase B complex non-catalytic subunit
NSC_scaffold_contig595	279601	279602	0.66	0.62	0.71	0.61	0.51	0.001387	-0.15		0.61	0.626667	0.6	0.61	0.596667		NSC_02597	ko:K22184	bromodomain-containing protein 9
NSC_scaffold_contig583	65451	65452	0.66	0.68	0.63	0.64	0.53	0.000952	-0.13		0.623333	0.7	0.653333	0.563333	0.6		NSC_05728	ko:K20301	trafficking protein particle complex subunit 2
NSC_scaffold_contig594	288726	288727	0.66	0.61	0.58	0.64	0.56	0.000785	-0.1		0.546667	0.58	0.596667	0.623333	0.54		NSC_03388	ko:K07277	outer membrane protein insertion porin family
NSC_scaffold_contig597	142541	142542	0.66	0.63	0.61	0.67	0.56	0.004171	-0.1		0.64	0.63	0.573333	0.596667	0.596667		NSC_01984	ko:K20989	urea-proton symporter
NSC_scaffold_contig599	645543	645544	0.65	0.57	0.53	0.48	0.43	0.000275	-0.23		0.556667	0.573333	0.603333	0.526667	0.493333		NSC_00288	ko:K03529	chromosome segregation protein
NSC_scaffold_ontig562c-575-591	141670	141671	0.65	0.7	0.63	0.67	0.49	0.008347	-0.16		0.633333	0.623333	0.696667	0.653333	0.556667		NSC_02959	ko:-	-
NSC_scaffold_contig595	313441	313442	0.65	0.69	0.67	0.59	0.51	0.009955	-0.14		0.633333	0.606667	0.646667	0.543333	0.613333		NSC_02611	ko:K10638	E3 ubiquitin-protein ligase UHRF1 [EC:2.3.2.27]
NSC_scaffold_contig592-558c-549c-548c-566	337690	337691	0.65	0.67	0.61	0.48	0.53	0.003271	-0.12		0.6	0.603333	0.593333	0.64	0.663333		NSC_04045	ko:K10398	kinesin family member 11
NSC_scaffold_contig588	269173	269174	0.65	0.65	0.65	0.52	0.54	0.006185	-0.12		0.66	0.646667	0.66	0.616667	0.77		NSC_04837	ko:K08518	syntaxin-binding protein 5
NSC_scaffold_contig555-550-574	59118	59119	0.65	0.63	0.65	0.57	0.53	0.009844	-0.12		0.586667	0.666667	0.626667	0.596667	0.616667		NSC_06176	ko:K19755	radial spoke head protein 1
NSC_scaffold_contig588	328934	328935	0.65	0.62	0.62	0.58	0.56	0.00472	-0.1		0.616667	0.59	0.576667	0.523333	0.573333		NSC_04864	ko:K17265	Ras GTPase-activating protein-binding protein 1 [EC:3.6.4.12 3.6.4.13]
NSC_scaffold_contig596-571c	1195343	1195344	0.65	0.59	0.69	0.71	0.55	0.008856	-0.1		0.68	0.656667	0.63	0.656667	0.686667		NSC_01197	ko:K08869	aarF domain-containing kinase
NSC_scaffold_contig579-589	262335	262336	0.64	0.52	0.54	0.56	0.37	0.000457	-0.27		0.453333	0.486667	0.42	0.366667	0.416667		NSC_03705	ko:K17505	protein phosphatase 1K [EC:3.1.3.16]
NSC_scaffold_contig592-558c-549c-548c-566	82374	82375	0.64	0.63	0.56	0.56	0.42	0.007821	-0.22		0.653333	0.64	0.623333	0.556667	0.52		NSC_03926	ko:K05016	chloride channel 7
NSC_scaffold_contig597	237908	237909	0.64	0.6	0.64	0.46	0.48	0.003438	-0.17		0.546667	0.623333	0.57	0.58	0.543333		NSC_02033_T
NSC_scaffold_contig585	241766	241767	0.64	0.56	0.58	0.51	0.48	0.007041	-0.16		0.556667	0.566667	0.516667	0.5	0.55		NSC_06045	ko:K20628	expansin
NSC_scaffold_contig599	974643	974644	0.64	0.57	0.57	0.6	0.5	0.008464	-0.15		0.5	0.596667	0.543333	0.486667	0.586667		NSC_00448	ko:K14724	solute carrier family 9 (sodium/hydrogen exchanger) member 8
NSC_scaffold_ontig562c-575-591	544852	544853	0.64	0.52	0.6	0.56	0.53	0.00954	-0.11		0.596667	0.533333	0.566667	0.546667	0.496667		NSC_03139	ko:K06207	GTP-binding protein
NSC_scaffold_contig561	40297	40298	0.63	0.66	0.57	0.59	0.5	0.000355	-0.13		0.633333	0.63	0.533333	0.58	0.626667		NSC_IGR_5
NSC_scaffold_contig596-571c	999666	999667	0.63	0.56	0.51	0.56	0.51	0.0094	-0.12		0.463333	0.533333	0.533333	0.543333	0.546667		NSC_01117	ko:K14856	protein SDA1
NSC_scaffold_contig596-571c	866246	866247	0.63	0.62	0.56	0.59	0.52	0.003016	-0.11		0.576667	0.62	0.613333	0.573333	0.516667		NSC_01058	ko:K14165	atypical dual specificity phosphatase [EC:3.1.3.16 3.1.3.48]
NSC_scaffold_contig599	787318	787319	0.63	0.65	0.64	0.64	0.53	0.008497	-0.11		0.68	0.636667	0.633333	0.603333	0.606667		NSC_00352	ko:K03687	molecular chaperone GrpE
NSC_scaffold_contig599	787318	787319	0.63	0.65	0.64	0.64	0.53	0.008497	-0.11		0.68	0.636667	0.633333	0.603333	0.606667		NSC_00353	ko:K06390	stage III sporulation protein AA
NSC_scaffold_contig595	764845	764846	0.62	0.44	0.4	0.39	0.32	0.002001	-0.3		0.46	0.486667	0.466667	0.366667	0.336667		NSC_02827	ko:K03686	molecular chaperone DnaJ
NSC_scaffold_ontig562c-575-591	763877	763878	0.62	0.54	0.54	0.52	0.42	0.004592	-0.2		0.55	0.543333	0.51	0.463333	0.46		NSC_03242	ko:-	-
NSC_scaffold_contig593-552c	510132	510133	0.62	0.67	0.6	0.53	0.46	0.002861	-0.16		0.546667	0.516667	0.573333	0.49	0.56		NSC_04430_T
NSC_scaffold_contig593-552c	510132	510133	0.62	0.67	0.6	0.53	0.46	0.002861	-0.16		0.546667	0.516667	0.573333	0.49	0.56		NSC_04432	ko:K15223	upstream activation factor subunit UAF30
NSC_scaffold_contig579-589	9379	9380	0.62	0.6	0.56	0.53	0.49	0.00877	-0.13		0.606667	0.56	0.58	0.54	0.516667		NSC_03594_T
NSC_scaffold_contig598	432564	432565	0.62	0.56	0.55	0.56	0.51	0.009468	-0.12		0.51	0.506667	0.57	0.51	0.563333		NSC_01506	ko:K18470	Rho GTPase-activating protein 1
NSC_scaffold_contig596-571c	20333	20334	0.62	0.55	0.6	0.51	0.52	0.001896	-0.1		0.613333	0.636667	0.583333	0.473333	0.553333		NSC_00712	ko:K03798	cell division protease FtsH [EC:3.4.24.-]
NSC_scaffold_contig592-558c-549c-548c-566	490580	490581	0.61	0.5	0.5	0.5	0.47	0.002425	-0.14		0.603333	0.533333	0.563333	0.54	0.59		NSC_04114	ko:K09015	Fe-S cluster assembly protein SufD
NSC_scaffold_contig592-558c-549c-548c-566	490580	490581	0.61	0.5	0.5	0.5	0.47	0.002425	-0.14		0.603333	0.533333	0.563333	0.54	0.59		NSC_04115	ko:-	-
NSC_scaffold_contig597	624087	624088	0.61	0.58	0.45	0.51	0.47	0.003169	-0.14		0.533333	0.513333	0.573333	0.52	0.523333		NSC_02197	ko:-	-
NSC_scaffold_contig587-553c	291318	291319	0.6	0.55	0.45	0.52	0.35	0.009523	-0.25		0.406667	0.46	0.416667	0.5	0.36		NSC_05042	ko:K08869	aarF domain-containing kinase
NSC_scaffold_contig599	54609	54610	0.6	0.61	0.56	0.53	0.47	0.003481	-0.14		0.596667	0.653333	0.59	0.553333	0.533333		NSC_00015	ko:K13983	putative helicase MOV10L1 [EC:3.6.4.13]
NSC_scaffold_contig594	34685	34686	0.6	0.52	0.45	0.54	0.47	0.005275	-0.13		0.526667	0.593333	0.54	0.536667	0.556667		NSC_03272	ko:K08244	alpha-glucan water dikinase [EC:2.7.9.4]
NSC_scaffold_contig596-571c	73563	73564	0.6	0.64	0.63	0.5	0.5	0.005658	-0.11		0.626667	0.553333	0.63	0.53	0.503333		NSC_00734_T
NSC_scaffold_contig596-571c	73563	73564	0.6	0.64	0.63	0.5	0.5	0.005658	-0.11		0.626667	0.553333	0.63	0.53	0.503333		NSC_00735	ko:K15205	transcription factor C subunit 6
NSC_scaffold_contig588	302825	302826	0.59	0.55	0.53	0.53	0.45	0.002156	-0.14		0.62	0.613333	0.586667	0.52	0.556667		NSC_04850	ko:K22464	fatty acid photodecarboxylase [EC:4.1.1.106]
NSC_scaffold_contig588	302825	302826	0.59	0.55	0.53	0.53	0.45	0.002156	-0.14		0.62	0.613333	0.586667	0.52	0.556667		NSC_04851	ko:K11801	WD repeat-containing protein 23
NSC_scaffold_contig599	907436	907437	0.59	0.58	0.61	0.49	0.46	0.008971	-0.13		0.543333	0.506667	0.566667	0.52	0.476667		NSC_00415_T
NSC_scaffold_contig599	907436	907437	0.59	0.58	0.61	0.49	0.46	0.008971	-0.13		0.543333	0.506667	0.566667	0.52	0.476667		NSC_00416_P
NSC_scaffold_contig594	614917	614918	0.59	0.6	0.57	0.6	0.47	0.008581	-0.12		0.536667	0.566667	0.53	0.513333	0.546667		NSC_03542	ko:K22547	arsenate reductase [EC:1.20.4.1]
NSC_scaffold_contig587-553c	196293	196294	0.59	0.54	0.56	0.51	0.47	0.003219	-0.11		0.523333	0.576667	0.573333	0.483333	0.543333		NSC_04997	ko:K08371	cytochrome b-561 domain containing protein 2
NSC_scaffold_contig598	28102	28103	0.58	0.6	0.54	0.51	0.38	0.001318	-0.2		0.586667	0.556667	0.53	0.486667	0.51		NSC_01322	ko:K08850	aurora kinase other [EC:2.7.11.1]
NSC_scaffold_contig587-553c	219533	219534	0.58	0.59	0.6	0.57	0.43	0.004885	-0.15		0.586667	0.566667	0.536667	0.513333	0.47		NSC_05009	ko:K09182	GATA-binding protein 1
NSC_scaffold_ontig562c-575-591	206715	206716	0.57	0.55	0.5	0.43	0.41	0.009262	-0.16		0.473333	0.493333	0.473333	0.436667	0.403333		NSC_02993_T
NSC_scaffold_contig597	346132	346133	0.56	0.6	0.56	0.49	0.41	0.001898	-0.15		0.486667	0.553333	0.523333	0.48	0.433333		NSC_02083	ko:-	-
NSC_scaffold_contig599	1040550	1040551	0.56	0.6	0.5	0.44	0.41	0.002919	-0.14		0.516667	0.516667	0.4	0.46	0.486667		NSC_00478	ko:K07226	heme iron utilization protein
NSC_scaffold_contig584	183593	183594	0.56	0.52	0.58	0.49	0.42	0.005309	-0.14		0.54	0.583333	0.56	0.51	0.58		NSC_05335	ko:-	-
NSC_scaffold_contig584	183593	183594	0.56	0.52	0.58	0.49	0.42	0.005309	-0.14		0.54	0.583333	0.56	0.51	0.58		NSC_05336_P
NSC_scaffold_contig597	208068	208069	0.56	0.62	0.56	0.48	0.42	0.008934	-0.14		0.563333	0.603333	0.55	0.553333	0.556667		NSC_02016	ko:K05539	tRNA-dihydrouridine synthase A [EC:1.-.-.-]
NSC_scaffold_contig572	126126	126127	0.55	0.49	0.4	0.42	0.32	0.00991	-0.23		0.406667	0.316667	0.4	0.38	0.396667		NSC_06445	ko:K20290	conserved oligomeric Golgi complex subunit 3
NSC_scaffold_contig593-552c	85187	85188	0.55	0.42	0.47	0.44	0.36	0.001008	-0.19		0.466667	0.416667	0.406667	0.413333	0.416667		NSC_04237	ko:K20870	putative beta-1 4-xylosyltransferase IRX10 [EC:2.4.2.-]
NSC_scaffold_contig579-589	406111	406112	0.55	0.52	0.6	0.5	0.41	0.001745	-0.15		0.556667	0.556667	0.47	0.526667	0.49		NSC_03747_T
NSC_scaffold_contig596-571c	1099857	1099858	0.55	0.6	0.56	0.45	0.42	0.007308	-0.13		0.576667	0.57	0.573333	0.516667	0.536667		NSC_01157	ko:K20096	ATP-dependent RNA helicase DDX28 [EC:3.6.4.13]
NSC_scaffold_contig581	233052	233053	0.55	0.5	0.54	0.46	0.43	0.000813	-0.11		0.513333	0.483333	0.49	0.516667	0.496667		NSC_05917	ko:K10706	senataxin [EC:3.6.4.-]
NSC_scaffold_contig592-558c-549c-548c-566	192795	192796	0.55	0.57	0.58	0.43	0.44	0.00954	-0.11		0.523333	0.53	0.496667	0.453333	0.473333		NSC_03976	ko:K09498	T-complex protein 1 subunit zeta
NSC_scaffold_contig599	392382	392383	0.55	0.52	0.53	0.53	0.44	0.002274	-0.1		0.53	0.483333	0.516667	0.526667	0.52		NSC_00174_T
NSC_scaffold_contig599	392382	392383	0.55	0.52	0.53	0.53	0.44	0.002274	-0.1		0.53	0.483333	0.516667	0.526667	0.52		NSC_00175	ko:K22278	peptidoglycan-N-acetylglucosamine deacetylase [EC:3.5.1.104]
NSC_scaffold_contig577	18560	18561	0.54	0.39	0.48	0.47	0.44	0.004237	-0.1		0.57	0.476667	0.423333	0.583333	0.5		NSC_06249	ko:-	-
NSC_scaffold_contig599	1450649	1450650	0.52	0.41	0.48	0.39	0.35	0.009141	-0.17		0.46	0.44	0.446667	0.443333	0.523333		NSC_00659	ko:K10761	tRNA(His) guanylyltransferase [EC:2.7.7.79]
NSC_scaffold_contig599	1450649	1450650	0.52	0.41	0.48	0.39	0.35	0.009141	-0.17		0.46	0.44	0.446667	0.443333	0.523333		NSC_00660	ko:-	-
NSC_scaffold_contig584	4436	4437	0.52	0.46	0.51	0.47	0.42	0.00602	-0.1		0.473333	0.39	0.47	0.45	0.416667		NSC_05257_T
NSC_scaffold_contig572	51487	51488	0.51	0.47	0.41	0.48	0.33	0.006087	-0.18		0.433333	0.483333	0.413333	0.483333	0.503333		NSC_06412_P
NSC_scaffold_contig597	258358	258359	0.51	0.52	0.47	0.49	0.39	0.008581	-0.12		0.44	0.453333	0.463333	0.496667	0.453333		NSC_02042_T
NSC_scaffold_contig597	258358	258359	0.51	0.52	0.47	0.49	0.39	0.008581	-0.12		0.44	0.453333	0.463333	0.496667	0.453333		NSC_02043	ko:K08360	cytochrome b-561 [EC:7.2.1.3]
NSC_scaffold_contig598	1276673	1276674	0.51	0.47	0.44	0.42	0.42	0.005749	-0.1		0.416667	0.463333	0.45	0.416667	0.436667		NSC_01853_T
NSC_scaffold_contig598	1276673	1276674	0.51	0.47	0.44	0.42	0.42	0.005749	-0.1		0.416667	0.463333	0.45	0.416667	0.436667		NSC_01854	ko:-	-
NSC_scaffold_contig582	107295	107296	0.5	0.37	0.43	0.31	0.3	0.001345	-0.19		0.426667	0.35	0.433333	0.34	0.406667		NSC_05610	ko:K11320	E1A-binding protein p400 [EC:3.6.4.-]
NSC_scaffold_contig594	327448	327449	0.5	0.45	0.5	0.45	0.33	0.002928	-0.17		0.453333	0.513333	0.51	0.47	0.383333		NSC_03405_T
NSC_scaffold_contig592-558c-549c-548c-566	454231	454232	0.5	0.5	0.55	0.52	0.38	0.002709	-0.12		0.523333	0.57	0.463333	0.546667	0.44		NSC_04098	ko:K03789	[ribosomal protein S18]-alanine N-acetyltransferase [EC:2.3.1.266]
NSC_scaffold_contig592-558c-549c-548c-566	454231	454232	0.5	0.5	0.55	0.52	0.38	0.002709	-0.12		0.523333	0.57	0.463333	0.546667	0.44		NSC_04099	ko:K16813	patatin-like phospholipase domain-containing protein 1 [EC:3.1.1.-]
NSC_scaffold_contig592-558c-549c-548c-566	11411	11412	0.49	0.49	0.48	0.41	0.31	0.000778	-0.17		0.413333	0.413333	0.45	0.42	0.356667		NSC_03889_P
NSC_scaffold_contig587-553c	77427	77428	0.49	0.52	0.47	0.47	0.33	0.008473	-0.16		0.49	0.47	0.4	0.473333	0.416667		NSC_04941_T
NSC_scaffold_contig584	65836	65837	0.49	0.3	0.31	0.29	0.34	0.001898	-0.15		0.303333	0.343333	0.283333	0.336667	0.31		NSC_05279_T
NSC_scaffold_contig588	179485	179486	0.49	0.43	0.39	0.37	0.35	0.009338	-0.14		0.433333	0.426667	0.436667	0.38	0.403333		NSC_04799	ko:K17535	serine/threonine-protein kinase TNNI3K [EC:2.7.11.1]
NSC_scaffold_contig595	644202	644203	0.48	0.32	0.36	0.31	0.3	0.008473	-0.17		0.326667	0.343333	0.426667	0.406667	0.3		NSC_02766	ko:K09272	structure-specific recognition protein 1
NSC_scaffold_contig588	165985	165986	0.48	0.43	0.37	0.3	0.33	0.000719	-0.15		0.436667	0.363333	0.37	0.35	0.376667		NSC_04794	ko:K16276	zinc finger protein-like protein
NSC_scaffold_contig599	963509	963510	0.48	0.46	0.45	0.37	0.33	0.007987	-0.15		0.38	0.376667	0.43	0.39	0.366667		NSC_00442	ko:K21630	GATA-type zinc finger protein 1
NSC_scaffold_contig590	139365	139366	0.48	0.38	0.47	0.31	0.34	0.006283	-0.14		0.423333	0.41	0.436667	0.393333	0.393333		NSC_04554_P
NSC_scaffold_contig598	1130212	1130213	0.48	0.39	0.47	0.44	0.36	0.004857	-0.12		0.34	0.473333	0.416667	0.396667	0.386667		NSC_01799_T
NSC_scaffold_contig598	1130212	1130213	0.48	0.39	0.47	0.44	0.36	0.004857	-0.12		0.34	0.473333	0.416667	0.396667	0.386667		NSC_01800	ko:K17600	vacuolar protein sorting-associated protein 54
NSC_scaffold_contig590	237923	237924	0.48	0.49	0.48	0.45	0.37	0.007763	-0.12		0.453333	0.423333	0.51	0.46	0.436667		NSC_04588	ko:K20174	oxysterol-binding protein-related protein 1/2
NSC_scaffold_contig590	237923	237924	0.48	0.49	0.48	0.45	0.37	0.007763	-0.12		0.453333	0.423333	0.51	0.46	0.436667		NSC_04589_T
NSC_scaffold_contig598	1026540	1026541	0.47	0.37	0.41	0.29	0.27	0.00805	-0.2		0.45	0.376667	0.34	0.4	0.476667		NSC_01760	ko:K10758	thiol oxidase [EC:1.8.3.2]
NSC_scaffold_contig596-571c	1395094	1395095	0.47	0.41	0.47	0.37	0.34	0.005585	-0.13		0.393333	0.483333	0.456667	0.37	0.423333		NSC_01285	ko:K20285	Rab9 effector protein with kelch motifs
NSC_scaffold_contig595	70464	70465	0.46	0.41	0.38	0.38	0.28	0.008534	-0.18		0.326667	0.236667	0.313333	0.35	0.316667		NSC_02509	ko:K21625	cyclin-D-binding Myb-like transcription factor 1
NSC_scaffold_contig595	70464	70465	0.46	0.41	0.38	0.38	0.28	0.008534	-0.18		0.326667	0.236667	0.313333	0.35	0.316667		NSC_02510_P
NSC_scaffold_contig599	1274637	1274638	0.45	0.5	0.44	0.41	0.33	0.003219	-0.11		0.516667	0.496667	0.436667	0.406667	0.436667		NSC_00581	ko:K06709	jumonji domain-containing protein 2 [EC:1.14.11.-]
NSC_scaffold_contig597	998900	998901	0.44	0.45	0.33	0.32	0.33	0.005785	-0.11		0.42	0.383333	0.396667	0.373333	0.36		NSC_02366_T
NSC_scaffold_contig593-552c	228105	228106	0.43	0.39	0.34	0.29	0.28	0.006259	-0.15		0.4	0.423333	0.363333	0.303333	0.313333		NSC_04304	ko:K04485	DNA repair protein RadA/Sms
NSC_scaffold_contig585	71118	71119	0.43	0.41	0.38	0.39	0.27	0.008675	-0.15		0.35	0.443333	0.383333	0.336667	0.35		NSC_05971_T
NSC_scaffold_contig585	71118	71119	0.43	0.41	0.38	0.39	0.27	0.008675	-0.15		0.35	0.443333	0.383333	0.336667	0.35		NSC_05972	ko:K13123	G patch domain-containing protein 1
NSC_scaffold_contig578	56161	56162	0.43	0.34	0.38	0.27	0.31	0.005935	-0.12		0.37	0.316667	0.376667	0.346667	0.44		NSC_06084	ko:K08880	serine/threonine kinase 19 [EC:2.7.11.1]
NSC_scaffold_contig593-552c	386505	386506	0.43	0.42	0.4	0.33	0.32	0.008885	-0.11		0.413333	0.443333	0.47	0.39	0.426667		NSC_04378	ko:K18726	FAS-associated factor 2
NSC_scaffold_contig599	1523662	1523663	0.42	0.29	0.52	0.32	0.25	0.003341	-0.17		0.323333	0.42	0.336667	0.366667	0.283333		NSC_00689	ko:K16568	exopolysaccharide production protein ExoZ
NSC_scaffold_contig599	1523662	1523663	0.42	0.29	0.52	0.32	0.25	0.003341	-0.17		0.323333	0.42	0.336667	0.366667	0.283333		NSC_00690_P
NSC_scaffold_ontig562c-575-591	119509	119510	0.42	0.41	0.43	0.37	0.27	0.001196	-0.15		0.403333	0.336667	0.356667	0.376667	0.416667		NSC_02946	ko:K19294	alginate O-acetyltransferase complex protein AlgI
NSC_scaffold_contig592-558c-549c-548c-566	62648	62649	0.42	0.36	0.39	0.33	0.32	0.006478	-0.1		0.403333	0.383333	0.37	0.356667	0.41		NSC_03918	ko:K08741	DNA mismatch repair protein MSH5
NSC_scaffold_contig592-558c-549c-548c-566	62648	62649	0.42	0.36	0.39	0.33	0.32	0.006478	-0.1		0.403333	0.383333	0.37	0.356667	0.41		NSC_IGR_9
NSC_scaffold_contig598	141890	141891	0.41	0.34	0.34	0.31	0.22	0.007563	-0.2		0.29	0.316667	0.323333	0.276667	0.266667		NSC_01379	ko:K22382	WD repeat-containing protein 26
NSC_scaffold_contig597	552973	552974	0.41	0.34	0.27	0.25	0.26	0.006277	-0.16		0.31	0.38	0.226667	0.256667	0.156667		NSC_02173_P
NSC_scaffold_contig595	313432	313433	0.4	0.54	0.43	0.34	0.26	0.002908	-0.13		0.403333	0.336667	0.393333	0.33	0.473333		NSC_02611	ko:K10638	E3 ubiquitin-protein ligase UHRF1 [EC:2.3.2.27]
NSC_scaffold_contig597	1109154	1109155	0.4	0.31	0.32	0.31	0.28	0.007026	-0.12		0.293333	0.326667	0.3	0.316667	0.263333		NSC_02415	ko:K22985	G protein-coupled receptor 107
NSC_scaffold_contig592-558c-549c-548c-566	454815	454816	0.4	0.42	0.41	0.35	0.29	0.00431	-0.11		0.41	0.463333	0.406667	0.333333	0.393333		NSC_04098	ko:K03789	[ribosomal protein S18]-alanine N-acetyltransferase [EC:2.3.1.266]
NSC_scaffold_contig592-558c-549c-548c-566	454815	454816	0.4	0.42	0.41	0.35	0.29	0.00431	-0.11		0.41	0.463333	0.406667	0.333333	0.393333		NSC_04099_T
NSC_scaffold_contig582	126458	126459	0.4	0.31	0.43	0.33	0.29	0.00537	-0.11		0.41	0.396667	0.41	0.35	0.326667		NSC_05618_T
NSC_scaffold_contig593-552c	592180	592181	0.39	0.31	0.24	0.2	0.2	0.004992	-0.19		0.263333	0.293333	0.283333	0.296667	0.263333		NSC_04470	ko:K10400	kinesin family member 15
NSC_scaffold_contig592-558c-549c-548c-566	373473	373474	0.39	0.28	0.36	0.33	0.25	0.001247	-0.14		0.316667	0.303333	0.35	0.343333	0.31		NSC_04061	ko:K20842	T4 deoxyribonuclease IV [EC:3.1.21.9]
NSC_scaffold_contig592-558c-549c-548c-566	373473	373474	0.39	0.28	0.36	0.33	0.25	0.001247	-0.14		0.316667	0.303333	0.35	0.343333	0.31		NSC_04062	ko:K13180	ATP-dependent RNA helicase DDX26B [EC:3.6.4.-]
NSC_scaffold_contig593-552c	558312	558313	0.38	0.27	0.36	0.32	0.2	0.006844	-0.18		0.333333	0.323333	0.333333	0.293333	0.376667		NSC_04453	ko:K12445	trans enoyl reductase [EC:1.3.1.-]
NSC_scaffold_contig597	741661	741662	0.38	0.34	0.27	0.3	0.25	0.006214	-0.13		0.286667	0.313333	0.283333	0.33	0.293333		NSC_02248_T
NSC_scaffold_contig585	154710	154711	0.38	0.44	0.39	0.34	0.28	0.003291	-0.11		0.396667	0.403333	0.373333	0.363333	0.393333		NSC_06009_T
NSC_scaffold_contig597	477015	477016	0.37	0.37	0.32	0.27	0.22	0.008285	-0.15		0.333333	0.296667	0.3	0.253333	0.23		NSC_02135_T
NSC_scaffold_contig597	477015	477016	0.37	0.37	0.32	0.27	0.22	0.008285	-0.15		0.333333	0.296667	0.3	0.253333	0.23		NSC_02136	ko:K11563	kinetochore protein Spc7/SPC105
NSC_scaffold_contig596-571c	257430	257431	0.37	0.3	0.25	0.4	0.25	0.006696	-0.12		0.246667	0.28	0.31	0.313333	0.26		NSC_00806	ko:K20283	golgin subfamily A member 4
NSC_scaffold_contig568-546-580	49682	49683	0.36	0.35	0.33	0.3	0.27	0.00051	-0.1		0.31	0.303333	0.36	0.3	0.333333		NSC_05104	ko:-	-
NSC_scaffold_contig590	143426	143427	0.35	0.39	0.31	0.26	0.22	0.003347	-0.13		0.3	0.326667	0.253333	0.29	0.276667		NSC_04556	ko:K01112	phosphohistidine phosphatase [EC:3.9.1.3]
NSC_scaffold_contig588	178036	178037	0.34	0.33	0.4	0.23	0.23	0.00537	-0.11		0.23	0.306667	0.216667	0.303333	0.333333		NSC_04799	ko:K17535	serine/threonine-protein kinase TNNI3K [EC:2.7.11.1]
NSC_scaffold_ontig562c-575-591	498820	498821	0.33	0.25	0.32	0.23	0.17	0.004579	-0.16		0.23	0.243333	0.313333	0.336667	0.293333		NSC_03118_T
NSC_scaffold_contig597	908206	908207	0.33	0.22	0.22	0.26	0.22	0.001923	-0.11		0.246667	0.293333	0.356667	0.28	0.28		NSC_02321	ko:K10659	E3 ubiquitin-protein ligase MARCH4/9/11 [EC:2.3.2.27]
NSC_scaffold_contig598	195061	195062	0.32	0.32	0.33	0.25	0.17	9.1e-05	-0.15		0.31	0.24	0.23	0.26	0.243333		NSC_01398	ko:K07025	putative hydrolase of the HAD superfamily
NSC_scaffold_contig599	209303	209304	0.32	0.37	0.27	0.26	0.21	0.003772	-0.11		0.27	0.283333	0.283333	0.28	0.23		NSC_00090_T
NSC_scaffold_contig570	108364	108365	0.3	0.29	0.25	0.32	0.12	0.000153	-0.18		0.296667	0.313333	0.343333	0.23	0.236667		NSC_06516_T
NSC_scaffold_contig599	1450843	1450844	0.3	0.24	0.25	0.18	0.19	0.004088	-0.12		0.196667	0.166667	0.173333	0.253333	0.233333		NSC_00659	ko:K10761	tRNA(His) guanylyltransferase [EC:2.7.7.79]
NSC_scaffold_contig599	1450843	1450844	0.3	0.24	0.25	0.18	0.19	0.004088	-0.12		0.196667	0.166667	0.173333	0.253333	0.233333		NSC_00660	ko:-	-
NSC_scaffold_contig599	1450843	1450844	0.3	0.24	0.25	0.18	0.19	0.004088	-0.12		0.196667	0.166667	0.173333	0.253333	0.233333		NSC_00661_P
NSC_scaffold_contig555-550-574	37396	37397	0.29	0.3	0.28	0.25	0.18	0.008563	-0.11		0.33	0.273333	0.28	0.233333	0.226667		NSC_06168	ko:K19411	protein arginine kinase activator
NSC_scaffold_contig555-550-574	37396	37397	0.29	0.3	0.28	0.25	0.18	0.008563	-0.11		0.33	0.273333	0.28	0.233333	0.226667		NSC_06169	ko:K16480	oral-facial-digital syndrome 1 protein
NSC_scaffold_contig595	222612	222613	0.29	0.26	0.21	0.22	0.17	0.008596	-0.11		0.243333	0.213333	0.24	0.25	0.286667		NSC_02576	ko:K19525	vacuolar protein sorting-associated protein 13A/C
NSC_scaffold_contig597	505347	505348	0.29	0.22	0.29	0.21	0.2	0.009278	-0.1		0.27	0.256667	0.286667	0.243333	0.276667		NSC_02147_T
NSC_scaffold_contig583	224452	224453	0.28	0.23	0.25	0.23	0.13	0.001639	-0.15		0.146667	0.276667	0.186667	0.133333	0.213333		NSC_05802_T
NSC_scaffold_contig583	224452	224453	0.28	0.23	0.25	0.23	0.13	0.001639	-0.15		0.146667	0.276667	0.186667	0.133333	0.213333		NSC_05803_P
NSC_scaffold_contig595	440583	440584	0.26	0.17	0.22	0.2	0.16	0.001297	-0.1		0.233333	0.203333	0.196667	0.143333	0.143333		NSC_02668	ko:K21767	tubulin-specific chaperone D
NSC_scaffold_contig595	440583	440584	0.26	0.17	0.22	0.2	0.16	0.001297	-0.1		0.233333	0.203333	0.196667	0.143333	0.143333		NSC_02670	ko:-	-
NSC_scaffold_contig598	336543	336544	0.26	0.23	0.21	0.18	0.16	0.003602	-0.1		0.22	0.22	0.216667	0.23	0.156667		NSC_01459	ko:K06901	putative MFS transporter AGZA family xanthine/uracil permease
NSC_scaffold_contig598	336543	336544	0.26	0.23	0.21	0.18	0.16	0.003602	-0.1		0.22	0.22	0.216667	0.23	0.156667		NSC_01460	ko:K17535	serine/threonine-protein kinase TNNI3K [EC:2.7.11.1]
NSC_scaffold_contig594	453430	453431	0.25	0.21	0.18	0.16	0.12	0.003194	-0.13		0.193333	0.236667	0.236667	0.15	0.183333		NSC_03464	ko:K20777	exonuclease 3'-5' domain-containing protein 2 [EC:3.1.11.1]
NSC_scaffold_contig599	1191281	1191282	0.24	0.22	0.18	0.24	0.13	0.005064	-0.11		0.2	0.22	0.22	0.216667	0.166667		NSC_00542_T
NSC_scaffold_contig594	88164	88165	0.23	0.14	0.19	0.14	0.11	0.001396	-0.12		0.173333	0.173333	0.103333	0.116667	0.13		NSC_03296	ko:K20715	phototropin [EC:2.7.11.1]
NSC_scaffold_contig581	230072	230073	0.23	0.26	0.2	0.18	0.13	0.001006	-0.1		0.19	0.13	0.2	0.07	0.203333		NSC_05916	ko:K22390	acid phosphatase type 7
NSC_scaffold_contig598	52789	52790	0.22	0.08	0.09	0.11	0.1	0.008851	-0.12		0.08	0.106667	0.123333	0.163333	0.08		NSC_01335_T
NSC_scaffold_contig598	52789	52790	0.22	0.08	0.09	0.11	0.1	0.008851	-0.12		0.08	0.106667	0.123333	0.163333	0.08		NSC_01336_P
NSC_scaffold_ontig562c-575-591	770414	770415	0.2	0.13	0.11	0.16	0.07	0.008247	-0.13		0.126667	0.13	0.143333	0.143333	0.0833333		NSC_03245	ko:K20632	deleted in liver cancer protein
NSC_scaffold_ontig562c-575-591	770414	770415	0.2	0.13	0.11	0.16	0.07	0.008247	-0.13		0.126667	0.13	0.143333	0.143333	0.0833333		NSC_03246_T
NSC_scaffold_contig595	743294	743295	0.19	0.17	0.12	0.16	0.08	0.003699	-0.1		0.2	0.176667	0.216667	0.143333	0.156667		NSC_02816	ko:K08867	WNK lysine deficient protein kinase [EC:2.7.11.1]
NSC_scaffold_contig596-571c	1004269	1004270	0.19	0.15	0.12	0.13	0.09	0.00824	-0.1		0.16	0.183333	0.156667	0.0933333	0.146667		NSC_01119_T
NSC_scaffold_contig596-571c	1004269	1004270	0.19	0.15	0.12	0.13	0.09	0.00824	-0.1		0.16	0.183333	0.156667	0.0933333	0.146667		NSC_01120_P
NSC_scaffold_contig588	84360	84361	0.19	0.14	0.16	0.15	0.09	0.009411	-0.1		0.186667	0.156667	0.133333	0.186667	0.103333		NSC_04764_P
NSC_scaffold_contig588	223512	223513	0.18	0.11	0.12	0.07	0.05	0.006214	-0.13		0.13	0.0933333	0.07	0.1	0.133333		NSC_04817_P
NSC_scaffold_contig599	1478845	1478846	0.18	0.17	0.13	0.14	0.06	0.008581	-0.12		0.126667	0.13	0.15	0.11	0.11		NSC_00670_P
NSC_scaffold_contig584	87607	87608	0.17	0.15	0.12	0.13	0.07	0.000828	-0.1		0.156667	0.09	0.18	0.143333	0.176667		NSC_05291_T
NSC_scaffold_contig584	87607	87608	0.17	0.15	0.12	0.13	0.07	0.000828	-0.1		0.156667	0.09	0.18	0.143333	0.176667		NSC_05292	ko:K14806	ATP-dependent RNA helicase DDX31/DBP7 [EC:3.6.4.13]
NSC_scaffold_contig597	850412	850413	0.14	0.06	0.07	0.06	0.02	0.009679	-0.12		0.0966667	0.0366667	0.0633333	0.0966667	0.0666667		NSC_02293	ko:K20285	Rab9 effector protein with kelch motifs
NSC_scaffold_contig597	101633	101634	0.13	0.05	0.07	0.08	0.03	0.000785	-0.1		0.0533333	0.0466667	0.0866667	0.106667	0.0833333		NSC_01968_P
NSC_scaffold_contig594	13444	13445	0.13	0.19	0.11	0.13	0.02	0.003699	-0.1		0.126667	0.126667	0.0966667	0.0833333	0.0833333		NSC_03265	ko:K09650	rhomboid-like protein [EC:3.4.21.105]
NSC_scaffold_contig594	13444	13445	0.13	0.19	0.11	0.13	0.02	0.003699	-0.1		0.126667	0.126667	0.0966667	0.0833333	0.0833333		NSC_03266	ko:K07018	uncharacterized protein
