# Supplementary material for: Inhibition of DNA Methylation in Picochlorum soloecismus Alters Algae Productivity
Source: Front Genet. 2020 Oct 15;11:560444. doi: 10.3389/fgene.2020.560444 (PMC7593850; doi:10.3389/fgene.2020.560444)
Supplement: Supplementary TABLE 1 — All cytosine sites called from whole genome bisulfite sequencing analysis (WGBS). [file Data_Sheet_1.zip › Supplemental Table 5_Day 4_5AZA Hypo and Hypermethylation.xlsx]

## Sheet: Hypo
Unnamed: 0_x	chrom	start	end_x	Day 4	Aza 1	Aza 2	Aza 3	Co 1	Co 2	Co 3	methyl diff	p-value	classification		Strand	Type	Annotation	ID	KO	thrshld	score	E-value	KO definition	Pathway	Description of KO	Description of pathway				Day 5	Aza 1	Aza 2	Aza 3	Co 1	Co 2	Co 3	methyl diff	p-value	classification		Day 6	Aza 1	Aza 2	Aza 3	Co 1	Co 2	Co 3	methyl diff	p-value
221831	NSC_scaffold_contig594	170201	170202		0.55	0.51	0.65	0.81	0.84	0.86	-0.26	0.004157	hypomethylated		+	CpG	ID=NSC_03337;Name=ribonuclease activity regulator protein;Alias=30335;Length=207;GO=P:regulation of RNA metabolic process| F:transferase activity| F:ribonuclease inhibitor activity;EC=;ipr=IPR005493| IPR010203;Note=ribonuclease activity regulator protein;	NSC_03337	ko:K10218	201.07	84.8	1.8e-24	4-hydroxy-4-methyl-2-oxoglutarate aldolase [EC:4.1.3.17]	path:map00362	ligK, galC; 4-hydroxy-4-methyl-2-oxoglutarate aldolase [EC:4.1.3.17]	Benzoate degradation					0.76	0.62	0.72	0.66	0.72	0.7	0.01	1	insignificant			0.55	0.66	0.73	0.83	0.77	0.7	-0.12	0.137
221831	NSC_scaffold_contig594	170201	170202		0.55	0.51	0.65	0.81	0.84	0.86	-0.26	0.004157	hypomethylated		+	CpG	ID=NSC_03338;Name=electron transfer flavoprotein subunit mitochondrial-like;Alias=30770;Length=241;GO=P:chlorophyll catabolic process| P:leucine catabolic process| C:mitochondrion| F:electron carrier activity;EC=;ipr=IPR000049| IPR012255| IPR014729| IPR014730| seg (SEG)| SSF52402 (SUPERFAMILY);Note=electron transfer flavoprotein subunit mitochondrial-like;	NSC_03338													0.76	0.62	0.72	0.66	0.72	0.7	0.01	1	insignificant			0.55	0.66	0.73	0.83	0.77	0.7	-0.12	0.137
379485	NSC_scaffold_contig598	274898	274899		0.51	0.33	0.55	0.64	0.84	0.68	-0.26	0.04751	hypomethylated		+	CpG	ID=NSC_01438;Name=chloroplast envelope protein translocase family;Alias=51944;Length=801;GO=C:integral to chloroplast outer membrane| P:embryonic morphogenesis| C:vacuolar membrane| P:protein targeting to chloroplast;EC=;ipr=IPR000184| IPR010827| coil (COIL)| PTHR12815 (PANTHER)| PTHR12815:SF6 (PANTHER)| seg (SEG);Note=chloroplast envelope protein translocase family;	NSC_01438	ko:K10592	661	18.6	7.3e-05	E3 ubiquitin-protein ligase HUWE1 [EC:2.3.2.26]	path:map04120	HUWE1, MULE, ARF-BP1; E3 ubiquitin-protein ligase HUWE1 [EC:2.3.2.26]	Ubiquitin mediated proteolysis					0.61	0.64	0.54	0.69	0.78	0.66	-0.11	0.07788	insignificant			0.47	0.63	0.51	0.68	0.52	0.44	-0.01	1
379485	NSC_scaffold_contig598	274898	274899		0.51	0.33	0.55	0.64	0.84	0.68	-0.26	0.04751	hypomethylated		+	CpG	ID=NSC_01439_P;	NSC_01439													0.61	0.64	0.54	0.69	0.78	0.66	-0.11	0.07788	insignificant			0.47	0.63	0.51	0.68	0.52	0.44	-0.01	1
555128	NSC_scaffold_contig568-546-580	248714	248715		0.56	0.49	0.65	0.76	0.85	0.8	-0.24	0.01091	hypomethylated		+	CpG	ID=NSC_05201;Name=trehalose 6-phosphate phosphatase;Alias=28841;Length=1111;GO=F:ATP binding| P:protein amino acid phosphorylation| P:trehalose biosynthetic process| F:protein serine/threonine kinase activity| F:calcium ion binding| F:protein tyrosine kinase activity;EC=;ipr=IPR000719| IPR002290| IPR003337| IPR006379| IPR008271| IPR011009| IPR011992| IPR017441| IPR020635| IPR020636| IPR023214| G3…	NSC_05201	ko:K13412	372.43	320.2	9.1e-96	calcium-dependent protein kinase [EC:2.7.11.1]	path:map04626	CPK; calcium-dependent protein kinase [EC:2.7.11.1]	Plant-pathogen interaction					0.81	0.65	0.67	0.6	0.55	0.66	0.11	0.1412	insignificant			0.65	0.67	0.61	0.74	0.64	0.59	-0.01	1
680181	NSC_scaffold_contig593-552c	452197	452198		0.27	0.13	0.18	0.52	0.43	0.35	-0.24	0.01955	hypomethylated		+	CpG	ID=NSC_04406;Name=aspartyl-trna synthetase;Alias=42195;Length=556;GO=C:cytoplasm| F:nucleic acid binding| P:aspartyltRNA aminoacylation| F:ATP binding| F:aspartatetRNA ligase activity;EC=EC:6.1.1.12;ipr=IPR002312| IPR004364| IPR004365| IPR004523| IPR006195| IPR012340| IPR016027| IPR018150| coil (COIL)| G3DSA:3.30.930.10 (GENE3D)| seg (SEG)| SSF55681 (SUPERFAMILY);Note=aspartyl-trna synthetase;	NSC_04406	ko:K22503	648.33	803.5	3e-242	aspartyl-tRNA synthetase [EC:6.1.1.12]	path:map00970	DARS; aspartyl-tRNA synthetase [EC:6.1.1.12]	Aminoacyl-tRNA biosynthesis					0.35	0.31	0.22	0.28	0.63	0.3	-0.11	0.3988	insignificant			0.35	0.41	0.33	0.45	0.48	0.37	-0.07	1
680181	NSC_scaffold_contig593-552c	452197	452198		0.27	0.13	0.18	0.52	0.43	0.35	-0.24	0.01955	hypomethylated		+	CpG	ID=NSC_04407_P;	NSC_04407	ko:K10601	264.43	36.1	1.1e-09	E3 ubiquitin-protein ligase synoviolin [EC:2.3.2.27]	path:map04120	SYVN1, HRD1; E3 ubiquitin-protein ligase synoviolin [EC:2.3.2.27]	Ubiquitin mediated proteolysis					0.35	0.31	0.22	0.28	0.63	0.3	-0.11	0.3988	insignificant			0.35	0.41	0.33	0.45	0.48	0.37	-0.07	1
146964	NSC_scaffold_contig586	14595	14596		0.66	0.62	0.85	0.95	0.96	0.93	-0.24	0.03053	hypomethylated		+	CpG	ID=NSC_05423;Name=protein;Alias=17199;Length=611;GO=F:protein binding;EC=;ipr=IPR000270| IPR011990| IPR013026| IPR019734| coil (COIL)| G3DSA:3.10.20.240 (GENE3D)| PTHR22904 (PANTHER)| PTHR22904:SF60 (PANTHER)| PF13414 (PFAM)| seg (SEG)| SSF48452 (SUPERFAMILY)| SSF54277 (SUPERFAMILY);Note=protein;	NSC_05423	ko:K09571	209.77	53.7	5.7e-15	FK506-binding protein 4/5 [EC:5.2.1.8]	path:map04915	FKBP4_5; FK506-binding protein 4/5 [EC:5.2.1.8]	Estrogen signaling pathway					0.96	0.76	0.79	0.77	1	0.92	-0.06	1	insignificant			0.91	0.88	0.83	0.76	0.94	0.96	-0.01	1
146964	NSC_scaffold_contig586	14595	14596		0.66	0.62	0.85	0.95	0.96	0.93	-0.24	0.03053	hypomethylated		+	CpG	ID=NSC_05424;Name=thump domain protein;Alias=17255;Length=460;GO=F:nucleic acid binding| F:methyltransferase activity| P:methylation;EC=;ipr=IPR000241| IPR002052| IPR002296| G3DSA:3.40.50.150 (GENE3D)| PTHR14911 (PANTHER)| PTHR14911:SF1 (PANTHER)| seg (SEG)| SSF53335 (SUPERFAMILY);Note=thump domain protein;	NSC_05424	ko:K14292	75.7	15.1	0.0037	trimethylguanosine synthase [EC:2.1.1.-]	path:map03013	TGS1; trimethylguanosine synthase [EC:2.1.1.-]	RNA transport					0.96	0.76	0.79	0.77	1	0.92	-0.06	1	insignificant			0.91	0.88	0.83	0.76	0.94	0.96	-0.01	1
527843	NSC_scaffold_contig555-550-574	72282	72283		0.56	0.43	0.65	0.76	0.74	0.86	-0.24	0.0307	hypomethylated		+	CpG	ID=NSC_06180;Name=origin recognition complex subunit 3;Alias=43545;Length=786;GO=F:DNA binding| C:nuclear origin of replication recognition complex| P:DNA replication;EC=;ipr=IPR020795| seg (SEG);Note=origin recognition complex subunit 3;	NSC_06180	ko:K02605	114.17	280.4	1.4e-83	origin recognition complex subunit 3	path:map04110	ORC3; origin recognition complex subunit 3	Cell cycle					0.68	0.69	0.92	0.58	0.86	0.62	0.08	1	insignificant			0.65	0.74	0.54	0.7	0.74	0.77	-0.09	1
364627	NSC_scaffold_contig598	4569	4570		0.55	0.57	0.59	0.8	0.73	0.85	-0.22	0.004026	hypomethylated		+	CpG	ID=NSC_01313;Name=coproporphyrinogen iii oxidase chloroplast precursor;Alias=51477;Length=381;GO=F:coproporphyrinogen oxidase activity| P:porphyrin biosynthetic process| C:plastid| F:protein homodimerization activity| P:oxidation reduction;EC=EC:1.3.3.3;ipr=IPR001260| IPR018375| seg (SEG);Note=coproporphyrinogen iii oxidase chloroplast precursor;	NSC_01313	ko:K00228	44.73	467.7	4.3e-141	coproporphyrinogen III oxidase [EC:1.3.3.3]	path:map00860	CPOX, hemF; coproporphyrinogen III oxidase [EC:1.3.3.3]	Porphyrin and chlorophyll metabolism					0.6	0.69	0.62	0.68	0.58	0.59	0.02	1	insignificant			0.52	0.66	0.67	0.6	0.57	0.72	-0.01	1
680364	NSC_scaffold_contig593-552c	456666	456667		0.4	0.21	0.38	0.56	0.61	0.5	-0.22	0.02762	hypomethylated		+	CpG	ID=NSC_04409;Name=hypothetical protein CHLNCDRAFT_133489 [Chlorella variabilis];Alias=42578;Length=397;GO=F:protein binding;EC=;ipr=IPR009057| IPR017877| seg (SEG);Note=hypothetical protein CHLNCDRAFT_133489 [Chlorella variabilis];	NSC_04409													0.19	0.4	0.55	0.29	0.31	0.41	0.04	1	insignificant			0.43	0.43	0.43	0.63	0.35	0.47	-0.05	1
634908	NSC_scaffold_contig592-558c-549c-548c-566	261745	261746		0.53	0.48	0.64	0.76	0.77	0.74	-0.21	0.01252	hypomethylated		+	CpG	ID=NSC_04010;Name=cell expansion protein;Alias=3887;Length=2553;GO=C:cytoplasmic membranebounded vesicle| F:adenine phosphoribosyltransferase activity| P:nucleoside metabolic process| C:cytoplasm| F:transferase activity| P:adenine salvage| F:transferase activity| transferring glycosyl groups;EC=;ipr=IPR019441| IPR019443| seg (SEG)| SignalP-NN(euk) (SIGNALP)| tmhmm (TMHMM);Note=cell expansion prot…	NSC_04010													0.74	0.72	0.74	0.66	0.7	0.69	0.05	1	insignificant			0.54	0.71	0.53	0.62	0.68	0.69	-0.07	1
454329	NSC_scaffold_contig599	263601	263602		0.58	0.74	0.75	0.89	0.89	0.91	-0.21	0.01884	hypomethylated		+	CpG	ID=NSC_00117;Name=dna topoisomerase 2-associated protein pat1;Alias=19164;Length=763;GO=F:molecular_function| P:biological_process;EC=;ipr=seg (SEG);Note=dna topoisomerase 2-associated protein pat1;	NSC_00117	ko:K12617	74.27	205.1	1.2e-60	DNA topoisomerase 2-associated protein PAT1	path:map03018	PATL1, PAT1; DNA topoisomerase 2-associated protein PAT1	RNA degradation					0.9	0.79	0.88	0.89	0.77	0.72	0.06	1	insignificant			0.78	0.75	0.8	0.74	0.85	0.87	-0.05	1
454329	NSC_scaffold_contig599	263601	263602		0.58	0.74	0.75	0.89	0.89	0.91	-0.21	0.01884	hypomethylated		+	CpG	ID=NSC_00118;Name=sulfotransferase;Alias=19253;Length=425;GO=F:sulfotransferase activity;EC=;ipr=IPR000863| G3DSA:3.40.50.300 (GENE3D)| PTHR10605 (PANTHER)| PTHR10605:SF3 (PANTHER)| seg (SEG)| SignalP-NN(euk) (SIGNALP)| tmhmm (TMHMM)| SSF52540 (SUPERFAMILY);Note=sulfotransferase;	NSC_00118	ko:K08104	418.7	63.6	6.5e-18	[heparan sulfate]-glucosamine 3-sulfotransferase 5 [EC:2.8.2.23]	path:map00534	HS3ST5; [heparan sulfate]-glucosamine 3-sulfotransferase 5 [EC:2.8.2.23]	Glycosaminoglycan biosynthesis - heparan sulfate / heparin					0.9	0.79	0.88	0.89	0.77	0.72	0.06	1	insignificant			0.78	0.75	0.8	0.74	0.85	0.87	-0.05	1
668936	NSC_scaffold_contig593-552c	243795	243796		0.68	0.56	0.67	0.8	0.93	0.81	-0.21	0.01943	hypomethylated		+	CpG	ID=NSC_04311;Name=nfatc2-interacting protein isoform 1;Alias=41645;Length=267;GO=;EC=;ipr=IPR022617| coil (COIL)| G3DSA:3.10.20.90 (GENE3D)| PTHR10562 (PANTHER)| PTHR10562:SF8 (PANTHER)| seg (SEG)| SSF54236 (SUPERFAMILY);Note=nfatc2-interacting protein isoform 1;	NSC_04311	ko:K12160	35.63	32.1	4.6e-08	small ubiquitin-related modifier	path:map03013	SUMO, SMT3; small ubiquitin-related modifier	RNA transport					0.81	0.61	0.68	0.67	0.9	0.7	-0.06	1	insignificant			0.74	0.61	0.63	0.64	0.68	0.62	0.01	1
258401	NSC_scaffold_contig595	145871	145872		0.72	0.51	0.68	0.83	0.83	0.88	-0.21	0.03731	hypomethylated		+	CpG	ID=NSC_02547;Name=ran-binding protein 10-like;Alias=13501;Length=438;GO=C:intracellular part| F:protein binding;EC=;ipr=IPR001870| IPR003877| IPR006594| IPR006595| IPR008985| IPR013144| IPR018355| IPR024964| PTHR12864 (PANTHER)| PTHR12864:SF1 (PANTHER)| seg (SEG);Note=ran-binding protein 10-like;	NSC_02547	ko:K15047	729.47	33.9	5.7e-09	heterogeneous nuclear ribonucleoprotein U-like protein 1	path:map05164	HNRNPUL1, E1BAP5; heterogeneous nuclear ribonucleoprotein U-like protein 1	Influenza A					0.65	0.74	0.7	0.79	0.81	0.69	-0.07	1	insignificant			0.78	0.69	0.62	0.8	0.82	0.75	-0.09	1
258401	NSC_scaffold_contig595	145871	145872		0.72	0.51	0.68	0.83	0.83	0.88	-0.21	0.03731	hypomethylated		+	CpG	ID=NSC_02548_T;	NSC_02548	ko:K02988	134.97	190.7	8.2e-57	small subunit ribosomal protein S5	path:map03010	RP-S5, MRPS5, rpsE; small subunit ribosomal protein S5	Ribosome					0.65	0.74	0.7	0.79	0.81	0.69	-0.07	1	insignificant			0.78	0.69	0.62	0.8	0.82	0.75	-0.09	1
288921	NSC_scaffold_contig595	692007	692008		0.41	0.36	0.42	0.61	0.57	0.6	-0.2	0.0008116	hypomethylated		+	CpG	ID=NSC_02786;Name=guanylate-binding protein 4-like;Alias=15965;Length=608;GO=C:cytoplasmic membranebounded vesicle| C:membrane| F:GTPase activity| F:GTP binding;EC=;ipr=IPR003191| IPR015894| G3DSA:3.40.50.300 (GENE3D)| PTHR10751 (PANTHER)| PTHR10751:SF2 (PANTHER)| seg (SEG)| SignalP-NN(euk) (SIGNALP)| tmhmm (TMHMM)| SSF52540 (SUPERFAMILY);Note=guanylate-binding protein 4-like;	NSC_02786	ko:K20899	181.27	297.9	6.4e-89	guanylate-binding protein 1/3/4/7	path:map04621	GBP1_3_4_7; guanylate-binding protein 1/3/4/7	NOD-like receptor signaling pathway					0.44	0.45	0.49	0.44	0.62	0.46	-0.05	1	insignificant			0.39	0.41	0.58	0.64	0.56	0.49	-0.1	0.2379
628849	NSC_scaffold_contig592-558c-549c-548c-566	162221	162222		0.42	0.45	0.38	0.71	0.56	0.57	-0.2	0.02006	hypomethylated		+	CpG	ID=NSC_03964;Name=helicase ski2w;Alias=3337;Length=1349;GO=C:vacuole| | P:potassium ion transport| F:nucleic acid binding| F:ATP binding| F:ATPdependent helicase activity;EC=;ipr=IPR001650| IPR011545| IPR012961| IPR014001| IPR016438| G3DSA:3.40.50.300 (GENE3D)| PTHR11752 (PANTHER)| PTHR11752:SF2 (PANTHER)| PF13234 (PFAM)| seg (SEG)| SSF52540 (SUPERFAMILY);Note=helicase ski2w;	NSC_03964	ko:K12599	1049	1322.9	0	antiviral helicase SKI2 [EC:3.6.4.-]	path:map03018	SKI2, SKIV2L; antiviral helicase SKI2 [EC:3.6.4.-]	RNA degradation					0.47	0.5	0.55	0.64	0.49	0.42	-0.01	1	insignificant			0.58	0.36	0.5	0.48	0.49	0.4	0.02	1
693959	NSC_scaffold_contig596-571c	79122	79123		0.67	0.59	0.78	0.87	0.9	0.86	-0.2	0.02475	hypomethylated		+	CpG	ID=NSC_00738;Name=presequence protease 2;Alias=63033;Length=1075;GO=C:chloroplast envelope| F:metalloendopeptidase activity| P:response to cadmium ion| P:protein processing| C:chloroplast stroma| P:proteolysis| F:zinc ion binding| C:apoplast| C:mitochondrion;EC=EC:3.4.24.0;ipr=IPR007863| IPR011237| IPR011249| IPR011765| IPR013578| PTHR11851 (PANTHER)| PTHR11851:SF68 (PANTHER)| seg (SEG);Note=pres…	NSC_00738	ko:K01408	981.6	24.3	3.5e-06	insulysin [EC:3.4.24.56]	path:map05010	IDE, ide; insulysin [EC:3.4.24.56]	Alzheimer disease					0.74	0.79	0.8	0.82	0.82	0.84	-0.05	1	insignificant			0.78	0.78	0.74	0.62	0.7	0.82	0.05	1
711475	NSC_scaffold_contig596-571c	422401	422402		0.66	0.62	0.81	0.88	0.95	0.84	-0.2	0.0415	hypomethylated		+	CpG	ID=NSC_00876;Name=gtpase activator nb4s evi5 (contains tbc domain) calmodulin-binding protein pollux (contains ptb and tbc domains);Alias=64502;Length=657;GO=C:intracellular| P:regulation of Rab GTPase activity| F:protein binding| F:Rab GTPase activator activity;EC=;ipr=IPR000195| coil (COIL)| G3DSA:1.10.8.270 (GENE3D)| PTHR22957 (PANTHER)| PTHR22957:SF72 (PANTHER)| seg (SEG);Note=gtpase activato…	NSC_00876	ko:K17902	1225.97	225.9	3.7e-67	TBC1 domain family member 4	path:map04919	TBC1D4, AS160; TBC1 domain family member 4	Thyroid hormone signaling pathway					0.83	0.75	0.76	0.7	0.82	0.83	0	1	insignificant			0.79	0.7	0.84	0.76	0.85	0.95	-0.08	1
711475	NSC_scaffold_contig596-571c	422401	422402		0.66	0.62	0.81	0.88	0.95	0.84	-0.2	0.0415	hypomethylated		+	CpG	ID=NSC_00877_P;	NSC_00877	ko:K18467	155.8	222.1	1.6e-66	vacuolar protein sorting-associated protein 29	path:map04144	VPS29; vacuolar protein sorting-associated protein 29	Endocytosis					0.83	0.75	0.76	0.7	0.82	0.83	0	1	insignificant			0.79	0.7	0.84	0.76	0.85	0.95	-0.08	1
301300	NSC_scaffold_contig597	46482	46483		0.3	0.3	0.29	0.48	0.47	0.51	-0.19	0.0001151	hypomethylated		+	CpG	ID=NSC_01939;Name=cohesin loading factor subunit scc2;Alias=44432;Length=1632;GO=F:binding;EC=;ipr=IPR011989| IPR016024| IPR024986| coil (COIL)| PTHR21704 (PANTHER)| PTHR21704:SF8 (PANTHER)| PF12765 (PFAM)| seg (SEG);Note=cohesin loading factor subunit scc2;	NSC_01939	ko:K06672	153.7	476.7	8e-143	cohesin loading factor subunit SCC2	path:map04111	SCC2, NIPBL; cohesin loading factor subunit SCC2	Cell cycle - yeast					0.28	0.38	0.49	0.44	0.54	0.44	-0.09	1	insignificant			0.33	0.39	0.33	0.48	0.37	0.43	-0.08	1
232815	NSC_scaffold_contig594	391683	391684		0.32	0.36	0.36	0.52	0.58	0.52	-0.19	0.001103	hypomethylated		+	CpG															0.52	0.36	0.4	0.46	0.62	0.43	-0.08	1	insignificant			0.48	0.44	0.33	0.53	0.42	0.5	-0.07	1
20697	NSC_scaffold_contig570	46401	46402		0.69	0.72	0.71	0.94	0.89	0.86	-0.19	0.001303	hypomethylated		+	CpG	ID=NSC_06487;Name=smp-30 gluconolaconase lre domain-containing protein;Alias=36744;Length=315;GO=P:oxidation reduction| F:oxidoreductase activity| P:metabolic process| F:nucleotide binding| P:regulation of catalytic activity| F:calcium ion binding| F:enzyme regulator activity| F:3hydroxyacylCoA dehydrogenase activity;EC=;ipr=IPR005511| IPR011042| IPR013658| PTHR10907 (PANTHER)| PTHR10907:SF11 (PA…	NSC_06487	ko:K14274	323.83	223.5	1.1e-66	xylonolactonase [EC:3.1.1.-]	path:map00040	xylC; xylono-1,5-lactonase [EC:3.1.1.110]	Pentose and glucuronate interconversions					0.8	0.8	0.9	0.84	0.88	0.79	-0.01	1	insignificant			0.84	0.76	0.73	0.82	0.77	0.72	0.01	1
20697	NSC_scaffold_contig570	46401	46402		0.69	0.72	0.71	0.94	0.89	0.86	-0.19	0.001303	hypomethylated		+	CpG	ID=NSC_06488;Name=phytochelatin synthase;Alias=36966;Length=570;GO=P:arsenite transport| P:indole glucosinolate catabolic process| | P:phytochelatin biosynthetic process| P:callose deposition in cell wall during defense response| P:lignin biosynthetic process| P:response to arsenic| P:defense response to bacterium| C:cytosol| P:regulation of salicylic acid metabolic process| F:cadmium ion binding…	NSC_06488													0.8	0.8	0.9	0.84	0.88	0.79	-0.01	1	insignificant			0.84	0.76	0.73	0.82	0.77	0.72	0.01	1
778534	NSC_scaffold_ontig562c-575-591	245490	245491		0.69	0.61	0.65	0.83	0.79	0.89	-0.19	0.006974	hypomethylated		+	CpG	ID=NSC_03009;Name=surfeit locus;Alias=9711;Length=305;GO=C:membrane;EC=;ipr=IPR002994| PTHR23427 (PANTHER)| PTHR23427:SF2 (PANTHER)| seg (SEG)| SignalP-NN(euk) (SIGNALP)| tmhmm (TMHMM);Note=surfeit locus;	NSC_03009													0.85	0.68	0.82	0.71	0.79	0.76	0.03	1	insignificant			0.78	0.67	0.78	0.77	0.82	0.69	-0.02	1
778534	NSC_scaffold_ontig562c-575-591	245490	245491		0.69	0.61	0.65	0.83	0.79	0.89	-0.19	0.006974	hypomethylated		+	CpG	ID=NSC_03010_P;	NSC_03010	ko:K06067	689.4	624	5.9e-188	histone deacetylase 1/2 [EC:3.5.1.98]	path:map04110	HDAC1_2; histone deacetylase 1/2 [EC:3.5.1.98]	Cell cycle					0.85	0.68	0.82	0.71	0.79	0.76	0.03	1	insignificant			0.78	0.67	0.78	0.77	0.82	0.69	-0.02	1
308182	NSC_scaffold_contig597	168696	168697		0.66	0.55	0.66	0.77	0.87	0.81	-0.19	0.01596	hypomethylated		+	CpG	ID=NSC_01996;Name=protein;Alias=45052;Length=960;GO=C:plasmodesma| F:clathrin binding| P:vesiclemediated transport| P:intracellular protein transport| C:cytosol| C:COPI vesicle coat| F:structural molecule activity;EC=;ipr=IPR002553| IPR011710| IPR011989| IPR016024| IPR016460| seg (SEG);Note=protein;	NSC_01996	ko:K12397	485.37	107.5	2.2e-31	AP-3 complex subunit beta	path:map04142	AP3B; AP-3 complex subunit beta	Lysosome					0.8	0.51	0.64	0.63	0.76	0.73	-0.05	1	insignificant			0.56	0.53	0.66	0.76	0.76	0.77	-0.18	0.009564
757174	NSC_scaffold_contig596-571c	1302275	1302276		0.72	0.59	0.71	0.8	0.91	0.88	-0.19	0.02305	hypomethylated		+	CpG															0.68	0.74	0.72	0.73	0.88	0.83	-0.1	1	insignificant			0.68	0.67	0.71	0.71	0.81	0.79	-0.09	1
117912	NSC_scaffold_contig584	65836	65837		0.2	0.38	0.33	0.51	0.47	0.5	-0.19	0.02351	hypomethylated		+	CpG	ID=NSC_05279_T;	NSC_05279	ko:K04734	282.2	36.8	9.9e-10	NF-kappa-B inhibitor alpha	path:map04024	NFKBIA; NF-kappa-B inhibitor alpha	cAMP signaling pathway					0.23	0.34	0.46	0.25	0.31	0.33	0.05	1	insignificant			0.18	0.35	0.32	0.25	0.31	0.37	-0.03	1
721880	NSC_scaffold_contig596-571c	630761	630762		0.69	0.53	0.6	0.76	0.76	0.85	-0.19	0.02658	hypomethylated		+	CpG	ID=NSC_00952_T;	NSC_00952	ko:K14758	641.33	623.4	7.4e-188	casein kinase I homolog HRR25 [EC:2.7.11.1]	path:map03008	HRR25; casein kinase I homolog HRR25 [EC:2.7.11.1]	Ribosome biogenesis in eukaryotes					0.79	0.64	0.64	0.75	0.7	0.55	0.02	1	insignificant			0.66	0.6	0.61	0.76	0.87	0.67	-0.15	0.07968
721880	NSC_scaffold_contig596-571c	630761	630762		0.69	0.53	0.6	0.76	0.76	0.85	-0.19	0.02658	hypomethylated		+	CpG	ID=NSC_00953_P;	NSC_00953	ko:K12460	329.67	141.3	8.2e-42	ankyrin repeat-rich membrane spanning protein	path:map04722	KIDINS220, ARMS; ankyrin repeat-rich membrane spanning protein	Neurotrophin signaling pathway					0.79	0.64	0.64	0.75	0.7	0.55	0.02	1	insignificant			0.66	0.6	0.61	0.76	0.87	0.67	-0.15	0.07968
143446	NSC_scaffold_contig585	211023	211024		0.13	0.16	0.05	0.3	0.22	0.39	-0.19	0.03155	hypomethylated		+	CpG	ID=NSC_06033;Name=sulfite oxidase;Alias=26503;Length=572;GO=F:electron carrier activity| P:oxidation reduction| F:heme binding| F:oxidoreductase activity| F:molybdenum ion binding| F:molybdopterin cofactor binding;EC=;ipr=IPR000572| IPR001199| IPR005066| IPR008335| IPR014756| IPR022407| PTHR19372 (PANTHER)| seg (SEG)| tmhmm (TMHMM);Note=sulfite oxidase;	NSC_06033	ko:K00387	390.33	535.5	2.7e-161	sulfite oxidase [EC:1.8.3.1]	path:map00920	SUOX; sulfite oxidase [EC:1.8.3.1]	Sulfur metabolism					0.16	0.13	0.17	0.06	0.15	0.12	0.04	1	insignificant			0.13	0.22	0.11	0.1	0.11	0.1	0.05	1
143446	NSC_scaffold_contig585	211023	211024		0.13	0.16	0.05	0.3	0.22	0.39	-0.19	0.03155	hypomethylated		+	CpG	ID=NSC_06034_P;	NSC_06034	ko:K12857	254.37	22.8	1.5e-05	Prp8 binding protein	path:map03040	SNRNP40, PRP8BP; Prp8 binding protein	Spliceosome					0.16	0.13	0.17	0.06	0.15	0.12	0.04	1	insignificant			0.13	0.22	0.11	0.1	0.11	0.1	0.05	1
613836	NSC_scaffold_contig587-553c	291318	291319		0.44	0.33	0.45	0.53	0.57	0.7	-0.19	0.03584	hypomethylated		+	CpG	ID=NSC_05042;Name=abc1 family protein;Alias=62371;Length=626;GO=F:transferase activity| transferring phosphoruscontaining groups| F:molecular_function| P:biological_process| C:cellular_component| F:ATP binding| F:protein kinase activity| P:protein amino acid phosphorylation| F:hydrolase activity;EC=;ipr=IPR004147| IPR011009| PTHR10566 (PANTHER)| seg (SEG)| tmhmm (TMHMM);Note=abc1 family protein;	NSC_05042	ko:K07178	156.73	17.5	0.00079	RIO kinase 1 [EC:2.7.11.1]	path:map03008	RIOK1; RIO kinase 1 [EC:2.7.11.1]	Ribosome biogenesis in eukaryotes					0.52	0.42	0.44	0.57	0.61	0.46	-0.09	1	insignificant			0.36	0.42	0.47	0.37	0.51	0.48	-0.04	1
23482	NSC_scaffold_contig570	96750	96751		0.62	0.6	0.66	0.7	0.88	0.89	-0.19	0.03957	hypomethylated		+	CpG	ID=NSC_06510;Name=swr1 complex snf2 family dna-dependent atpase;Alias=37080;Length=1842;GO=C:cell wall| P:petal formation| P:negative regulation of flower development| P:defense response to bacterium| F:DNA binding| F:ATP binding| F:transferase activity| F:protein binding| F:helicase activity| C:SWI/SNF complex| P:response to cadmium ion| P:cellular metabolic process;EC=;ipr=IPR000330| IPR001650|…	NSC_06510	ko:K11647	1095.93	611.3	1.5e-183	SWI/SNF-related matrix-associated actin-dependent regulator of chromatin subfamily A member 2/4 [EC:3.6.4.-]	path:map04714	SMARCA2_4; SWI/SNF-related matrix-associated actin-dependent regulator of chromatin subfamily A member 2/4 [EC:3.6.4.-]	Thermogenesis					0.59	0.7	0.62	0.57	0.78	0.74	-0.06	1	insignificant			0.78	0.62	0.59	0.68	0.67	0.72	-0.02	1
631000	NSC_scaffold_contig592-558c-549c-548c-566	196432	196433		0.71	0.61	0.82	0.92	0.92	0.86	-0.19	0.04353	hypomethylated		+	CpG	ID=NSC_03978_T;	NSC_03978	ko:K21776	46.67	252	4.2e-75	protein lin-54	path:map04218	LIN54; protein lin-54	Cellular senescence					0.81	0.76	0.86	0.86	0.83	0.77	-0.01	1	insignificant			0.85	0.78	0.79	0.81	0.87	0.89	-0.05	1
631000	NSC_scaffold_contig592-558c-549c-548c-566	196432	196433		0.71	0.61	0.82	0.92	0.92	0.86	-0.19	0.04353	hypomethylated		+	CpG	ID=NSC_03979;Name=protein;Alias=4095;Length=251;GO=C:membrane| F:molecular_function| P:biological_process;EC=;ipr=PTHR21236 (PANTHER)| PTHR21236:SF2 (PANTHER)| seg (SEG)| tmhmm (TMHMM);Note=protein;	NSC_03979	ko:K07778	169.67	5.2	3.6	two-component system NarL family sensor histidine kinase DesK [EC:2.7.13.3]	path:map02020	desK; two-component system, NarL family, sensor histidine kinase DesK [EC:2.7.13.3]	Two-component system					0.81	0.76	0.86	0.86	0.83	0.77	-0.01	1	insignificant			0.85	0.78	0.79	0.81	0.87	0.89	-0.05	1
390158	NSC_scaffold_contig598	480166	480167		0.67	0.62	0.69	0.86	0.87	0.8	-0.18	0.003297	hypomethylated		+	CpG	ID=NSC_01528;Name=---NA---;Alias=53309;Length=513;GO=;EC=;ipr=IPR003480| IPR023213| seg (SEG);Note=---NA---;	NSC_01528	ko:K13065	374.03	66.5	7.9e-19	shikimate O-hydroxycinnamoyltransferase [EC:2.3.1.133]	path:map00940	E2.3.1.133, HCT; shikimate O-hydroxycinnamoyltransferase [EC:2.3.1.133]	Phenylpropanoid biosynthesis					0.82	0.78	0.78	0.78	0.83	0.7	0.03	1	insignificant			0.7	0.86	0.68	0.83	0.8	0.92	-0.1	0.1916
11211	NSC_scaffold_contig564	45635	45636		0.7	0.78	0.77	0.9	0.94	0.96	-0.18	0.003388	hypomethylated		+	CpG	ID=NSC_06674;Name=protein;Alias=1865;Length=470;GO=;EC=;ipr=IPR007955| seg (SEG);Note=protein;	NSC_06674	ko:K13849	1095.37	1.5	7.3	reticulocyte-binding protein	path:map05144	RBP; reticulocyte-binding protein	Malaria					0.88	0.76	0.85	0.71	0.85	0.8	0.04	1	insignificant			0.89	0.84	0.9	0.86	0.85	0.85	0.02	1
11211	NSC_scaffold_contig564	45635	45636		0.7	0.78	0.77	0.9	0.94	0.96	-0.18	0.003388	hypomethylated		+	CpG	ID=NSC_06675;Name=pre-mrna-splicing factor prp45;Alias=2059;Length=602;GO=P:metabolic process| C:spliceosomal complex;EC=;ipr=IPR004015| IPR017862| coil (COIL)| seg (SEG);Note=pre-mrna-splicing factor prp45;	NSC_06675	ko:K06063	74.5	635.7	2.6e-191	SNW domain-containing protein 1	path:map03040	SNW1, SKIIP, SKIP; SNW domain-containing protein 1	Spliceosome					0.88	0.76	0.85	0.71	0.85	0.8	0.04	1	insignificant			0.89	0.84	0.9	0.86	0.85	0.85	0.02	1
256447	NSC_scaffold_contig595	109868	109869		0.73	0.63	0.7	0.85	0.85	0.9	-0.18	0.005346	hypomethylated		+	CpG	ID=NSC_02528;Name=pinus taeda anonymous locus 0_16142_02 genomic sequence;Alias=13599;Length=107;GO=F:protein binding;EC=;ipr=IPR001440| IPR011990| IPR013026| IPR019734| PTHR22904 (PANTHER)| SSF48452 (SUPERFAMILY);Note=pinus taeda anonymous locus 0_16142_02 genomic sequence;	NSC_02528	ko:K05864	340.97	37.3	6.7e-10	peptidyl-prolyl isomerase D [EC:5.2.1.8]	path:map04217	PPID, CYPD; peptidyl-prolyl isomerase D [EC:5.2.1.8]	Necroptosis					0.74	0.69	0.73	0.86	0.83	0.68	-0.07	1	insignificant			0.68	0.72	0.69	0.86	0.85	0.85	-0.16	0.0003244
710374	NSC_scaffold_contig596-571c	398342	398343		0.71	0.65	0.76	0.87	0.87	0.92	-0.18	0.007439	hypomethylated		+	CpG	ID=NSC_00866;Name=---NA---;Alias=64746;Length=334;GO=;EC=;ipr=seg (SEG);Note=---NA---;	NSC_00866													0.64	0.72	0.68	0.8	0.77	0.71	-0.08	1	insignificant			0.76	0.74	0.76	0.86	0.75	0.78	-0.04	1
575608	NSC_scaffold_contig579-589	262335	262336		0.42	0.4	0.54	0.61	0.67	0.63	-0.18	0.0151	hypomethylated		+	CpG	ID=NSC_03705;Name=protein phosphatase;Alias=58551;Length=724;GO=F:protein serine/threonine phosphatase activity| P:protein amino acid dephosphorylation| C:protein serine/threonine phosphatase complex;EC=;ipr=IPR000222| IPR001932| IPR015655| seg (SEG);Note=protein phosphatase;	NSC_03705	ko:K10147	178.8	126.2	6.8e-37	protein phosphatase 1D [EC:3.1.3.16]	path:map04115	PPM1D, WIP1; protein phosphatase 1D [EC:3.1.3.16]	p53 signaling pathway					0.5	0.48	0.48	0.71	0.4	0.46	-0.03	1	insignificant			0.43	0.44	0.39	0.52	0.41	0.7	-0.12	0.2228
575608	NSC_scaffold_contig579-589	262335	262336		0.42	0.4	0.54	0.61	0.67	0.63	-0.18	0.0151	hypomethylated		+	CpG	ID=NSC_03706_P;	NSC_03706	ko:K03514	169.1	64.3	3.9e-18	non-canonical poly(A) RNA polymerase PAPD5/7 [EC:2.7.7.19]	path:map03018	PAPD5_7, TRF4; non-canonical poly(A) RNA polymerase PAPD5/7 [EC:2.7.7.19]	RNA degradation					0.5	0.48	0.48	0.71	0.4	0.46	-0.03	1	insignificant			0.43	0.44	0.39	0.52	0.41	0.7	-0.12	0.2228
611057	NSC_scaffold_contig587-553c	245243	245244		0.59	0.54	0.6	0.69	0.72	0.84	-0.18	0.02324	hypomethylated		+	CpG	ID=NSC_05019;Name=rna recognition motif-containing protein;Alias=61936;Length=600;GO=F:nucleic acid binding| F:nucleotide binding;EC=;ipr=IPR000504| IPR012677| PTHR24011 (PANTHER)| PTHR24011:SF212 (PANTHER)| seg (SEG)| SSF54928 (SUPERFAMILY);Note=rna recognition motif-containing protein;	NSC_05019	ko:K14411	261	229.5	2e-68	RNA-binding protein Musashi	path:map03015	MSI; RNA-binding protein Musashi	mRNA surveillance pathway					0.71	0.49	0.7	0.58	0.86	0.61	-0.04	1	insignificant			0.54	0.63	0.57	0.75	0.67	0.59	-0.09	1
611057	NSC_scaffold_contig587-553c	245243	245244		0.59	0.54	0.6	0.69	0.72	0.84	-0.18	0.02324	hypomethylated		+	CpG	ID=NSC_05020_P;	NSC_05020	ko:K08913	509.7	379.9	1.9e-114	light-harvesting complex II chlorophyll a/b binding protein 2	path:map00196	LHCB2; light-harvesting complex II chlorophyll a/b binding protein 2	Photosynthesis - antenna proteins					0.71	0.49	0.7	0.58	0.86	0.61	-0.04	1	insignificant			0.54	0.63	0.57	0.75	0.67	0.59	-0.09	1
420362	NSC_scaffold_contig598	1024722	1024723		0.75	0.63	0.61	0.77	0.87	0.88	-0.18	0.03096	hypomethylated		+	CpG	ID=NSC_01758;Name=protein;Alias=55572;Length=1512;GO=F:DNAdirected DNA polymerase activity| P:plastid DNA replication| P:doublestrand break repair| C:nucleoid| P:mitochondrial DNA replication| C:chloroplast| C:mitochondrion| F:DNA binding| F:3'5' exonuclease activity;EC=EC:2.7.7.7;ipr=IPR001098| IPR002298| IPR002562| IPR012337| G3DSA:1.10.150.20 (GENE3D)| G3DSA:3.30.420.10 (GENE3D)| G3DSA:3.30.70…	NSC_01758	ko:K02335	375.83	431.9	2.2e-129	DNA polymerase I [EC:2.7.7.7]	path:map03030	polA; DNA polymerase I [EC:2.7.7.7]	DNA replication					0.82	0.76	0.69	0.66	0.72	0.71	0.06	1	insignificant			0.78	0.71	0.71	0.74	0.78	0.72	-0.01	1
339091	NSC_scaffold_contig597	751432	751433		0.71	0.54	0.65	0.86	0.76	0.82	-0.18	0.03705	hypomethylated		+	CpG															0.81	0.77	0.78	0.84	0.87	0.74	-0.03	1	insignificant			0.82	0.82	0.79	0.71	0.83	0.83	0.02	1
691491	NSC_scaffold_contig596-571c	30285	30286		0.73	0.68	0.85	0.96	0.96	0.88	-0.18	0.03832	hypomethylated		+	CpG	ID=NSC_00716;Name=protein;Alias=62780;Length=1134;GO=C:cell wall| C:cytosol| F:binding;EC=;ipr=IPR011989| IPR016024| PTHR10527 (PANTHER)| PTHR10527:SF5 (PANTHER)| PF13646 (PFAM)| seg (SEG);Note=protein;	NSC_00716	ko:K07203	1118.83	77.8	1.1e-22	serine/threonine-protein kinase mTOR [EC:2.7.11.1]	path:map01521	MTOR, FRAP, TOR; serine/threonine-protein kinase mTOR [EC:2.7.11.1]	EGFR tyrosine kinase inhibitor resistance					0.83	0.79	0.96	0.85	0.91	0.9	-0.02	1	insignificant			0.85	0.9	0.86	0.72	0.92	0.94	0.01	1
387317	NSC_scaffold_contig598	425836	425837		0.16	0.14	0.2	0.46	0.27	0.3	-0.18	0.04394	hypomethylated		+	CpG	ID=NSC_01503;Name=---NA---;Alias=52970;Length=283;GO=;EC=;ipr=G3DSA:3.40.50.300 (GENE3D);Note=---NA---;	NSC_01503	ko:K01022	403.57	23.2	1e-05	keratan sulfate 6-sulfotransferase 1 [EC:2.8.2.21]	path:map00533	CHST1; keratan sulfate 6-sulfotransferase 1 [EC:2.8.2.21]	Glycosaminoglycan biosynthesis - keratan sulfate					0.18	0.27	0.33	0.3	0.17	0.33	-0.01	1	insignificant			0.41	0.2	0.18	0.17	0.3	0.25	0.02	1
351026	NSC_scaffold_contig597	973042	973043		0.69	0.7	0.72	0.85	0.86	0.9	-0.17	0.000595	hypomethylated		+	CpG	ID=NSC_02349;Name=starch branching enzyme;Alias=48546;Length=856;GO=F:hydrolase activity| hydrolyzing Oglycosyl compounds| P:glycogen biosynthetic process| F:cation binding| F:1|4alphaglucan branching enzyme activity;EC=EC:3.2.1.0| EC:2.4.1.18;ipr=IPR004193| IPR006047| IPR006048| IPR006407| IPR006589| IPR013780| IPR013781| IPR013783| IPR014756| IPR015902| IPR017853| coil (COIL)| PTHR10357:SF27 (P…	NSC_02349	ko:K00700	273.87	723.6	8.2e-218	1 4-alpha-glucan branching enzyme [EC:2.4.1.18]	path:map00500	GBE1, glgB; 1,4-alpha-glucan branching enzyme [EC:2.4.1.18]	Starch and sucrose metabolism					0.81	0.79	0.89	0.86	0.96	0.88	-0.07	1	insignificant			0.72	0.77	0.65	0.71	0.93	0.73	-0.08	1
740058	NSC_scaffold_contig596-571c	999666	999667		0.48	0.46	0.45	0.62	0.61	0.67	-0.17	0.0008774	hypomethylated		+	CpG	ID=NSC_01117;Name=protein;Alias=67473;Length=798;GO=F:binding;EC=;ipr=IPR007949| IPR012977| IPR016024| coil (COIL)| PTHR12730 (PANTHER)| seg (SEG);Note=protein;	NSC_01117	ko:K03138	75.4	11.9	0.039	transcription initiation factor TFIIF subunit alpha	path:map03022	TFIIF1, GTF2F1, TFG1; transcription initiation factor TFIIF subunit alpha	Basal transcription factors					0.56	0.47	0.57	0.54	0.53	0.62	-0.03	1	insignificant			0.53	0.56	0.51	0.46	0.49	0.57	0.03	1
374123	NSC_scaffold_contig598	172844	172845		0.27	0.3	0.3	0.39	0.49	0.49	-0.17	0.007435	hypomethylated		+	CpG	ID=NSC_01389;Name=predicted protein [Naegleria gruberi];Alias=51569;Length=1712;GO=F:endonuclease activity;EC=;ipr=IPR003651| PD968187 (PRODOM)| seg (SEG)| SignalP-NN(euk) (SIGNALP);Note=predicted protein [Naegleria gruberi];	NSC_01389													0.31	0.39	0.4	0.31	0.45	0.41	-0.02	1	insignificant			0.44	0.46	0.33	0.33	0.37	0.44	0.03	1
385408	NSC_scaffold_contig598	385936	385937		0.75	0.69	0.78	0.93	0.87	0.92	-0.17	0.007459	hypomethylated		+	CpG	ID=NSC_01481;Name=c- sterol isomerase;Alias=52976;Length=221;GO=C:endoplasmic reticulum| C:integral to membrane| P:sterol metabolic process| F:cholestenol deltaisomerase activity;EC=;ipr=IPR007905| SignalP-NN(euk) (SIGNALP)| tmhmm (TMHMM);Note=c- sterol isomerase;	NSC_01481	ko:K01824	82.07	248.5	2.2e-74	cholestenol Delta-isomerase [EC:5.3.3.5]	path:map00100	EBP; cholestenol Delta-isomerase [EC:5.3.3.5]	Steroid biosynthesis					0.82	0.78	0.85	0.77	0.86	0.79	0	1	insignificant			0.84	0.65	0.72	0.88	0.82	0.85	-0.12	0.1089
385408	NSC_scaffold_contig598	385936	385937		0.75	0.69	0.78	0.93	0.87	0.92	-0.17	0.007459	hypomethylated		+	CpG	ID=NSC_01482;Name=senescence-associated protein din1;Alias=52586;Length=228;GO=C:chloroplast thylakoid;EC=;ipr=IPR001763| PTHR13253 (PANTHER)| PTHR13253:SF10 (PANTHER);Note=senescence-associated protein din1;	NSC_01482	ko:K01011	166.73	40	1.7e-10	thiosulfate/3-mercaptopyruvate sulfurtransferase [EC:2.8.1.1 2.8.1.2]	path:map00270	TST, MPST, sseA; thiosulfate/3-mercaptopyruvate sulfurtransferase [EC:2.8.1.1 2.8.1.2]	Cysteine and methionine metabolism					0.82	0.78	0.85	0.77	0.86	0.79	0	1	insignificant			0.84	0.65	0.72	0.88	0.82	0.85	-0.12	0.1089
289057	NSC_scaffold_contig595	696038	696039		0.26	0.16	0.18	0.38	0.33	0.41	-0.17	0.009424	hypomethylated		+	CpG	ID=NSC_02787;Name=protein clec16a;Alias=15919;Length=821;GO=F:binding;EC=;ipr=IPR016024| IPR019155| PTHR21481 (PANTHER)| seg (SEG);Note=protein clec16a;	NSC_02787													0.32	0.2	0.26	0.07	0.33	0.29	0.03	1	insignificant			0.28	0.38	0.22	0.29	0.24	0.28	0.02	1
289057	NSC_scaffold_contig595	696038	696039		0.26	0.16	0.18	0.38	0.33	0.41	-0.17	0.009424	hypomethylated		+	CpG	ID=NSC_02788_P;	NSC_02788	ko:K05592	512.33	433.3	5.6e-130	ATP-dependent RNA helicase DeaD [EC:3.6.4.13]	path:map03018	deaD, cshA; ATP-dependent RNA helicase DeaD [EC:3.6.4.13]	RNA degradation					0.32	0.2	0.26	0.07	0.33	0.29	0.03	1	insignificant			0.28	0.38	0.22	0.29	0.24	0.28	0.02	1
434179	NSC_scaffold_contig598	1318970	1318971		0.65	0.64	0.74	0.8	0.87	0.86	-0.17	0.01621	hypomethylated		+	CpG	ID=NSC_01872;Name=protein;Alias=57160;Length=974;GO=F:serinetype endopeptidase activity| P:proteolysis;EC=;ipr=IPR000209| IPR004154| IPR007109| IPR015500| IPR022398| IPR023827| IPR023828| coil (COIL)| G3DSA:3.40.50.10480 (GENE3D)| PTHR22734 (PANTHER)| seg (SEG);Note=protein;	NSC_01872	ko:K01336	422.03	268.4	3.5e-80	cerevisin [EC:3.4.21.48]	path:map04138	E3.4.21.48; cerevisin [EC:3.4.21.48]	Autophagy - yeast					0.73	0.62	0.71	0.75	0.9	0.78	-0.12	0.08804	insignificant			0.72	0.7	0.79	0.72	0.75	0.8	-0.02	1
677122	NSC_scaffold_contig593-552c	389602	389603		0.73	0.66	0.78	0.87	0.96	0.86	-0.17	0.02152	hypomethylated		+	CpG	ID=NSC_04382;Name=probable cleavage and polyadenylation specificity factor subunit 2-like;Alias=42324;Length=802;GO=F:hydrolase activity;EC=;ipr=IPR001279| IPR011108| IPR022712| IPR025069| G3DSA:3.60.15.10 (GENE3D)| PTHR11203 (PANTHER)| PTHR11203:SF5 (PANTHER)| seg (SEG)| SSF56281 (SUPERFAMILY);Note=probable cleavage and polyadenylation specificity factor subunit 2-like;	NSC_04382	ko:K14402	288.1	647.5	1.2e-194	cleavage and polyadenylation specificity factor subunit 2	path:map03015	CPSF2, CFT2; cleavage and polyadenylation specificity factor subunit 2	mRNA surveillance pathway					0.86	0.8	0.84	0.74	0.84	0.76	0.06	1	insignificant			0.71	0.81	0.86	0.8	0.82	0.87	-0.04	1
190544	NSC_scaffold_contig590	102069	102070		0.74	0.64	0.79	0.89	0.86	0.93	-0.17	0.02167	hypomethylated		+	CpG	ID=NSC_04538;Name=abc transporter b family member 28;Alias=34541;Length=678;GO=P:transmembrane transport| F:ATPase activity| coupled to transmembrane movement of substances| C:chloroplast envelope| F:ATP binding| C:integral to membrane;EC=;ipr=IPR001140| IPR003439| IPR003593| IPR011527| IPR017871| IPR017940| G3DSA:1.20.1560.10 (GENE3D)| G3DSA:3.40.50.300 (GENE3D)| PTHR24221 (PANTHER)| seg (SEG)| …	NSC_04538	ko:K05655	681.83	578.6	5.5e-174	ATP-binding cassette subfamily B (MDR/TAP) member 8	path:map02010	ABCB8; ATP-binding cassette, subfamily B (MDR/TAP), member 8	ABC transporters					0.88	0.78	0.77	0.74	0.89	0.82	0	1	insignificant			1	0.81	0.63	0.77	0.87	0.86	-0.02	1
15297	NSC_scaffold_contig565	71291	71292		0.53	0.44	0.5	0.59	0.72	0.68	-0.17	0.02344	hypomethylated		+	CpG	ID=NSC_06606;Name=u3 snornp protein utp20;Alias=40179;Length=2674;GO=F:binding;EC=;ipr=IPR011430| IPR011989| IPR016024| coil (COIL)| PTHR17695 (PANTHER)| PTHR17695:SF11 (PANTHER)| seg (SEG);Note=u3 snornp protein utp20;	NSC_06606	ko:K00888	461.87	7.4	0.26	phosphatidylinositol 4-kinase A [EC:2.7.1.67]	path:map00562	PI4KA; phosphatidylinositol 4-kinase A [EC:2.7.1.67]	Inositol phosphate metabolism					0.57	0.52	0.56	0.55	0.64	0.58	-0.04	1	insignificant			0.46	0.56	0.44	0.66	0.43	0.63	-0.09	1
614065	NSC_scaffold_contig587-553c	294710	294711		0.65	0.71	0.76	0.8	0.92	0.89	-0.17	0.02444	hypomethylated		+	CpG	ID=NSC_05043_T;	NSC_05043	ko:K00507	47.6	273.3	9.7e-82	stearoyl-CoA desaturase (Delta-9 desaturase) [EC:1.14.19.1]	path:map01040	SCD, desC; stearoyl-CoA desaturase (Delta-9 desaturase) [EC:1.14.19.1]	Biosynthesis of unsaturated fatty acids					0.76	0.74	0.79	0.76	0.75	0.67	0.04	1	insignificant			0.85	0.78	0.88	0.88	0.74	0.7	0.07	1
614065	NSC_scaffold_contig587-553c	294710	294711		0.65	0.71	0.76	0.8	0.92	0.89	-0.17	0.02444	hypomethylated		+	CpG	ID=NSC_05044_P;	NSC_05044	ko:K11092	115.1	41.3	4.3e-11	U2 small nuclear ribonucleoprotein A'	path:map03040	SNRPA1; U2 small nuclear ribonucleoprotein A'	Spliceosome					0.76	0.74	0.79	0.76	0.75	0.67	0.04	1	insignificant			0.85	0.78	0.88	0.88	0.74	0.7	0.07	1
468853	NSC_scaffold_contig599	544540	544541		0.54	0.55	0.66	0.82	0.71	0.73	-0.17	0.02843	hypomethylated		+	CpG															0.61	0.58	0.63	0.62	0.78	0.65	-0.07	1	insignificant			0.71	0.72	0.62	0.79	0.7	0.7	-0.05	1
774277	NSC_scaffold_ontig562c-575-591	164203	164204		0.72	0.62	0.81	0.88	0.89	0.89	-0.17	0.03167	hypomethylated		+	CpG	ID=NSC_02968;Name=dna-binding protein bin4;Alias=9163;Length=349;GO=C:nucleus| P:trichome morphogenesis| P:shoot development| P:root development| P:chromosome organization| P:positive regulation of cell growth| P:epidermal cell differentiation| C:DNA topoisomerase complex (ATPhydrolyzing)| P:DNA endoreduplication| F:doublestranded DNA binding;EC=;ipr=seg (SEG);Note=dna-binding protein bin4;	NSC_02968													0.74	0.87	0.71	0.83	0.73	0.83	-0.02	1	insignificant			0.82	0.82	0.85	0.89	0.81	0.79	0	1
180157	NSC_scaffold_contig588	297018	297019		0.44	0.44	0.57	0.63	0.62	0.72	-0.17	0.03259	hypomethylated		+	CpG	ID=NSC_04847;Name=protein;Alias=1336;Length=689;GO=F:triglyceride lipase activity| P:lipid metabolic process;EC=;ipr=IPR002921| G3DSA:3.40.50.1820 (GENE3D)| PTHR21493 (PANTHER)| PTHR21493:SF3 (PANTHER)| SignalP-NN(euk) (SIGNALP)| tmhmm (TMHMM)| SSF53474 (SUPERFAMILY);Note=protein;	NSC_04847	ko:K13806	128.27	319.9	1.6e-95	sn1-specific diacylglycerol lipase [EC:3.1.1.-]	path:map04723	DAGL; sn1-specific diacylglycerol lipase [EC:3.1.1.-]	Retrograde endocannabinoid signaling					0.67	0.46	0.44	0.57	0.59	0.55	-0.05	1	insignificant			0.5	0.39	0.53	0.7	0.43	0.54	-0.08	1
359097	NSC_scaffold_contig597	1133276	1133277		0.45	0.33	0.36	0.56	0.62	0.48	-0.17	0.03402	hypomethylated		+	CpG	ID=NSC_02425_T;	NSC_02425	ko:K10571	279.57	218.9	5.4e-65	de-etiolated-1	path:map04120	DET1; de-etiolated-1	Ubiquitin mediated proteolysis					0.5	0.53	0.55	0.58	0.43	0.41	0.05	1	insignificant			0.51	0.38	0.5	0.51	0.61	0.51	-0.08	1
359097	NSC_scaffold_contig597	1133276	1133277		0.45	0.33	0.36	0.56	0.62	0.48	-0.17	0.03402	hypomethylated		+	CpG	ID=NSC_02427;Name=plasma membrane calcium-transporting atpase;Alias=49649;Length=1389;GO=P:metabolic process| C:membrane| F:ATP binding| F:calciumtransporting ATPase activity| P:ATP biosynthetic process| P:calcium ion transmembrane transport| F:metal ion binding;EC=;ipr=IPR000695| IPR001757| IPR004014| IPR005834| IPR006068| IPR006408| IPR008250| IPR018303| IPR023214| IPR023298| IPR023299| IPR0233…	NSC_02427	ko:K05850	1088.47	1071.7	0	P-type Ca2+ transporter type 2B [EC:7.2.2.10]	path:map04020	ATP2B; P-type Ca2+ transporter type 2B [EC:7.2.2.10]	Calcium signaling pathway					0.5	0.53	0.55	0.58	0.43	0.41	0.05	1	insignificant			0.51	0.38	0.5	0.51	0.61	0.51	-0.08	1
427763	NSC_scaffold_contig598	1181615	1181616		0.38	0.3	0.4	0.61	0.46	0.5	-0.17	0.03587	hypomethylated		+	CpG	ID=NSC_01821;Name=type a von willebrand factor domain-containing protein;Alias=56525;Length=5244;GO=C:plasmodesma| C:chloroplast envelope| F:ATP binding| F:transcription factor binding| F:ATPase activity;EC=;ipr=IPR002035| IPR002078| IPR003593| IPR011704| coil (COIL)| G3DSA:3.40.50.300 (GENE3D)| PTHR22908 (PANTHER)| PTHR22908:SF14 (PANTHER)| seg (SEG)| SSF52540 (SUPERFAMILY)| SSF53300 (SUPERFAMIL…	NSC_01821	ko:K14572	198.23	3458.2	0	midasin	path:map03008	MDN1, REA1; midasin	Ribosome biogenesis in eukaryotes					0.39	0.36	0.43	0.43	0.43	0.3	0.01	1	insignificant			0.44	0.34	0.26	0.42	0.43	0.51	-0.11	0.1478
14144	NSC_scaffold_contig565	48411	48412		0.74	0.61	0.8	0.86	0.86	0.92	-0.17	0.04398	hypomethylated		+	CpG	ID=NSC_06600;Name=soluble starch synthase;Alias=40326;Length=1473;GO=F:magnesium chelatase activity| P:chlorophyll biosynthetic process| F:ATP binding| F:nucleosidetriphosphatase activity| P:photosynthesis| F:protein binding| F:starch synthase activity| P:glucan biosynthetic process;EC=EC:6.6.1.1| EC:3.6.1.15;ipr=IPR000523| IPR001296| IPR002035| IPR003593| IPR011776| IPR011835| IPR013534| coil (C…	NSC_06600	ko:K03404	440.17	780.1	6.4e-235	magnesium chelatase subunit D [EC:6.6.1.1]	path:map00860	chlD, bchD; magnesium chelatase subunit D [EC:6.6.1.1]	Porphyrin and chlorophyll metabolism					0.75	0.87	0.73	0.79	0.9	0.87	-0.07	1	insignificant			0.8	0.8	0.78	0.86	0.83	0.75	-0.02	1
236948	NSC_scaffold_contig594	467650	467651		0.72	0.69	0.84	0.85	0.92	1	-0.17	0.0451	hypomethylated		+	CpG	ID=NSC_03468_T;	NSC_03468													0.88	0.84	0.96	0.86	0.89	0.82	0.04	1	insignificant			0.98	0.8	0.87	0.91	0.77	0.85	0.04	1
236948	NSC_scaffold_contig594	467650	467651		0.72	0.69	0.84	0.85	0.92	1	-0.17	0.0451	hypomethylated		+	CpG	ID=NSC_03469;Name=hypoxanthine-guanine phosphoribosyltransferase;Alias=32134;Length=180;GO=P:IMP salvage| C:cytosol| P:purine ribonucleoside salvage| P:GMP salvage| P:guanine salvage| P:glucose 1phosphate metabolic process| F:hypoxanthine phosphoribosyltransferase activity| F:magnesium ion binding| P:adenine salvage| F:phosphoglucomutase activity| P:hypoxanthine metabolic process;EC=EC:2.4.2.8| E…	NSC_03469	ko:K00760	87.13	184	7.2e-55	hypoxanthine phosphoribosyltransferase [EC:2.4.2.8]	path:map00230	hprT, hpt, HPRT1; hypoxanthine phosphoribosyltransferase [EC:2.4.2.8]	Purine metabolism					0.88	0.84	0.96	0.86	0.89	0.82	0.04	1	insignificant			0.98	0.8	0.87	0.91	0.77	0.85	0.04	1
759360	NSC_scaffold_contig596-571c	1342243	1342244		0.35	0.25	0.41	0.51	0.44	0.57	-0.17	0.04715	hypomethylated		+	CpG	ID=NSC_01259;Name=dna topoisomerase i;Alias=68474;Length=725;GO=P:regulation of meristem growth| P:meristem structural organization| F:DNA topoisomerase type I activity| P:leaf morphogenesis| F:oxidoreductase activity| P:stem cell maintenance| F:protein binding| F:chromatin DNA binding| F:DNA topoisomerase (ATPhydrolyzing) activity| P:flower morphogenesis| P:organ formation| C:chromosome| P:DNA t…	NSC_01259	ko:K15363	161.67	12.9	0.01	fanconi-associated nuclease 1 [EC:3.1.21.- 3.1.4.1]	path:map03460	FAN1, MTMR15; fanconi-associated nuclease 1 [EC:3.1.21.- 3.1.4.1]	Fanconi anemia pathway					0.49	0.4	0.55	0.46	0.38	0.37	0.08	1	insignificant			0.55	0.43	0.36	0.52	0.55	0.54	-0.09	1
760792	NSC_scaffold_contig596-571c	1368136	1368137		0.72	0.65	0.84	0.86	0.94	0.92	-0.17	0.04723	hypomethylated		+	CpG	ID=NSC_01272;Name=microtubule organization 1 protein;Alias=68587;Length=1945;GO=C:microtubule cytoskeleton| C:cytoplasmic part| C:cytoskeletal part| P:intracellular protein transport| F:binding;EC=;ipr=IPR002014| IPR011989| IPR016024| PTHR12609 (PANTHER)| seg (SEG);Note=microtubule organization 1 protein;	NSC_01272	ko:K15305	116.27	14.9	0.0027	vacuole morphology and inheritance protein 14	path:map05166	VAC14, TAX1BP2; vacuole morphology and inheritance protein 14	Human T-cell leukemia virus 1 infection					0.87	0.66	0.86	0.78	0.92	0.8	-0.04	1	insignificant			0.85	0.77	0.89	0.79	0.78	0.88	0.02	1
151228	NSC_scaffold_contig586	98464	98465		0.91	0.7	0.81	0.98	1	0.96	-0.17	0.04815	hypomethylated		+	CpG	ID=NSC_05459;Name=magnesium h subunit;Alias=17640;Length=1507;GO=P:biosynthetic process| F:magnesium chelatase activity;EC=;ipr=IPR003672| IPR022571| coil (COIL)| PTHR23304 (PANTHER)| PTHR23304:SF77 (PANTHER)| seg (SEG);Note=magnesium h subunit;	NSC_05459	ko:K03403	1132.4	1557.9	0	magnesium chelatase subunit H [EC:6.6.1.1]	path:map00860	chlH, bchH; magnesium chelatase subunit H [EC:6.6.1.1]	Porphyrin and chlorophyll metabolism					0.97	0.77	0.98	0.97	1	0.88	-0.04	1	insignificant			0.93	0.87	0.82	0.93	0.96	0.9	-0.06	1
462045	NSC_scaffold_contig599	409819	409820		0.7	0.56	0.75	0.86	0.8	0.87	-0.17	0.04863	hypomethylated		+	CpG	ID=NSC_00185;Name=protein;Alias=20106;Length=1862;GO=F:transmembrane transporter activity| F:substratespecific transmembrane transporter activity| C:integral to membrane| C:membrane| P:transmembrane transport| P:transport;EC=;ipr=IPR007196| IPR024557| PTHR13162 (PANTHER)| PTHR13162:SF8 (PANTHER)| seg (SEG);Note=protein;	NSC_00185	ko:K12604	210.03	1760.7	0	CCR4-NOT transcription complex subunit 1	path:map03018	CNOT1, NOT1; CCR4-NOT transcription complex subunit 1	RNA degradation					0.98	0.72	0.83	0.83	0.88	0.81	0	1	insignificant			0.88	0.67	0.65	0.85	0.75	0.67	-0.02	1
303674	NSC_scaffold_contig597	88955	88956		0.55	0.54	0.57	0.71	0.69	0.73	-0.16	0.0004415	hypomethylated		+	CpG	ID=NSC_01961;Name=gamma tubulin ring complex protein 3;Alias=45162;Length=714;GO=C:spindle pole| C:microtubule organizing center| P:microtubule nucleation;EC=;ipr=IPR007259| IPR015697| seg (SEG);Note=gamma tubulin ring complex protein 3;	NSC_01961													0.52	0.58	0.68	0.84	0.77	0.63	-0.16	0.1099	insignificant			0.61	0.61	0.64	0.57	0.56	0.44	0.1	1
334756	NSC_scaffold_contig597	658331	658332		0.67	0.69	0.67	0.83	0.86	0.81	-0.16	0.0007609	hypomethylated		-	CpG	ID=NSC_02210;Name=haploid germ cell-specific nuc;Alias=47122;Length=673;GO=| F:histone kinase activity (H3T11 specific)| P:mitosis| | C:cytoplasm| C:nucleus| P:histone H3T11 phosphorylation| F:ATP binding;EC=;ipr=IPR000719| IPR011009| IPR024604| G3DSA:1.10.510.10 (GENE3D)| PTHR24419 (PANTHER)| PTHR24419:SF203 (PANTHER)| seg (SEG);Note=haploid germ cell-specific nuc;	NSC_02210	ko:K14510	872.47	17	0.0006	serine/threonine-protein kinase CTR1 [EC:2.7.11.1]	path:map04016	CTR1; serine/threonine-protein kinase CTR1 [EC:2.7.11.1]	MAPK signaling pathway - plant					0.78	0.7	0.9	0.63	0.6	0.73	0.14	0.1167	insignificant			0.71	0.81	0.73	0.8	0.67	0.85	-0.02	1
655239	NSC_scaffold_contig592-558c-549c-548c-566	649107	649108		0.71	0.69	0.71	0.84	0.91	0.85	-0.16	0.002308	hypomethylated		+	CpG	ID=NSC_04188;Name=protein;Alias=5754;Length=764;GO=F:binding;EC=;ipr=coil (COIL)| seg (SEG);Note=protein;	NSC_04188													0.78	0.83	0.76	0.85	0.86	0.78	-0.04	1	insignificant			0.68	0.82	0.71	0.76	0.8	0.86	-0.07	1
29241	NSC_scaffold_contig572	62611	62612		0.31	0.4	0.37	0.55	0.48	0.53	-0.16	0.007972	hypomethylated		+	CpG	ID=NSC_06417;Name=clathrin coat assembly protein;Alias=39655;Length=413;GO=P:vesiclemediated transport| P:intracellular protein transport| F:protein transporter activity| C:membrane coat| F:transcription factor activity| F:DNA binding;EC=;ipr=IPR000804| IPR001471| IPR011012| IPR016177| IPR016635| IPR022775| G3DSA:3.30.450.60 (GENE3D)| seg (SEG);Note=clathrin coat assembly protein;	NSC_06417	ko:K11827	196.63	212.4	1e-63	AP-2 complex subunit sigma-1	path:map04144	AP2S1; AP-2 complex subunit sigma-1	Endocytosis					0.36	0.46	0.48	0.51	0.61	0.56	-0.13	0.05676	insignificant			0.41	0.37	0.38	0.37	0.33	0.27	0.06	1
566093	NSC_scaffold_contig579-589	75390	75391		0.44	0.45	0.51	0.59	0.61	0.68	-0.16	0.00917	hypomethylated		+	CpG	ID=NSC_03621;Name=ankyrin unc44;Alias=57567;Length=1199;GO=F:ATP binding| P:protein amino acid phosphorylation| F:protein binding| F:protein serine/threonine kinase activity| F:protein tyrosine kinase activity;EC=;ipr=IPR000719| IPR001245| IPR002110| IPR002290| IPR008271| IPR011009| IPR017441| IPR020635| IPR020683| G3DSA:1.10.510.10 (GENE3D)| G3DSA:3.30.200.20 (GENE3D)| PTHR24123 (PANTHER)| PTHR2…	NSC_03621	ko:K04984	439.07	270.1	1.4e-80	transient receptor potential cation channel subfamily A member 1	path:map04750	TRPA1, ANKTM1; transient receptor potential cation channel subfamily A member 1	Inflammatory mediator regulation of TRP channels					0.65	0.43	0.59	0.55	0.49	0.56	0.02	1	insignificant			0.53	0.49	0.53	0.49	0.5	0.67	-0.04	1
384345	NSC_scaffold_contig598	366076	366077		0.1	0.12	0.07	0.2	0.29	0.28	-0.16	0.00957	hypomethylated		+	CpG	ID=NSC_01473;Name=d-alanine--d-alanine ligase;Alias=52542;Length=1850;GO=F:nucleic acid binding| F:protein binding| C:cytoplasm| F:DalanineDalanine ligase activity| P:peptidoglycan biosynthetic process| F:ATP binding;EC=;ipr=IPR003034| IPR003961| IPR005905| IPR013783| IPR013816| coil (COIL)| seg (SEG)| SSF68906 (SUPERFAMILY);Note=d-alanine--d-alanine ligase;	NSC_01473	ko:K18856	475.27	19.4	0.00014	D-alanine---D-serine ligase [EC:6.3.2.35]	path:map01502	vanC, vanE, vanG; D-alanine---D-serine ligase [EC:6.3.2.35]	Vancomycin resistance					0.36	0.19	0.11	0.26	0.33	0.23	-0.06	1	insignificant			0.12	0.22	0.24	0.19	0.17	0.18	0.01	1
40749	NSC_scaffold_contig573	112369	112370		0.17	0.12	0.22	0.35	0.36	0.29	-0.16	0.009743	hypomethylated		+	CpG	ID=NSC_06372;Name=protein;Alias=2537;Length=339;GO=F:DNA binding| F:nuclease activity| P:nucleotideexcision repair;EC=;ipr=IPR001943| IPR003729| coil (COIL);Note=protein;	NSC_06372	ko:K03703	234.9	14	0.0065	excinuclease ABC subunit C	path:map03420	uvrC; excinuclease ABC subunit C	Nucleotide excision repair					0.14	0.12	0.27	0.13	0.16	0.29	-0.02	1	insignificant			0.25	0.19	0.24	0.23	0.16	0.38	-0.03	1
687140	NSC_scaffold_contig593-552c	589412	589413		0.74	0.66	0.76	0.9	0.86	0.86	-0.16	0.01066	hypomethylated		+	CpG	ID=NSC_04469;Name=5 -3 exoribonuclease 2;Alias=43212;Length=825;GO=F:nucleic acid binding| F:exonuclease activity| C:intracellular;EC=;ipr=IPR004859| coil (COIL)| PTHR12341 (PANTHER)| PTHR12341:SF7 (PANTHER)| seg (SEG);Note=5 -3 exoribonuclease 2;	NSC_04469	ko:K12618	819.37	200.6	1.4e-59	5'-3' exoribonuclease 1 [EC:3.1.13.-]	path:map03008	XRN1, SEP1, KEM1; 5'-3' exoribonuclease 1 [EC:3.1.13.-]	Ribosome biogenesis in eukaryotes					0.72	0.77	0.95	0.76	0.86	0.75	0.03	1	insignificant			0.9	0.81	0.76	0.98	0.9	0.93	-0.12	0.07059
777668	NSC_scaffold_ontig562c-575-591	230514	230515		0.79	0.7	0.79	0.91	0.9	0.97	-0.16	0.01158	hypomethylated		+	CpG	ID=NSC_03001;Name=sirtuin 2;Alias=9645;Length=488;GO=P:negative regulation of defense response| P:defense response to bacterium| C:nucleus| P:protein amino acid deacetylation| F:zinc ion binding| F:NAD binding;EC=;ipr=IPR003000| G3DSA:3.30.1600.10 (GENE3D)| G3DSA:3.40.50.1220 (GENE3D)| seg (SEG)| SignalP-NN(euk) (SIGNALP)| SSF52467 (SUPERFAMILY);Note=sirtuin 2;	NSC_03001	ko:K11414	207.83	383.7	1.7e-115	NAD-dependent deacetylase sirtuin 4 [EC:3.5.1.-]	path:map00760	SIRT4, SIR2L4; NAD+-dependent protein deacetylase sirtuin 4 [EC:2.3.1.286]	Nicotinate and nicotinamide metabolism					0.79	0.71	0.94	0.8	0.95	0.83	-0.04	1	insignificant			0.86	0.84	0.76	0.88	0.86	0.9	-0.06	1
150635	NSC_scaffold_contig586	86618	86619		0.59	0.67	0.58	0.74	0.76	0.82	-0.16	0.01408	hypomethylated		+	CpG	ID=NSC_05453;Name=---NA---;Alias=17007;Length=1518;GO=;EC=;ipr=coil (COIL)| seg (SEG)| tmhmm (TMHMM);Note=---NA---;	NSC_05453	ko:K06674	606.33	42.9	5.5e-12	structural maintenance of chromosome 2	path:map04111	SMC2; structural maintenance of chromosome 2	Cell cycle - yeast					0.72	0.74	0.75	0.72	0.62	0.62	0.08	1	insignificant			0.55	0.67	0.82	0.67	0.62	0.6	0.05	1
364430	NSC_scaffold_contig598	1902	1903		0.78	0.72	0.84	0.92	0.94	0.97	-0.16	0.01433	hypomethylated		+	CpG	ID=NSC_01312;Name=abc transporter cholesterol phospholipid flippase;Alias=51391;Length=1046;GO=P:cellular process| F:ATPase activity| F:transporter activity| C:cell part| F:ATP binding;EC=EC:3.6.1.3;ipr=IPR003439| IPR003593| IPR017871| G3DSA:3.40.50.300 (GENE3D)| PTHR19229 (PANTHER)| PF12698 (PFAM)| seg (SEG)| tmhmm (TMHMM)| SSF52540 (SUPERFAMILY);Note=abc transporter cholesterol phospholipid fli…	NSC_01312	ko:K05641	2986.13	589.1	7.1e-177	ATP-binding cassette subfamily A (ABC1) member 1	path:map02010	ABCA1; ATP-binding cassette, subfamily A (ABC1), member 1	ABC transporters					0.79	0.77	0.84	0.85	0.86	0.78	-0.03	1	insignificant			0.74	0.69	0.75	0.95	0.89	0.92	-0.2	0.001841
297765	NSC_scaffold_contig595	870832	870833		0.59	0.54	0.6	0.78	0.67	0.77	-0.16	0.0148	hypomethylated		+	CpG	ID=NSC_02879;Name=pentatricopeptide repeat-containing protein;Alias=16383;Length=1348;GO=F:binding;EC=;ipr=IPR002885| IPR011990| PTHR24015 (PANTHER)| seg (SEG)| SignalP-NN(euk) (SIGNALP)| tmhmm (TMHMM)| SSF81901 (SUPERFAMILY);Note=pentatricopeptide repeat-containing protein;	NSC_02879	ko:K18213	220	38.3	2.4e-10	proteinaceous RNase P [EC:3.1.26.5]	path:map03013	PRORP; proteinaceous RNase P [EC:3.1.26.5]	RNA transport					0.57	0.68	0.7	0.59	0.49	0.72	0.05	1	insignificant			0.64	0.64	0.63	0.77	0.63	0.52	-0.01	1
292520	NSC_scaffold_contig595	764845	764846		0.5	0.48	0.4	0.6	0.57	0.68	-0.16	0.02163	hypomethylated		+	CpG	ID=NSC_02827;Name=chloroplast -like protein;Alias=16158;Length=381;GO=C:chloroplast| F:heat shock protein binding| P:protein folding| F:unfolded protein binding;EC=;ipr=IPR001623| IPR003095| G3DSA:3.30.70.20 (GENE3D)| PTHR25040 (PANTHER)| PTHR25040:SF173 (PANTHER)| PF13459 (PFAM)| seg (SEG)| SSF54862 (SUPERFAMILY);Note=chloroplast -like protein;	NSC_02827	ko:K09540	324.67	61.5	2.3e-17	translocation protein SEC63	path:map03060	SEC63, DNAJC23; translocation protein SEC63	Protein export					0.36	0.62	0.48	0.56	0.3	0.47	0.05	1	insignificant			0.59	0.31	0.5	0.46	0.37	0.36	0.07	1
495616	NSC_scaffold_contig599	1044333	1044334		0.74	0.79	0.77	0.85	0.94	1	-0.16	0.02392	hypomethylated		+	CpG	ID=NSC_00480;Name=subunit of vps-c complex;Alias=23190;Length=824;GO=F:small GTPase regulator activity| P:vesiclemediated transport| P:intracellular protein transport| C:intracellular| F:binding;EC=;ipr=IPR019452| PTHR12894 (PANTHER)| seg (SEG);Note=subunit of vps-c complex;	NSC_00480	ko:K20183	482	244.1	1.1e-72	Vam6/Vps39-like protein vacuolar protein sorting-associated protein 39	path:map04138	VPS39, VAM6; Vam6/Vps39-like protein vacuolar protein sorting-associated protein 39	Autophagy - yeast					0.88	0.88	0.93	0.91	0.87	0.85	0.02	1	insignificant			0.81	0.79	0.87	0.78	0.8	0.76	0.04	1
168595	NSC_scaffold_contig588	87828	87829		0.64	0.55	0.68	0.76	0.75	0.83	-0.16	0.02457	hypomethylated		+	CpG	ID=NSC_04765;Name=aaa family cdc48 subfamily;Alias=499;Length=893;GO=F:nucleosidetriphosphatase activity| F:ATP binding;EC=EC:3.6.1.15;ipr=IPR003593| IPR003959| IPR003960| G3DSA:1.10.8.60 (GENE3D)| G3DSA:3.40.50.300 (GENE3D)| PTHR23077 (PANTHER)| seg (SEG)| SSF52540 (SUPERFAMILY);Note=aaa family cdc48 subfamily;	NSC_04765	ko:K14575	822.4	685.1	5.5e-206	AAA family ATPase	path:map03008	AFG2, DRG1, SPATA5; AAA family ATPase	Ribosome biogenesis in eukaryotes					0.64	0.65	0.89	0.68	0.85	0.79	-0.04	1	insignificant			0.67	0.63	0.63	0.81	0.65	0.76	-0.09	1
168595	NSC_scaffold_contig588	87828	87829		0.64	0.55	0.68	0.76	0.75	0.83	-0.16	0.02457	hypomethylated		+	CpG	ID=NSC_04766;Name=vacuolar transporter chaperone 4;Alias=290;Length=709;GO=C:cytoplasmic part| C:intracellular membranebounded organelle;EC=;ipr=IPR003807| IPR004331| IPR018966| PTHR10783 (PANTHER)| PTHR10783:SF21 (PANTHER)| seg (SEG)| tmhmm (TMHMM);Note=vacuolar transporter chaperone 4;	NSC_04766	ko:K06653	605.1	71.3	1.7e-20	CDK inhibitor PHO81	path:map04111	PHO81; CDK inhibitor PHO81	Cell cycle - yeast					0.64	0.65	0.89	0.68	0.85	0.79	-0.04	1	insignificant			0.67	0.63	0.63	0.81	0.65	0.76	-0.09	1
686040	NSC_scaffold_contig593-552c	563430	563431		0.65	0.64	0.77	0.81	0.88	0.86	-0.16	0.02461	hypomethylated		+	CpG	ID=NSC_04456;Name=---NA---;Alias=42901;Length=676;GO=;EC=;ipr=seg (SEG);Note=---NA---;	NSC_04456													0.71	0.78	0.84	0.84	0.93	0.8	-0.08	1	insignificant			0.93	0.77	0.61	0.85	0.78	0.79	-0.03	1
348514	NSC_scaffold_contig597	923256	923257		0.65	0.8	0.77	0.9	0.89	0.91	-0.16	0.02491	hypomethylated		+	CpG	ID=NSC_02329;Name=beta-galactosidase;Alias=48530;Length=1199;GO=C:chloroplast| F:betagalactosidase activity| P:carbohydrate metabolic process| C:betagalactosidase complex| F:carbohydrate binding| F:cation binding;EC=;ipr=IPR004199| IPR006101| IPR006102| IPR006103| IPR006104| IPR008979| IPR011013| IPR013781| IPR013812| IPR014718| IPR017853| G3DSA:2.60.120.260 (GENE3D)| PTHR10066 (PANTHER)| PTHR100…	NSC_02329	ko:K12111	1282.63	787.7	5.8e-237	evolved beta-galactosidase subunit alpha [EC:3.2.1.23]	path:map00052	ebgA; evolved beta-galactosidase subunit alpha [EC:3.2.1.23]	Galactose metabolism					0.88	0.75	0.76	0.85	0.89	0.68	-0.01	1	insignificant			0.82	0.79	0.77	0.83	0.94	0.8	-0.06	1
403537	NSC_scaffold_contig598	712168	712169		0.84	0.67	0.75	0.9	0.92	0.93	-0.16	0.0273	hypomethylated		+	CpG	ID=NSC_01622_P;	NSC_01622	ko:K06622	198.2	51.8	2.6e-14	cyclin-dependent kinase inhibitor 2C	path:map01522	CDKN2C, P18, INK4C; cyclin-dependent kinase inhibitor 2C	Endocrine resistance					0.83	0.86	0.94	0.83	0.87	0.77	0.06	1	insignificant			0.86	0.85	0.87	0.84	0.85	0.83	0.02	1
348516	NSC_scaffold_contig597	923261	923262		0.65	0.78	0.78	0.89	0.94	0.87	-0.16	0.0283	hypomethylated		+	CpG	ID=NSC_02329;Name=beta-galactosidase;Alias=48530;Length=1199;GO=C:chloroplast| F:betagalactosidase activity| P:carbohydrate metabolic process| C:betagalactosidase complex| F:carbohydrate binding| F:cation binding;EC=;ipr=IPR004199| IPR006101| IPR006102| IPR006103| IPR006104| IPR008979| IPR011013| IPR013781| IPR013812| IPR014718| IPR017853| G3DSA:2.60.120.260 (GENE3D)| PTHR10066 (PANTHER)| PTHR100…	NSC_02329	ko:K12111	1282.63	787.7	5.8e-237	evolved beta-galactosidase subunit alpha [EC:3.2.1.23]	path:map00052	ebgA; evolved beta-galactosidase subunit alpha [EC:3.2.1.23]	Galactose metabolism					0.84	0.79	0.88	0.79	0.84	0.74	0.04	1	insignificant			0.83	0.79	0.78	0.8	0.9	0.78	-0.03	1
763033	NSC_scaffold_contig596-571c	1411795	1411796		0.53	0.41	0.56	0.65	0.67	0.67	-0.16	0.02833	hypomethylated		+	CpG	ID=NSC_01295;Name=lysyl-trna synthetase isoform 1;Alias=69007;Length=606;GO=C:aminoacyltRNA synthetase multienzyme complex| C:microtubule cytoskeleton| C:mitochondrion| F:lysinetRNA ligase activity| P:diadenosine tetraphosphate biosynthetic process| F:ATP binding| F:amino acid binding| P:lysyltRNA aminoacylation| F:tRNA binding;EC=EC:6.1.1.6;ipr=IPR002313| IPR004364| IPR004365| IPR006195| IPR0123…	NSC_01295	ko:K04567	290.27	760.9	2.2e-229	lysyl-tRNA synthetase class II [EC:6.1.1.6]	path:map00970	KARS, lysS; lysyl-tRNA synthetase, class II [EC:6.1.1.6]	Aminoacyl-tRNA biosynthesis					0.66	0.56	0.57	0.57	0.56	0.56	0.03	1	insignificant			0.51	0.54	0.46	0.68	0.46	0.55	-0.06	1
145282	NSC_scaffold_contig585	252956	252957		0.57	0.44	0.51	0.7	0.69	0.6	-0.16	0.03073	hypomethylated		+	CpG	ID=NSC_06050;Name=ring u-box domain-containing protein;Alias=26682;Length=352;GO=F:DNA binding| F:zinc ion binding| C:plastid| F:protein binding;EC=;ipr=IPR001841| IPR013083| IPR017907| IPR018957| coil (COIL)| PTHR22764 (PANTHER)| PTHR22764:SF20 (PANTHER)| seg (SEG)| SSF57850 (SUPERFAMILY);Note=ring u-box domain-containing protein;	NSC_06050	ko:K06664	87.1	35.3	2.5e-09	peroxin-2	path:map04146	PEX2, PXMP3; peroxin-2	Peroxisome					0.61	0.52	0.67	0.48	0.52	0.58	0.07	1	insignificant			0.54	0.56	0.57	0.65	0.73	0.7	-0.14	0.004506
153416	NSC_scaffold_contig586	135037	135038		0.43	0.33	0.48	0.52	0.58	0.62	-0.16	0.03731	hypomethylated		+	CpG	ID=NSC_05478;Name=mannan endo- -beta-mannosidase;Alias=17618;Length=686;GO=F:transmembrane transporter activity| P:cellular response to inorganic substance| C:membrane| F:protein binding| P:carbohydrate metabolic process| F:calcium ion binding| F:catalytic activity;EC=;ipr=IPR000152| IPR000742| IPR001547| IPR001881| IPR003609| IPR013032| IPR013781| IPR017853| IPR024731| G3DSA:2.10.25.10 (GENE3D)|…	NSC_05478	ko:K19355	79.43	348.7	1.7e-104	mannan endo-1 4-beta-mannosidase [EC:3.2.1.78]	path:map00051	MAN; mannan endo-1,4-beta-mannosidase [EC:3.2.1.78]	Fructose and mannose metabolism					0.54	0.37	0.54	0.48	0.58	0.51	-0.04	1	insignificant			0.48	0.53	0.48	0.57	0.39	0.45	0.02	1
492184	NSC_scaffold_contig599	975631	975632		0.55	0.62	0.72	0.81	0.74	0.81	-0.16	0.04081	hypomethylated		+	CpG	ID=NSC_00448;Name=sodium hydrogen;Alias=22741;Length=639;GO=F:solute:hydrogen antiporter activity| P:sodium ion transport| P:regulation of pH| F:sodium:hydrogen antiporter activity| C:integral to membrane| P:transmembrane transport;EC=;ipr=IPR004709| IPR006153| IPR018422| coil (COIL)| PTHR10110:SF20 (PANTHER)| seg (SEG)| SignalP-NN(euk) (SIGNALP)| tmhmm (TMHMM);Note=sodium hydrogen;	NSC_00448	ko:K12040	1007.57	146.9	2.7e-43	solute carrier family 9 (sodium/hydrogen exchanger) member 3	path:map04964	SLC9A3, NHE3; solute carrier family 9 (sodium/hydrogen exchanger), member 3	Proximal tubule bicarbonate reclamation					0.57	0.72	0.78	0.85	0.85	0.74	-0.13	0.1571	insignificant			0.79	0.71	0.66	0.91	0.78	0.78	-0.1	0.1523
492184	NSC_scaffold_contig599	975631	975632		0.55	0.62	0.72	0.81	0.74	0.81	-0.16	0.04081	hypomethylated		+	CpG	ID=NSC_00449_P;	NSC_00449	ko:K12947	40.8	93.4	4.1e-27	signal peptidase complex subunit 2 [EC:3.4.-.-]	path:map03060	SPCS2, SPC2; signal peptidase complex subunit 2 [EC:3.4.-.-]	Protein export					0.57	0.72	0.78	0.85	0.85	0.74	-0.13	0.1571	insignificant			0.79	0.71	0.66	0.91	0.78	0.78	-0.1	0.1523
783833	NSC_scaffold_ontig562c-575-591	350372	350373		0.68	0.67	0.63	0.81	0.91	0.73	-0.16	0.04197	hypomethylated		+	CpG	ID=NSC_03053;Name=tubby-like f-box protein 2;Alias=9971;Length=499;GO=P:regulation of transcription| DNAdependent| F:phosphoric diester hydrolase activity| F:transcription factor activity| C:cellular_component;EC=;ipr=IPR000007| IPR025659| PTHR16517 (PANTHER)| seg (SEG);Note=tubby-like f-box protein 2;	NSC_03053	ko:K05506	139.3	9.2	0.37	C-X-C motif chemokine 5/6	path:map04060	CXCL5_6, SCYB5_6; C-X-C motif chemokine 5/6	Cytokine-cytokine receptor interaction					0.72	0.68	0.73	0.75	0.97	0.64	-0.08	1	insignificant			0.76	0.77	0.67	0.81	0.87	0.85	-0.11	0.03502
584011	NSC_scaffold_contig579-589	435661	435662		0.58	0.41	0.57	0.67	0.7	0.67	-0.16	0.04301	hypomethylated		+	CpG	ID=NSC_03761;Name=squamosa promoter binding 4;Alias=59122;Length=413;GO=P:regulation of vegetative phase change| P:regulation of transcription| DNAdependent| F:DNA binding| C:nucleus;EC=;ipr=IPR004333| seg (SEG);Note=squamosa promoter binding 4;	NSC_03761	ko:K12596	849.53	6.6	0.85	poly(A) RNA polymerase	path:map03018	TRF5; poly(A) RNA polymerase	RNA degradation					0.61	0.51	0.49	0.54	0.6	0.5	-0.01	1	insignificant			0.67	0.58	0.53	0.65	0.62	0.65	-0.05	1
584011	NSC_scaffold_contig579-589	435661	435662		0.58	0.41	0.57	0.67	0.7	0.67	-0.16	0.04301	hypomethylated		+	CpG	ID=NSC_03762_P;	NSC_03762													0.61	0.51	0.49	0.54	0.6	0.5	-0.01	1	insignificant			0.67	0.58	0.53	0.65	0.62	0.65	-0.05	1
744148	NSC_scaffold_contig596-571c	1076488	1076489		0.58	0.52	0.65	0.78	0.67	0.8	-0.16	0.04329	hypomethylated		+	CpG	ID=NSC_01148_T;	NSC_01148													0.68	0.74	0.81	0.68	0.67	0.66	0.08	1	insignificant			0.73	0.81	0.69	0.67	0.61	0.72	0.08	1
436732	NSC_scaffold_contig598	1370906	1370907		0.5	0.45	0.42	0.57	0.72	0.57	-0.16	0.04336	hypomethylated		+	CpG	ID=NSC_01897;Name=snare-like protein;Alias=57005;Length=1514;GO=C:cytosol| C:cisGolgi network| P:ER to Golgi vesiclemediated transport| F:protein binding;EC=;ipr=IPR007233| IPR011012| IPR015943| IPR017986| coil (COIL)| G3DSA:3.30.450.70 (GENE3D)| PTHR23249:SF9 (PANTHER)| seg (SEG);Note=snare-like protein;	NSC_01897	ko:K03363	514.33	17.8	0.00046	cell division cycle 20 cofactor of APC complex	path:map04110	CDC20; cell division cycle 20, cofactor of APC complex	Cell cycle					0.53	0.5	0.48	0.67	0.41	0.51	-0.03	1	insignificant			0.55	0.53	0.6	0.6	0.36	0.76	-0.01	1
436732	NSC_scaffold_contig598	1370906	1370907		0.5	0.45	0.42	0.57	0.72	0.57	-0.16	0.04336	hypomethylated		+	CpG	ID=NSC_01899;Name=transcription factor jumonji domain-containing protein;Alias=57128;Length=453;GO=P:regulation of circadian rhythm| F:protein binding;EC=;ipr=IPR003347| PTHR12461 (PANTHER)| PTHR12461:SF3 (PANTHER)| PF13621 (PFAM)| SSF51197 (SUPERFAMILY);Note=transcription factor jumonji domain-containing protein;	NSC_01899													0.53	0.5	0.48	0.67	0.41	0.51	-0.03	1	insignificant			0.55	0.53	0.6	0.6	0.36	0.76	-0.01	1
143802	NSC_scaffold_contig585	216185	216186		0.49	0.44	0.58	0.65	0.73	0.61	-0.16	0.04343	hypomethylated		+	CpG	ID=NSC_06036;Name=protein;Alias=26485;Length=1759;GO=C:nucleus| P:proteolysis| F:peptidase activity;EC=;ipr=IPR005314| seg (SEG);Note=protein;	NSC_06036	ko:K02365	151.23	464.7	4.5e-139	separase [EC:3.4.22.49]	path:map04110	ESP1; separase [EC:3.4.22.49]	Cell cycle					0.48	0.6	0.72	0.67	0.68	0.6	-0.05	1	insignificant			0.67	0.65	0.48	0.61	0.54	0.52	0.04	1
126967	NSC_scaffold_contig584	226560	226561		0.67	0.52	0.51	0.78	0.71	0.69	-0.16	0.04496	hypomethylated		+	CpG	ID=NSC_05359;Name=expressed protein [Chlorella variabilis];Alias=38500;Length=953;GO=;EC=;ipr=seg (SEG);Note=expressed protein [Chlorella variabilis];	NSC_05359													0.65	0.66	0.77	0.75	0.74	0.71	-0.04	1	insignificant			0.7	0.64	0.74	0.75	0.65	0.78	-0.03	1
378671	NSC_scaffold_contig598	255001	255002		0.72	0.72	0.73	0.9	0.87	0.85	-0.15	0.0005196	hypomethylated		+	CpG	ID=NSC_01427;Name=ribosomal protein psrp-3 ycf65;Alias=52174;Length=165;GO=C:ribosome| F:structural constituent of ribosome| P:translation| C:plastid;EC=;ipr=IPR006924| seg (SEG);Note=ribosomal protein psrp-3 ycf65;	NSC_01427													0.81	0.75	0.88	0.75	0.74	0.76	0.07	1	insignificant			0.78	0.8	0.81	0.86	0.78	0.88	-0.04	1
570214	NSC_scaffold_contig579-589	158086	158087		0.32	0.35	0.38	0.48	0.51	0.51	-0.15	0.001744	hypomethylated		+	CpG	ID=NSC_03656;Name=amino acid permease;Alias=58004;Length=522;GO=C:membrane| P:amino acid transport;EC=;ipr=IPR013057| PTHR22950 (PANTHER)| seg (SEG)| SignalP-NN(euk) (SIGNALP)| tmhmm (TMHMM);Note=amino acid permease;	NSC_03656	ko:K14209	236.57	132.9	6.1e-39	solute carrier family 36 (proton-coupled amino acid transporter)	path:map04138	SLC36A, PAT; solute carrier family 36 (proton-coupled amino acid transporter)	Autophagy - yeast					0.56	0.29	0.31	0.49	0.47	0.45	-0.08	1	insignificant			0.3	0.55	0.48	0.53	0.43	0.36	0	1
311364	NSC_scaffold_contig597	236290	236291		0.72	0.72	0.75	0.84	0.9	0.88	-0.15	0.002177	hypomethylated		+	CpG	ID=NSC_02030_T;	NSC_02030	ko:K09668	204.7	122.8	6.8e-36	glycosyltransferase-like protein LARGE [EC:2.4.2.- 2.4.1.-]	path:map00515	LARGE; glycosyltransferase-like protein LARGE [EC:2.4.2.- 2.4.1.-]	Mannose type O-glycan biosynthesis					0.72	0.79	0.74	0.77	0.82	0.7	-0.01	1	insignificant			0.75	0.7	0.74	0.77	0.81	0.76	-0.05	1
311364	NSC_scaffold_contig597	236290	236291		0.72	0.72	0.75	0.84	0.9	0.88	-0.15	0.002177	hypomethylated		+	CpG	ID=NSC_02031;Name=coiled-coil domain-containing protein 130-like;Alias=45431;Length=237;GO=F:molecular_function| P:biological_process| C:cellular_component;EC=;ipr=IPR007590| seg (SEG);Note=coiled-coil domain-containing protein 130-like;	NSC_02031													0.72	0.79	0.74	0.77	0.82	0.7	-0.01	1	insignificant			0.75	0.7	0.74	0.77	0.81	0.76	-0.05	1
740056	NSC_scaffold_contig596-571c	999661	999662		0.71	0.68	0.73	0.83	0.87	0.88	-0.15	0.00225	hypomethylated		+	CpG	ID=NSC_01117;Name=protein;Alias=67473;Length=798;GO=F:binding;EC=;ipr=IPR007949| IPR012977| IPR016024| coil (COIL)| PTHR12730 (PANTHER)| seg (SEG);Note=protein;	NSC_01117	ko:K03138	75.4	11.9	0.039	transcription initiation factor TFIIF subunit alpha	path:map03022	TFIIF1, GTF2F1, TFG1; transcription initiation factor TFIIF subunit alpha	Basal transcription factors					0.79	0.77	0.76	0.78	0.88	0.8	-0.05	1	insignificant			0.77	0.81	0.76	0.79	0.82	0.78	-0.02	1
101785	NSC_scaffold_contig583	60894	60895		0.51	0.49	0.49	0.68	0.61	0.63	-0.15	0.002953	hypomethylated		+	CpG	ID=NSC_05726;Name=acetyl-coenzyme a carboxylase carboxyl transferase subunit alpha;Alias=6209;Length=525;GO=C:acetylCoA carboxylase complex| P:fatty acid biosynthetic process| C:chloroplast envelope| P:protein ubiquitination| F:ubiquitinprotein ligase activity| C:chloroplast stroma| C:membrane| F:acetylCoA carboxylase activity| C:ubiquitin ligase complex;EC=EC:6.3.2.19| EC:6.4.1.2;ipr=IPR001095| …	NSC_05726	ko:K01962	284.27	461.7	5.7e-139	acetyl-CoA carboxylase carboxyl transferase subunit alpha [EC:6.4.1.2 2.1.3.15]	path:map00061	accA; acetyl-CoA carboxylase carboxyl transferase subunit alpha [EC:6.4.1.2 2.1.3.15]	Fatty acid biosynthesis					0.5	0.69	0.49	0.73	0.71	0.73	-0.17	0.0617	insignificant			0.54	0.53	0.56	0.58	0.51	0.49	0.02	1
716754	NSC_scaffold_contig596-571c	532403	532404		0.76	0.82	0.84	0.94	0.97	0.97	-0.15	0.004203	hypomethylated		+	CpG	ID=NSC_00914;Name=rna-binding protein 45;Alias=65013;Length=656;GO=F:nucleic acid binding| F:nucleotide binding;EC=;ipr=IPR000504| IPR012677| PTHR24012 (PANTHER)| PTHR24012:SF49 (PANTHER)| PF13893 (PFAM)| SSF54928 (SUPERFAMILY);Note=rna-binding protein 45;	NSC_00914	ko:K12893	214.83	42.4	2.7e-11	splicing factor arginine/serine-rich 4/5/6	path:map03040	SFRS4_5_6; splicing factor, arginine/serine-rich 4/5/6	Spliceosome					0.82	0.78	0.94	0.91	0.91	0.87	-0.05	1	insignificant			0.85	0.81	0.89	0.84	0.93	0.88	-0.03	1
50744	NSC_scaffold_contig577	79484	79485		0.66	0.64	0.6	0.75	0.83	0.79	-0.15	0.00496	hypomethylated		+	CpG	ID=NSC_06275;Name=protein;Alias=33491;Length=639;GO=F:electron carrier activity| P:cell redox homeostasis| P:glycerol ether metabolic process| F:proteindisulfide reductase activity| C:nucleoid| P:plastid organization| C:chloroplast| C:thylakoid| F:protein disulfide oxidoreductase activity| C:integral to membrane| P:transmembrane transport;EC=EC:1.8.1.8;ipr=IPR005746| IPR011701| IPR012336| IPR0137…	NSC_06275	ko:K12301	584.1	111.6	1.1e-32	MFS transporter ACS family solute carrier family 17 (sodium-dependent inorganic phosphate cotransporter) member 5	path:map04142	SLC17A5; MFS transporter, ACS family, solute carrier family 17 (sodium-dependent inorganic phosphate cotransporter), member 5	Lysosome					0.76	0.64	0.69	0.75	0.69	0.74	-0.03	1	insignificant			0.77	0.64	0.74	0.74	0.62	0.77	0	1
685258	NSC_scaffold_contig593-552c	550180	550181		0.75	0.79	0.81	0.96	0.9	0.92	-0.15	0.005189	hypomethylated		+	CpG	ID=NSC_04450;Name=protein;Alias=43039;Length=516;GO=F:hydrolase activity| acting on ester bonds| F:nucleotide binding| C:chloroplast| F:glucose1phosphate adenylyltransferase activity| P:glycogen biosynthetic process;EC=EC:2.7.7.27;ipr=IPR005835| IPR005836| IPR011004| IPR011831| G3DSA:3.90.550.10 (GENE3D)| PTHR22572 (PANTHER)| PTHR22572:SF10 (PANTHER)| seg (SEG)| SSF53448 (SUPERFAMILY);Note=protei…	NSC_04450	ko:K00975	185.77	591.3	3.2e-178	glucose-1-phosphate adenylyltransferase [EC:2.7.7.27]	path:map00500	glgC; glucose-1-phosphate adenylyltransferase [EC:2.7.7.27]	Starch and sucrose metabolism					0.81	0.73	0.86	0.82	0.91	0.89	-0.07	1	insignificant			0.81	0.83	0.84	0.89	0.8	0.88	-0.03	1
602262	NSC_scaffold_contig587-553c	81622	81623		0.18	0.19	0.26	0.38	0.36	0.33	-0.15	0.006408	hypomethylated		+	CpG	ID=NSC_04943;Name=fad nad -binding oxidoreductase domain-containing protein;Alias=61117;Length=438;GO=F:oxidoreductase activity| P:biological_process| C:cellular_component| P:oxidation reduction;EC=;ipr=G3DSA:3.50.50.60 (GENE3D)| G3DSA:3.90.660.10 (GENE3D)| PTHR16128 (PANTHER)| PTHR16128:SF5 (PANTHER)| PF13450 (PFAM)| SignalP-NN(euk) (SIGNALP)| SSF51905 (SUPERFAMILY);Note=fad nad -binding oxidore…	NSC_04943	ko:K05906	116.63	49.8	8e-14	prenylcysteine oxidase / farnesylcysteine lyase [EC:1.8.3.5 1.8.3.6]	path:map00900	PCYOX1, FCLY; prenylcysteine oxidase / farnesylcysteine lyase [EC:1.8.3.5 1.8.3.6]	Terpenoid backbone biosynthesis					0.21	0.4	0.28	0.33	0.3	0.28	-0.01	1	insignificant			0.23	0.16	0.21	0.27	0.21	0.17	-0.02	1
777670	NSC_scaffold_ontig562c-575-591	230519	230520		0.79	0.69	0.76	0.9	0.92	0.88	-0.15	0.007543	hypomethylated		+	CpG	ID=NSC_03001;Name=sirtuin 2;Alias=9645;Length=488;GO=P:negative regulation of defense response| P:defense response to bacterium| C:nucleus| P:protein amino acid deacetylation| F:zinc ion binding| F:NAD binding;EC=;ipr=IPR003000| G3DSA:3.30.1600.10 (GENE3D)| G3DSA:3.40.50.1220 (GENE3D)| seg (SEG)| SignalP-NN(euk) (SIGNALP)| SSF52467 (SUPERFAMILY);Note=sirtuin 2;	NSC_03001	ko:K11414	207.83	383.7	1.7e-115	NAD-dependent deacetylase sirtuin 4 [EC:3.5.1.-]	path:map00760	SIRT4, SIR2L4; NAD+-dependent protein deacetylase sirtuin 4 [EC:2.3.1.286]	Nicotinate and nicotinamide metabolism					0.74	0.68	0.9	0.76	0.91	0.81	-0.05	1	insignificant			0.86	0.83	0.78	0.9	0.83	0.93	-0.07	1
219563	NSC_scaffold_contig594	126986	126987		0.82	0.72	0.79	0.93	0.9	0.95	-0.15	0.008545	hypomethylated		+	CpG	ID=NSC_03313;Name=hypothetical protein CHLNCDRAFT_56574 [Chlorella variabilis];Alias=30247;Length=1227;GO=F:amino acid transmembrane transporter activity| C:integral to membrane| C:membrane| P:amino acid transmembrane transport;EC=;ipr=coil (COIL)| seg (SEG);Note=hypothetical protein CHLNCDRAFT_56574 [Chlorella variabilis];	NSC_03313	ko:K11183	820.13	13	0.0081	phosphocarrier protein FPr	path:map02060	fruB, fpr; multiphosphoryl transfer protein [EC:2.7.1.202]	Phosphotransferase system (PTS)					0.74	0.8	0.84	0.91	0.83	0.85	-0.07	1	insignificant			0.86	0.84	0.88	0.84	0.84	0.88	0.01	1
35306	NSC_scaffold_contig573	12460	12461		0.24	0.19	0.22	0.32	0.41	0.39	-0.15	0.008968	hypomethylated		+	CpG	ID=NSC_06322;Name=nucleotide binding protein;Alias=2113;Length=414;GO=F:protein binding;EC=;ipr=IPR001680| IPR015943| IPR017986| IPR019775| PTHR14107 (PANTHER)| PTHR14107:SF1 (PANTHER);Note=nucleotide binding protein;	NSC_06322	ko:K14963	243.23	81.5	2.6e-23	COMPASS component SWD3	path:map04934	WDR5, SWD3, CPS30; COMPASS component SWD3	Cushing syndrome					0.25	0.3	0.36	0.32	0.26	0.37	-0.02	1	insignificant			0.28	0.29	0.22	0.28	0.33	0.2	0	1
107109	NSC_scaffold_contig583	166081	166082		0.71	0.63	0.66	0.85	0.78	0.81	-0.15	0.008983	hypomethylated		+	CpG	ID=NSC_05774;Name=vacuolar calcium ion transporter h(+) exchanger;Alias=6499;Length=505;GO=P:transmembrane transport| C:integral to membrane;EC=;ipr=IPR004798| IPR004837| seg (SEG)| tmhmm (TMHMM);Note=vacuolar calcium ion transporter h(+) exchanger;	NSC_05774	ko:K13749	1044.9	11.4	0.026	solute carrier family 24 (sodium/potassium/calcium exchanger) member 1	path:map04744	SLC24A1, NCKX1; solute carrier family 24 (sodium/potassium/calcium exchanger), member 1	Phototransduction					0.73	0.64	0.89	0.62	0.75	0.83	0.02	1	insignificant			0.72	0.75	0.75	0.73	0.89	0.67	-0.03	1
427559	NSC_scaffold_contig598	1176772	1176773		0.48	0.54	0.59	0.68	0.71	0.66	-0.15	0.01169	hypomethylated		+	CpG	ID=NSC_01821;Name=type a von willebrand factor domain-containing protein;Alias=56525;Length=5244;GO=C:plasmodesma| C:chloroplast envelope| F:ATP binding| F:transcription factor binding| F:ATPase activity;EC=;ipr=IPR002035| IPR002078| IPR003593| IPR011704| coil (COIL)| G3DSA:3.40.50.300 (GENE3D)| PTHR22908 (PANTHER)| PTHR22908:SF14 (PANTHER)| seg (SEG)| SSF52540 (SUPERFAMILY)| SSF53300 (SUPERFAMIL…	NSC_01821	ko:K14572	198.23	3458.2	0	midasin	path:map03008	MDN1, REA1; midasin	Ribosome biogenesis in eukaryotes					0.61	0.59	0.7	0.53	0.71	0.66	0	1	insignificant			0.55	0.62	0.71	0.56	0.6	0.67	0.02	1
151273	NSC_scaffold_contig586	99327	99328		0.58	0.55	0.54	0.7	0.76	0.65	-0.15	0.01248	hypomethylated		+	CpG	ID=NSC_05459;Name=magnesium h subunit;Alias=17640;Length=1507;GO=P:biosynthetic process| F:magnesium chelatase activity;EC=;ipr=IPR003672| IPR022571| coil (COIL)| PTHR23304 (PANTHER)| PTHR23304:SF77 (PANTHER)| seg (SEG);Note=magnesium h subunit;	NSC_05459	ko:K03403	1132.4	1557.9	0	magnesium chelatase subunit H [EC:6.6.1.1]	path:map00860	chlH, bchH; magnesium chelatase subunit H [EC:6.6.1.1]	Porphyrin and chlorophyll metabolism					0.55	0.63	0.67	0.68	0.69	0.76	-0.09	1	insignificant			0.6	0.64	0.62	0.57	0.59	0.63	0.02	1
453229	NSC_scaffold_contig599	243083	243084		0.72	0.76	0.8	0.86	0.95	0.91	-0.15	0.01271	hypomethylated		+	CpG	ID=NSC_00106;Name=mitochondrial inner membrane protein oxa1-like;Alias=19296;Length=471;GO=F:PPbondhydrolysisdriven protein transmembrane transporter activity| C:mitochondrial inner membrane| P:protein complex assembly| C:integral to membrane| P:protein insertion into membrane;EC=;ipr=IPR001708| PTHR12428:SF3 (PANTHER)| seg (SEG)| tmhmm (TMHMM);Note=mitochondrial inner membrane protein oxa1-like;	NSC_00106	ko:K17797	188.83	190.9	9.6e-57	mitochondrial inner membrane protein COX18	path:map04714	COX18; mitochondrial inner membrane protein COX18	Thermogenesis					0.72	0.69	0.76	0.77	0.75	0.74	-0.03	1	insignificant			0.84	0.83	0.64	0.8	0.72	0.7	0.03	1
290025	NSC_scaffold_contig595	713898	713899		0.72	0.63	0.73	0.81	0.87	0.85	-0.15	0.01399	hypomethylated		+	CpG	ID=NSC_02798;Name=atp-binding cassette transporter;Alias=16226;Length=1516;GO=F:ATP binding| F:ATPase activity| C:membrane;EC=EC:3.6.1.15;ipr=IPR003439| IPR003593| IPR013525| IPR013581| coil (COIL)| G3DSA:3.40.50.300 (GENE3D)| PTHR19241 (PANTHER)| PTHR19241:SF10 (PANTHER)| seg (SEG)| tmhmm (TMHMM)| SSF52540 (SUPERFAMILY);Note=atp-binding cassette transporter;	NSC_02798	ko:K08712	1800.17	691.5	8e-208	ATP-binding cassette subfamily G (WHITE) member 2 SNQ2	path:map02010	ABCG2.SNQ2; ATP-binding cassette, subfamily G (WHITE), member 2, SNQ2	ABC transporters					0.67	0.71	0.69	0.68	0.7	0.71	-0.01	1	insignificant			0.8	0.73	0.79	0.8	0.75	0.78	0	1
753531	NSC_scaffold_contig596-571c	1235152	1235153		0.35	0.29	0.32	0.54	0.44	0.44	-0.15	0.01462	hypomethylated		+	CpG	ID=NSC_01216;Name=qa- syp4 tlg2p syntaxin 16-type;Alias=67955;Length=333;GO=F:protein binding| C:transGolgi network| C:membrane| P:vesiclemediated transport;EC=;ipr=IPR000727| IPR006011| IPR010989| coil (COIL)| G3DSA:1.20.58.70 (GENE3D)| PTHR19957 (PANTHER)| PTHR19957:SF57 (PANTHER)| seg (SEG)| tmhmm (TMHMM);Note=qa- syp4 tlg2p syntaxin 16-type;	NSC_01216	ko:K08489	129.87	271.4	4.1e-81	syntaxin 16	path:map04130	STX16; syntaxin 16	SNARE interactions in vesicular transport					0.38	0.36	0.37	0.38	0.51	0.46	-0.08	1	insignificant			0.38	0.41	0.36	0.37	0.42	0.37	0	1
286319	NSC_scaffold_contig595	644202	644203		0.29	0.29	0.4	0.5	0.48	0.45	-0.15	0.01596	hypomethylated		+	CpG	ID=NSC_02766;Name=---NA---;Alias=15579;Length=638;GO=;EC=;ipr=IPR014840| seg (SEG);Note=---NA---;	NSC_02766	ko:K10592	661	9	0.055	E3 ubiquitin-protein ligase HUWE1 [EC:2.3.2.26]	path:map04120	HUWE1, MULE, ARF-BP1; E3 ubiquitin-protein ligase HUWE1 [EC:2.3.2.26]	Ubiquitin mediated proteolysis					0.26	0.46	0.31	0.28	0.26	0.42	0.02	1	insignificant			0.39	0.37	0.52	0.28	0.43	0.37	0.07	1
492148	NSC_scaffold_contig599	975156	975157		0.38	0.37	0.38	0.45	0.54	0.58	-0.15	0.0161	hypomethylated		+	CpG	ID=NSC_00448;Name=sodium hydrogen;Alias=22741;Length=639;GO=F:solute:hydrogen antiporter activity| P:sodium ion transport| P:regulation of pH| F:sodium:hydrogen antiporter activity| C:integral to membrane| P:transmembrane transport;EC=;ipr=IPR004709| IPR006153| IPR018422| coil (COIL)| PTHR10110:SF20 (PANTHER)| seg (SEG)| SignalP-NN(euk) (SIGNALP)| tmhmm (TMHMM);Note=sodium hydrogen;	NSC_00448	ko:K12040	1007.57	146.9	2.7e-43	solute carrier family 9 (sodium/hydrogen exchanger) member 3	path:map04964	SLC9A3, NHE3; solute carrier family 9 (sodium/hydrogen exchanger), member 3	Proximal tubule bicarbonate reclamation					0.38	0.42	0.55	0.54	0.42	0.39	-0.01	1	insignificant			0.51	0.45	0.41	0.56	0.4	0.56	-0.05	1
454058	NSC_scaffold_contig599	257796	257797		0.35	0.36	0.3	0.43	0.54	0.5	-0.15	0.01695	hypomethylated		+	CpG															0.51	0.4	0.36	0.5	0.41	0.5	-0.04	1	insignificant			0.33	0.4	0.46	0.28	0.37	0.33	0.07	1
22738	NSC_scaffold_contig570	82343	82344		0.74	0.71	0.82	0.89	0.9	0.95	-0.15	0.01697	hypomethylated		+	CpG	ID=NSC_06504;Name=dead-box atp-dependent rna helicase 56-like;Alias=36716;Length=434;GO=C:nucleolus| F:ATPdependent helicase activity| F:nucleic acid binding| P:response to cadmium ion| C:plasmodesma| C:cell wall| F:ATP binding| C:cytosol;EC=;ipr=IPR001650| IPR011545| IPR014001| IPR014014| coil (COIL)| G3DSA:3.40.50.300 (GENE3D)| PTHR24031 (PANTHER)| PTHR24031:SF5 (PANTHER)| seg (SEG)| SSF52540 (…	NSC_06504	ko:K12812	381.67	763.8	1.5e-230	ATP-dependent RNA helicase UAP56/SUB2 [EC:3.6.4.13]	path:map03013	DDX39B, UAP56, SUB2; ATP-dependent RNA helicase UAP56/SUB2 [EC:3.6.4.13]	RNA transport					0.85	0.86	0.84	0.82	0.86	0.82	0.02	1	insignificant			0.67	0.78	0.83	0.71	0.86	0.73	-0.01	1
72596	NSC_scaffold_contig581	74875	74876		0.23	0.34	0.32	0.41	0.47	0.45	-0.15	0.01758	hypomethylated		+	CpG	ID=NSC_05855;Name=-dihydroxy-2-naphthoate chloroplastic-like;Alias=27402;Length=372;GO=P:quinone cofactor biosynthetic process| C:plastid| F:prenyltransferase activity| C:integral to membrane;EC=;ipr=IPR000537| IPR011937| PTHR13929 (PANTHER)| seg (SEG)| tmhmm (TMHMM);Note=-dihydroxy-2-naphthoate chloroplastic-like;	NSC_05855	ko:K23094	220.53	331.5	1.8e-99	2-carboxy-1 4-naphthoquinone phytyltransferase [EC:2.5.1.130]	path:map00130	ABC4, menA; 2-carboxy-1,4-naphthoquinone phytyltransferase [EC:2.5.1.130]	Ubiquinone and other terpenoid-quinone biosynthesis					0.33	0.23	0.27	0.32	0.35	0.26	-0.03	1	insignificant			0.45	0.33	0.09	0.38	0.17	0.43	-0.03	1
72596	NSC_scaffold_contig581	74875	74876		0.23	0.34	0.32	0.41	0.47	0.45	-0.15	0.01758	hypomethylated		+	CpG	ID=NSC_05856_P;	NSC_05856	ko:K02138	61.87	86.1	1.1e-24	F-type H+-transporting ATPase subunit d	path:map00190	ATPeF0D, ATP5H, ATP7; F-type H+-transporting ATPase subunit d	Oxidative phosphorylation					0.33	0.23	0.27	0.32	0.35	0.26	-0.03	1	insignificant			0.45	0.33	0.09	0.38	0.17	0.43	-0.03	1
198499	NSC_scaffold_contig590	268253	268254		0.77	0.71	0.67	0.86	0.82	0.92	-0.15	0.01998	hypomethylated		+	CpG	ID=NSC_04601;Name=lanc-like protein 2-like;Alias=35026;Length=435;GO=F:catalytic activity;EC=;ipr=IPR007822| IPR008928| IPR020464| PTHR12736 (PANTHER)| PTHR12736:SF3 (PANTHER)| tmhmm (TMHMM);Note=lanc-like protein 2-like;	NSC_04601	ko:K20484	84.3	85.8	1.2e-24	lantibiotic biosynthesis protein	path:map02020	nisC, spaC, epiC; lantibiotic biosynthesis protein	Two-component system					0.72	0.82	0.89	0.89	0.97	0.84	-0.09	1	insignificant			0.75	0.82	0.8	0.86	0.78	0.81	-0.03	1
236622	NSC_scaffold_contig594	459489	459490		0.67	0.59	0.68	0.83	0.81	0.75	-0.15	0.02094	hypomethylated		+	CpG	ID=NSC_03465;Name=enhanced disease resistance 2 protein;Alias=31911;Length=744;GO=F:lipid binding| P:biological_process| C:plasma membrane;EC=;ipr=IPR009769| IPR023393| seg (SEG)| SSF55961 (SUPERFAMILY);Note=enhanced disease resistance 2 protein;	NSC_03465													0.76	0.7	0.79	0.76	0.72	0.76	0	1	insignificant			0.78	0.69	0.55	0.73	0.69	0.72	-0.04	1
432086	NSC_scaffold_contig598	1271132	1271133		0.75	0.66	0.72	0.83	0.82	0.91	-0.15	0.02156	hypomethylated		+	CpG	ID=NSC_01852;Name=dna ligase;Alias=56479;Length=1486;GO=P:response to DNA damage stimulus| C:intracellular| F:DNA binding| F:DNA ligase (ATP) activity| P:DNA repair| P:DNA recombination| F:ATP binding;EC=;ipr=IPR001357| IPR012308| IPR012310| coil (COIL)| G3DSA:3.30.1490.70 (GENE3D)| G3DSA:3.30.470.30 (GENE3D)| G3DSA:3.40.50.10190 (GENE3D)| PTHR10459 (PANTHER)| PTHR10459:SF7 (PANTHER)| seg (SEG)| …	NSC_01852	ko:K10777	438.13	320	1.6e-95	DNA ligase 4 [EC:6.5.1.1]	path:map03450	LIG4, DNL4; DNA ligase 4 [EC:6.5.1.1]	Non-homologous end-joining					0.73	0.6	0.82	0.79	0.84	0.81	-0.1	1	insignificant			0.76	0.79	0.8	0.88	0.75	0.88	-0.05	1
467037	NSC_scaffold_contig599	505943	505944		0.42	0.44	0.53	0.66	0.58	0.61	-0.15	0.0217	hypomethylated		+	CpG	ID=NSC_00227;Name=hydroxyneurosporene-o-methyltransferase;Alias=20783;Length=346;GO=F:Omethyltransferase activity;EC=;ipr=IPR001077| IPR011991| IPR016461| G3DSA:3.40.50.150 (GENE3D)| PTHR11746 (PANTHER)| PTHR11746:SF53 (PANTHER)| SignalP-NN(euk) (SIGNALP)| SSF46785 (SUPERFAMILY)| SSF53335 (SUPERFAMILY);Note=hydroxyneurosporene-o-methyltransferase;	NSC_00227	ko:K16040	486.27	196.4	2.7e-58	trans-resveratrol di-O-methyltransferase [EC:2.1.1.240]	path:map00945	ROMT; trans-resveratrol di-O-methyltransferase [EC:2.1.1.240]	Stilbenoid, diarylheptanoid and gingerol biosynthesis					0.61	0.5	0.42	0.48	0.56	0.5	0	1	insignificant			0.53	0.57	0.58	0.57	0.49	0.55	0.02	1
467037	NSC_scaffold_contig599	505943	505944		0.42	0.44	0.53	0.66	0.58	0.61	-0.15	0.0217	hypomethylated		+	CpG	ID=NSC_00229_T;	NSC_00229	ko:K00926	99.83	259.3	1.6e-77	carbamate kinase [EC:2.7.2.2]	path:map00220	arcC; carbamate kinase [EC:2.7.2.2]	Arginine biosynthesis					0.61	0.5	0.42	0.48	0.56	0.5	0	1	insignificant			0.53	0.57	0.58	0.57	0.49	0.55	0.02	1
413706	NSC_scaffold_contig598	894858	894859		0.59	0.66	0.51	0.77	0.72	0.73	-0.15	0.02427	hypomethylated		+	CpG	ID=NSC_01696;Name=diacylglycerol acyltransferase;Alias=55028;Length=754;GO=F:transferase activity;EC=;ipr=IPR007130| seg (SEG)| SignalP-NN(euk) (SIGNALP)| tmhmm (TMHMM);Note=diacylglycerol acyltransferase;	NSC_01696	ko:K22848	268.77	226.6	1.8e-67	diacylglycerol O-acyltransferase 2 plant [EC:2.3.1.20]	path:map00561	DGAT2; diacylglycerol O-acyltransferase 2, plant [EC:2.3.1.20]	Glycerolipid metabolism					0.68	0.46	0.65	0.6	0.75	0.59	-0.05	1	insignificant			0.72	0.62	0.66	0.57	0.73	0.56	0.05	1
295609	NSC_scaffold_contig595	828040	828041		0.13	0.08	0.13	0.22	0.34	0.23	-0.15	0.0258	hypomethylated		+	CpG	ID=NSC_02858;Name=phosphoribosylformylglycinamidine cyclo-ligase;Alias=16712;Length=392;GO=F:copper ion binding| C:mitochondrion| F:ATP binding| F:phosphoribosylformylglycinamidine cycloligase activity| C:chloroplast stroma| P:'de novo' IMP biosynthetic process;EC=EC:6.3.3.1;ipr=IPR000728| IPR004733| IPR010918| IPR016188| G3DSA:3.30.1330.10 (GENE3D)| G3DSA:3.90.650.10 (GENE3D)| PTHR10520 (PANTHER…	NSC_02858	ko:K01933	127.5	449.1	3.5e-135	phosphoribosylformylglycinamidine cyclo-ligase [EC:6.3.3.1]	path:map00230	purM; phosphoribosylformylglycinamidine cyclo-ligase [EC:6.3.3.1]	Purine metabolism					0.11	0.22	0.21	0.14	0.08	0.07	0.08	1	insignificant			0.16	0.16	0.03	0.24	0.27	0.16	-0.1	0.1273
503974	NSC_scaffold_contig599	1221958	1221959		0.77	0.68	0.72	0.83	0.86	0.94	-0.15	0.02589	hypomethylated		+	CpG	ID=NSC_00557;Name=protein;Alias=23969;Length=299;GO=C:chloroplast| F:serinetype endopeptidase activity| P:proteolysis| C:integral to membrane;EC=;ipr=IPR002610| IPR022764| G3DSA:1.20.1540.10 (GENE3D)| seg (SEG)| tmhmm (TMHMM)| SSF144091 (SUPERFAMILY);Note=protein;	NSC_00557													0.87	0.68	0.87	0.75	0.75	0.77	0.05	1	insignificant			0.77	0.84	0.88	0.82	0.82	0.76	0.03	1
444298	NSC_scaffold_contig599	85236	85237		0.57	0.48	0.56	0.69	0.63	0.75	-0.15	0.02619	hypomethylated		+	CpG	ID=NSC_00028;Name=cell division cycle protein 48 homolog;Alias=18430;Length=810;GO=F:nucleosidetriphosphatase activity| P:cell cycle| F:ATP binding| C:plasma membrane| P:cell division;EC=EC:3.6.1.15;ipr=IPR003338| IPR003593| IPR003959| IPR003960| IPR004201| IPR005938| IPR009010| IPR015415| G3DSA:3.10.330.10 (GENE3D)| G3DSA:3.40.50.300 (GENE3D)| PTHR23077 (PANTHER)| seg (SEG)| SSF52540 (SUPERFAMIL…	NSC_00028	ko:K13525	807.5	1258.8	0	transitional endoplasmic reticulum ATPase	path:map04141	VCP, CDC48; transitional endoplasmic reticulum ATPase	Protein processing in endoplasmic reticulum					0.63	0.62	0.62	0.62	0.73	0.63	-0.04	1	insignificant			0.56	0.49	0.58	0.65	0.69	0.62	-0.11	0.03236
244629	NSC_scaffold_contig594	610603	610604		0.74	0.81	0.72	0.85	0.98	0.9	-0.15	0.02714	hypomethylated		+	CpG	ID=NSC_03539;Name=arf-gap domain 5;Alias=32750;Length=690;GO=C:cytosol| C:endosome| P:activation of ARF GTPase activity| P:floral organ abscission| C:transGolgi network| F:ARF GTPase activator activity| F:zinc ion binding;EC=;ipr=IPR001026| IPR001164| IPR008942| IPR013809| coil (COIL)| PTHR23180 (PANTHER)| seg (SEG);Note=arf-gap domain 5;	NSC_03539	ko:K12486	175.1	180.3	3e-53	stromal membrane-associated protein	path:map04144	SMAP; stromal membrane-associated protein	Endocytosis					0.71	0.74	0.97	0.88	0.78	0.92	-0.05	1	insignificant			0.79	0.86	0.88	0.79	0.87	0.86	0	1
244629	NSC_scaffold_contig594	610603	610604		0.74	0.81	0.72	0.85	0.98	0.9	-0.15	0.02714	hypomethylated		+	CpG	ID=NSC_03540;Name=cysteine desulfurase;Alias=32865;Length=394;GO=F:catalytic activity| P:metabolic process| F:pyridoxal phosphate binding;EC=;ipr=IPR000192| IPR015421| IPR015422| IPR015424| IPR016454| PTHR11601 (PANTHER)| seg (SEG);Note=cysteine desulfurase;	NSC_03540	ko:K04487	257.6	404.9	1.4e-121	cysteine desulfurase [EC:2.8.1.7]	path:map00730	iscS, NFS1; cysteine desulfurase [EC:2.8.1.7]	Thiamine metabolism					0.71	0.74	0.97	0.88	0.78	0.92	-0.05	1	insignificant			0.79	0.86	0.88	0.79	0.87	0.86	0	1
737704	NSC_scaffold_contig596-571c	962676	962677		0.68	0.69	0.67	0.74	0.86	0.89	-0.15	0.02754	hypomethylated		+	CpG	ID=NSC_01098;Name=nuclear pore protein 84 107 containing expressed;Alias=66706;Length=1063;GO=C:nuclear pore| P:transport;EC=;ipr=IPR007252| PTHR13003:SF2 (PANTHER)| seg (SEG);Note=nuclear pore protein 84 107 containing expressed;	NSC_01098	ko:K14301	69.3	355.4	2.8e-106	nuclear pore complex protein Nup107	path:map03013	NUP107, NUP84; nuclear pore complex protein Nup107	RNA transport					0.47	0.69	0.82	0.76	0.84	0.84	-0.16	0.2168	insignificant			0.68	0.78	0.72	0.79	0.68	0.85	-0.04	1
194081	NSC_scaffold_contig590	177406	177407		0.48	0.6	0.56	0.67	0.67	0.74	-0.15	0.02759	hypomethylated		+	CpG	ID=NSC_04567;Name=target of rapamycin kinase;Alias=34955;Length=2499;GO=P:negative regulation of autophagy| P:positive regulation of cell growth| F:kinase activity| P:embryonic development ending in seed dormancy| F:protein selfassociation| F:phosphotransferase activity| alcohol group as acceptor| C:cytoplasm| P:rRNA transcription| F:identical protein binding| P:positive regulation of embryonic d…	NSC_04567	ko:K07203	1118.83	2967	0	serine/threonine-protein kinase mTOR [EC:2.7.11.1]	path:map01521	MTOR, FRAP, TOR; serine/threonine-protein kinase mTOR [EC:2.7.11.1]	EGFR tyrosine kinase inhibitor resistance					0.54	0.63	0.6	0.64	0.82	0.56	-0.09	1	insignificant			0.67	0.63	0.47	0.71	0.7	0.62	-0.09	1
137000	NSC_scaffold_contig585	90369	90370		0.78	0.62	0.71	0.88	0.84	0.85	-0.15	0.02851	hypomethylated		+	CpG	ID=NSC_05980;Name=probable inositol transporter 2-like;Alias=26313;Length=574;GO=F:solute:hydrogen symporter activity| P:organic substance transport| P:transmembrane transport| C:integral to membrane;EC=;ipr=IPR003663| IPR005828| IPR005829| IPR016196| IPR020846| G3DSA:1.20.1250.20 (GENE3D)| PTHR24063 (PANTHER)| PTHR24063:SF85 (PANTHER)| seg (SEG)| tmhmm (TMHMM);Note=probable inositol transporter …	NSC_05980	ko:K07191	855.13	137.3	2.2e-40	MFS transporter SP family solute carrier family 2 (facilitated glucose transporter) member 4	path:map04068	SLC2A4, GLUT4; MFS transporter, SP family, solute carrier family 2 (facilitated glucose transporter), member 4	FoxO signaling pathway					0.83	0.84	0.93	0.77	0.77	0.82	0.08	1	insignificant			0.85	0.83	0.77	0.88	0.8	0.82	-0.02	1
604929	NSC_scaffold_contig587-553c	139533	139534		0.9	0.75	0.79	0.97	0.94	0.97	-0.15	0.0301	hypomethylated		+	CpG	ID=NSC_04972;Name=dna polymerase theta;Alias=61598;Length=1948;GO=F:DNA binding| F:DNAdirected DNA polymerase activity| P:DNA replication| F:ATP binding| F:ATPdependent helicase activity;EC=;ipr=IPR001098| IPR001650| IPR002298| IPR011545| IPR014001| IPR019760| G3DSA:1.10.150.20 (GENE3D)| G3DSA:1.20.1060.10 (GENE3D)| G3DSA:3.30.70.370 (GENE3D)| G3DSA:3.40.50.300 (GENE3D)| PTHR11752 (PANTHER)| PTHR…	NSC_04972	ko:K16618	500.03	323.8	9.1e-97	DNA polymerase nu [EC:2.7.7.7]	path:map03460	POLN; DNA polymerase nu [EC:2.7.7.7]	Fanconi anemia pathway					0.97	0.85	0.89	0.83	0.87	0.78	0.08	1	insignificant			0.91	0.77	0.74	0.95	0.85	0.94	-0.1	0.1613
585981	NSC_scaffold_contig579-589	471357	471358		0.68	0.58	0.72	0.82	0.77	0.82	-0.15	0.0307	hypomethylated		+	CpG	ID=NSC_03783;Name=protein;Alias=59271;Length=517;GO=P:metabolic process| F:methyltransferase activity;EC=;ipr=IPR013216| G3DSA:3.40.50.150 (GENE3D)| PTHR10108 (PANTHER)| PTHR10108:SF238 (PANTHER)| seg (SEG)| SignalP-NN(euk) (SIGNALP)| SSF53335 (SUPERFAMILY);Note=protein;	NSC_03783	ko:K03183	216.67	73.8	6.3e-21	demethylmenaquinone methyltransferase / 2-methoxy-6-polyprenyl-1 4-benzoquinol methylase [EC:2.1.1.163 2.1.1.201]	path:map00130	ubiE; demethylmenaquinone methyltransferase / 2-methoxy-6-polyprenyl-1,4-benzoquinol methylase [EC:2.1.1.163 2.1.1.201]	Ubiquinone and other terpenoid-quinone biosynthesis					0.67	0.68	0.73	0.84	0.73	0.74	-0.08	1	insignificant			0.76	0.74	0.68	0.71	0.82	0.73	-0.03	1
585981	NSC_scaffold_contig579-589	471357	471358		0.68	0.58	0.72	0.82	0.77	0.82	-0.15	0.0307	hypomethylated		+	CpG	ID=NSC_03784_P;	NSC_03784	ko:K14974	451.77	10.9	0.049	6-hydroxynicotinate 3-monooxygenase [EC:1.14.13.114]	path:map00760	nicC; 6-hydroxynicotinate 3-monooxygenase [EC:1.14.13.114]	Nicotinate and nicotinamide metabolism					0.67	0.68	0.73	0.84	0.73	0.74	-0.08	1	insignificant			0.76	0.74	0.68	0.71	0.82	0.73	-0.03	1
468524	NSC_scaffold_contig599	534179	534180		0.32	0.17	0.3	0.42	0.39	0.43	-0.15	0.03187	hypomethylated		+	CpG	ID=NSC_00241;Name=diaminopimelate decarboxylase;Alias=20602;Length=493;GO=P:lysine biosynthetic process via diaminopimelate| C:chloroplast stroma| C:integral to membrane| F:diaminopimelate decarboxylase activity| C:cytosol;EC=EC:4.1.1.20;ipr=IPR000183| IPR002986| IPR009006| IPR022643| IPR022644| IPR022653| IPR022657| G3DSA:3.20.20.10 (GENE3D)| PTHR11482 (PANTHER)| PTHR11482:SF5 (PANTHER)| seg (SE…	NSC_00241	ko:K01586	264.47	464	1.5e-139	diaminopimelate decarboxylase [EC:4.1.1.20]	path:map00300	lysA; diaminopimelate decarboxylase [EC:4.1.1.20]	Lysine biosynthesis					0.11	0.25	0.34	0.5	0.12	0.3	-0.07	1	insignificant			0.31	0.31	0.2	0.25	0.27	0.25	0.02	1
24865	NSC_scaffold_contig570	120470	120471		0.19	0.3	0.23	0.32	0.41	0.42	-0.15	0.0323	hypomethylated		+	CpG	ID=NSC_06524;Name=protein;Alias=37225;Length=385;GO=F:methyltransferase activity;EC=;ipr=IPR007213| seg (SEG)| SSF53335 (SUPERFAMILY);Note=protein;	NSC_06524	ko:K16038	-	27.4	7.8e-07	N-methyltransferase [EC:2.1.1.-]	path:map01051	asm10; N-methyltransferase [EC:2.1.1.-]	Biosynthesis of ansamycins					0.29	0.31	0.28	0.4	0.24	0.3	-0.02	1	insignificant			0.34	0.26	0.18	0.28	0.26	0.17	0.03	1
420237	NSC_scaffold_contig598	1022310	1022311		0.83	0.7	0.85	0.96	0.93	0.94	-0.15	0.03281	hypomethylated		+	CpG	ID=NSC_01758;Name=protein;Alias=55572;Length=1512;GO=F:DNAdirected DNA polymerase activity| P:plastid DNA replication| P:doublestrand break repair| C:nucleoid| P:mitochondrial DNA replication| C:chloroplast| C:mitochondrion| F:DNA binding| F:3'5' exonuclease activity;EC=EC:2.7.7.7;ipr=IPR001098| IPR002298| IPR002562| IPR012337| G3DSA:1.10.150.20 (GENE3D)| G3DSA:3.30.420.10 (GENE3D)| G3DSA:3.30.70…	NSC_01758	ko:K02335	375.83	431.9	2.2e-129	DNA polymerase I [EC:2.7.7.7]	path:map03030	polA; DNA polymerase I [EC:2.7.7.7]	DNA replication					0.86	0.9	0.78	0.78	0.81	0.82	0.04	1	insignificant			0.87	0.86	0.82	0.94	0.8	0.87	-0.02	1
299656	NSC_scaffold_contig597	14529	14530		0.7	0.64	0.8	0.84	0.86	0.89	-0.15	0.03304	hypomethylated		+	CpG	ID=NSC_01925_P;	NSC_01925	ko:K12968	542.37	145.2	1e-42	double-stranded RNA-specific adenosine deaminase [EC:3.5.4.37]	path:map04623	ADAR, ADAR1; double-stranded RNA-specific adenosine deaminase [EC:3.5.4.37]	Cytosolic DNA-sensing pathway					0.65	0.69	0.76	0.66	0.8	0.77	-0.04	1	insignificant			0.78	0.81	0.66	0.83	0.8	0.82	-0.07	1
38411	NSC_scaffold_contig573	68208	68209		0.78	0.66	0.71	0.79	0.89	0.91	-0.15	0.039	hypomethylated		+	CpG	ID=NSC_06350;Name=protein;Alias=2349;Length=308;GO=F:molecular_function| P:biological_process| C:cellular_component| C:plastid;EC=;ipr=IPR002816| PTHR21530 (PANTHER)| seg (SEG)| tmhmm (TMHMM);Note=protein;	NSC_06350	ko:K22478	538.17	12.4	0.016	bifunctional N-acetylglutamate synthase/kinase [EC:2.3.1.1 2.7.2.8]	path:map00220	K22478; bifunctional N-acetylglutamate synthase/kinase [EC:2.3.1.1 2.7.2.8]	Arginine biosynthesis					0.9	0.84	0.81	0.64	0.78	0.85	0.09	1	insignificant			0.94	0.84	0.71	0.87	0.93	0.68	0	1
38411	NSC_scaffold_contig573	68208	68209		0.78	0.66	0.71	0.79	0.89	0.91	-0.15	0.039	hypomethylated		+	CpG	ID=NSC_06351_P;	NSC_06351	ko:K04149	482.3	2.8	17	histamine receptor H1	path:map04020	HRH1; histamine receptor H1	Calcium signaling pathway					0.9	0.84	0.81	0.64	0.78	0.85	0.09	1	insignificant			0.94	0.84	0.71	0.87	0.93	0.68	0	1
691493	NSC_scaffold_contig596-571c	30291	30292		0.76	0.68	0.82	0.9	0.94	0.86	-0.15	0.03905	hypomethylated		+	CpG	ID=NSC_00716;Name=protein;Alias=62780;Length=1134;GO=C:cell wall| C:cytosol| F:binding;EC=;ipr=IPR011989| IPR016024| PTHR10527 (PANTHER)| PTHR10527:SF5 (PANTHER)| PF13646 (PFAM)| seg (SEG);Note=protein;	NSC_00716	ko:K07203	1118.83	77.8	1.1e-22	serine/threonine-protein kinase mTOR [EC:2.7.11.1]	path:map01521	MTOR, FRAP, TOR; serine/threonine-protein kinase mTOR [EC:2.7.11.1]	EGFR tyrosine kinase inhibitor resistance					0.86	0.81	0.96	0.8	0.97	0.88	-0.01	1	insignificant			0.9	0.94	0.83	0.7	0.92	0.92	0.04	1
332715	NSC_scaffold_contig597	614146	614147		0.47	0.5	0.49	0.55	0.72	0.65	-0.15	0.0408	hypomethylated		+	CpG	ID=NSC_02192;Name=transformation transcription domain-associated protein;Alias=47274;Length=4022;GO=C:cell part| F:protein binding;EC=;ipr=IPR000403| IPR003151| IPR003152| IPR011009| IPR014009| IPR016024| PTHR11139 (PANTHER)| PTHR11139:SF1 (PANTHER)| seg (SEG);Note=transformation transcription domain-associated protein;	NSC_02192	ko:K08874	417.67	2476.8	0	transformation/transcription domain-associated protein	path:map05166	TRRAP; transformation/transcription domain-associated protein	Human T-cell leukemia virus 1 infection					0.6	0.5	0.73	0.53	0.41	0.61	0.1	1	insignificant			0.64	0.47	0.45	0.5	0.57	0.61	-0.04	1
347083	NSC_scaffold_contig597	897724	897725		0.86	0.71	0.83	0.92	0.98	0.94	-0.15	0.04109	hypomethylated		+	CpG	ID=NSC_02316;Name=nucleolar complex protein 3 homolog;Alias=48630;Length=979;GO=C:nucleus| F:binding;EC=;ipr=IPR005612| IPR011501| IPR011989| IPR016024| coil (COIL)| PTHR14428 (PANTHER)| PTHR14428:SF5 (PANTHER)| seg (SEG);Note=nucleolar complex protein 3 homolog;	NSC_02316	ko:K03899	1764.6	5.1	0.81	coagulation factor VIII	path:map04610	F8; coagulation factor VIII	Complement and coagulation cascades					0.94	0.86	0.95	0.82	0.98	0.94	0.01	1	insignificant			0.98	0.93	0.87	0.95	0.97	0.94	-0.03	1
198736	NSC_scaffold_contig590	272469	272470		0.38	0.32	0.37	0.6	0.45	0.46	-0.15	0.04232	hypomethylated		+	CpG															0.33	0.32	0.6	0.38	0.29	0.43	0.05	1	insignificant			0.46	0.37	0.51	0.28	0.31	0.38	0.12	0.06816
290478	NSC_scaffold_contig595	724273	724274		0.65	0.7	0.7	0.8	0.77	0.93	-0.15	0.04386	hypomethylated		+	CpG	ID=NSC_02802;Name=mitochondrial protein;Alias=16120;Length=1148;GO=C:nucleus| F:binding;EC=;ipr=IPR002885| IPR004367| IPR011990| IPR013763| PTHR24015 (PANTHER)| seg (SEG)| SSF48452 (SUPERFAMILY);Note=mitochondrial protein;	NSC_02802	ko:K18213	220	57.2	4.5e-16	proteinaceous RNase P [EC:3.1.26.5]	path:map03013	PRORP; proteinaceous RNase P [EC:3.1.26.5]	RNA transport					0.75	0.82	0.86	0.91	0.83	0.81	-0.04	1	insignificant			0.72	0.69	0.76	0.8	0.69	0.68	0	1
423563	NSC_scaffold_contig598	1091802	1091803		0.84	0.7	0.68	0.86	0.91	0.92	-0.15	0.04489	hypomethylated		+	CpG	ID=NSC_01789;Name=dna polymerase v;Alias=56058;Length=1778;GO=F:DNA binding| F:DNAdirected DNA polymerase activity;EC=;ipr=IPR007015| IPR016024| coil (COIL)| PTHR13213:SF2 (PANTHER)| seg (SEG);Note=dna polymerase v;	NSC_01789	ko:K12472	293.23	13.8	0.0064	epidermal growth factor receptor substrate 15	path:map04144	EPS15; epidermal growth factor receptor substrate 15	Endocytosis					0.89	0.79	0.95	0.81	0.83	0.76	0.08	1	insignificant			0.92	0.81	0.81	0.83	0.76	0.78	0.06	1
527185	NSC_scaffold_contig555-550-574	61081	61082		0.4	0.28	0.36	0.42	0.55	0.51	-0.15	0.04535	hypomethylated		+	CpG	ID=NSC_06176;Name=morn repeat protein;Alias=43382;Length=853;GO=P:cellular metabolic process| F:transferase activity| transferring phosphoruscontaining groups| F:protein binding;EC=;ipr=IPR001298| IPR003409| IPR013783| IPR014756| IPR017868| G3DSA:2.20.110.10 (GENE3D)| PTHR23084 (PANTHER)| PTHR23084:SF27 (PANTHER)| seg (SEG)| SSF82185 (SUPERFAMILY);Note=morn repeat protein;	NSC_06176	ko:K04575	224.47	80.3	2.9e-23	amyotrophic lateral sclerosis 2 protein	path:map05014	ALS2; amyotrophic lateral sclerosis 2 protein	Amyotrophic lateral sclerosis (ALS)					0.4	0.55	0.41	0.34	0.43	0.45	0.05	1	insignificant			0.31	0.35	0.57	0.53	0.39	0.45	-0.05	1
208650	NSC_scaffold_contig590	454993	454994		0.63	0.63	0.75	0.88	0.81	0.77	-0.15	0.04544	hypomethylated		+	CpG	ID=NSC_04692;Name=carbohydrate kinase-like protein;Alias=36018;Length=1878;GO=F:kinase activity| P:photosynthesis| C:chloroplast| P:cyclic nucleotide biosynthetic process| F:phosphorusoxygen lyase activity| ;EC=;ipr=IPR001054| IPR002173| IPR011611| G3DSA:3.40.1190.20 (GENE3D)| PTHR10584 (PANTHER)| PTHR10584:SF26 (PANTHER)| seg (SEG)| SSF53613 (SUPERFAMILY);Note=carbohydrate kinase-like protein;	NSC_04692	ko:K11265	333.8	224.5	8.4e-67	adenylate cyclase 10 [EC:4.6.1.1]	path:map00230	ADCY10; adenylate cyclase 10 [EC:4.6.1.1]	Purine metabolism					0.67	0.64	0.76	0.7	0.77	0.7	-0.03	1	insignificant			0.69	0.76	0.66	0.69	0.75	0.65	0	1
654952	NSC_scaffold_contig592-558c-549c-548c-566	644405	644406		0.34	0.31	0.39	0.51	0.41	0.58	-0.15	0.04814	hypomethylated		+	CpG	ID=NSC_04186;Name=fad linked oxidase domain protein;Alias=5734;Length=434;GO=F:catalytic activity| F:FAD binding| P:oxidation reduction;EC=;ipr=IPR016166| PTHR11748 (PANTHER)| PTHR11748:SF29 (PANTHER)| seg (SEG);Note=fad linked oxidase domain protein;	NSC_04186	ko:K22395	177.73	70.7	3.1e-20	cinnamyl-alcohol dehydrogenase [EC:1.1.1.195]	path:map00940	K22395; cinnamyl-alcohol dehydrogenase [EC:1.1.1.195]	Phenylpropanoid biosynthesis					0.34	0.52	0.45	0.49	0.45	0.33	0.02	1	insignificant			0.49	0.45	0.43	0.56	0.52	0.45	-0.05	1
407775	NSC_scaffold_contig598	790595	790596		0.29	0.18	0.26	0.32	0.38	0.46	-0.15	0.04838	hypomethylated		+	CpG	ID=NSC_01653;Name=---NA---;Alias=54638;Length=264;GO=;EC=;ipr=seg (SEG);Note=---NA---;	NSC_01653	ko:K20018	157.7	8.7	0.73	cell death protein Grim	path:map04214	GRIM; cell death protein Grim	Apoptosis - fly					0.25	0.42	0.22	0.31	0.26	0.19	0.04	1	insignificant			0.41	0.21	0.22	0.28	0.11	0.23	0.07	1
776646	NSC_scaffold_ontig562c-575-591	212762	212763		0.48	0.58	0.49	0.62	0.76	0.63	-0.15	0.04887	hypomethylated		+	CpG	ID=NSC_02996;Name=protein;Alias=9741;Length=509;GO=F:zinc ion binding| C:intracellular;EC=;ipr=IPR021134| seg (SEG)| SignalP-NN(euk) (SIGNALP)| tmhmm (TMHMM);Note=protein;	NSC_02996													0.69	0.6	0.56	0.62	0.66	0.67	-0.04	1	insignificant			0.6	0.63	0.59	0.4	0.62	0.69	0.04	1
367276	NSC_scaffold_contig598	52789	52790		0.06	0.09	0.09	0.2	0.23	0.23	-0.14	0.0004459	hypomethylated		+	CpG	ID=NSC_01335_T;	NSC_01335													0.09	0.06	0.17	0.1	0.05	0.08	0.03	1	insignificant			0.13	0.14	0.1	0.12	0.06	0.1	0.03	1
367276	NSC_scaffold_contig598	52789	52790		0.06	0.09	0.09	0.2	0.23	0.23	-0.14	0.0004459	hypomethylated		+	CpG	ID=NSC_01336_P;	NSC_01336	ko:K20783	223.57	386.4	6.8e-116	arabinosyltransferase [EC:2.4.2.-]	path:map00514	RRA; arabinosyltransferase [EC:2.4.2.-]	Other types of O-glycan biosynthesis					0.09	0.06	0.17	0.1	0.05	0.08	0.03	1	insignificant			0.13	0.14	0.1	0.12	0.06	0.1	0.03	1
612507	NSC_scaffold_contig587-553c	270443	270444		0.79	0.78	0.77	0.89	0.94	0.92	-0.14	0.00112	hypomethylated		+	CpG	ID=NSC_05033;Name=meiotic recombination protein mer3;Alias=62298;Length=924;GO=P:meiosis I| F:nucleic acid binding| F:ATP binding| F:ATPdependent helicase activity;EC=;ipr=IPR001650| IPR004179| IPR011545| IPR014001| G3DSA:1.10.3380.10 (GENE3D)| G3DSA:3.40.50.300 (GENE3D)| PTHR11752 (PANTHER)| PTHR11752:SF4 (PANTHER)| seg (SEG)| SSF52540 (SUPERFAMILY);Note=meiotic recombination protein mer3;	NSC_05033	ko:K12854	2263.23	375.7	1.4e-112	pre-mRNA-splicing helicase BRR2 [EC:3.6.4.13]	path:map03040	SNRNP200, BRR2; pre-mRNA-splicing helicase BRR2 [EC:3.6.4.13]	Spliceosome					0.9	0.83	0.92	0.88	0.86	0.84	0.02	1	insignificant			0.85	0.82	0.85	0.86	0.84	0.86	-0.01	1
300573	NSC_scaffold_contig597	33487	33488		0.73	0.67	0.69	0.84	0.82	0.86	-0.14	0.001823	hypomethylated		+	CpG	ID=NSC_01935;Name=dna mismatch repair protein msh6;Alias=44791;Length=825;GO=F:mismatched DNA binding| F:ATP binding| P:mismatch repair;EC=;ipr=IPR007695| IPR007696| IPR015536| IPR016151| G3DSA:1.10.1420.10 (GENE3D)| PTHR11361 (PANTHER)| seg (SEG);Note=dna mismatch repair protein msh6;	NSC_01935	ko:K08737	718.33	237	1.8e-70	DNA mismatch repair protein MSH6	path:map01524	MSH6; DNA mismatch repair protein MSH6	Platinum drug resistance					0.76	0.71	0.77	0.77	0.72	0.72	0.01	1	insignificant			0.79	0.78	0.76	0.82	0.69	0.84	-0.01	1
222934	NSC_scaffold_contig594	193157	193158		0.35	0.34	0.33	0.52	0.45	0.48	-0.14	0.002005	hypomethylated		+	CpG	ID=NSC_03344;Name=d-lactate dehydrogenase;Alias=30921;Length=1121;GO=F:FAD binding| F:UDPNacetylmuramate dehydrogenase activity| F:electron carrier activity| F:ironsulfur cluster binding| P:oxidation reduction;EC=EC:1.1.1.158;ipr=IPR004113| IPR006094| IPR009051| IPR012285| IPR016164| IPR016166| IPR016167| IPR016168| IPR016171| IPR017896| IPR017900| PTHR11748 (PANTHER)| PTHR11748:SF5 (PANTHER)| PF…	NSC_03344	ko:K00104	481.33	238.7	4.2e-71	glycolate oxidase [EC:1.1.3.15]	path:map00630	glcD; glycolate oxidase [EC:1.1.3.15]	Glyoxylate and dicarboxylate metabolism					0.41	0.46	0.45	0.48	0.49	0.44	-0.03	1	insignificant			0.41	0.42	0.3	0.45	0.35	0.46	-0.05	1
223696	NSC_scaffold_contig594	207636	207637		0.75	0.73	0.71	0.87	0.9	0.84	-0.14	0.002334	hypomethylated		+	CpG	ID=NSC_03352;Name=snrna-activating protein complex subunit 3;Alias=31002;Length=445;GO=P:transcription| DNAdependent;EC=;ipr=IPR022042| PTHR13421:SF8 (PANTHER)| seg (SEG);Note=snrna-activating protein complex subunit 3;	NSC_03352													0.84	0.75	0.72	0.91	0.89	0.8	-0.1	0.1114	insignificant			0.85	0.82	0.78	0.88	0.96	0.85	-0.08	1
288049	NSC_scaffold_contig595	676647	676648		0.57	0.6	0.56	0.75	0.71	0.69	-0.14	0.002729	hypomethylated		+	CpG	ID=NSC_02778;Name=uncharacterized membrane;Alias=15731;Length=406;GO=C:membrane| F:molecular_function| P:biological_process;EC=;ipr=IPR021261| SignalP-NN(euk) (SIGNALP)| tmhmm (TMHMM);Note=uncharacterized membrane;	NSC_02778	ko:K20838	207.07	9.7	0.26	N-acetyltransferase 8 [EC:2.3.1.80 2.3.1.-]	path:map00480	NAT8; N-acetyltransferase 8 [EC:2.3.1.80 2.3.1.-]	Glutathione metabolism					0.59	0.62	0.65	0.69	0.81	0.66	-0.1	1	insignificant			0.61	0.7	0.69	0.78	0.62	0.76	-0.06	1
577194	NSC_scaffold_contig579-589	292296	292297		0.79	0.77	0.81	0.96	0.89	0.93	-0.14	0.002838	hypomethylated		+	CpG	ID=NSC_03716_T;	NSC_03716	ko:K04984	439.07	100	3.2e-29	transient receptor potential cation channel subfamily A member 1	path:map04750	TRPA1, ANKTM1; transient receptor potential cation channel subfamily A member 1	Inflammatory mediator regulation of TRP channels					0.75	0.8	0.94	0.86	0.96	0.91	-0.08	1	insignificant			0.86	0.85	0.82	0.9	0.88	0.9	-0.05	1
577194	NSC_scaffold_contig579-589	292296	292297		0.79	0.77	0.81	0.96	0.89	0.93	-0.14	0.002838	hypomethylated		+	CpG	ID=NSC_03718_P;	NSC_03718	ko:K04650	779.33	119.1	8.7e-35	nuclear receptor co-repressor 1	path:map01522	NCOR1, N-CoR; nuclear receptor co-repressor 1	Endocrine resistance					0.75	0.8	0.94	0.86	0.96	0.91	-0.08	1	insignificant			0.86	0.85	0.82	0.9	0.88	0.9	-0.05	1
110402	NSC_scaffold_contig583	224452	224453		0.14	0.11	0.19	0.28	0.28	0.28	-0.14	0.00299	hypomethylated		+	CpG	ID=NSC_05802_T;	NSC_05802	ko:K15290	635.57	33.9	6.2e-09	synaptotagmin-1	path:map04721	SYT1; synaptotagmin-1	Synaptic vesicle cycle					0.46	0.13	0.24	0.28	0.15	0.25	0.05	1	insignificant			0.22	0.21	0.13	0.37	0.2	0.19	-0.07	1
110402	NSC_scaffold_contig583	224452	224453		0.14	0.11	0.19	0.28	0.28	0.28	-0.14	0.00299	hypomethylated		+	CpG	ID=NSC_05803_P;	NSC_05803	ko:K21712	428.63	14	0.0095	N-acetylglucosamine-binding protein A	path:map05110	gbpA; N-acetylglucosamine-binding protein A	Vibrio cholerae infection					0.46	0.13	0.24	0.28	0.15	0.25	0.05	1	insignificant			0.22	0.21	0.13	0.37	0.2	0.19	-0.07	1
631569	NSC_scaffold_contig592-558c-549c-548c-566	205686	205687		0.71	0.75	0.75	0.84	0.9	0.88	-0.14	0.003282	hypomethylated		+	CpG	ID=NSC_03984;Name=glycosyltransferase family 32 protein;Alias=4015;Length=789;GO=F:transferase activity| F:transferase activity| transferring glycosyl groups| P:glycosphingolipid biosynthetic process| P:mannose inositol phosphoceramide metabolic process| P:sphingolipid biosynthetic process| F:mannosyltransferase activity| C:intracellular| F:protein methyltransferase activity| F:methyltransferase …	NSC_03984	ko:K05528	351.3	55.2	2.2e-15	alpha 1 6-mannosyltransferase [EC:2.4.1.232]	path:map00513	OCH1; alpha 1,6-mannosyltransferase [EC:2.4.1.232]	Various types of N-glycan biosynthesis					0.86	0.86	0.84	0.84	0.87	0.78	0.02	1	insignificant			0.71	0.7	0.75	0.91	0.9	0.79	-0.14	0.02053
677335	NSC_scaffold_contig593-552c	395282	395283		0.76	0.73	0.8	0.88	0.92	0.9	-0.14	0.004246	hypomethylated		+	CpG	ID=NSC_04384;Name=nuclear pore complex protein;Alias=42508;Length=806;GO=C:nuclear pore| P:systemic acquired resistance| F:protein binding| P:protein export from nucleus;EC=;ipr=IPR019321| coil (COIL)| PTHR13257 (PANTHER)| seg (SEG);Note=nuclear pore complex protein;	NSC_04384	ko:K14318	217.6	221.2	9.6e-66	nuclear pore complex protein Nup88	path:map03013	NUP88; nuclear pore complex protein Nup88	RNA transport					0.75	0.71	0.82	0.81	0.93	0.8	-0.08	1	insignificant			0.82	0.84	0.7	0.89	0.81	0.93	-0.09	1
632700	NSC_scaffold_contig592-558c-549c-548c-566	224427	224428		0.33	0.35	0.41	0.52	0.49	0.5	-0.14	0.005247	hypomethylated		+	CpG	ID=NSC_03992;Name=kinesin heavy;Alias=3941;Length=781;GO=F:microtubule motor activity| F:ATP binding| P:microtubulebased movement;EC=;ipr=IPR001752| coil (COIL)| PTHR24115 (PANTHER)| PTHR24115:SF135 (PANTHER)| SSF52540 (SUPERFAMILY);Note=kinesin heavy;	NSC_03992	ko:K10396	512.17	378	4.4e-113	kinesin family member 5	path:map04144	KIF5; kinesin family member 5	Endocytosis					0.42	0.34	0.52	0.34	0.46	0.41	0.02	1	insignificant			0.4	0.42	0.47	0.44	0.41	0.36	0.03	1
480377	NSC_scaffold_contig599	761542	761543		0.75	0.69	0.67	0.83	0.83	0.86	-0.14	0.005686	hypomethylated		+	CpG	ID=NSC_00340_P;	NSC_00340	ko:K03952	54.77	14.9	0.0067	NADH dehydrogenase (ubiquinone) 1 alpha subcomplex subunit 8	path:map00190	NDUFA8; NADH dehydrogenase (ubiquinone) 1 alpha subcomplex subunit 8	Oxidative phosphorylation					0.8	0.75	0.82	0.6	0.74	0.69	0.11	0.06559	insignificant			0.81	0.64	0.61	0.76	0.85	0.73	-0.09	1
87897	NSC_scaffold_contig582	100245	100246		0.8	0.78	0.85	0.99	0.94	0.93	-0.14	0.007025	hypomethylated		+	CpG	ID=NSC_05607;Name=elav (embryonic abnormal drosophila)-like 2 (hu antigen b);Alias=7975;Length=365;GO=F:nucleic acid binding| F:nucleotide binding;EC=;ipr=IPR000504| IPR012677| PTHR24011 (PANTHER)| SSF54928 (SUPERFAMILY);Note=elav (embryonic abnormal drosophila)-like 2 (hu antigen b);	NSC_05607	ko:K13126	202.4	75.9	1.5e-21	polyadenylate-binding protein	path:map03013	PABPC; polyadenylate-binding protein	RNA transport					0.8	0.87	0.9	0.8	0.74	0.86	0.05	1	insignificant			0.9	0.86	0.9	0.93	0.86	0.9	-0.01	1
480105	NSC_scaffold_contig599	757242	757243		0.6	0.57	0.65	0.75	0.76	0.72	-0.14	0.007929	hypomethylated		+	CpG	ID=NSC_00339;Name=glycoside hydrolase;Alias=21477;Length=641;GO=F:hydrolase activity| F:protein binding| P:carbohydrate metabolic process| F:calcium ion binding;EC=;ipr=IPR000152| IPR000742| IPR001547| IPR001881| IPR003609| IPR006210| IPR013032| IPR013781| IPR017853| IPR018097| G3DSA:2.10.25.10 (GENE3D)| PTHR24838 (PANTHER)| PF14295 (PFAM)| seg (SEG)| SignalP-NN(euk) (SIGNALP)| tmhmm (TMHMM)| SSF…	NSC_00339	ko:K19355	79.43	358.2	2.1e-107	mannan endo-1 4-beta-mannosidase [EC:3.2.1.78]	path:map00051	MAN; mannan endo-1,4-beta-mannosidase [EC:3.2.1.78]	Fructose and mannose metabolism					0.7	0.66	0.74	0.58	0.77	0.83	-0.03	1	insignificant			0.76	0.58	0.71	0.7	0.69	0.75	-0.03	1
145580	NSC_scaffold_contig585	258613	258614		0.8	0.72	0.8	0.9	0.93	0.91	-0.14	0.008235	hypomethylated		+	CpG	ID=NSC_06054;Name=polysaccharide lyase family 14 protein;Alias=26696;Length=427;GO=F:lyase activity;EC=;ipr=seg (SEG)| SignalP-NN(euk) (SIGNALP)| tmhmm (TMHMM);Note=polysaccharide lyase family 14 protein;	NSC_06054	ko:K11238	730.23	11.5	0.015	cytokinesis protein	path:map04011	BNI1; cytokinesis protein	MAPK signaling pathway - yeast					0.79	0.8	0.84	0.89	0.91	0.83	-0.07	1	insignificant			0.79	0.76	0.83	0.84	0.8	0.91	-0.06	1
420580	NSC_scaffold_contig598	1028827	1028828		0.61	0.62	0.7	0.79	0.76	0.8	-0.14	0.008812	hypomethylated		+	CpG	ID=NSC_01761;Name=transketolase;Alias=55537;Length=724;GO=C:chloroplast envelope| P:response to cadmium ion| F:transketolase activity| C:chloroplast stroma| P:metabolic process| C:cytosol| C:chloroplast thylakoid membrane| P:response to salt stress;EC=EC:2.2.1.1;ipr=IPR005474| IPR005475| IPR005476| IPR005478| IPR009014| IPR015941| IPR020826| G3DSA:3.40.50.970 (GENE3D)| PTHR11624 (PANTHER)| PTHR11…	NSC_01761	ko:K00615	190.43	690.4	7.5e-208	transketolase [EC:2.2.1.1]	path:map00030	E2.2.1.1, tktA, tktB; transketolase [EC:2.2.1.1]	Pentose phosphate pathway					0.79	0.75	0.87	0.83	0.85	0.75	-0.01	1	insignificant			0.81	0.68	0.67	0.76	0.84	0.78	-0.07	1
458311	NSC_scaffold_contig599	344640	344641		0.7	0.71	0.65	0.88	0.81	0.8	-0.14	0.008994	hypomethylated		+	CpG	ID=NSC_00150;Name=pas domain-containing protein tyrosine kinase;Alias=19656;Length=1189;GO=F:ATP binding| P:protein amino acid phosphorylation| F:protein serine/threonine kinase activity| F:protein tyrosine kinase activity;EC=;ipr=IPR000719| IPR001245| IPR002290| IPR008271| IPR008979| IPR011009| IPR017441| IPR020635| G3DSA:1.10.510.10 (GENE3D)| G3DSA:2.60.120.260 (GENE3D)| G3DSA:3.30.200.20 (GENE…	NSC_00150	ko:K04424	437.17	255	7.5e-76	sterile alpha motif and leucine zipper containing kinase AZK [EC:2.7.11.25]	path:map04010	ZAK, MLTK; sterile alpha motif and leucine zipper containing kinase AZK [EC:2.7.11.25]	MAPK signaling pathway					0.68	0.82	0.75	0.82	0.78	0.72	-0.03	1	insignificant			0.82	0.74	0.72	0.68	0.68	0.73	0.06	1
539540	NSC_scaffold_contig567-545c	50302	50303		0.58	0.64	0.59	0.79	0.71	0.73	-0.14	0.01007	hypomethylated		+	CpG	ID=NSC_06556;Name=nadp-dependent glyceraldehyde-3-phosphate dehydrogenase;Alias=39158;Length=496;GO=C:cytosol| P:response to stress| F:glyceraldehyde3phosphate dehydrogenase (NADP+) activity| F:3chloroallyl aldehyde dehydrogenase activity| P:oxidation reduction;EC=EC:1.2.1.9;ipr=IPR015590| IPR016160| IPR016161| IPR016162| IPR016163| PTHR11699 (PANTHER)| PTHR11699:SF29 (PANTHER);Note=nadp-dependen…	NSC_06556	ko:K00131	510	753.2	3.9e-227	glyceraldehyde-3-phosphate dehydrogenase (NADP+) [EC:1.2.1.9]	path:map00010	gapN; glyceraldehyde-3-phosphate dehydrogenase (NADP+) [EC:1.2.1.9]	Glycolysis / Gluconeogenesis					0.65	0.61	0.81	0.51	0.64	0.58	0.11	0.1964	insignificant			0.74	0.73	0.73	0.64	0.64	0.75	0.06	1
539540	NSC_scaffold_contig567-545c	50302	50303		0.58	0.64	0.59	0.79	0.71	0.73	-0.14	0.01007	hypomethylated		+	CpG	ID=NSC_06557_P;	NSC_06557	ko:K15188	180.93	92	1.7e-26	cyclin T	path:map05202	CCNT; cyclin T	Transcriptional misregulation in cancer					0.65	0.61	0.81	0.51	0.64	0.58	0.11	0.1964	insignificant			0.74	0.73	0.73	0.64	0.64	0.75	0.06	1
502304	NSC_scaffold_contig599	1185474	1185475		0.67	0.64	0.59	0.76	0.76	0.82	-0.14	0.01023	hypomethylated		+	CpG	ID=NSC_00540;Name=diphthamide biosynthesis protein 1;Alias=23386;Length=412;GO=P:peptidyldiphthamide biosynthetic process from peptidylhistidine| C:cytoplasm;EC=;ipr=IPR002728| IPR016435| seg (SEG);Note=diphthamide biosynthesis protein 1;	NSC_00540													0.59	0.7	0.62	0.62	0.65	0.69	-0.02	1	insignificant			0.78	0.7	0.65	0.71	0.67	0.65	0.03	1
42322	NSC_scaffold_contig573	143230	143231		0.13	0.15	0.18	0.24	0.29	0.34	-0.14	0.01229	hypomethylated		+	CpG	ID=NSC_06378;Name=protein;Alias=2616;Length=694;GO=F:oxidoreductase activity| acting on the CHCH group of donors| P:lipid metabolic process| F:protein binding| C:cytoplasm| C:integral to membrane;EC=;ipr=IPR000626| IPR001104| IPR007109| IPR019955| coil (COIL)| G3DSA:3.10.20.90 (GENE3D)| PTHR12728 (PANTHER)| seg (SEG)| tmhmm (TMHMM)| SSF54236 (SUPERFAMILY);Note=protein;	NSC_06378	ko:K12343	244.67	248.8	2.6e-74	3-oxo-5-alpha-steroid 4-dehydrogenase 1 [EC:1.3.1.22]	path:map00140	SRD5A1; 3-oxo-5-alpha-steroid 4-dehydrogenase 1 [EC:1.3.1.22]	Steroid hormone biosynthesis					0.08	0.11	0.17	0.26	0.14	0.17	-0.07	1	insignificant			0.16	0.2	0.15	0.18	0.09	0.26	-0.01	1
42322	NSC_scaffold_contig573	143230	143231		0.13	0.15	0.18	0.24	0.29	0.34	-0.14	0.01229	hypomethylated		+	CpG	ID=NSC_06379_T;	NSC_06379	ko:K00505	148.87	143.4	4.2e-42	tyrosinase [EC:1.14.18.1]	path:map00350	TYR; tyrosinase [EC:1.14.18.1]	Tyrosine metabolism					0.08	0.11	0.17	0.26	0.14	0.17	-0.07	1	insignificant			0.16	0.2	0.15	0.18	0.09	0.26	-0.01	1
676734	NSC_scaffold_contig593-552c	381698	381699		0.7	0.6	0.69	0.82	0.8	0.79	-0.14	0.01304	hypomethylated		+	CpG	ID=NSC_04378;Name=regulator of the ubiquitin pathway (contains uas and ubx domains);Alias=42268;Length=395;GO=F:protein binding;EC=;ipr=IPR001012| IPR009060| coil (COIL)| G3DSA:1.10.8.10 (GENE3D)| G3DSA:3.10.20.90 (GENE3D)| PTHR23322 (PANTHER)| seg (SEG)| SSF54236 (SUPERFAMILY);Note=regulator of the ubiquitin pathway (contains uas and ubx domains);	NSC_04378	ko:K20703	211.57	83	7.1e-24	FAS-associated factor 1	path:map04217	FAF1; FAS-associated factor 1	Necroptosis					0.61	0.73	0.81	0.72	0.76	0.66	0	1	insignificant			0.71	0.72	0.8	0.77	0.69	0.75	0.01	1
282429	NSC_scaffold_contig595	572614	572615		0.42	0.43	0.44	0.61	0.51	0.6	-0.14	0.0132	hypomethylated		+	CpG	ID=NSC_02733;Name=---NA---;Alias=15039;Length=248;GO=;EC=;ipr=tmhmm (TMHMM);Note=---NA---;	NSC_02733													0.42	0.42	0.51	0.58	0.56	0.47	-0.09	1	insignificant			0.35	0.48	0.43	0.66	0.48	0.45	-0.11	0.219
788657	NSC_scaffold_ontig562c-575-591	447007	447008		0.73	0.67	0.73	0.83	0.82	0.9	-0.14	0.01323	hypomethylated		+	CpG	ID=NSC_03096;Name=pre-mrna-splicing factor syf1;Alias=10365;Length=848;GO=C:nucleus| P:RNA processing| F:binding;EC=;ipr=IPR003107| IPR011990| PTHR11246 (PANTHER)| PTHR11246:SF5 (PANTHER)| seg (SEG)| SSF48452 (SUPERFAMILY);Note=pre-mrna-splicing factor syf1;	NSC_03096	ko:K12867	135.9	1074.6	0	pre-mRNA-splicing factor SYF1	path:map03040	SYF1, XAB2; pre-mRNA-splicing factor SYF1	Spliceosome					0.81	0.84	0.84	0.87	0.63	0.76	0.08	1	insignificant			0.81	0.7	0.72	0.72	0.78	0.74	0	1
144788	NSC_scaffold_contig585	241929	241930		0.84	0.77	0.85	0.92	0.98	1	-0.14	0.01545	hypomethylated		+	CpG	ID=NSC_06045;Name=carbohydratebinding protein;Alias=26640;Length=363;GO=P:defense response to fungus| P:defense response to bacterium;EC=;ipr=IPR009009| seg (SEG)| SignalP-NN(euk) (SIGNALP)| tmhmm (TMHMM);Note=carbohydratebinding protein;	NSC_06045													0.86	0.93	0.97	0.96	0.81	0.89	0.03	1	insignificant			0.88	0.91	0.93	0.97	0.95	0.9	-0.03	1
531464	NSC_scaffold_contig555-550-574	135626	135627		0.71	0.62	0.72	0.81	0.87	0.8	-0.14	0.01704	hypomethylated		+	CpG	ID=NSC_06210;Name=dna damage-inducible protein 1;Alias=43696;Length=604;GO=P:response to cadmium ion| C:cytosol| C:nucleus| F:protein binding| F:antioxidant activity| F:oxidoreductase activity| P:oxidation reduction| F:aspartictype endopeptidase activity| P:proteolysis;EC=;ipr=IPR000449| IPR000626| IPR000866| IPR009060| IPR012336| IPR015940| IPR019103| IPR019955| IPR021109| coil (COIL)| G3DSA:1.1…	NSC_06210	ko:K06985	61.1	34.2	7.7e-09	aspartyl protease family protein	path:map04112	K06985; aspartyl protease family protein	Cell cycle - Caulobacter					0.65	0.79	0.87	0.86	0.76	0.82	-0.04	1	insignificant			0.75	0.71	0.82	0.82	0.73	0.85	-0.04	1
531464	NSC_scaffold_contig555-550-574	135626	135627		0.71	0.62	0.72	0.81	0.87	0.8	-0.14	0.01704	hypomethylated		+	CpG	ID=NSC_06211_P;	NSC_06211	ko:K13174	66.7	183	5.1e-54	THO complex subunit 5	path:map03013	THOC5; THO complex subunit 5	RNA transport					0.65	0.79	0.87	0.86	0.76	0.82	-0.04	1	insignificant			0.75	0.71	0.82	0.82	0.73	0.85	-0.04	1
492132	NSC_scaffold_contig599	974643	974644		0.44	0.51	0.55	0.62	0.63	0.68	-0.14	0.01775	hypomethylated		+	CpG	ID=NSC_00448;Name=sodium hydrogen;Alias=22741;Length=639;GO=F:solute:hydrogen antiporter activity| P:sodium ion transport| P:regulation of pH| F:sodium:hydrogen antiporter activity| C:integral to membrane| P:transmembrane transport;EC=;ipr=IPR004709| IPR006153| IPR018422| coil (COIL)| PTHR10110:SF20 (PANTHER)| seg (SEG)| SignalP-NN(euk) (SIGNALP)| tmhmm (TMHMM);Note=sodium hydrogen;	NSC_00448	ko:K12040	1007.57	146.9	2.7e-43	solute carrier family 9 (sodium/hydrogen exchanger) member 3	path:map04964	SLC9A3, NHE3; solute carrier family 9 (sodium/hydrogen exchanger), member 3	Proximal tubule bicarbonate reclamation					0.6	0.6	0.59	0.7	0.59	0.41	0.03	1	insignificant			0.57	0.52	0.54	0.61	0.62	0.47	-0.02	1
443179	NSC_scaffold_contig599	65408	65409		0.82	0.72	0.84	0.95	0.94	0.92	-0.14	0.01925	hypomethylated		+	CpG	ID=NSC_00018;Name=hypothetical protein CHLNCDRAFT_50408 [Chlorella variabilis];Alias=18506;Length=1532;GO=;EC=;ipr=seg (SEG);Note=hypothetical protein CHLNCDRAFT_50408 [Chlorella variabilis];	NSC_00018													0.95	0.86	0.89	0.85	0.85	0.89	0.04	1	insignificant			0.9	0.88	0.8	0.81	0.98	0.88	-0.03	1
459901	NSC_scaffold_contig599	372805	372806		0.73	0.69	0.74	0.79	0.89	0.89	-0.14	0.0197	hypomethylated		+	CpG	ID=NSC_00164;Name=fumarate hydratase;Alias=19729;Length=493;GO=C:tricarboxylic acid cycle enzyme complex| C:cell junction| C:mitochondrial matrix| P:homeostasis of number of cells within a tissue| P:fumarate metabolic process| P:malate metabolic process| P:tricarboxylic acid cycle| F:fumarate hydratase activity;EC=EC:4.2.1.2;ipr=IPR000362| IPR005677| IPR008948| IPR018951| IPR020557| IPR022761| IP…	NSC_00164	ko:K01679	564.3	849.5	2.5e-256	fumarate hydratase class II [EC:4.2.1.2]	path:map00020	E4.2.1.2B, fumC, FH; fumarate hydratase, class II [EC:4.2.1.2]	Citrate cycle (TCA cycle)					0.8	0.75	0.69	0.75	0.9	0.67	-0.03	1	insignificant			0.76	0.69	0.71	0.74	0.7	0.75	-0.01	1
26322	NSC_scaffold_contig572	12907	12908		0.7	0.61	0.7	0.79	0.79	0.86	-0.14	0.02002	hypomethylated		+	CpG	ID=NSC_06394;Name=protein;Alias=39532;Length=471;GO=F:DNA binding| C:nucleus| P:regulation of transcription| DNAdependent| F:protein binding;EC=;ipr=IPR001005| IPR009057| IPR015495| IPR017930| PF13921 (PFAM)| seg (SEG);Note=protein;	NSC_06394	ko:K09420	382.67	177.5	2.2e-52	transcriptional activator Myb	path:map04151	MYB, C-MYB; transcriptional activator Myb	PI3K-Akt signaling pathway					0.69	0.7	0.79	0.76	0.75	0.76	-0.03	1	insignificant			0.73	0.73	0.64	0.73	0.76	0.72	-0.04	1
464051	NSC_scaffold_contig599	453384	453385		0.8	0.76	0.88	0.93	0.94	0.98	-0.14	0.02175	hypomethylated		+	CpG	ID=NSC_00202;Name=plant synaptotagmin: integral membrane double c2 domain protein;Alias=20195;Length=679;GO=C:cell part| F:protein binding;EC=;ipr=IPR000008| IPR008973| IPR018029| IPR020477| G3DSA:2.60.40.150 (GENE3D)| PTHR10774 (PANTHER)| PTHR10774:SF2 (PANTHER)| seg (SEG)| SignalP-NN(euk) (SIGNALP)| tmhmm (TMHMM);Note=plant synaptotagmin: integral membrane double c2 domain protein;	NSC_00202	ko:K15290	635.57	73.5	6e-21	synaptotagmin-1	path:map04721	SYT1; synaptotagmin-1	Synaptic vesicle cycle					0.9	0.78	0.89	0.92	0.89	0.85	-0.03	1	insignificant			0.89	0.86	0.84	0.89	0.94	0.96	-0.07	1
459056	NSC_scaffold_contig599	357613	357614		0.62	0.58	0.68	0.73	0.81	0.77	-0.14	0.02198	hypomethylated		+	CpG	ID=NSC_00156;Name=protein;Alias=19804;Length=698;GO=P:DNA repair| P:photoperiodism| flowering| P:photomorphogenesis| F:identical protein binding| P:regulation of stomatal movement| P:entrainment of circadian clock| F:ubiquitinprotein ligase activity| C:ubiquitin ligase complex| P:shade avoidance| P:anthocyanin metabolic process| C:nucleus| F:zinc ion binding| P:protein ubiquitination;EC=EC:6.3.2.…	NSC_00156	ko:K10143	573.33	609.1	3.8e-183	E3 ubiquitin-protein ligase RFWD2 [EC:2.3.2.27]	path:map04115	RFWD2, COP1; E3 ubiquitin-protein ligase RFWD2 [EC:2.3.2.27]	p53 signaling pathway					0.75	0.78	0.74	0.76	0.84	0.71	-0.01	1	insignificant			0.68	0.7	0.67	0.78	0.8	0.87	-0.13	0.009711
349132	NSC_scaffold_contig597	936852	936853		0.58	0.66	0.67	0.81	0.81	0.72	-0.14	0.02438	hypomethylated		+	CpG	ID=NSC_02333;Name=protein;Alias=48639;Length=2143;GO=C:mitochondrion| F:nucleic acid binding| F:ATP binding| F:ATPdependent helicase activity;EC=;ipr=IPR001650| IPR003593| IPR004179| IPR011545| IPR014001| G3DSA:1.10.150.20 (GENE3D)| G3DSA:1.10.3380.10 (GENE3D)| G3DSA:2.60.40.150 (GENE3D)| G3DSA:3.40.50.300 (GENE3D)| PTHR11752 (PANTHER)| PTHR11752:SF7 (PANTHER)| seg (SEG)| SSF52540 (SUPERFAMILY);N…	NSC_02333	ko:K12854	2263.23	3114.5	0	pre-mRNA-splicing helicase BRR2 [EC:3.6.4.13]	path:map03040	SNRNP200, BRR2; pre-mRNA-splicing helicase BRR2 [EC:3.6.4.13]	Spliceosome					0.65	0.72	0.76	0.62	0.63	0.76	0.04	1	insignificant			0.61	0.64	0.7	0.78	0.68	0.76	-0.09	1
288996	NSC_scaffold_contig595	694239	694240		0.8	0.69	0.82	0.92	0.91	0.89	-0.14	0.02484	hypomethylated		+	CpG	ID=NSC_02787;Name=protein clec16a;Alias=15919;Length=821;GO=F:binding;EC=;ipr=IPR016024| IPR019155| PTHR21481 (PANTHER)| seg (SEG);Note=protein clec16a;	NSC_02787													0.82	0.71	0.94	0.87	0.7	0.91	0	1	insignificant			0.91	0.8	0.72	0.91	0.77	0.75	0	1
71168	NSC_scaffold_contig581	49049	49050		0.73	0.61	0.69	0.8	0.79	0.86	-0.14	0.02494	hypomethylated		+	CpG	ID=NSC_05848;Name=zinc-finger domain of monoamine-oxidase a repressor r1;Alias=26840;Length=1757;GO=F:molecular_function| P:biological_process| C:cellular_component| F:zinc ion binding| F:ligase activity;EC=;ipr=IPR018866| seg (SEG);Note=zinc-finger domain of monoamine-oxidase a repressor r1;	NSC_05848	ko:K03550	38.77	11.9	0.046	holliday junction DNA helicase RuvA [EC:3.6.4.12]	path:map03440	ruvA; holliday junction DNA helicase RuvA [EC:3.6.4.12]	Homologous recombination					0.63	0.72	0.62	0.7	0.84	0.67	-0.08	1	insignificant			0.54	0.75	0.75	0.76	0.73	0.73	-0.06	1
459445	NSC_scaffold_contig599	365329	365330		0.71	0.72	0.83	0.88	0.92	0.89	-0.14	0.02512	hypomethylated		+	CpG	ID=NSC_00160;Name=protein;Alias=19954;Length=542;GO=F:protein binding;EC=;ipr=IPR001680| IPR012952| IPR015943| IPR017986| IPR019775| PD023243 (PRODOM)| coil (COIL)| PTHR14085 (PANTHER)| seg (SEG);Note=protein;	NSC_00160	ko:K20408	169.17	70.3	4.9e-20	WD repeat-containing protein 24	path:map04150	WDR24; WD repeat-containing protein 24	mTOR signaling pathway					0.79	0.83	0.89	0.9	0.89	0.89	-0.06	1	insignificant			0.86	0.84	0.78	0.8	0.86	0.85	-0.01	1
206251	NSC_scaffold_contig590	415607	415608		0.76	0.75	0.87	0.93	0.92	0.94	-0.14	0.02512	hypomethylated		+	CpG	ID=NSC_04676;Name=glutaryl- dehydrogenase;Alias=36000;Length=459;GO=P:shortchain fatty acid metabolic process| F:FAD binding| P:embryonic development ending in seed dormancy| C:peroxisome| P:fatty acid betaoxidation| F:acylCoA dehydrogenase activity| C:cytosol| F:acylCoA oxidase activity;EC=EC:1.3.99.3| EC:1.3.3.6;ipr=IPR006089| IPR006090| IPR006091| IPR006092| IPR009075| IPR009100| IPR013786| PT…	NSC_04676	ko:K00252	437.03	411.1	1.3e-123	glutaryl-CoA dehydrogenase [EC:1.3.8.6]	path:map00071	GCDH, gcdH; glutaryl-CoA dehydrogenase [EC:1.3.8.6]	Fatty acid degradation					0.87	0.83	0.91	0.9	0.87	0.9	-0.02	1	insignificant			0.84	0.96	0.9	0.95	0.93	0.87	-0.02	1
206251	NSC_scaffold_contig590	415607	415608		0.76	0.75	0.87	0.93	0.92	0.94	-0.14	0.02512	hypomethylated		+	CpG	ID=NSC_04677_P;	NSC_04677	ko:K08496	77.67	14.7	0.0069	golgi SNAP receptor complex member 2	path:map04130	GOSR2, BOS1; golgi SNAP receptor complex member 2	SNARE interactions in vesicular transport					0.87	0.83	0.91	0.9	0.87	0.9	-0.02	1	insignificant			0.84	0.96	0.9	0.95	0.93	0.87	-0.02	1
556421	NSC_scaffold_contig568-546-580	274697	274698		0.79	0.67	0.78	0.88	0.89	0.87	-0.14	0.02601	hypomethylated		+	CpG	ID=NSC_05211;Name=tbc1 domain family member 22a;Alias=28927;Length=473;GO=F:Rab GTPase activator activity| C:intracellular| P:positive regulation of Rab GTPase activity;EC=;ipr=IPR000195| G3DSA:1.10.8.270 (GENE3D)| PTHR22957 (PANTHER)| PTHR22957:SF26 (PANTHER);Note=tbc1 domain family member 22a;	NSC_05211	ko:K20168	427.57	129.4	7.4e-38	TBC1 domain family member 15	path:map04137	TBC1D15; TBC1 domain family member 15	Mitophagy - animal					0.79	0.86	0.82	0.77	0.9	0.81	-0.01	1	insignificant			0.84	0.77	0.78	0.82	0.9	0.83	-0.05	1
788634	NSC_scaffold_ontig562c-575-591	446489	446490		0.58	0.57	0.59	0.74	0.64	0.77	-0.14	0.02721	hypomethylated		+	CpG	ID=NSC_03096;Name=pre-mrna-splicing factor syf1;Alias=10365;Length=848;GO=C:nucleus| P:RNA processing| F:binding;EC=;ipr=IPR003107| IPR011990| PTHR11246 (PANTHER)| PTHR11246:SF5 (PANTHER)| seg (SEG)| SSF48452 (SUPERFAMILY);Note=pre-mrna-splicing factor syf1;	NSC_03096	ko:K12867	135.9	1074.6	0	pre-mRNA-splicing factor SYF1	path:map03040	SYF1, XAB2; pre-mRNA-splicing factor SYF1	Spliceosome					0.72	0.6	0.54	0.38	0.67	0.67	0.04	1	insignificant			0.5	0.63	0.67	0.67	0.74	0.58	-0.06	1
804793	NSC_scaffold_ontig562c-575-591	767294	767295		0.27	0.35	0.31	0.42	0.52	0.42	-0.14	0.02811	hypomethylated		+	CpG	ID=NSC_03243;Name=protein;Alias=12078;Length=368;GO=F:DNA binding| F:DNAdirected RNA polymerase activity| F:protein dimerization activity;EC=;ipr=IPR001514| IPR009025| IPR011261| IPR011262| IPR011263| G3DSA:3.30.1360.10 (GENE3D)| PTHR11800 (PANTHER)| PTHR11800:SF13 (PANTHER)| seg (SEG);Note=protein;	NSC_03243	ko:K03027	255.97	380.4	2.6e-114	DNA-directed RNA polymerases I and III subunit RPAC1	path:map03020	RPC40, POLR1C; DNA-directed RNA polymerases I and III subunit RPAC1	RNA polymerase					0.36	0.33	0.38	0.37	0.44	0.4	-0.05	1	insignificant			0.4	0.43	0.4	0.36	0.44	0.44	0	1
761593	NSC_scaffold_contig596-571c	1383068	1383069		0.66	0.61	0.73	0.83	0.77	0.82	-0.14	0.02882	hypomethylated		+	CpG	ID=NSC_01281_P;	NSC_01281													0.77	0.73	0.76	0.75	0.88	0.83	-0.06	1	insignificant			0.66	0.72	0.73	0.83	0.75	0.79	-0.09	1
262869	NSC_scaffold_contig595	234282	234283		0.61	0.54	0.54	0.76	0.7	0.64	-0.14	0.03017	hypomethylated		+	CpG	ID=NSC_02578;Name=expressed protein [Chlorella variabilis];Alias=13912;Length=272;GO=;EC=;ipr=seg (SEG)| tmhmm (TMHMM);Note=expressed protein [Chlorella variabilis];	NSC_02578	ko:K18461	75.9	17.6	0.00068	WAS protein family homolog 1	path:map04144	WASH1; WAS protein family homolog 1	Endocytosis					0.67	0.68	0.68	0.77	0.86	0.59	-0.07	1	insignificant			0.74	0.6	0.55	0.59	0.61	0.64	0.02	1
262869	NSC_scaffold_contig595	234282	234283		0.61	0.54	0.54	0.76	0.7	0.64	-0.14	0.03017	hypomethylated		+	CpG	ID=NSC_02579;Name=protein;Alias=14042;Length=553;GO=F:ATPase activity| P:ATP catabolic process| F:ATP binding;EC=EC:3.6.1.3;ipr=IPR001270| IPR011704| coil (COIL)| G3DSA:3.40.50.300 (GENE3D)| seg (SEG)| SSF52540 (SUPERFAMILY);Note=protein;	NSC_02579	ko:K03551	90.17	14.8	0.0034	holliday junction DNA helicase RuvB [EC:3.6.4.12]	path:map03440	ruvB; holliday junction DNA helicase RuvB [EC:3.6.4.12]	Homologous recombination					0.67	0.68	0.68	0.77	0.86	0.59	-0.07	1	insignificant			0.74	0.6	0.55	0.59	0.61	0.64	0.02	1
727	NSC_scaffold_contig554	4636	4637		0.79	0.67	0.77	0.84	0.9	0.89	-0.14	0.03053	hypomethylated		+	CpG	ID=NSC_06760;Name=homocysteine-induced endoplasmic reticulum isoform a;Alias=12668;Length=519;GO=P:ER overload response| C:endoplasmic reticulum| C:microtubule associated complex;EC=;ipr=IPR019955| G3DSA:3.10.20.90 (GENE3D)| PTHR12943 (PANTHER)| PTHR12943:SF7 (PANTHER)| seg (SEG)| SSF54236 (SUPERFAMILY);Note=homocysteine-induced endoplasmic reticulum isoform a;	NSC_06760	ko:K14027	327.27	40.2	9.1e-11	homocysteine-responsive endoplasmic reticulum-resident ubiquitin-like domain member 1 protein	path:map04141	HERPUD1, HERP; homocysteine-responsive endoplasmic reticulum-resident ubiquitin-like domain member 1 protein	Protein processing in endoplasmic reticulum					0.78	0.8	0.92	0.85	0.83	0.83	0	1	insignificant			0.89	0.86	0.89	0.86	0.88	0.77	0.04	1
458019	NSC_scaffold_contig599	339052	339053		0.74	0.63	0.72	0.83	0.79	0.88	-0.14	0.03284	hypomethylated		+	CpG	ID=NSC_00148;Name=mitochondrial import inner membrane translocase subunit tim22;Alias=19604;Length=592;GO=C:membrane;EC=;ipr=IPR003397| IPR011063| IPR014729| PTHR14110 (PANTHER)| seg (SEG)| tmhmm (TMHMM)| SSF52402 (SUPERFAMILY);Note=mitochondrial import inner membrane translocase subunit tim22;	NSC_00148	ko:K17794	72.57	47.3	7.2e-13	mitochondrial import inner membrane translocase subunit TIM23	path:map04212	TIM23; mitochondrial import inner membrane translocase subunit TIM23	Longevity regulating pathway - worm					0.56	0.74	0.64	0.72	0.73	0.71	-0.08	1	insignificant			0.77	0.79	0.76	0.84	0.63	0.78	0.02	1
182370	NSC_scaffold_contig588	335391	335392		0.86	0.73	0.85	0.94	0.98	0.94	-0.14	0.03601	hypomethylated		+	CpG	ID=NSC_04867;Name=---NA---;Alias=1508;Length=266;GO=P:GPI anchor biosynthetic process| C:integral to membrane| F:phosphatidylinositol Nacetylglucosaminyltransferase activity;EC=;ipr=IPR007720| SignalP-NN(euk) (SIGNALP)| tmhmm (TMHMM);Note=---NA---;	NSC_04867	ko:K03860	58.23	43.2	1e-11	phosphatidylinositol glycan class Q	path:map00563	PIGQ, GPI1; phosphatidylinositol N-acetylglucosaminyltransferase subunit Q	Glycosylphosphatidylinositol (GPI)-anchor biosynthesis					0.81	0.8	0.76	0.82	0.88	0.9	-0.07	1	insignificant			0.86	0.82	0.85	0.91	0.85	0.93	-0.05	1
182370	NSC_scaffold_contig588	335391	335392		0.86	0.73	0.85	0.94	0.98	0.94	-0.14	0.03601	hypomethylated		+	CpG	ID=NSC_04868_T;	NSC_04868	ko:K04464	619.43	506.8	4.2e-152	mitogen-activated protein kinase 7 [EC:2.7.11.24]	path:map04010	MAPK7; mitogen-activated protein kinase 7 [EC:2.7.11.24]	MAPK signaling pathway					0.81	0.8	0.76	0.82	0.88	0.9	-0.07	1	insignificant			0.86	0.82	0.85	0.91	0.85	0.93	-0.05	1
654249	NSC_scaffold_contig592-558c-549c-548c-566	631444	631445		0.54	0.55	0.52	0.61	0.76	0.66	-0.14	0.0361	hypomethylated		+	CpG	ID=NSC_04178;Name=fog: tpr repeat;Alias=5849;Length=444;GO=F:protein binding;EC=;ipr=IPR011990| IPR013026| IPR019734| PTHR22904 (PANTHER)| PF13414 (PFAM)| seg (SEG)| SSF48452 (SUPERFAMILY);Note=fog: tpr repeat;	NSC_04178	ko:K09553	159	49.4	1.5e-13	stress-induced-phosphoprotein 1	path:map05020	STIP1; stress-induced-phosphoprotein 1	Prion diseases					0.6	0.55	0.56	0.62	0.56	0.63	-0.03	1	insignificant			0.6	0.4	0.61	0.65	0.59	0.65	-0.09	1
654249	NSC_scaffold_contig592-558c-549c-548c-566	631444	631445		0.54	0.55	0.52	0.61	0.76	0.66	-0.14	0.0361	hypomethylated		+	CpG	ID=NSC_04179_P;	NSC_04179													0.6	0.55	0.56	0.62	0.56	0.63	-0.03	1	insignificant			0.6	0.4	0.61	0.65	0.59	0.65	-0.09	1
412756	NSC_scaffold_contig598	876803	876804		0.4	0.36	0.41	0.59	0.56	0.45	-0.14	0.03621	hypomethylated		+	CpG	ID=NSC_01691;Name=hypothetical protein CHLNCDRAFT_58072 [Chlorella variabilis];Alias=54551;Length=1256;GO=F:molecular_function| P:biological_process| C:plasma membrane;EC=;ipr=seg (SEG);Note=hypothetical protein CHLNCDRAFT_58072 [Chlorella variabilis];	NSC_01691													0.52	0.5	0.46	0.51	0.64	0.41	-0.03	1	insignificant			0.47	0.39	0.49	0.54	0.36	0.7	-0.09	1
412756	NSC_scaffold_contig598	876803	876804		0.4	0.36	0.41	0.59	0.56	0.45	-0.14	0.03621	hypomethylated		+	CpG	ID=NSC_01692_P;	NSC_01692	ko:K13917	246.6	478.8	7.9e-144	mRNA-capping enzyme [EC:2.7.7.50 3.6.1.-]	path:map03015	RNGTT; mRNA-capping enzyme [EC:2.7.7.50 3.6.1.-]	mRNA surveillance pathway					0.52	0.5	0.46	0.51	0.64	0.41	-0.03	1	insignificant			0.47	0.39	0.49	0.54	0.36	0.7	-0.09	1
776276	NSC_scaffold_ontig562c-575-591	204639	204640		0.64	0.59	0.69	0.74	0.84	0.75	-0.14	0.03889	hypomethylated		+	CpG	ID=NSC_02992;Name=ribosomal rna large subunit methyltransferase f;Alias=9703;Length=452;GO=P:photoperiodism| C:intracellular membranebounded organelle| F:methyltransferase activity;EC=;ipr=IPR010286| G3DSA:3.40.50.150 (GENE3D)| seg (SEG)| SSF53335 (SUPERFAMILY);Note=ribosomal rna large subunit methyltransferase f;	NSC_02992	ko:K22436	-	61.6	2.4e-17	psilocybin synthase [EC:2.1.1.345]	path:map00901	PSIM; psilocybin synthase [EC:2.1.1.345]	Indole alkaloid biosynthesis					0.58	0.71	0.82	0.62	0.77	0.63	0.03	1	insignificant			0.72	0.69	0.63	0.65	0.7	0.81	-0.04	1
723393	NSC_scaffold_contig596-571c	659452	659453		0.49	0.4	0.34	0.58	0.53	0.54	-0.14	0.0391	hypomethylated		+	CpG	ID=NSC_00962;Name=protein;Alias=65221;Length=1121;GO=C:chloroplast envelope| P:negative regulation of catalytic activity| C:apoplast| C:stromule| P:positive regulation of catalytic activity| P:cellular iron ion homeostasis| P:positive regulation of programmed cell death| C:phragmoplast| F:enzyme activator activity| C:chloroplast stroma| P:pollen development| C:endosome| P:response to cold| C:chlo…	NSC_00962	ko:K10357	1060.97	1006.5	8.2e-303	myosin V	path:map05130	MYO5; myosin V	Pathogenic Escherichia coli infection					0.44	0.34	0.44	0.49	0.46	0.54	-0.09	1	insignificant			0.58	0.41	0.4	0.49	0.47	0.42	0	1
187837	NSC_scaffold_contig590	39309	39310		0.82	0.7	0.86	0.93	0.95	0.94	-0.14	0.03965	hypomethylated		+	CpG	ID=NSC_04509;Name=hypothetical protein VOLCADRAFT_93053 [Volvox carteri f. nagariensis];Alias=34128;Length=784;GO=F:protein binding;EC=;ipr=IPR009057| coil (COIL)| seg (SEG);Note=hypothetical protein VOLCADRAFT_93053 [Volvox carteri f. nagariensis];	NSC_04509													0.9	0.84	1	0.88	0.83	0.76	0.09	1	insignificant			0.91	0.79	0.7	0.9	0.9	0.88	-0.09	1
598195	NSC_scaffold_contig587-553c	10793	10794		0.73	0.66	0.61	0.83	0.86	0.75	-0.14	0.04015	hypomethylated		+	CpG	ID=NSC_04907_T;	NSC_04907	ko:K11305	1783.63	8.2	0.13	histone acetyltransferase MYST3 [EC:2.3.1.48]	path:map04550	MYST3, KAT6A; histone acetyltransferase MYST3 [EC:2.3.1.48]	Signaling pathways regulating pluripotency of stem cells					0.54	0.65	0.79	0.75	0.68	0.7	-0.05	1	insignificant			0.59	0.73	0.79	0.79	0.7	0.89	-0.09	1
598195	NSC_scaffold_contig587-553c	10793	10794		0.73	0.66	0.61	0.83	0.86	0.75	-0.14	0.04015	hypomethylated		+	CpG	ID=NSC_04908;Name=vhs and gat domain protein;Alias=61243;Length=513;GO=P:intracellular protein transport| C:intracellular;EC=;ipr=IPR002014| IPR004152| IPR008942| IPR018205| coil (COIL)| G3DSA:1.20.58.160 (GENE3D)| PTHR13856 (PANTHER)| PTHR13856:SF27 (PANTHER)| seg (SEG)| SSF89009 (SUPERFAMILY);Note=vhs and gat domain protein;	NSC_04908	ko:K04705	182.3	40.5	7.8e-11	signal transducing adaptor molecule	path:map04144	STAM; signal transducing adaptor molecule	Endocytosis					0.54	0.65	0.79	0.75	0.68	0.7	-0.05	1	insignificant			0.59	0.73	0.79	0.79	0.7	0.89	-0.09	1
558158	NSC_scaffold_contig568-546-580	314442	314443		0.61	0.6	0.66	0.83	0.68	0.78	-0.14	0.04034	hypomethylated		+	CpG	ID=NSC_05230;Name=clb1 protein;Alias=29421;Length=1226;GO=F:protein binding;EC=;ipr=IPR000008| IPR008973| IPR018029| IPR022227| coil (COIL)| G3DSA:2.60.40.150 (GENE3D)| PTHR10774 (PANTHER)| PTHR10774:SF2 (PANTHER)| seg (SEG)| tmhmm (TMHMM);Note=clb1 protein;	NSC_05230	ko:K15290	635.57	33.7	7e-09	synaptotagmin-1	path:map04721	SYT1; synaptotagmin-1	Synaptic vesicle cycle					0.48	0.66	0.68	0.75	0.69	0.74	-0.12	0.1475	insignificant			0.62	0.63	0.63	0.46	0.57	0.49	0.12	0.02197
685846	NSC_scaffold_contig593-552c	559458	559459		0.7	0.72	0.59	0.84	0.82	0.76	-0.14	0.041	hypomethylated		+	CpG	ID=NSC_04453;Name=probable saccharopine dehydrogenase;Alias=42686;Length=743;GO=C:midbody| F:oxidoreductase activity| P:oxidation reduction| F:nucleotide binding;EC=;ipr=IPR005097| IPR016040| coil (COIL)| PTHR12286 (PANTHER)| seg (SEG)| SSF51735 (SUPERFAMILY);Note=probable saccharopine dehydrogenase;	NSC_04453	ko:K19064	277.23	47.6	4.2e-13	lysine 6-dehydrogenase [EC:1.4.1.18]	path:map00960	lysDH; lysine 6-dehydrogenase [EC:1.4.1.18]	Tropane, piperidine and pyridine alkaloid biosynthesis					0.65	0.72	0.77	0.79	0.85	0.75	-0.09	1	insignificant			0.7	0.73	0.67	0.82	0.69	0.86	-0.09	1
685846	NSC_scaffold_contig593-552c	559458	559459		0.7	0.72	0.59	0.84	0.82	0.76	-0.14	0.041	hypomethylated		+	CpG	ID=NSC_04454;Name=hypothetical protein CHLNCDRAFT_28621 [Chlorella variabilis];Alias=42983;Length=341;GO=F:molecular_function| P:biological_process;EC=;ipr=IPR003848;Note=hypothetical protein CHLNCDRAFT_28621 [Chlorella variabilis];	NSC_04454													0.65	0.72	0.77	0.79	0.85	0.75	-0.09	1	insignificant			0.7	0.73	0.67	0.82	0.69	0.86	-0.09	1
454056	NSC_scaffold_contig599	257794	257795		0.35	0.27	0.2	0.38	0.43	0.42	-0.14	0.04121	hypomethylated		+	CpG															0.42	0.36	0.31	0.45	0.3	0.39	-0.02	1	insignificant			0.23	0.29	0.36	0.33	0.33	0.39	-0.05	1
595046	NSC_scaffold_contig579-589	657576	657577		0.64	0.65	0.75	0.8	0.89	0.78	-0.14	0.04208	hypomethylated		+	CpG	ID=NSC_03863_T;	NSC_03863	ko:K15292	519.27	504.2	2e-151	syntaxin-binding protein 1	path:map04721	STXBP1, MUNC18-1; syntaxin-binding protein 1	Synaptic vesicle cycle					0.73	0.73	0.86	0.72	0.74	0.81	0.02	1	insignificant			0.76	0.82	0.65	0.78	0.87	0.83	-0.08	1
595046	NSC_scaffold_contig579-589	657576	657577		0.64	0.65	0.75	0.8	0.89	0.78	-0.14	0.04208	hypomethylated		+	CpG	ID=NSC_03864;Name=intron-binding protein aquarius-like;Alias=60333;Length=1367;GO=C:plasma membrane| C:chloroplast| C:cytosol| F:nucleic acid binding| C:spliceosomal complex| ;EC=;ipr=IPR003034| IPR024860| G3DSA:3.40.50.300 (GENE3D)| PTHR10887 (PANTHER)| PF13086 (PFAM)| PF13087 (PFAM)| seg (SEG)| SSF52540 (SUPERFAMILY)| SSF68906 (SUPERFAMILY);Note=intron-binding protein aquarius-like;	NSC_03864	ko:K12874	219.07	940.8	5.2e-283	intron-binding protein aquarius	path:map03040	AQR; intron-binding protein aquarius	Spliceosome					0.73	0.73	0.86	0.72	0.74	0.81	0.02	1	insignificant			0.76	0.82	0.65	0.78	0.87	0.83	-0.08	1
718284	NSC_scaffold_contig596-571c	567044	567045		0.82	0.67	0.75	0.85	0.9	0.9	-0.14	0.04242	hypomethylated		+	CpG	ID=NSC_00926;Name=clathrin heavy chain;Alias=64999;Length=1682;GO=C:cytosol| C:clathrin coat of coated pit| C:clathrin coat of transGolgi network vesicle| C:plasmodesma| C:vacuolar membrane| F:oxidoreductase activity| F:protein binding| P:endocytosis| P:intracellular protein transport| F:structural molecule activity| C:chloroplast;EC=;ipr=IPR000547| IPR001473| IPR011990| IPR012331| IPR016024| IPR…	NSC_00926	ko:K04646	152.2	2376.7	0	clathrin heavy chain	path:map04142	CLTC; clathrin heavy chain	Lysosome					0.88	0.77	0.86	0.85	0.88	0.82	-0.01	1	insignificant			0.83	0.8	0.65	0.85	0.9	0.86	-0.11	0.129
278298	NSC_scaffold_contig595	504206	504207		0.57	0.54	0.69	0.74	0.76	0.72	-0.14	0.04487	hypomethylated		+	CpG	ID=NSC_02705_P;	NSC_02705													0.62	0.59	0.73	0.55	0.65	0.72	0	1	insignificant			0.7	0.74	0.75	0.72	0.67	0.73	0.02	1
338990	NSC_scaffold_contig597	750324	750325		0.79	0.7	0.79	0.94	0.93	0.82	-0.14	0.04512	hypomethylated		+	CpG	ID=NSC_02252;Name=protein;Alias=47802;Length=433;GO=F:zinc ion binding;EC=;ipr=IPR019128| PTHR13395 (PANTHER)| PTHR13395:SF6 (PANTHER)| seg (SEG);Note=protein;	NSC_02252													0.82	0.78	0.85	0.83	0.76	0.83	0.01	1	insignificant			0.88	0.73	0.78	0.84	0.74	0.87	-0.02	1
368714	NSC_scaffold_contig598	78937	78938		0.68	0.69	0.82	0.9	0.84	0.88	-0.14	0.04516	hypomethylated		+	CpG	ID=NSC_01348;Name=hypothetical protein CHLNCDRAFT_142767 [Chlorella variabilis];Alias=51318;Length=353;GO=;EC=;ipr=IPR003409| G3DSA:2.20.110.10 (GENE3D)| seg (SEG);Note=hypothetical protein CHLNCDRAFT_142767 [Chlorella variabilis];	NSC_01348	ko:K11431	153.9	13.2	0.012	histone-lysine N-methyltransferase SETD7 [EC:2.1.1.43]	path:map00310	SETD7; [histone H3]-lysine4 N-trimethyltransferase SETD7 [EC:2.1.1.354]	Lysine degradation					0.85	0.74	0.88	0.92	0.97	0.85	-0.09	1	insignificant			0.74	0.73	0.86	0.8	0.76	0.95	-0.06	1
699313	NSC_scaffold_contig596-571c	184320	184321		0.3	0.32	0.3	0.35	0.52	0.46	-0.14	0.04604	hypomethylated		+	CpG	ID=NSC_00780;Name=hypothetical protein CHLNCDRAFT_50250 [Chlorella variabilis];Alias=63713;Length=2311;GO=;EC=;ipr=seg (SEG);Note=hypothetical protein CHLNCDRAFT_50250 [Chlorella variabilis];	NSC_00780													0.3	0.41	0.6	0.35	0.4	0.42	0.05	1	insignificant			0.52	0.49	0.44	0.52	0.44	0.36	0.05	1
645160	NSC_scaffold_contig592-558c-549c-548c-566	448123	448124		0.53	0.43	0.56	0.6	0.65	0.71	-0.14	0.04875	hypomethylated		-	CpG	ID=NSC_04094;Name=presenilin enhancer 2;Alias=4650;Length=123;GO=F:molecular_function| P:biological_process| C:cellular_component;EC=;ipr=IPR019379| tmhmm (TMHMM);Note=presenilin enhancer 2;	NSC_04094	ko:K06170	45.1	57.8	4.2e-16	presenilin enhancer 2	path:map04330	PSENEN, PEN2; presenilin enhancer 2	Notch signaling pathway					0.64	0.62	0.48	0.58	0.64	0.54	-0.01	1	insignificant			0.51	0.51	0.54	0.5	0.58	0.59	-0.04	1
645160	NSC_scaffold_contig592-558c-549c-548c-566	448123	448124		0.53	0.43	0.56	0.6	0.65	0.71	-0.14	0.04875	hypomethylated		-	CpG	ID=NSC_04095;Name=photosystem ii stability assembly factor hcf136;Alias=5091;Length=431;GO=C:chloroplast stromal thylakoid| P:protein complex assembly| C:chloroplast envelope| C:chloroplast photosystem II| C:chloroplast thylakoid lumen| P:response to cadmium ion| P:plastid organization;EC=;ipr=G3DSA:2.130.10.140 (GENE3D)| SSF110296 (SUPERFAMILY);Note=photosystem ii stability assembly factor hcf13…	NSC_04095													0.64	0.62	0.48	0.58	0.64	0.54	-0.01	1	insignificant			0.51	0.51	0.54	0.5	0.58	0.59	-0.04	1
150630	NSC_scaffold_contig586	86470	86471		0.86	0.71	0.84	0.91	0.95	0.97	-0.14	0.04901	hypomethylated		+	CpG	ID=NSC_05453;Name=---NA---;Alias=17007;Length=1518;GO=;EC=;ipr=coil (COIL)| seg (SEG)| tmhmm (TMHMM);Note=---NA---;	NSC_05453	ko:K06674	606.33	42.9	5.5e-12	structural maintenance of chromosome 2	path:map04111	SMC2; structural maintenance of chromosome 2	Cell cycle - yeast					0.67	0.88	0.92	0.9	0.94	0.96	-0.11	0.2294	insignificant			0.92	0.89	0.91	0.91	0.78	0.94	0.03	1
488112	NSC_scaffold_contig599	899135	899136		0.76	0.68	0.81	0.87	0.84	0.96	-0.14	0.04911	hypomethylated		+	CpG	ID=NSC_00410;Name=pseudouridine synthase;Alias=22610;Length=486;GO=C:mitochondrion| P:pseudouridine synthesis| F:RNA binding| F:pseudouridine synthase activity;EC=;ipr=IPR006145| IPR006224| IPR020103| PTHR10436 (PANTHER)| PTHR10436:SF40 (PANTHER);Note=pseudouridine synthase;	NSC_00410	ko:K14655	699	205.6	4.6e-61	tRNA pseudouridine32 synthase / 2 5-diamino-6-(5-phospho-D-ribitylamino)-pyrimidin-4(3H)-one deaminase [EC:5.4.99.28]	path:map00740	RIB2, PUS8; tRNA pseudouridine32 synthase / 2,5-diamino-6-(5-phospho-D-ribitylamino)-pyrimidin-4(3H)-one deaminase [EC:5.4.99.28]	Riboflavin metabolism					0.84	0.74	0.82	0.89	0.85	0.81	-0.05	1	insignificant			0.87	0.76	0.8	0.83	0.85	0.84	-0.03	1
536991	NSC_scaffold_contig567-545c	5386	5387		0.85	0.8	0.83	0.94	0.97	0.96	-0.13	0.001426	hypomethylated		+	CpG	ID=NSC_06532;Name=hypothetical protein CHLNCDRAFT_49352 [Chlorella variabilis];Alias=38920;Length=508;GO=;EC=;ipr=seg (SEG);Note=hypothetical protein CHLNCDRAFT_49352 [Chlorella variabilis];	NSC_06532													0.91	0.75	0.87	0.89	0.88	0.86	-0.03	1	insignificant			0.89	0.85	0.79	0.86	0.88	0.87	-0.03	1
410072	NSC_scaffold_contig598	830654	830655		0.68	0.62	0.66	0.79	0.77	0.77	-0.13	0.002021	hypomethylated		+	CpG	ID=NSC_01667;Name=protein;Alias=54647;Length=948;GO=P:protein hexamerization| C:chloroplast envelope| F:ATPase activity| C:chloroplast stroma| F:protein homodimerization activity| F:ATP binding| P:protein metabolic process;EC=EC:3.6.1.3;ipr=IPR001270| IPR003593| IPR003959| IPR004176| IPR013093| IPR019489| IPR023150| G3DSA:1.10.8.60 (GENE3D)| G3DSA:3.40.50.300 (GENE3D)| PTHR11638 (PANTHER)| seg (S…	NSC_01667	ko:K03695	1031.37	771.3	6.3e-232	ATP-dependent Clp protease ATP-binding subunit ClpB	path:map04213	clpB; ATP-dependent Clp protease ATP-binding subunit ClpB	Longevity regulating pathway - multiple species					0.77	0.74	0.72	0.78	0.6	0.69	0.06	1	insignificant			0.87	0.71	0.71	0.84	0.84	0.79	-0.06	1
558136	NSC_scaffold_contig568-546-580	314083	314084		0.7	0.72	0.76	0.85	0.86	0.86	-0.13	0.002655	hypomethylated		+	CpG	ID=NSC_05230;Name=clb1 protein;Alias=29421;Length=1226;GO=F:protein binding;EC=;ipr=IPR000008| IPR008973| IPR018029| IPR022227| coil (COIL)| G3DSA:2.60.40.150 (GENE3D)| PTHR10774 (PANTHER)| PTHR10774:SF2 (PANTHER)| seg (SEG)| tmhmm (TMHMM);Note=clb1 protein;	NSC_05230	ko:K15290	635.57	33.7	7e-09	synaptotagmin-1	path:map04721	SYT1; synaptotagmin-1	Synaptic vesicle cycle					0.78	0.77	0.73	0.81	0.82	0.84	-0.06	1	insignificant			0.74	0.84	0.78	0.7	0.85	0.9	-0.03	1
89334	NSC_scaffold_contig582	124322	124323		0.6	0.58	0.54	0.69	0.72	0.69	-0.13	0.002772	hypomethylated		+	CpG	ID=NSC_05617_T;	NSC_05617													0.45	0.63	0.71	0.54	0.53	0.56	0.05	1	insignificant			0.54	0.51	0.62	0.58	0.62	0.64	-0.06	1
89334	NSC_scaffold_contig582	124322	124323		0.6	0.58	0.54	0.69	0.72	0.69	-0.13	0.002772	hypomethylated		+	CpG	ID=NSC_05618;Name=seryl-trna synthetase;Alias=7886;Length=479;GO=P:response to cadmium ion| F:ATP binding| C:cytosol| P:seryltRNA aminoacylation| F:serinetRNA ligase activity;EC=EC:6.1.1.11;ipr=IPR002314| IPR002317| IPR006195| IPR010978| IPR015866| coil (COIL)| G3DSA:3.30.930.10 (GENE3D)| SSF55681 (SUPERFAMILY);Note=seryl-trna synthetase;	NSC_05618	ko:K01875	84.1	582	2.6e-175	seryl-tRNA synthetase [EC:6.1.1.11]	path:map00970	SARS, serS; seryl-tRNA synthetase [EC:6.1.1.11]	Aminoacyl-tRNA biosynthesis					0.45	0.63	0.71	0.54	0.53	0.56	0.05	1	insignificant			0.54	0.51	0.62	0.58	0.62	0.64	-0.06	1
529668	NSC_scaffold_contig555-550-574	104414	104415		0.7	0.68	0.72	0.8	0.85	0.84	-0.13	0.003037	hypomethylated		+	CpG	ID=NSC_06195;Name=luminal binding protein;Alias=44005;Length=682;GO=C:cytosol| C:cell wall| P:oxidation reduction| P:response to endoplasmic reticulum stress| P:ERassociated protein catabolic process| P:protein folding| C:nucleolus| C:plasmodesma| P:polar nucleus fusion| F:2alkenal reductase activity| P:response to heat| C:vacuolar membrane| F:ATP binding| C:endoplasmic reticulum lumen| C:chlorop…	NSC_06195	ko:K09490	1046.6	1129.6	0	heat shock 70kDa protein 5	path:map03060	HSPA5, BIP; heat shock 70kDa protein 5	Protein export					0.66	0.67	0.76	0.81	0.85	0.74	-0.1	0.08146	insignificant			0.73	0.76	0.65	0.78	0.73	0.74	-0.04	1
495992	NSC_scaffold_contig599	1050200	1050201		0.67	0.64	0.71	0.79	0.81	0.81	-0.13	0.004617	hypomethylated		+	CpG	ID=NSC_00481;Name=trna pseudouridine synthase 3;Alias=23050;Length=2717;GO=P:pseudouridine synthesis| F:RNA binding| F:pseudouridine synthase activity;EC=;ipr=IPR001406| IPR020094| IPR020095| IPR020097| IPR020103| seg (SEG);Note=trna pseudouridine synthase 3;	NSC_00481	ko:K17906	128.93	26.1	6.9e-07	autophagy-related protein 2	path:map04136	ATG2; autophagy-related protein 2	Autophagy - other					0.76	0.72	0.89	0.68	0.85	0.83	0.01	1	insignificant			0.78	0.65	0.76	0.84	0.8	0.84	-0.1	1
794228	NSC_scaffold_ontig562c-575-591	562388	562389		0.75	0.77	0.79	0.86	0.9	0.93	-0.13	0.005493	hypomethylated		+	CpG															0.91	0.8	0.79	0.96	0.97	0.85	-0.09	1	insignificant			0.9	0.87	0.82	0.96	0.86	0.8	-0.01	1
210438	NSC_scaffold_contig590	485304	485305		0.74	0.7	0.78	0.87	0.87	0.88	-0.13	0.00554	hypomethylated		+	CpG	ID=NSC_04704;Name=---NA---;Alias=36353;Length=198;GO=;EC=;ipr=SignalP-NN(euk) (SIGNALP);Note=---NA---;	NSC_04704													0.82	0.79	0.84	0.87	0.8	0.77	0.01	1	insignificant			0.84	0.9	0.75	0.78	0.77	0.8	0.05	1
100011	NSC_scaffold_contig583	28863	28864		0.16	0.15	0.22	0.32	0.33	0.29	-0.13	0.006524	hypomethylated		+	CpG	ID=NSC_05710;Name=upf0420 protein c16orf58 homolog;Alias=6027;Length=455;GO=F:molecular_function| P:biological_process| C:cellular_component;EC=;ipr=IPR006968| seg (SEG)| tmhmm (TMHMM);Note=upf0420 protein c16orf58 homolog;	NSC_05710													0.25	0.29	0.23	0.35	0.23	0.25	-0.02	1	insignificant			0.18	0.4	0.36	0.17	0.17	0.33	0.09	1
687280	NSC_scaffold_contig593-552c	592180	592181		0.26	0.24	0.29	0.38	0.42	0.37	-0.13	0.006723	hypomethylated		+	CpG	ID=NSC_04470;Name=protein;Alias=43252;Length=833;GO=P:cytokinesis| F:microtubule motor activity| F:ATP binding| P:microtubulebased movement;EC=;ipr=IPR001752| IPR019821| coil (COIL)| PTHR24115 (PANTHER)| seg (SEG)| SSF52540 (SUPERFAMILY);Note=protein;	NSC_04470	ko:K10394	816.37	449	1.1e-134	kinesin family member 3A	path:map04340	KIF3A; kinesin family member 3A	Hedgehog signaling pathway					0.28	0.29	0.31	0.41	0.28	0.25	-0.02	1	insignificant			0.36	0.27	0.22	0.23	0.28	0.21	0.04	1
130603	NSC_scaffold_contig584	296201	296202		0.65	0.7	0.73	0.82	0.81	0.83	-0.13	0.006945	hypomethylated		+	CpG	ID=NSC_05400;Name=---NA---;Alias=38728;Length=308;GO=;EC=;ipr=seg (SEG);Note=---NA---;	NSC_05400													0.75	0.8	0.84	0.89	0.68	0.87	-0.02	1	insignificant			0.76	0.75	0.63	0.62	0.71	0.67	0.05	1
747143	NSC_scaffold_contig596-571c	1127078	1127079		0.71	0.68	0.73	0.8	0.85	0.87	-0.13	0.006995	hypomethylated		+	CpG	ID=NSC_01169;Name=upf0551 protein c8orf38 mitochondrial-like;Alias=67595;Length=352;GO=P:biosynthetic process| F:transferase activity;EC=;ipr=IPR002060| IPR008949| PTHR21181 (PANTHER)| PTHR21181:SF4 (PANTHER)| seg (SEG);Note=upf0551 protein c8orf38 mitochondrial-like;	NSC_01169	ko:K18163	260.93	251.2	5.5e-75	NADH dehydrogenase [ubiquinone] 1 alpha subcomplex assembly factor 6	path:map04714	NDUFAF6; NADH dehydrogenase [ubiquinone] 1 alpha subcomplex assembly factor 6	Thermogenesis					0.82	0.61	0.71	0.84	0.7	0.82	-0.07	1	insignificant			0.76	0.62	0.73	0.84	0.79	0.8	-0.1	0.08944
747143	NSC_scaffold_contig596-571c	1127078	1127079		0.71	0.68	0.73	0.8	0.85	0.87	-0.13	0.006995	hypomethylated		+	CpG	ID=NSC_01170;Name=protein kinase domain-containing protein;Alias=67669;Length=714;GO=C:chloroplast;EC=;ipr=IPR004147| IPR011009| G3DSA:3.90.1200.10 (GENE3D)| PTHR10566 (PANTHER)| PTHR10566:SF10 (PANTHER)| tmhmm (TMHMM);Note=protein kinase domain-containing protein;	NSC_01170	ko:K02850	126.67	20.8	9.6e-05	heptose II phosphotransferase [EC:2.7.1.-]	path:map00540	waaY, rfaY; heptose II phosphotransferase [EC:2.7.1.-]	Lipopolysaccharide biosynthesis					0.82	0.61	0.71	0.84	0.7	0.82	-0.07	1	insignificant			0.76	0.62	0.73	0.84	0.79	0.8	-0.1	0.08944
347353	NSC_scaffold_contig597	902365	902366		0.73	0.74	0.7	0.83	0.9	0.83	-0.13	0.007818	hypomethylated		+	CpG	ID=NSC_02319;Name=propionyl coenzyme a beta polypeptide;Alias=48616;Length=555;GO=F:propionylCoA carboxylase activity| P:shortchain fatty acid catabolic process| P:fatty acid betaoxidation| F:nucleotide binding| C:mitochondrial matrix| P:cellular amino acid catabolic process;EC=EC:6.4.1.3;ipr=IPR000022| IPR011762| IPR011763| coil (COIL)| G3DSA:3.90.226.10 (GENE3D)| PTHR22855 (PANTHER)| SSF52096 (…	NSC_02319	ko:K01966	745.77	826.4	3.3e-249	propionyl-CoA carboxylase beta chain [EC:6.4.1.3 2.1.3.15]	path:map00280	PCCB, pccB; propionyl-CoA carboxylase beta chain [EC:6.4.1.3 2.1.3.15]	Valine, leucine and isoleucine degradation					0.74	0.78	0.8	0.91	0.84	0.76	-0.06	1	insignificant			0.85	0.73	0.84	0.82	0.72	0.85	0.01	1
105969	NSC_scaffold_contig583	146171	146172		0.62	0.64	0.7	0.81	0.78	0.77	-0.13	0.008606	hypomethylated		+	CpG	ID=NSC_05768;Name=acyl- synthetase;Alias=6521;Length=570;GO=F:catalytic activity| P:metabolic process;EC=;ipr=IPR000873| IPR020845| IPR025110| G3DSA:2.30.38.10 (GENE3D)| G3DSA:3.30.300.30 (GENE3D)| G3DSA:3.40.50.980 (GENE3D)| PTHR24096 (PANTHER)| PTHR24096:SF27 (PANTHER)| seg (SEG)| SSF56801 (SUPERFAMILY);Note=acyl- synthetase;	NSC_05768	ko:K20034	783.43	694.7	3e-209	3-(methylthio)propionyl---CoA ligase [EC:6.2.1.44]	path:map00920	dmdB; 3-(methylthio)propionyl---CoA ligase [EC:6.2.1.44]	Sulfur metabolism					0.75	0.76	0.69	0.77	0.78	0.66	0	1	insignificant			0.71	0.7	0.77	0.78	0.59	0.7	0.04	1
367278	NSC_scaffold_contig598	52796	52797		0.25	0.17	0.22	0.33	0.33	0.36	-0.13	0.008682	hypomethylated		+	CpG	ID=NSC_01335_T;	NSC_01335													0.3	0.16	0.49	0.31	0.17	0.25	0.07	1	insignificant			0.36	0.25	0.34	0.35	0.3	0.26	0.02	1
367278	NSC_scaffold_contig598	52796	52797		0.25	0.17	0.22	0.33	0.33	0.36	-0.13	0.008682	hypomethylated		+	CpG	ID=NSC_01336_P;	NSC_01336	ko:K20783	223.57	386.4	6.8e-116	arabinosyltransferase [EC:2.4.2.-]	path:map00514	RRA; arabinosyltransferase [EC:2.4.2.-]	Other types of O-glycan biosynthesis					0.3	0.16	0.49	0.31	0.17	0.25	0.07	1	insignificant			0.36	0.25	0.34	0.35	0.3	0.26	0.02	1
232817	NSC_scaffold_contig594	391687	391688		0.38	0.47	0.45	0.57	0.54	0.58	-0.13	0.0112	hypomethylated		+	CpG															0.54	0.39	0.48	0.48	0.65	0.41	-0.04	1	insignificant			0.45	0.45	0.4	0.54	0.41	0.58	-0.08	1
520358	NSC_scaffold_contig599	1521768	1521769		0.81	0.76	0.81	0.91	0.97	0.89	-0.13	0.01172	hypomethylated		+	CpG	ID=NSC_00689;Name=hypothetical protein CHLNCDRAFT_50241 [Chlorella variabilis];Alias=25379;Length=378;GO=F:transferase activity| transferring acyl groups other than aminoacyl groups| F:unfolded protein binding| P:protein folding| F:heat shock protein binding;EC=;ipr=IPR002656| seg (SEG)| SignalP-NN(euk) (SIGNALP)| tmhmm (TMHMM);Note=hypothetical protein CHLNCDRAFT_50241 [Chlorella variabilis];	NSC_00689													0.78	0.8	0.89	0.83	0.88	0.81	-0.01	1	insignificant			0.91	0.85	0.91	0.87	0.97	0.94	-0.04	1
458095	NSC_scaffold_contig599	340870	340871		0.11	0.07	0.14	0.22	0.29	0.22	-0.13	0.01232	hypomethylated		+	CpG	ID=NSC_00148;Name=mitochondrial import inner membrane translocase subunit tim22;Alias=19604;Length=592;GO=C:membrane;EC=;ipr=IPR003397| IPR011063| IPR014729| PTHR14110 (PANTHER)| seg (SEG)| tmhmm (TMHMM)| SSF52402 (SUPERFAMILY);Note=mitochondrial import inner membrane translocase subunit tim22;	NSC_00148	ko:K17794	72.57	47.3	7.2e-13	mitochondrial import inner membrane translocase subunit TIM23	path:map04212	TIM23; mitochondrial import inner membrane translocase subunit TIM23	Longevity regulating pathway - worm					0.12	0.24	0.27	0.16	0.12	0.08	0.09	1	insignificant			0.28	0.14	0.15	0.09	0.25	0.19	0.01	1
94601	NSC_scaffold_contig582	229726	229727		0.81	0.75	0.81	0.88	0.92	0.96	-0.13	0.01234	hypomethylated		+	CpG	ID=NSC_05666;Name=esterase lipase domain-containing protein;Alias=8230;Length=447;GO=C:plasma membrane;EC=;ipr=IPR003903| G3DSA:3.40.50.1820 (GENE3D)| PTHR12277 (PANTHER)| PTHR12277:SF9 (PANTHER)| PF12695 (PFAM)| seg (SEG)| SSF53474 (SUPERFAMILY);Note=esterase lipase domain-containing protein;	NSC_05666	ko:K01054	282.8	66.8	6.4e-19	acylglycerol lipase [EC:3.1.1.23]	path:map00561	MGLL; acylglycerol lipase [EC:3.1.1.23]	Glycerolipid metabolism					0.88	0.8	0.95	0.83	0.89	0.84	0.02	1	insignificant			0.81	0.89	0.81	0.84	0.87	0.91	-0.04	1
719605	NSC_scaffold_contig596-571c	590718	590719		0.54	0.46	0.51	0.64	0.66	0.6	-0.13	0.01246	hypomethylated		+	CpG	ID=NSC_00936;Name=dna polymerase alpha catalytic subunit;Alias=65350;Length=1508;GO=F:DNAdirected DNA polymerase activity| P:DNA replication initiation| P:leaf morphogenesis| P:lagging strand elongation| F:DNA binding| F:DNA primase activity| C:nucleus| F:3'5' exonuclease activity| F:nucleotide binding| F:nucleoside binding;EC=EC:2.7.7.7;ipr=IPR004578| IPR006133| IPR006134| IPR006172| IPR012337| …	NSC_00936	ko:K02320	434.37	1400	0	DNA polymerase alpha subunit A [EC:2.7.7.7]	path:map03030	POLA1; DNA polymerase alpha subunit A [EC:2.7.7.7]	DNA replication					0.51	0.53	0.43	0.51	0.45	0.5	0	1	insignificant			0.57	0.55	0.39	0.56	0.52	0.53	-0.03	1
427717	NSC_scaffold_contig598	1180882	1180883		0.56	0.61	0.61	0.74	0.74	0.67	-0.13	0.01318	hypomethylated		+	CpG	ID=NSC_01821;Name=type a von willebrand factor domain-containing protein;Alias=56525;Length=5244;GO=C:plasmodesma| C:chloroplast envelope| F:ATP binding| F:transcription factor binding| F:ATPase activity;EC=;ipr=IPR002035| IPR002078| IPR003593| IPR011704| coil (COIL)| G3DSA:3.40.50.300 (GENE3D)| PTHR22908 (PANTHER)| PTHR22908:SF14 (PANTHER)| seg (SEG)| SSF52540 (SUPERFAMILY)| SSF53300 (SUPERFAMIL…	NSC_01821	ko:K14572	198.23	3458.2	0	midasin	path:map03008	MDN1, REA1; midasin	Ribosome biogenesis in eukaryotes					0.57	0.57	0.61	0.67	0.64	0.61	-0.06	1	insignificant			0.7	0.58	0.55	0.69	0.63	0.63	-0.05	1
54230	NSC_scaffold_contig577	140450	140451		0.72	0.66	0.73	0.8	0.87	0.84	-0.13	0.01341	hypomethylated		+	CpG	ID=NSC_06297;Name=branched chain aminotransferase cytosolic;Alias=33620;Length=467;GO=F:branchedchainaminoacid transaminase activity| P:branched chain family amino acid metabolic process;EC=EC:2.6.1.42;ipr=IPR001544| IPR005786| IPR018300| G3DSA:3.20.10.10 (GENE3D)| G3DSA:3.30.470.10 (GENE3D)| seg (SEG);Note=branched chain aminotransferase cytosolic;	NSC_06297	ko:K00826	176.4	348.4	1.8e-104	branched-chain amino acid aminotransferase [EC:2.6.1.42]	path:map00270	E2.6.1.42, ilvE; branched-chain amino acid aminotransferase [EC:2.6.1.42]	Cysteine and methionine metabolism					0.74	0.72	0.89	0.76	0.82	0.7	0.03	1	insignificant			0.78	0.74	0.74	0.88	0.77	0.74	-0.05	1
410550	NSC_scaffold_contig598	838172	838173		0.79	0.75	0.8	0.9	0.86	0.95	-0.13	0.01356	hypomethylated		+	CpG	ID=NSC_01672;Name=protein;Alias=54862;Length=237;GO=C:mitochondrion| F:molecular_function| P:biological_process;EC=;ipr=coil (COIL)| seg (SEG);Note=protein;	NSC_01672	ko:K10632	99.63	14.9	0.0031	BRCA1-associated protein [EC:2.3.2.27]	path:map04014	BRAP; BRCA1-associated protein [EC:2.3.2.27]	Ras signaling pathway					0.92	0.73	0.9	0.97	0.95	0.79	-0.06	1	insignificant			0.9	0.84	0.89	0.73	0.8	0.77	0.11	0.01579
410550	NSC_scaffold_contig598	838172	838173		0.79	0.75	0.8	0.9	0.86	0.95	-0.13	0.01356	hypomethylated		+	CpG	ID=NSC_01673_P;	NSC_01673	ko:K12619	775.8	1069	0	5'-3' exoribonuclease 2 [EC:3.1.13.-]	path:map03008	XRN2, RAT1; 5'-3' exoribonuclease 2 [EC:3.1.13.-]	Ribosome biogenesis in eukaryotes					0.92	0.73	0.9	0.97	0.95	0.79	-0.06	1	insignificant			0.9	0.84	0.89	0.73	0.8	0.77	0.11	0.01579
650097	NSC_scaffold_contig592-558c-549c-548c-566	542059	542060		0.84	0.76	0.85	0.95	0.93	0.96	-0.13	0.01367	hypomethylated		+	CpG	ID=NSC_04138;Name=protein phosphatase 2c containing protein;Alias=5253;Length=463;GO=F:hydrolase activity;EC=;ipr=IPR001932| IPR015655| PTHR13832:SF94 (PANTHER);Note=protein phosphatase 2c containing protein;	NSC_04138	ko:K10147	178.8	138.6	1.2e-40	protein phosphatase 1D [EC:3.1.3.16]	path:map04115	PPM1D, WIP1; protein phosphatase 1D [EC:3.1.3.16]	p53 signaling pathway					0.9	0.79	0.87	0.8	0.95	0.82	0	1	insignificant			0.85	0.79	0.86	0.91	0.91	0.88	-0.07	1
152810	NSC_scaffold_contig586	124798	124799		0.79	0.8	0.86	0.9	0.97	0.98	-0.13	0.01452	hypomethylated		+	CpG	ID=NSC_05472;Name=protein;Alias=17626;Length=343;GO=;EC=;ipr=IPR021134| SignalP-NN(euk) (SIGNALP)| tmhmm (TMHMM);Note=protein;	NSC_05472													0.89	0.93	0.98	0.82	0.98	0.93	0.02	1	insignificant			0.83	0.85	0.87	0.93	0.87	0.91	-0.06	1
506356	NSC_scaffold_contig599	1260846	1260847		0.74	0.75	0.78	0.86	0.85	0.94	-0.13	0.01497	hypomethylated		+	CpG	ID=NSC_00574;Name=cell division cycle protein 14;Alias=23918;Length=588;GO=F:protein tyrosine phosphatase activity| C:nucleolus| F:protein tyrosine/serine/threonine phosphatase activity| F:protein binding| C:centrosome| P:peptidyltyrosine dephosphorylation;EC=EC:3.1.3.48;ipr=IPR000340| IPR000387| IPR003595| IPR016130| IPR020422| G3DSA:3.90.190.10 (GENE3D)| PTHR23339 (PANTHER)| PTHR23339:SF27 (PAN…	NSC_00574	ko:K06639	116.9	464.8	1.5e-139	cell division cycle 14 [EC:3.1.3.16 3.1.3.48]	path:map04110	CDC14; cell division cycle 14 [EC:3.1.3.16 3.1.3.48]	Cell cycle					0.92	0.91	0.86	0.82	0.88	0.75	0.08	1	insignificant			0.92	0.88	0.85	0.97	0.93	0.86	-0.03	1
560023	NSC_scaffold_contig568-546-580	348059	348060		0.58	0.51	0.61	0.68	0.69	0.73	-0.13	0.01519	hypomethylated		+	CpG	ID=NSC_05246;Name=protein;Alias=29453;Length=391;GO=P:protein amino acid glycosylation| F:transferase activity| C:integral to membrane| C:membrane| F:galactosyltransferase activity| C:Golgi apparatus| F:transferase activity| transferring glycosyl groups| F:galactosylxylosylprotein 3betagalactosyltransferase activity;EC=;ipr=seg (SEG)| tmhmm (TMHMM);Note=protein;	NSC_05246	ko:K00734	217.6	57.1	6.2e-16	galactosylxylosylprotein 3-beta-galactosyltransferase [EC:2.4.1.134]	path:map00532	B3GALT6; galactosylxylosylprotein 3-beta-galactosyltransferase [EC:2.4.1.134]	Glycosaminoglycan biosynthesis - chondroitin sulfate / dermatan sulfate					0.51	0.56	0.65	0.63	0.59	0.57	-0.02	1	insignificant			0.58	0.56	0.58	0.56	0.61	0.65	-0.03	1
94740	NSC_scaffold_contig582	231952	231953		0.71	0.64	0.69	0.8	0.86	0.77	-0.13	0.01549	hypomethylated		+	CpG	ID=NSC_05667;Name=---NA---;Alias=8125;Length=436;GO=;EC=;ipr=seg (SEG)| SignalP-NN(euk) (SIGNALP)| tmhmm (TMHMM);Note=---NA---;	NSC_05667													0.69	0.6	0.8	0.79	0.72	0.71	-0.04	1	insignificant			0.78	0.6	0.58	0.84	0.6	0.81	-0.1	1
705361	NSC_scaffold_contig596-571c	304868	304869		0.78	0.81	0.85	0.91	0.98	0.92	-0.13	0.01563	hypomethylated		+	CpG	ID=NSC_00821;Name=minichromosome maintenance protein 2;Alias=63939;Length=865;GO=C:cytosol| P:DNA unwinding involved in replication| F:DNA binding| F:ATP binding| P:DNA replication initiation| P:regulation of cell proliferation| F:DNAdependent ATPase activity| P:regulation of root meristem growth| C:nucleus| P:embryonic development;EC=;ipr=IPR001208| IPR008045| IPR012340| IPR016027| G3DSA:3.30.16…	NSC_00821	ko:K02540	742.6	1201.4	0	DNA replication licensing factor MCM2 [EC:3.6.4.12]	path:map03030	MCM2; DNA replication licensing factor MCM2 [EC:3.6.4.12]	DNA replication					0.88	0.86	0.95	0.85	0.95	0.88	0	1	insignificant			0.93	0.87	0.75	0.95	0.85	0.92	-0.06	1
283770	NSC_scaffold_contig595	593609	593610		0.84	0.78	0.73	0.9	0.93	0.91	-0.13	0.01565	hypomethylated		+	CpG	ID=NSC_02742;Name=protein;Alias=15617;Length=539;GO=F:ion transmembrane transporter activity| P:transmembrane transport| P:ion transport| F:amine transmembrane transporter activity| P:monoamine transport| C:integral to membrane;EC=;ipr=IPR011701| IPR016196| IPR020846| G3DSA:1.20.1250.20 (GENE3D)| PTHR24064 (PANTHER)| seg (SEG)| SignalP-NN(euk) (SIGNALP)| tmhmm (TMHMM);Note=protein;	NSC_02742	ko:K08202	543.97	292.7	1.8e-87	MFS transporter OCT family solute carrier family 22 (organic cation transporter) member 4/5	path:map05231	SLC22A4_5, OCTN; MFS transporter, OCT family, solute carrier family 22 (organic cation transporter), member 4/5	Choline metabolism in cancer					0.77	0.81	0.92	0.81	0.85	0.81	0.01	1	insignificant			0.92	0.81	0.78	0.81	0.88	0.8	0	1
467724	NSC_scaffold_contig599	517752	517753		0.41	0.37	0.42	0.47	0.55	0.55	-0.13	0.01574	hypomethylated		+	CpG	ID=NSC_00236;Name=purple acid phosphatase isoform a;Alias=20821;Length=659;GO=F:acid phosphatase activity| F:metal ion binding;EC=;ipr=IPR004843| IPR008963| IPR015914| G3DSA:3.60.21.10 (GENE3D)| PTHR22953 (PANTHER)| PF14008 (PFAM)| seg (SEG)| SignalP-NN(euk) (SIGNALP)| SSF56300 (SUPERFAMILY);Note=purple acid phosphatase isoform a;	NSC_00236	ko:K14379	106.7	37.6	5.5e-10	tartrate-resistant acid phosphatase type 5 [EC:3.1.3.2]	path:map00740	ACP5; tartrate-resistant acid phosphatase type 5 [EC:3.1.3.2]	Riboflavin metabolism					0.54	0.55	0.55	0.6	0.47	0.35	0.08	1	insignificant			0.53	0.56	0.42	0.4	0.46	0.58	0.03	1
467724	NSC_scaffold_contig599	517752	517753		0.41	0.37	0.42	0.47	0.55	0.55	-0.13	0.01574	hypomethylated		+	CpG	ID=NSC_00237_P;	NSC_00237	ko:K10841	654.93	423.6	8.2e-127	DNA excision repair protein ERCC-6	path:map03420	ERCC6, CSB, RAD26; DNA excision repair protein ERCC-6	Nucleotide excision repair					0.54	0.55	0.55	0.6	0.47	0.35	0.08	1	insignificant			0.53	0.56	0.42	0.4	0.46	0.58	0.03	1
572753	NSC_scaffold_contig579-589	207303	207304		0.76	0.72	0.78	0.83	0.88	0.92	-0.13	0.01591	hypomethylated		+	CpG	ID=NSC_03676;Name=protein arginine methyltransferase;Alias=58507;Length=1015;GO=C:cytoplasm| P:protein amino acid methylation| F:protein methyltransferase activity| F:protein binding;EC=;ipr=IPR010456| IPR011990| IPR019734| G3DSA:2.70.160.11 (GENE3D)| G3DSA:3.40.50.150 (GENE3D)| PTHR11006 (PANTHER)| PTHR11006:SF5 (PANTHER)| seg (SEG)| SSF48452 (SUPERFAMILY)| SSF53335 (SUPERFAMILY);Note=protein ar…	NSC_03676	ko:K11434	436.2	105.1	1.9e-30	type I protein arginine methyltransferase [EC:2.1.1.319]	path:map04068	PRMT1; type I protein arginine methyltransferase [EC:2.1.1.319]	FoxO signaling pathway					0.8	0.82	0.92	0.87	0.87	0.83	-0.01	1	insignificant			0.88	0.84	0.81	0.84	0.8	0.86	0.01	1
308393	NSC_scaffold_contig597	172724	172725		0.62	0.66	0.66	0.79	0.81	0.72	-0.13	0.01622	hypomethylated		+	CpG	ID=NSC_01998;Name=asparagine synthetase;Alias=44993;Length=522;GO=C:cytosol| F:binding| C:plasmodesma| F:aspartateammonia ligase activity| P:glutamine metabolic process| P:hyperosmotic salinity response| P:asparagine biosynthetic process| F:asparagine synthase (glutaminehydrolyzing) activity;EC=EC:6.3.1.1| EC:6.3.5.4;ipr=IPR001962| IPR006426| IPR014729| IPR017932| G3DSA:3.60.20.10 (GENE3D)| PTHR1…	NSC_01998	ko:K01953	86.23	340.8	7.7e-102	asparagine synthase (glutamine-hydrolysing) [EC:6.3.5.4]	path:map00250	asnB, ASNS; asparagine synthase (glutamine-hydrolysing) [EC:6.3.5.4]	Alanine, aspartate and glutamate metabolism					0.76	0.73	0.65	0.76	0.82	0.69	-0.04	1	insignificant			0.81	0.74	0.69	0.72	0.72	0.63	0.06	1
58139	NSC_scaffold_contig578	11103	11104		0.08	0.16	0.18	0.31	0.26	0.26	-0.13	0.01642	hypomethylated		+	CpG	ID=NSC_06064;Name=dna topoisomerase iii;Alias=50183;Length=861;GO=P:DNA unwinding involved in replication| F:DNA topoisomerase type I activity| P:DNA topological change| C:plastid| C:chromosome;EC=EC:5.99.1.2;ipr=IPR000380| IPR003601| IPR003602| IPR006171| IPR013497| IPR013824| IPR013825| IPR023405| IPR023406| G3DSA:3.40.50.140 (GENE3D)| PTHR11390:SF17 (PANTHER)| seg (SEG);Note=dna topoisomerase …	NSC_06064	ko:K03165	611.9	868.2	2.2e-261	DNA topoisomerase III [EC:5.6.2.1]	path:map03440	TOP3; DNA topoisomerase III [EC:5.6.2.1]	Homologous recombination					0.25	0.19	0.24	0.13	0.16	0.2	0.06	1	insignificant			0.15	0.2	0.27	0.2	0.34	0.33	-0.08	1
345451	NSC_scaffold_contig597	870873	870874		0.73	0.74	0.77	0.85	0.84	0.94	-0.13	0.01664	hypomethylated		+	CpG	ID=NSC_02304;Name=---NA---;Alias=48064;Length=796;GO=F:protein binding;EC=;ipr=IPR003961| IPR013783| seg (SEG)| SignalP-NN(euk) (SIGNALP)| tmhmm (TMHMM)| SSF63825 (SUPERFAMILY);Note=---NA---;	NSC_02304	ko:K05695	2397.5	36.3	5.4e-10	receptor-type tyrosine-protein phosphatase F [EC:3.1.3.48]	path:map04514	PTPRF, LAR; receptor-type tyrosine-protein phosphatase F [EC:3.1.3.48]	Cell adhesion molecules (CAMs)					0.82	0.72	0.73	0.76	0.85	0.8	-0.05	1	insignificant			0.82	0.74	0.75	0.76	0.75	0.75	0.01	1
559750	NSC_scaffold_contig568-546-580	342937	342938		0.61	0.52	0.54	0.67	0.66	0.73	-0.13	0.01727	hypomethylated		+	CpG	ID=NSC_05243_P;	NSC_05243	ko:K11450	548.37	321.8	3.3e-96	lysine-specific histone demethylase 1A [EC:1.-.-.-]	path:map04714	KDM1A, AOF2, LSD1; [histone H3]-N6,N6-dimethyl-L-lysine4 FAD-dependent demethylase [EC:1.14.99.66]	Thermogenesis					0.43	0.58	0.53	0.66	0.52	0.42	-0.02	1	insignificant			0.53	0.52	0.66	0.59	0.47	0.5	0.05	1
662195	NSC_scaffold_contig593-552c	121057	121058		0.51	0.55	0.49	0.68	0.59	0.67	-0.13	0.01731	hypomethylated		+	CpG	ID=NSC_04253;Name=ribose phosphate pyrophosphokinase;Alias=41082;Length=404;GO=P:nucleotide biosynthetic process| F:kinase activity| C:plasmodesma| P:phosphorylation| F:ribose phosphate diphosphokinase activity| F:ATP binding| F:magnesium ion binding| P:nucleoside metabolic process| C:cytosol| C:plastid| C:mitochondrion;EC=EC:2.7.6.1;ipr=IPR000836| G3DSA:3.40.50.2020 (GENE3D)| PTHR10210 (PANTHER)…	NSC_04253	ko:K00948	56.4	105.3	1.4e-30	ribose-phosphate pyrophosphokinase [EC:2.7.6.1]	path:map00030	PRPS, prsA; ribose-phosphate pyrophosphokinase [EC:2.7.6.1]	Pentose phosphate pathway					0.52	0.58	0.48	0.65	0.65	0.58	-0.1	1	insignificant			0.71	0.48	0.61	0.54	0.69	0.62	-0.02	1
662195	NSC_scaffold_contig593-552c	121057	121058		0.51	0.55	0.49	0.68	0.59	0.67	-0.13	0.01731	hypomethylated		+	CpG	ID=NSC_04254_T;	NSC_04254	ko:K04711	143.47	13.1	0.019	dihydroceramidase [EC:3.5.1.-]	path:map00600	ACER3, YDC1; dihydroceramidase [EC:3.5.1.-]	Sphingolipid metabolism					0.52	0.58	0.48	0.65	0.65	0.58	-0.1	1	insignificant			0.71	0.48	0.61	0.54	0.69	0.62	-0.02	1
509405	NSC_scaffold_contig599	1319579	1319580		0.67	0.58	0.59	0.78	0.73	0.72	-0.13	0.01746	hypomethylated		+	CpG	ID=NSC_00603;Name=heat repeat-containing protein;Alias=24359;Length=1989;GO=F:binding;EC=;ipr=IPR011989| IPR016024| PTHR21663 (PANTHER)| seg (SEG);Note=heat repeat-containing protein;	NSC_00603	ko:K05384	316.07	9.7	0.15	bilin biosynthesis protein	path:map00196	cpeU, mpeU; bilin biosynthesis protein	Photosynthesis - antenna proteins					0.57	0.67	0.79	0.78	0.62	0.56	0.02	1	insignificant			0.76	0.69	0.73	0.61	0.74	0.66	0.05	1
33549	NSC_scaffold_contig572	144522	144523		0.77	0.67	0.73	0.88	0.82	0.86	-0.13	0.01786	hypomethylated		+	CpG	ID=NSC_06456;Name=lactation elevated protein 1-like;Alias=39864;Length=595;GO=F:ATP binding;EC=;ipr=IPR005654| coil (COIL)| G3DSA:3.40.50.300 (GENE3D)| SSF52540 (SUPERFAMILY);Note=lactation elevated protein 1-like;	NSC_06456	ko:K14575	822.4	14.4	0.0038	AAA family ATPase	path:map03008	AFG2, DRG1, SPATA5; AAA family ATPase	Ribosome biogenesis in eukaryotes					0.67	0.79	0.86	0.9	0.78	0.84	-0.07	1	insignificant			0.85	0.63	0.83	0.87	0.83	0.77	-0.05	1
615166	NSC_scaffold_contig587-553c	316057	316058		0.64	0.64	0.73	0.79	0.81	0.79	-0.13	0.01797	hypomethylated		+	CpG	ID=NSC_05050;Name=l-aspartate oxidase;Alias=62671;Length=619;GO=P:NAD biosynthetic process| C:chloroplast| F:electron carrier activity| P:oxidation reduction| F:Laspartate oxidase activity;EC=;ipr=IPR003953| IPR005288| IPR013027| IPR015939| G3DSA:3.50.50.60 (GENE3D)| G3DSA:3.90.700.10 (GENE3D)| PTHR11632 (PANTHER)| PTHR11632:SF6 (PANTHER)| seg (SEG)| tmhmm (TMHMM)| SSF51905 (SUPERFAMILY)| SSF5642…	NSC_05050	ko:K00278	492.43	673.6	5.7e-203	L-aspartate oxidase [EC:1.4.3.16]	path:map00250	nadB; L-aspartate oxidase [EC:1.4.3.16]	Alanine, aspartate and glutamate metabolism					0.75	0.71	0.7	0.67	0.77	0.73	-0.01	1	insignificant			0.78	0.72	0.73	0.75	0.8	0.78	-0.04	1
413703	NSC_scaffold_contig598	894729	894730		0.56	0.52	0.59	0.71	0.71	0.63	-0.13	0.01811	hypomethylated		+	CpG	ID=NSC_01696;Name=diacylglycerol acyltransferase;Alias=55028;Length=754;GO=F:transferase activity;EC=;ipr=IPR007130| seg (SEG)| SignalP-NN(euk) (SIGNALP)| tmhmm (TMHMM);Note=diacylglycerol acyltransferase;	NSC_01696	ko:K22848	268.77	226.6	1.8e-67	diacylglycerol O-acyltransferase 2 plant [EC:2.3.1.20]	path:map00561	DGAT2; diacylglycerol O-acyltransferase 2, plant [EC:2.3.1.20]	Glycerolipid metabolism					0.66	0.45	0.44	0.73	0.69	0.45	-0.11	0.3875	insignificant			0.53	0.59	0.67	0.59	0.58	0.54	0.02	1
446893	NSC_scaffold_contig599	131477	131478		0.69	0.7	0.65	0.77	0.78	0.87	-0.13	0.01832	hypomethylated		+	CpG	ID=NSC_00045_T;	NSC_00045	ko:K08139	407.77	131.4	1.2e-38	MFS transporter SP family sugar:H+ symporter	path:map04113	HXT; MFS transporter, SP family, sugar:H+ symporter	Meiosis - yeast					0.82	0.67	0.85	0.69	0.78	0.73	0.05	1	insignificant			0.8	0.72	0.63	0.77	0.7	0.78	-0.03	1
446893	NSC_scaffold_contig599	131477	131478		0.69	0.7	0.65	0.77	0.78	0.87	-0.13	0.01832	hypomethylated		+	CpG	ID=NSC_00046;Name=protein impact-like;Alias=18978;Length=313;GO=F:protein binding;EC=;ipr=IPR001498| IPR006575| IPR016135| IPR020568| IPR020569| IPR023582| seg (SEG);Note=protein impact-like;	NSC_00046													0.82	0.67	0.85	0.69	0.78	0.73	0.05	1	insignificant			0.8	0.72	0.63	0.77	0.7	0.78	-0.03	1
575560	NSC_scaffold_contig579-589	261666	261667		0.83	0.73	0.83	0.94	0.92	0.91	-0.13	0.01844	hypomethylated		+	CpG	ID=NSC_03705;Name=protein phosphatase;Alias=58551;Length=724;GO=F:protein serine/threonine phosphatase activity| P:protein amino acid dephosphorylation| C:protein serine/threonine phosphatase complex;EC=;ipr=IPR000222| IPR001932| IPR015655| seg (SEG);Note=protein phosphatase;	NSC_03705	ko:K10147	178.8	126.2	6.8e-37	protein phosphatase 1D [EC:3.1.3.16]	path:map04115	PPM1D, WIP1; protein phosphatase 1D [EC:3.1.3.16]	p53 signaling pathway					0.83	0.87	0.9	0.88	0.96	0.91	-0.05	1	insignificant			0.89	0.88	0.92	0.85	0.95	0.85	0.01	1
352862	NSC_scaffold_contig597	1006051	1006052		0.86	0.75	0.81	0.93	0.92	0.96	-0.13	0.01905	hypomethylated		+	CpG	ID=NSC_02370;Name=protein;Alias=48963;Length=1808;GO=F:protein binding| F:zinc ion binding;EC=;ipr=IPR001841| IPR011989| IPR013083| IPR016024| IPR016135| PTHR12389 (PANTHER)| PF11793 (PFAM)| seg (SEG)| SSF57850 (SUPERFAMILY);Note=protein;	NSC_02370	ko:K10606	76.57	25.2	3.6e-06	E3 ubiquitin-protein ligase FANCL [EC:2.3.2.27]	path:map03460	FANCL, PHF9; E3 ubiquitin-protein ligase FANCL [EC:2.3.2.27]	Fanconi anemia pathway					0.88	0.67	0.96	0.8	0.85	0.78	0.02	1	insignificant			0.95	0.87	0.76	0.86	0.9	0.95	-0.04	1
710912	NSC_scaffold_contig596-571c	410615	410616		0.78	0.69	0.7	0.89	0.82	0.84	-0.13	0.02021	hypomethylated		+	CpG	ID=NSC_00871;Name=pyruvate carboxylase;Alias=64576;Length=1238;GO=F:pyruvate carboxylase activity| P:gluconeogenesis| F:metal ion binding| F:DNA binding| F:ATP binding| F:biotin carboxylase activity| P:regulation of transcription| DNAdependent;EC=EC:6.4.1.1| EC:6.3.4.14;ipr=IPR000089| IPR000891| IPR001882| IPR003379| IPR005479| IPR005481| IPR005482| IPR005930| IPR011053| IPR011054| IPR011761| IPR…	NSC_00871	ko:K01958	709.3	1724.4	0	pyruvate carboxylase [EC:6.4.1.1]	path:map00020	PC, pyc; pyruvate carboxylase [EC:6.4.1.1]	Citrate cycle (TCA cycle)					0.85	0.7	0.87	0.84	0.85	0.82	-0.03	1	insignificant			0.83	0.8	0.81	0.85	0.83	0.82	-0.02	1
247446	NSC_scaffold_contig594	661474	661475		0.74	0.69	0.77	0.88	0.8	0.88	-0.13	0.02062	hypomethylated		+	CpG	ID=NSC_03560;Name=bromodomain and wd repeat domain-containing protein;Alias=32642;Length=1428;GO=F:protein binding;EC=;ipr=IPR001487| IPR001680| IPR011044| IPR015943| IPR017986| IPR019775| coil (COIL)| PTHR16266 (PANTHER)| PTHR16266:SF18 (PANTHER)| seg (SEG);Note=bromodomain and wd repeat domain-containing protein;	NSC_03560	ko:K10260	426.43	116.2	6.6e-34	F-box and WD-40 domain protein 7	path:map04120	FBXW7, SEL10; F-box and WD-40 domain protein 7	Ubiquitin mediated proteolysis					0.81	0.8	0.85	0.78	0.76	0.84	0.03	1	insignificant			0.84	0.84	0.74	0.82	0.86	0.81	-0.02	1
147746	NSC_scaffold_contig586	30355	30356		0.67	0.72	0.75	0.81	0.9	0.82	-0.13	0.02205	hypomethylated		+	CpG	ID=NSC_05430;Name=protein;Alias=16964;Length=153;GO=F:ribonuclease activity| F:RNA binding;EC=;ipr=seg (SEG)| tmhmm (TMHMM);Note=protein;	NSC_05430													0.96	0.73	0.96	0.85	1	0.9	-0.03	1	insignificant			0.93	0.84	0.76	0.92	0.86	0.85	-0.03	1
147746	NSC_scaffold_contig586	30355	30356		0.67	0.72	0.75	0.81	0.9	0.82	-0.13	0.02205	hypomethylated		+	CpG	ID=NSC_05431_P;	NSC_05431	ko:K06949	85.4	297.5	3.6e-89	ribosome biogenesis GTPase / thiamine phosphate phosphatase [EC:3.6.1.- 3.1.3.100]	path:map00730	rsgA, engC; ribosome biogenesis GTPase / thiamine phosphate phosphatase [EC:3.6.1.- 3.1.3.100]	Thiamine metabolism					0.96	0.73	0.96	0.85	1	0.9	-0.03	1	insignificant			0.93	0.84	0.76	0.92	0.86	0.85	-0.03	1
340461	NSC_scaffold_contig597	775863	775864		0.24	0.18	0.2	0.35	0.28	0.39	-0.13	0.02239	hypomethylated		+	CpG	ID=NSC_02261;Name=protein;Alias=47610;Length=1068;GO=F:zinc ion binding;EC=;ipr=seg (SEG)| tmhmm (TMHMM);Note=protein;	NSC_02261													0.46	0.37	0.16	0.26	0.27	0.3	0.05	1	insignificant			0.16	0.27	0.31	0.41	0.38	0.27	-0.11	0.162
254315	NSC_scaffold_contig595	70464	70465		0.38	0.33	0.27	0.49	0.43	0.45	-0.13	0.0243	hypomethylated		+	CpG	ID=NSC_02509;Name=hypothetical protein CHLNCDRAFT_141953 [Chlorella variabilis];Alias=12956;Length=248;GO=F:DNA binding;EC=;ipr=no IPS match;Note=hypothetical protein CHLNCDRAFT_141953 [Chlorella variabilis];	NSC_02509													0.14	0.33	0.24	0.51	0.42	0.31	-0.17	0.1008	insignificant			0.23	0.35	0.36	0.31	0.39	0.43	-0.06	1
254315	NSC_scaffold_contig595	70464	70465		0.38	0.33	0.27	0.49	0.43	0.45	-0.13	0.0243	hypomethylated		+	CpG	ID=NSC_02510_P;	NSC_02510	ko:K19774	171.87	13.5	0.0099	homeobox domain-containing protein	path:map04212	DVE1; homeobox domain-containing protein	Longevity regulating pathway - worm					0.14	0.33	0.24	0.51	0.42	0.31	-0.17	0.1008	insignificant			0.23	0.35	0.36	0.31	0.39	0.43	-0.06	1
285649	NSC_scaffold_contig595	629512	629513		0.54	0.44	0.44	0.57	0.61	0.61	-0.13	0.0243	hypomethylated		+	CpG	ID=NSC_02758;Name=component of cytosolic 80s ribosome and 40s small subunit;Alias=15489;Length=1613;GO=P:mitotic spindle elongation| P:translation| P:response to antibiotic| F:rRNA binding| F:structural constituent of ribosome| P:centrosome duplication| C:cytosolic small ribosomal subunit| F:ubiquitinprotein ligase activity| P:protein ubiquitination during ubiquitindependent protein catabolic pro…	NSC_02758	ko:K10587	595.07	513.9	3.6e-154	ubiquitin-protein ligase E3 A [EC:2.3.2.26]	path:map04120	UBE3A, E6AP; ubiquitin-protein ligase E3 A [EC:2.3.2.26]	Ubiquitin mediated proteolysis					0.45	0.44	0.65	0.59	0.46	0.54	-0.02	1	insignificant			0.5	0.62	0.46	0.51	0.41	0.56	0.04	1
557540	NSC_scaffold_contig568-546-580	299230	299231		0.68	0.68	0.77	0.8	0.88	0.84	-0.13	0.02431	hypomethylated		+	CpG	ID=NSC_05222;Name=hypothetical protein COCSUDRAFT_63386 [Coccomyxa subellipsoidea C-169];Alias=29504;Length=267;GO=;EC=;ipr=seg (SEG)| SignalP-NN(euk) (SIGNALP);Note=hypothetical protein COCSUDRAFT_63386 [Coccomyxa subellipsoidea C-169];	NSC_05222	ko:K01237	744.3	10.3	0.075	myrosinase [EC:3.2.1.147]	path:map00380	E3.2.1.147; myrosinase [EC:3.2.1.147]	Tryptophan metabolism					0.96	0.77	0.73	0.77	0.87	0.77	0.02	1	insignificant			0.81	0.83	0.73	0.87	0.9	0.88	-0.1	1
725039	NSC_scaffold_contig596-571c	697726	697727		0.84	0.73	0.82	0.9	0.96	0.94	-0.13	0.0248	hypomethylated		+	CpG	ID=NSC_00979;Name=---NA---;Alias=66116;Length=249;GO=;EC=;ipr=no IPS match;Note=---NA---;	NSC_00979													0.89	0.78	0.76	0.93	0.95	0.88	-0.11	0.06875	insignificant			1	0.86	0.82	0.87	0.98	0.93	-0.03	1
397699	NSC_scaffold_contig598	614145	614146		0.82	0.73	0.83	0.92	0.89	0.96	-0.13	0.02534	hypomethylated		+	CpG	ID=NSC_01580_T;	NSC_01580	ko:K08911	313.8	297.2	3.2e-89	light-harvesting complex I chlorophyll a/b binding protein 5	path:map00196	LHCA5; light-harvesting complex I chlorophyll a/b binding protein 5	Photosynthesis - antenna proteins					0.8	0.74	0.83	0.81	0.95	0.87	-0.09	1	insignificant			0.87	0.88	0.87	0.88	0.92	0.78	0.01	1
397699	NSC_scaffold_contig598	614145	614146		0.82	0.73	0.83	0.92	0.89	0.96	-0.13	0.02534	hypomethylated		+	CpG	ID=NSC_01581;Name=fructose-6-phosphate aldolase;Alias=53814;Length=321;GO=P:carbohydrate metabolic process| F:catalytic activity;EC=;ipr=IPR001585| IPR013785| seg (SEG)| SSF51569 (SUPERFAMILY);Note=fructose-6-phosphate aldolase;	NSC_01581	ko:K00616	138.43	134.4	3.1e-39	transaldolase [EC:2.2.1.2]	path:map00030	E2.2.1.2, talA, talB; transaldolase [EC:2.2.1.2]	Pentose phosphate pathway					0.8	0.74	0.83	0.81	0.95	0.87	-0.09	1	insignificant			0.87	0.88	0.87	0.88	0.92	0.78	0.01	1
211515	NSC_scaffold_contig590	502697	502698		0.78	0.73	0.68	0.82	0.9	0.86	-0.13	0.02585	hypomethylated		+	CpG	ID=NSC_04710;Name=hypothetical protein CHLNCDRAFT_135579 [Chlorella variabilis];Alias=36489;Length=1171;GO=;EC=;ipr=seg (SEG);Note=hypothetical protein CHLNCDRAFT_135579 [Chlorella variabilis];	NSC_04710													0.69	0.73	0.72	0.74	0.61	0.8	0	1	insignificant			0.71	0.8	0.78	0.65	0.77	0.7	0.06	1
211515	NSC_scaffold_contig590	502697	502698		0.78	0.73	0.68	0.82	0.9	0.86	-0.13	0.02585	hypomethylated		+	CpG	ID=NSC_04711;Name=fact complex subunit ssrp1;Alias=36531;Length=664;GO=P:cellular process| P:vegetative to reproductive phase transition of meristem| C:nuclear euchromatin| C:FACT complex| P:metabolic process| F:DNA binding| F:protein binding;EC=;ipr=IPR000969| IPR009071| IPR013719| IPR024954| coil (COIL)| PTHR13711 (PANTHER)| PTHR13711:SF59 (PANTHER)| seg (SEG)| SSF50729 (SUPERFAMILY);Note=fact …	NSC_04711	ko:K10802	281.4	94.8	2.7e-27	high mobility group protein B1	path:map03410	HMGB1; high mobility group protein B1	Base excision repair					0.69	0.73	0.72	0.74	0.61	0.8	0	1	insignificant			0.71	0.8	0.78	0.65	0.77	0.7	0.06	1
105302	NSC_scaffold_contig583	135004	135005		0.78	0.73	0.85	0.9	0.93	0.9	-0.13	0.02586	hypomethylated		+	CpG	ID=NSC_05761;Name=protein;Alias=6580;Length=428;GO=F:molecular_function| P:biological_process| C:cellular_component;EC=;ipr=IPR003788| G3DSA:3.40.50.150 (GENE3D)| PTHR12049:SF5 (PANTHER)| SSF53335 (SUPERFAMILY);Note=protein;	NSC_05761	ko:K18164	76.53	63.4	5.9e-18	NADH dehydrogenase [ubiquinone] 1 alpha subcomplex assembly factor 7	path:map04714	NDUFAF7; NADH dehydrogenase [ubiquinone] 1 alpha subcomplex assembly factor 7	Thermogenesis					0.71	0.81	0.84	0.8	0.9	0.86	-0.07	1	insignificant			0.8	0.84	0.77	0.82	0.81	0.82	-0.01	1
689332	NSC_scaffold_contig593-552c	628445	628446		0.85	0.75	0.82	0.97	0.94	0.89	-0.13	0.02654	hypomethylated		+	CpG	ID=NSC_04487;Name=---NA---;Alias=43129;Length=204;GO=;EC=;ipr=seg (SEG);Note=---NA---;	NSC_04487													0.87	0.92	0.85	0.93	0.89	0.8	0.01	1	insignificant			0.9	0.82	0.86	0.94	0.92	0.92	-0.07	1
689332	NSC_scaffold_contig593-552c	628445	628446		0.85	0.75	0.82	0.97	0.94	0.89	-0.13	0.02654	hypomethylated		+	CpG	ID=NSC_04488;Name=protein;Alias=43194;Length=593;GO=F:hydrolase activity;EC=;ipr=IPR000407| seg (SEG)| SignalP-NN(euk) (SIGNALP)| tmhmm (TMHMM);Note=protein;	NSC_04488	ko:K01510	384.7	297.3	6e-89	apyrase [EC:3.6.1.5]	path:map00230	ENTPD1_3_8, CD39; apyrase [EC:3.6.1.5]	Purine metabolism					0.87	0.92	0.85	0.93	0.89	0.8	0.01	1	insignificant			0.9	0.82	0.86	0.94	0.92	0.92	-0.07	1
66090	NSC_scaffold_contig578	163274	163275		0.83	0.74	0.85	0.91	0.97	0.93	-0.13	0.02683	hypomethylated		+	CpG	ID=NSC_06137;Name=glycoside hydrolase family 47 protein;Alias=50498;Length=1428;GO=F:mannosidase activity| C:mitochondrion| F:calcium ion binding| C:membrane| P:RNA splicing| C:spliceosomal complex;EC=;ipr=IPR001382| IPR003648| IPR004098| IPR014906| coil (COIL)| PTHR11742:SF19 (PANTHER)| seg (SEG)| SignalP-NN(euk) (SIGNALP)| tmhmm (TMHMM);Note=glycoside hydrolase family 47 protein;	NSC_06137	ko:K10086	654.23	551.6	1.2e-165	ER degradation enhancer mannosidase alpha-like 3	path:map04141	EDEM3; ER degradation enhancer, mannosidase alpha-like 3	Protein processing in endoplasmic reticulum					0.83	0.81	0.84	1	0.94	0.89	-0.12	0.02216	hypomethylated			0.94	0.92	0.82	0.91	0.89	0.92	-0.02	1
197535	NSC_scaffold_contig590	250267	250268		0.63	0.61	0.6	0.67	0.79	0.78	-0.13	0.02684	hypomethylated		+	CpG	ID=NSC_04594;Name=abc transporter family protein;Alias=35106;Length=1246;GO=F:calcium ion binding| F:ATP binding| F:ATPase activity| C:membrane;EC=;ipr=IPR002048| IPR003439| IPR003593| IPR011992| IPR013525| IPR018247| IPR018249| G3DSA:3.40.50.300 (GENE3D)| PTHR19241 (PANTHER)| seg (SEG)| SignalP-NN(euk) (SIGNALP)| tmhmm (TMHMM)| SSF47473 (SUPERFAMILY)| SSF52540 (SUPERFAMILY);Note=abc transporter …	NSC_04594	ko:K05681	568.17	324.2	6.1e-97	ATP-binding cassette subfamily G (WHITE) member 2	path:map01523	ABCG2, CD338; ATP-binding cassette, subfamily G (WHITE), member 2	Antifolate resistance					0.65	0.72	0.64	0.71	0.7	0.68	-0.03	1	insignificant			0.6	0.68	0.63	0.72	0.66	0.71	-0.06	1
497715	NSC_scaffold_contig599	1085398	1085399		0.84	0.78	0.88	0.92	0.95	1	-0.13	0.02689	hypomethylated		+	CpG	ID=NSC_00497;Name=poly polymerase-like;Alias=23599;Length=565;GO=P:RNA polyadenylation| F:protein binding| C:nucleus| F:RNA binding| F:polynucleotide adenylyltransferase activity;EC=EC:2.7.7.0;ipr=IPR002934| IPR007010| IPR007012| IPR011068| IPR014492| G3DSA:1.10.1410.10 (GENE3D)| PTHR10682 (PANTHER)| PTHR10682:SF5 (PANTHER)| seg (SEG)| SSF81301 (SUPERFAMILY)| SSF81631 (SUPERFAMILY);Note=poly poly…	NSC_00497	ko:K14376	71.57	617.3	7.7e-186	poly(A) polymerase [EC:2.7.7.19]	path:map03015	PAP; poly(A) polymerase [EC:2.7.7.19]	mRNA surveillance pathway					0.91	0.89	0.84	0.92	1	0.88	-0.06	1	insignificant			0.85	0.8	0.96	0.94	0.9	0.95	-0.06	1
58004	NSC_scaffold_contig578	8384	8385		0.76	0.68	0.77	0.82	0.92	0.87	-0.13	0.02828	hypomethylated		+	CpG	ID=NSC_06061;Name=d111 g-patch domain-containing protein;Alias=50230;Length=423;GO=F:nucleic acid binding| C:intracellular;EC=;ipr=IPR000467| coil (COIL)| PTHR23149 (PANTHER)| PTHR23149:SF1 (PANTHER)| seg (SEG);Note=d111 g-patch domain-containing protein;	NSC_06061	ko:K12840	126.5	32	3.5e-08	splicing factor 45	path:map03040	RBM17, SPF45; splicing factor 45	Spliceosome					0.77	0.75	0.88	0.75	0.78	0.78	0.03	1	insignificant			0.81	0.82	0.73	0.84	0.81	0.7	0	1
727498	NSC_scaffold_contig596-571c	753158	753159		0.85	0.73	0.81	0.93	0.94	0.9	-0.13	0.02842	hypomethylated		+	CpG	ID=NSC_01009;Name=structural maintenance of chromosomes protein 1a;Alias=65839;Length=1251;GO=P:cell cycle checkpoint| P:DNA damage response| signal transduction| C:meiotic cohesin complex| C:chloroplast| C:nucleolus| F:protein heterodimerization activity| C:kinetochore| P:RNA splicing| P:mitotic sister chromatid segregation| P:response to radiation| F:chromatin binding| P:sister chromatid cohesi…	NSC_01009	ko:K06636	591.4	1176.6	0	structural maintenance of chromosome 1	path:map04110	SMC1; structural maintenance of chromosome 1	Cell cycle					0.79	0.79	0.9	0.82	0.86	0.84	-0.01	1	insignificant			0.82	0.83	0.8	0.92	0.85	0.78	-0.03	1
586600	NSC_scaffold_contig579-589	483396	483397		0.78	0.69	0.77	0.85	0.85	0.93	-0.13	0.02897	hypomethylated		+	CpG	ID=NSC_03787;Name=4-coumarate- ligase-like protein;Alias=59040;Length=1122;GO=P:response to cadmium ion| C:plasmodesma| C:chloroplast stroma| C:cytosol| C:apoplast| F:catalytic activity| P:metabolic process| F:thiamin pyrophosphate binding| F:magnesium ion binding;EC=;ipr=IPR000873| IPR011766| IPR012000| IPR012001| IPR020845| IPR025110| coil (COIL)| G3DSA:2.30.38.10 (GENE3D)| G3DSA:3.30.300.30 (G…	NSC_03787	ko:K22133	387.43	650.4	7.1e-196	oxalate---CoA ligase [EC:6.2.1.8]	path:map00630	AAE3; oxalate---CoA ligase [EC:6.2.1.8]	Glyoxylate and dicarboxylate metabolism					0.85	0.84	0.89	0.83	0.84	0.87	0.01	1	insignificant			0.84	0.88	0.89	0.87	0.88	0.85	0	1
586600	NSC_scaffold_contig579-589	483396	483397		0.78	0.69	0.77	0.85	0.85	0.93	-0.13	0.02897	hypomethylated		+	CpG	ID=NSC_03788;Name=protein;Alias=59476;Length=396;GO=;EC=;ipr=seg (SEG);Note=protein;	NSC_03788	ko:K01647	335.47	13.9	0.0093	citrate synthase [EC:2.3.3.1]	path:map00020	CS, gltA; citrate synthase [EC:2.3.3.1]	Citrate cycle (TCA cycle)					0.85	0.84	0.89	0.83	0.84	0.87	0.01	1	insignificant			0.84	0.88	0.89	0.87	0.88	0.85	0	1
198718	NSC_scaffold_contig590	272128	272129		0.69	0.71	0.81	0.85	0.88	0.87	-0.13	0.02963	hypomethylated		+	CpG															0.71	0.76	0.82	0.79	0.8	0.82	-0.04	1	insignificant			0.81	0.7	0.81	0.8	0.79	0.75	0	1
665784	NSC_scaffold_contig593-552c	188233	188234		0.75	0.76	0.75	0.86	0.83	0.96	-0.13	0.03145	hypomethylated		+	CpG	ID=NSC_04287;Name=receptor tyrosine phosphatase type r2a;Alias=41461;Length=1717;GO=F:protein binding;EC=;ipr=IPR003961| IPR013783| seg (SEG)| SignalP-NN(euk) (SIGNALP);Note=receptor tyrosine phosphatase type r2a;	NSC_04287	ko:K05717	561.37	68.2	6.4e-20	fibronectin 1	path:map04151	FN1; fibronectin 1	PI3K-Akt signaling pathway					0.82	0.77	0.78	0.8	0.78	0.76	0.01	1	insignificant			0.84	0.81	0.84	0.85	0.79	0.88	-0.01	1
648202	NSC_scaffold_contig592-558c-549c-548c-566	505622	505623		0.58	0.46	0.49	0.65	0.66	0.6	-0.13	0.0316	hypomethylated		+	CpG	ID=NSC_04119;Name=protein;Alias=5125;Length=341;GO=P:protein amino acid phosphorylation| F:ATP binding| C:cytosol| F:protein serine/threonine kinase activity| F:protein tyrosine kinase activity;EC=EC:2.7.11.0;ipr=IPR000719| IPR002290| IPR008271| IPR011009| IPR017441| IPR020635| G3DSA:1.10.510.10 (GENE3D)| G3DSA:3.30.200.20 (GENE3D)| PTHR24054 (PANTHER)| PTHR24054:SF37 (PANTHER)| seg (SEG);Note=pr…	NSC_04119	ko:K03097	209.17	617.1	2.4e-186	casein kinase II subunit alpha [EC:2.7.11.1]	path:map03008	CSNK2A; casein kinase II subunit alpha [EC:2.7.11.1]	Ribosome biogenesis in eukaryotes					0.65	0.69	0.63	0.54	0.6	0.6	0.08	1	insignificant			0.68	0.57	0.57	0.58	0.55	0.63	0.02	1
648202	NSC_scaffold_contig592-558c-549c-548c-566	505622	505623		0.58	0.46	0.49	0.65	0.66	0.6	-0.13	0.0316	hypomethylated		+	CpG	ID=NSC_04120;Name=delayed flowering1;Alias=5545;Length=402;GO=F:transcription factor activity| F:sequencespecific DNA binding| F:protein dimerization activity;EC=;ipr=IPR004827| IPR011616| coil (COIL)| G3DSA:1.20.5.170 (GENE3D)| PTHR22952 (PANTHER)| seg (SEG);Note=delayed flowering1;	NSC_04120	ko:K14432	93.8	63.4	1.2e-17	ABA responsive element binding factor	path:map04075	ABF; ABA responsive element binding factor	Plant hormone signal transduction					0.65	0.69	0.63	0.54	0.6	0.6	0.08	1	insignificant			0.68	0.57	0.57	0.58	0.55	0.63	0.02	1
134228	NSC_scaffold_contig585	39103	39104		0.57	0.57	0.58	0.69	0.78	0.64	-0.13	0.03203	hypomethylated		+	CpG	ID=NSC_05948;Name=nadh ubiquinone oxidoreductase b22-like subunit;Alias=25705;Length=105;GO=P:carbohydrate metabolic process| C:respiratory chain complex I| P:photorespiration| C:vacuolar membrane| C:mitochondrial membrane;EC=;ipr=IPR008011| PTHR12868 (PANTHER);Note=nadh ubiquinone oxidoreductase b22-like subunit;	NSC_05948	ko:K03965	53.27	119	5.7e-35	NADH dehydrogenase (ubiquinone) 1 beta subcomplex subunit 9	path:map00190	NDUFB9; NADH dehydrogenase (ubiquinone) 1 beta subcomplex subunit 9	Oxidative phosphorylation					0.55	0.41	0.4	0.44	0.66	0.63	-0.12	0.2124	insignificant			0.52	0.54	0.49	0.59	0.43	0.61	-0.03	1
134228	NSC_scaffold_contig585	39103	39104		0.57	0.57	0.58	0.69	0.78	0.64	-0.13	0.03203	hypomethylated		+	CpG	ID=NSC_05949;Name=glutaredoxin 3-like;Alias=25674;Length=197;GO=P:regulation of cellular process| F:electron carrier activity| F:protein disulfide oxidoreductase activity| P:cell redox homeostasis;EC=;ipr=IPR002109| IPR004480| IPR012336| IPR013766| PTHR10293:SF17 (PANTHER);Note=glutaredoxin 3-like;	NSC_05949	ko:K03671	104.63	49.3	1.8e-13	thioredoxin 1	path:map04621	trxA; thioredoxin 1	NOD-like receptor signaling pathway					0.55	0.41	0.4	0.44	0.66	0.63	-0.12	0.2124	insignificant			0.52	0.54	0.49	0.59	0.43	0.61	-0.03	1
788337	NSC_scaffold_ontig562c-575-591	440785	440786		0.88	0.75	0.84	0.92	0.96	0.97	-0.13	0.03243	hypomethylated		+	CpG	ID=NSC_03092;Name=fo synthase;Alias=10533;Length=871;GO=F:transferase activity| F:ironsulfur cluster binding| P:coenzyme biosynthetic process;EC=;ipr=IPR006638| IPR007197| IPR013785| IPR019939| IPR019940| IPR020050| MF_01612 (HAMAP)| PTHR22976 (PANTHER)| PTHR22976:SF4 (PANTHER)| seg (SEG)| SSF102114 (SUPERFAMILY);Note=fo synthase;	NSC_03092	ko:K11779	532.23	1045.6	0	FO synthase [EC:2.5.1.147 4.3.1.32]	path:map00680	fbiC; FO synthase [EC:2.5.1.147 4.3.1.32]	Methane metabolism					0.89	0.85	0.98	0.91	0.89	0.91	0	1	insignificant			0.91	0.86	0.8	0.91	0.91	0.84	-0.03	1
100336	NSC_scaffold_contig583	34646	34647		0.8	0.74	0.86	0.92	0.91	0.97	-0.13	0.03278	hypomethylated		+	CpG	ID=NSC_05713_T;	NSC_05713	ko:K08658	57.97	15.1	0.0053	prenyl protein peptidase [EC:3.4.22.-]	path:map00900	RCE1, FACE2; prenyl protein peptidase [EC:3.4.22.-]	Terpenoid backbone biosynthesis					0.79	0.88	0.91	0.91	0.93	0.93	-0.06	1	insignificant			0.86	0.88	0.88	0.9	0.89	0.9	-0.03	1
100336	NSC_scaffold_contig583	34646	34647		0.8	0.74	0.86	0.92	0.91	0.97	-0.13	0.03278	hypomethylated		+	CpG	ID=NSC_05714_P;	NSC_05714	ko:K02879	34.33	161.2	5.6e-48	large subunit ribosomal protein L17	path:map03010	RP-L17, MRPL17, rplQ; large subunit ribosomal protein L17	Ribosome					0.79	0.88	0.91	0.91	0.93	0.93	-0.06	1	insignificant			0.86	0.88	0.88	0.9	0.89	0.9	-0.03	1
256444	NSC_scaffold_contig595	109686	109687		0.65	0.68	0.74	0.87	0.82	0.77	-0.13	0.03415	hypomethylated		+	CpG	ID=NSC_02528_P;	NSC_02528	ko:K05864	340.97	37.3	6.7e-10	peptidyl-prolyl isomerase D [EC:5.2.1.8]	path:map04217	PPID, CYPD; peptidyl-prolyl isomerase D [EC:5.2.1.8]	Necroptosis					0.83	0.76	0.8	0.72	0.78	0.83	0.02	1	insignificant			0.83	0.84	0.78	0.89	0.87	0.82	-0.04	1
31741	NSC_scaffold_contig572	111578	111579		0.84	0.8	0.94	1	0.98	1	-0.13	0.0348	hypomethylated		+	CpG	ID=NSC_06438;Name=protein;Alias=39932;Length=121;GO=F:molecular_function| P:biological_process;EC=;ipr=coil (COIL);Note=protein;	NSC_06438	ko:K02109	42.47	15.4	0.0064	F-type H+-transporting ATPase subunit b	path:map00190	ATPF0B, atpF; F-type H+-transporting ATPase subunit b	Oxidative phosphorylation					0.95	0.92	0.97	0.98	0.95	0.93	0	1	insignificant			0.94	0.92	0.86	0.96	0.98	0.96	-0.06	1
31741	NSC_scaffold_contig572	111578	111579		0.84	0.8	0.94	1	0.98	1	-0.13	0.0348	hypomethylated		+	CpG	ID=NSC_06439;Name=---NA---;Alias=40044;Length=276;GO=;EC=;ipr=coil (COIL)| seg (SEG);Note=---NA---;	NSC_06439													0.95	0.92	0.97	0.98	0.95	0.93	0	1	insignificant			0.94	0.92	0.86	0.96	0.98	0.96	-0.06	1
65042	NSC_scaffold_contig578	141362	141363		0.33	0.29	0.42	0.45	0.47	0.5	-0.13	0.03581	hypomethylated		+	CpG	ID=NSC_06128;Name=40s ribosomal protein s14;Alias=50598;Length=149;GO=C:ribosome| F:structural constituent of ribosome| C:chloroplast| P:translation| F:rRNA binding;EC=;ipr=IPR001971| IPR018102| seg (SEG)| SSF53137 (SUPERFAMILY);Note=40s ribosomal protein s14;	NSC_06128	ko:K02955	212.63	288	4.5e-87	small subunit ribosomal protein S14e	path:map03010	RP-S14e, RPS14; small subunit ribosomal protein S14e	Ribosome					0.4	0.34	0.45	0.38	0.5	0.43	-0.04	1	insignificant			0.47	0.36	0.41	0.41	0.35	0.35	0.04	1
419716	NSC_scaffold_contig598	1011028	1011029		0.39	0.38	0.5	0.53	0.59	0.54	-0.13	0.03687	hypomethylated		+	CpG	ID=NSC_01752_T;	NSC_01752	ko:K14272	777.43	814.3	1.2e-245	glutamate--glyoxylate aminotransferase [EC:2.6.1.4 2.6.1.2 2.6.1.44]	path:map00220	GGAT; glutamate--glyoxylate aminotransferase [EC:2.6.1.4 2.6.1.2 2.6.1.44]	Arginine biosynthesis					0.32	0.47	0.48	0.47	0.45	0.45	-0.03	1	insignificant			0.44	0.49	0.33	0.49	0.62	0.62	-0.16	0.07432
419716	NSC_scaffold_contig598	1011028	1011029		0.39	0.38	0.5	0.53	0.59	0.54	-0.13	0.03687	hypomethylated		+	CpG	ID=NSC_01753;Name=protein;Alias=55800;Length=365;GO=P:folic acid and derivative biosynthetic process| F:methylenetetrahydrofolate dehydrogenase (NADP+) activity| F:methenyltetrahydrofolate cyclohydrolase activity| P:oxidation reduction| F:nucleotide binding;EC=EC:1.5.1.5| EC:3.5.4.9;ipr=IPR000672| IPR016040| IPR020630| IPR020631| IPR020867| coil (COIL)| G3DSA:3.40.192.10 (GENE3D)| PTHR10025 (PANT…	NSC_01753	ko:K00288	1349.57	410.4	4.8e-123	methylenetetrahydrofolate dehydrogenase (NADP+) / methenyltetrahydrofolate cyclohydrolase / formyltetrahydrofolate synthetase [EC:1.5.1.5 3.5.4.9 6.3.4.3]	path:map00670	MTHFD; methylenetetrahydrofolate dehydrogenase (NADP+) / methenyltetrahydrofolate cyclohydrolase / formyltetrahydrofolate synthetase [EC:1.5.1.5 3.5.4.9 6.3.4.3]	One carbon pool by folate					0.32	0.47	0.48	0.47	0.45	0.45	-0.03	1	insignificant			0.44	0.49	0.33	0.49	0.62	0.62	-0.16	0.07432
510737	NSC_scaffold_contig599	1344989	1344990		0.65	0.51	0.59	0.74	0.7	0.7	-0.13	0.03712	hypomethylated		+	CpG	ID=NSC_00611;Name=expressed protein [Chlorella variabilis];Alias=24535;Length=815;GO=F:binding;EC=;ipr=IPR011990| coil (COIL)| seg (SEG)| tmhmm (TMHMM)| SSF48452 (SUPERFAMILY);Note=expressed protein [Chlorella variabilis];	NSC_00611	ko:K06361	531.33	17.3	0.00074	response regulator aspartate phosphatase C [EC:3.1.-.-]	path:map02024	rapC; response regulator aspartate phosphatase C [EC:3.1.-.-]	Quorum sensing					0.55	0.62	0.55	0.64	0.66	0.65	-0.08	1	insignificant			0.59	0.56	0.56	0.6	0.61	0.55	-0.01	1
307213	NSC_scaffold_contig597	151520	151521		0.85	0.81	0.81	1	1	0.88	-0.13	0.03764	hypomethylated		+	CpG	ID=NSC_01987;Name=allophanate hydrolase;Alias=44831;Length=523;GO=F:ligase activity;EC=;ipr=IPR000120| IPR014085| IPR023631| seg (SEG);Note=allophanate hydrolase;	NSC_01987	ko:K01457	370.8	458.8	1e-137	allophanate hydrolase [EC:3.5.1.54]	path:map00220	atzF; allophanate hydrolase [EC:3.5.1.54]	Arginine biosynthesis					0.74	0.92	0.94	0.89	1	0.86	-0.05	1	insignificant			0.88	0.76	0.9	0.89	0.93	0.93	-0.07	1
307213	NSC_scaffold_contig597	151520	151521		0.85	0.81	0.81	1	1	0.88	-0.13	0.03764	hypomethylated		+	CpG	ID=NSC_01988_P;	NSC_01988	ko:K13412	372.43	285.9	2.4e-85	calcium-dependent protein kinase [EC:2.7.11.1]	path:map04626	CPK; calcium-dependent protein kinase [EC:2.7.11.1]	Plant-pathogen interaction					0.74	0.92	0.94	0.89	1	0.86	-0.05	1	insignificant			0.88	0.76	0.9	0.89	0.93	0.93	-0.07	1
421041	NSC_scaffold_contig598	1037527	1037528		0.64	0.63	0.57	0.7	0.72	0.82	-0.13	0.03863	hypomethylated		+	CpG	ID=NSC_01765;Name=protein;Alias=55451;Length=498;GO=P:dephosphorylation| P:nucleotide metabolic process| F:phosphatase activity| F:magnesium ion binding;EC=EC:3.1.3.0;ipr=IPR009453| IPR023214;Note=protein;	NSC_01765	ko:K18550	94.4	443.3	2.8e-133	IMP and pyridine-specific 5'-nucleotidase [EC:3.1.3.99 3.1.3.-]	path:map00230	ISN1; IMP and pyridine-specific 5'-nucleotidase [EC:3.1.3.99 3.1.3.-]	Purine metabolism					0.74	0.62	0.73	0.69	0.79	0.69	-0.03	1	insignificant			0.74	0.78	0.64	0.72	0.58	0.69	0.05	1
631995	NSC_scaffold_contig592-558c-549c-548c-566	212113	212114		0.37	0.39	0.42	0.53	0.45	0.58	-0.13	0.03964	hypomethylated		+	CpG	ID=NSC_03988;Name=ddb1- and cul4-associated factor 12;Alias=3770;Length=428;GO=C:cytoplasm| C:cytoskeleton| F:protein binding;EC=;ipr=IPR001680| IPR015943| IPR017986| IPR019775| PTHR19860 (PANTHER)| PTHR19860:SF2 (PANTHER);Note=ddb1- and cul4-associated factor 12;	NSC_03988	ko:K14963	243.23	36.5	1.3e-09	COMPASS component SWD3	path:map04934	WDR5, SWD3, CPS30; COMPASS component SWD3	Cushing syndrome					0.54	0.38	0.54	0.4	0.59	0.45	0.01	1	insignificant			0.56	0.38	0.4	0.47	0.47	0.44	-0.02	1
13268	NSC_scaffold_contig565	31636	31637		0.81	0.68	0.78	0.91	0.92	0.85	-0.13	0.03994	hypomethylated		+	CpG	ID=NSC_06597;Name=cobyrinic acid -diamide synthase;Alias=40205;Length=1126;GO=F:catalytic activity| F:binding| P:cobalamin biosynthetic process;EC=;ipr=IPR002491| IPR002586| IPR011698| IPR017929| G3DSA:3.40.50.1980 (GENE3D)| G3DSA:3.40.50.300 (GENE3D)| G3DSA:3.40.50.880 (GENE3D)| seg (SEG)| SSF52317 (SUPERFAMILY)| SSF52540 (SUPERFAMILY)| SSF53807 (SUPERFAMILY);Note=cobyrinic acid -diamide synthas…	NSC_06597	ko:K02224	76.43	367.7	3.3e-110	cobyrinic acid a c-diamide synthase [EC:6.3.5.9 6.3.5.11]	path:map00860	cobB-cbiA; cobyrinic acid a,c-diamide synthase [EC:6.3.5.9 6.3.5.11]	Porphyrin and chlorophyll metabolism					0.73	0.74	0.93	0.73	0.9	0.82	-0.01	1	insignificant			0.89	0.84	0.83	0.83	0.92	0.88	-0.02	1
249151	NSC_scaffold_contig594	695415	695416		0.75	0.71	0.71	0.93	0.81	0.8	-0.13	0.04007	hypomethylated		+	CpG	ID=NSC_03577;Name=aspartate carbamoyltransferase;Alias=33101;Length=605;GO=F:amino acid binding| P:cellular amino acid metabolic process| C:chloroplast| P:pyrimidine nucleotide biosynthetic process| P:'de novo' pyrimidine base biosynthetic process| F:aspartate carbamoyltransferase activity;EC=EC:2.1.3.2;ipr=IPR002082| IPR006130| IPR006131| IPR006132| G3DSA:3.40.50.1370 (GENE3D)| PTHR11405 (PANTHE…	NSC_03577	ko:K00609	217.93	379.5	4e-114	aspartate carbamoyltransferase catalytic subunit [EC:2.1.3.2]	path:map00240	pyrB, PYR2; aspartate carbamoyltransferase catalytic subunit [EC:2.1.3.2]	Pyrimidine metabolism					0.7	0.78	0.83	0.82	0.88	0.77	-0.05	1	insignificant			0.74	0.89	0.77	0.79	0.87	0.84	-0.04	1
364037	NSC_scaffold_contig597	1236102	1236103		0.37	0.4	0.52	0.58	0.54	0.57	-0.13	0.04052	hypomethylated		+	CpG	ID=NSC_02470_T;	NSC_02470	ko:K09036	413.1	17.4	0.0013	transcription factor MAFB	path:map04928	MAFB; transcription factor MAFB	Parathyroid hormone synthesis, secretion and action					0.46	0.4	0.52	0.58	0.47	0.25	0.02	1	insignificant			0.44	0.43	0.54	0.64	0.35	0.45	-0.01	1
20086	NSC_scaffold_contig570	34829	34830		0.85	0.74	0.76	0.86	0.94	0.93	-0.13	0.04113	hypomethylated		+	CpG	ID=NSC_06481;Name=copper responsive regulator 1;Alias=36678;Length=291;GO=F:DNA binding| C:nucleus;EC=;ipr=IPR004333| seg (SEG);Note=copper responsive regulator 1;	NSC_06481													0.73	0.77	0.79	0.86	0.9	0.82	-0.09	1	insignificant			0.95	0.87	0.78	0.92	0.92	1	-0.08	1
20086	NSC_scaffold_contig570	34829	34830		0.85	0.74	0.76	0.86	0.94	0.93	-0.13	0.04113	hypomethylated		+	CpG	ID=NSC_06482_P;	NSC_06482													0.73	0.77	0.79	0.86	0.9	0.82	-0.09	1	insignificant			0.95	0.87	0.78	0.92	0.92	1	-0.08	1
1718	NSC_scaffold_contig557	4571	4572		0.34	0.27	0.36	0.45	0.4	0.53	-0.13	0.04165	hypomethylated		+	CpG	ID=NSC_06703;Name=3 5 -cyclic nucleotide phosphodiesterase family protein;Alias=12417;Length=755;GO=F:catalytic activity| P:signal transduction;EC=;ipr=IPR002073| PTHR11347 (PANTHER)| seg (SEG)| SignalP-NN(euk) (SIGNALP)| tmhmm (TMHMM)| SSF109604 (SUPERFAMILY);Note=3 5 -cyclic nucleotide phosphodiesterase family protein;	NSC_06703	ko:K13293	421.43	170.5	3.1e-50	cAMP-specific phosphodiesterase 4 [EC:3.1.4.53]	path:map00230	PDE4; cAMP-specific phosphodiesterase 4 [EC:3.1.4.53]	Purine metabolism					0.43	0.39	0.55	0.57	0.49	0.47	-0.05	1	insignificant			0.42	0.42	0.53	0.42	0.44	0.25	0.09	1
1718	NSC_scaffold_contig557	4571	4572		0.34	0.27	0.36	0.45	0.4	0.53	-0.13	0.04165	hypomethylated		+	CpG	ID=NSC_06704;Name=protein;Alias=12304;Length=1269;GO=P:protein neddylation| F:acidamino acid ligase activity| F:NEDD8 activating enzyme activity| F:ATP binding| F:protein heterodimerization activity| F:DNA binding| F:nuclease activity| P:DNA metabolic process;EC=EC:6.3.2.0;ipr=IPR000127| IPR000449| IPR000594| IPR006166| IPR009036| IPR009060| IPR011335| IPR014929| IPR016040| IPR018074| IPR019572| …	NSC_06704	ko:K10686	240.5	550.4	9.9e-166	ubiquitin-activating enzyme E1 C [EC:6.2.1.45]	path:map04120	UBE1C, UBA3; ubiquitin-activating enzyme E1 C [EC:6.2.1.45]	Ubiquitin mediated proteolysis					0.43	0.39	0.55	0.57	0.49	0.47	-0.05	1	insignificant			0.42	0.42	0.53	0.42	0.44	0.25	0.09	1
282573	NSC_scaffold_contig595	574878	574879		0.42	0.27	0.36	0.49	0.47	0.48	-0.13	0.04172	hypomethylated		+	CpG	ID=NSC_02734_T;	NSC_02734	ko:K06476	1230.1	9.8	0.047	integrin alpha 2B	path:map04015	ITGA2B, CD41; integrin alpha 2B	Rap1 signaling pathway					0.46	0.33	0.41	0.38	0.45	0.41	-0.01	1	insignificant			0.45	0.42	0.39	0.35	0.44	0.4	0.03	1
282573	NSC_scaffold_contig595	574878	574879		0.42	0.27	0.36	0.49	0.47	0.48	-0.13	0.04172	hypomethylated		+	CpG	ID=NSC_02735_P;	NSC_02735	ko:K12135	645.07	81.7	2.3e-23	zinc finger protein CONSTANS	path:map04712	CO; zinc finger protein CONSTANS	Circadian rhythm - plant					0.46	0.33	0.41	0.38	0.45	0.41	-0.01	1	insignificant			0.45	0.42	0.39	0.35	0.44	0.4	0.03	1
984	NSC_scaffold_contig554	9437	9438		0.87	0.71	0.79	0.93	0.92	0.91	-0.13	0.04605	hypomethylated		+	CpG	ID=NSC_06762;Name=protein;Alias=12692;Length=697;GO=P:drug transmembrane transport| C:membrane| F:drug transmembrane transporter activity| P:transmembrane transport| F:antiporter activity;EC=;ipr=IPR021869| PTHR24015 (PANTHER)| seg (SEG)| SignalP-NN(euk) (SIGNALP)| tmhmm (TMHMM);Note=protein;	NSC_06762	ko:K18213	220	417.9	2.2e-125	proteinaceous RNase P [EC:3.1.26.5]	path:map03013	PRORP; proteinaceous RNase P [EC:3.1.26.5]	RNA transport					0.92	0.82	0.98	0.85	0.91	0.92	0.01	1	insignificant			0.91	0.85	0.84	0.93	0.91	0.88	-0.04	1
303782	NSC_scaffold_contig597	90957	90958		0.68	0.68	0.78	0.84	0.89	0.79	-0.13	0.04673	hypomethylated		+	CpG	ID=NSC_01962;Name=---NA---;Alias=45035;Length=225;GO=;EC=;ipr=coil (COIL)| seg (SEG);Note=---NA---;	NSC_01962	ko:K14405	68.77	19.4	0.00032	pre-mRNA 3'-end-processing factor FIP1	path:map03015	FIP1L1, FIP1; pre-mRNA 3'-end-processing factor FIP1	mRNA surveillance pathway					0.75	0.73	0.78	0.78	0.77	0.8	-0.03	1	insignificant			0.75	0.77	0.76	0.83	0.8	0.88	-0.08	1
630963	NSC_scaffold_contig592-558c-549c-548c-566	195554	195555		0.82	0.68	0.79	0.9	0.86	0.9	-0.13	0.04706	hypomethylated		+	CpG	ID=NSC_03978;Name=tesmin tso1-like cxc domain-containing protein;Alias=3823;Length=484;GO=F:binding| P:regulation of transcription| DNAdependent;EC=;ipr=IPR005172| PTHR12446 (PANTHER)| PTHR12446:SF7 (PANTHER)| seg (SEG);Note=tesmin tso1-like cxc domain-containing protein;	NSC_03978	ko:K21776	46.67	252	4.2e-75	protein lin-54	path:map04218	LIN54; protein lin-54	Cellular senescence					0.92	0.8	0.89	0.78	0.91	0.84	0.02	1	insignificant			0.88	0.85	0.8	0.83	0.83	0.82	0.01	1
380835	NSC_scaffold_contig598	298534	298535		0.78	0.62	0.73	0.83	0.84	0.86	-0.13	0.04718	hypomethylated		+	CpG	ID=NSC_01445;Name=protein;Alias=52772;Length=839;GO=F:protein binding;EC=;ipr=IPR001680| IPR015943| IPR017986| PTHR22841 (PANTHER)| PTHR22841:SF4 (PANTHER)| seg (SEG);Note=protein;	NSC_01445	ko:K14548	157.77	433.2	6.4e-130	U3 small nucleolar RNA-associated protein 4	path:map03008	UTP4, CIRH1A; U3 small nucleolar RNA-associated protein 4	Ribosome biogenesis in eukaryotes					0.82	0.7	0.79	0.77	0.93	0.84	-0.08	1	insignificant			0.8	0.78	0.83	0.83	0.81	0.65	0.04	1
266310	NSC_scaffold_contig595	291451	291452		0.77	0.68	0.79	0.91	0.82	0.92	-0.13	0.04749	hypomethylated		+	CpG	ID=NSC_02602;Name=hypothetical protein CHLNCDRAFT_50618 [Chlorella variabilis];Alias=14275;Length=1573;GO=F:nucleic acid binding| F:zinc ion binding;EC=;ipr=IPR000571| coil (COIL)| PR01217 (PRINTS)| G3DSA:4.10.1000.10 (GENE3D)| seg (SEG);Note=hypothetical protein CHLNCDRAFT_50618 [Chlorella variabilis];	NSC_02602	ko:K02184	782.87	48.1	2.3e-13	formin 2	path:map04320	FMN2; formin 2	Dorso-ventral axis formation					0.95	0.82	0.86	0.89	0.98	0.9	-0.05	1	insignificant			0.84	0.86	0.83	0.93	0.92	0.91	-0.08	1
396408	NSC_scaffold_contig598	591500	591501		0.66	0.81	0.78	0.88	0.86	0.91	-0.13	0.04757	hypomethylated		+	CpG	ID=NSC_01572;Name=transcription factor;Alias=53755;Length=1865;GO=F:protein binding| F:zinc ion binding;EC=;ipr=IPR001487| IPR001965| IPR004022| IPR011011| IPR013083| IPR018359| IPR018500| IPR018501| IPR019786| IPR019787| coil (COIL)| PTHR22880 (PANTHER)| seg (SEG)| tmhmm (TMHMM);Note=transcription factor;	NSC_01572	ko:K11723	466.43	170	4.6e-50	bromodomain-containing protein 7	path:map05225	BRD7; bromodomain-containing protein 7	Hepatocellular carcinoma					0.8	0.75	0.84	0.88	0.88	0.85	-0.07	1	insignificant			0.81	0.75	0.75	0.92	0.78	0.71	-0.03	1
506411	NSC_scaffold_contig599	1262198	1262199		0.73	0.59	0.73	0.81	0.82	0.82	-0.13	0.0477	hypomethylated		+	CpG	ID=NSC_00574;Name=cell division cycle protein 14;Alias=23918;Length=588;GO=F:protein tyrosine phosphatase activity| C:nucleolus| F:protein tyrosine/serine/threonine phosphatase activity| F:protein binding| C:centrosome| P:peptidyltyrosine dephosphorylation;EC=EC:3.1.3.48;ipr=IPR000340| IPR000387| IPR003595| IPR016130| IPR020422| G3DSA:3.90.190.10 (GENE3D)| PTHR23339 (PANTHER)| PTHR23339:SF27 (PAN…	NSC_00574	ko:K06639	116.9	464.8	1.5e-139	cell division cycle 14 [EC:3.1.3.16 3.1.3.48]	path:map04110	CDC14; cell division cycle 14 [EC:3.1.3.16 3.1.3.48]	Cell cycle					0.77	0.74	0.83	0.74	0.86	0.68	0.02	1	insignificant			0.76	0.74	0.77	0.81	0.82	0.81	-0.06	1
506411	NSC_scaffold_contig599	1262198	1262199		0.73	0.59	0.73	0.81	0.82	0.82	-0.13	0.0477	hypomethylated		+	CpG	ID=NSC_00575;Name=sulfotransferase;Alias=24281;Length=323;GO=F:binding| F:transferase activity| F:sulfotransferase activity;EC=;ipr=G3DSA:3.40.50.300 (GENE3D)| PF13469 (PFAM)| SSF52540 (SUPERFAMILY);Note=sulfotransferase;	NSC_00575	ko:K09671	554.57	17	0.00069	carbohydrate 6-sulfotransferase 6 [EC:2.8.2.-]	path:map00533	CHST6; carbohydrate 6-sulfotransferase 6 [EC:2.8.2.-]	Glycosaminoglycan biosynthesis - keratan sulfate					0.77	0.74	0.83	0.74	0.86	0.68	0.02	1	insignificant			0.76	0.74	0.77	0.81	0.82	0.81	-0.06	1
780949	NSC_scaffold_ontig562c-575-591	293291	293292		0.74	0.62	0.76	0.84	0.82	0.85	-0.13	0.04808	hypomethylated		+	CpG	ID=NSC_03027;Name=salt overly sensitive 1;Alias=9919;Length=1646;GO=P:cation transport| F:solute:hydrogen antiporter activity| C:integral to membrane| P:transmembrane transport;EC=;ipr=IPR006153| IPR018418| IPR018422| IPR018490| seg (SEG)| tmhmm (TMHMM);Note=salt overly sensitive 1;	NSC_03027	ko:K12040	1007.57	58.6	1.3e-16	solute carrier family 9 (sodium/hydrogen exchanger) member 3	path:map04964	SLC9A3, NHE3; solute carrier family 9 (sodium/hydrogen exchanger), member 3	Proximal tubule bicarbonate reclamation					0.65	0.81	0.78	0.78	0.8	0.6	0.02	1	insignificant			0.84	0.8	0.68	0.84	0.76	0.76	-0.01	1
428181	NSC_scaffold_contig598	1188235	1188236		0.88	0.76	0.82	0.98	0.98	0.89	-0.13	0.04974	hypomethylated		+	CpG	ID=NSC_01821;Name=type a von willebrand factor domain-containing protein;Alias=56525;Length=5244;GO=C:plasmodesma| C:chloroplast envelope| F:ATP binding| F:transcription factor binding| F:ATPase activity;EC=;ipr=IPR002035| IPR002078| IPR003593| IPR011704| coil (COIL)| G3DSA:3.40.50.300 (GENE3D)| PTHR22908 (PANTHER)| PTHR22908:SF14 (PANTHER)| seg (SEG)| SSF52540 (SUPERFAMILY)| SSF53300 (SUPERFAMIL…	NSC_01821	ko:K14572	198.23	3458.2	0	midasin	path:map03008	MDN1, REA1; midasin	Ribosome biogenesis in eukaryotes					0.94	0.78	0.95	0.83	0.9	0.83	0.04	1	insignificant			0.84	0.82	0.79	0.91	0.91	0.83	-0.07	1
464360	NSC_scaffold_contig599	458063	458064		0.73	0.7	0.69	0.84	0.83	0.81	-0.12	0.0007501	hypomethylated		+	CpG	ID=NSC_00205;Name=hypothetical protein CHLNCDRAFT_50139 [Chlorella variabilis];Alias=20497;Length=653;GO=;EC=;ipr=IPR022021| coil (COIL)| PTHR14326 (PANTHER)| seg (SEG);Note=hypothetical protein CHLNCDRAFT_50139 [Chlorella variabilis];	NSC_00205	ko:K14080	346.3	12	0.026	[methyl-Co(III) methanol-specific corrinoid protein]:coenzyme M methyltransferase [EC:2.1.1.246]	path:map00680	mtaA; [methyl-Co(III) methanol-specific corrinoid protein]:coenzyme M methyltransferase [EC:2.1.1.246]	Methane metabolism					0.72	0.77	0.85	0.86	0.8	0.67	0.01	1	insignificant			0.77	0.77	0.75	0.79	0.66	0.73	0.04	1
25240	NSC_scaffold_contig570	125909	125910		0.76	0.74	0.78	0.88	0.89	0.86	-0.12	0.0008779	hypomethylated		+	CpG	ID=NSC_06528;Name=hypothetical protein CHLNCDRAFT_136597 [Chlorella variabilis];Alias=37048;Length=947;GO=F:binding| F:Gprotein coupled receptor activity| P:Gprotein coupled receptor protein signaling pathway| F:sugar binding;EC=;ipr=IPR009030| PTHR22727 (PANTHER)| seg (SEG)| tmhmm (TMHMM);Note=hypothetical protein CHLNCDRAFT_136597 [Chlorella variabilis];	NSC_06528	ko:K10809	284.73	20.2	2.5e-05	thyroglobulin	path:map04918	TG; thyroglobulin	Thyroid hormone synthesis					0.82	0.78	0.9	0.85	0.86	0.81	-0.01	1	insignificant			0.9	0.85	0.8	0.83	0.85	0.93	-0.02	1
349870	NSC_scaffold_contig597	952213	952214		0.76	0.74	0.72	0.86	0.84	0.88	-0.12	0.0008964	hypomethylated		+	CpG	ID=NSC_02342;Name=hypothetical protein CHLNCDRAFT_140952 [Chlorella variabilis];Alias=48655;Length=1698;GO=;EC=;ipr=coil (COIL)| seg (SEG);Note=hypothetical protein CHLNCDRAFT_140952 [Chlorella variabilis];	NSC_02342	ko:K10421	918.3	27.4	2.6e-07	CAP-Gly domain-containing linker protein 1	path:map04150	CLIP1, RSN; CAP-Gly domain-containing linker protein 1	mTOR signaling pathway					0.77	0.8	0.87	0.75	0.89	0.82	0	1	insignificant			0.8	0.79	0.74	0.89	0.82	0.76	-0.05	1
488336	NSC_scaffold_contig599	903218	903219		0.82	0.81	0.85	0.94	0.95	0.95	-0.12	0.00105	hypomethylated		+	CpG	ID=NSC_00413;Name=protein;Alias=22650;Length=474;GO=F:nucleic acid binding| F:nucleotide binding;EC=;ipr=IPR000504| IPR012677| PTHR24012 (PANTHER)| PTHR24012:SF62 (PANTHER)| seg (SEG)| SSF54928 (SUPERFAMILY);Note=protein;	NSC_00413	ko:K11294	167.93	178.8	1e-52	nucleolin	path:map05130	NCL, NSR1; nucleolin	Pathogenic Escherichia coli infection					0.96	0.85	0.96	0.87	0.93	0.87	0.03	1	insignificant			0.93	0.89	0.85	0.95	0.96	0.91	-0.05	1
31655	NSC_scaffold_contig572	109897	109898		0.91	0.87	0.86	1	1	1	-0.12	0.001889	hypomethylated		+	CpG	ID=NSC_06436;Name=probable complex i intermediate-associated protein 30-like;Alias=40050;Length=230;GO=C:mitochondrion| F:molecular_function| P:biological_process| C:cellular_component;EC=;ipr=IPR008979| IPR013857| PTHR13194 (PANTHER)| SignalP-NN(euk) (SIGNALP);Note=probable complex i intermediate-associated protein 30-like;	NSC_06436	ko:K18159	67.77	171.3	8.3e-51	NADH dehydrogenase [ubiquinone] 1 alpha subcomplex assembly factor 1	path:map04714	NDUFAF1, CIA30; NADH dehydrogenase [ubiquinone] 1 alpha subcomplex assembly factor 1	Thermogenesis					0.88	0.85	0.93	0.9	0.93	0.73	0.04	1	insignificant			0.97	0.77	0.85	0.87	0.98	0.91	-0.06	1
31655	NSC_scaffold_contig572	109897	109898		0.91	0.87	0.86	1	1	1	-0.12	0.001889	hypomethylated		+	CpG	ID=NSC_06437_P;	NSC_06437	ko:K12626	77.5	133.8	9.5e-40	U6 snRNA-associated Sm-like protein LSm7	path:map01110	LSM7; U6 snRNA-associated Sm-like protein LSm7	Biosynthesis of secondary metabolites					0.88	0.85	0.93	0.9	0.93	0.73	0.04	1	insignificant			0.97	0.77	0.85	0.87	0.98	0.91	-0.06	1
739135	NSC_scaffold_contig596-571c	986301	986302		0.55	0.53	0.56	0.69	0.65	0.65	-0.12	0.001941	hypomethylated		+	CpG	ID=NSC_01110;Name=glycolate oxidase;Alias=66784;Length=377;GO=C:cytosol| C:peroxisome| F:(S)2hydroxyacid oxidase activity| P:oxidation reduction| F:FMN binding;EC=EC:1.1.3.15;ipr=IPR000262| IPR008259| IPR012133| IPR013785| PTHR10578 (PANTHER)| PTHR10578:SF9 (PANTHER)| SSF51395 (SUPERFAMILY);Note=glycolate oxidase;	NSC_01110	ko:K11517	433.47	434.4	1.1e-130	(S)-2-hydroxy-acid oxidase [EC:1.1.3.15]	path:map00630	HAO; (S)-2-hydroxy-acid oxidase [EC:1.1.3.15]	Glyoxylate and dicarboxylate metabolism					0.74	0.55	0.58	0.59	0.65	0.68	-0.02	1	insignificant			0.48	0.48	0.5	0.67	0.58	0.62	-0.14	0.008259
68138	NSC_scaffold_contig578	207760	207761		0.55	0.6	0.58	0.69	0.72	0.69	-0.12	0.00209	hypomethylated		+	CpG	ID=NSC_06152;Name=protein;Alias=51001;Length=1452;GO=P:cellular process| C:anaphasepromoting complex;EC=;ipr=IPR024990| seg (SEG);Note=protein;	NSC_06152	ko:K03348	132.07	684.7	1.2e-205	anaphase-promoting complex subunit 1	path:map04110	APC1; anaphase-promoting complex subunit 1	Cell cycle					0.76	0.63	0.61	0.63	0.51	0.55	0.1	1	insignificant			0.72	0.71	0.66	0.66	0.65	0.65	0.04	1
68138	NSC_scaffold_contig578	207760	207761		0.55	0.6	0.58	0.69	0.72	0.69	-0.12	0.00209	hypomethylated		+	CpG	ID=NSC_06153;Name=exocyst complex component 3-like;Alias=51069;Length=741;GO=C:cell part;EC=;ipr=IPR010326| coil (COIL)| PTHR21292:SF1 (PANTHER)| seg (SEG);Note=exocyst complex component 3-like;	NSC_06153	ko:K07178	156.73	15.4	0.0032	RIO kinase 1 [EC:2.7.11.1]	path:map03008	RIOK1; RIO kinase 1 [EC:2.7.11.1]	Ribosome biogenesis in eukaryotes					0.76	0.63	0.61	0.63	0.51	0.55	0.1	1	insignificant			0.72	0.71	0.66	0.66	0.65	0.65	0.04	1
385406	NSC_scaffold_contig598	385932	385933		0.85	0.81	0.87	0.96	0.96	0.96	-0.12	0.002181	hypomethylated		+	CpG	ID=NSC_01481;Name=c- sterol isomerase;Alias=52976;Length=221;GO=C:endoplasmic reticulum| C:integral to membrane| P:sterol metabolic process| F:cholestenol deltaisomerase activity;EC=;ipr=IPR007905| SignalP-NN(euk) (SIGNALP)| tmhmm (TMHMM);Note=c- sterol isomerase;	NSC_01481	ko:K01824	82.07	248.5	2.2e-74	cholestenol Delta-isomerase [EC:5.3.3.5]	path:map00100	EBP; cholestenol Delta-isomerase [EC:5.3.3.5]	Steroid biosynthesis					0.9	0.79	0.9	0.83	0.96	0.89	-0.02	1	insignificant			0.98	0.78	0.85	0.96	0.96	0.94	-0.08	1
385406	NSC_scaffold_contig598	385932	385933		0.85	0.81	0.87	0.96	0.96	0.96	-0.12	0.002181	hypomethylated		+	CpG	ID=NSC_01482;Name=senescence-associated protein din1;Alias=52586;Length=228;GO=C:chloroplast thylakoid;EC=;ipr=IPR001763| PTHR13253 (PANTHER)| PTHR13253:SF10 (PANTHER);Note=senescence-associated protein din1;	NSC_01482	ko:K01011	166.73	40	1.7e-10	thiosulfate/3-mercaptopyruvate sulfurtransferase [EC:2.8.1.1 2.8.1.2]	path:map00270	TST, MPST, sseA; thiosulfate/3-mercaptopyruvate sulfurtransferase [EC:2.8.1.1 2.8.1.2]	Cysteine and methionine metabolism					0.9	0.79	0.9	0.83	0.96	0.89	-0.02	1	insignificant			0.98	0.78	0.85	0.96	0.96	0.94	-0.08	1
551677	NSC_scaffold_contig568-546-580	179353	179354		0.79	0.79	0.74	0.89	0.9	0.88	-0.12	0.002299	hypomethylated		+	CpG	ID=NSC_05174;Name=---NA---;Alias=28216;Length=873;GO=;EC=;ipr=seg (SEG);Note=---NA---;	NSC_05174													0.85	0.84	0.92	0.88	0.86	0.83	0.01	1	insignificant			0.82	0.84	0.86	0.86	0.86	0.87	-0.03	1
393316	NSC_scaffold_contig598	539546	539547		0.61	0.61	0.65	0.72	0.74	0.76	-0.12	0.003372	hypomethylated		+	CpG	ID=NSC_01552;Name=vacuolar protein sorting-associated protein 13 family protein;Alias=53477;Length=5241;GO=F:protein binding| P:protein localization;EC=;ipr=IPR000008| IPR008973| IPR009543| IPR018029| coil (COIL)| G3DSA:2.60.40.150 (GENE3D)| PTHR16166 (PANTHER)| seg (SEG)| SignalP-NN(euk) (SIGNALP)| tmhmm (TMHMM);Note=vacuolar protein sorting-associated protein 13 family protein;	NSC_01552	ko:K17630	1044.87	29.4	7.5e-08	Ras GTPase-activating protein 4	path:map04014	RASA4, CAPRI; Ras GTPase-activating protein 4	Ras signaling pathway					0.61	0.74	0.79	0.65	0.7	0.64	0.05	1	insignificant			0.69	0.68	0.71	0.77	0.64	0.62	0.01	1
740054	NSC_scaffold_contig596-571c	999652	999653		0.8	0.8	0.76	0.88	0.91	0.93	-0.12	0.003405	hypomethylated		+	CpG	ID=NSC_01117;Name=protein;Alias=67473;Length=798;GO=F:binding;EC=;ipr=IPR007949| IPR012977| IPR016024| coil (COIL)| PTHR12730 (PANTHER)| seg (SEG);Note=protein;	NSC_01117	ko:K03138	75.4	11.9	0.039	transcription initiation factor TFIIF subunit alpha	path:map03022	TFIIF1, GTF2F1, TFG1; transcription initiation factor TFIIF subunit alpha	Basal transcription factors					0.89	0.89	0.89	0.84	0.86	0.84	0.04	1	insignificant			0.85	0.88	0.84	0.87	0.83	0.85	0	1
708915	NSC_scaffold_contig596-571c	369471	369472		0.8	0.75	0.74	0.88	0.87	0.91	-0.12	0.003566	hypomethylated		+	CpG	ID=NSC_00851;Name=tbc1 domain family member 15-like;Alias=64180;Length=696;GO=C:cytosol| F:Rab GTPase activator activity| P:regulation of Rab GTPase activity;EC=;ipr=IPR000195| IPR021935| G3DSA:1.10.8.270 (GENE3D)| PTHR22957 (PANTHER)| PTHR22957:SF34 (PANTHER)| seg (SEG);Note=tbc1 domain family member 15-like;	NSC_00851	ko:K20168	427.57	438.8	1.3e-131	TBC1 domain family member 15	path:map04137	TBC1D15; TBC1 domain family member 15	Mitophagy - animal					0.75	0.68	0.86	0.68	0.86	0.75	0	1	insignificant			0.75	0.73	0.73	0.78	0.8	0.87	-0.08	1
238910	NSC_scaffold_contig594	500789	500790		0.74	0.79	0.77	0.86	0.9	0.89	-0.12	0.0047	hypomethylated		+	CpG	ID=NSC_03486;Name=carboxylic ester hydrolase;Alias=32540;Length=506;GO=F:hydrolase activity| P:lipid metabolic process;EC=;ipr=IPR006693| G3DSA:3.40.50.1820 (GENE3D)| PTHR11005 (PANTHER)| SSF53474 (SUPERFAMILY);Note=carboxylic ester hydrolase;	NSC_03486	ko:K14452	590.97	390.5	2.9e-117	gastric triacylglycerol lipase [EC:3.1.1.3]	path:map00561	LIPF; gastric triacylglycerol lipase [EC:3.1.1.3]	Glycerolipid metabolism					0.8	0.83	0.84	0.88	0.76	0.88	-0.01	1	insignificant			0.85	0.93	0.87	0.9	0.86	0.81	0.03	1
112349	NSC_scaffold_contig583	259495	259496		0.78	0.8	0.75	0.87	0.9	0.93	-0.12	0.00473	hypomethylated		+	CpG	ID=NSC_05819;Name=ankyrin repeat-containing protein;Alias=7015;Length=593;GO=F:protein binding| F:zinc ion binding;EC=;ipr=IPR001841| IPR002110| IPR013083| IPR017907| IPR020683| PTHR24128 (PANTHER)| PF13920 (PFAM)| SignalP-NN(euk) (SIGNALP)| SSF57850 (SUPERFAMILY);Note=ankyrin repeat-containing protein;	NSC_05819	ko:K04984	439.07	77.3	2.3e-22	transient receptor potential cation channel subfamily A member 1	path:map04750	TRPA1, ANKTM1; transient receptor potential cation channel subfamily A member 1	Inflammatory mediator regulation of TRP channels					0.8	0.69	0.88	0.81	0.93	0.85	-0.08	1	insignificant			0.78	0.79	0.75	0.86	0.93	0.76	-0.08	1
599836	NSC_scaffold_contig587-553c	39534	39535		0.81	0.75	0.75	0.88	0.89	0.91	-0.12	0.006155	hypomethylated		+	CpG	ID=NSC_04923;Name=cdpk substrate protein 1 csp1;Alias=61050;Length=309;GO=F:DNA binding| C:nucleus| P:regulation of transcription| DNAdependent| F:protein binding;EC=;ipr=IPR001005| IPR006447| IPR009057| seg (SEG);Note=cdpk substrate protein 1 csp1;	NSC_04923	ko:K14491	152.17	78.1	2.4e-22	two-component response regulator ARR-B family	path:map04075	ARR-B; two-component response regulator ARR-B family	Plant hormone signal transduction					0.77	0.72	0.86	0.87	0.9	0.87	-0.1	1	insignificant			0.89	0.88	0.75	0.86	0.82	0.76	0.03	1
599836	NSC_scaffold_contig587-553c	39534	39535		0.81	0.75	0.75	0.88	0.89	0.91	-0.12	0.006155	hypomethylated		+	CpG	ID=NSC_04924;Name=swi snf-related matrix-associated actin-dependent regulator of chromatin subfamily a-like protein 1-like;Alias=61097;Length=722;GO=C:mitochondrion| F:DNA binding| F:ATP binding| F:helicase activity;EC=;ipr=IPR000330| IPR001650| IPR014001| coil (COIL)| G3DSA:3.40.50.300 (GENE3D)| PTHR10799 (PANTHER)| PTHR10799:SF43 (PANTHER)| seg (SEG)| SSF52540 (SUPERFAMILY);Note=swi snf-related…	NSC_04924	ko:K10875	565.8	189.4	4.2e-56	DNA repair and recombination protein RAD54 and RAD54-like protein [EC:3.6.4.-]	path:map03440	RAD54L, RAD54; DNA repair and recombination protein RAD54 and RAD54-like protein [EC:3.6.4.-]	Homologous recombination					0.77	0.72	0.86	0.87	0.9	0.87	-0.1	1	insignificant			0.89	0.88	0.75	0.86	0.82	0.76	0.03	1
333326	NSC_scaffold_contig597	624800	624801		0.51	0.49	0.46	0.6	0.64	0.59	-0.12	0.006189	hypomethylated		+	CpG															0.55	0.49	0.48	0.54	0.39	0.36	0.07	1	insignificant			0.44	0.42	0.48	0.6	0.46	0.57	-0.1	1
414259	NSC_scaffold_contig598	905384	905385		0.64	0.64	0.66	0.77	0.81	0.73	-0.12	0.007288	hypomethylated		+	CpG	ID=NSC_01700;Name=multicopper types 2 and 3;Alias=55040;Length=745;GO=F:copper ion binding| F:oxidoreductase activity| P:oxidation reduction;EC=;ipr=IPR008972| IPR011706| PTHR11709 (PANTHER)| seg (SEG)| tmhmm (TMHMM);Note=multicopper types 2 and 3;	NSC_01700	ko:K08100	538.17	103.9	3.5e-30	bilirubin oxidase [EC:1.3.3.5]	path:map00860	E1.3.3.5; bilirubin oxidase [EC:1.3.3.5]	Porphyrin and chlorophyll metabolism					0.77	0.68	0.89	0.75	0.74	0.71	0.05	1	insignificant			0.69	0.7	0.76	0.81	0.75	0.72	-0.04	1
534877	NSC_scaffold_contig555-550-574	203720	203721		0.77	0.83	0.79	0.95	0.9	0.9	-0.12	0.007419	hypomethylated		+	CpG	ID=NSC_06237;Name=protein;Alias=44096;Length=465;GO=F:DNA binding| F:protein binding;EC=;ipr=IPR001005| IPR009057| IPR015495| IPR017877| IPR017930| PTHR10641:SF40 (PANTHER)| PF13921 (PFAM)| seg (SEG);Note=protein;	NSC_06237	ko:K21769	519.1	92.3	1.8e-26	myb-related protein B	path:map04218	MYBL2, B-MYB; myb-related protein B	Cellular senescence					0.8	0.8	0.88	0.83	0.85	0.75	0.01	1	insignificant			0.79	0.79	0.69	0.82	0.89	0.84	-0.09	1
679977	NSC_scaffold_contig593-552c	447022	447023		0.54	0.51	0.5	0.6	0.67	0.65	-0.12	0.007577	hypomethylated		+	CpG	ID=NSC_04404;Name=protein;Alias=42392;Length=1350;GO=F:binding;EC=;ipr=IPR011989| IPR012978| IPR016024| coil (COIL)| PTHR21576 (PANTHER)| PTHR21576:SF2 (PANTHER)| seg (SEG);Note=protein;	NSC_04404	ko:K14293	201.9	18.1	0.00021	importin subunit beta-1	path:map03013	KPNB1, IPO1; importin subunit beta-1	RNA transport					0.6	0.54	0.63	0.54	0.62	0.53	0.03	1	insignificant			0.52	0.53	0.52	0.6	0.52	0.57	-0.04	1
787499	NSC_scaffold_ontig562c-575-591	423519	423520		0.61	0.59	0.65	0.72	0.72	0.77	-0.12	0.007672	hypomethylated		+	CpG	ID=NSC_03084;Name=dna polymerase sigma;Alias=10505;Length=813;GO=F:nucleotidyltransferase activity| F:protein binding;EC=;ipr=IPR002058| IPR002934| IPR004274| IPR023214| G3DSA:3.30.460.10 (GENE3D)| PTHR23092 (PANTHER)| PTHR23092:SF13 (PANTHER)| seg (SEG)| SSF81301 (SUPERFAMILY)| SSF81631 (SUPERFAMILY);Note=dna polymerase sigma;	NSC_03084	ko:K03514	169.1	251.4	6.2e-75	non-canonical poly(A) RNA polymerase PAPD5/7 [EC:2.7.7.19]	path:map03018	PAPD5_7, TRF4; non-canonical poly(A) RNA polymerase PAPD5/7 [EC:2.7.7.19]	RNA degradation					0.6	0.73	0.7	0.63	0.73	0.74	-0.02	1	insignificant			0.69	0.63	0.66	0.75	0.72	0.74	-0.08	1
248767	NSC_scaffold_contig594	689085	689086		0.2	0.16	0.19	0.34	0.27	0.28	-0.12	0.007784	hypomethylated		+	CpG	ID=NSC_03574_T;	NSC_03574	ko:K03921	154.6	534.5	4.3e-161	acyl-[acyl-carrier-protein] desaturase [EC:1.14.19.2 1.14.19.11 1.14.19.26]	path:map00061	FAB2, SSI2, desA1; acyl-[acyl-carrier-protein] desaturase [EC:1.14.19.2 1.14.19.11 1.14.19.26]	Fatty acid biosynthesis					0.26	0.26	0.23	0.24	0.19	0.22	0.03	1	insignificant			0.16	0.22	0.25	0.26	0.29	0.28	-0.06	1
529101	NSC_scaffold_contig555-550-574	95239	95240		0.87	0.82	0.78	0.95	0.95	0.94	-0.12	0.008324	hypomethylated		+	CpG	ID=NSC_06189;Name=probable pre-mrna-splicing factor atp-dependent rna helicase-like;Alias=43716;Length=1164;GO=F:ATPdependent RNA helicase activity| C:plasmodesma| F:RNA binding| F:ATP binding| C:cytosol| C:mitochondrion| C:catalytic step 2 spliceosome;EC=;ipr=IPR001650| IPR002464| IPR003029| IPR007502| IPR011545| IPR011709| IPR012340| IPR014001| IPR016027| IPR022967| coil (COIL)| G3DSA:3.40.50.3…	NSC_06189	ko:K12818	1077.4	1431.4	0	ATP-dependent RNA helicase DHX8/PRP22 [EC:3.6.4.13]	path:map03040	DHX8, PRP22; ATP-dependent RNA helicase DHX8/PRP22 [EC:3.6.4.13]	Spliceosome					0.76	0.77	0.81	0.84	0.96	0.72	-0.06	1	insignificant			0.84	0.93	0.85	0.91	0.93	0.82	-0.01	1
685176	NSC_scaffold_contig593-552c	548786	548787		0.2	0.16	0.23	0.29	0.32	0.35	-0.12	0.009293	hypomethylated		+	CpG	ID=NSC_04448;Name=related to diaphanous protein homolog 1;Alias=42889;Length=1436;GO=F:actin binding| P:cellular component organization| P:actin cytoskeleton organization| F:binding| F:Rho GTPase binding| F:metal ion binding| F:zinc ion binding;EC=;ipr=IPR015425| coil (COIL)| seg (SEG);Note=related to diaphanous protein homolog 1;	NSC_04448	ko:K04512	706.1	56.9	3.4e-16	dishevelled associated activator of morphogenesis	path:map04310	DAAM; dishevelled associated activator of morphogenesis	Wnt signaling pathway					0.23	0.26	0.18	0.27	0.21	0.28	-0.03	1	insignificant			0.2	0.19	0.21	0.12	0.15	0.3	0	1
685176	NSC_scaffold_contig593-552c	548786	548787		0.2	0.16	0.23	0.29	0.32	0.35	-0.12	0.009293	hypomethylated		+	CpG	ID=NSC_04449_P;	NSC_04449													0.23	0.26	0.18	0.27	0.21	0.28	-0.03	1	insignificant			0.2	0.19	0.21	0.12	0.15	0.3	0	1
791688	NSC_scaffold_ontig562c-575-591	506421	506422		0.79	0.81	0.75	0.86	0.93	0.91	-0.12	0.01059	hypomethylated		+	CpG	ID=NSC_03123;Name=sorting nexin-1;Alias=10816;Length=587;GO=P:developmental process| F:protein binding| C:cytoplasmic part| P:vesiclemediated transport| C:membrane| P:cell communication| F:phosphoinositide binding;EC=;ipr=IPR001683| IPR015404| coil (COIL)| PTHR10555 (PANTHER)| PTHR10555:SF65 (PANTHER);Note=sorting nexin-1;	NSC_03123	ko:K17917	238.37	180.2	3.1e-53	sorting nexin-1/2	path:map04144	SNX1_2; sorting nexin-1/2	Endocytosis					0.94	0.83	0.95	0.84	0.85	0.92	0.03	1	insignificant			0.89	0.74	0.89	0.88	0.9	0.89	-0.05	1
301509	NSC_scaffold_contig597	50375	50376		0.86	0.78	0.8	0.92	0.95	0.92	-0.12	0.01172	hypomethylated		+	CpG	ID=NSC_01940;Name=acyl-activating enzyme 14;Alias=44584;Length=638;GO=F:ligase activity| C:intracellular membranebounded organelle| C:cytoplasmic part| P:metabolic process;EC=;ipr=IPR000873| IPR020845| G3DSA:2.30.38.10 (GENE3D)| G3DSA:3.30.300.30 (GENE3D)| G3DSA:3.40.50.980 (GENE3D)| PTHR24095 (PANTHER)| PTHR24095:SF47 (PANTHER)| SSF56801 (SUPERFAMILY);Note=acyl-activating enzyme 14;	NSC_01940	ko:K14760	373.17	486	5.1e-146	acyl-activating enzyme 14 [EC:6.2.1.26]	path:map00130	AAE14; acyl-activating enzyme 14 [EC:6.2.1.26]	Ubiquinone and other terpenoid-quinone biosynthesis					0.89	0.72	0.89	0.82	0.97	0.84	-0.05	1	insignificant			0.89	0.81	0.74	0.95	0.94	0.93	-0.12	0.04518
301509	NSC_scaffold_contig597	50375	50376		0.86	0.78	0.8	0.92	0.95	0.92	-0.12	0.01172	hypomethylated		+	CpG	ID=NSC_01941_T;	NSC_01941	ko:K09667	248.33	24.9	2.7e-06	protein O-GlcNAc transferase [EC:2.4.1.255]	path:map00514	OGT; protein O-GlcNAc transferase [EC:2.4.1.255]	Other types of O-glycan biosynthesis					0.89	0.72	0.89	0.82	0.97	0.84	-0.05	1	insignificant			0.89	0.81	0.74	0.95	0.94	0.93	-0.12	0.04518
344137	NSC_scaffold_contig597	851282	851283		0.69	0.67	0.65	0.8	0.82	0.74	-0.12	0.01182	hypomethylated		+	CpG	ID=NSC_02294;Name=---NA---;Alias=48364;Length=189;GO=;EC=;ipr=SignalP-NN(euk) (SIGNALP);Note=---NA---;	NSC_02294													0.78	0.73	0.75	0.79	0.68	0.79	0	1	insignificant			0.7	0.78	0.62	0.73	0.67	0.77	-0.02	1
580812	NSC_scaffold_contig579-589	373460	373461		0.86	0.76	0.83	0.94	0.94	0.94	-0.12	0.01207	hypomethylated		+	CpG	ID=NSC_03735;Name=NSC_03735;Alias=58860;Length=8187;GO=P:biosynthetic process| F:zinc ion binding| F:oxidoreductase activity| F:phosphopantetheine binding| F:cofactor binding| F:acyl carrier activity| P:oxidation reduction| F:nucleotide binding;EC=;ipr=IPR000794| IPR000873| IPR002364| IPR006162| IPR006163| IPR009081| IPR011032| IPR013149| IPR013154| IPR013968| IPR014030| IPR014031| IPR016038| IPR…	NSC_03735	ko:K16384	21624.1	2414	0	polyene macrolide polyketide synthase	path:map01052	amphC, nysC; polyene macrolide polyketide synthase	Type I polyketide structures					0.82	0.86	0.76	0.89	0.98	0.86	-0.1	1	insignificant			0.85	0.86	0.67	0.91	0.96	0.92	-0.14	0.09967
377310	NSC_scaffold_contig598	231067	231068		0.69	0.64	0.72	0.79	0.82	0.8	-0.12	0.01241	hypomethylated		+	CpG	ID=NSC_01413;Name=at5g41940-like protein;Alias=51991;Length=594;GO=F:Rab GTPase activator activity| C:intracellular| P:regulation of Rab GTPase activity;EC=;ipr=IPR000195| coil (COIL)| G3DSA:1.10.8.270 (GENE3D)| PTHR22957 (PANTHER)| PTHR22957:SF31 (PANTHER)| seg (SEG)| tmhmm (TMHMM);Note=at5g41940-like protein;	NSC_01413	ko:K20168	427.57	231.5	8.5e-69	TBC1 domain family member 15	path:map04137	TBC1D15; TBC1 domain family member 15	Mitophagy - animal					0.82	0.81	0.7	0.77	0.8	0.82	-0.02	1	insignificant			0.75	0.74	0.82	0.65	0.72	0.73	0.07	1
377310	NSC_scaffold_contig598	231067	231068		0.69	0.64	0.72	0.79	0.82	0.8	-0.12	0.01241	hypomethylated		+	CpG	ID=NSC_01414;Name=low-co2-inducible protein;Alias=52353;Length=260;GO=;EC=;ipr=IPR022309| PTHR12642 (PANTHER);Note=low-co2-inducible protein;	NSC_01414													0.82	0.81	0.7	0.77	0.8	0.82	-0.02	1	insignificant			0.75	0.74	0.82	0.65	0.72	0.73	0.07	1
577192	NSC_scaffold_contig579-589	292289	292290		0.87	0.77	0.83	0.94	0.95	0.95	-0.12	0.01258	hypomethylated		+	CpG	ID=NSC_03716_T;	NSC_03716	ko:K04984	439.07	100	3.2e-29	transient receptor potential cation channel subfamily A member 1	path:map04750	TRPA1, ANKTM1; transient receptor potential cation channel subfamily A member 1	Inflammatory mediator regulation of TRP channels					0.84	0.87	0.87	0.87	0.84	0.92	-0.02	1	insignificant			0.84	0.83	0.82	0.85	0.91	0.88	-0.05	1
577192	NSC_scaffold_contig579-589	292289	292290		0.87	0.77	0.83	0.94	0.95	0.95	-0.12	0.01258	hypomethylated		+	CpG	ID=NSC_03718_P;	NSC_03718	ko:K04650	779.33	119.1	8.7e-35	nuclear receptor co-repressor 1	path:map01522	NCOR1, N-CoR; nuclear receptor co-repressor 1	Endocrine resistance					0.84	0.87	0.87	0.87	0.84	0.92	-0.02	1	insignificant			0.84	0.83	0.82	0.85	0.91	0.88	-0.05	1
318016	NSC_scaffold_contig597	348234	348235		0.82	0.77	0.81	0.93	0.87	0.94	-0.12	0.01262	hypomethylated		+	CpG	ID=NSC_02084;Name=mitochondrial transcription termination factor;Alias=45763;Length=218;GO=;EC=;ipr=PTHR13068 (PANTHER)| PTHR13068:SF3 (PANTHER)| seg (SEG);Note=mitochondrial transcription termination factor;	NSC_02084	ko:K22227	341.43	12.6	0.022	heme synthase	path:map00860	ahbD; AdoMet-dependent heme synthase [EC:1.3.98.6]	Porphyrin and chlorophyll metabolism					0.82	0.8	0.78	0.85	0.89	0.76	-0.03	1	insignificant			0.78	0.77	0.82	0.93	0.81	0.94	-0.1	0.07768
318016	NSC_scaffold_contig597	348234	348235		0.82	0.77	0.81	0.93	0.87	0.94	-0.12	0.01262	hypomethylated		+	CpG	ID=NSC_02085_P;	NSC_02085	ko:K18487	734.77	15.5	0.0032	zinc finger protein ZIC 3	path:map04550	ZIC3; zinc finger protein ZIC 3	Signaling pathways regulating pluripotency of stem cells					0.82	0.8	0.78	0.85	0.89	0.76	-0.03	1	insignificant			0.78	0.77	0.82	0.93	0.81	0.94	-0.1	0.07768
668612	NSC_scaffold_contig593-552c	238246	238247		0.74	0.72	0.8	0.87	0.85	0.89	-0.12	0.01263	hypomethylated		+	CpG	ID=NSC_04309;Name=morn repeat protein;Alias=41540;Length=569;GO=P:cellular process| F:transferase activity;EC=;ipr=IPR003409| G3DSA:2.20.110.10 (GENE3D)| PTHR23084 (PANTHER)| PTHR23084:SF27 (PANTHER)| seg (SEG)| tmhmm (TMHMM)| SSF82185 (SUPERFAMILY);Note=morn repeat protein;	NSC_04309	ko:K04575	224.47	41.1	2.1e-11	amyotrophic lateral sclerosis 2 protein	path:map05014	ALS2; amyotrophic lateral sclerosis 2 protein	Amyotrophic lateral sclerosis (ALS)					0.86	0.85	0.79	0.89	0.91	0.78	-0.03	1	insignificant			0.83	0.76	0.77	0.78	0.72	0.9	-0.01	1
530004	NSC_scaffold_contig555-550-574	110463	110464		0.81	0.74	0.8	0.89	0.88	0.94	-0.12	0.01286	hypomethylated		+	CpG	ID=NSC_06197;Name=type b response regulator;Alias=43799;Length=437;GO=C:intracellular| F:twocomponent response regulator activity| P:twocomponent signal transduction system (phosphorelay);EC=;ipr=IPR001789| IPR011006| G3DSA:3.40.50.2300 (GENE3D)| PTHR26402 (PANTHER)| PTHR26402:SF38 (PANTHER)| seg (SEG);Note=type b response regulator;	NSC_06197	ko:K14491	152.17	91.8	1.6e-26	two-component response regulator ARR-B family	path:map04075	ARR-B; two-component response regulator ARR-B family	Plant hormone signal transduction					0.88	0.8	0.94	0.8	0.92	0.74	0.05	1	insignificant			0.84	0.84	0.75	0.84	0.91	0.89	-0.07	1
229104	NSC_scaffold_contig594	313483	313484		0.77	0.76	0.69	0.85	0.84	0.87	-0.12	0.01332	hypomethylated		+	CpG	ID=NSC_03400;Name=cyclopropane fatty acid synthase;Alias=31327;Length=1155;GO=P:lipid biosynthetic process;EC=;ipr=IPR003333| G3DSA:3.40.50.150 (GENE3D)| G3DSA:3.50.50.60 (GENE3D)| PTHR10108 (PANTHER)| PTHR10108:SF415 (PANTHER)| PF13450 (PFAM)| seg (SEG)| tmhmm (TMHMM)| SSF51905 (SUPERFAMILY)| SSF53335 (SUPERFAMILY);Note=cyclopropane fatty acid synthase;	NSC_03400	ko:K05928	277.57	81.5	2.5e-23	tocopherol O-methyltransferase [EC:2.1.1.95]	path:map00130	E2.1.1.95; tocopherol O-methyltransferase [EC:2.1.1.95]	Ubiquinone and other terpenoid-quinone biosynthesis					0.63	0.65	0.65	0.89	0.83	0.81	-0.2	0.001017	hypomethylated			0.82	0.84	0.79	0.73	0.78	0.72	0.07	1
1748	NSC_scaffold_contig557	5260	5261		0.71	0.72	0.68	0.85	0.86	0.77	-0.12	0.01391	hypomethylated		+	CpG	ID=NSC_06703;Name=3 5 -cyclic nucleotide phosphodiesterase family protein;Alias=12417;Length=755;GO=F:catalytic activity| P:signal transduction;EC=;ipr=IPR002073| PTHR11347 (PANTHER)| seg (SEG)| SignalP-NN(euk) (SIGNALP)| tmhmm (TMHMM)| SSF109604 (SUPERFAMILY);Note=3 5 -cyclic nucleotide phosphodiesterase family protein;	NSC_06703	ko:K13293	421.43	170.5	3.1e-50	cAMP-specific phosphodiesterase 4 [EC:3.1.4.53]	path:map00230	PDE4; cAMP-specific phosphodiesterase 4 [EC:3.1.4.53]	Purine metabolism					0.65	0.72	0.94	0.69	0.93	0.83	-0.05	1	insignificant			0.75	0.74	0.82	0.81	0.58	0.6	0.1	0.2443
1748	NSC_scaffold_contig557	5260	5261		0.71	0.72	0.68	0.85	0.86	0.77	-0.12	0.01391	hypomethylated		+	CpG	ID=NSC_06704;Name=protein;Alias=12304;Length=1269;GO=P:protein neddylation| F:acidamino acid ligase activity| F:NEDD8 activating enzyme activity| F:ATP binding| F:protein heterodimerization activity| F:DNA binding| F:nuclease activity| P:DNA metabolic process;EC=EC:6.3.2.0;ipr=IPR000127| IPR000449| IPR000594| IPR006166| IPR009036| IPR009060| IPR011335| IPR014929| IPR016040| IPR018074| IPR019572| …	NSC_06704	ko:K10686	240.5	550.4	9.9e-166	ubiquitin-activating enzyme E1 C [EC:6.2.1.45]	path:map04120	UBE1C, UBA3; ubiquitin-activating enzyme E1 C [EC:6.2.1.45]	Ubiquitin mediated proteolysis					0.65	0.72	0.94	0.69	0.93	0.83	-0.05	1	insignificant			0.75	0.74	0.82	0.81	0.58	0.6	0.1	0.2443
53068	NSC_scaffold_contig577	119900	119901		0.83	0.75	0.82	0.9	0.94	0.93	-0.12	0.01406	hypomethylated		+	CpG	ID=NSC_06288;Name=protein;Alias=33636;Length=539;GO=F:prolinetRNA ligase activity| P:prolyltRNA aminoacylation| C:plasmodesma| F:ATP binding| C:cytosol;EC=EC:6.1.1.15;ipr=IPR002314| IPR002316| IPR004154| IPR004499| IPR006195| IPR016061| IPR017449| coil (COIL)| G3DSA:3.30.930.10 (GENE3D)| PTHR11451 (PANTHER)| seg (SEG)| SSF55681 (SUPERFAMILY);Note=protein;	NSC_06288	ko:K14163	1201.5	806.5	1.5e-242	bifunctional glutamyl/prolyl-tRNA synthetase [EC:6.1.1.17 6.1.1.15]	path:map00860	EPRS; bifunctional glutamyl/prolyl-tRNA synthetase [EC:6.1.1.17 6.1.1.15]	Porphyrin and chlorophyll metabolism					0.76	0.77	0.93	0.87	0.97	0.9	-0.1	1	insignificant			0.97	0.84	0.93	0.92	0.94	0.8	0.02	1
429024	NSC_scaffold_contig598	1205357	1205358		0.63	0.68	0.63	0.73	0.81	0.76	-0.12	0.01508	hypomethylated		+	CpG	ID=NSC_01830;Name=protein hasty 1-like;Alias=56467;Length=1186;GO=P:anatomical structure development| P:multicellular organismal development| F:prenyltransferase activity| F:binding;EC=;ipr=IPR013598| IPR016024| coil (COIL)| PTHR11223 (PANTHER)| PTHR11223:SF3 (PANTHER)| seg (SEG);Note=protein hasty 1-like;	NSC_01830	ko:K14289	166.53	477.6	3.5e-143	exportin-5	path:map03013	XPO5; exportin-5	RNA transport					0.7	0.66	0.76	0.66	0.66	0.76	0.01	1	insignificant			0.7	0.61	0.79	0.7	0.69	0.6	0.03	1
580368	NSC_scaffold_contig579-589	361891	361892		0.31	0.25	0.31	0.42	0.36	0.44	-0.12	0.01528	hypomethylated		+	CpG	ID=NSC_03735;Name=NSC_03735;Alias=58860;Length=8187;GO=P:biosynthetic process| F:zinc ion binding| F:oxidoreductase activity| F:phosphopantetheine binding| F:cofactor binding| F:acyl carrier activity| P:oxidation reduction| F:nucleotide binding;EC=;ipr=IPR000794| IPR000873| IPR002364| IPR006162| IPR006163| IPR009081| IPR011032| IPR013149| IPR013154| IPR013968| IPR014030| IPR014031| IPR016038| IPR…	NSC_03735	ko:K16384	21624.1	2414	0	polyene macrolide polyketide synthase	path:map01052	amphC, nysC; polyene macrolide polyketide synthase	Type I polyketide structures					0.42	0.37	0.36	0.49	0.37	0.37	-0.02	1	insignificant			0.36	0.33	0.31	0.34	0.34	0.29	0.01	1
317598	NSC_scaffold_contig597	342779	342780		0.45	0.44	0.44	0.59	0.59	0.5	-0.12	0.01561	hypomethylated		+	CpG	ID=NSC_02082;Name=gem-associated protein 5;Alias=45719;Length=1038;GO=F:protein binding;EC=;ipr=IPR001680| IPR011047| IPR015943| IPR017986| IPR019775| PTHR22847 (PANTHER)| seg (SEG);Note=gem-associated protein 5;	NSC_02082	ko:K13133	196.93	365.4	2.1e-109	gem associated protein 5	path:map03013	GEMIN5; gem associated protein 5	RNA transport					0.42	0.43	0.51	0.48	0.43	0.47	-0.01	1	insignificant			0.65	0.52	0.48	0.4	0.47	0.55	0.08	1
269568	NSC_scaffold_contig595	348583	348584		0.78	0.71	0.68	0.82	0.85	0.85	-0.12	0.01897	hypomethylated		+	CpG	ID=NSC_02630;Name=hypothetical protein CHLNCDRAFT_142061 [Chlorella variabilis];Alias=14203;Length=294;GO=;EC=;ipr=coil (COIL)| seg (SEG)| tmhmm (TMHMM);Note=hypothetical protein CHLNCDRAFT_142061 [Chlorella variabilis];	NSC_02630	ko:K09054	479.17	11.4	0.046	cyclic AMP-dependent transcription factor ATF-6 alpha	path:map04141	ATF6A; cyclic AMP-dependent transcription factor ATF-6 alpha	Protein processing in endoplasmic reticulum					0.78	0.76	0.86	0.87	0.75	0.84	-0.02	1	insignificant			0.74	0.78	0.71	0.8	0.8	0.79	-0.05	1
269568	NSC_scaffold_contig595	348583	348584		0.78	0.71	0.68	0.82	0.85	0.85	-0.12	0.01897	hypomethylated		+	CpG	ID=NSC_02631;Name=protein;Alias=14324;Length=455;GO=F:protein kinase activity| F:ATP binding| P:protein amino acid phosphorylation;EC=;ipr=IPR000719| seg (SEG);Note=protein;	NSC_02631	ko:K02090	502.23	15.2	0.0032	cyclin-dependent kinase 5 [EC:2.7.11.22]	path:map04360	CDK5; cyclin-dependent kinase 5 [EC:2.7.11.22]	Axon guidance					0.78	0.76	0.86	0.87	0.75	0.84	-0.02	1	insignificant			0.74	0.78	0.71	0.8	0.8	0.79	-0.05	1
638089	NSC_scaffold_contig592-558c-549c-548c-566	311653	311654		0.78	0.68	0.77	0.85	0.88	0.86	-0.12	0.02019	hypomethylated		+	CpG	ID=NSC_04034;Name=glycoside hydrolase;Alias=4456;Length=317;GO=F:hydrolase activity| hydrolyzing Oglycosyl compounds| P:carbohydrate metabolic process| F:catalytic activity| F:chitin binding| P:chitin metabolic process| C:extracellular region;EC=;ipr=PTHR15535 (PANTHER)| PTHR15535:SF1 (PANTHER)| seg (SEG)| SignalP-NN(euk) (SIGNALP);Note=glycoside hydrolase;	NSC_04034	ko:K05747	92.1	21.3	8.6e-05	Wiskott-Aldrich syndrome protein	path:map04062	WAS; Wiskott-Aldrich syndrome protein	Chemokine signaling pathway					0.83	0.76	0.83	0.82	0.87	0.85	-0.04	1	insignificant			0.8	0.82	0.79	0.82	0.83	0.86	-0.03	1
638089	NSC_scaffold_contig592-558c-549c-548c-566	311653	311654		0.78	0.68	0.77	0.85	0.88	0.86	-0.12	0.02019	hypomethylated		+	CpG	ID=NSC_04035_P;	NSC_04035													0.83	0.76	0.83	0.82	0.87	0.85	-0.04	1	insignificant			0.8	0.82	0.79	0.82	0.83	0.86	-0.03	1
121559	NSC_scaffold_contig584	132881	132882		0.28	0.34	0.37	0.49	0.44	0.42	-0.12	0.02022	hypomethylated		+	CpG	ID=NSC_05314;Name=l-ascorbate oxidase;Alias=37861;Length=737;GO=F:oxidoreductase activity| P:oxidation reduction| F:copper ion binding;EC=;ipr=IPR001117| IPR008972| IPR011706| IPR011707| PTHR11709 (PANTHER)| PTHR11709:SF15 (PANTHER)| seg (SEG)| SignalP-NN(euk) (SIGNALP);Note=l-ascorbate oxidase;	NSC_05314	ko:K00423	591.13	391.5	2.7e-117	L-ascorbate oxidase [EC:1.10.3.3]	path:map00053	E1.10.3.3; L-ascorbate oxidase [EC:1.10.3.3]	Ascorbate and aldarate metabolism					0.51	0.41	0.33	0.47	0.46	0.38	-0.02	1	insignificant			0.32	0.4	0.46	0.35	0.41	0.37	0.02	1
244631	NSC_scaffold_contig594	610613	610614		0.77	0.79	0.84	0.89	0.97	0.91	-0.12	0.02041	hypomethylated		+	CpG	ID=NSC_03539;Name=arf-gap domain 5;Alias=32750;Length=690;GO=C:cytosol| C:endosome| P:activation of ARF GTPase activity| P:floral organ abscission| C:transGolgi network| F:ARF GTPase activator activity| F:zinc ion binding;EC=;ipr=IPR001026| IPR001164| IPR008942| IPR013809| coil (COIL)| PTHR23180 (PANTHER)| seg (SEG);Note=arf-gap domain 5;	NSC_03539	ko:K12486	175.1	180.3	3e-53	stromal membrane-associated protein	path:map04144	SMAP; stromal membrane-associated protein	Endocytosis					0.83	0.79	0.97	0.82	0.72	0.91	0.05	1	insignificant			0.84	0.89	0.91	0.94	0.85	0.88	-0.01	1
244631	NSC_scaffold_contig594	610613	610614		0.77	0.79	0.84	0.89	0.97	0.91	-0.12	0.02041	hypomethylated		+	CpG	ID=NSC_03540;Name=cysteine desulfurase;Alias=32865;Length=394;GO=F:catalytic activity| P:metabolic process| F:pyridoxal phosphate binding;EC=;ipr=IPR000192| IPR015421| IPR015422| IPR015424| IPR016454| PTHR11601 (PANTHER)| seg (SEG);Note=cysteine desulfurase;	NSC_03540	ko:K04487	257.6	404.9	1.4e-121	cysteine desulfurase [EC:2.8.1.7]	path:map00730	iscS, NFS1; cysteine desulfurase [EC:2.8.1.7]	Thiamine metabolism					0.83	0.79	0.97	0.82	0.72	0.91	0.05	1	insignificant			0.84	0.89	0.91	0.94	0.85	0.88	-0.01	1
434745	NSC_scaffold_contig598	1328861	1328862		0.65	0.54	0.6	0.7	0.71	0.72	-0.12	0.02081	hypomethylated		+	CpG	ID=NSC_01878_T;	NSC_01878	ko:K02638	88.23	167	1.1e-49	plastocyanin	path:map00195	petE; plastocyanin	Photosynthesis					0.53	0.62	0.6	0.65	0.75	0.58	-0.07	1	insignificant			0.59	0.68	0.63	0.63	0.59	0.7	-0.01	1
434745	NSC_scaffold_contig598	1328861	1328862		0.65	0.54	0.6	0.7	0.71	0.72	-0.12	0.02081	hypomethylated		+	CpG	ID=NSC_01879;Name=tetratricopeptide repeat protein 1;Alias=56969;Length=305;GO=C:plastid| F:protein binding;EC=;ipr=IPR001440| IPR011990| IPR013026| IPR019734| PTHR22904 (PANTHER)| PTHR22904:SF60 (PANTHER)| PF13414 (PFAM)| seg (SEG)| SSF48452 (SUPERFAMILY);Note=tetratricopeptide repeat protein 1;	NSC_01879	ko:K09553	159	95.8	1.3e-27	stress-induced-phosphoprotein 1	path:map05020	STIP1; stress-induced-phosphoprotein 1	Prion diseases					0.53	0.62	0.6	0.65	0.75	0.58	-0.07	1	insignificant			0.59	0.68	0.63	0.63	0.59	0.7	-0.01	1
624751	NSC_scaffold_contig592-558c-549c-548c-566	91923	91924		0.63	0.61	0.67	0.71	0.8	0.76	-0.12	0.02096	hypomethylated		+	CpG	ID=NSC_03932;Name=tubulin-specific chaperone e;Alias=3553;Length=543;GO=P:protein folding| P:postembryonic development| | P:anatomical structure development| C:intracellular organelle| F:catalytic activity| C:cytoplasmic part| F:protein binding;EC=;ipr=IPR000938| IPR001611| coil (COIL)| G3DSA:3.80.10.10 (GENE3D)| PTHR15140 (PANTHER)| PTHR15140:SF6 (PANTHER)| PF13855 (PFAM)| seg (SEG)| SSF52058 (S…	NSC_03932	ko:K13730	205.43	68.1	1.9e-19	internalin A	path:map05100	inlA; internalin A	Bacterial invasion of epithelial cells					0.68	0.71	0.71	0.69	0.76	0.66	0	1	insignificant			0.68	0.6	0.67	0.69	0.67	0.8	-0.07	1
417065	NSC_scaffold_contig598	956318	956319		0.7	0.68	0.77	0.85	0.87	0.8	-0.12	0.02117	hypomethylated		+	CpG	ID=NSC_01728;Name=component of oligomeric golgi complex 4;Alias=55093;Length=735;GO=C:cytosol;EC=;ipr=IPR013167| coil (COIL)| PTHR24016 (PANTHER)| PTHR24016:SF7 (PANTHER)| seg (SEG);Note=component of oligomeric golgi complex 4;	NSC_01728	ko:K19984	240.33	13.4	0.0075	exocyst complex component 5	path:map05132	EXOC5, SEC10; exocyst complex component 5	Salmonella infection					0.78	0.68	0.86	0.83	0.67	0.79	0.02	1	insignificant			0.88	0.72	0.82	0.72	0.72	0.77	0.07	1
805585	NSC_scaffold_ontig562c-575-591	781786	781787		0.78	0.69	0.76	0.87	0.89	0.83	-0.12	0.02219	hypomethylated		+	CpG	ID=NSC_03252;Name=gluconolactonase precursor;Alias=12272;Length=471;GO=F:1|4lactonase activity| F:hydrolase activity;EC=;ipr=IPR011042| IPR013658| PTHR10907 (PANTHER)| PTHR10907:SF4 (PANTHER)| seg (SEG)| SignalP-NN(euk) (SIGNALP)| tmhmm (TMHMM)| SSF63829 (SUPERFAMILY);Note=gluconolactonase precursor;	NSC_03252	ko:K01053	184.93	211.3	8.2e-63	gluconolactonase [EC:3.1.1.17]	path:map00030	E3.1.1.17, gnl, RGN; gluconolactonase [EC:3.1.1.17]	Pentose phosphate pathway					0.8	0.78	0.93	0.79	0.85	0.76	0.03	1	insignificant			0.77	0.75	0.72	0.84	0.86	0.88	-0.12	0.004825
414473	NSC_scaffold_contig598	908594	908595		0.73	0.69	0.8	0.85	0.85	0.88	-0.12	0.02251	hypomethylated		+	CpG	ID=NSC_01701;Name=mco is implicated in celullar iron transport playing also role in the copper resistance;Alias=55169;Length=291;GO=F:oxidoreductase activity| P:oxidation reduction;EC=;ipr=IPR001117| IPR008972| PTHR11709 (PANTHER)| seg (SEG)| SignalP-NN(euk) (SIGNALP);Note=mco is implicated in celullar iron transport playing also role in the copper resistance;	NSC_01701	ko:K08100	538.17	44.6	3.3e-12	bilirubin oxidase [EC:1.3.3.5]	path:map00860	E1.3.3.5; bilirubin oxidase [EC:1.3.3.5]	Porphyrin and chlorophyll metabolism					0.71	0.64	0.81	0.68	0.81	0.76	-0.03	1	insignificant			0.73	0.64	0.82	0.75	0.82	0.74	-0.04	1
690291	NSC_scaffold_contig596-571c	12018	12019		0.74	0.68	0.8	0.87	0.87	0.86	-0.12	0.0229	hypomethylated		+	CpG	ID=NSC_00709;Name=protein;Alias=62976;Length=330;GO=C:cytosol;EC=;ipr=IPR004154| IPR007109| PTHR13634 (PANTHER)| seg (SEG);Note=protein;	NSC_00709	ko:K14561	201.5	24.3	7.2e-06	U3 small nucleolar ribonucleoprotein protein IMP4	path:map03008	IMP4; U3 small nucleolar ribonucleoprotein protein IMP4	Ribosome biogenesis in eukaryotes					0.8	0.73	0.81	0.79	0.93	0.73	-0.04	1	insignificant			0.79	0.83	0.68	0.77	0.85	0.88	-0.07	1
417936	NSC_scaffold_contig598	972971	972972		0.72	0.62	0.69	0.8	0.77	0.81	-0.12	0.02349	hypomethylated		+	CpG	ID=NSC_01734;Name=mgc80777 protein;Alias=55121;Length=1002;GO=F:catalytic activity| P:metabolic process;EC=;ipr=IPR002591| IPR017849| IPR017850| PTHR23071 (PANTHER)| seg (SEG)| SignalP-NN(euk) (SIGNALP)| tmhmm (TMHMM);Note=mgc80777 protein;	NSC_01734	ko:K05288	473	571	1.9e-171	phosphatidylinositol glycan class O	path:map00563	PIGO; GPI ethanolamine phosphate transferase 3 subunit O [EC:2.7.-.-]	Glycosylphosphatidylinositol (GPI)-anchor biosynthesis					0.77	0.74	0.8	0.69	0.86	0.75	0	1	insignificant			0.76	0.79	0.77	0.79	0.78	0.84	-0.03	1
90288	NSC_scaffold_contig582	144691	144692		0.41	0.44	0.42	0.48	0.6	0.55	-0.12	0.02361	hypomethylated		+	CpG	ID=NSC_05627;Name=protein;Alias=8051;Length=388;GO=C:intracellular part| F:ATP binding| P:protein amino acid phosphorylation| F:protein tyrosine kinase activity;EC=;ipr=IPR000719| IPR002290| IPR011009| IPR020635| G3DSA:1.10.510.10 (GENE3D)| G3DSA:3.30.200.20 (GENE3D)| PTHR23257 (PANTHER)| seg (SEG)| tmhmm (TMHMM);Note=protein;	NSC_05627	ko:K04365	811.4	54.7	2.7e-15	B-Raf proto-oncogene serine/threonine-protein kinase [EC:2.7.11.1]	path:map01521	BRAF; B-Raf proto-oncogene serine/threonine-protein kinase [EC:2.7.11.1]	EGFR tyrosine kinase inhibitor resistance					0.52	0.4	0.57	0.21	0.55	0.41	0.11	0.3661	insignificant			0.38	0.47	0.51	0.49	0.44	0.51	-0.03	1
90288	NSC_scaffold_contig582	144691	144692		0.41	0.44	0.42	0.48	0.6	0.55	-0.12	0.02361	hypomethylated		+	CpG	ID=NSC_05628_P;	NSC_05628	ko:K21423	571.67	39.4	8.4e-11	NADPH oxidase 4 [EC:1.6.3.-]	path:map04933	NOX4, RENOX; NADPH oxidase 4 [EC:1.6.3.-]	AGE-RAGE signaling pathway in diabetic complications					0.52	0.4	0.57	0.21	0.55	0.41	0.11	0.3661	insignificant			0.38	0.47	0.51	0.49	0.44	0.51	-0.03	1
682456	NSC_scaffold_contig593-552c	498827	498828		0.65	0.73	0.75	0.84	0.8	0.83	-0.12	0.0237	hypomethylated		+	CpG	ID=NSC_04428;Name=---NA---;Alias=42853;Length=566;GO=;EC=;ipr=seg (SEG)| SignalP-NN(euk) (SIGNALP)| tmhmm (TMHMM);Note=---NA---;	NSC_04428	ko:K18491	146.07	16.7	0.0015	homeobox protein ESX1	path:map04550	ESX1; homeobox protein ESX1	Signaling pathways regulating pluripotency of stem cells					0.76	0.76	0.8	0.72	0.77	0.78	0.02	1	insignificant			0.72	0.75	0.68	0.76	0.71	0.77	-0.03	1
239044	NSC_scaffold_contig594	503670	503671		0.79	0.84	0.82	0.94	0.89	1	-0.12	0.02374	hypomethylated		+	CpG	ID=NSC_03487;Name=protein;Alias=32329;Length=560;GO=P:transcription| DNAdependent| C:nucleus| F:DNA binding| P:regulation of transcription| DNAdependent| F:zinc ion binding;EC=;ipr=seg (SEG);Note=protein;	NSC_03487													1	0.8	0.89	0.95	0.84	0.89	0	1	insignificant			0.83	0.84	0.95	0.88	0.87	0.94	-0.02	1
239044	NSC_scaffold_contig594	503670	503671		0.79	0.84	0.82	0.94	0.89	1	-0.12	0.02374	hypomethylated		+	CpG	ID=NSC_03488_T;	NSC_03488	ko:K11125	197.8	7.6	0.31	protein SMG5	path:map03015	SMG5, EST1B; protein SMG5	mRNA surveillance pathway					1	0.8	0.89	0.95	0.84	0.89	0	1	insignificant			0.83	0.84	0.95	0.88	0.87	0.94	-0.02	1
696352	NSC_scaffold_contig596-571c	129460	129461		0.25	0.36	0.33	0.42	0.42	0.46	-0.12	0.02445	hypomethylated		+	CpG	ID=NSC_00762;Name=protein;Alias=63320;Length=920;GO=F:ATPdependent peptidase activity| C:Tic complex| C:cell wall| C:cytosol| P:nucleotideexcision repair| C:chloroplast stroma| F:DNA binding| P:chloroplast organization| F:nuclease activity| P:proteolysis| C:chloroplast thylakoid membrane| P:protein import into chloroplast stroma| F:ATP binding| P:regulation of chlorophyll biosynthetic process| C:…	NSC_00762	ko:K03695	1031.37	976.4	6.2e-294	ATP-dependent Clp protease ATP-binding subunit ClpB	path:map04213	clpB; ATP-dependent Clp protease ATP-binding subunit ClpB	Longevity regulating pathway - multiple species					0.3	0.2	0.25	0.18	0.5	0.25	-0.06	1	insignificant			0.3	0.19	0.38	0.38	0.21	0.19	0.03	1
239233	NSC_scaffold_contig594	507391	507392		0.7	0.7	0.73	0.78	0.82	0.89	-0.12	0.02467	hypomethylated		+	CpG	ID=NSC_03489;Name=phenylalanyl-trna synthetase alpha chain;Alias=32444;Length=500;GO=F:phenylalaninetRNA ligase activity| F:ATP binding| P:phenylalanyltRNA aminoacylation| C:cytosol| F:tRNA binding;EC=EC:6.1.1.20;ipr=IPR002319| IPR004529| IPR006195| G3DSA:3.30.930.10 (GENE3D)| PTHR11538 (PANTHER)| PTHR11538:SF15 (PANTHER)| seg (SEG)| SSF55681 (SUPERFAMILY);Note=phenylalanyl-trna synthetase alpha …	NSC_03489	ko:K01889	95.37	335.8	1.3e-100	phenylalanyl-tRNA synthetase alpha chain [EC:6.1.1.20]	path:map00970	FARSA, pheS; phenylalanyl-tRNA synthetase alpha chain [EC:6.1.1.20]	Aminoacyl-tRNA biosynthesis					0.83	0.81	0.8	0.76	0.88	0.76	0.02	1	insignificant			0.83	0.83	0.73	0.78	0.81	0.77	0.01	1
121836	NSC_scaffold_contig584	138042	138043		0.82	0.75	0.84	0.91	0.95	0.89	-0.12	0.02471	hypomethylated		+	CpG	ID=NSC_05316;Name=hypothetical protein CHLNCDRAFT_132885 [Chlorella variabilis];Alias=37829;Length=829;GO=;EC=;ipr=IPR019448| coil (COIL)| seg (SEG);Note=hypothetical protein CHLNCDRAFT_132885 [Chlorella variabilis];	NSC_05316	ko:K20282	126.9	30.8	2.3e-08	GRIP and coiled-coil domain-containing protein 2	path:map05132	GCC2; GRIP and coiled-coil domain-containing protein 2	Salmonella infection					0.86	0.83	0.93	0.79	0.88	0.74	0.07	1	insignificant			0.84	0.82	0.9	0.89	0.9	0.83	-0.02	1
379982	NSC_scaffold_contig598	283759	283760		0.52	0.46	0.52	0.65	0.56	0.65	-0.12	0.02567	hypomethylated		+	CpG	ID=NSC_01441;Name=protein mon2 homolog;Alias=52098;Length=1712;GO=F:binding;EC=;ipr=IPR011989| IPR015403| IPR016024| PTHR10663 (PANTHER)| PTHR10663:SF5 (PANTHER)| PF12783 (PFAM)| seg (SEG);Note=protein mon2 homolog;	NSC_01441	ko:K18442	1522.33	146.1	3.6e-43	brefeldin A-inhibited guanine nucleotide-exchange protein	path:map04144	ARFGEF, BIG; brefeldin A-inhibited guanine nucleotide-exchange protein	Endocytosis					0.56	0.5	0.61	0.59	0.61	0.67	-0.07	1	insignificant			0.44	0.53	0.53	0.6	0.6	0.56	-0.09	1
379982	NSC_scaffold_contig598	283759	283760		0.52	0.46	0.52	0.65	0.56	0.65	-0.12	0.02567	hypomethylated		+	CpG	ID=NSC_IGR_10;	NSC_IGR_10													0.56	0.5	0.61	0.59	0.61	0.67	-0.07	1	insignificant			0.44	0.53	0.53	0.6	0.6	0.56	-0.09	1
745298	NSC_scaffold_contig596-571c	1098935	1098936		0.8	0.73	0.8	0.88	0.87	0.95	-0.12	0.02593	hypomethylated		+	CpG	ID=NSC_01157;Name=dead-box atp-dependent rna helicase 22-like;Alias=67831;Length=556;GO=C:intracellular membranebounded organelle| C:cytoplasmic part| F:nucleic acid binding| F:ATP binding| F:ATPdependent helicase activity;EC=;ipr=IPR001650| IPR011545| IPR014001| IPR014014| G3DSA:3.40.50.300 (GENE3D)| PTHR24031 (PANTHER)| PTHR24031:SF137 (PANTHER)| seg (SEG)| SSF52540 (SUPERFAMILY);Note=dead-box …	NSC_01157	ko:K11594	661.2	144.9	1.1e-42	ATP-dependent RNA helicase DDX3X [EC:3.6.4.13]	path:map04622	DDX3X, bel; ATP-dependent RNA helicase DDX3X [EC:3.6.4.13]	RIG-I-like receptor signaling pathway					0.79	0.9	0.91	0.93	0.89	0.83	-0.02	1	insignificant			0.85	0.86	0.85	0.87	0.94	0.83	-0.02	1
182368	NSC_scaffold_contig588	335378	335379		0.77	0.75	0.79	0.88	0.96	0.84	-0.12	0.02617	hypomethylated		+	CpG	ID=NSC_04867;Name=---NA---;Alias=1508;Length=266;GO=P:GPI anchor biosynthetic process| C:integral to membrane| F:phosphatidylinositol Nacetylglucosaminyltransferase activity;EC=;ipr=IPR007720| SignalP-NN(euk) (SIGNALP)| tmhmm (TMHMM);Note=---NA---;	NSC_04867	ko:K03860	58.23	43.2	1e-11	phosphatidylinositol glycan class Q	path:map00563	PIGQ, GPI1; phosphatidylinositol N-acetylglucosaminyltransferase subunit Q	Glycosylphosphatidylinositol (GPI)-anchor biosynthesis					0.79	0.75	0.75	0.73	0.8	0.82	-0.02	1	insignificant			0.82	0.72	0.83	0.8	0.89	0.92	-0.08	1
182368	NSC_scaffold_contig588	335378	335379		0.77	0.75	0.79	0.88	0.96	0.84	-0.12	0.02617	hypomethylated		+	CpG	ID=NSC_04868_T;	NSC_04868	ko:K04464	619.43	506.8	4.2e-152	mitogen-activated protein kinase 7 [EC:2.7.11.24]	path:map04010	MAPK7; mitogen-activated protein kinase 7 [EC:2.7.11.24]	MAPK signaling pathway					0.79	0.75	0.75	0.73	0.8	0.82	-0.02	1	insignificant			0.82	0.72	0.83	0.8	0.89	0.92	-0.08	1
708213	NSC_scaffold_contig596-571c	357124	357125		0.28	0.3	0.25	0.41	0.34	0.45	-0.12	0.02656	hypomethylated		+	CpG	ID=NSC_00842;Name=protein kinase;Alias=64005;Length=1072;GO=F:ATP binding| P:protein amino acid phosphorylation| F:translation elongation factor activity| P:translational elongation| F:protein serine/threonine kinase activity| C:cytoplasm| P:peptide biosynthetic process| F:protein tyrosine kinase activity;EC=;ipr=IPR000719| IPR001059| IPR002290| IPR008271| IPR008991| IPR011009| IPR011768| IPR0123…	NSC_00842	ko:K18669	482.3	270.9	8.6e-81	dual specificity tyrosine-phosphorylation-regulated kinase 2/3/4 [EC:2.7.12.1]	path:map04111	DYRK2_3_4; dual specificity tyrosine-phosphorylation-regulated kinase 2/3/4 [EC:2.7.12.1]	Cell cycle - yeast					0.21	0.33	0.24	0.38	0.27	0.25	-0.04	1	insignificant			0.38	0.32	0.24	0.42	0.52	0.64	-0.22	0.04421
708213	NSC_scaffold_contig596-571c	357124	357125		0.28	0.3	0.25	0.41	0.34	0.45	-0.12	0.02656	hypomethylated		+	CpG	ID=NSC_00843;Name=arogenate prephenate dehydratase;Alias=64399;Length=357;GO=F:amino acid binding| P:Lphenylalanine biosynthetic process| C:mitochondrion| F:prephenate dehydratase activity;EC=EC:4.2.1.51;ipr=IPR001086| IPR018528| G3DSA:3.30.70.260 (GENE3D)| G3DSA:3.40.190.10 (GENE3D)| PTHR21022 (PANTHER)| seg (SEG)| SSF55021 (SUPERFAMILY);Note=arogenate prephenate dehydratase;	NSC_00843	ko:K05359	338.37	451.4	9.2e-136	arogenate/prephenate dehydratase [EC:4.2.1.91 4.2.1.51]	path:map00400	ADT, PDT; arogenate/prephenate dehydratase [EC:4.2.1.91 4.2.1.51]	Phenylalanine, tyrosine and tryptophan biosynthesis					0.21	0.33	0.24	0.38	0.27	0.25	-0.04	1	insignificant			0.38	0.32	0.24	0.42	0.52	0.64	-0.22	0.04421
268050	NSC_scaffold_contig595	323272	323273		0.68	0.65	0.59	0.79	0.78	0.71	-0.12	0.02763	hypomethylated		+	CpG	ID=NSC_02616;Name=sodium bile acid cotransporter 7-like;Alias=14330;Length=411;GO=C:chloroplast envelope;EC=;ipr=IPR016833| PTHR18640:SF1 (PANTHER)| seg (SEG)| tmhmm (TMHMM);Note=sodium bile acid cotransporter 7-like;	NSC_02616	ko:K14342	444.53	12.7	0.017	solute carrier family 10 (sodium/bile acid cotransporter) member 2	path:map04976	SLC10A2, ASBT; solute carrier family 10 (sodium/bile acid cotransporter), member 2	Bile secretion					0.6	0.68	0.82	0.69	0.77	0.66	-0.01	1	insignificant			0.72	0.73	0.65	0.76	0.81	0.8	-0.08	1
131793	NSC_scaffold_contig584	318172	318173		0.77	0.83	0.88	0.92	0.98	0.94	-0.12	0.02823	hypomethylated		+	CpG	ID=NSC_05411;Name=hypothetical protein CHLNCDRAFT_54474 [Chlorella variabilis];Alias=38656;Length=386;GO=F:transferase activity| transferring acyl groups other than aminoacyl groups;EC=;ipr=IPR003480| IPR023213;Note=hypothetical protein CHLNCDRAFT_54474 [Chlorella variabilis];	NSC_05411	ko:K13065	374.03	49.2	1.4e-13	shikimate O-hydroxycinnamoyltransferase [EC:2.3.1.133]	path:map00940	E2.3.1.133, HCT; shikimate O-hydroxycinnamoyltransferase [EC:2.3.1.133]	Phenylpropanoid biosynthesis					0.88	0.72	0.96	0.83	0.91	0.86	-0.02	1	insignificant			0.88	0.84	0.81	0.85	0.89	0.9	-0.04	1
131793	NSC_scaffold_contig584	318172	318173		0.77	0.83	0.88	0.92	0.98	0.94	-0.12	0.02823	hypomethylated		+	CpG	ID=NSC_05412_P;	NSC_05412	ko:K16305	511.97	11.1	0.058	fructose-bisphosphate aldolase / 6-deoxy-5-ketofructose 1-phosphate synthase [EC:4.1.2.13 2.2.1.11]	path:map00010	K16305; fructose-bisphosphate aldolase / 6-deoxy-5-ketofructose 1-phosphate synthase [EC:4.1.2.13 2.2.1.11]	Glycolysis / Gluconeogenesis					0.88	0.72	0.96	0.83	0.91	0.86	-0.02	1	insignificant			0.88	0.84	0.81	0.85	0.89	0.9	-0.04	1
419029	NSC_scaffold_contig598	993001	993002		0.64	0.58	0.69	0.78	0.79	0.72	-0.12	0.02886	hypomethylated		+	CpG	ID=NSC_01744;Name=photosystem ii protein;Alias=55586;Length=252;GO=C:photosystem II| P:photosynthesis| C:integral to membrane| F:manganese ion binding;EC=;ipr=IPR009388| seg (SEG)| tmhmm (TMHMM);Note=photosystem ii protein;	NSC_01744	ko:K02723	27.43	208.1	3.5e-62	photosystem II PsbY protein	path:map00195	psbY; photosystem II PsbY protein	Photosynthesis					0.74	0.64	0.78	0.7	0.78	0.78	-0.03	1	insignificant			0.77	0.74	0.61	0.77	0.7	0.65	0	1
804596	NSC_scaffold_ontig562c-575-591	763669	763670		0.76	0.69	0.81	0.86	0.89	0.86	-0.12	0.02898	hypomethylated		+	CpG	ID=NSC_03242;Name=transmembrane protein 209-like;Alias=11849;Length=564;GO=C:integral to membrane;EC=;ipr=IPR019176| PTHR21780 (PANTHER)| seg (SEG);Note=transmembrane protein 209-like;	NSC_03242													0.73	0.77	0.74	0.75	0.8	0.73	-0.01	1	insignificant			0.73	0.83	0.73	0.89	0.75	0.8	-0.05	1
129218	NSC_scaffold_contig584	273703	273704		0.12	0.09	0.19	0.21	0.29	0.26	-0.12	0.02936	hypomethylated		+	CpG	ID=NSC_05384;Name=p-type h+-atpase;Alias=38258;Length=1122;GO=F:ATPase activity| coupled to transmembrane movement of ions| phosphorylative mechanism| P:cation transport| F:ATP binding| P:ATP catabolic process| P:ATP biosynthetic process| C:integral to membrane| F:metal ion binding;EC=;ipr=IPR000695| IPR001757| IPR004014| IPR005834| IPR006534| IPR008250| IPR018303| IPR023214| IPR023298| IPR023299…	NSC_05384	ko:K01535	591.37	939.8	4.7e-283	H+-transporting ATPase [EC:7.1.2.1]	path:map00190	PMA1, PMA2; H+-transporting ATPase [EC:7.1.2.1]	Oxidative phosphorylation					0.08	0.18	0.12	0.2	0.23	0.19	-0.08	1	insignificant			0.17	0.17	0.11	0.15	0.16	0.17	-0.01	1
201322	NSC_scaffold_contig590	319203	319204		0.84	0.74	0.84	0.9	0.94	0.93	-0.12	0.02941	hypomethylated		+	CpG	ID=NSC_04624_P;	NSC_04624	ko:K06630	392.97	443.9	6.2e-134	14-3-3 protein epsilon	path:map04011	YWHAE; 14-3-3 protein epsilon	MAPK signaling pathway - yeast					0.84	0.82	0.95	0.9	0.93	0.86	-0.02	1	insignificant			0.81	0.93	0.83	0.9	0.85	0.9	-0.03	1
244734	NSC_scaffold_contig594	612631	612632		0.7	0.62	0.72	0.77	0.82	0.84	-0.12	0.03009	hypomethylated		+	CpG	ID=NSC_03539;Name=arf-gap domain 5;Alias=32750;Length=690;GO=C:cytosol| C:endosome| P:activation of ARF GTPase activity| P:floral organ abscission| C:transGolgi network| F:ARF GTPase activator activity| F:zinc ion binding;EC=;ipr=IPR001026| IPR001164| IPR008942| IPR013809| coil (COIL)| PTHR23180 (PANTHER)| seg (SEG);Note=arf-gap domain 5;	NSC_03539	ko:K12486	175.1	180.3	3e-53	stromal membrane-associated protein	path:map04144	SMAP; stromal membrane-associated protein	Endocytosis					0.67	0.68	0.77	0.7	0.88	0.79	-0.09	1	insignificant			0.78	0.8	0.71	0.76	0.72	0.76	0.01	1
532192	NSC_scaffold_contig555-550-574	153497	153498		0.35	0.27	0.25	0.39	0.45	0.4	-0.12	0.0301	hypomethylated		+	CpG	ID=NSC_06216;Name=methionine adenosyltransferase 2 subunit beta;Alias=43969;Length=323;GO=F:dTDP4dehydrorhamnose reductase activity| P:extracellular polysaccharide biosynthetic process| F:nucleotide binding;EC=;ipr=IPR005913| IPR016040| PTHR10491 (PANTHER)| PTHR10491:SF2 (PANTHER)| SSF51735 (SUPERFAMILY);Note=methionine adenosyltransferase 2 subunit beta;	NSC_06216	ko:K00067	118.53	140.9	2.5e-41	dTDP-4-dehydrorhamnose reductase [EC:1.1.1.133]	path:map00521	rfbD, rmlD; dTDP-4-dehydrorhamnose reductase [EC:1.1.1.133]	Streptomycin biosynthesis					0.4	0.38	0.31	0.34	0.55	0.36	-0.06	1	insignificant			0.26	0.35	0.35	0.45	0.33	0.42	-0.08	1
681245	NSC_scaffold_contig593-552c	477749	477750		0.67	0.72	0.79	0.86	0.83	0.84	-0.12	0.03046	hypomethylated		+	CpG	ID=NSC_04416;Name=sh3 domain-containing protein;Alias=42345;Length=1239;GO=F:protein binding;EC=;ipr=IPR001452| G3DSA:2.30.30.40 (GENE3D)| PTHR10661 (PANTHER)| PTHR10661:SF23 (PANTHER)| seg (SEG);Note=sh3 domain-containing protein;	NSC_04416	ko:K20121	203.9	53	1.1e-14	formin-binding protein 1	path:map05131	FNBP1; formin-binding protein 1	Shigellosis					0.81	0.76	0.73	0.8	0.76	0.73	0	1	insignificant			0.75	0.77	0.76	0.69	0.76	0.85	-0.01	1
387602	NSC_scaffold_contig598	432564	432565		0.45	0.53	0.55	0.65	0.59	0.63	-0.12	0.03084	hypomethylated		+	CpG	ID=NSC_01506;Name=bcl2 adenovirus e1b 19kd interacting protein like;Alias=53002;Length=535;GO=F:identical protein binding| P:regulation of growth rate| P:induction of apoptosis| P:negative regulation of cell proliferation| C:nucleus| C:cytosol;EC=;ipr=PTHR12112 (PANTHER)| PTHR12112:SF7 (PANTHER)| PF13716 (PFAM)| seg (SEG);Note=bcl2 adenovirus e1b 19kd interacting protein like;	NSC_01506													0.41	0.53	0.58	0.64	0.56	0.49	-0.06	1	insignificant			0.6	0.58	0.53	0.57	0.51	0.58	0.02	1
114006	NSC_scaffold_contig583	289320	289321		0.73	0.65	0.73	0.85	0.84	0.77	-0.12	0.03093	hypomethylated		+	CpG	ID=NSC_05831;Name=hypothetical protein CHLNCDRAFT_58369 [Chlorella variabilis];Alias=6971;Length=1139;GO=P:microtubule cytoskeleton organization| C:spindle pole| C:microtubule organizing center;EC=;ipr=IPR007259| seg (SEG);Note=hypothetical protein CHLNCDRAFT_58369 [Chlorella variabilis];	NSC_05831													0.89	0.76	0.93	0.76	0.87	0.84	0.04	1	insignificant			0.92	0.78	0.76	0.85	0.85	0.87	-0.04	1
10388	NSC_scaffold_contig564	29858	29859		0.75	0.69	0.8	0.84	0.86	0.89	-0.12	0.03139	hypomethylated		+	CpG	ID=NSC_06667;Name=protein;Alias=1917;Length=1026;GO=P:ER body organization| C:COPII vesicle coat| P:intracellular protein transport| P:ER to Golgi vesiclemediated transport| C:cytosol| F:zinc ion binding;EC=;ipr=IPR006895| IPR006896| IPR006900| IPR012990| G3DSA:3.40.50.410 (GENE3D)| PTHR13803 (PANTHER)| seg (SEG)| SSF53300 (SUPERFAMILY)| SSF81995 (SUPERFAMILY)| SSF82754 (SUPERFAMILY);Note=protein;	NSC_06667	ko:K14007	212.17	929.9	5.8e-280	protein transport protein SEC24	path:map04141	SEC24; protein transport protein SEC24	Protein processing in endoplasmic reticulum					0.73	0.77	0.78	0.75	0.84	0.73	-0.01	1	insignificant			0.79	0.75	0.68	0.91	0.83	0.79	-0.1	0.1038
591839	NSC_scaffold_contig579-589	593876	593877		0.54	0.47	0.55	0.69	0.62	0.61	-0.12	0.03152	hypomethylated		+	CpG	ID=NSC_03832;Name=armadillo repeat-containing protein 8-like;Alias=60473;Length=673;GO=F:protein binding;EC=;ipr=IPR000225| IPR011989| IPR016024| PTHR15651 (PANTHER)| PTHR15651:SF7 (PANTHER)| seg (SEG);Note=armadillo repeat-containing protein 8-like;	NSC_03832	ko:K15043	678.53	57.2	3.5e-16	importin subunit alpha-2	path:map05164	KPNA2_7; importin subunit alpha-1/8	Influenza A					0.57	0.61	0.61	0.48	0.63	0.57	0.04	1	insignificant			0.56	0.48	0.59	0.63	0.5	0.55	-0.01	1
159359	NSC_scaffold_contig586	242382	242383		0.26	0.31	0.36	0.4	0.41	0.48	-0.12	0.03155	hypomethylated		+	CpG	ID=NSC_05525;Name=---NA---;Alias=17929;Length=129;GO=;EC=;ipr=no IPS match;Note=---NA---;	NSC_05525													0.45	0.29	0.39	0.49	0.39	0.39	-0.05	1	insignificant			0.17	0.38	0.22	0.28	0.25	0.28	-0.02	1
159359	NSC_scaffold_contig586	242382	242383		0.26	0.31	0.36	0.4	0.41	0.48	-0.12	0.03155	hypomethylated		+	CpG	ID=NSC_05526;Name=ribonuclease iii;Alias=18141;Length=460;GO=F:RNA binding| F:ribonuclease III activity| P:RNA processing| P:rRNA catabolic process;EC=;ipr=IPR000999| IPR011907| SSF54768 (SUPERFAMILY);Note=ribonuclease iii;	NSC_05526	ko:K03685	133.23	126.5	4.8e-37	ribonuclease III [EC:3.1.26.3]	path:map03008	rnc, DROSHA, RNT1; ribonuclease III [EC:3.1.26.3]	Ribosome biogenesis in eukaryotes					0.45	0.29	0.39	0.49	0.39	0.39	-0.05	1	insignificant			0.17	0.38	0.22	0.28	0.25	0.28	-0.02	1
449594	NSC_scaffold_contig599	180869	180870		0.89	0.77	0.86	0.96	0.97	0.94	-0.12	0.0321	hypomethylated		+	CpG	ID=NSC_00073_T;	NSC_00073	ko:K10605	188.47	73.7	3.7e-21	breast cancer type 1 susceptibility protein [EC:2.3.2.27]	path:map01524	BRCA1; breast cancer type 1 susceptibility protein [EC:2.3.2.27]	Platinum drug resistance					0.88	0.91	0.91	0.91	0.91	0.82	0.02	1	insignificant			0.92	0.88	0.79	0.87	0.92	0.89	-0.03	1
449594	NSC_scaffold_contig599	180869	180870		0.89	0.77	0.86	0.96	0.97	0.94	-0.12	0.0321	hypomethylated		+	CpG	ID=NSC_00074;Name=pry- scp-like extracellular;Alias=19102;Length=315;GO=C:cell surface| C:extracellular region;EC=;ipr=IPR001283| IPR014044| IPR018244| seg (SEG)| SignalP-NN(euk) (SIGNALP);Note=pry- scp-like extracellular;	NSC_00074	ko:K13449	138.23	91.7	1.5e-26	pathogenesis-related protein 1	path:map04016	PR1; pathogenesis-related protein 1	MAPK signaling pathway - plant					0.88	0.91	0.91	0.91	0.91	0.82	0.02	1	insignificant			0.92	0.88	0.79	0.87	0.92	0.89	-0.03	1
769732	NSC_scaffold_ontig562c-575-591	72891	72892		0.86	0.76	0.81	0.89	0.93	0.97	-0.12	0.03253	hypomethylated		+	CpG	ID=NSC_02925;Name=o-acetyltransferase-like protein;Alias=8710;Length=548;GO=C:membrane| C:Golgi apparatus| P:secondary cell wall biogenesis| F:transferase activity;EC=;ipr=IPR012419| PTHR13533 (PANTHER)| PTHR13533:SF1 (PANTHER)| seg (SEG)| SignalP-NN(euk) (SIGNALP)| tmhmm (TMHMM);Note=o-acetyltransferase-like protein;	NSC_02925	ko:K00242	60.13	3.7	24	succinate dehydrogenase / fumarate reductase membrane anchor subunit	path:map00020	sdhD, frdD; succinate dehydrogenase / fumarate reductase, membrane anchor subunit	Citrate cycle (TCA cycle)					0.91	0.9	0.89	0.81	1	0.92	-0.01	1	insignificant			0.93	0.84	0.82	0.96	0.9	0.89	-0.05	1
61133	NSC_scaffold_contig578	62341	62342		0.77	0.71	0.72	0.9	0.85	0.79	-0.12	0.03294	hypomethylated		+	CpG	ID=NSC_06087;Name=gtp-binding protein hflx;Alias=50106;Length=526;GO=C:chloroplast| F:GTP binding;EC=;ipr=IPR006073| IPR016496| IPR025121| coil (COIL)| G3DSA:3.40.50.300 (GENE3D)| seg (SEG)| SSF52540 (SUPERFAMILY);Note=gtp-binding protein hflx;	NSC_06087	ko:K07870	119.9	22.3	1.8e-05	mitochondrial Rho GTPase 1 [EC:3.6.5.-]	path:map04137	RHOT1, ARHT1; mitochondrial Rho GTPase 1 [EC:3.6.5.-]	Mitophagy - animal					0.79	0.64	0.82	0.8	0.75	0.76	-0.02	1	insignificant			0.84	0.75	0.81	0.73	0.69	0.73	0.08	1
61133	NSC_scaffold_contig578	62341	62342		0.77	0.71	0.72	0.9	0.85	0.79	-0.12	0.03294	hypomethylated		+	CpG	ID=NSC_06088;Name=trigalactosyldiacylglycerol 1;Alias=50397;Length=337;GO=F:lipid transporter activity| C:chloroplast outer membrane| P:lipid transport| F:ATP binding| C:chloroplast inner membrane;EC=;ipr=IPR003453| tmhmm (TMHMM);Note=trigalactosyldiacylglycerol 1;	NSC_06088	ko:K02066	37.27	221.4	7.2e-66	phospholipid/cholesterol/gamma-HCH transport system permease protein	path:map02010	mlaE, linK; phospholipid/cholesterol/gamma-HCH transport system permease protein	ABC transporters					0.79	0.64	0.82	0.8	0.75	0.76	-0.02	1	insignificant			0.84	0.75	0.81	0.73	0.69	0.73	0.08	1
660349	NSC_scaffold_contig593-552c	82680	82681		0.84	0.74	0.83	0.89	0.91	0.96	-0.12	0.03328	hypomethylated		+	CpG	ID=NSC_04235;Name=branched-chain alpha-keto acid dehydrogenase subunit e2;Alias=40528;Length=484;GO=C:chloroplast envelope| C:cytosolic ribosome| P:embryonic development ending in seed dormancy| C:plasma membrane| F:dihydrolipoyllysineresidue acetyltransferase activity| P:metabolic process;EC=EC:2.3.1.12;ipr=IPR000089| IPR001078| IPR003016| IPR004167| IPR011053| IPR023213| G3DSA:2.40.50.100 (GENE…	NSC_04235	ko:K00627	407.5	406.6	5.2e-122	pyruvate dehydrogenase E2 component (dihydrolipoamide acetyltransferase) [EC:2.3.1.12]	path:map00010	DLAT, aceF, pdhC; pyruvate dehydrogenase E2 component (dihydrolipoamide acetyltransferase) [EC:2.3.1.12]	Glycolysis / Gluconeogenesis					0.87	0.82	0.94	0.81	0.9	0.9	0.01	1	insignificant			0.89	0.89	0.84	0.91	0.92	0.92	-0.04	1
303571	NSC_scaffold_contig597	86631	86632		0.15	0.12	0.15	0.23	0.21	0.33	-0.12	0.03347	hypomethylated		+	CpG	ID=NSC_01959;Name=phosphoenolpyruvate carboxylase;Alias=44519;Length=971;GO=C:plasmodesma| P:carbon fixation| P:tricarboxylic acid cycle| C:chloroplast| C:cytosol| C:apoplast| F:phosphoenolpyruvate carboxylase activity;EC=EC:4.1.1.31;ipr=IPR015813| IPR018129| IPR021135| IPR022805| coil (COIL)| seg (SEG);Note=phosphoenolpyruvate carboxylase;	NSC_01959	ko:K01595	47.67	1079.3	0	phosphoenolpyruvate carboxylase [EC:4.1.1.31]	path:map00620	ppc; phosphoenolpyruvate carboxylase [EC:4.1.1.31]	Pyruvate metabolism					0.24	0.3	0.26	0.24	0.22	0.2	0.05	1	insignificant			0.11	0.24	0.11	0.18	0.37	0.26	-0.11	0.1802
303571	NSC_scaffold_contig597	86631	86632		0.15	0.12	0.15	0.23	0.21	0.33	-0.12	0.03347	hypomethylated		+	CpG	ID=NSC_01960_P;	NSC_01960													0.24	0.3	0.26	0.24	0.22	0.2	0.05	1	insignificant			0.11	0.24	0.11	0.18	0.37	0.26	-0.11	0.1802
496603	NSC_scaffold_contig599	1061128	1061129		0.47	0.51	0.51	0.68	0.63	0.55	-0.12	0.03403	hypomethylated		+	CpG	ID=NSC_00484;Name=---NA---;Alias=23172;Length=333;GO=;EC=;ipr=coil (COIL)| seg (SEG)| tmhmm (TMHMM);Note=---NA---;	NSC_00484	ko:K04140	625.77	9.7	0.12	adrenergic receptor alpha-2C	path:map04022	ADRA2C; adrenergic receptor alpha-2C	cGMP-PKG signaling pathway					0.59	0.59	0.5	0.58	0.64	0.52	-0.02	1	insignificant			0.46	0.55	0.5	0.57	0.46	0.44	0.01	1
278386	NSC_scaffold_contig595	506255	506256		0.8	0.78	0.89	0.93	0.95	0.94	-0.12	0.03418	hypomethylated		+	CpG	ID=NSC_02705;Name=chrd domain containing protein;Alias=15369;Length=656;GO=F:molecular_function| P:biological_process| C:cellular_component;EC=;ipr=IPR010895| seg (SEG)| tmhmm (TMHMM);Note=chrd domain containing protein;	NSC_02705													0.83	0.84	0.93	0.8	0.92	0.88	0	1	insignificant			0.94	0.91	0.88	0.92	0.88	0.96	-0.01	1
639391	NSC_scaffold_contig592-558c-549c-548c-566	338354	338355		0.54	0.51	0.52	0.59	0.62	0.72	-0.12	0.03419	hypomethylated		+	CpG	ID=NSC_04045;Name=125 kda kinesin-related;Alias=4598;Length=1029;GO=F:microtubule motor activity| F:ATP binding| P:microtubulebased movement;EC=;ipr=IPR001752| IPR019821| coil (COIL)| PTHR24115 (PANTHER)| PTHR24115:SF152 (PANTHER)| seg (SEG)| SSF52540 (SUPERFAMILY);Note=125 kda kinesin-related;	NSC_04045	ko:K10394	816.37	450.4	4.1e-135	kinesin family member 3A	path:map04340	KIF3A; kinesin family member 3A	Hedgehog signaling pathway					0.58	0.58	0.57	0.58	0.51	0.6	0.01	1	insignificant			0.62	0.54	0.55	0.46	0.53	0.62	0.03	1
722922	NSC_scaffold_contig596-571c	649615	649616		0.66	0.55	0.63	0.76	0.76	0.7	-0.12	0.03433	hypomethylated		+	CpG	ID=NSC_00960_T;	NSC_00960													0.66	0.64	0.62	0.77	0.61	0.62	-0.03	1	insignificant			0.54	0.62	0.6	0.79	0.67	0.84	-0.18	0.0288
722922	NSC_scaffold_contig596-571c	649615	649616		0.66	0.55	0.63	0.76	0.76	0.7	-0.12	0.03433	hypomethylated		+	CpG	ID=NSC_00961;Name=bap28 protein;Alias=65321;Length=2101;GO=F:binding;EC=;ipr=IPR011989| IPR012954| IPR016024| IPR022125| PTHR13457 (PANTHER)| seg (SEG);Note=bap28 protein;	NSC_00961	ko:K14550	161.37	965.6	3.5e-290	U3 small nucleolar RNA-associated protein 10	path:map03008	UTP10, HEATR1; U3 small nucleolar RNA-associated protein 10	Ribosome biogenesis in eukaryotes					0.66	0.64	0.62	0.77	0.61	0.62	-0.03	1	insignificant			0.54	0.62	0.6	0.79	0.67	0.84	-0.18	0.0288
134838	NSC_scaffold_contig585	50385	50386		0.89	0.75	0.82	0.93	0.94	0.95	-0.12	0.03448	hypomethylated		+	CpG	ID=NSC_05958;Name=sodium-coupled neutral amino acid transporter 4-like;Alias=25717;Length=440;GO=C:integral to membrane| C:membrane| F:amino acid transmembrane transporter activity| P:amino acid transport| F:sodium:dicarboxylate symporter activity| P:dicarboxylic acid transport;EC=;ipr=IPR013057| PTHR22950 (PANTHER)| PTHR22950:SF9 (PANTHER)| seg (SEG)| SignalP-NN(euk) (SIGNALP)| tmhmm (TMHMM);Not…	NSC_05958	ko:K14207	616	193.3	2e-57	solute carrier family 38 (sodium-coupled neutral amino acid transporter) member 2	path:map04724	SLC38A2, SNAT2; solute carrier family 38 (sodium-coupled neutral amino acid transporter), member 2	Glutamatergic synapse					0.81	0.84	0.91	0.79	0.9	0.87	0.01	1	insignificant			0.88	0.81	0.84	0.91	0.92	0.95	-0.08	1
728684	NSC_scaffold_contig596-571c	780909	780910		0.78	0.68	0.78	0.84	0.9	0.84	-0.12	0.03562	hypomethylated		+	CpG	ID=NSC_01023;Name=protein;Alias=66451;Length=351;GO=C:cytoplasm| P:protein folding| F:unfolded protein binding;EC=;ipr=IPR000397| IPR016153| IPR016154| seg (SEG);Note=protein;	NSC_01023													0.88	0.8	0.85	0.65	0.92	0.89	0.02	1	insignificant			0.88	0.81	0.78	0.84	0.89	0.92	-0.06	1
728684	NSC_scaffold_contig596-571c	780909	780910		0.78	0.68	0.78	0.84	0.9	0.84	-0.12	0.03562	hypomethylated		+	CpG	ID=NSC_01025;Name=atp synthase beta mitochondrial precursor;Alias=65696;Length=387;GO=F:protontransporting ATPase activity| rotational mechanism| F:hydrogenexporting ATPase activity| phosphorylative mechanism| F:hydrogen ion transporting ATP synthase activity| rotational mechanism| P:ATP hydrolysis coupled proton transport| C:mitochondrial protontransporting ATP synthase| catalytic core| P:ATP sy…	NSC_01025	ko:K02133	920.87	782.3	8.4e-236	F-type H+-transporting ATPase subunit beta [EC:7.1.2.2]	path:map00190	ATPeF1B, ATP5B, ATP2; F-type H+-transporting ATPase subunit beta [EC:7.1.2.2]	Oxidative phosphorylation					0.88	0.8	0.85	0.65	0.92	0.89	0.02	1	insignificant			0.88	0.81	0.78	0.84	0.89	0.92	-0.06	1
494799	NSC_scaffold_contig599	1029321	1029322		0.81	0.71	0.83	0.9	0.89	0.92	-0.12	0.03583	hypomethylated		+	CpG	ID=NSC_00473;Name=kelch-like protein 10-like;Alias=23035;Length=396;GO=F:kinase activity| F:ATP binding| P:phosphorylation| F:transferase activity| F:nucleotide binding| F:catalytic activity| F:transferase activity| transferring phosphoruscontaining groups;EC=;ipr=IPR011705| PTHR24412 (PANTHER)| seg (SEG);Note=kelch-like protein 10-like;	NSC_00473	ko:K10447	713.7	59.3	9.5e-17	kelch-like protein 9/13	path:map04120	KLHL9_13; kelch-like protein 9/13	Ubiquitin mediated proteolysis					0.82	0.82	0.86	0.86	0.83	0.82	0	1	insignificant			0.8	0.86	0.81	0.87	0.81	0.91	-0.04	1
312158	NSC_scaffold_contig597	249916	249917		0.17	0.11	0.22	0.24	0.28	0.32	-0.12	0.03648	hypomethylated		+	CpG	ID=NSC_02039;Name=condensin complex component;Alias=45517;Length=1243;GO=C:plasmodesma| P:sister chromatid cohesion| C:chromosome| F:protein binding| F:ATP binding| P:DNA repair| P:DNA recombination| P:chromosome condensation;EC=;ipr=IPR003395| IPR010935| IPR024704| coil (COIL)| G3DSA:3.40.50.300 (GENE3D)| PTHR18937 (PANTHER)| PTHR18937:SF13 (PANTHER)| seg (SEG)| SSF52540 (SUPERFAMILY);Note=conde…	NSC_02039	ko:K06675	672.53	1431.2	0	structural maintenance of chromosome 4	path:map04111	SMC4; structural maintenance of chromosome 4	Cell cycle - yeast					0.2	0.32	0.29	0.27	0.2	0.2	0.04	1	insignificant			0.31	0.27	0.35	0.31	0.2	0.18	0.08	1
201118	NSC_scaffold_contig590	315721	315722		0.51	0.51	0.48	0.64	0.68	0.55	-0.12	0.0373	hypomethylated		+	CpG	ID=NSC_04623;Name=protein;Alias=35474;Length=442;GO=C:integral to peroxisomal membrane| P:peroxisome organization;EC=;ipr=IPR006966| seg (SEG)| SignalP-NN(euk) (SIGNALP)| tmhmm (TMHMM);Note=protein;	NSC_04623	ko:K13336	60.83	142.6	6.6e-42	peroxin-3	path:map04146	PEX3; peroxin-3	Peroxisome					0.67	0.58	0.52	0.53	0.54	0.53	0.06	1	insignificant			0.53	0.48	0.56	0.56	0.62	0.67	-0.09	1
413977	NSC_scaffold_contig598	899703	899704		0.84	0.78	0.88	0.9	0.96	0.98	-0.12	0.03737	hypomethylated		+	CpG	ID=NSC_01699;Name=protein;Alias=55243;Length=1543;GO=F:DNAdirected RNA polymerase activity| C:plasmodesma| C:DNAdirected RNA polymerase II| core complex| F:DNA binding| F:protein binding| P:transcription| DNAdependent| C:chloroplast| C:vacuole| F:transferase activity| transferring glycosyl groups;EC=EC:2.7.7.6;ipr=IPR000722| IPR006592| IPR007066| IPR007073| IPR007075| IPR007080| IPR007081| IPR007…	NSC_01699	ko:K03018	1314.37	1190.8	0	DNA-directed RNA polymerase III subunit RPC1 [EC:2.7.7.6]	path:map03020	RPC1, POLR3A; DNA-directed RNA polymerase III subunit RPC1 [EC:2.7.7.6]	RNA polymerase					0.93	0.82	0.86	0.85	0.89	0.86	0	1	insignificant			0.85	0.79	0.91	0.87	0.89	0.87	-0.02	1
127498	NSC_scaffold_contig584	238714	238715		0.58	0.67	0.68	0.74	0.79	0.73	-0.12	0.03778	hypomethylated		+	CpG	ID=NSC_05365;Name=peptidyl-prolyl cis-trans cyclophilin-type;Alias=38436;Length=430;GO=P:defense response to bacterium| P:protein folding| C:chloroplast thylakoid lumen| C:chloroplast stroma| F:transferase activity| P:protein peptidylprolyl isomerization| F:peptidylprolyl cistrans isomerase activity| C:chloroplast thylakoid membrane;EC=EC:5.2.1.8;ipr=IPR002130| IPR023222| G3DSA:1.20.120.290 (GENE…	NSC_05365	ko:K03767	180.83	48.4	3.8e-13	peptidyl-prolyl cis-trans isomerase A (cyclophilin A) [EC:5.2.1.8]	path:map01503	PPIA; peptidyl-prolyl cis-trans isomerase A (cyclophilin A) [EC:5.2.1.8]	Cationic antimicrobial peptide (CAMP) resistance					0.81	0.62	0.59	0.66	0.48	0.61	0.09	1	insignificant			0.56	0.68	0.59	0.74	0.78	0.68	-0.12	0.05563
401343	NSC_scaffold_contig598	673129	673130		0.69	0.66	0.78	0.83	0.81	0.85	-0.12	0.03833	hypomethylated		+	CpG	ID=NSC_01606;Name=protein kinase domain-containing protein;Alias=54224;Length=633;GO=C:nucleus| C:plastid| F:ATP binding| P:protein amino acid phosphorylation| F:protein serine/threonine kinase activity| F:protein tyrosine kinase activity;EC=;ipr=IPR000719| IPR002290| IPR008271| IPR011009| IPR020635| G3DSA:1.10.510.10 (GENE3D)| G3DSA:3.30.200.20 (GENE3D)| PTHR24056 (PANTHER)| PTHR24056:SF17 (PANT…	NSC_01606	ko:K18669	482.3	295.7	2.6e-88	dual specificity tyrosine-phosphorylation-regulated kinase 2/3/4 [EC:2.7.12.1]	path:map04111	DYRK2_3_4; dual specificity tyrosine-phosphorylation-regulated kinase 2/3/4 [EC:2.7.12.1]	Cell cycle - yeast					0.74	0.78	0.82	0.65	0.82	0.76	0.04	1	insignificant			0.76	0.71	0.77	0.78	0.73	0.82	-0.03	1
731575	NSC_scaffold_contig596-571c	847062	847063		0.82	0.7	0.79	0.88	0.87	0.91	-0.12	0.03872	hypomethylated		+	CpG	ID=NSC_01054;Name=chloroplast envelope anion channel-forming tic110 family;Alias=66352;Length=1075;GO=P:protein import into chloroplast stroma| F:protein binding| P:chloroplast organization| C:chloroplast inner membrane| C:membrane part;EC=;ipr=coil (COIL)| seg (SEG);Note=chloroplast envelope anion channel-forming tic110 family;	NSC_01054	ko:K14328	48.37	16.7	0.0012	regulator of nonsense transcripts 3	path:map03013	UPF3, RENT3; regulator of nonsense transcripts 3	RNA transport					0.81	0.84	0.94	0.86	0.86	0.82	0.02	1	insignificant			0.89	0.82	0.76	0.83	0.9	0.79	-0.02	1
456910	NSC_scaffold_contig599	317925	317926		0.67	0.73	0.67	0.76	0.8	0.88	-0.12	0.03876	hypomethylated		+	CpG	ID=NSC_00139;Name=eukaryotic translation initiation factor 6;Alias=19914;Length=245;GO=P:translational initiation| P:mature ribosome assembly| F:translation initiation factor activity| F:ribosome binding;EC=;ipr=IPR002769| G3DSA:3.75.10.10 (GENE3D)| SSF55909 (SUPERFAMILY);Note=eukaryotic translation initiation factor 6;	NSC_00139	ko:K03264	64.27	437.8	2.9e-132	translation initiation factor 6	path:map03008	EIF6; translation initiation factor 6	Ribosome biogenesis in eukaryotes					0.78	0.82	0.79	0.62	0.81	0.85	0.04	1	insignificant			0.72	0.68	0.77	0.67	0.77	0.63	0.04	1
33547	NSC_scaffold_contig572	144506	144507		0.78	0.74	0.76	0.88	0.82	0.96	-0.12	0.03955	hypomethylated		+	CpG	ID=NSC_06456;Name=lactation elevated protein 1-like;Alias=39864;Length=595;GO=F:ATP binding;EC=;ipr=IPR005654| coil (COIL)| G3DSA:3.40.50.300 (GENE3D)| SSF52540 (SUPERFAMILY);Note=lactation elevated protein 1-like;	NSC_06456	ko:K14575	822.4	14.4	0.0038	AAA family ATPase	path:map03008	AFG2, DRG1, SPATA5; AAA family ATPase	Ribosome biogenesis in eukaryotes					0.73	0.88	0.9	0.9	0.8	0.9	-0.04	1	insignificant			0.89	0.82	0.82	0.84	0.88	0.94	-0.04	1
721877	NSC_scaffold_contig596-571c	630695	630696		0.55	0.42	0.44	0.59	0.59	0.58	-0.12	0.04112	hypomethylated		+	CpG	ID=NSC_00952;Name=protein;Alias=65291;Length=369;GO=F:ATP binding| P:protein amino acid phosphorylation| F:protein serine/threonine kinase activity| F:protein tyrosine kinase activity;EC=EC:2.7.11.0;ipr=IPR000719| IPR002290| IPR008271| IPR011009| IPR020635| G3DSA:1.10.510.10 (GENE3D)| G3DSA:3.30.200.20 (GENE3D)| PTHR11909 (PANTHER)| PTHR11909:SF18 (PANTHER)| seg (SEG);Note=protein;	NSC_00952	ko:K14758	641.33	623.4	7.4e-188	casein kinase I homolog HRR25 [EC:2.7.11.1]	path:map03008	HRR25; casein kinase I homolog HRR25 [EC:2.7.11.1]	Ribosome biogenesis in eukaryotes					0.6	0.42	0.65	0.57	0.54	0.54	0	1	insignificant			0.46	0.56	0.55	0.5	0.52	0.49	0.02	1
721877	NSC_scaffold_contig596-571c	630695	630696		0.55	0.42	0.44	0.59	0.59	0.58	-0.12	0.04112	hypomethylated		+	CpG	ID=NSC_00953_P;	NSC_00953	ko:K12460	329.67	141.3	8.2e-42	ankyrin repeat-rich membrane spanning protein	path:map04722	KIDINS220, ARMS; ankyrin repeat-rich membrane spanning protein	Neurotrophin signaling pathway					0.6	0.42	0.65	0.57	0.54	0.54	0	1	insignificant			0.46	0.56	0.55	0.5	0.52	0.49	0.02	1
400920	NSC_scaffold_contig598	665876	665877		0.61	0.72	0.7	0.77	0.84	0.79	-0.12	0.04129	hypomethylated		+	CpG	ID=NSC_01603;Name=heat intolerant 1 protein;Alias=54104;Length=911;GO=P:response to osmotic stress| C:mitochondrion| P:response to heat;EC=;ipr=IPR007234| IPR010326| coil (COIL)| PTHR12820 (PANTHER)| seg (SEG);Note=heat intolerant 1 protein;	NSC_01603	ko:K10421	918.3	13.7	0.0034	CAP-Gly domain-containing linker protein 1	path:map04150	CLIP1, RSN; CAP-Gly domain-containing linker protein 1	mTOR signaling pathway					0.56	0.79	0.71	0.78	0.83	0.78	-0.11	0.1874	insignificant			0.82	0.73	0.64	0.61	0.62	0.59	0.12	0.07702
183922	NSC_scaffold_contig588	362561	362562		0.43	0.32	0.39	0.53	0.45	0.51	-0.12	0.04135	hypomethylated		+	CpG	ID=NSC_04880;Name=---NA---;Alias=1625;Length=157;GO=;EC=;ipr=no IPS match;Note=---NA---;	NSC_04880													0.49	0.5	0.47	0.37	0.39	0.41	0.09	1	insignificant			0.37	0.5	0.41	0.4	0.46	0.38	0.02	1
370817	NSC_scaffold_contig598	113859	113860		0.32	0.27	0.25	0.35	0.47	0.39	-0.12	0.04145	hypomethylated		+	CpG	ID=NSC_01365;Name=atp-dependent hsl protease atp-binding subunit hslu;Alias=51766;Length=522;GO=F:peptidase activity| acting on Lamino acid peptides| C:HslUV protease complex| P:ATP catabolic process| P:proteolysis| F:ATP binding| F:ATPase activity;EC=EC:3.6.1.3;ipr=IPR003593| IPR003959| IPR004491| IPR013093| IPR019489| G3DSA:1.10.8.10 (GENE3D)| G3DSA:1.10.8.60 (GENE3D)| G3DSA:3.40.50.300 (GENE3D…	NSC_01365	ko:K03544	128.77	93.8	3.9e-27	ATP-dependent Clp protease ATP-binding subunit ClpX	path:map04112	clpX, CLPX; ATP-dependent Clp protease ATP-binding subunit ClpX	Cell cycle - Caulobacter					0.33	0.41	0.36	0.37	0.43	0.28	0.01	1	insignificant			0.28	0.41	0.24	0.38	0.35	0.28	-0.03	1
212566	NSC_scaffold_contig590	521152	521153		0.69	0.63	0.77	0.84	0.84	0.79	-0.12	0.0415	hypomethylated		+	CpG	ID=NSC_04716;Name=wd domain protein;Alias=36463;Length=914;GO=F:protein binding;EC=;ipr=IPR001680| IPR007148| IPR015943| IPR017986| IPR019775| IPR020472| coil (COIL)| PTHR19853 (PANTHER)| seg (SEG);Note=wd domain protein;	NSC_04716	ko:K14556	217.7	1068.7	0	U3 small nucleolar RNA-associated protein 12	path:map03008	DIP2, UTP12, WDR3; U3 small nucleolar RNA-associated protein 12	Ribosome biogenesis in eukaryotes					0.78	0.73	0.91	0.86	0.77	0.8	-0.01	1	insignificant			0.84	0.84	0.79	0.81	0.85	0.9	-0.03	1
241353	NSC_scaffold_contig594	548591	548592		0.19	0.15	0.28	0.35	0.33	0.31	-0.12	0.04162	hypomethylated		+	CpG	ID=NSC_03508;Name=protein ric1 homolog isoform 2;Alias=32218;Length=1273;GO=F:protein binding;EC=;ipr=IPR009771| IPR011044| IPR015943| PTHR22746 (PANTHER)| PTHR22746:SF4 (PANTHER)| seg (SEG);Note=protein ric1 homolog isoform 2;	NSC_03508	ko:K03363	514.33	17	0.00083	cell division cycle 20 cofactor of APC complex	path:map04110	CDC20; cell division cycle 20, cofactor of APC complex	Cell cycle					0.35	0.25	0.22	0.3	0.45	0.35	-0.09	1	insignificant			0.29	0.22	0.28	0.38	0.28	0.36	-0.08	1
241353	NSC_scaffold_contig594	548591	548592		0.19	0.15	0.28	0.35	0.33	0.31	-0.12	0.04162	hypomethylated		+	CpG	ID=NSC_03509;Name=glucose-1-phosphate adenylyltransferase;Alias=32474;Length=603;GO=F:nucleotidyltransferase activity| P:glycogen metabolic process| C:plastid| P:glycogen biosynthetic process;EC=EC:2.7.7.0;ipr=IPR005835| IPR005836| IPR011004| G3DSA:2.160.10.10 (GENE3D)| G3DSA:3.90.550.10 (GENE3D)| PTHR22572 (PANTHER)| PTHR22572:SF10 (PANTHER)| seg (SEG)| SSF53448 (SUPERFAMILY);Note=glucose-1-phos…	NSC_03509	ko:K00975	185.77	376	8e-113	glucose-1-phosphate adenylyltransferase [EC:2.7.7.27]	path:map00500	glgC; glucose-1-phosphate adenylyltransferase [EC:2.7.7.27]	Starch and sucrose metabolism					0.35	0.25	0.22	0.3	0.45	0.35	-0.09	1	insignificant			0.29	0.22	0.28	0.38	0.28	0.36	-0.08	1
562613	NSC_scaffold_contig579-589	12081	12082		0.34	0.34	0.4	0.41	0.49	0.52	-0.12	0.04173	hypomethylated		+	CpG	ID=NSC_03595;Name=protein;Alias=57407;Length=236;GO=;EC=;ipr=no IPS match;Note=protein;	NSC_03595													0.38	0.31	0.47	0.37	0.44	0.37	0	1	insignificant			0.53	0.34	0.4	0.45	0.38	0.49	-0.02	1
21286	NSC_scaffold_contig570	57271	57272		0.35	0.38	0.33	0.53	0.49	0.4	-0.12	0.04208	hypomethylated		+	CpG	ID=NSC_06492;Name=protein;Alias=36790;Length=656;GO=C:integral to mitochondrial inner membrane;EC=;ipr=IPR019133| coil (COIL)| PTHR15415 (PANTHER)| PTHR15415:SF7 (PANTHER)| seg (SEG);Note=protein;	NSC_06492	ko:K05466	749.83	6.4	1.3	angiopoietin 2	path:map04010	ANGPT2; angiopoietin 2	MAPK signaling pathway					0.45	0.48	0.46	0.5	0.55	0.51	-0.06	1	insignificant			0.42	0.42	0.49	0.47	0.49	0.31	0.02	1
396773	NSC_scaffold_contig598	597843	597844		0.52	0.45	0.41	0.61	0.53	0.61	-0.12	0.04308	hypomethylated		+	CpG	ID=NSC_01572;Name=transcription factor;Alias=53755;Length=1865;GO=F:protein binding| F:zinc ion binding;EC=;ipr=IPR001487| IPR001965| IPR004022| IPR011011| IPR013083| IPR018359| IPR018500| IPR018501| IPR019786| IPR019787| coil (COIL)| PTHR22880 (PANTHER)| seg (SEG)| tmhmm (TMHMM);Note=transcription factor;	NSC_01572	ko:K11723	466.43	170	4.6e-50	bromodomain-containing protein 7	path:map05225	BRD7; bromodomain-containing protein 7	Hepatocellular carcinoma					0.31	0.53	0.53	0.47	0.54	0.54	-0.06	1	insignificant			0.43	0.62	0.5	0.54	0.41	0.5	0.03	1
396773	NSC_scaffold_contig598	597843	597844		0.52	0.45	0.41	0.61	0.53	0.61	-0.12	0.04308	hypomethylated		+	CpG	ID=NSC_01573_P;	NSC_01573	ko:K10147	178.8	17.2	0.00069	protein phosphatase 1D [EC:3.1.3.16]	path:map04115	PPM1D, WIP1; protein phosphatase 1D [EC:3.1.3.16]	p53 signaling pathway					0.31	0.53	0.53	0.47	0.54	0.54	-0.06	1	insignificant			0.43	0.62	0.5	0.54	0.41	0.5	0.03	1
183876	NSC_scaffold_contig588	361499	361500		0.78	0.71	0.86	0.92	0.9	0.9	-0.12	0.04344	hypomethylated		+	CpG	ID=NSC_04879;Name=transitional endoplasmic reticulum atpase;Alias=1398;Length=839;GO=C:chromatin| P:ERassociated protein catabolic process| P:activation of caspase activity| C:microsome| F:polyubiquitin binding| P:doublestrand break repair| C:nucleolus| C:cytosol| P:positive regulation of proteasomal ubiquitindependent protein catabolic process| F:protein domain specific binding| P:positive regul…	NSC_04879	ko:K13525	807.5	556.1	4.4e-167	transitional endoplasmic reticulum ATPase	path:map04141	VCP, CDC48; transitional endoplasmic reticulum ATPase	Protein processing in endoplasmic reticulum					0.88	0.84	0.86	0.84	0.92	0.84	-0.01	1	insignificant			0.89	0.86	0.86	0.85	0.92	0.95	-0.04	1
5019	NSC_scaffold_contig561	23701	23702		0.86	0.78	0.82	0.99	0.87	0.96	-0.12	0.04362	hypomethylated		+	CpG	ID=NSC_06691;Name=aaa-atpase of vps4 skd1 family;Alias=44283;Length=432;GO=P:vesiclemediated transport| C:multivesicular body| C:plasmodesma| F:ATP binding| F:protein binding| P:vacuole organization| P:trichome branching| P:endosome organization| C:nucleus| F:nucleosidetriphosphatase activity;EC=;ipr=IPR003593| IPR003959| IPR003960| IPR007330| IPR015415| coil (COIL)| G3DSA:1.10.8.60 (GENE3D)| G3D…	NSC_06691	ko:K12196	380.6	611.3	4.2e-184	vacuolar protein-sorting-associated protein 4	path:map04144	VPS4; vacuolar protein-sorting-associated protein 4	Endocytosis					0.85	0.81	0.85	0.83	0.87	0.91	-0.03	1	insignificant			0.92	0.89	0.93	0.95	0.88	0.87	0.01	1
493329	NSC_scaffold_contig599	998367	998368		0.13	0.12	0.18	0.22	0.33	0.22	-0.12	0.04363	hypomethylated		+	CpG	ID=NSC_00462;Name=gata transcription factor 26;Alias=23226;Length=258;GO=F:transcription factor activity| F:zinc ion binding| F:sequencespecific DNA binding;EC=;ipr=IPR000679| IPR013088| seg (SEG)| SSF57716 (SUPERFAMILY);Note=gata transcription factor 26;	NSC_00462	ko:K17895	688.8	14.5	0.0077	GATA-binding protein 3	path:map04658	GATA3; GATA-binding protein 3	Th1 and Th2 cell differentiation					0.19	0.17	0.18	0.22	0.15	0.18	0	1	insignificant			0.27	0.2	0.15	0.2	0.23	0.16	0.01	1
493329	NSC_scaffold_contig599	998367	998368		0.13	0.12	0.18	0.22	0.33	0.22	-0.12	0.04363	hypomethylated		+	CpG	ID=NSC_00463_P;	NSC_00463	ko:K01278	618.47	94.7	2.2e-27	dipeptidyl-peptidase 4 [EC:3.4.14.5]	path:map04974	DPP4, CD26; dipeptidyl-peptidase 4 [EC:3.4.14.5]	Protein digestion and absorption					0.19	0.17	0.18	0.22	0.15	0.18	0	1	insignificant			0.27	0.2	0.15	0.2	0.23	0.16	0.01	1
420235	NSC_scaffold_contig598	1022302	1022303		0.85	0.72	0.82	0.94	0.92	0.89	-0.12	0.04378	hypomethylated		+	CpG	ID=NSC_01758;Name=protein;Alias=55572;Length=1512;GO=F:DNAdirected DNA polymerase activity| P:plastid DNA replication| P:doublestrand break repair| C:nucleoid| P:mitochondrial DNA replication| C:chloroplast| C:mitochondrion| F:DNA binding| F:3'5' exonuclease activity;EC=EC:2.7.7.7;ipr=IPR001098| IPR002298| IPR002562| IPR012337| G3DSA:1.10.150.20 (GENE3D)| G3DSA:3.30.420.10 (GENE3D)| G3DSA:3.30.70…	NSC_01758	ko:K02335	375.83	431.9	2.2e-129	DNA polymerase I [EC:2.7.7.7]	path:map03030	polA; DNA polymerase I [EC:2.7.7.7]	DNA replication					0.92	0.9	0.84	0.78	0.81	0.82	0.08	1	insignificant			0.87	0.82	0.74	0.91	0.86	0.92	-0.09	1
560004	NSC_scaffold_contig568-546-580	347689	347690		0.79	0.73	0.86	0.89	0.91	0.94	-0.12	0.04388	hypomethylated		+	CpG	ID=NSC_05246;Name=protein;Alias=29453;Length=391;GO=P:protein amino acid glycosylation| F:transferase activity| C:integral to membrane| C:membrane| F:galactosyltransferase activity| C:Golgi apparatus| F:transferase activity| transferring glycosyl groups| F:galactosylxylosylprotein 3betagalactosyltransferase activity;EC=;ipr=seg (SEG)| tmhmm (TMHMM);Note=protein;	NSC_05246	ko:K00734	217.6	57.1	6.2e-16	galactosylxylosylprotein 3-beta-galactosyltransferase [EC:2.4.1.134]	path:map00532	B3GALT6; galactosylxylosylprotein 3-beta-galactosyltransferase [EC:2.4.1.134]	Glycosaminoglycan biosynthesis - chondroitin sulfate / dermatan sulfate					0.86	0.85	0.98	0.82	0.94	0.88	0.02	1	insignificant			0.82	0.99	0.88	0.82	0.9	0.96	0	1
620075	NSC_scaffold_contig592-558c-549c-548c-566	9454	9455		0.27	0.18	0.27	0.42	0.32	0.35	-0.12	0.04434	hypomethylated		+	CpG	ID=NSC_03888;Name=signal recognition particle receptor;Alias=2888;Length=951;GO=F:GTP binding| P:SRPdependent cotranslational protein targeting to membrane| F:GTPase activity| F:signal recognition particle binding| C:signal recognition particle receptor complex| P:GTP catabolic process;EC=;ipr=IPR000246| IPR000897| IPR003593| IPR007222| IPR011012| IPR013822| G3DSA:3.40.50.300 (GENE3D)| PTHR11564 …	NSC_03888	ko:K13431	347.17	618.5	5.2e-186	signal recognition particle receptor subunit alpha	path:map03060	SRPR; signal recognition particle receptor subunit alpha	Protein export					0.23	0.26	0.24	0.21	0.26	0.4	-0.04	1	insignificant			0.16	0.32	0.3	0.32	0.22	0.18	0.02	1
43022	NSC_scaffold_contig573	156927	156928		0.62	0.52	0.51	0.63	0.7	0.68	-0.12	0.04475	hypomethylated		+	CpG	ID=NSC_06385_T;	NSC_06385	ko:K14655	699	42.4	1.2e-11	tRNA pseudouridine32 synthase / 2 5-diamino-6-(5-phospho-D-ribitylamino)-pyrimidin-4(3H)-one deaminase [EC:5.4.99.28]	path:map00740	RIB2, PUS8; tRNA pseudouridine32 synthase / 2,5-diamino-6-(5-phospho-D-ribitylamino)-pyrimidin-4(3H)-one deaminase [EC:5.4.99.28]	Riboflavin metabolism					0.65	0.61	0.71	0.62	0.64	0.61	0.03	1	insignificant			0.73	0.59	0.49	0.55	0.65	0.62	0	1
43022	NSC_scaffold_contig573	156927	156928		0.62	0.52	0.51	0.63	0.7	0.68	-0.12	0.04475	hypomethylated		+	CpG	ID=NSC_06386;Name=rad51 homolog c ( cerevisiae);Alias=2786;Length=348;GO=P:female meiosis sister chromatid cohesion| P:male meiosis I| C:intracellular membranebounded organelle| F:crossover junction endodeoxyribonuclease activity| P:spermatogenesis| C:Holliday junction resolvase complex| C:cytoplasmic part| P:reciprocal meiotic recombination| P:response to DNA damage stimulus| F:DNA binding| F:AT…	NSC_06386	ko:K10870	244.07	393.6	2.7e-118	RAD51-like protein 2	path:map03440	RAD51L2, RAD51C; RAD51-like protein 2	Homologous recombination					0.65	0.61	0.71	0.62	0.64	0.61	0.03	1	insignificant			0.73	0.59	0.49	0.55	0.65	0.62	0	1
196001	NSC_scaffold_contig590	218461	218462		0.8	0.7	0.78	0.84	0.93	0.87	-0.12	0.04481	hypomethylated		+	CpG	ID=NSC_04581;Name=hydrolase protein serine threonine phosphatase;Alias=35159;Length=1380;GO=C:endoplasmic reticulum;EC=;ipr=G3DSA:3.60.21.10 (GENE3D)| seg (SEG)| SignalP-NN(euk) (SIGNALP)| tmhmm (TMHMM)| SSF56300 (SUPERFAMILY);Note=hydrolase protein serine threonine phosphatase;	NSC_04581													0.87	0.86	0.88	0.87	0.8	0.75	0.07	1	insignificant			0.79	0.87	0.8	0.85	0.89	0.89	-0.06	1
462293	NSC_scaffold_contig599	415827	415828		0.77	0.68	0.8	0.89	0.91	0.82	-0.12	0.04486	hypomethylated		+	CpG	ID=NSC_00185;Name=protein;Alias=20106;Length=1862;GO=F:transmembrane transporter activity| F:substratespecific transmembrane transporter activity| C:integral to membrane| C:membrane| P:transmembrane transport| P:transport;EC=;ipr=IPR007196| IPR024557| PTHR13162 (PANTHER)| PTHR13162:SF8 (PANTHER)| seg (SEG);Note=protein;	NSC_00185	ko:K12604	210.03	1760.7	0	CCR4-NOT transcription complex subunit 1	path:map03018	CNOT1, NOT1; CCR4-NOT transcription complex subunit 1	RNA degradation					0.78	0.69	0.76	0.64	0.9	0.81	-0.04	1	insignificant			0.91	0.82	0.85	0.84	0.8	0.87	0.02	1
229543	NSC_scaffold_contig594	323337	323338		0.82	0.7	0.81	0.9	0.94	0.86	-0.12	0.04493	hypomethylated		+	CpG	ID=NSC_03403;Name=at3g13990 mdc16_11;Alias=31522;Length=544;GO=F:protein binding;EC=;ipr=IPR009060| IPR009719| G3DSA:1.10.8.10 (GENE3D)| PTHR12758 (PANTHER)| PTHR12758:SF13 (PANTHER)| seg (SEG);Note=at3g13990 mdc16_11;	NSC_03403	ko:K04573	594.77	14.4	0.0037	neurofilament medium polypeptide (neurofilament 3)	path:map05014	NEF3, NF-M; neurofilament medium polypeptide (neurofilament 3)	Amyotrophic lateral sclerosis (ALS)					0.81	0.84	0.84	0.93	0.86	0.81	-0.04	1	insignificant			0.91	0.89	0.84	0.87	0.81	0.89	0.03	1
484601	NSC_scaffold_contig599	826948	826949		0.75	0.75	0.77	0.86	0.96	0.82	-0.12	0.04515	hypomethylated		+	CpG	ID=NSC_00374;Name=gpi-anchor transamidase precursor;Alias=21891;Length=362;GO=C:membrane part| C:endoplasmic reticulum| F:cysteinetype endopeptidase activity| P:proteolysis;EC=;ipr=IPR001096| PTHR12000:SF1 (PANTHER)| SignalP-NN(euk) (SIGNALP)| tmhmm (TMHMM);Note=gpi-anchor transamidase precursor;	NSC_00374	ko:K05290	184.2	288.8	1.9e-86	phosphatidylinositol glycan class K [EC:2.6.-.-]	path:map00563	PIGK; GPI-anchor transamidase subunit K	Glycosylphosphatidylinositol (GPI)-anchor biosynthesis					0.82	0.57	0.7	0.74	0.88	0.9	-0.14	0.1845	insignificant			0.88	0.82	0.8	0.84	0.86	0.94	-0.05	1
484601	NSC_scaffold_contig599	826948	826949		0.75	0.75	0.77	0.86	0.96	0.82	-0.12	0.04515	hypomethylated		+	CpG	ID=NSC_00375_P;	NSC_00375	ko:K03199	566.1	11.8	0.018	type IV secretion system protein VirB4	path:map03070	virB4, lvhB4; type IV secretion system protein VirB4 [EC:7.4.2.8]	Bacterial secretion system					0.82	0.57	0.7	0.74	0.88	0.9	-0.14	0.1845	insignificant			0.88	0.82	0.8	0.84	0.86	0.94	-0.05	1
575675	NSC_scaffold_contig579-589	263840	263841		0.84	0.71	0.83	0.9	0.9	0.95	-0.12	0.04553	hypomethylated		+	CpG	ID=NSC_03706;Name=zinc finger;Alias=58637;Length=625;GO=F:transferase activity| F:nucleotidyltransferase activity| P:biological_process| C:cellular_component;EC=;ipr=G3DSA:3.30.460.10 (GENE3D)| PTHR12271 (PANTHER)| PTHR12271:SF13 (PANTHER)| SSF81301 (SUPERFAMILY)| SSF81631 (SUPERFAMILY);Note=zinc finger;	NSC_03706	ko:K03514	169.1	64.3	3.9e-18	non-canonical poly(A) RNA polymerase PAPD5/7 [EC:2.7.7.19]	path:map03018	PAPD5_7, TRF4; non-canonical poly(A) RNA polymerase PAPD5/7 [EC:2.7.7.19]	RNA degradation					0.78	0.83	0.93	0.79	0.89	0.71	0.05	1	insignificant			0.86	0.81	0.8	0.91	0.81	0.9	-0.05	1
604567	NSC_scaffold_contig587-553c	131720	131721		0.66	0.56	0.67	0.77	0.71	0.75	-0.12	0.04553	hypomethylated		+	CpG	ID=NSC_04969;Name=ubiquitin specific protease;Alias=61616;Length=541;GO=F:ubiquitin thiolesterase activity| P:ubiquitindependent protein catabolic process;EC=;ipr=IPR001394| IPR018200| coil (COIL)| PTHR24006 (PANTHER)| seg (SEG)| SSF54001 (SUPERFAMILY);Note=ubiquitin specific protease;	NSC_04969	ko:K11851	250.4	142.5	5.9e-42	ubiquitin carboxyl-terminal hydrolase 30 [EC:3.4.19.12]	path:map04137	USP30; ubiquitin carboxyl-terminal hydrolase 30 [EC:3.4.19.12]	Mitophagy - animal					0.73	0.68	0.73	0.78	0.75	0.78	-0.05	1	insignificant			0.74	0.68	0.67	0.78	0.78	0.73	-0.07	1
604567	NSC_scaffold_contig587-553c	131720	131721		0.66	0.56	0.67	0.77	0.71	0.75	-0.12	0.04553	hypomethylated		+	CpG	ID=NSC_04970_T;	NSC_04970	ko:K08104	418.7	50.1	8.9e-14	[heparan sulfate]-glucosamine 3-sulfotransferase 5 [EC:2.8.2.23]	path:map00534	HS3ST5; [heparan sulfate]-glucosamine 3-sulfotransferase 5 [EC:2.8.2.23]	Glycosaminoglycan biosynthesis - heparan sulfate / heparin					0.73	0.68	0.73	0.78	0.75	0.78	-0.05	1	insignificant			0.74	0.68	0.67	0.78	0.78	0.73	-0.07	1
390213	NSC_scaffold_contig598	480897	480898		0.9	0.77	0.86	0.94	0.96	0.98	-0.12	0.04595	hypomethylated		+	CpG	ID=NSC_01528;Name=---NA---;Alias=53309;Length=513;GO=;EC=;ipr=IPR003480| IPR023213| seg (SEG);Note=---NA---;	NSC_01528	ko:K13065	374.03	66.5	7.9e-19	shikimate O-hydroxycinnamoyltransferase [EC:2.3.1.133]	path:map00940	E2.3.1.133, HCT; shikimate O-hydroxycinnamoyltransferase [EC:2.3.1.133]	Phenylpropanoid biosynthesis					0.85	0.85	0.93	0.93	0.87	0.87	-0.01	1	insignificant			0.9	0.85	0.96	0.94	0.94	0.94	-0.04	1
356321	NSC_scaffold_contig597	1069610	1069611		0.28	0.15	0.22	0.31	0.33	0.38	-0.12	0.04599	hypomethylated		+	CpG	ID=NSC_02393;Name=ubiquitin-like-conjugating enzyme atg3;Alias=49123;Length=560;GO=P:organelle organization| F:protein binding| F:small conjugating protein ligase activity| P:autophagy;EC=;ipr=IPR004882| IPR007134| IPR007135| IPR019461| coil (COIL)| PTHR12866 (PANTHER)| seg (SEG);Note=ubiquitin-like-conjugating enzyme atg3;	NSC_02393	ko:K08343	74.33	298.7	1.8e-89	ubiquitin-like-conjugating enzyme ATG3	path:map04136	ATG3; ubiquitin-like-conjugating enzyme ATG3	Autophagy - other					0.25	0.24	0.34	0.25	0.25	0.27	0.02	1	insignificant			0.29	0.33	0.3	0.24	0.3	0.22	0.05	1
333012	NSC_scaffold_contig597	619367	619368		0.56	0.56	0.49	0.6	0.65	0.71	-0.12	0.04604	hypomethylated		+	CpG	ID=NSC_02194_T;	NSC_02194	ko:K06664	87.1	8.1	0.46	peroxin-2	path:map04146	PEX2, PXMP3; peroxin-2	Peroxisome					0.61	0.67	0.74	0.41	0.51	0.56	0.18	0.03686	hypermethylated			0.55	0.56	0.59	0.7	0.58	0.59	-0.06	1
333012	NSC_scaffold_contig597	619367	619368		0.56	0.56	0.49	0.6	0.65	0.71	-0.12	0.04604	hypomethylated		+	CpG	ID=NSC_02195;Name=cell division control protein expressed;Alias=47320;Length=300;GO=F:RNA polymerase II carboxyterminal domain kinase activity| C:cytoplasmic membranebounded vesicle| P:mitosis| P:protein amino acid phosphorylation| F:ATP binding| F:cyclindependent protein kinase activity| P:cell division| F:protein tyrosine kinase activity;EC=EC:2.7.11.23| EC:2.7.11.22;ipr=IPR000719| IPR002290| I…	NSC_02195	ko:K02206	510.03	480	9.3e-145	cyclin-dependent kinase 2 [EC:2.7.11.22]	path:map04068	CDK2; cyclin-dependent kinase 2 [EC:2.7.11.22]	FoxO signaling pathway					0.61	0.67	0.74	0.41	0.51	0.56	0.18	0.03686	hypermethylated			0.55	0.56	0.59	0.7	0.58	0.59	-0.06	1
204234	NSC_scaffold_contig590	378389	378390		0.71	0.65	0.78	0.84	0.87	0.8	-0.12	0.04619	hypomethylated		+	CpG	ID=NSC_04654_T;	NSC_04654	ko:K10614	447.4	212.8	3.9e-63	E3 ubiquitin-protein ligase HERC3 [EC:2.3.2.26]	path:map04120	HERC3; E3 ubiquitin-protein ligase HERC3 [EC:2.3.2.26]	Ubiquitin mediated proteolysis					0.66	0.73	0.87	0.98	0.82	0.74	-0.09	1	insignificant			0.74	0.75	0.72	0.74	0.77	0.7	0	1
204234	NSC_scaffold_contig590	378389	378390		0.71	0.65	0.78	0.84	0.87	0.8	-0.12	0.04619	hypomethylated		+	CpG	ID=NSC_04655;Name=protein;Alias=35897;Length=352;GO=F:phosphotransferase activity| alcohol group as acceptor| F:kinase activity| P:phosphorylation| C:cellular_component;EC=;ipr=IPR002173| IPR011611| G3DSA:3.40.1190.20 (GENE3D)| PTHR10584 (PANTHER)| PTHR10584:SF26 (PANTHER)| SSF53613 (SUPERFAMILY);Note=protein;	NSC_04655	ko:K00852	221.17	126.2	7.9e-37	ribokinase [EC:2.7.1.15]	path:map00030	rbsK, RBKS; ribokinase [EC:2.7.1.15]	Pentose phosphate pathway					0.66	0.73	0.87	0.98	0.82	0.74	-0.09	1	insignificant			0.74	0.75	0.72	0.74	0.77	0.7	0	1
581560	NSC_scaffold_contig579-589	387401	387402		0.76	0.72	0.65	0.86	0.78	0.86	-0.12	0.04627	hypomethylated		+	CpG	ID=NSC_03738;Name=beta and beta-prime subunits of dna dependent rna-polymerase;Alias=59432;Length=264;GO=F:nucleotidyltransferase activity| F:transferase activity| P:transcription| DNAdependent| F:DNAdirected RNA polymerase activity| F:ribonucleoside binding| F:DNA binding;EC=;ipr=seg (SEG)| SignalP-NN(euk) (SIGNALP)| tmhmm (TMHMM);Note=beta and beta-prime subunits of dna dependent rna-polymerase;	NSC_03738	ko:K03021	1225.5	9.7	0.046	DNA-directed RNA polymerase III subunit RPC2 [EC:2.7.7.6]	path:map03020	RPC2, POLR3B; DNA-directed RNA polymerase III subunit RPC2 [EC:2.7.7.6]	RNA polymerase					0.77	0.78	0.71	0.82	0.83	0.81	-0.07	1	insignificant			0.7	0.77	0.75	0.85	0.73	0.8	-0.05	1
532174	NSC_scaffold_contig555-550-574	153142	153143		0.71	0.71	0.79	0.8	0.93	0.86	-0.12	0.04645	hypomethylated		+	CpG	ID=NSC_06215_T;	NSC_06215													0.88	0.78	0.73	0.77	0.78	0.8	0.02	1	insignificant			0.78	0.77	0.82	0.64	0.73	0.81	0.07	1
532174	NSC_scaffold_contig555-550-574	153142	153143		0.71	0.71	0.79	0.8	0.93	0.86	-0.12	0.04645	hypomethylated		+	CpG	ID=NSC_06216;Name=methionine adenosyltransferase 2 subunit beta;Alias=43969;Length=323;GO=F:dTDP4dehydrorhamnose reductase activity| P:extracellular polysaccharide biosynthetic process| F:nucleotide binding;EC=;ipr=IPR005913| IPR016040| PTHR10491 (PANTHER)| PTHR10491:SF2 (PANTHER)| SSF51735 (SUPERFAMILY);Note=methionine adenosyltransferase 2 subunit beta;	NSC_06216	ko:K00067	118.53	140.9	2.5e-41	dTDP-4-dehydrorhamnose reductase [EC:1.1.1.133]	path:map00521	rfbD, rmlD; dTDP-4-dehydrorhamnose reductase [EC:1.1.1.133]	Streptomycin biosynthesis					0.88	0.78	0.73	0.77	0.78	0.8	0.02	1	insignificant			0.78	0.77	0.82	0.64	0.73	0.81	0.07	1
285719	NSC_scaffold_contig595	631476	631477		0.77	0.63	0.72	0.84	0.81	0.82	-0.12	0.04659	hypomethylated		+	CpG	ID=NSC_02758;Name=component of cytosolic 80s ribosome and 40s small subunit;Alias=15489;Length=1613;GO=P:mitotic spindle elongation| P:translation| P:response to antibiotic| F:rRNA binding| F:structural constituent of ribosome| P:centrosome duplication| C:cytosolic small ribosomal subunit| F:ubiquitinprotein ligase activity| P:protein ubiquitination during ubiquitindependent protein catabolic pro…	NSC_02758	ko:K10587	595.07	513.9	3.6e-154	ubiquitin-protein ligase E3 A [EC:2.3.2.26]	path:map04120	UBE3A, E6AP; ubiquitin-protein ligase E3 A [EC:2.3.2.26]	Ubiquitin mediated proteolysis					0.77	0.81	0.84	0.82	0.86	0.77	-0.01	1	insignificant			0.84	0.74	0.79	0.9	0.79	0.84	-0.05	1
285719	NSC_scaffold_contig595	631476	631477		0.77	0.63	0.72	0.84	0.81	0.82	-0.12	0.04659	hypomethylated		+	CpG	ID=NSC_02759_P;	NSC_02759	ko:K08065	98.57	99.6	5.4e-29	nuclear transcription Y subunit beta	path:map04612	NFYB; nuclear transcription Y subunit beta	Antigen processing and presentation					0.77	0.81	0.84	0.82	0.86	0.77	-0.01	1	insignificant			0.84	0.74	0.79	0.9	0.79	0.84	-0.05	1
677940	NSC_scaffold_contig593-552c	408052	408053		0.63	0.52	0.64	0.68	0.74	0.75	-0.12	0.04723	hypomethylated		+	CpG	ID=NSC_04389;Name=diacylglycerol kinase iota-like;Alias=42228;Length=633;GO=F:diacylglycerol kinase activity| P:activation of protein kinase C activity by Gprotein coupled receptor protein signaling pathway| ;EC=;ipr=IPR000756| IPR001206| IPR002219| PTHR11255 (PANTHER)| seg (SEG)| SignalP-NN(euk) (SIGNALP)| tmhmm (TMHMM)| SSF57889 (SUPERFAMILY);Note=diacylglycerol kinase iota-like;	NSC_04389	ko:K00901	67.83	304.9	3.9e-91	diacylglycerol kinase (ATP) [EC:2.7.1.107]	path:map00561	dgkA, DGK; diacylglycerol kinase (ATP) [EC:2.7.1.107]	Glycerolipid metabolism					0.62	0.56	0.59	0.79	0.54	0.67	-0.08	1	insignificant			0.81	0.67	0.66	0.73	0.72	0.61	0.03	1
62709	NSC_scaffold_contig578	89446	89447		0.77	0.69	0.79	0.88	0.81	0.91	-0.12	0.04727	hypomethylated		+	CpG	ID=NSC_06103;Name=myosin;Alias=50688;Length=2419;GO=F:protein binding| F:motor activity| F:ATP binding| C:myosin complex| F:arginyltransferase activity| P:protein arginylation;EC=;ipr=IPR000048| IPR001609| IPR002710| IPR007471| IPR007472| IPR016181| IPR018444| coil (COIL)| PTHR13140 (PANTHER)| seg (SEG)| SSF52540 (SUPERFAMILY);Note=myosin;	NSC_06103	ko:K10357	1060.97	1137.8	0	myosin V	path:map05130	MYO5; myosin V	Pathogenic Escherichia coli infection					0.83	0.8	0.92	0.78	0.76	0.78	0.07	1	insignificant			0.86	0.72	0.82	0.83	0.78	0.85	-0.02	1
336989	NSC_scaffold_contig597	702644	702645		0.81	0.69	0.73	0.91	0.82	0.87	-0.12	0.0484	hypomethylated		+	CpG	ID=NSC_02229;Name=loc496256 partial;Alias=47663;Length=234;GO=F:metal ion binding| C:nucleus| F:phosphatase activity| P:dephosphorylation| P:protein amino acid dephosphorylation| P:peptidyltyrosine dephosphorylation| F:protein tyrosine/serine/threonine phosphatase activity| F:protein tyrosine phosphatase activity;EC=;ipr=PD472859 (PRODOM)| coil (COIL)| seg (SEG);Note=loc496256 partial;	NSC_02229	ko:K04450	404.6	7.8	0.88	cyclic AMP-dependent transcription factor ATF-2	path:map04010	ATF2, CREBP1; cyclic AMP-dependent transcription factor ATF-2	MAPK signaling pathway					0.85	0.94	0.96	0.92	0.78	0.89	0.05	1	insignificant			0.84	0.84	0.91	0.89	0.73	0.86	0.03	1
188762	NSC_scaffold_contig590	58903	58904		0.67	0.61	0.72	0.85	0.76	0.76	-0.12	0.04852	hypomethylated		+	CpG	ID=NSC_04517;Name=protein;Alias=34292;Length=1108;GO=C:intracellular part;EC=;ipr=IPR005554| seg (SEG);Note=protein;	NSC_04517	ko:K14544	117.17	694.4	9.7e-209	U3 small nucleolar RNA-associated protein 22	path:map03008	UTP22, NOL6; U3 small nucleolar RNA-associated protein 22	Ribosome biogenesis in eukaryotes					0.72	0.73	0.85	0.77	0.75	0.74	0.01	1	insignificant			0.79	0.68	0.77	0.74	0.67	0.86	-0.01	1
376045	NSC_scaffold_contig598	208723	208724		0.45	0.43	0.4	0.52	0.49	0.62	-0.12	0.04917	hypomethylated		+	CpG	ID=NSC_01402;Name=---NA---;Alias=51964;Length=713;GO=;EC=;ipr=coil (COIL)| seg (SEG);Note=---NA---;	NSC_01402	ko:K10421	918.3	31.5	1.5e-08	CAP-Gly domain-containing linker protein 1	path:map04150	CLIP1, RSN; CAP-Gly domain-containing linker protein 1	mTOR signaling pathway					0.52	0.42	0.51	0.54	0.58	0.57	-0.08	1	insignificant			0.37	0.6	0.53	0.48	0.59	0.47	-0.01	1
376045	NSC_scaffold_contig598	208723	208724		0.45	0.43	0.4	0.52	0.49	0.62	-0.12	0.04917	hypomethylated		+	CpG	ID=NSC_01403;Name=protein;Alias=52124;Length=762;GO=P:translational initiation| F:translation initiation factor activity| P:biological_process| P:transcription from RNA polymerase I promoter| C:cellular_component;EC=;ipr=IPR007991| coil (COIL)| seg (SEG);Note=protein;	NSC_01403	ko:K22202	-	11.4	0.087	virus protein R	path:map05170	vpr; HIV-1 virus protein R	Human immunodeficiency virus 1 infection					0.52	0.42	0.51	0.54	0.58	0.57	-0.08	1	insignificant			0.37	0.6	0.53	0.48	0.59	0.47	-0.01	1
654033	NSC_scaffold_contig592-558c-549c-548c-566	626825	626826		0.68	0.68	0.67	0.79	0.78	0.8	-0.11	0.0001541	hypomethylated		+	CpG	ID=NSC_04176;Name=kinase-like protein;Alias=5875;Length=432;GO=F:ATP binding| P:protein amino acid phosphorylation| F:protein tyrosine kinase activity;EC=;ipr=IPR000719| IPR002290| IPR008266| IPR011009| IPR017441| IPR020635| G3DSA:1.10.510.10 (GENE3D)| G3DSA:3.30.200.20 (GENE3D)| PTHR23257 (PANTHER);Note=kinase-like protein;	NSC_04176	ko:K04427	290.93	143.7	2.3e-42	mitogen-activated protein kinase kinase kinase 7 [EC:2.7.11.25]	path:map04010	MAP3K7, TAK1; mitogen-activated protein kinase kinase kinase 7 [EC:2.7.11.25]	MAPK signaling pathway					0.75	0.7	0.9	0.65	0.72	0.68	0.1	0.1762	insignificant			0.75	0.7	0.74	0.81	0.72	0.62	0.01	1
740052	NSC_scaffold_contig596-571c	999647	999648		0.83	0.82	0.83	0.93	0.95	0.92	-0.11	0.0002453	hypomethylated		+	CpG	ID=NSC_01117;Name=protein;Alias=67473;Length=798;GO=F:binding;EC=;ipr=IPR007949| IPR012977| IPR016024| coil (COIL)| PTHR12730 (PANTHER)| seg (SEG);Note=protein;	NSC_01117	ko:K03138	75.4	11.9	0.039	transcription initiation factor TFIIF subunit alpha	path:map03022	TFIIF1, GTF2F1, TFG1; transcription initiation factor TFIIF subunit alpha	Basal transcription factors					0.94	0.94	0.93	0.87	0.83	0.88	0.08	1	insignificant			0.89	0.88	0.87	0.9	0.85	0.91	0	1
530378	NSC_scaffold_contig555-550-574	116081	116082		0.76	0.74	0.77	0.86	0.88	0.87	-0.11	0.0002682	hypomethylated		+	CpG	ID=NSC_06199;Name=---NA---;Alias=43917;Length=500;GO=;EC=;ipr=coil (COIL)| seg (SEG);Note=---NA---;	NSC_06199	ko:K15133	88.27	37.8	3.2e-10	mediator of RNA polymerase II transcription subunit 17	path:map04919	MED17; mediator of RNA polymerase II transcription subunit 17	Thyroid hormone signaling pathway					0.85	0.8	0.92	0.8	0.83	0.84	0.03	1	insignificant			0.81	0.77	0.81	0.84	0.83	0.69	0.01	1
530378	NSC_scaffold_contig555-550-574	116081	116082		0.76	0.74	0.77	0.86	0.88	0.87	-0.11	0.0002682	hypomethylated		+	CpG	ID=NSC_06200_P;	NSC_06200	ko:K23257	368.87	80.5	3.9e-23	methylglyoxal/glyoxal reductase [EC:1.1.1.283 1.1.1.-]	path:map00620	yvgN; methylglyoxal/glyoxal reductase [EC:1.1.1.283 1.1.1.-]	Pyruvate metabolism					0.85	0.8	0.92	0.8	0.83	0.84	0.03	1	insignificant			0.81	0.77	0.81	0.84	0.83	0.69	0.01	1
227752	NSC_scaffold_contig594	288726	288727		0.54	0.54	0.56	0.66	0.65	0.66	-0.11	0.0002721	hypomethylated		+	CpG	ID=NSC_03388;Name=protein;Alias=31401;Length=835;GO=C:chloroplast envelope| P:embryonic development ending in seed dormancy| C:mitochondrion| C:outer membrane;EC=;ipr=IPR000184| IPR010827| PTHR12815 (PANTHER)| PTHR12815:SF6 (PANTHER)| seg (SEG);Note=protein;	NSC_03388													0.55	0.63	0.56	0.6	0.55	0.67	-0.02	1	insignificant			0.61	0.56	0.62	0.55	0.66	0.52	0.02	1
683489	NSC_scaffold_contig593-552c	517101	517102		0.4	0.42	0.42	0.53	0.52	0.51	-0.11	0.0003055	hypomethylated		+	CpG	ID=NSC_04436_T;	NSC_04436	ko:K13338	507.03	61.7	1.9e-17	peroxin-1	path:map04146	PEX1; peroxin-1	Peroxisome					0.5	0.46	0.57	0.46	0.55	0.51	0	1	insignificant			0.52	0.5	0.38	0.5	0.37	0.56	-0.01	1
683489	NSC_scaffold_contig593-552c	517101	517102		0.4	0.42	0.42	0.53	0.52	0.51	-0.11	0.0003055	hypomethylated		+	CpG	ID=NSC_04437;Name=diacylglyceryl- -trimethylhomoserine synthesis protein;Alias=42829;Length=683;GO=F:methyltransferase activity;EC=;ipr=IPR004033| IPR021829| G3DSA:3.40.50.150 (GENE3D)| PTHR10108 (PANTHER)| PTHR10108:SF381 (PANTHER)| SSF53335 (SUPERFAMILY);Note=diacylglyceryl- -trimethylhomoserine synthesis protein;	NSC_04437	ko:K13621	445.9	709.2	2.2e-213	betaine lipid synthase	path:map00564	BTA1; betaine lipid synthase	Glycerophospholipid metabolism					0.5	0.46	0.57	0.46	0.55	0.51	0	1	insignificant			0.52	0.5	0.38	0.5	0.37	0.56	-0.01	1
141814	NSC_scaffold_contig585	183687	183688		0.83	0.84	0.85	0.93	0.96	0.97	-0.11	0.001472	hypomethylated		+	CpG	ID=NSC_06020;Name=ribosomal protein l24;Alias=25989;Length=167;GO=C:ribosome| C:chloroplast envelope| C:chloroplast stroma| F:structural constituent of ribosome| P:translation;EC=;ipr=IPR003256| IPR005824| IPR005825| IPR008991| IPR014723;Note=ribosomal protein l24;	NSC_06020	ko:K02895	36.47	95.9	1.2e-27	large subunit ribosomal protein L24	path:map03010	RP-L24, MRPL24, rplX; large subunit ribosomal protein L24	Ribosome					0.91	0.92	1	0.98	0.92	0.94	0	1	insignificant			0.91	0.91	0.91	0.93	0.95	0.93	-0.02	1
141814	NSC_scaffold_contig585	183687	183688		0.83	0.84	0.85	0.93	0.96	0.97	-0.11	0.001472	hypomethylated		+	CpG	ID=NSC_06021_P;	NSC_06021	ko:K21075	693.7	11.3	0.013	large tegument protein deneddylase [EC:3.4.19.12 3.4.22.-]	path:map05168	UL36, UL48; Herpesviridae large tegument protein deneddylase [EC:3.4.19.12 3.4.22.-]	Herpes simplex virus 1 infection					0.91	0.92	1	0.98	0.92	0.94	0	1	insignificant			0.91	0.91	0.91	0.93	0.95	0.93	-0.02	1
317685	NSC_scaffold_contig597	344164	344165		0.7	0.68	0.72	0.83	0.8	0.81	-0.11	0.001655	hypomethylated		+	CpG	ID=NSC_02082;Name=gem-associated protein 5;Alias=45719;Length=1038;GO=F:protein binding;EC=;ipr=IPR001680| IPR011047| IPR015943| IPR017986| IPR019775| PTHR22847 (PANTHER)| seg (SEG);Note=gem-associated protein 5;	NSC_02082	ko:K13133	196.93	365.4	2.1e-109	gem associated protein 5	path:map03013	GEMIN5; gem associated protein 5	RNA transport					0.79	0.82	0.77	0.73	0.72	0.64	0.09	1	insignificant			0.76	0.67	0.73	0.77	0.77	0.69	-0.02	1
717155	NSC_scaffold_contig596-571c	538951	538952		0.81	0.81	0.81	0.93	0.89	0.94	-0.11	0.001995	hypomethylated		+	CpG	ID=NSC_00915;Name=ap-2 complex subunit alpha-1;Alias=64866;Length=947;GO=F:binding| P:protein transport| P:intracellular protein transport| P:vesiclemediated transport| C:clathrin adaptor complex| F:protein transporter activity;EC=;ipr=IPR002553| IPR008152| IPR009028| IPR011989| IPR013038| IPR013041| IPR015873| IPR016024| IPR017104| PTHR22780 (PANTHER)| seg (SEG);Note=ap-2 complex subunit alpha-1;	NSC_00915	ko:K11824	498.57	877	6.1e-264	AP-2 complex subunit alpha	path:map04144	AP2A; AP-2 complex subunit alpha	Endocytosis					0.91	0.83	0.89	0.87	0.94	0.75	0.02	1	insignificant			0.93	0.97	0.81	0.88	0.81	0.89	0.05	1
525765	NSC_scaffold_contig555-550-574	35113	35114		0.44	0.42	0.47	0.54	0.57	0.56	-0.11	0.002187	hypomethylated		+	CpG	ID=NSC_06167;Name=4-aminobutyrate aminotransferase family protein;Alias=43510;Length=459;GO=F:transaminase activity| F:pyridoxal phosphate binding;EC=EC:2.6.1.0;ipr=IPR005814| IPR015421| IPR015422| IPR015424| PTHR11986:SF17 (PANTHER);Note=4-aminobutyrate aminotransferase family protein;	NSC_06167	ko:K00823	580.37	513	2.1e-154	4-aminobutyrate aminotransferase [EC:2.6.1.19]	path:map00250	puuE; 4-aminobutyrate aminotransferase [EC:2.6.1.19]	Alanine, aspartate and glutamate metabolism					0.41	0.53	0.55	0.49	0.51	0.5	0	1	insignificant			0.46	0.38	0.37	0.49	0.53	0.52	-0.11	0.02169
93639	NSC_scaffold_contig582	213587	213588		0.71	0.7	0.72	0.79	0.83	0.84	-0.11	0.00303	hypomethylated		+	CpG	ID=NSC_05659;Name=protein;Alias=8320;Length=373;GO=F:magnesium ion binding| F:ATP binding| C:intracellular| P:inositol trisphosphate metabolic process| F:inositol tetrakisphosphate 1kinase activity;EC=;ipr=IPR008656;Note=protein;	NSC_05659	ko:K00913	203.23	232.2	3.1e-69	inositol-1 3 4-trisphosphate 5/6-kinase / inositol-tetrakisphosphate 1-kinase [EC:2.7.1.159 2.7.1.134]	path:map00562	ITPK1; inositol-1,3,4-trisphosphate 5/6-kinase / inositol-tetrakisphosphate 1-kinase [EC:2.7.1.159 2.7.1.134]	Inositol phosphate metabolism					0.76	0.72	0.73	0.74	0.85	0.63	0	1	insignificant			0.8	0.72	0.69	0.75	0.75	0.78	-0.02	1
556842	NSC_scaffold_contig568-546-580	283867	283868		0.43	0.42	0.42	0.55	0.5	0.55	-0.11	0.003162	hypomethylated		+	CpG	ID=NSC_05215;Name=hypothetical protein CHLNCDRAFT_136806 [Chlorella variabilis];Alias=29609;Length=824;GO=;EC=;ipr=seg (SEG);Note=hypothetical protein CHLNCDRAFT_136806 [Chlorella variabilis];	NSC_05215	ko:K02184	782.87	62.3	1.1e-17	formin 2	path:map04320	FMN2; formin 2	Dorso-ventral axis formation					0.52	0.5	0.53	0.56	0.54	0.51	-0.02	1	insignificant			0.44	0.53	0.49	0.49	0.5	0.52	-0.02	1
77071	NSC_scaffold_contig581	163582	163583		0.25	0.22	0.24	0.33	0.33	0.38	-0.11	0.003328	hypomethylated		+	CpG	ID=NSC_05887;Name=hypothetical protein CHLNCDRAFT_142833 [Chlorella variabilis];Alias=27000;Length=1253;GO=F:binding;EC=;ipr=IPR013929| IPR013930| seg (SEG);Note=hypothetical protein CHLNCDRAFT_142833 [Chlorella variabilis];	NSC_05887													0.12	0.36	0.35	0.21	0.26	0.28	0.03	1	insignificant			0.21	0.22	0.21	0.38	0.21	0.28	-0.08	1
77071	NSC_scaffold_contig581	163582	163583		0.25	0.22	0.24	0.33	0.33	0.38	-0.11	0.003328	hypomethylated		+	CpG	ID=NSC_05888;Name=cysteine proteinases-like protein;Alias=27474;Length=282;GO=C:mitochondrion| F:cysteinetype peptidase activity| P:biological_process;EC=;ipr=IPR003323| PTHR12419 (PANTHER)| seg (SEG)| SSF54001 (SUPERFAMILY);Note=cysteine proteinases-like protein;	NSC_05888	ko:K12655	143.93	39.6	1.9e-10	OTU domain-containing protein 5 [EC:3.4.19.12]	path:map04622	OTUD5, DUBA; OTU domain-containing protein 5 [EC:3.4.19.12]	RIG-I-like receptor signaling pathway					0.12	0.36	0.35	0.21	0.26	0.28	0.03	1	insignificant			0.21	0.22	0.21	0.38	0.21	0.28	-0.08	1
307551	NSC_scaffold_contig597	157283	157284		0.63	0.6	0.66	0.76	0.74	0.73	-0.11	0.003381	hypomethylated		+	CpG	ID=NSC_01991;Name=sec23 sec24 transport family partial;Alias=44969;Length=781;GO=P:intracellular protein transport| P:ER to Golgi vesiclemediated transport| F:zinc ion binding| C:COPII vesicle coat;EC=;ipr=IPR006895| PTHR13803 (PANTHER)| seg (SEG)| SSF81995 (SUPERFAMILY);Note=sec23 sec24 transport family partial;	NSC_01991	ko:K14007	212.17	142.7	4.9e-42	protein transport protein SEC24	path:map04141	SEC24; protein transport protein SEC24	Protein processing in endoplasmic reticulum					0.68	0.81	0.8	0.75	0.76	0.7	0.02	1	insignificant			0.64	0.74	0.63	0.74	0.77	0.79	-0.1	1
615164	NSC_scaffold_contig587-553c	316053	316054		0.73	0.69	0.74	0.83	0.85	0.82	-0.11	0.003433	hypomethylated		+	CpG	ID=NSC_05050;Name=l-aspartate oxidase;Alias=62671;Length=619;GO=P:NAD biosynthetic process| C:chloroplast| F:electron carrier activity| P:oxidation reduction| F:Laspartate oxidase activity;EC=;ipr=IPR003953| IPR005288| IPR013027| IPR015939| G3DSA:3.50.50.60 (GENE3D)| G3DSA:3.90.700.10 (GENE3D)| PTHR11632 (PANTHER)| PTHR11632:SF6 (PANTHER)| seg (SEG)| tmhmm (TMHMM)| SSF51905 (SUPERFAMILY)| SSF5642…	NSC_05050	ko:K00278	492.43	673.6	5.7e-203	L-aspartate oxidase [EC:1.4.3.16]	path:map00250	nadB; L-aspartate oxidase [EC:1.4.3.16]	Alanine, aspartate and glutamate metabolism					0.8	0.8	0.83	0.68	0.82	0.83	0.03	1	insignificant			0.8	0.7	0.76	0.8	0.8	0.84	-0.06	1
402075	NSC_scaffold_contig598	685672	685673		0.81	0.81	0.8	0.9	0.9	0.96	-0.11	0.003439	hypomethylated		+	CpG	ID=NSC_01611;Name=dna repair and recombination protein;Alias=54116;Length=1114;GO=P:response to gamma radiation| P:translation| F:RNA binding| P:DNA repair| C:small ribosomal subunit| F:structural constituent of ribosome| F:DNA binding| F:ATP binding| F:helicase activity;EC=;ipr=IPR000330| IPR001650| IPR014001| coil (COIL)| G3DSA:3.40.50.300 (GENE3D)| PTHR10799 (PANTHER)| PTHR10799:SF49 (PANTHER)…	NSC_01611	ko:K10841	654.93	1161.7	0	DNA excision repair protein ERCC-6	path:map03420	ERCC6, CSB, RAD26; DNA excision repair protein ERCC-6	Nucleotide excision repair					0.77	0.8	0.91	0.82	0.94	0.83	-0.04	1	insignificant			0.85	0.88	0.85	0.91	0.84	0.83	0	1
236499	NSC_scaffold_contig594	458074	458075		0.79	0.76	0.8	0.9	0.91	0.87	-0.11	0.003679	hypomethylated		+	CpG	ID=NSC_03465;Name=enhanced disease resistance 2 protein;Alias=31911;Length=744;GO=F:lipid binding| P:biological_process| C:plasma membrane;EC=;ipr=IPR009769| IPR023393| seg (SEG)| SSF55961 (SUPERFAMILY);Note=enhanced disease resistance 2 protein;	NSC_03465													0.83	0.82	0.8	0.79	0.81	0.7	0.05	1	insignificant			0.78	0.85	0.81	0.91	0.9	0.79	-0.05	1
643568	NSC_scaffold_contig592-558c-549c-548c-566	415492	415493		0.37	0.39	0.4	0.52	0.46	0.5	-0.11	0.004064	hypomethylated		+	CpG	ID=NSC_04081;Name=ubiquitin carboxyl-terminal hydrolase 24;Alias=4756;Length=2437;GO=F:ubiquitin thiolesterase activity| P:ubiquitindependent protein catabolic process| F:binding;EC=;ipr=IPR001394| IPR016024| IPR018200| PTHR24006 (PANTHER)| seg (SEG)| SSF54001 (SUPERFAMILY);Note=ubiquitin carboxyl-terminal hydrolase 24;	NSC_04081	ko:K11838	305.33	226.7	2.2e-67	ubiquitin carboxyl-terminal hydrolase 7 [EC:3.4.19.12]	path:map04068	USP7, UBP15; ubiquitin carboxyl-terminal hydrolase 7 [EC:3.4.19.12]	FoxO signaling pathway					0.46	0.41	0.45	0.44	0.53	0.39	-0.01	1	insignificant			0.57	0.36	0.37	0.44	0.49	0.42	-0.02	1
413708	NSC_scaffold_contig598	894864	894865		0.84	0.83	0.77	0.93	0.93	0.93	-0.11	0.005067	hypomethylated		+	CpG	ID=NSC_01696;Name=diacylglycerol acyltransferase;Alias=55028;Length=754;GO=F:transferase activity;EC=;ipr=IPR007130| seg (SEG)| SignalP-NN(euk) (SIGNALP)| tmhmm (TMHMM);Note=diacylglycerol acyltransferase;	NSC_01696	ko:K22848	268.77	226.6	1.8e-67	diacylglycerol O-acyltransferase 2 plant [EC:2.3.1.20]	path:map00561	DGAT2; diacylglycerol O-acyltransferase 2, plant [EC:2.3.1.20]	Glycerolipid metabolism					0.85	0.77	0.78	0.82	0.92	0.74	-0.02	1	insignificant			0.88	0.9	0.8	0.88	0.89	0.89	-0.03	1
31348	NSC_scaffold_contig572	102473	102474		0.57	0.6	0.56	0.72	0.66	0.69	-0.11	0.005134	hypomethylated		+	CpG	ID=NSC_06434_T;	NSC_06434													0.69	0.61	0.84	0.62	0.81	0.73	-0.01	1	insignificant			0.64	0.62	0.67	0.81	0.64	0.53	-0.02	1
31348	NSC_scaffold_contig572	102473	102474		0.57	0.6	0.56	0.72	0.66	0.69	-0.11	0.005134	hypomethylated		+	CpG	ID=NSC_06435_P;	NSC_06435	ko:K17906	128.93	64.1	2.3e-18	autophagy-related protein 2	path:map04136	ATG2; autophagy-related protein 2	Autophagy - other					0.69	0.61	0.84	0.62	0.81	0.73	-0.01	1	insignificant			0.64	0.62	0.67	0.81	0.64	0.53	-0.02	1
779309	NSC_scaffold_ontig562c-575-591	260522	260523		0.8	0.8	0.84	0.89	0.93	0.94	-0.11	0.005443	hypomethylated		+	CpG	ID=NSC_03015;Name=protein;Alias=9482;Length=745;GO=C:cytoplasm| F:protein binding;EC=;ipr=IPR000408| IPR001810| IPR009091| PTHR22870 (PANTHER)| PF13540 (PFAM)| seg (SEG);Note=protein;	NSC_03015	ko:K10614	447.4	167.1	2.8e-49	E3 ubiquitin-protein ligase HERC3 [EC:2.3.2.26]	path:map04120	HERC3; E3 ubiquitin-protein ligase HERC3 [EC:2.3.2.26]	Ubiquitin mediated proteolysis					0.91	0.85	0.91	0.88	0.92	0.8	0.02	1	insignificant			0.86	0.81	0.79	0.89	0.9	0.95	-0.09	1
187296	NSC_scaffold_contig590	27477	27478		0.34	0.37	0.31	0.43	0.47	0.45	-0.11	0.005743	hypomethylated		+	CpG	ID=NSC_04503_T;	NSC_04503	ko:K00477	124.97	239.5	1.9e-71	phytanoyl-CoA hydroxylase [EC:1.14.11.18]	path:map04146	PHYH; phytanoyl-CoA hydroxylase [EC:1.14.11.18]	Peroxisome					0.36	0.4	0.43	0.36	0.38	0.44	0	1	insignificant			0.39	0.3	0.41	0.43	0.37	0.43	-0.05	1
187296	NSC_scaffold_contig590	27477	27478		0.34	0.37	0.31	0.43	0.47	0.45	-0.11	0.005743	hypomethylated		+	CpG	ID=NSC_04504;Name=---NA---;Alias=34384;Length=214;GO=;EC=;ipr=no IPS match;Note=---NA---;	NSC_04504													0.36	0.4	0.43	0.36	0.38	0.44	0	1	insignificant			0.39	0.3	0.41	0.43	0.37	0.43	-0.05	1
187296	NSC_scaffold_contig590	27477	27478		0.34	0.37	0.31	0.43	0.47	0.45	-0.11	0.005743	hypomethylated		+	CpG	ID=NSC_04505_P;	NSC_04505													0.36	0.4	0.43	0.36	0.38	0.44	0	1	insignificant			0.39	0.3	0.41	0.43	0.37	0.43	-0.05	1
427038	NSC_scaffold_contig598	1162067	1162068		0.75	0.74	0.79	0.86	0.9	0.87	-0.11	0.005822	hypomethylated		+	CpG	ID=NSC_01817;Name=mau2 chromatid cohesion factor homolog;Alias=56108;Length=669;GO=F:binding;EC=;ipr=IPR011990| seg (SEG)| SSF48452 (SUPERFAMILY);Note=mau2 chromatid cohesion factor homolog;	NSC_01817	ko:K20480	190.17	17.8	0.00064	HTH-type transcriptional regulator quorum sensing regulator NprR	path:map02024	nprR, nprA; HTH-type transcriptional regulator, quorum sensing regulator NprR	Quorum sensing					0.84	0.77	0.86	0.66	0.85	0.75	0.07	1	insignificant			0.79	0.8	0.77	0.84	0.77	0.88	-0.04	1
414261	NSC_scaffold_contig598	905386	905387		0.75	0.68	0.73	0.82	0.83	0.82	-0.11	0.005966	hypomethylated		+	CpG	ID=NSC_01700;Name=multicopper types 2 and 3;Alias=55040;Length=745;GO=F:copper ion binding| F:oxidoreductase activity| P:oxidation reduction;EC=;ipr=IPR008972| IPR011706| PTHR11709 (PANTHER)| seg (SEG)| tmhmm (TMHMM);Note=multicopper types 2 and 3;	NSC_01700	ko:K08100	538.17	103.9	3.5e-30	bilirubin oxidase [EC:1.3.3.5]	path:map00860	E1.3.3.5; bilirubin oxidase [EC:1.3.3.5]	Porphyrin and chlorophyll metabolism					0.81	0.72	0.91	0.76	0.8	0.74	0.05	1	insignificant			0.71	0.69	0.82	0.83	0.75	0.7	-0.02	1
168271	NSC_scaffold_contig588	82157	82158		0.84	0.83	0.89	0.94	0.96	0.97	-0.11	0.006014	hypomethylated		+	CpG	ID=NSC_04763;Name=---NA---;Alias=87;Length=946;GO=;EC=;ipr=coil (COIL)| seg (SEG);Note=---NA---;	NSC_04763	ko:K20282	126.9	36.8	3.6e-10	GRIP and coiled-coil domain-containing protein 2	path:map05132	GCC2; GRIP and coiled-coil domain-containing protein 2	Salmonella infection					0.91	0.8	0.9	0.91	0.96	0.83	-0.03	1	insignificant			0.97	0.93	0.84	0.89	0.91	0.85	0.03	1
278397	NSC_scaffold_contig595	506462	506463		0.56	0.5	0.55	0.66	0.63	0.63	-0.11	0.006697	hypomethylated		+	CpG	ID=NSC_02705;Name=chrd domain containing protein;Alias=15369;Length=656;GO=F:molecular_function| P:biological_process| C:cellular_component;EC=;ipr=IPR010895| seg (SEG)| tmhmm (TMHMM);Note=chrd domain containing protein;	NSC_02705													0.58	0.58	0.61	0.6	0.54	0.5	0.04	1	insignificant			0.56	0.56	0.54	0.63	0.51	0.67	-0.05	1
221663	NSC_scaffold_contig594	166764	166765		0.71	0.76	0.72	0.81	0.86	0.86	-0.11	0.006796	hypomethylated		+	CpG	ID=NSC_03335_T;	NSC_03335	ko:K00830	390.23	531.5	4.3e-160	alanine-glyoxylate transaminase / serine-glyoxylate transaminase / serine-pyruvate transaminase [EC:2.6.1.44 2.6.1.45 2.6.1.51]	path:map00250	AGXT; alanine-glyoxylate transaminase / serine-glyoxylate transaminase / serine-pyruvate transaminase [EC:2.6.1.44 2.6.1.45 2.6.1.51]	Alanine, aspartate and glutamate metabolism					0.83	0.78	0.74	0.82	0.74	0.79	0	1	insignificant			0.84	0.8	0.79	0.83	0.76	0.76	0.03	1
221663	NSC_scaffold_contig594	166764	166765		0.71	0.76	0.72	0.81	0.86	0.86	-0.11	0.006796	hypomethylated		+	CpG	ID=NSC_03336;Name=mitochondrial substrate carrier family protein;Alias=30389;Length=326;GO=C:integral to membrane| P:transport;EC=;ipr=IPR018108| IPR023395| PTHR24089 (PANTHER)| PTHR24089:SF114 (PANTHER)| seg (SEG)| tmhmm (TMHMM);Note=mitochondrial substrate carrier family protein;	NSC_03336	ko:K15109	293.07	299.8	5.7e-90	solute carrier family 25 (mitochondrial carnitine/acylcarnitine transporter) member 20/29	path:map04714	SLC25A20_29, CACT, CACL, CRC1; solute carrier family 25 (mitochondrial carnitine/acylcarnitine transporter), member 20/29	Thermogenesis					0.83	0.78	0.74	0.82	0.74	0.79	0	1	insignificant			0.84	0.8	0.79	0.83	0.76	0.76	0.03	1
497157	NSC_scaffold_contig599	1071713	1071714		0.79	0.78	0.77	0.92	0.85	0.91	-0.11	0.007421	hypomethylated		+	CpG	ID=NSC_00491;Name=cdp-ethanolamine:dag ethanolamine phosphotransferase;Alias=23376;Length=402;GO=F:phosphotransferase activity| for other substituted phosphate groups| P:phospholipid biosynthetic process| C:membrane;EC=EC:2.7.8.0;ipr=IPR000462| IPR014472| PTHR10414 (PANTHER)| PTHR10414:SF4 (PANTHER)| seg (SEG)| tmhmm (TMHMM);Note=cdp-ethanolamine:dag ethanolamine phosphotransferase;	NSC_00491	ko:K00993	340.33	301.8	3.3e-90	ethanolaminephosphotransferase [EC:2.7.8.1]	path:map00440	EPT1; ethanolaminephosphotransferase [EC:2.7.8.1]	Phosphonate and phosphinate metabolism					0.85	0.74	0.85	0.86	0.89	0.77	-0.03	1	insignificant			0.89	0.84	0.81	0.79	0.88	0.96	-0.03	1
401666	NSC_scaffold_contig598	678258	678259		0.73	0.75	0.79	0.85	0.84	0.89	-0.11	0.009113	hypomethylated		+	CpG	ID=NSC_01609;Name=atp-binding cassette superfamily;Alias=54206;Length=706;GO=F:ATP binding| F:ATPase activity| C:membrane;EC=;ipr=IPR003439| IPR003593| IPR013525| coil (COIL)| G3DSA:3.40.50.300 (GENE3D)| PTHR19241 (PANTHER)| tmhmm (TMHMM)| SSF52540 (SUPERFAMILY);Note=atp-binding cassette superfamily;	NSC_01609	ko:K05681	568.17	597.3	1.2e-179	ATP-binding cassette subfamily G (WHITE) member 2	path:map01523	ABCG2, CD338; ATP-binding cassette, subfamily G (WHITE), member 2	Antifolate resistance					0.83	0.85	0.94	0.75	0.89	0.82	0.05	1	insignificant			0.82	0.88	0.83	0.78	0.85	0.8	0.03	1
213108	NSC_scaffold_contig590	531527	531528		0.73	0.74	0.67	0.81	0.84	0.83	-0.11	0.009715	hypomethylated		+	CpG	ID=NSC_04722;Name=uv dna damage endonuclease;Alias=36433;Length=484;GO=F:endonuclease activity| P:nucleotideexcision repair| P:response to UV;EC=;ipr=IPR004601| IPR013022;Note=uv dna damage endonuclease;	NSC_04722													0.71	0.74	0.92	0.77	0.8	0.81	-0.01	1	insignificant			0.79	0.86	0.75	0.83	0.77	0.85	-0.02	1
39728	NSC_scaffold_contig573	92698	92699		0.78	0.72	0.71	0.88	0.84	0.84	-0.11	0.009994	hypomethylated		+	CpG	ID=NSC_06363;Name=chromosome-associated kinesin kif4-like;Alias=2696;Length=1279;GO=F:microtubule motor activity| F:ATP binding| P:microtubulebased movement;EC=;ipr=IPR001752| IPR019821| coil (COIL)| PTHR24115 (PANTHER)| PTHR24115:SF174 (PANTHER)| seg (SEG)| SSF52540 (SUPERFAMILY);Note=chromosome-associated kinesin kif4-like;	NSC_06363	ko:K18806	1661.77	441	3.5e-132	kinesin family member 7	path:map04340	KIF7; kinesin family member 7	Hedgehog signaling pathway					0.77	0.72	0.83	0.75	0.7	0.77	0.04	1	insignificant			0.79	0.7	0.58	0.82	0.69	0.77	-0.07	1
221169	NSC_scaffold_contig594	157135	157136		0.82	0.75	0.83	0.92	0.91	0.91	-0.11	0.01032	hypomethylated		+	CpG	ID=NSC_03331_T;	NSC_03331	ko:K10610	575.97	1175.5	0	DNA damage-binding protein 1	path:map03420	DDB1; DNA damage-binding protein 1	Nucleotide excision repair					0.85	0.83	0.91	0.75	0.87	0.9	0.02	1	insignificant			0.88	0.8	0.87	0.89	0.86	0.88	-0.03	1
221169	NSC_scaffold_contig594	157135	157136		0.82	0.75	0.83	0.92	0.91	0.91	-0.11	0.01032	hypomethylated		+	CpG	ID=NSC_03332;Name=enhancer of polycomb-like protein;Alias=30581;Length=478;GO=F:DNA binding| P:regulation of transcription| DNAdependent| F:transcription factor activity;EC=;ipr=IPR019542| seg (SEG);Note=enhancer of polycomb-like protein;	NSC_03332													0.85	0.83	0.91	0.75	0.87	0.9	0.02	1	insignificant			0.88	0.8	0.87	0.89	0.86	0.88	-0.03	1
278395	NSC_scaffold_contig595	506420	506421		0.78	0.76	0.83	0.89	0.89	0.93	-0.11	0.01035	hypomethylated		+	CpG	ID=NSC_02705;Name=chrd domain containing protein;Alias=15369;Length=656;GO=F:molecular_function| P:biological_process| C:cellular_component;EC=;ipr=IPR010895| seg (SEG)| tmhmm (TMHMM);Note=chrd domain containing protein;	NSC_02705													0.86	0.8	0.94	0.89	0.92	0.85	-0.02	1	insignificant			0.87	0.95	0.83	0.93	0.89	0.86	-0.01	1
84716	NSC_scaffold_contig582	36914	36915		0.88	0.79	0.85	0.96	0.96	0.94	-0.11	0.01038	hypomethylated		+	CpG	ID=NSC_05581;Name=sulfite reductase alpha chain;Alias=7337;Length=676;GO=F:iron ion binding| F:FMN binding| P:oxidation reduction| F:oxidoreductase activity;EC=;ipr=IPR001094| IPR001433| IPR001709| IPR003097| IPR008254| IPR017927| IPR017938| IPR023173| G3DSA:2.40.30.10 (GENE3D)| G3DSA:3.40.50.360 (GENE3D)| G3DSA:3.40.50.80 (GENE3D)| PTHR19384 (PANTHER)| PTHR19384:SF41 (PANTHER)| SignalP-NN(euk) (…	NSC_05581	ko:K00380	497.5	532.9	4.9e-160	sulfite reductase (NADPH) flavoprotein alpha-component [EC:1.8.1.2]	path:map00920	cysJ; sulfite reductase (NADPH) flavoprotein alpha-component [EC:1.8.1.2]	Sulfur metabolism					0.7	0.94	1	0.92	0.97	0.81	-0.02	1	insignificant			0.83	0.85	0.87	0.88	0.85	1	-0.06	1
84716	NSC_scaffold_contig582	36914	36915		0.88	0.79	0.85	0.96	0.96	0.94	-0.11	0.01038	hypomethylated		+	CpG	ID=NSC_05582_P;	NSC_05582	ko:K12135	645.07	17.9	0.00058	zinc finger protein CONSTANS	path:map04712	CO; zinc finger protein CONSTANS	Circadian rhythm - plant					0.7	0.94	1	0.92	0.97	0.81	-0.02	1	insignificant			0.83	0.85	0.87	0.88	0.85	1	-0.06	1
790698	NSC_scaffold_ontig562c-575-591	487145	487146		0.69	0.69	0.72	0.78	0.85	0.79	-0.11	0.01131	hypomethylated		+	CpG	ID=NSC_03115;Name=embryo defective 2410 protein;Alias=10958;Length=2183;GO=F:molecular_function| P:embryonic development ending in seed dormancy| C:plastid;EC=;ipr=IPR007452| seg (SEG)| tmhmm (TMHMM);Note=embryo defective 2410 protein;	NSC_03115													0.75	0.8	0.85	0.8	0.76	0.77	0.02	1	insignificant			0.84	0.8	0.77	0.76	0.71	0.85	0.03	1
790698	NSC_scaffold_ontig562c-575-591	487145	487146		0.69	0.69	0.72	0.78	0.85	0.79	-0.11	0.01131	hypomethylated		+	CpG	ID=NSC_03116;Name=---NA---;Alias=10706;Length=396;GO=;EC=;ipr=seg (SEG)| tmhmm (TMHMM);Note=---NA---;	NSC_03116	ko:K12580	126.77	7.8	0.51	CCR4-NOT transcription complex subunit 3	path:map03018	CNOT3, NOT3; CCR4-NOT transcription complex subunit 3	RNA degradation					0.75	0.8	0.85	0.8	0.76	0.77	0.02	1	insignificant			0.84	0.8	0.77	0.76	0.71	0.85	0.03	1
327838	NSC_scaffold_contig597	517296	517297		0.75	0.72	0.74	0.86	0.88	0.8	-0.11	0.01167	hypomethylated		+	CpG	ID=NSC_02155;Name=autophagy protein 5;Alias=46796;Length=329;GO=C:cytoplasm| P:autophagy;EC=;ipr=IPR007239| PTHR13040:SF2 (PANTHER);Note=autophagy protein 5;	NSC_02155	ko:K08339	60.6	156.1	4.8e-46	autophagy-related protein 5	path:map04136	ATG5; autophagy-related protein 5	Autophagy - other					0.71	0.72	0.93	0.77	0.94	0.81	-0.05	1	insignificant			0.88	0.8	0.8	0.78	0.82	0.85	0.01	1
327838	NSC_scaffold_contig597	517296	517297		0.75	0.72	0.74	0.86	0.88	0.8	-0.11	0.01167	hypomethylated		+	CpG	ID=NSC_02156_P;	NSC_02156	ko:K00939	115.43	65.6	2.4e-18	adenylate kinase [EC:2.7.4.3]	path:map00230	adk, AK; adenylate kinase [EC:2.7.4.3]	Purine metabolism					0.71	0.72	0.93	0.77	0.94	0.81	-0.05	1	insignificant			0.88	0.8	0.8	0.78	0.82	0.85	0.01	1
516542	NSC_scaffold_contig599	1450843	1450844		0.17	0.2	0.22	0.33	0.27	0.31	-0.11	0.01175	hypomethylated		+	CpG	ID=NSC_00659;Name=trna-histidine guanylyltransferase 1-like ( cerevisiae);Alias=24941;Length=261;GO=| C:cytoplasm| F:magnesium ion binding| P:tRNA modification| F:tRNA guanylyltransferase activity;EC=EC:2.7.7.0;ipr=IPR007537| IPR024956| PF14413 (PFAM);Note=trna-histidine guanylyltransferase 1-like ( cerevisiae);	NSC_00659													0.06	0.18	0.26	0.14	0.36	0.23	-0.07	1	insignificant			0.15	0.15	0.22	0.3	0.22	0.24	-0.08	1
516542	NSC_scaffold_contig599	1450843	1450844		0.17	0.2	0.22	0.33	0.27	0.31	-0.11	0.01175	hypomethylated		+	CpG	ID=NSC_00660;Name=hypothetical protein CHLNCDRAFT_144119 [Chlorella variabilis];Alias=25031;Length=266;GO=;EC=;ipr=IPR006747| seg (SEG)| SignalP-NN(euk) (SIGNALP)| tmhmm (TMHMM);Note=hypothetical protein CHLNCDRAFT_144119 [Chlorella variabilis];	NSC_00660													0.06	0.18	0.26	0.14	0.36	0.23	-0.07	1	insignificant			0.15	0.15	0.22	0.3	0.22	0.24	-0.08	1
516542	NSC_scaffold_contig599	1450843	1450844		0.17	0.2	0.22	0.33	0.27	0.31	-0.11	0.01175	hypomethylated		+	CpG	ID=NSC_00661_P;	NSC_00661	ko:K10419	41.67	75.8	8.1e-22	dynein light chain roadblock-type	path:map05132	DYNLRB, DNCL2; dynein light chain roadblock-type	Salmonella infection					0.06	0.18	0.26	0.14	0.36	0.23	-0.07	1	insignificant			0.15	0.15	0.22	0.3	0.22	0.24	-0.08	1
468346	NSC_scaffold_contig599	530879	530880		0.22	0.22	0.22	0.28	0.35	0.37	-0.11	0.01231	hypomethylated		+	CpG	ID=NSC_00240;Name=p-atpase family transporter: cadmium zinc ion heavy metal translocating p-type atpase family-like protein;Alias=20745;Length=831;GO=P:zinc ion homeostasis| C:chloroplast envelope| F:zinc transporting ATPase activity| P:response to light intensity| P:calcium ion transport| P:cellular copper ion homeostasis| F:cadmiumtransporting ATPase activity| F:calciumtransporting ATPase activ…	NSC_00240	ko:K17686	750.2	372	2.7e-111	P-type Cu+ transporter [EC:7.2.2.8]	path:map01524	copA, ctpA, ATP7; P-type Cu+ transporter [EC:7.2.2.8]	Platinum drug resistance					0.24	0.28	0.3	0.25	0.29	0.27	0	1	insignificant			0.21	0.26	0.26	0.35	0.29	0.24	-0.05	1
120874	NSC_scaffold_contig584	119391	119392		0.76	0.81	0.75	0.88	0.92	0.86	-0.11	0.01244	hypomethylated		+	CpG	ID=NSC_05310;Name=hypothetical protein CHLNCDRAFT_132907 [Chlorella variabilis];Alias=37849;Length=1474;GO=F:protein binding;EC=;ipr=IPR002110| IPR020683| coil (COIL)| seg (SEG)| tmhmm (TMHMM);Note=hypothetical protein CHLNCDRAFT_132907 [Chlorella variabilis];	NSC_05310	ko:K05637	1326.73	19.8	2.3e-05	laminin alpha 1/2	path:map04151	LAMA1_2; laminin, alpha 1/2	PI3K-Akt signaling pathway					0.79	0.82	0.9	0.9	0.76	0.85	0	1	insignificant			0.84	0.76	0.73	0.86	0.84	0.84	-0.07	1
566254	NSC_scaffold_contig579-589	78486	78487		0.71	0.63	0.67	0.8	0.76	0.77	-0.11	0.01289	hypomethylated		+	CpG	ID=NSC_03624;Name=magnesium transporter mrs2-7;Alias=57443;Length=493;GO=C:membrane| F:metal ion transmembrane transporter activity| P:metal ion transport| P:transmembrane transport;EC=;ipr=IPR002523| coil (COIL)| G3DSA:1.20.58.340 (GENE3D)| PTHR13890 (PANTHER)| seg (SEG)| tmhmm (TMHMM);Note=magnesium transporter mrs2-7;	NSC_03624	ko:K13582	266.13	14.6	0.0036	localization factor PodJL	path:map04112	podJ; localization factor PodJL	Cell cycle - Caulobacter					0.76	0.6	0.79	0.79	0.75	0.74	-0.04	1	insignificant			0.71	0.72	0.73	0.78	0.71	0.73	-0.02	1
699535	NSC_scaffold_contig596-571c	190188	190189		0.47	0.4	0.47	0.55	0.58	0.54	-0.11	0.013	hypomethylated		+	CpG	ID=NSC_00780;Name=hypothetical protein CHLNCDRAFT_50250 [Chlorella variabilis];Alias=63713;Length=2311;GO=;EC=;ipr=seg (SEG);Note=hypothetical protein CHLNCDRAFT_50250 [Chlorella variabilis];	NSC_00780													0.56	0.52	0.57	0.42	0.53	0.63	0.02	1	insignificant			0.56	0.45	0.49	0.56	0.31	0.61	0.01	1
37366	NSC_scaffold_contig573	50420	50421		0.65	0.68	0.7	0.77	0.82	0.76	-0.11	0.0132	hypomethylated		+	CpG	ID=NSC_06343;Name=protein sel-1 homolog 1;Alias=2162;Length=817;GO=F:binding;EC=;ipr=IPR006597| IPR011990| PTHR11102 (PANTHER)| PTHR11102:SF11 (PANTHER)| seg (SEG)| SignalP-NN(euk) (SIGNALP)| tmhmm (TMHMM)| SSF81901 (SUPERFAMILY);Note=protein sel-1 homolog 1;	NSC_06343	ko:K14026	324.63	479.4	6.9e-144	SEL1 protein	path:map04141	SEL1, SEL1L; SEL1 protein	Protein processing in endoplasmic reticulum					0.75	0.74	0.75	0.75	0.78	0.73	0	1	insignificant			0.66	0.63	0.8	0.69	0.8	0.68	-0.03	1
123863	NSC_scaffold_contig584	177792	177793		0.79	0.75	0.76	0.89	0.9	0.83	-0.11	0.0133	hypomethylated		+	CpG	ID=NSC_05332;Name=hypothetical protein CHLNCDRAFT_144739 [Chlorella variabilis];Alias=37872;Length=463;GO=F:transferase activity| transferring phosphoruscontaining groups;EC=;ipr=IPR011009;Note=hypothetical protein CHLNCDRAFT_144739 [Chlorella variabilis];	NSC_05332	ko:K14156	304.17	10.7	0.079	choline/ethanolamine kinase [EC:2.7.1.32 2.7.1.82]	path:map00564	CHK; choline/ethanolamine kinase [EC:2.7.1.32 2.7.1.82]	Glycerophospholipid metabolism					0.76	0.84	0.86	0.77	0.82	0.89	-0.01	1	insignificant			0.83	0.77	0.89	0.78	0.88	0.83	0	1
449816	NSC_scaffold_contig599	185257	185258		0.69	0.74	0.75	0.87	0.81	0.83	-0.11	0.01331	hypomethylated		+	CpG	ID=NSC_00075;Name=protein;Alias=19094;Length=1032;GO=F:Nacetyltransferase activity| F:protein binding| F:zinc ion binding;EC=;ipr=IPR000182| IPR001965| IPR011011| IPR013083| IPR016181| IPR019786| IPR019787| PTHR22880 (PANTHER)| PTHR22880:SF49 (PANTHER)| seg (SEG);Note=protein;	NSC_00075	ko:K11643	918.43	35.4	9.4e-10	chromodomain-helicase-DNA-binding protein 4 [EC:3.6.4.12]	path:map05165	CHD4, MI2B; chromodomain-helicase-DNA-binding protein 4 [EC:3.6.4.12]	Human papillomavirus infection					0.72	0.72	0.82	0.74	0.82	0.78	-0.02	1	insignificant			0.83	0.75	0.78	0.74	0.8	0.83	0	1
8646	NSC_scaffold_contig563	57469	57470		0.08	0.08	0.1	0.23	0.15	0.23	-0.11	0.01353	hypomethylated		+	CpG	ID=NSC_06652;Name=domain protein;Alias=12704;Length=438;GO=F:catalytic activity;EC=;ipr=IPR002173| IPR007342| IPR011611| G3DSA:3.40.1190.20 (GENE3D)| PTHR10584 (PANTHER)| seg (SEG)| SignalP-NN(euk) (SIGNALP)| SSF53613 (SUPERFAMILY);Note=domain protein;	NSC_06652	ko:K16328	231.7	149.5	3.4e-44	pseudouridine kinase [EC:2.7.1.83]	path:map00240	psuK; pseudouridine kinase [EC:2.7.1.83]	Pyrimidine metabolism					0.18	0.02	0.14	0.2	0.1	0.13	-0.03	1	insignificant			0.08	0.16	0.12	0.2	0.06	0.12	-0.01	1
223229	NSC_scaffold_contig594	197825	197826		0.81	0.78	0.86	0.92	0.91	0.96	-0.11	0.01361	hypomethylated		+	CpG	ID=NSC_03345_T;	NSC_03345	ko:K00830	390.23	382.7	7.1e-115	alanine-glyoxylate transaminase / serine-glyoxylate transaminase / serine-pyruvate transaminase [EC:2.6.1.44 2.6.1.45 2.6.1.51]	path:map00250	AGXT; alanine-glyoxylate transaminase / serine-glyoxylate transaminase / serine-pyruvate transaminase [EC:2.6.1.44 2.6.1.45 2.6.1.51]	Alanine, aspartate and glutamate metabolism					0.79	0.82	0.97	0.87	0.91	0.78	0.01	1	insignificant			0.94	0.86	0.89	0.96	0.87	0.9	-0.02	1
223229	NSC_scaffold_contig594	197825	197826		0.81	0.78	0.86	0.92	0.91	0.96	-0.11	0.01361	hypomethylated		+	CpG	ID=NSC_03346_P;	NSC_03346													0.79	0.82	0.97	0.87	0.91	0.78	0.01	1	insignificant			0.94	0.86	0.89	0.96	0.87	0.9	-0.02	1
703022	NSC_scaffold_contig596-571c	260926	260927		0.82	0.79	0.87	0.93	0.92	0.96	-0.11	0.01373	hypomethylated		+	CpG	ID=NSC_00807;Name=protein;Alias=63885;Length=2330;GO=P:response to hypoxia| P:sucrose biosynthetic process| C:cytosol| P:starch metabolic process| C:spliceosomal complex| P:seed maturation| F:sucrose synthase activity| C:planttype cell wall| P:nuclear mRNA splicing| via spliceosome| C:chloroplast| C:membrane| F:protein binding;EC=EC:2.4.1.13;ipr=IPR000555| IPR012591| IPR012592| IPR012984| IPR0195…	NSC_00807	ko:K12856	194.6	4616.7	0	pre-mRNA-processing factor 8	path:map03040	PRPF8, PRP8; pre-mRNA-processing factor 8	Spliceosome					0.76	0.82	0.94	0.95	0.88	0.81	-0.04	1	insignificant			0.92	0.85	0.85	0.95	0.9	0.96	-0.07	1
434518	NSC_scaffold_contig598	1325138	1325139		0.66	0.71	0.74	0.84	0.8	0.81	-0.11	0.01378	hypomethylated		+	CpG	ID=NSC_01875_T;	NSC_01875													0.84	0.79	0.81	0.78	0.8	0.81	0.02	1	insignificant			0.67	0.67	0.74	0.69	0.77	0.72	-0.03	1
434518	NSC_scaffold_contig598	1325138	1325139		0.66	0.71	0.74	0.84	0.8	0.81	-0.11	0.01378	hypomethylated		+	CpG	ID=NSC_01876;Name=hypothetical protein CHLNCDRAFT_138367 [Chlorella variabilis];Alias=57150;Length=267;GO=;EC=;ipr=SignalP-NN(euk) (SIGNALP)| tmhmm (TMHMM);Note=hypothetical protein CHLNCDRAFT_138367 [Chlorella variabilis];	NSC_01876													0.84	0.79	0.81	0.78	0.8	0.81	0.02	1	insignificant			0.67	0.67	0.74	0.69	0.77	0.72	-0.03	1
452917	NSC_scaffold_contig599	238386	238387		0.76	0.8	0.76	0.92	0.84	0.89	-0.11	0.01386	hypomethylated		+	CpG	ID=NSC_00103;Name=chloroplast processing enzyme;Alias=19136;Length=1242;GO=P:embryonic development ending in seed dormancy| C:chloroplast stroma| C:mitochondrion| F:metalloendopeptidase activity| P:proteolysis| F:zinc ion binding;EC=;ipr=IPR007863| IPR011237| IPR011249| IPR011765| PTHR11851 (PANTHER)| PTHR11851:SF34 (PANTHER)| seg (SEG);Note=chloroplast processing enzyme;	NSC_00103	ko:K01408	981.6	101.2	2e-29	insulysin [EC:3.4.24.56]	path:map05010	IDE, ide; insulysin [EC:3.4.24.56]	Alzheimer disease					0.83	0.78	0.9	0.78	0.84	0.77	0.04	1	insignificant			0.82	0.8	0.88	0.86	0.84	0.9	-0.03	1
174768	NSC_scaffold_contig588	197386	197387		0.84	0.78	0.75	0.9	0.91	0.9	-0.11	0.0141	hypomethylated		+	CpG	ID=NSC_04804;Name=dolichol kinase;Alias=993;Length=455;GO=F:transferase activity| transferring phosphoruscontaining groups| C:intracellular membranebounded organelle| C:cytoplasmic part| P:cellular metabolic process| C:membrane;EC=;ipr=PTHR13205 (PANTHER)| PTHR13205:SF9 (PANTHER)| SignalP-NN(euk) (SIGNALP)| tmhmm (TMHMM);Note=dolichol kinase;	NSC_04804	ko:K00902	75.13	274.5	1e-81	dolichol kinase [EC:2.7.1.108]	path:map00510	DOLK; dolichol kinase [EC:2.7.1.108]	N-Glycan biosynthesis					0.78	0.75	0.97	0.77	0.81	0.77	0.05	1	insignificant			0.87	0.8	0.72	0.89	0.92	0.88	-0.1	0.08036
732478	NSC_scaffold_contig596-571c	866038	866039		0.83	0.76	0.78	0.87	0.93	0.9	-0.11	0.01421	hypomethylated		+	CpG	ID=NSC_01058;Name=metal ion binding protein;Alias=66160;Length=1362;GO=C:cytosol;EC=;ipr=G3DSA:3.90.190.10 (GENE3D)| PTHR23339 (PANTHER)| PTHR23339:SF32 (PANTHER)| seg (SEG)| SSF52799 (SUPERFAMILY);Note=metal ion binding protein;	NSC_01058	ko:K06639	116.9	9.7	0.14	cell division cycle 14 [EC:3.1.3.16 3.1.3.48]	path:map04110	CDC14; cell division cycle 14 [EC:3.1.3.16 3.1.3.48]	Cell cycle					0.59	0.81	0.97	0.65	0.88	0.79	0.02	1	insignificant			0.76	0.8	0.79	0.85	0.79	0.77	-0.02	1
418571	NSC_scaffold_contig598	985956	985957		0.56	0.53	0.56	0.62	0.66	0.7	-0.11	0.01424	hypomethylated		+	CpG	ID=NSC_01739_T;	NSC_01739	ko:K14617	75.7	20.8	4.2e-05	LMBR1 domain-containing protein 1	path:map04977	LMBRD1; LMBR1 domain-containing protein 1	Vitamin digestion and absorption					0.7	0.6	0.65	0.51	0.65	0.6	0.06	1	insignificant			0.61	0.48	0.61	0.71	0.6	0.61	-0.07	1
418571	NSC_scaffold_contig598	985956	985957		0.56	0.53	0.56	0.62	0.66	0.7	-0.11	0.01424	hypomethylated		+	CpG	ID=NSC_01740;Name=hypothetical protein CHLNCDRAFT_134746 [Chlorella variabilis];Alias=55792;Length=388;GO=;EC=;ipr=IPR009617| seg (SEG)| tmhmm (TMHMM);Note=hypothetical protein CHLNCDRAFT_134746 [Chlorella variabilis];	NSC_01740													0.7	0.6	0.65	0.51	0.65	0.6	0.06	1	insignificant			0.61	0.48	0.61	0.71	0.6	0.61	-0.07	1
132646	NSC_scaffold_contig585	9290	9291		0.71	0.68	0.77	0.83	0.83	0.84	-0.11	0.01457	hypomethylated		+	CpG	ID=NSC_05935;Name=arginyl-trna synthetase;Alias=25729;Length=662;GO=P:arginyltRNA aminoacylation| C:cytosol| C:mitochondrion| F:ATP binding| F:argininetRNA ligase activity| C:chloroplast stroma| P:embryonic development ending in seed dormancy;EC=EC:6.1.1.19;ipr=IPR001278| IPR001412| IPR005148| IPR008909| IPR009080| IPR014729| IPR015945| G3DSA:1.10.730.10 (GENE3D)| SSF52374 (SUPERFAMILY);Note=argi…	NSC_05935	ko:K01887	58.17	696.3	1.4e-209	arginyl-tRNA synthetase [EC:6.1.1.19]	path:map00970	RARS, argS; arginyl-tRNA synthetase [EC:6.1.1.19]	Aminoacyl-tRNA biosynthesis					0.79	0.72	0.77	0.73	0.76	0.8	0	1	insignificant			0.76	0.81	0.83	0.81	0.77	0.82	0	1
786361	NSC_scaffold_ontig562c-575-591	401153	401154		0.83	0.76	0.77	0.87	0.92	0.9	-0.11	0.01462	hypomethylated		+	CpG	ID=NSC_03074;Name=transducin wd40 domain-containing protein;Alias=10736;Length=515;GO=P:response to light stimulus| F:protein binding;EC=;ipr=IPR001680| IPR015943| IPR017986| IPR019775| PTHR22847 (PANTHER)| PTHR22847:SF121 (PANTHER)| seg (SEG);Note=transducin wd40 domain-containing protein;	NSC_03074	ko:K10143	573.33	220.6	1.7e-65	E3 ubiquitin-protein ligase RFWD2 [EC:2.3.2.27]	path:map04115	RFWD2, COP1; E3 ubiquitin-protein ligase RFWD2 [EC:2.3.2.27]	p53 signaling pathway					0.81	0.8	0.86	0.82	0.85	0.73	0.02	1	insignificant			0.88	0.81	0.87	0.85	0.69	0.87	0.05	1
200452	NSC_scaffold_contig590	304016	304017		0.76	0.76	0.84	0.88	0.9	0.92	-0.11	0.01485	hypomethylated		+	CpG	ID=NSC_04617_T;	NSC_04617	ko:K01022	403.57	18.1	0.00036	keratan sulfate 6-sulfotransferase 1 [EC:2.8.2.21]	path:map00533	CHST1; keratan sulfate 6-sulfotransferase 1 [EC:2.8.2.21]	Glycosaminoglycan biosynthesis - keratan sulfate					0.58	0.79	0.67	0.81	0.89	0.81	-0.16	0.07271	insignificant			0.79	0.66	0.8	0.84	0.87	0.87	-0.11	0.07113
173708	NSC_scaffold_contig588	178036	178037		0.18	0.25	0.26	0.33	0.33	0.36	-0.11	0.01487	hypomethylated		+	CpG	ID=NSC_04799;Name=sh2 domain-containing protein;Alias=621;Length=1071;GO=F:ATP binding| P:protein amino acid phosphorylation| F:protein serine/threonine kinase activity| F:carbohydrate binding| F:protein tyrosine kinase activity;EC=;ipr=IPR000719| IPR002290| IPR008271| IPR008965| IPR011009| IPR017441| IPR020635| G3DSA:1.10.510.10 (GENE3D)| G3DSA:3.30.200.20 (GENE3D)| PTHR23257 (PANTHER)| seg (SEG…	NSC_04799	ko:K04427	290.93	265.5	1.8e-79	mitogen-activated protein kinase kinase kinase 7 [EC:2.7.11.25]	path:map04010	MAP3K7, TAK1; mitogen-activated protein kinase kinase kinase 7 [EC:2.7.11.25]	MAPK signaling pathway					0.22	0.3	0.4	0.4	0.35	0.25	-0.03	1	insignificant			0.28	0.22	0.15	0.45	0.31	0.45	-0.19	0.03347
142992	NSC_scaffold_contig585	203519	203520		0.84	0.81	0.83	0.95	0.89	0.97	-0.11	0.01516	hypomethylated		+	CpG	ID=NSC_06030_T;	NSC_06030	ko:K10140	173.33	139.8	4.3e-41	DNA damage-binding protein 2	path:map03420	DDB2; DNA damage-binding protein 2	Nucleotide excision repair					0.84	0.79	0.9	0.86	0.96	0.9	-0.07	1	insignificant			0.95	0.77	0.79	0.94	0.87	0.93	-0.07	1
10299	NSC_scaffold_contig564	27890	27891		0.78	0.77	0.71	0.85	0.91	0.84	-0.11	0.01558	hypomethylated		+	CpG	ID=NSC_06667;Name=protein;Alias=1917;Length=1026;GO=P:ER body organization| C:COPII vesicle coat| P:intracellular protein transport| P:ER to Golgi vesiclemediated transport| C:cytosol| F:zinc ion binding;EC=;ipr=IPR006895| IPR006896| IPR006900| IPR012990| G3DSA:3.40.50.410 (GENE3D)| PTHR13803 (PANTHER)| seg (SEG)| SSF53300 (SUPERFAMILY)| SSF81995 (SUPERFAMILY)| SSF82754 (SUPERFAMILY);Note=protein;	NSC_06667	ko:K14007	212.17	929.9	5.8e-280	protein transport protein SEC24	path:map04141	SEC24; protein transport protein SEC24	Protein processing in endoplasmic reticulum					0.69	0.78	0.89	0.82	0.89	0.79	-0.05	1	insignificant			0.85	0.8	0.8	0.85	0.87	0.84	-0.04	1
462291	NSC_scaffold_contig599	415819	415820		0.68	0.58	0.63	0.76	0.74	0.74	-0.11	0.01592	hypomethylated		+	CpG	ID=NSC_00185;Name=protein;Alias=20106;Length=1862;GO=F:transmembrane transporter activity| F:substratespecific transmembrane transporter activity| C:integral to membrane| C:membrane| P:transmembrane transport| P:transport;EC=;ipr=IPR007196| IPR024557| PTHR13162 (PANTHER)| PTHR13162:SF8 (PANTHER)| seg (SEG);Note=protein;	NSC_00185	ko:K12604	210.03	1760.7	0	CCR4-NOT transcription complex subunit 1	path:map03018	CNOT1, NOT1; CCR4-NOT transcription complex subunit 1	RNA degradation					0.74	0.57	0.71	0.72	0.73	0.73	-0.05	1	insignificant			0.74	0.62	0.69	0.68	0.68	0.76	-0.03	1
772005	NSC_scaffold_ontig562c-575-591	117706	117707		0.53	0.49	0.57	0.62	0.67	0.62	-0.11	0.01592	hypomethylated		+	CpG	ID=NSC_02945;Name=serine threonine protein kinase;Alias=9220;Length=387;GO=F:ATP binding| P:protein amino acid phosphorylation| F:protein serine/threonine kinase activity| F:protein tyrosine kinase activity;EC=;ipr=IPR000719| IPR002290| IPR008271| IPR011009| IPR017441| IPR020635| G3DSA:1.10.510.10 (GENE3D)| G3DSA:3.30.200.20 (GENE3D)| PTHR24352 (PANTHER)| PTHR24352:SF93 (PANTHER);Note=serine thre…	NSC_02945	ko:K06276	351.07	379.2	1.3e-113	3-phosphoinositide dependent protein kinase-1 [EC:2.7.11.1]	path:map01524	PDPK1; 3-phosphoinositide dependent protein kinase-1 [EC:2.7.11.1]	Platinum drug resistance					0.57	0.57	0.55	0.59	0.67	0.6	-0.06	1	insignificant			0.6	0.61	0.57	0.65	0.53	0.65	-0.02	1
772005	NSC_scaffold_ontig562c-575-591	117706	117707		0.53	0.49	0.57	0.62	0.67	0.62	-0.11	0.01592	hypomethylated		+	CpG	ID=NSC_02946_P;	NSC_02946	ko:K03739	265.63	16.9	0.0011	membrane protein involved in D-alanine export	path:map01503	dltB; membrane protein involved in D-alanine export	Cationic antimicrobial peptide (CAMP) resistance					0.57	0.57	0.55	0.59	0.67	0.6	-0.06	1	insignificant			0.6	0.61	0.57	0.65	0.53	0.65	-0.02	1
120314	NSC_scaffold_contig584	107566	107567		0.56	0.56	0.61	0.64	0.7	0.71	-0.11	0.01614	hypomethylated		+	CpG	ID=NSC_05303;Name=protein;Alias=37936;Length=315;GO=C:soluble fraction| P:dTDPrhamnose biosynthetic process| F:UDP4keto6deoxyglucose3|5epimerase activity| C:plasmodesma| F:UDP4ketorhamnose4ketoreductase activity| F:dTDP4dehydrorhamnose 3|5epimerase activity| P:extracellular polysaccharide biosynthetic process| P:UDPrhamnose biosynthetic process| F:coenzyme binding| C:cytosol| F:nucleotide binding…	NSC_05303	ko:K12451	607.1	521.4	2.3e-157	3 5-epimerase/4-reductase [EC:5.1.3.- 1.1.1.-]	path:map00520	UER1; 3,5-epimerase/4-reductase [EC:5.1.3.- 1.1.1.-]	Amino sugar and nucleotide sugar metabolism					0.65	0.67	0.71	0.57	0.62	0.63	0.07	1	insignificant			0.57	0.61	0.57	0.66	0.62	0.63	-0.06	1
120314	NSC_scaffold_contig584	107566	107567		0.56	0.56	0.61	0.64	0.7	0.71	-0.11	0.01614	hypomethylated		+	CpG	ID=NSC_05304_P;	NSC_05304	ko:K07679	699.6	332.2	2.7e-99	two-component system NarL family sensor histidine kinase EvgS [EC:2.7.13.3]	path:map02020	evgS, bvgS; two-component system, NarL family, sensor histidine kinase EvgS [EC:2.7.13.3]	Two-component system					0.65	0.67	0.71	0.57	0.62	0.63	0.07	1	insignificant			0.57	0.61	0.57	0.66	0.62	0.63	-0.06	1
530006	NSC_scaffold_contig555-550-574	110465	110466		0.85	0.76	0.8	0.92	0.89	0.93	-0.11	0.01705	hypomethylated		+	CpG	ID=NSC_06197;Name=type b response regulator;Alias=43799;Length=437;GO=C:intracellular| F:twocomponent response regulator activity| P:twocomponent signal transduction system (phosphorelay);EC=;ipr=IPR001789| IPR011006| G3DSA:3.40.50.2300 (GENE3D)| PTHR26402 (PANTHER)| PTHR26402:SF38 (PANTHER)| seg (SEG);Note=type b response regulator;	NSC_06197	ko:K14491	152.17	91.8	1.6e-26	two-component response regulator ARR-B family	path:map04075	ARR-B; two-component response regulator ARR-B family	Plant hormone signal transduction					0.93	0.83	0.95	0.83	0.94	0.77	0.06	1	insignificant			0.86	0.86	0.76	0.86	0.91	0.86	-0.05	1
452941	NSC_scaffold_contig599	238716	238717		0.77	0.76	0.77	0.82	0.88	0.92	-0.11	0.0179	hypomethylated		+	CpG	ID=NSC_00103;Name=chloroplast processing enzyme;Alias=19136;Length=1242;GO=P:embryonic development ending in seed dormancy| C:chloroplast stroma| C:mitochondrion| F:metalloendopeptidase activity| P:proteolysis| F:zinc ion binding;EC=;ipr=IPR007863| IPR011237| IPR011249| IPR011765| PTHR11851 (PANTHER)| PTHR11851:SF34 (PANTHER)| seg (SEG);Note=chloroplast processing enzyme;	NSC_00103	ko:K01408	981.6	101.2	2e-29	insulysin [EC:3.4.24.56]	path:map05010	IDE, ide; insulysin [EC:3.4.24.56]	Alzheimer disease					0.78	0.79	0.83	0.76	0.79	0.84	0	1	insignificant			0.76	0.68	0.79	0.9	0.83	0.82	-0.1	0.06358
676419	NSC_scaffold_contig593-552c	376256	376257		0.82	0.85	0.89	0.93	0.95	1	-0.11	0.01849	hypomethylated		+	CpG	ID=NSC_04373_T;	NSC_04373	ko:K01254	634.97	12	0.022	leukotriene-A4 hydrolase [EC:3.3.2.6]	path:map00590	LTA4H; leukotriene-A4 hydrolase [EC:3.3.2.6]	Arachidonic acid metabolism					0.94	0.88	0.85	0.79	0.93	0.93	0.01	1	insignificant			0.87	0.8	0.77	0.92	0.9	0.91	-0.1	0.03165
676419	NSC_scaffold_contig593-552c	376256	376257		0.82	0.85	0.89	0.93	0.95	1	-0.11	0.01849	hypomethylated		+	CpG	ID=NSC_04374;Name=---NA---;Alias=42077;Length=61;GO=;EC=;ipr=SignalP-NN(euk) (SIGNALP);Note=---NA---;	NSC_04374													0.94	0.88	0.85	0.79	0.93	0.93	0.01	1	insignificant			0.87	0.8	0.77	0.92	0.9	0.91	-0.1	0.03165
676419	NSC_scaffold_contig593-552c	376256	376257		0.82	0.85	0.89	0.93	0.95	1	-0.11	0.01849	hypomethylated		+	CpG	ID=NSC_04375_P;	NSC_04375	ko:K02942	79.7	160.6	6.7e-48	large subunit ribosomal protein LP1	path:map03010	RP-LP1, RPLP1; large subunit ribosomal protein LP1	Ribosome					0.94	0.88	0.85	0.79	0.93	0.93	0.01	1	insignificant			0.87	0.8	0.77	0.92	0.9	0.91	-0.1	0.03165
485355	NSC_scaffold_contig599	841763	841764		0.86	0.77	0.82	0.94	0.94	0.9	-0.11	0.02004	hypomethylated		+	CpG	ID=NSC_00383;Name=thyroid adenoma-associated protein;Alias=22140;Length=2009;GO=F:binding;EC=;ipr=IPR011989| IPR016024| IPR019442| PTHR14387 (PANTHER)| seg (SEG);Note=thyroid adenoma-associated protein;	NSC_00383	ko:K03456	147.13	12.2	0.023	serine/threonine-protein phosphatase 2A regulatory subunit A	path:map03015	PPP2R1; serine/threonine-protein phosphatase 2A regulatory subunit A	mRNA surveillance pathway					0.94	0.79	0.88	0.88	0.91	0.8	0.01	1	insignificant			0.89	0.86	0.83	0.91	0.94	0.92	-0.06	1
113854	NSC_scaffold_contig583	285271	285272		0.78	0.72	0.71	0.82	0.84	0.88	-0.11	0.02031	hypomethylated		+	CpG	ID=NSC_05830;Name=dnaj homolog subfamily c member 13;Alias=6854;Length=2601;GO=F:heat shock protein binding;EC=;ipr=IPR001623| IPR016024| PTHR24078 (PANTHER)| PTHR24078:SF23 (PANTHER)| seg (SEG);Note=dnaj homolog subfamily c member 13;	NSC_05830	ko:K09502	574.87	37.7	4.1e-10	DnaJ homolog subfamily A member 1	path:map04141	DNAJA1; DnaJ homolog subfamily A member 1	Protein processing in endoplasmic reticulum					0.67	0.74	0.8	0.71	0.84	0.78	-0.04	1	insignificant			0.8	0.76	0.64	0.79	0.81	0.82	-0.07	1
732933	NSC_scaffold_contig596-571c	876207	876208		0.73	0.69	0.74	0.79	0.83	0.88	-0.11	0.02046	hypomethylated		+	CpG	ID=NSC_01063_T;	NSC_01063	ko:K02606	109.1	289.6	1.8e-86	origin recognition complex subunit 4	path:map04110	ORC4; origin recognition complex subunit 4	Cell cycle					0.79	0.75	0.84	0.76	0.78	0.79	0.02	1	insignificant			0.75	0.8	0.74	0.81	0.76	0.8	-0.03	1
732933	NSC_scaffold_contig596-571c	876207	876208		0.73	0.69	0.74	0.79	0.83	0.88	-0.11	0.02046	hypomethylated		+	CpG	ID=NSC_01064;Name=protein;Alias=66417;Length=367;GO=;EC=;ipr=seg (SEG);Note=protein;	NSC_01064	ko:K00505	148.87	14.3	0.0097	tyrosinase [EC:1.14.18.1]	path:map00350	TYR; tyrosinase [EC:1.14.18.1]	Tyrosine metabolism					0.79	0.75	0.84	0.76	0.78	0.79	0.02	1	insignificant			0.75	0.8	0.74	0.81	0.76	0.8	-0.03	1
21025	NSC_scaffold_contig570	52442	52443		0.29	0.24	0.32	0.42	0.41	0.36	-0.11	0.02073	hypomethylated		+	CpG	ID=NSC_06489;Name=ran gtpase binding;Alias=36688;Length=1311;GO=P:cortical protein anchoring| C:cell cortex| F:metal ion binding;EC=;ipr=IPR000408| IPR009091| IPR011993| IPR013591| coil (COIL)| PTHR22870 (PANTHER)| seg (SEG);Note=ran gtpase binding;	NSC_06489	ko:K10614	447.4	138.5	1.3e-40	E3 ubiquitin-protein ligase HERC3 [EC:2.3.2.26]	path:map04120	HERC3; E3 ubiquitin-protein ligase HERC3 [EC:2.3.2.26]	Ubiquitin mediated proteolysis					0.17	0.36	0.39	0.34	0.32	0.21	0.02	1	insignificant			0.29	0.28	0.29	0.36	0.3	0.29	-0.04	1
228110	NSC_scaffold_contig594	295018	295019		0.79	0.79	0.86	0.93	0.89	0.95	-0.11	0.02145	hypomethylated		+	CpG	ID=NSC_03389_T;	NSC_03389	ko:K02922	48.6	58.2	2.8e-16	large subunit ribosomal protein L37e	path:map03010	RP-L37e, RPL37; large subunit ribosomal protein L37e	Ribosome					0.91	0.8	0.89	0.9	0.93	0.89	-0.04	1	insignificant			0.91	0.89	0.82	0.93	0.92	0.9	-0.04	1
228110	NSC_scaffold_contig594	295018	295019		0.79	0.79	0.86	0.93	0.89	0.95	-0.11	0.02145	hypomethylated		+	CpG	ID=NSC_03390;Name=---NA---;Alias=31714;Length=289;GO=;EC=;ipr=coil (COIL)| seg (SEG);Note=---NA---;	NSC_03390	ko:K04149	482.3	8.9	0.24	histamine receptor H1	path:map04020	HRH1; histamine receptor H1	Calcium signaling pathway					0.91	0.8	0.89	0.9	0.93	0.89	-0.04	1	insignificant			0.91	0.89	0.82	0.93	0.92	0.9	-0.04	1
527683	NSC_scaffold_contig555-550-574	68919	68920		0.87	0.81	0.87	0.92	0.96	1	-0.11	0.02206	hypomethylated		+	CpG	ID=NSC_06178;Name=protein;Alias=43372;Length=616;GO=F:hydrolase activity| P:lipid metabolic process;EC=;ipr=IPR002641| IPR016035| coil (COIL)| G3DSA:3.40.1090.10 (GENE3D)| seg (SEG);Note=protein;	NSC_06178	ko:K11157	312.2	28.7	3.1e-07	patatin-like phospholipase domain-containing protein 4 [EC:3.1.1.-]	path:map00830	PNPLA4; patatin-like phospholipase domain-containing protein 4 [EC:3.1.1.-]	Retinol metabolism					0.8	0.83	0.88	0.89	0.91	0.85	-0.05	1	insignificant			0.9	0.8	0.86	0.86	0.87	0.95	-0.04	1
527683	NSC_scaffold_contig555-550-574	68919	68920		0.87	0.81	0.87	0.92	0.96	1	-0.11	0.02206	hypomethylated		+	CpG	ID=NSC_06179_P;	NSC_06179	ko:K05648	1776.77	3.8	2.6	ATP-binding cassette subfamily A (ABC1) member 5	path:map02010	ABCA5; ATP-binding cassette, subfamily A (ABC1), member 5	ABC transporters					0.8	0.83	0.88	0.89	0.91	0.85	-0.05	1	insignificant			0.9	0.8	0.86	0.86	0.87	0.95	-0.04	1
219561	NSC_scaffold_contig594	126968	126969		0.8	0.8	0.86	0.94	0.89	0.97	-0.11	0.02245	hypomethylated		+	CpG	ID=NSC_03313;Name=hypothetical protein CHLNCDRAFT_56574 [Chlorella variabilis];Alias=30247;Length=1227;GO=F:amino acid transmembrane transporter activity| C:integral to membrane| C:membrane| P:amino acid transmembrane transport;EC=;ipr=coil (COIL)| seg (SEG);Note=hypothetical protein CHLNCDRAFT_56574 [Chlorella variabilis];	NSC_03313	ko:K11183	820.13	13	0.0081	phosphocarrier protein FPr	path:map02060	fruB, fpr; multiphosphoryl transfer protein [EC:2.7.1.202]	Phosphotransferase system (PTS)					0.83	0.8	0.85	0.82	0.89	0.87	-0.03	1	insignificant			0.9	0.85	0.82	0.9	0.95	0.91	-0.06	1
562099	NSC_scaffold_contig579-589	2734	2735		0.76	0.73	0.78	0.85	0.83	0.92	-0.11	0.02256	hypomethylated		+	CpG	ID=NSC_03591;Name=tho complex subunit 2;Alias=57391;Length=1595;GO=F:molecular_function| P:biological_process| C:cellular_component| P:twocomponent signal transduction system (phosphorelay)| F:twocomponent sensor activity| C:membrane| P:signal transduction| F:protein serine/threonine kinase activity| F:protein kinase activity| P:protein amino acid phosphorylation| F:ATP binding| F:transferase act…	NSC_03591	ko:K12879	128.47	938	4e-282	THO complex subunit 2	path:map03013	THOC2; THO complex subunit 2	RNA transport					0.75	0.73	0.76	0.75	0.71	0.73	0.02	1	insignificant			0.75	0.75	0.68	0.77	0.78	0.77	-0.05	1
595938	NSC_scaffold_contig579-589	677327	677328		0.28	0.32	0.32	0.37	0.46	0.43	-0.11	0.02258	hypomethylated		+	CpG	ID=NSC_03870;Name=tetratricopeptide repeat protein 37;Alias=60596;Length=1331;GO=F:protein binding;EC=;ipr=IPR011990| IPR013026| IPR019734| coil (COIL)| PTHR15704 (PANTHER)| PTHR15704:SF4 (PANTHER)| PF13371 (PFAM)| PF13414 (PFAM)| seg (SEG)| SSF48452 (SUPERFAMILY);Note=tetratricopeptide repeat protein 37;	NSC_03870	ko:K12600	136.17	350.2	1.3e-104	superkiller protein 3	path:map03018	SKI3, TTC37; superkiller protein 3	RNA degradation					0.44	0.35	0.4	0.48	0.31	0.26	0.05	1	insignificant			0.36	0.25	0.43	0.32	0.18	0.32	0.07	1
595938	NSC_scaffold_contig579-589	677327	677328		0.28	0.32	0.32	0.37	0.46	0.43	-0.11	0.02258	hypomethylated		+	CpG	ID=NSC_03872;Name=raffinose synthase;Alias=60437;Length=756;GO=P:negative regulation of abscisic acid mediated signaling pathway| P:response to oxidative stress| P:raffinose catabolic process| F:galactinolsucrose galactosyltransferase activity| C:plasmodesma| ;EC=EC:2.4.1.82;ipr=IPR008811| IPR013785| IPR017853| seg (SEG)| tmhmm (TMHMM);Note=raffinose synthase;	NSC_03872	ko:K06617	872.33	703.5	9.1e-212	raffinose synthase [EC:2.4.1.82]	path:map00052	E2.4.1.82; raffinose synthase [EC:2.4.1.82]	Galactose metabolism					0.44	0.35	0.4	0.48	0.31	0.26	0.05	1	insignificant			0.36	0.25	0.43	0.32	0.18	0.32	0.07	1
566028	NSC_scaffold_contig579-589	73908	73909		0.87	0.77	0.83	0.94	0.94	0.91	-0.11	0.02292	hypomethylated		+	CpG	ID=NSC_03621;Name=ankyrin unc44;Alias=57567;Length=1199;GO=F:ATP binding| P:protein amino acid phosphorylation| F:protein binding| F:protein serine/threonine kinase activity| F:protein tyrosine kinase activity;EC=;ipr=IPR000719| IPR001245| IPR002110| IPR002290| IPR008271| IPR011009| IPR017441| IPR020635| IPR020683| G3DSA:1.10.510.10 (GENE3D)| G3DSA:3.30.200.20 (GENE3D)| PTHR24123 (PANTHER)| PTHR2…	NSC_03621	ko:K04984	439.07	270.1	1.4e-80	transient receptor potential cation channel subfamily A member 1	path:map04750	TRPA1, ANKTM1; transient receptor potential cation channel subfamily A member 1	Inflammatory mediator regulation of TRP channels					0.84	0.78	0.81	0.82	0.94	0.85	-0.06	1	insignificant			0.79	0.8	0.84	0.96	0.78	0.83	-0.04	1
455711	NSC_scaffold_contig599	289395	289396		0.68	0.59	0.66	0.75	0.74	0.77	-0.11	0.02365	hypomethylated		+	CpG	ID=NSC_00126;Name=abc transporter c family member 5;Alias=19714;Length=1492;GO=F:sulfonylurea receptor activity| P:response to salt stress| C:planttype vacuole| C:vacuolar membrane| P:cellular potassium ion homeostasis| F:ATP binding| C:integral to membrane| P:transmembrane transport| F:ATPase activity;EC=EC:3.6.1.15;ipr=IPR001140| IPR003439| IPR003593| IPR011527| IPR017871| IPR017940| G3DSA:1.20…	NSC_00126	ko:K05665	1550.47	1360.7	0	ATP-binding cassette subfamily C (CFTR/MRP) member 1 [EC:7.6.2.3]	path:map01523	ABCC1; ATP-binding cassette, subfamily C (CFTR/MRP), member 1 [EC:7.6.2.3]	Antifolate resistance					0.58	0.63	0.61	0.69	0.65	0.7	-0.07	1	insignificant			0.65	0.7	0.57	0.75	0.64	0.62	-0.03	1
523081	NSC_scaffold_contig542-556	18748	18749		0.79	0.73	0.83	0.89	0.92	0.88	-0.11	0.02377	hypomethylated		+	CpG	ID=NSC_06741;Name=regulator of nonsense transcripts 1;Alias=12455;Length=975;GO=P:nucleartranscribed mRNA catabolic process| nonsensemediated decay| C:chromatin| F:protein binding| P:mRNA export from nucleus| P:regulation of translational termination| C:exonexon junction complex| C:cytosol| P:embryonic development| F:RNA binding| F:chromatin binding| F:ATPdependent RNA helicase activity| P:histon…	NSC_06741	ko:K14326	442.17	1078.3	0	regulator of nonsense transcripts 1 [EC:3.6.4.-]	path:map03013	UPF1, RENT1; regulator of nonsense transcripts 1 [EC:3.6.4.-]	RNA transport					0.85	0.82	0.94	0.85	0.92	0.83	0	1	insignificant			0.92	0.82	0.92	0.84	0.93	0.8	0.03	1
316079	NSC_scaffold_contig597	316633	316634		0.1	0.07	0.15	0.19	0.27	0.21	-0.11	0.02384	hypomethylated		+	CpG	ID=NSC_02070;Name=transportin-3-like isoform 1;Alias=45959;Length=1011;GO=C:intracellular| P:intracellular protein transport| F:protein transporter activity| F:binding;EC=;ipr=IPR001494| IPR011989| IPR013598| IPR016024| PTHR12363 (PANTHER)| PTHR12363:SF19 (PANTHER)| seg (SEG);Note=transportin-3-like isoform 1;	NSC_02070	ko:K14289	166.53	44.9	1.6e-12	exportin-5	path:map03013	XPO5; exportin-5	RNA transport					0.13	0.1	0.07	0.11	0.19	0.09	-0.03	1	insignificant			0.18	0.22	0.2	0.17	0.11	0.11	0.07	1
430485	NSC_scaffold_contig598	1234140	1234141		0.41	0.35	0.4	0.46	0.47	0.54	-0.11	0.02393	hypomethylated		+	CpG	ID=NSC_01839;Name=e3 ubiquitin-protein ligase chfr;Alias=56637;Length=499;GO=P:cellular process| F:protein binding| F:DNA binding| F:zinc ion binding;EC=;ipr=IPR000253| IPR001510| IPR001841| IPR008984| IPR013083| IPR018957| coil (COIL)| PTHR23308 (PANTHER)| SSF57850 (SUPERFAMILY);Note=e3 ubiquitin-protein ligase chfr;	NSC_01839	ko:K10867	123.77	50.8	4e-14	nibrin	path:map03440	NBN, NBS1; nibrin	Homologous recombination					0.4	0.48	0.41	0.45	0.45	0.42	-0.01	1	insignificant			0.38	0.43	0.35	0.41	0.45	0.46	-0.05	1
284640	NSC_scaffold_contig595	609384	609385		0.12	0.08	0.15	0.18	0.24	0.26	-0.11	0.0243	hypomethylated		+	CpG	ID=NSC_02750;Name=hypothetical protein COCSUDRAFT_64812 [Coccomyxa subellipsoidea C-169];Alias=15869;Length=576;GO=C:integral to membrane;EC=;ipr=IPR002781| PTHR14255 (PANTHER)| seg (SEG)| tmhmm (TMHMM);Note=hypothetical protein COCSUDRAFT_64812 [Coccomyxa subellipsoidea C-169];	NSC_02750													0.25	0.28	0.13	0.26	0.3	0.2	-0.03	1	insignificant			0.3	0.29	0.24	0.21	0.16	0.35	0.03	1
492923	NSC_scaffold_contig599	990648	990649		0.78	0.72	0.77	0.88	0.81	0.88	-0.11	0.02455	hypomethylated		+	CpG	ID=NSC_00458;Name=pyruvate kinase;Alias=23108;Length=768;GO=F:pyruvate kinase activity| P:response to cadmium ion| C:plasma membrane| P:phosphorylation| F:potassium ion binding| F:magnesium ion binding| P:glycolysis| C:cytosol| P:metal ion transport| F:metal ion transmembrane transporter activity| P:transmembrane transport;EC=EC:2.7.1.40;ipr=IPR001697| IPR003689| IPR011037| IPR015793| IPR015794| …	NSC_00458	ko:K00873	41.77	628.7	2.2e-189	pyruvate kinase [EC:2.7.1.40]	path:map00010	PK, pyk; pyruvate kinase [EC:2.7.1.40]	Glycolysis / Gluconeogenesis					0.77	0.75	0.85	0.88	0.84	0.78	-0.05	1	insignificant			0.86	0.82	0.79	0.86	0.87	0.85	-0.03	1
428871	NSC_scaffold_contig598	1202111	1202112		0.72	0.72	0.78	0.8	0.87	0.89	-0.11	0.02487	hypomethylated		+	CpG	ID=NSC_01828;Name=lysosomal pro-x;Alias=56739;Length=748;GO=F:aspartictype endopeptidase activity| P:proteolysis| F:serinetype peptidase activity;EC=;ipr=IPR001461| IPR001969| IPR008758| IPR009007| IPR021109| G3DSA:3.40.50.1820 (GENE3D)| PTHR11010:SF9 (PANTHER)| seg (SEG)| SSF53474 (SUPERFAMILY);Note=lysosomal pro-x;	NSC_01828	ko:K01285	529.37	498.1	9.2e-150	lysosomal Pro-X carboxypeptidase [EC:3.4.16.2]	path:map04614	PRCP; lysosomal Pro-X carboxypeptidase [EC:3.4.16.2]	Renin-angiotensin system					0.75	0.88	0.82	0.79	0.92	0.82	-0.02	1	insignificant			0.86	0.88	0.86	0.91	0.86	0.96	-0.04	1
190289	NSC_scaffold_contig590	96823	96824		0.74	0.67	0.72	0.77	0.83	0.86	-0.11	0.02568	hypomethylated		+	CpG	ID=NSC_04537;Name=nucleoprotein tpr;Alias=34919;Length=1730;GO=C:membrane| P:signaling| C:nuclear envelope| P:neurological system process| P:regulation of cellular process| F:binding| C:synapse;EC=;ipr=coil (COIL)| seg (SEG);Note=nucleoprotein tpr;	NSC_04537	ko:K09291	140.73	352.9	1.4e-105	nucleoprotein TPR	path:map03013	TPR, MLP1, MLP2; nucleoprotein TPR	RNA transport					0.71	0.63	0.7	0.75	0.76	0.74	-0.07	1	insignificant			0.75	0.75	0.67	0.74	0.76	0.8	-0.04	1
201356	NSC_scaffold_contig590	319856	319857		0.59	0.66	0.63	0.78	0.71	0.71	-0.11	0.02605	hypomethylated		+	CpG	ID=NSC_04624;Name=14-3-3 protein;Alias=35635;Length=251;GO=F:phospholipase A2 activity| F:protein domain specific binding;EC=EC:3.1.1.4;ipr=IPR000308| IPR023409| IPR023410| coil (COIL);Note=14-3-3 protein;	NSC_04624	ko:K06630	392.97	443.9	6.2e-134	14-3-3 protein epsilon	path:map04011	YWHAE; 14-3-3 protein epsilon	MAPK signaling pathway - yeast					0.46	0.66	0.51	0.74	0.66	0.65	-0.14	0.09641	insignificant			0.57	0.6	0.64	0.65	0.59	0.5	0.02	1
49799	NSC_scaffold_contig577	61972	61973		0.59	0.48	0.54	0.67	0.63	0.64	-0.11	0.02615	hypomethylated		+	CpG	ID=NSC_06268;Name=---NA---;Alias=33253;Length=86;GO=;EC=;ipr=seg (SEG);Note=---NA---;	NSC_06268													0.52	0.57	0.66	0.54	0.53	0.54	0.04	1	insignificant			0.57	0.68	0.51	0.54	0.58	0.58	0.02	1
49799	NSC_scaffold_contig577	61972	61973		0.59	0.48	0.54	0.67	0.63	0.64	-0.11	0.02615	hypomethylated		+	CpG	ID=NSC_06269;Name=hypothetical protein CHLNCDRAFT_143475 [Chlorella variabilis];Alias=33542;Length=298;GO=;EC=;ipr=seg (SEG);Note=hypothetical protein CHLNCDRAFT_143475 [Chlorella variabilis];	NSC_06269													0.52	0.57	0.66	0.54	0.53	0.54	0.04	1	insignificant			0.57	0.68	0.51	0.54	0.58	0.58	0.02	1
328337	NSC_scaffold_contig597	528076	528077		0.23	0.14	0.19	0.26	0.32	0.3	-0.11	0.02663	hypomethylated		+	CpG	ID=NSC_02159;Name=duf21-domain-containing protein;Alias=46645;Length=516;GO=C:plasma membrane;EC=;ipr=IPR002550| G3DSA:3.10.580.10 (GENE3D)| PTHR12064 (PANTHER)| PTHR12064:SF2 (PANTHER)| seg (SEG)| SignalP-NN(euk) (SIGNALP)| tmhmm (TMHMM);Note=duf21-domain-containing protein;	NSC_02159													0.2	0.21	0.4	0.25	0.5	0.29	-0.08	1	insignificant			0.31	0.25	0.23	0.26	0.31	0.17	0.02	1
455717	NSC_scaffold_contig599	289533	289534		0.72	0.67	0.76	0.78	0.84	0.85	-0.11	0.02681	hypomethylated		+	CpG	ID=NSC_00126;Name=abc transporter c family member 5;Alias=19714;Length=1492;GO=F:sulfonylurea receptor activity| P:response to salt stress| C:planttype vacuole| C:vacuolar membrane| P:cellular potassium ion homeostasis| F:ATP binding| C:integral to membrane| P:transmembrane transport| F:ATPase activity;EC=EC:3.6.1.15;ipr=IPR001140| IPR003439| IPR003593| IPR011527| IPR017871| IPR017940| G3DSA:1.20…	NSC_00126	ko:K05665	1550.47	1360.7	0	ATP-binding cassette subfamily C (CFTR/MRP) member 1 [EC:7.6.2.3]	path:map01523	ABCC1; ATP-binding cassette, subfamily C (CFTR/MRP), member 1 [EC:7.6.2.3]	Antifolate resistance					0.84	0.68	0.8	0.77	0.83	0.8	-0.03	1	insignificant			0.88	0.75	0.78	0.75	0.76	0.82	0.03	1
455730	NSC_scaffold_contig599	289878	289879		0.56	0.66	0.61	0.69	0.72	0.76	-0.11	0.02693	hypomethylated		+	CpG	ID=NSC_00126;Name=abc transporter c family member 5;Alias=19714;Length=1492;GO=F:sulfonylurea receptor activity| P:response to salt stress| C:planttype vacuole| C:vacuolar membrane| P:cellular potassium ion homeostasis| F:ATP binding| C:integral to membrane| P:transmembrane transport| F:ATPase activity;EC=EC:3.6.1.15;ipr=IPR001140| IPR003439| IPR003593| IPR011527| IPR017871| IPR017940| G3DSA:1.20…	NSC_00126	ko:K05665	1550.47	1360.7	0	ATP-binding cassette subfamily C (CFTR/MRP) member 1 [EC:7.6.2.3]	path:map01523	ABCC1; ATP-binding cassette, subfamily C (CFTR/MRP), member 1 [EC:7.6.2.3]	Antifolate resistance					0.73	0.68	0.81	0.59	0.81	0.63	0.06	1	insignificant			0.75	0.65	0.73	0.8	0.72	0.57	0.01	1
509459	NSC_scaffold_contig599	1320426	1320427		0.77	0.75	0.81	0.9	0.83	0.92	-0.11	0.02704	hypomethylated		+	CpG	ID=NSC_00603;Name=heat repeat-containing protein;Alias=24359;Length=1989;GO=F:binding;EC=;ipr=IPR011989| IPR016024| PTHR21663 (PANTHER)| seg (SEG);Note=heat repeat-containing protein;	NSC_00603	ko:K05384	316.07	9.7	0.15	bilin biosynthesis protein	path:map00196	cpeU, mpeU; bilin biosynthesis protein	Photosynthesis - antenna proteins					0.87	0.82	0.74	0.75	0.93	0.82	-0.02	1	insignificant			0.91	0.93	0.92	0.92	0.88	0.89	0.02	1
419274	NSC_scaffold_contig598	1002312	1002313		0.67	0.74	0.65	0.77	0.81	0.81	-0.11	0.02717	hypomethylated		+	CpG	ID=NSC_01748_T;	NSC_01748	ko:K09864	350.43	213.7	1.1e-63	aquaporin-1	path:map04924	AQP1; aquaporin-1	Renin secretion					0.78	0.88	0.87	0.74	0.7	0.81	0.09	1	insignificant			0.79	0.71	0.77	0.87	0.77	0.83	-0.07	1
349087	NSC_scaffold_contig597	935483	935484		0.33	0.28	0.29	0.42	0.45	0.36	-0.11	0.02727	hypomethylated		+	CpG	ID=NSC_02333;Name=protein;Alias=48639;Length=2143;GO=C:mitochondrion| F:nucleic acid binding| F:ATP binding| F:ATPdependent helicase activity;EC=;ipr=IPR001650| IPR003593| IPR004179| IPR011545| IPR014001| G3DSA:1.10.150.20 (GENE3D)| G3DSA:1.10.3380.10 (GENE3D)| G3DSA:2.60.40.150 (GENE3D)| G3DSA:3.40.50.300 (GENE3D)| PTHR11752 (PANTHER)| PTHR11752:SF7 (PANTHER)| seg (SEG)| SSF52540 (SUPERFAMILY);N…	NSC_02333	ko:K12854	2263.23	3114.5	0	pre-mRNA-splicing helicase BRR2 [EC:3.6.4.13]	path:map03040	SNRNP200, BRR2; pre-mRNA-splicing helicase BRR2 [EC:3.6.4.13]	Spliceosome					0.22	0.37	0.24	0.23	0.48	0.26	-0.05	1	insignificant			0.43	0.28	0.39	0.31	0.35	0.22	0.08	1
724878	NSC_scaffold_contig596-571c	694196	694197		0.48	0.56	0.56	0.65	0.67	0.6	-0.11	0.02741	hypomethylated		+	CpG	ID=NSC_00976;Name=tryptophanyl-trna synthetase;Alias=66086;Length=426;GO=F:tryptophantRNA ligase activity| P:tryptophanyltRNA aminoacylation| F:ATP binding| C:mitochondrion;EC=EC:6.1.1.2;ipr=IPR001412| IPR002305| IPR002306| IPR014729| G3DSA:1.10.240.10 (GENE3D)| seg (SEG)| SSF52374 (SUPERFAMILY);Note=tryptophanyl-trna synthetase;	NSC_00976	ko:K01867	132.27	389.3	7.7e-117	tryptophanyl-tRNA synthetase [EC:6.1.1.2]	path:map00970	WARS, trpS; tryptophanyl-tRNA synthetase [EC:6.1.1.2]	Aminoacyl-tRNA biosynthesis					0.56	0.57	0.63	0.75	0.5	0.6	-0.03	1	insignificant			0.65	0.51	0.51	0.64	0.6	0.58	-0.05	1
260777	NSC_scaffold_contig595	192064	192065		0.74	0.76	0.82	0.89	0.91	0.84	-0.11	0.02768	hypomethylated		+	CpG	ID=NSC_02567;Name=protein;Alias=14028;Length=316;GO=F:oxidoreductase activity| F:transition metal ion binding| P:oxidation reduction;EC=;ipr=IPR007402| IPR009078| IPR011197| PTHR21496 (PANTHER);Note=protein;	NSC_02567													0.84	0.74	0.82	0.8	0.86	0.79	-0.02	1	insignificant			0.82	0.8	0.77	0.86	0.82	0.89	-0.06	1
260777	NSC_scaffold_contig595	192064	192065		0.74	0.76	0.82	0.89	0.91	0.84	-0.11	0.02768	hypomethylated		+	CpG	ID=NSC_02568_P;	NSC_02568	ko:K07708	254.6	13.2	0.014	two-component system NtrC family nitrogen regulation sensor histidine kinase GlnL [EC:2.7.13.3]	path:map02020	glnL, ntrB; two-component system, NtrC family, nitrogen regulation sensor histidine kinase GlnL [EC:2.7.13.3]	Two-component system					0.84	0.74	0.82	0.8	0.86	0.79	-0.02	1	insignificant			0.82	0.8	0.77	0.86	0.82	0.89	-0.06	1
534454	NSC_scaffold_contig555-550-574	196871	196872		0.78	0.71	0.81	0.89	0.85	0.91	-0.11	0.02803	hypomethylated		+	CpG	ID=NSC_06234_T;	NSC_06234	ko:K05747	92.1	27.4	1.2e-06	Wiskott-Aldrich syndrome protein	path:map04062	WAS; Wiskott-Aldrich syndrome protein	Chemokine signaling pathway					0.72	0.86	0.9	0.77	0.88	0.8	0.02	1	insignificant			0.74	0.78	0.78	0.9	0.87	0.82	-0.1	1
534454	NSC_scaffold_contig555-550-574	196871	196872		0.78	0.71	0.81	0.89	0.85	0.91	-0.11	0.02803	hypomethylated		+	CpG	ID=NSC_06235_P;	NSC_06235	ko:K11087	76	168.2	1.6e-50	small nuclear ribonucleoprotein D1	path:map03040	SNRPD1, SMD1; small nuclear ribonucleoprotein D1	Spliceosome					0.72	0.86	0.9	0.77	0.88	0.8	0.02	1	insignificant			0.74	0.78	0.78	0.9	0.87	0.82	-0.1	1
125785	NSC_scaffold_contig584	206835	206836		0.8	0.71	0.74	0.89	0.84	0.83	-0.11	0.02804	hypomethylated		+	CpG	ID=NSC_05351;Name=probable anion transporter chloroplastic-like;Alias=38510;Length=516;GO=F:inorganic phosphate transmembrane transporter activity| C:chloroplast inner membrane| C:integral to membrane| P:transmembrane transport;EC=;ipr=IPR011701| IPR016196| IPR020846| G3DSA:1.20.1250.20 (GENE3D)| PTHR11662 (PANTHER)| PTHR11662:SF23 (PANTHER)| seg (SEG)| tmhmm (TMHMM);Note=probable anion transport…	NSC_05351	ko:K12301	584.1	306.1	1.2e-91	MFS transporter ACS family solute carrier family 17 (sodium-dependent inorganic phosphate cotransporter) member 5	path:map04142	SLC17A5; MFS transporter, ACS family, solute carrier family 17 (sodium-dependent inorganic phosphate cotransporter), member 5	Lysosome					0.8	0.78	0.78	0.53	0.79	0.79	0.08	1	insignificant			0.73	0.57	0.68	0.76	0.81	0.71	-0.1	1
125785	NSC_scaffold_contig584	206835	206836		0.8	0.71	0.74	0.89	0.84	0.83	-0.11	0.02804	hypomethylated		+	CpG	ID=NSC_05352;Name=violaxanthin de-epoxidase;Alias=38446;Length=283;GO=C:thylakoid| C:chloroplast| P:cellular metabolic process| F:violaxanthin deepoxidase activity| P:oxidation reduction| F:binding;EC=;ipr=IPR010788| IPR011038| IPR012674| PS51257 (PROFILE)| SignalP-NN(euk) (SIGNALP);Note=violaxanthin de-epoxidase;	NSC_05352	ko:K09839	109.53	128	1.8e-37	violaxanthin de-epoxidase [EC:1.23.5.1]	path:map00906	VDE, NPQ1; violaxanthin de-epoxidase [EC:1.23.5.1]	Carotenoid biosynthesis					0.8	0.78	0.78	0.53	0.79	0.79	0.08	1	insignificant			0.73	0.57	0.68	0.76	0.81	0.71	-0.1	1
223233	NSC_scaffold_contig594	197844	197845		0.75	0.72	0.81	0.85	0.87	0.92	-0.11	0.02848	hypomethylated		+	CpG	ID=NSC_03345_T;	NSC_03345	ko:K00830	390.23	382.7	7.1e-115	alanine-glyoxylate transaminase / serine-glyoxylate transaminase / serine-pyruvate transaminase [EC:2.6.1.44 2.6.1.45 2.6.1.51]	path:map00250	AGXT; alanine-glyoxylate transaminase / serine-glyoxylate transaminase / serine-pyruvate transaminase [EC:2.6.1.44 2.6.1.45 2.6.1.51]	Alanine, aspartate and glutamate metabolism					0.67	0.58	0.87	0.83	0.73	0.75	-0.06	1	insignificant			0.73	0.83	0.87	0.86	0.75	0.85	-0.01	1
223233	NSC_scaffold_contig594	197844	197845		0.75	0.72	0.81	0.85	0.87	0.92	-0.11	0.02848	hypomethylated		+	CpG	ID=NSC_03346_P;	NSC_03346													0.67	0.58	0.87	0.83	0.73	0.75	-0.06	1	insignificant			0.73	0.83	0.87	0.86	0.75	0.85	-0.01	1
128471	NSC_scaffold_contig584	260661	260662		0.6	0.7	0.65	0.75	0.74	0.79	-0.11	0.02877	hypomethylated		+	CpG	ID=NSC_05376;Name=multi-sensor hybrid histidine kinase;Alias=38240;Length=202;GO=C:integral to membrane| P:metabolic process| F:signal transducer activity| F:catalytic activity| P:signal transduction| | F:ATP binding| F:twocomponent response regulator activity| F:twocomponent sensor activity| P:regulation of transcription| DNAdependent| F:kinase activity| C:membrane| P:peptidylhistidine phosphory…	NSC_05376													0.59	0.6	0.72	0.71	0.72	0.65	-0.06	1	insignificant			0.73	0.64	0.52	0.71	0.67	0.68	-0.06	1
725825	NSC_scaffold_contig596-571c	713421	713422		0.75	0.65	0.69	0.81	0.79	0.82	-0.11	0.0289	hypomethylated		+	CpG	ID=NSC_00986_T;	NSC_00986	ko:K09667	248.33	104.5	2.3e-30	protein O-GlcNAc transferase [EC:2.4.1.255]	path:map00514	OGT; protein O-GlcNAc transferase [EC:2.4.1.255]	Other types of O-glycan biosynthesis					0.75	0.79	0.73	0.73	0.86	0.76	-0.03	1	insignificant			0.78	0.73	0.8	0.73	0.68	0.78	0.04	1
725825	NSC_scaffold_contig596-571c	713421	713422		0.75	0.65	0.69	0.81	0.79	0.82	-0.11	0.0289	hypomethylated		+	CpG	ID=NSC_00987_T;	NSC_00987													0.75	0.79	0.73	0.73	0.86	0.76	-0.03	1	insignificant			0.78	0.73	0.8	0.73	0.68	0.78	0.04	1
725825	NSC_scaffold_contig596-571c	713421	713422		0.75	0.65	0.69	0.81	0.79	0.82	-0.11	0.0289	hypomethylated		+	CpG	ID=NSC_00988;Name=protein;Alias=65794;Length=489;GO=C:chloroplast;EC=;ipr=IPR010765| seg (SEG);Note=protein;	NSC_00988	ko:K18671	647.3	10.6	0.06	histone deacetylase 10 [EC:3.5.1.98]	path:map05034	HDAC10; histone deacetylase 10 [EC:3.5.1.98]	Alcoholism					0.75	0.79	0.73	0.73	0.86	0.76	-0.03	1	insignificant			0.78	0.73	0.8	0.73	0.68	0.78	0.04	1
732824	NSC_scaffold_contig596-571c	873799	873800		0.78	0.84	0.77	0.86	0.91	0.94	-0.11	0.02902	hypomethylated		+	CpG	ID=NSC_01063;Name=origin recognition complex subunit 4-like;Alias=66388;Length=724;GO=P:DNA replication| F:ATP binding| C:origin recognition complex| C:nucleus| F:DNA binding| F:nucleotide binding| F:nucleosidetriphosphatase activity| C:plastid;EC=;ipr=G3DSA:3.40.50.300 (GENE3D)| PTHR12087 (PANTHER)| PF13191 (PFAM)| seg (SEG)| SSF52540 (SUPERFAMILY);Note=origin recognition complex subunit 4-like;	NSC_01063	ko:K02606	109.1	289.6	1.8e-86	origin recognition complex subunit 4	path:map04110	ORC4; origin recognition complex subunit 4	Cell cycle					0.75	0.82	0.88	0.83	0.86	0.86	-0.03	1	insignificant			0.78	0.85	0.83	0.86	0.78	0.83	0	1
292735	NSC_scaffold_contig595	769051	769052		0.07	0.05	0.15	0.18	0.19	0.22	-0.11	0.02928	hypomethylated		+	CpG	ID=NSC_02829;Name=nadph-dependent thioredoxin reductase;Alias=16134;Length=522;GO=P:hydrogen peroxide catabolic process| F:enzyme activator activity| P:oxidation reduction| P:cell redox homeostasis| F:oxidoreductase activity| acting on sulfur group of donors| disulfide as acceptor| F:protein binding| F:FAD binding| C:chloroplast stroma| P:regulation of chlorophyll biosynthetic process| P:regulati…	NSC_02829	ko:K00384	296.77	433.7	1.3e-130	thioredoxin reductase (NADPH) [EC:1.8.1.9]	path:map00450	trxB, TRR; thioredoxin reductase (NADPH) [EC:1.8.1.9]	Selenocompound metabolism					0.19	0.12	0.17	0.1	0.22	0.17	0	1	insignificant			0.1	0.14	0.14	0.09	0.14	0.21	-0.02	1
292735	NSC_scaffold_contig595	769051	769052		0.07	0.05	0.15	0.18	0.19	0.22	-0.11	0.02928	hypomethylated		+	CpG	ID=NSC_02830_P;	NSC_02830	ko:K01367	1181.87	14.1	0.004	calpain-1 [EC:3.4.22.52]	path:map04141	CAPN1; calpain-1 [EC:3.4.22.52]	Protein processing in endoplasmic reticulum					0.19	0.12	0.17	0.1	0.22	0.17	0	1	insignificant			0.1	0.14	0.14	0.09	0.14	0.21	-0.02	1
15318	NSC_scaffold_contig565	71745	71746		0.06	0.09	0.14	0.22	0.23	0.16	-0.11	0.02953	hypomethylated		+	CpG	ID=NSC_06606;Name=u3 snornp protein utp20;Alias=40179;Length=2674;GO=F:binding;EC=;ipr=IPR011430| IPR011989| IPR016024| coil (COIL)| PTHR17695 (PANTHER)| PTHR17695:SF11 (PANTHER)| seg (SEG);Note=u3 snornp protein utp20;	NSC_06606	ko:K00888	461.87	7.4	0.26	phosphatidylinositol 4-kinase A [EC:2.7.1.67]	path:map00562	PI4KA; phosphatidylinositol 4-kinase A [EC:2.7.1.67]	Inositol phosphate metabolism					0.24	0.15	0.15	0.11	0.21	0.17	0.02	1	insignificant			0.13	0.12	0.14	0.18	0.12	0.13	-0.01	1
575262	NSC_scaffold_contig579-589	255560	255561		0.71	0.68	0.6	0.78	0.76	0.77	-0.11	0.03021	hypomethylated		+	CpG	ID=NSC_03704;Name=protein rrp5 homolog;Alias=58523;Length=1583;GO=C:intracellular part| F:RNA binding;EC=;ipr=IPR003029| IPR012340| IPR016027| IPR022967| PTHR23270 (PANTHER)| seg (SEG);Note=protein rrp5 homolog;	NSC_03704	ko:K02945	145.23	95.4	1.3e-27	small subunit ribosomal protein S1	path:map03010	RP-S1, rpsA; small subunit ribosomal protein S1	Ribosome					0.69	0.64	0.74	0.62	0.77	0.68	0	1	insignificant			0.68	0.69	0.63	0.7	0.65	0.74	-0.03	1
349547	NSC_scaffold_contig597	947332	947333		0.73	0.66	0.74	0.81	0.86	0.78	-0.11	0.03048	hypomethylated		+	CpG	ID=NSC_02338;Name=transcriptional adapter ada2-like;Alias=48867;Length=569;GO=F:zinc ion binding| F:DNA binding| F:protein binding;EC=;ipr=IPR000433| IPR001005| IPR007526| IPR009057| IPR017884| PTHR12374 (PANTHER)| PTHR12374:SF1 (PANTHER)| seg (SEG);Note=transcriptional adapter ada2-like;	NSC_02338	ko:K11649	276.1	62.2	1.6e-17	SWI/SNF related-matrix-associated actin-dependent regulator of chromatin subfamily C	path:map04714	SMARCC; SWI/SNF related-matrix-associated actin-dependent regulator of chromatin subfamily C	Thermogenesis					0.83	0.76	0.78	0.67	0.72	0.79	0.06	1	insignificant			0.76	0.8	0.81	0.77	0.75	0.71	0.04	1
795591	NSC_scaffold_ontig562c-575-591	591129	591130		0.26	0.27	0.3	0.42	0.42	0.33	-0.11	0.03066	hypomethylated		+	CpG	ID=NSC_03159;Name=spermine spermidine synthase family protein;Alias=11516;Length=560;GO=P:metabolic process| F:catalytic activity;EC=;ipr=G3DSA:3.40.50.150 (GENE3D)| seg (SEG)| SignalP-NN(euk) (SIGNALP)| tmhmm (TMHMM)| SSF53335 (SUPERFAMILY);Note=spermine spermidine synthase family protein;	NSC_03159	ko:K00797	107.17	50	1.1e-13	spermidine synthase [EC:2.5.1.16]	path:map00270	speE, SRM, SPE3; spermidine synthase [EC:2.5.1.16]	Cysteine and methionine metabolism					0.33	0.26	0.38	0.42	0.47	0.35	-0.09	1	insignificant			0.27	0.25	0.4	0.39	0.3	0.35	-0.04	1
771628	NSC_scaffold_ontig562c-575-591	109942	109943		0.68	0.6	0.67	0.78	0.71	0.79	-0.11	0.03102	hypomethylated		+	CpG	ID=NSC_02941;Name=rab3 gtpase-activating protein non-catalytic subunit;Alias=9066;Length=459;GO=F:molecular_function| P:biological_process| C:cellular_component| F:enzyme regulator activity| P:regulation of GTPase activity| C:soluble fraction| F:protein heterodimerization activity;EC=;ipr=PTHR12472 (PANTHER)| seg (SEG);Note=rab3 gtpase-activating protein non-catalytic subunit;	NSC_02941	ko:K14548	157.77	13.2	0.0079	U3 small nucleolar RNA-associated protein 4	path:map03008	UTP4, CIRH1A; U3 small nucleolar RNA-associated protein 4	Ribosome biogenesis in eukaryotes					0.71	0.59	0.62	0.66	0.76	0.65	-0.05	1	insignificant			0.79	0.63	0.64	0.66	0.75	0.82	-0.06	1
531038	NSC_scaffold_contig555-550-574	128067	128068		0.9	0.8	0.89	0.97	0.96	1	-0.11	0.03106	hypomethylated		+	CpG	ID=NSC_06208;Name=protein;Alias=43685;Length=1226;GO=C:CUL4 RING ubiquitin ligase complex| C:COPI vesicle coat| C:cytosol| F:myosin heavy chain kinase activity| P:ER to Golgi vesiclemediated transport| F:transporter activity| P:intracellular protein transport| F:structural molecule activity| C:plasma membrane| F:protein binding;EC=EC:2.7.11.7;ipr=IPR001680| IPR006692| IPR010714| IPR015943| IPR016…	NSC_06208	ko:K17890	487.23	148.1	1.4e-43	autophagy-related protein 16-1	path:map04136	ATG16L1; autophagy-related protein 16-1	Autophagy - other					0.93	0.85	0.96	0.98	0.92	0.9	-0.02	1	insignificant			0.91	0.87	0.87	0.95	0.95	0.98	-0.08	1
777498	NSC_scaffold_ontig562c-575-591	228088	228089		0.77	0.67	0.75	0.87	0.83	0.81	-0.11	0.03132	hypomethylated		+	CpG	ID=NSC_03001;Name=sirtuin 2;Alias=9645;Length=488;GO=P:negative regulation of defense response| P:defense response to bacterium| C:nucleus| P:protein amino acid deacetylation| F:zinc ion binding| F:NAD binding;EC=;ipr=IPR003000| G3DSA:3.30.1600.10 (GENE3D)| G3DSA:3.40.50.1220 (GENE3D)| seg (SEG)| SignalP-NN(euk) (SIGNALP)| SSF52467 (SUPERFAMILY);Note=sirtuin 2;	NSC_03001	ko:K11414	207.83	383.7	1.7e-115	NAD-dependent deacetylase sirtuin 4 [EC:3.5.1.-]	path:map00760	SIRT4, SIR2L4; NAD+-dependent protein deacetylase sirtuin 4 [EC:2.3.1.286]	Nicotinate and nicotinamide metabolism					0.78	0.74	0.88	0.8	0.76	0.74	0.03	1	insignificant			0.88	0.67	0.75	0.79	0.73	0.82	-0.01	1
217755	NSC_scaffold_contig594	89402	89403		0.86	0.77	0.84	0.94	0.9	0.97	-0.11	0.03151	hypomethylated		+	CpG	ID=NSC_03296;Name=blue light receptor;Alias=30321;Length=724;GO=F:signal transducer activity| F:protein binding| F:twocomponent sensor activity| P:twocomponent signal transduction system (phosphorelay)| F:ATP binding| P:protein amino acid phosphorylation| F:protein serine/threonine kinase activity| F:protein tyrosine kinase activity;EC=;ipr=IPR000014| IPR000700| IPR000719| IPR001610| IPR002290| I…	NSC_03296	ko:K13303	541.4	318.6	2.8e-95	serum/glucocorticoid-regulated kinase 2 [EC:2.7.11.1]	path:map04068	SGK2; serum/glucocorticoid-regulated kinase 2 [EC:2.7.11.1]	FoxO signaling pathway					0.87	0.76	0.92	0.91	0.65	0.83	0.06	1	insignificant			0.84	0.84	0.87	0.89	0.82	0.81	0.01	1
580868	NSC_scaffold_contig579-589	374711	374712		0.36	0.28	0.37	0.43	0.48	0.42	-0.11	0.03186	hypomethylated		+	CpG	ID=NSC_03735;Name=NSC_03735;Alias=58860;Length=8187;GO=P:biosynthetic process| F:zinc ion binding| F:oxidoreductase activity| F:phosphopantetheine binding| F:cofactor binding| F:acyl carrier activity| P:oxidation reduction| F:nucleotide binding;EC=;ipr=IPR000794| IPR000873| IPR002364| IPR006162| IPR006163| IPR009081| IPR011032| IPR013149| IPR013154| IPR013968| IPR014030| IPR014031| IPR016038| IPR…	NSC_03735	ko:K16384	21624.1	2414	0	polyene macrolide polyketide synthase	path:map01052	amphC, nysC; polyene macrolide polyketide synthase	Type I polyketide structures					0.4	0.33	0.48	0.41	0.48	0.38	-0.02	1	insignificant			0.47	0.39	0.47	0.37	0.46	0.43	0.03	1
37364	NSC_scaffold_contig573	50417	50418		0.58	0.65	0.65	0.76	0.69	0.77	-0.11	0.03201	hypomethylated		+	CpG	ID=NSC_06343;Name=protein sel-1 homolog 1;Alias=2162;Length=817;GO=F:binding;EC=;ipr=IPR006597| IPR011990| PTHR11102 (PANTHER)| PTHR11102:SF11 (PANTHER)| seg (SEG)| SignalP-NN(euk) (SIGNALP)| tmhmm (TMHMM)| SSF81901 (SUPERFAMILY);Note=protein sel-1 homolog 1;	NSC_06343	ko:K14026	324.63	479.4	6.9e-144	SEL1 protein	path:map04141	SEL1, SEL1L; SEL1 protein	Protein processing in endoplasmic reticulum					0.7	0.73	0.64	0.68	0.7	0.68	0	1	insignificant			0.56	0.62	0.76	0.72	0.67	0.53	0.01	1
62339	NSC_scaffold_contig578	82558	82559		0.67	0.65	0.67	0.74	0.75	0.84	-0.11	0.03208	hypomethylated		+	CpG	ID=NSC_06099_T;	NSC_06099													0.7	0.72	0.8	0.64	0.82	0.73	0.01	1	insignificant			0.63	0.67	0.68	0.78	0.67	0.7	-0.06	1
62339	NSC_scaffold_contig578	82558	82559		0.67	0.65	0.67	0.74	0.75	0.84	-0.11	0.03208	hypomethylated		+	CpG	ID=NSC_06100_P;	NSC_06100													0.7	0.72	0.8	0.64	0.82	0.73	0.01	1	insignificant			0.63	0.67	0.68	0.78	0.67	0.7	-0.06	1
168292	NSC_scaffold_contig588	82651	82652		0.21	0.16	0.16	0.23	0.33	0.29	-0.11	0.03255	hypomethylated		+	CpG	ID=NSC_04763;Name=---NA---;Alias=87;Length=946;GO=;EC=;ipr=coil (COIL)| seg (SEG);Note=---NA---;	NSC_04763	ko:K20282	126.9	36.8	3.6e-10	GRIP and coiled-coil domain-containing protein 2	path:map05132	GCC2; GRIP and coiled-coil domain-containing protein 2	Salmonella infection					0.32	0.17	0.22	0.14	0.21	0.22	0.05	1	insignificant			0.27	0.23	0.24	0.3	0.3	0.11	0.01	1
64798	NSC_scaffold_contig578	137083	137084		0.82	0.72	0.81	0.92	0.88	0.89	-0.11	0.0327	hypomethylated		+	CpG	ID=NSC_06125;Name=armadillo beta-catenin-like repeat family protein;Alias=50657;Length=391;GO=F:binding;EC=;ipr=IPR011989| IPR016024| coil (COIL)| PTHR19316 (PANTHER)| PTHR19316:SF3 (PANTHER)| seg (SEG);Note=armadillo beta-catenin-like repeat family protein;	NSC_06125	ko:K09562	158.8	199.4	3.5e-59	hsp70-interacting protein	path:map04141	HSPBP1, FES1; hsp70-interacting protein	Protein processing in endoplasmic reticulum					0.83	0.83	0.82	0.72	0.83	0.85	0.02	1	insignificant			0.85	0.85	0.8	0.85	0.83	0.86	-0.01	1
[truncated: 183 more rows]
[truncated: 33 more columns]

## Sheet: Hyper
Unnamed: 0_x	chrom	start	end_x	Day 4	Aza 1	Aza 2	Aza 3	Co 1	Co 2	Co 3	methyl diff	p-value	classification		Strand	Type	Annotation	ID	KO	thrshld	score	E-value	KO definition	Pathway	Description of KO	Description of pathway				Day 5	Aza 1	Aza 2	Aza 3	Co 1	Co 2	Co 3	methyl diff	p-value	classification		Day 6	Aza 1	Aza 2	Aza 3	Co 1	Co 2	Co 3	methyl diff	p-value
[truncated: 407 more rows]
[truncated: 33 more columns]
