# Supplementary material for: Inhibition of DNA Methylation in Picochlorum soloecismus Alters Algae Productivity
Source: Front Genet. 2020 Oct 15;11:560444. doi: 10.3389/fgene.2020.560444 (PMC7593850; doi:10.3389/fgene.2020.560444)
Supplement: Supplementary TABLE 1 — All cytosine sites called from whole genome bisulfite sequencing analysis (WGBS). [file Data_Sheet_1.zip › Supplemental Table 6_Day 5_5AZA Hypo and Hypermethylation.xlsx]

## Sheet: HYPO
Unnamed: 0_x	chrom	start	end_x	Day 4	Aza 1	Aza 2	Aza 3	Co 1	Co 2	Co 3	methyl diff	p-value	classification		Day 5	Aza 1	Aza 2	Aza 3	Co 1	Co 2	Co 3	methyl diff	p-value	classification		Strand	Type	Annotation	ID	KO	thrshld	score	E-value	KO definition	Pathway	Description of KO	Description of pathway				Day 6	Aza 1	Aza 2	Aza 3	Co 1	Co 2	Co 3	methyl diff	p-value
477894	NSC_scaffold_contig599	714812	714813		0.62	0.64	0.6	0.46	0.5	0.48	0.14	0.000691	hypermethylated			0.45	0.57	0.55	0.62	0.65	0.65	-0.12	0.0335	hypomethylated		+	CpG	ID=NSC_00321;Name=protein;Alias=21569;Length=290;GO=F:Nacetyltransferase activity;EC=;ipr=IPR000182| IPR016181| PTHR23091 (PANTHER)| PTHR23091:SF34 (PANTHER);Note=protein;	NSC_00321	ko:K00657	74.87	41	1.3e-10	diamine N-acetyltransferase [EC:2.3.1.57]	path:map00330	speG, SAT; diamine N-acetyltransferase [EC:2.3.1.57]	Arginine and proline metabolism					0.54	0.49	0.63	0.58	0.56	0.29	0.08	1
106965	NSC_scaffold_contig583	163319	163320		0.87	0.86	0.81	0.68	0.71	0.64	0.17	0.00348	hypermethylated			0.73	0.79	0.71	0.9	0.91	0.82	-0.14	0.02359	hypomethylated		+	CpG	ID=NSC_05772;Name=trithorax-like histone-lysine n-methyltransferase;Alias=6460;Length=1192;GO=P:methylation| F:methyltransferase activity| F:protein binding| F:zinc ion binding| C:nucleus;EC=EC:2.1.1.0;ipr=IPR000313| IPR001214| IPR001965| IPR003616| IPR003888| IPR011011| IPR013083| IPR019786| IPR019787| G3DSA:2.170.270.10 (GENE3D)| G3DSA:2.30.30.160 (GENE3D)| PTHR22884 (PANTHER)| PTHR22884:SF58 (…	NSC_05772	ko:K14959	2185.17	199.1	3.2e-59	histone-lysine N-methyltransferase MLL4 [EC:2.1.1.43]	path:map00310	MLL4; [histone H3]-lysine4 N-trimethyltransferase MLL4 [EC:2.1.1.354]	Lysine degradation					0.85	0.85	0.6	0.88	0.98	0.76	-0.11	0.3738
486463	NSC_scaffold_contig599	865651	865652		0.77	0.73	0.75	0.67	0.63	0.65	0.1	0.004548	hypermethylated			0.62	0.69	0.61	0.76	0.74	0.79	-0.12	0.01317	hypomethylated		+	CpG	ID=NSC_00393_P;	NSC_00393													0.69	0.6	0.77	0.7	0.67	0.78	-0.03	1
737204	NSC_scaffold_contig596-571c	953678	953679		0.41	0.53	0.46	0.36	0.35	0.32	0.13	0.02084	hypermethylated			0.33	0.34	0.28	0.46	0.46	0.56	-0.17	0.01049	hypomethylated		+	CpG	ID=NSC_01096;Name=5-methyltetrahydropteroyltriglutamate--homocysteine s-methyltransferase;Alias=66693;Length=619;GO=F:5methyltetrahydropteroyltriglutamatehomocysteine Smethyltransferase activity| P:methionine biosynthetic process| F:zinc ion binding;EC=;ipr=IPR002629| IPR013215| G3DSA:3.20.20.210 (GENE3D)| SSF51726 (SUPERFAMILY);Note=5-methyltetrahydropteroyltriglutamate--homocysteine s-methyltra…	NSC_01096	ko:K00549	44.37	468.4	6.7e-141	5-methyltetrahydropteroyltriglutamate--homocysteine methyltransferase [EC:2.1.1.14]	path:map00270	metE; 5-methyltetrahydropteroyltriglutamate--homocysteine methyltransferase [EC:2.1.1.14]	Cysteine and methionine metabolism					0.49	0.22	0.38	0.53	0.37	0.19	0	1
599922	NSC_scaffold_contig587-553c	41786	41787		0.82	0.9	0.74	0.66	0.66	0.71	0.14	0.04333	hypermethylated			0.67	0.67	0.65	0.8	0.9	0.75	-0.16	0.02155	hypomethylated		+	CpG	ID=NSC_04924;Name=swi snf-related matrix-associated actin-dependent regulator of chromatin subfamily a-like protein 1-like;Alias=61097;Length=722;GO=C:mitochondrion| F:DNA binding| F:ATP binding| F:helicase activity;EC=;ipr=IPR000330| IPR001650| IPR014001| coil (COIL)| G3DSA:3.40.50.300 (GENE3D)| PTHR10799 (PANTHER)| PTHR10799:SF43 (PANTHER)| seg (SEG)| SSF52540 (SUPERFAMILY);Note=swi snf-related…	NSC_04924	ko:K10875	565.8	189.4	4.2e-56	DNA repair and recombination protein RAD54 and RAD54-like protein [EC:3.6.4.-]	path:map03440	RAD54L, RAD54; DNA repair and recombination protein RAD54 and RAD54-like protein [EC:3.6.4.-]	Homologous recombination					0.77	0.83	0.66	0.67	0.62	0.71	0.09	1
229104	NSC_scaffold_contig594	313483	313484		0.77	0.76	0.69	0.85	0.84	0.87	-0.12	0.01332	hypomethylated			0.63	0.65	0.65	0.89	0.83	0.81	-0.2	0.001017	hypomethylated		+	CpG	ID=NSC_03400;Name=cyclopropane fatty acid synthase;Alias=31327;Length=1155;GO=P:lipid biosynthetic process;EC=;ipr=IPR003333| G3DSA:3.40.50.150 (GENE3D)| G3DSA:3.50.50.60 (GENE3D)| PTHR10108 (PANTHER)| PTHR10108:SF415 (PANTHER)| PF13450 (PFAM)| seg (SEG)| tmhmm (TMHMM)| SSF51905 (SUPERFAMILY)| SSF53335 (SUPERFAMILY);Note=cyclopropane fatty acid synthase;	NSC_03400	ko:K05928	277.57	81.5	2.5e-23	tocopherol O-methyltransferase [EC:2.1.1.95]	path:map00130	E2.1.1.95; tocopherol O-methyltransferase [EC:2.1.1.95]	Ubiquinone and other terpenoid-quinone biosynthesis					0.82	0.84	0.79	0.73	0.78	0.72	0.07	1
66090	NSC_scaffold_contig578	163274	163275		0.83	0.74	0.85	0.91	0.97	0.93	-0.13	0.02683	hypomethylated			0.83	0.81	0.84	1	0.94	0.89	-0.12	0.02216	hypomethylated		+	CpG	ID=NSC_06137;Name=glycoside hydrolase family 47 protein;Alias=50498;Length=1428;GO=F:mannosidase activity| C:mitochondrion| F:calcium ion binding| C:membrane| P:RNA splicing| C:spliceosomal complex;EC=;ipr=IPR001382| IPR003648| IPR004098| IPR014906| coil (COIL)| PTHR11742:SF19 (PANTHER)| seg (SEG)| SignalP-NN(euk) (SIGNALP)| tmhmm (TMHMM);Note=glycoside hydrolase family 47 protein;	NSC_06137	ko:K10086	654.23	551.6	1.2e-165	ER degradation enhancer mannosidase alpha-like 3	path:map04141	EDEM3; ER degradation enhancer, mannosidase alpha-like 3	Protein processing in endoplasmic reticulum					0.94	0.92	0.82	0.91	0.89	0.92	-0.02	1
402266	NSC_scaffold_contig598	689207	689208		0.35	0.3	0.24	0.37	0.43	0.43	-0.11	0.03364	hypomethylated			0.26	0.31	0.27	0.41	0.37	0.4	-0.11	0.002655	hypomethylated		+	CpG	ID=NSC_01611;Name=dna repair and recombination protein;Alias=54116;Length=1114;GO=P:response to gamma radiation| P:translation| F:RNA binding| P:DNA repair| C:small ribosomal subunit| F:structural constituent of ribosome| F:DNA binding| F:ATP binding| F:helicase activity;EC=;ipr=IPR000330| IPR001650| IPR014001| coil (COIL)| G3DSA:3.40.50.300 (GENE3D)| PTHR10799 (PANTHER)| PTHR10799:SF49 (PANTHER)…	NSC_01611	ko:K10841	654.93	1161.7	0	DNA excision repair protein ERCC-6	path:map03420	ERCC6, CSB, RAD26; DNA excision repair protein ERCC-6	Nucleotide excision repair					0.45	0.35	0.35	0.41	0.28	0.45	0	1
615343	NSC_scaffold_contig587-553c	318598	318599		0.65	0.81	0.8	0.9	0.88	0.96	-0.16	0.0505	insignificant			0.7	0.74	0.77	0.84	0.94	0.86	-0.14	0.01729	hypomethylated		+	CpG	ID=NSC_05051;Name=wd40 repeat-containing protein;Alias=62347;Length=495;GO=C:CUL4 RING ubiquitin ligase complex| P:regulation of flower development| F:transferase activity| F:protein binding| P:mRNA processing| P:embryonic development ending in seed dormancy;EC=;ipr=IPR001680| IPR015943| IPR017986| PTHR22836 (PANTHER)| seg (SEG);Note=wd40 repeat-containing protein;	NSC_05051	ko:K15542	186.53	554.1	1.6e-166	polyadenylation factor subunit 2	path:map03015	PFS2; polyadenylation factor subunit 2	mRNA surveillance pathway					0.9	0.88	0.72	0.91	0.9	0.88	-0.07	1
336823	NSC_scaffold_contig597	699496	699497		0.77	0.59	0.6	0.45	0.48	0.55	0.15	0.07636	insignificant			0.58	0.56	0.49	0.61	0.69	0.67	-0.11	0.04026	hypomethylated		+	CpG	ID=NSC_02228;Name=dna mismatch repair protein;Alias=48002;Length=925;GO=F:protein binding| F:mismatched DNA binding| P:immune system development| P:negative regulation of cellular process| F:ATP binding| P:mismatch repair;EC=;ipr=IPR000432| IPR007695| IPR007696| IPR007860| IPR007861| coil (COIL)| G3DSA:1.10.1420.10 (GENE3D)| G3DSA:3.40.50.300 (GENE3D)| PTHR11361 (PANTHER)| PTHR11361:SF35 (PANTHER…	NSC_02228	ko:K08735	558.03	887.1	5.4e-267	DNA mismatch repair protein MSH2	path:map01524	MSH2; DNA mismatch repair protein MSH2	Platinum drug resistance					0.61	0.55	0.45	0.52	0.59	0.58	-0.03	1
695898	NSC_scaffold_contig596-571c	120457	120458		0.77	0.72	0.73	0.97	0.78	0.88	-0.14	0.08532	insignificant			0.74	0.73	0.68	0.85	0.89	0.78	-0.12	0.0337	hypomethylated		+	CpG	ID=NSC_00757;Name=glycogen phosphorylase 1;Alias=63187;Length=1004;GO=F:pyridoxal phosphate binding| P:carbohydrate metabolic process| F:amino acid binding| F:phosphorylase activity;EC=EC:2.4.1.1;ipr=IPR000811| IPR002912| IPR011833| G3DSA:3.40.50.2000 (GENE3D)| seg (SEG)| SSF53756 (SUPERFAMILY)| SSF55021 (SUPERFAMILY);Note=glycogen phosphorylase 1;	NSC_00757	ko:K00688	39.13	1201.6	0	glycogen phosphorylase [EC:2.4.1.1]	path:map00500	PYG, glgP; glycogen phosphorylase [EC:2.4.1.1]	Starch and sucrose metabolism					0.76	0.7	0.75	0.86	0.81	0.95	-0.14	0.04412
292989	NSC_scaffold_contig595	774819	774820		0.66	0.62	0.75	0.87	0.8	0.74	-0.12	0.08663	insignificant			0.63	0.67	0.72	0.87	0.91	0.84	-0.2	0.004564	hypomethylated		+	CpG	ID=NSC_02833_P;	NSC_02833													0.79	0.73	0.73	0.74	0.79	0.82	-0.03	1
572863	NSC_scaffold_contig579-589	209832	209833		0.65	0.84	0.64	0.58	0.57	0.48	0.17	0.09071	insignificant			0.48	0.6	0.6	0.69	0.71	0.66	-0.12	0.04578	hypomethylated		+	CpG	ID=NSC_03676_T;	NSC_03676	ko:K11434	436.2	105.1	1.9e-30	type I protein arginine methyltransferase [EC:2.1.1.319]	path:map04068	PRMT1; type I protein arginine methyltransferase [EC:2.1.1.319]	FoxO signaling pathway					0.63	0.58	0.69	0.69	0.77	0.59	-0.05	1
572863	NSC_scaffold_contig579-589	209832	209833		0.65	0.84	0.64	0.58	0.57	0.48	0.17	0.09071	insignificant			0.48	0.6	0.6	0.69	0.71	0.66	-0.12	0.04578	hypomethylated		+	CpG	ID=NSC_03677;Name=hypothetical protein CHLNCDRAFT_145475 [Chlorella variabilis];Alias=58535;Length=359;GO=F:binding;EC=;ipr=IPR011989| IPR016024;Note=hypothetical protein CHLNCDRAFT_145475 [Chlorella variabilis];	NSC_03677	ko:K12194	115.87	11.5	0.064	charged multivesicular body protein 4	path:map04144	CHMP4, SNF7, VPS32; charged multivesicular body protein 4	Endocytosis					0.63	0.58	0.69	0.69	0.77	0.59	-0.05	1
41846	NSC_scaffold_contig573	133875	133876		0.76	0.6	0.76	0.85	0.82	0.81	-0.12	0.091	insignificant			0.79	0.76	0.77	0.9	0.91	0.9	-0.13	0.0002244	hypomethylated		+	CpG	ID=NSC_06377;Name=amino acid adenylation domain protein;Alias=2588;Length=2493;GO=F:hydrolase activity| acting on ester bonds| P:metabolic process| F:cofactor binding| F:acyl carrier activity| F:ligase activity| F:transferase activity;EC=;ipr=IPR000873| IPR001242| IPR006163| IPR009081| IPR010071| IPR011004| IPR020845| G3DSA:2.160.10.10 (GENE3D)| G3DSA:2.30.38.10 (GENE3D)| G3DSA:3.30.300.30 (GENE3…	NSC_06377	ko:K15654	3515.83	1110.6	0	surfactin family lipopeptide synthetase A	path:map01054	srfAA, lchAA; surfactin family lipopeptide synthetase A	Nonribosomal peptide structures					0.95	0.84	0.87	0.88	0.87	0.81	0.03	1
424410	NSC_scaffold_contig598	1109852	1109853		0.41	0.54	0.47	0.55	0.55	0.64	-0.1	0.09246	insignificant			0.49	0.58	0.54	0.62	0.69	0.62	-0.11	0.03236	hypomethylated		-	CpG	ID=NSC_01792_T;	NSC_01792													0.67	0.5	0.63	0.43	0.57	0.62	0.06	1
424410	NSC_scaffold_contig598	1109852	1109853		0.41	0.54	0.47	0.55	0.55	0.64	-0.1	0.09246	insignificant			0.49	0.58	0.54	0.62	0.69	0.62	-0.11	0.03236	hypomethylated		-	CpG	ID=NSC_01793_P;	NSC_01793	ko:K01736	91.83	545.7	1.3e-164	chorismate synthase [EC:4.2.3.5]	path:map00400	aroC; chorismate synthase [EC:4.2.3.5]	Phenylalanine, tyrosine and tryptophan biosynthesis					0.67	0.5	0.63	0.43	0.57	0.62	0.06	1
406074	NSC_scaffold_contig598	757762	757763		0.92	0.74	0.81	0.61	0.68	0.75	0.15	0.09307	insignificant			0.66	0.63	0.65	0.83	0.86	0.76	-0.17	0.005962	hypomethylated		+	CpG	ID=NSC_01636;Name=---NA---;Alias=54142;Length=131;GO=;EC=;ipr=IPR013783| seg (SEG)| SignalP-NN(euk) (SIGNALP);Note=---NA---;	NSC_01636	ko:K05717	561.37	13.1	0.0026	fibronectin 1	path:map04151	FN1; fibronectin 1	PI3K-Akt signaling pathway					0.81	0.69	0.83	0.7	0.81	0.84	-0.01	1
406074	NSC_scaffold_contig598	757762	757763		0.92	0.74	0.81	0.61	0.68	0.75	0.15	0.09307	insignificant			0.66	0.63	0.65	0.83	0.86	0.76	-0.17	0.005962	hypomethylated		+	CpG	ID=NSC_01637_P;	NSC_01637	ko:K14172	349.93	411.2	9.8e-124	light-harvesting complex II chlorophyll a/b binding protein 7	path:map00196	LHCB7; light-harvesting complex II chlorophyll a/b binding protein 7	Photosynthesis - antenna proteins					0.81	0.69	0.83	0.7	0.81	0.84	-0.01	1
613810	NSC_scaffold_contig587-553c	290882	290883		0.18	0.24	0.33	0.45	0.29	0.45	-0.15	0.09457	insignificant			0.25	0.31	0.24	0.45	0.45	0.44	-0.18	0.0009139	hypomethylated		+	CpG	ID=NSC_05042;Name=abc1 family protein;Alias=62371;Length=626;GO=F:transferase activity| transferring phosphoruscontaining groups| F:molecular_function| P:biological_process| C:cellular_component| F:ATP binding| F:protein kinase activity| P:protein amino acid phosphorylation| F:hydrolase activity;EC=;ipr=IPR004147| IPR011009| PTHR10566 (PANTHER)| seg (SEG)| tmhmm (TMHMM);Note=abc1 family protein;	NSC_05042	ko:K07178	156.73	17.5	0.00079	RIO kinase 1 [EC:2.7.11.1]	path:map03008	RIOK1; RIO kinase 1 [EC:2.7.11.1]	Ribosome biogenesis in eukaryotes					0.3	0.28	0.38	0.47	0.46	0.33	-0.1	0.1288
549647	NSC_scaffold_contig568-546-580	128017	128018		0.77	0.64	0.73	0.89	0.75	0.92	-0.14	0.09904	insignificant			0.67	0.65	0.75	0.75	0.87	0.86	-0.14	0.04923	hypomethylated		+	CpG	ID=NSC_05143;Name=saga complex transcription initiation factor taf9;Alias=28309;Length=168;GO=F:DNA binding;EC=;ipr=IPR003162| IPR009072;Note=saga complex transcription initiation factor taf9;	NSC_05143	ko:K03133	74.53	125.6	5.7e-37	transcription initiation factor TFIID subunit 9B	path:map03022	TAF9B, TAF9; transcription initiation factor TFIID subunit 9B	Basal transcription factors					0.9	0.66	0.8	0.82	0.75	0.88	-0.03	1
387321	NSC_scaffold_contig598	425845	425846		0.23	0.11	0.24	0.34	0.23	0.35	-0.11	0.1118	insignificant			0.2	0.15	0.17	0.25	0.29	0.3	-0.1	0.005474	hypomethylated		+	CpG	ID=NSC_01503;Name=---NA---;Alias=52970;Length=283;GO=;EC=;ipr=G3DSA:3.40.50.300 (GENE3D);Note=---NA---;	NSC_01503	ko:K01022	403.57	23.2	1e-05	keratan sulfate 6-sulfotransferase 1 [EC:2.8.2.21]	path:map00533	CHST1; keratan sulfate 6-sulfotransferase 1 [EC:2.8.2.21]	Glycosaminoglycan biosynthesis - keratan sulfate					0.27	0.25	0.16	0.23	0.24	0.37	-0.05	1
470393	NSC_scaffold_contig599	576002	576003		0.45	0.42	0.52	0.44	0.32	0.3	0.11	0.1122	insignificant			0.36	0.41	0.35	0.5	0.51	0.48	-0.12	0.004718	hypomethylated		+	CpG	ID=NSC_00258;Name=xanthine dehydrogenase-like protein;Alias=20757;Length=1371;GO=C:cytosol| P:response to water deprivation| P:response to reactive oxygen species| P:purine base catabolic process| P:superoxide anion generation| F:xanthine dehydrogenase activity| P:xanthine metabolic process| F:electron carrier activity| F:ironsulfur cluster binding| P:oxidation reduction| F:FAD binding| F:UDPNace…	NSC_00258	ko:K00106	1444.43	1534.9	0	xanthine dehydrogenase/oxidase [EC:1.17.1.4 1.17.3.2]	path:map00230	XDH; xanthine dehydrogenase/oxidase [EC:1.17.1.4 1.17.3.2]	Purine metabolism					0.46	0.49	0.55	0.4	0.31	0.56	0.08	1
472985	NSC_scaffold_contig599	623388	623389		0.7	0.61	0.83	0.83	0.83	0.84	-0.13	0.1146	insignificant			0.75	0.67	0.69	0.79	0.92	0.83	-0.14	0.03553	hypomethylated		+	CpG	ID=NSC_00278;Name=camk family protein kinase;Alias=20953;Length=2030;GO=F:ATP binding| P:protein amino acid phosphorylation| F:protein serine/threonine kinase activity;EC=;ipr=IPR000719| IPR002290| IPR008271| IPR011009| G3DSA:1.10.510.10 (GENE3D)| PTHR24362 (PANTHER)| PTHR24362:SF97 (PANTHER)| seg (SEG);Note=camk family protein kinase;	NSC_00278	ko:K07359	444.67	66.5	8.2e-19	calcium/calmodulin-dependent protein kinase kinase 2 [EC:2.7.11.17]	path:map04140	CAMKK2; calcium/calmodulin-dependent protein kinase kinase 2 [EC:2.7.11.17]	Autophagy - animal					0.82	0.88	0.8	0.92	0.83	0.84	-0.03	1
10200	NSC_scaffold_contig564	25972	25973		0.84	0.76	0.73	0.71	0.71	0.56	0.12	0.1203	insignificant			0.63	0.7	0.62	0.81	0.73	0.78	-0.12	0.02455	hypomethylated		+	CpG	ID=NSC_06667;Name=protein;Alias=1917;Length=1026;GO=P:ER body organization| C:COPII vesicle coat| P:intracellular protein transport| P:ER to Golgi vesiclemediated transport| C:cytosol| F:zinc ion binding;EC=;ipr=IPR006895| IPR006896| IPR006900| IPR012990| G3DSA:3.40.50.410 (GENE3D)| PTHR13803 (PANTHER)| seg (SEG)| SSF53300 (SUPERFAMILY)| SSF81995 (SUPERFAMILY)| SSF82754 (SUPERFAMILY);Note=protein;	NSC_06667	ko:K14007	212.17	929.9	5.8e-280	protein transport protein SEC24	path:map04141	SEC24; protein transport protein SEC24	Protein processing in endoplasmic reticulum					0.67	0.73	0.76	0.73	0.7	0.77	-0.02	1
10200	NSC_scaffold_contig564	25972	25973		0.84	0.76	0.73	0.71	0.71	0.56	0.12	0.1203	insignificant			0.63	0.7	0.62	0.81	0.73	0.78	-0.12	0.02455	hypomethylated		+	CpG	ID=NSC_06668;Name=allantoinase;Alias=1963;Length=566;GO=F:allantoinase activity| P:ureide catabolic process| C:endoplasmic reticulum| P:cellular response to nitrogen starvation| P:allantoin catabolic process| F:zinc ion binding| F:cobalt ion binding;EC=EC:3.5.2.5;ipr=IPR006680| IPR011059| IPR017593| G3DSA:2.30.40.10 (GENE3D)| G3DSA:3.20.20.140 (GENE3D)| PTHR11647 (PANTHER)| PTHR11647:SF4 (PANTHER…	NSC_06668	ko:K01466	363.7	499.9	2.2e-150	allantoinase [EC:3.5.2.5]	path:map00230	allB; allantoinase [EC:3.5.2.5]	Purine metabolism					0.67	0.73	0.76	0.73	0.7	0.77	-0.02	1
242027	NSC_scaffold_contig594	564974	564975		0.23	0.1	0.24	0.31	0.22	0.35	-0.1	0.1581	insignificant			0.12	0.23	0.19	0.28	0.34	0.34	-0.14	0.01846	hypomethylated		+	CpG	ID=NSC_03516;Name=protein;Alias=32278;Length=454;GO=C:chloroplast thylakoid membrane;EC=;ipr=G3DSA:3.10.450.50 (GENE3D)| PF12680 (PFAM)| tmhmm (TMHMM)| SSF54427 (SUPERFAMILY);Note=protein;	NSC_03516	ko:K01822	73.7	42.9	1.7e-11	steroid Delta-isomerase [EC:5.3.3.1]	path:map00984	E5.3.3.1; steroid Delta-isomerase [EC:5.3.3.1]	Steroid degradation					0.41	0.45	0.27	0.32	0.26	0.16	0.13	0.1456
458414	NSC_scaffold_contig599	346358	346359		0.72	0.54	0.76	0.79	0.84	0.75	-0.12	0.1731	insignificant			0.69	0.71	0.62	0.79	0.79	0.79	-0.11	0.01308	hypomethylated		+	CpG	ID=NSC_00150;Name=pas domain-containing protein tyrosine kinase;Alias=19656;Length=1189;GO=F:ATP binding| P:protein amino acid phosphorylation| F:protein serine/threonine kinase activity| F:protein tyrosine kinase activity;EC=;ipr=IPR000719| IPR001245| IPR002290| IPR008271| IPR008979| IPR011009| IPR017441| IPR020635| G3DSA:1.10.510.10 (GENE3D)| G3DSA:2.60.120.260 (GENE3D)| G3DSA:3.30.200.20 (GENE…	NSC_00150	ko:K04424	437.17	255	7.5e-76	sterile alpha motif and leucine zipper containing kinase AZK [EC:2.7.11.25]	path:map04010	ZAK, MLTK; sterile alpha motif and leucine zipper containing kinase AZK [EC:2.7.11.25]	MAPK signaling pathway					0.72	0.82	0.73	0.81	0.68	0.78	0	1
676791	NSC_scaffold_contig593-552c	382785	382786		0.86	0.72	0.87	0.85	0.92	1	-0.11	0.1817	insignificant			0.76	0.75	0.84	0.89	0.94	0.88	-0.12	0.02479	hypomethylated		+	CpG	ID=NSC_04378;Name=regulator of the ubiquitin pathway (contains uas and ubx domains);Alias=42268;Length=395;GO=F:protein binding;EC=;ipr=IPR001012| IPR009060| coil (COIL)| G3DSA:1.10.8.10 (GENE3D)| G3DSA:3.10.20.90 (GENE3D)| PTHR23322 (PANTHER)| seg (SEG)| SSF54236 (SUPERFAMILY);Note=regulator of the ubiquitin pathway (contains uas and ubx domains);	NSC_04378	ko:K20703	211.57	83	7.1e-24	FAS-associated factor 1	path:map04217	FAF1; FAS-associated factor 1	Necroptosis					0.96	0.75	0.78	0.86	0.95	0.95	-0.09	1
527812	NSC_scaffold_contig555-550-574	71697	71698		0.5	0.45	0.37	0.41	0.36	0.19	0.12	0.183	insignificant			0.38	0.37	0.3	0.6	0.52	0.51	-0.19	0.008208	hypomethylated		+	CpG	ID=NSC_06180;Name=origin recognition complex subunit 3;Alias=43545;Length=786;GO=F:DNA binding| C:nuclear origin of replication recognition complex| P:DNA replication;EC=;ipr=IPR020795| seg (SEG);Note=origin recognition complex subunit 3;	NSC_06180	ko:K02605	114.17	280.4	1.4e-83	origin recognition complex subunit 3	path:map04110	ORC3; origin recognition complex subunit 3	Cell cycle					0.48	0.32	0.26	0.39	0.42	0.29	-0.01	1
436719	NSC_scaffold_contig598	1370487	1370488		0.49	0.3	0.55	0.51	0.59	0.63	-0.13	0.1847	insignificant			0.4	0.53	0.44	0.63	0.67	0.56	-0.16	0.02447	hypomethylated		+	CpG	ID=NSC_01897;Name=snare-like protein;Alias=57005;Length=1514;GO=C:cytosol| C:cisGolgi network| P:ER to Golgi vesiclemediated transport| F:protein binding;EC=;ipr=IPR007233| IPR011012| IPR015943| IPR017986| coil (COIL)| G3DSA:3.30.450.70 (GENE3D)| PTHR23249:SF9 (PANTHER)| seg (SEG);Note=snare-like protein;	NSC_01897	ko:K03363	514.33	17.8	0.00046	cell division cycle 20 cofactor of APC complex	path:map04110	CDC20; cell division cycle 20, cofactor of APC complex	Cell cycle					0.53	0.54	0.53	0.66	0.49	0.52	-0.02	1
436719	NSC_scaffold_contig598	1370487	1370488		0.49	0.3	0.55	0.51	0.59	0.63	-0.13	0.1847	insignificant			0.4	0.53	0.44	0.63	0.67	0.56	-0.16	0.02447	hypomethylated		+	CpG	ID=NSC_01899;Name=transcription factor jumonji domain-containing protein;Alias=57128;Length=453;GO=P:regulation of circadian rhythm| F:protein binding;EC=;ipr=IPR003347| PTHR12461 (PANTHER)| PTHR12461:SF3 (PANTHER)| PF13621 (PFAM)| SSF51197 (SUPERFAMILY);Note=transcription factor jumonji domain-containing protein;	NSC_01899													0.53	0.54	0.53	0.66	0.49	0.52	-0.02	1
101375	NSC_scaffold_contig583	54149	54150		0.62	0.83	0.79	0.79	0.9	0.89	-0.12	0.1895	insignificant			0.7	0.73	0.7	0.87	0.9	0.92	-0.19	0.0005658	hypomethylated		-	CpG	ID=NSC_05723;Name=gtp-binding protein obg;Alias=5969;Length=627;GO=F:GTP binding| F:magnesium ion binding| F:GTPase activity;EC=;ipr=IPR006073| IPR006169| IPR013714| IPR014100| coil (COIL)| G3DSA:3.40.50.300 (GENE3D)| PTHR11702 (PANTHER)| seg (SEG)| SignalP-NN(euk) (SIGNALP)| tmhmm (TMHMM)| SSF52540 (SUPERFAMILY);Note=gtp-binding protein obg;	NSC_05723	ko:K06943	91.33	65.7	1.5e-18	nucleolar GTP-binding protein	path:map03008	NOG1; nucleolar GTP-binding protein	Ribosome biogenesis in eukaryotes					0.87	0.85	0.89	0.81	0.76	0.83	0.07	1
101375	NSC_scaffold_contig583	54149	54150		0.62	0.83	0.79	0.79	0.9	0.89	-0.12	0.1895	insignificant			0.7	0.73	0.7	0.87	0.9	0.92	-0.19	0.0005658	hypomethylated		-	CpG	ID=NSC_05724;Name=soluble starch synthase iii-1;Alias=6245;Length=1215;GO=C:plastid| | F:starch synthase activity| P:glucan biosynthetic process;EC=;ipr=IPR001296| IPR005085| IPR011835| IPR013534| coil (COIL)| PTHR12526 (PANTHER)| PTHR12526:SF17 (PANTHER)| seg (SEG)| SSF53756 (SUPERFAMILY);Note=soluble starch synthase iii-1;	NSC_05724	ko:K00703	145.83	518.6	6e-156	starch synthase [EC:2.4.1.21]	path:map00500	glgA; starch synthase [EC:2.4.1.21]	Starch and sucrose metabolism					0.87	0.85	0.89	0.81	0.76	0.83	0.07	1
445481	NSC_scaffold_contig599	105525	105526		0.86	0.66	0.81	0.81	0.97	0.91	-0.12	0.2061	insignificant			0.86	0.77	0.86	0.95	0.91	0.95	-0.1	0.03232	hypomethylated		+	CpG	ID=NSC_00038;Name=serine protease;Alias=19046;Length=348;GO=F:serinetype endopeptidase activity| P:proteolysis;EC=;ipr=IPR001254| IPR001314| IPR009003| IPR018114| G3DSA:2.40.10.10 (GENE3D)| PTHR24265 (PANTHER)| SignalP-NN(euk) (SIGNALP);Note=serine protease;	NSC_00038	ko:K01312	276.27	188.2	7.2e-56	trypsin [EC:3.4.21.4]	path:map04080	PRSS1_2_3; trypsin [EC:3.4.21.4]	Neuroactive ligand-receptor interaction					0.89	0.9	0.84	0.96	0.97	1	-0.1	1
521291	NSC_scaffold_contig599	1538441	1538442		0.34	0.17	0.19	0.42	0.37	0.25	-0.11	0.2075	insignificant			0.2	0.24	0.25	0.31	0.45	0.34	-0.14	0.03896	hypomethylated		+	CpG	ID=NSC_00696;Name=protein;Alias=25223;Length=643;GO=F:protein binding;EC=;ipr=IPR001680| IPR007148| IPR011047| IPR015943| PTHR22847 (PANTHER)| PF13360 (PFAM)| seg (SEG);Note=protein;	NSC_00696	ko:K14546	127.3	288.4	5e-86	U3 small nucleolar RNA-associated protein 5	path:map03008	UTP5, WDR43; U3 small nucleolar RNA-associated protein 5	Ribosome biogenesis in eukaryotes					0.3	0.35	0.3	0.24	0.43	0.4	-0.04	1
521291	NSC_scaffold_contig599	1538441	1538442		0.34	0.17	0.19	0.42	0.37	0.25	-0.11	0.2075	insignificant			0.2	0.24	0.25	0.31	0.45	0.34	-0.14	0.03896	hypomethylated		+	CpG	ID=NSC_00697_P;	NSC_00697	ko:K11128	63.97	231.3	3.3e-69	H/ACA ribonucleoprotein complex subunit 1	path:map03008	GAR1, NOLA1; H/ACA ribonucleoprotein complex subunit 1	Ribosome biogenesis in eukaryotes					0.3	0.35	0.3	0.24	0.43	0.4	-0.04	1
91753	NSC_scaffold_contig582	178862	178863		0.65	0.66	0.69	0.65	0.89	0.77	-0.1	0.2081	insignificant			0.54	0.67	0.6	0.74	0.86	0.79	-0.19	0.01827	hypomethylated		+	CpG	ID=NSC_05645;Name=expressed protein [Chlorella variabilis];Alias=7816;Length=184;GO=;EC=;ipr=SignalP-NN(euk) (SIGNALP)| tmhmm (TMHMM);Note=expressed protein [Chlorella variabilis];	NSC_05645													0.68	0.53	0.82	0.77	0.71	0.72	-0.05	1
91753	NSC_scaffold_contig582	178862	178863		0.65	0.66	0.69	0.65	0.89	0.77	-0.1	0.2081	insignificant			0.54	0.67	0.6	0.74	0.86	0.79	-0.19	0.01827	hypomethylated		+	CpG	ID=NSC_05646;Name=protein translocase subunit 1-like;Alias=7987;Length=268;GO=P:SRPdependent cotranslational protein targeting to membrane| F:7S RNA binding| C:signal recognition particle;EC=;ipr=IPR004125| seg (SEG);Note=protein translocase subunit 1-like;	NSC_05646	ko:K03106	314.7	22.6	1.5e-05	signal recognition particle subunit SRP54 [EC:3.6.5.4]	path:map02024	SRP54, ffh; signal recognition particle subunit SRP54 [EC:3.6.5.4]	Quorum sensing					0.68	0.53	0.82	0.77	0.71	0.72	-0.05	1
243380	NSC_scaffold_contig594	588147	588148		0.46	0.32	0.43	0.53	0.41	0.6	-0.11	0.2097	insignificant			0.47	0.4	0.4	0.64	0.52	0.57	-0.15	0.0233	hypomethylated		+	CpG	ID=NSC_03526;Name=serine threonine-protein kinase atr-like;Alias=32762;Length=2555;GO=P:regulation of chromosome organization| P:telomere maintenance| C:cell part| P:response to DNA damage stimulus| F:protein binding| F:protein serine/threonine kinase activity;EC=;ipr=IPR000403| IPR003151| IPR003152| IPR011009| IPR012993| IPR014009| IPR016024| IPR018936| G3DSA:3.30.1010.10 (GENE3D)| PTHR11139 (PA…	NSC_03526	ko:K06640	1249.93	1347.5	0	serine/threonine-protein kinase ATR [EC:2.7.11.1]	path:map03460	ATR; serine/threonine-protein kinase ATR [EC:2.7.11.1]	Fanconi anemia pathway					0.44	0.46	0.43	0.54	0.51	0.52	-0.08	1
487620	NSC_scaffold_contig599	890535	890536		0.56	0.63	0.73	0.84	0.63	0.81	-0.12	0.2144	insignificant			0.61	0.69	0.68	0.84	0.88	0.77	-0.17	0.01426	hypomethylated		+	CpG	ID=NSC_00407;Name=endo-beta- -glucanase;Alias=22821;Length=353;GO=F:hydrolase activity| P:carbohydrate metabolic process;EC=;ipr=IPR000757| IPR008985| IPR013320| PTHR10963 (PANTHER)| PTHR10963:SF4 (PANTHER)| SignalP-NN(euk) (SIGNALP);Note=endo-beta- -glucanase;	NSC_00407	ko:K20697	488.4	63.7	5.6e-18	gram-negative bacteria-binding protein 1	path:map04624	GNBP1; gram-negative bacteria-binding protein 1	Toll and Imd signaling pathway					0.89	0.65	0.71	0.74	0.79	0.88	-0.05	1
789133	NSC_scaffold_ontig562c-575-591	456068	456069		0.36	0.21	0.37	0.38	0.53	0.35	-0.11	0.2296	insignificant			0.3	0.32	0.38	0.49	0.45	0.43	-0.12	0.01935	hypomethylated		+	CpG	ID=NSC_03099;Name=protein;Alias=10459;Length=808;GO=F:RNA binding| P:RNA processing| F:nucleotide binding;EC=;ipr=IPR000061| IPR000504| IPR006569| IPR008942| IPR012677| IPR018790| coil (COIL)| PTHR23140 (PANTHER)| seg (SEG)| SSF54427 (SUPERFAMILY)| SSF54928 (SUPERFAMILY);Note=protein;	NSC_03099	ko:K12842	114.13	565.9	5.6e-170	U2-associated protein SR140	path:map03040	SR140; U2-associated protein SR140	Spliceosome					0.34	0.37	0.5	0.38	0.33	0.4	0.03	1
323046	NSC_scaffold_contig597	439172	439173		0.69	0.56	0.79	0.71	0.83	0.79	-0.1	0.2474	insignificant			0.73	0.72	0.72	0.79	0.89	0.81	-0.11	0.02621	hypomethylated		+	CpG	ID=NSC_02121;Name=transducin wd40 domain-containing protein;Alias=46051;Length=574;GO=F:protein binding;EC=;ipr=IPR015943| IPR017986| seg (SEG);Note=transducin wd40 domain-containing protein;	NSC_02121	ko:K08333	154.3	29.4	6.5e-08	phosphoinositide-3-kinase regulatory subunit 4 [EC:2.7.11.1]	path:map04136	PIK3R4, VPS15; phosphoinositide-3-kinase, regulatory subunit 4 [EC:2.7.11.1]	Autophagy - other					0.68	0.67	0.83	0.68	0.73	0.89	-0.04	1
616958	NSC_scaffold_contig587-553c	350429	350430		0.85	0.6	0.96	0.94	0.93	0.98	-0.15	0.2494	insignificant			0.81	0.81	0.71	0.94	0.93	0.89	-0.14	0.01788	hypomethylated		+	CpG	ID=NSC_05064;Name=repeat-containing protein a_05;Alias=62377;Length=674;GO=P:oxidation reduction| F:oxidoreductase activity| P:metabolic process| F:protein kinase activity| P:protein amino acid phosphorylation| F:binding;EC=;ipr=seg (SEG);Note=repeat-containing protein a_05;	NSC_05064													0.88	0.98	0.91	0.97	0.96	0.9	-0.02	1
435587	NSC_scaffold_contig598	1349141	1349142		0.98	0.62	0.79	0.94	0.91	0.95	-0.14	0.2601	insignificant			0.73	0.77	0.54	0.84	0.91	0.93	-0.21	0.04899	hypomethylated		+	CpG	ID=NSC_01888;Name=trna nucleotidyltransferase (cca-adding enzyme);Alias=57122;Length=584;GO=C:cell part| F:RNA binding| P:RNA processing| F:nucleotidyltransferase activity;EC=;ipr=IPR002646| G3DSA:1.10.3090.10 (GENE3D)| G3DSA:3.30.460.10 (GENE3D)| PTHR13734 (PANTHER)| PTHR13734:SF12 (PANTHER)| PF12627 (PFAM)| SSF81301 (SUPERFAMILY)| SSF81891 (SUPERFAMILY);Note=trna nucleotidyltransferase (cca-add…	NSC_01888	ko:K00970	316.23	222.9	3.3e-66	poly(A) polymerase [EC:2.7.7.19]	path:map03018	pcnB; poly(A) polymerase [EC:2.7.7.19]	RNA degradation					0.92	0.86	0.83	0.98	0.91	0.97	-0.08	1
308356	NSC_scaffold_contig597	171975	171976		0.19	0.16	0.28	0.5	0.24	0.24	-0.12	0.2601	insignificant			0.19	0.25	0.17	0.4	0.29	0.29	-0.12	0.04904	hypomethylated		+	CpG	ID=NSC_01998;Name=asparagine synthetase;Alias=44993;Length=522;GO=C:cytosol| F:binding| C:plasmodesma| F:aspartateammonia ligase activity| P:glutamine metabolic process| P:hyperosmotic salinity response| P:asparagine biosynthetic process| F:asparagine synthase (glutaminehydrolyzing) activity;EC=EC:6.3.1.1| EC:6.3.5.4;ipr=IPR001962| IPR006426| IPR014729| IPR017932| G3DSA:3.60.20.10 (GENE3D)| PTHR1…	NSC_01998	ko:K01953	86.23	340.8	7.7e-102	asparagine synthase (glutamine-hydrolysing) [EC:6.3.5.4]	path:map00250	asnB, ASNS; asparagine synthase (glutamine-hydrolysing) [EC:6.3.5.4]	Alanine, aspartate and glutamate metabolism					0.15	0.27	0.26	0.27	0.35	0.31	-0.08	1
154188	NSC_scaffold_contig586	148076	148077		0.78	0.53	0.74	0.75	0.82	0.79	-0.1	0.2613	insignificant			0.63	0.69	0.56	0.78	0.74	0.74	-0.13	0.03916	hypomethylated		+	CpG	ID=NSC_05484_T;	NSC_05484	ko:K02914	21.03	80.6	2.2e-23	large subunit ribosomal protein L34	path:map03010	RP-L34, MRPL34, rpmH; large subunit ribosomal protein L34	Ribosome					0.79	0.74	0.73	0.76	0.7	0.69	0.04	1
154188	NSC_scaffold_contig586	148076	148077		0.78	0.53	0.74	0.75	0.82	0.79	-0.1	0.2613	insignificant			0.63	0.69	0.56	0.78	0.74	0.74	-0.13	0.03916	hypomethylated		+	CpG	ID=NSC_05485;Name=protein;Alias=17718;Length=560;GO=P:protein folding| P:response to cadmium ion| F:ATP binding| F:unfolded protein binding| C:cytosol;EC=;ipr=IPR002194| IPR002423| IPR012720| IPR017998| G3DSA:1.10.560.10 (GENE3D)| G3DSA:3.30.260.10 (GENE3D)| G3DSA:3.50.7.10 (GENE3D)| seg (SEG)| SignalP-NN(euk) (SIGNALP)| SSF52029 (SUPERFAMILY)| SSF54849 (SUPERFAMILY);Note=protein;	NSC_05485	ko:K00921	198.93	73.6	3.6e-21	1-phosphatidylinositol-3-phosphate 5-kinase [EC:2.7.1.150]	path:map00562	PIKFYVE, FAB1; 1-phosphatidylinositol-3-phosphate 5-kinase [EC:2.7.1.150]	Inositol phosphate metabolism					0.79	0.74	0.73	0.76	0.7	0.69	0.04	1
752928	NSC_scaffold_contig596-571c	1225040	1225041		0.54	0.4	0.53	0.67	0.44	0.71	-0.12	0.2839	insignificant			0.45	0.48	0.4	0.65	0.71	0.54	-0.19	0.02993	hypomethylated		+	CpG	ID=NSC_01211;Name=subfamily member 2;Alias=68036;Length=356;GO=F:polyubiquitin binding| C:proteasome complex| P:ERassociated protein catabolic process| P:negative regulation of inclusion body assembly| P:protein folding| P:negative regulation of cell growth| P:positive regulation of protein ubiquitination| P:negative regulation of cell proliferation| C:inclusion body| P:negative regulation of pro…	NSC_01211	ko:K09508	346.8	73.8	6.1e-21	DnaJ homolog subfamily B member 2	path:map04141	DNAJB2; DnaJ homolog subfamily B member 2	Protein processing in endoplasmic reticulum					0.47	0.7	0.46	0.55	0.49	0.61	0	1
752928	NSC_scaffold_contig596-571c	1225040	1225041		0.54	0.4	0.53	0.67	0.44	0.71	-0.12	0.2839	insignificant			0.45	0.48	0.4	0.65	0.71	0.54	-0.19	0.02993	hypomethylated		+	CpG	ID=NSC_01212_P;	NSC_01212	ko:K02604	49.9	298.7	3.2e-89	origin recognition complex subunit 2	path:map04110	ORC2; origin recognition complex subunit 2	Cell cycle					0.47	0.7	0.46	0.55	0.49	0.61	0	1
467096	NSC_scaffold_contig599	506757	506758		0.57	0.76	0.76	0.46	0.68	0.64	0.1	0.3338	insignificant			0.55	0.51	0.46	0.65	0.64	0.67	-0.14	0.007583	hypomethylated		+	CpG	ID=NSC_00227;Name=hydroxyneurosporene-o-methyltransferase;Alias=20783;Length=346;GO=F:Omethyltransferase activity;EC=;ipr=IPR001077| IPR011991| IPR016461| G3DSA:3.40.50.150 (GENE3D)| PTHR11746 (PANTHER)| PTHR11746:SF53 (PANTHER)| SignalP-NN(euk) (SIGNALP)| SSF46785 (SUPERFAMILY)| SSF53335 (SUPERFAMILY);Note=hydroxyneurosporene-o-methyltransferase;	NSC_00227	ko:K16040	486.27	196.4	2.7e-58	trans-resveratrol di-O-methyltransferase [EC:2.1.1.240]	path:map00945	ROMT; trans-resveratrol di-O-methyltransferase [EC:2.1.1.240]	Stilbenoid, diarylheptanoid and gingerol biosynthesis					0.57	0.54	0.54	0.61	0.49	0.57	-0.01	1
440955	NSC_scaffold_contig599	25851	25852		0.68	0.64	0.8	0.73	0.77	0.81	-0.07	1	insignificant			0.63	0.71	0.65	0.79	0.85	0.74	-0.13	0.02655	hypomethylated		+	CpG	ID=NSC_00002;Name=beta-ketoacyl synthase;Alias=18530;Length=1546;GO=F:catalytic activity| P:biosynthetic process| F:cofactor binding| F:acyl carrier activity| F:nucleotide binding;EC=;ipr=IPR000794| IPR006163| IPR009081| IPR013968| IPR014030| IPR014031| IPR016038| IPR016039| IPR016040| IPR020806| IPR020841| IPR020842| PTHR11712:SF59 (PANTHER)| seg (SEG)| SSF51735 (SUPERFAMILY);Note=beta-ketoacyl …	NSC_00002	ko:K16420	16002.2	302.9	4.6e-91	rapamycin polyketide synthase A/B/C	path:map01052	rapA_B_C; rapamycin polyketide synthase A/B/C	Type I polyketide structures					0.75	0.78	0.58	0.76	0.71	0.65	0	1
441251	NSC_scaffold_contig599	30343	30344		0.69	0.62	0.77	0.76	0.75	0.83	-0.09	1	insignificant			0.55	0.52	0.68	0.75	0.76	0.72	-0.16	0.03525	hypomethylated		+	CpG	ID=NSC_00003_T;	NSC_00003	ko:K08202	543.97	43.9	4.7e-12	MFS transporter OCT family solute carrier family 22 (organic cation transporter) member 4/5	path:map05231	SLC22A4_5, OCTN; MFS transporter, OCT family, solute carrier family 22 (organic cation transporter), member 4/5	Choline metabolism in cancer					0.66	0.6	0.75	0.76	0.75	0.62	-0.04	1
441251	NSC_scaffold_contig599	30343	30344		0.69	0.62	0.77	0.76	0.75	0.83	-0.09	1	insignificant			0.55	0.52	0.68	0.75	0.76	0.72	-0.16	0.03525	hypomethylated		+	CpG	ID=NSC_00005;Name=squamosa promoter-binding-like protein 7;Alias=18546;Length=691;GO=F:DNA binding| C:nucleus;EC=;ipr=IPR004333| seg (SEG);Note=squamosa promoter-binding-like protein 7;	NSC_00005													0.66	0.6	0.75	0.76	0.75	0.62	-0.04	1
441276	NSC_scaffold_contig599	30812	30813		0.18	0.27	0.21	0.21	0.24	0.45	-0.08	1	insignificant			0.16	0.21	0.2	0.34	0.33	0.27	-0.12	0.006651	hypomethylated		+	CpG	ID=NSC_00005;Name=squamosa promoter-binding-like protein 7;Alias=18546;Length=691;GO=F:DNA binding| C:nucleus;EC=;ipr=IPR004333| seg (SEG);Note=squamosa promoter-binding-like protein 7;	NSC_00005													0.12	0.17	0.16	0.27	0.21	0.3	-0.11	0.01909
442145	NSC_scaffold_contig599	46130	46131		0.43	0.23	0.37	0.39	0.43	0.36	-0.05	1	insignificant			0.3	0.35	0.31	0.45	0.42	0.42	-0.11	0.004094	hypomethylated		+	CpG	ID=NSC_00011;Name=u4 u6 small nuclear ribonucleoprotein prp3;Alias=18464;Length=489;GO=F:nucleic acid binding| C:ribonucleoprotein complex| F:molecular_function| P:biological_process;EC=;ipr=IPR010541| IPR013881| coil (COIL)| PTHR14212 (PANTHER)| seg (SEG);Note=u4 u6 small nuclear ribonucleoprotein prp3;	NSC_00011	ko:K12843	75.57	439.4	8.5e-132	U4/U6 small nuclear ribonucleoprotein PRP3	path:map03040	PRPF3, PRP3; U4/U6 small nuclear ribonucleoprotein PRP3	Spliceosome					0.32	0.4	0.33	0.46	0.41	0.35	-0.06	1
446184	NSC_scaffold_contig599	118145	118146		0.85	0.72	0.8	0.85	0.89	0.81	-0.06	1	insignificant			0.75	0.73	0.78	0.91	0.9	0.82	-0.13	0.01579	hypomethylated		+	CpG	ID=NSC_00042_T;	NSC_00042	ko:K01760	443.63	456.7	1.9e-137	cysteine-S-conjugate beta-lyase [EC:4.4.1.13]	path:map00270	metC; cysteine-S-conjugate beta-lyase [EC:4.4.1.13]	Cysteine and methionine metabolism					0.86	0.79	0.8	0.83	0.76	0.8	0.02	1
449162	NSC_scaffold_contig599	172354	172355		0.6	0.56	0.55	0.5	0.54	0.54	0.04	1	insignificant			0.51	0.42	0.49	0.59	0.56	0.6	-0.11	0.01709	hypomethylated		+	CpG	ID=NSC_00068_T;	NSC_00068	ko:K18159	67.77	69.4	1.1e-19	NADH dehydrogenase [ubiquinone] 1 alpha subcomplex assembly factor 1	path:map04714	NDUFAF1, CIA30; NADH dehydrogenase [ubiquinone] 1 alpha subcomplex assembly factor 1	Thermogenesis					0.51	0.44	0.4	0.48	0.5	0.42	-0.02	1
449162	NSC_scaffold_contig599	172354	172355		0.6	0.56	0.55	0.5	0.54	0.54	0.04	1	insignificant			0.51	0.42	0.49	0.59	0.56	0.6	-0.11	0.01709	hypomethylated		+	CpG	ID=NSC_00069;Name=retrograde golgi transport protein rgp1 homolog;Alias=19108;Length=531;GO=F:molecular_function| P:biological_process| C:cellular_component;EC=;ipr=IPR014848| coil (COIL)| PTHR12507 (PANTHER)| PTHR12507:SF3 (PANTHER)| seg (SEG);Note=retrograde golgi transport protein rgp1 homolog;	NSC_00069													0.51	0.44	0.4	0.48	0.5	0.42	-0.02	1
452569	NSC_scaffold_contig599	233036	233037		0.74	0.56	0.79	0.75	0.7	0.77	-0.04	1	insignificant			0.55	0.66	0.57	0.67	0.83	0.76	-0.16	0.04647	hypomethylated		+	CpG	ID=NSC_00102;Name=biotin carboxylase;Alias=19459;Length=553;GO=F:acetylCoA carboxylase activity| F:metal ion binding| P:metabolic process| F:ATP binding| F:biotin carboxylase activity;EC=EC:6.4.1.2| EC:6.3.4.14;ipr=IPR004549| IPR005479| IPR005481| IPR005482| IPR011054| IPR011761| IPR011764| IPR013815| IPR013816| IPR016185| PTHR18866 (PANTHER)| PTHR18866:SF55 (PANTHER)| seg (SEG)| SSF56059 (SUPERF…	NSC_00102	ko:K01961	670.6	752.2	5.9e-227	acetyl-CoA carboxylase biotin carboxylase subunit [EC:6.4.1.2 6.3.4.14]	path:map00061	accC; acetyl-CoA carboxylase, biotin carboxylase subunit [EC:6.4.1.2 6.3.4.14]	Fatty acid biosynthesis					0.7	0.69	0.58	0.67	0.68	0.77	-0.05	1
455679	NSC_scaffold_contig599	288843	288844		0.91	0.66	0.87	0.87	0.79	0.91	-0.04	1	insignificant			0.84	0.78	0.82	0.93	0.9	0.92	-0.1	0.005495	hypomethylated		+	CpG	ID=NSC_00125_T;	NSC_00125	ko:K02607	106.07	299.4	2e-89	origin recognition complex subunit 5	path:map04110	ORC5; origin recognition complex subunit 5	Cell cycle					0.83	0.85	0.75	0.89	0.9	0.89	-0.09	1
455679	NSC_scaffold_contig599	288843	288844		0.91	0.66	0.87	0.87	0.79	0.91	-0.04	1	insignificant			0.84	0.78	0.82	0.93	0.9	0.92	-0.1	0.005495	hypomethylated		+	CpG	ID=NSC_00126;Name=abc transporter c family member 5;Alias=19714;Length=1492;GO=F:sulfonylurea receptor activity| P:response to salt stress| C:planttype vacuole| C:vacuolar membrane| P:cellular potassium ion homeostasis| F:ATP binding| C:integral to membrane| P:transmembrane transport| F:ATPase activity;EC=EC:3.6.1.15;ipr=IPR001140| IPR003439| IPR003593| IPR011527| IPR017871| IPR017940| G3DSA:1.20…	NSC_00126	ko:K05665	1550.47	1360.7	0	ATP-binding cassette subfamily C (CFTR/MRP) member 1 [EC:7.6.2.3]	path:map01523	ABCC1; ATP-binding cassette, subfamily C (CFTR/MRP), member 1 [EC:7.6.2.3]	Antifolate resistance					0.83	0.85	0.75	0.89	0.9	0.89	-0.09	1
455712	NSC_scaffold_contig599	289401	289402		0.82	0.68	0.81	0.84	0.76	0.77	-0.02	1	insignificant			0.67	0.74	0.75	0.79	0.85	0.84	-0.11	0.02422	hypomethylated		+	CpG	ID=NSC_00126;Name=abc transporter c family member 5;Alias=19714;Length=1492;GO=F:sulfonylurea receptor activity| P:response to salt stress| C:planttype vacuole| C:vacuolar membrane| P:cellular potassium ion homeostasis| F:ATP binding| C:integral to membrane| P:transmembrane transport| F:ATPase activity;EC=EC:3.6.1.15;ipr=IPR001140| IPR003439| IPR003593| IPR011527| IPR017871| IPR017940| G3DSA:1.20…	NSC_00126	ko:K05665	1550.47	1360.7	0	ATP-binding cassette subfamily C (CFTR/MRP) member 1 [EC:7.6.2.3]	path:map01523	ABCC1; ATP-binding cassette, subfamily C (CFTR/MRP), member 1 [EC:7.6.2.3]	Antifolate resistance					0.77	0.82	0.76	0.88	0.76	0.9	-0.06	1
458862	NSC_scaffold_contig599	354556	354557		0.71	0.66	0.71	0.68	0.76	0.68	-0.01	1	insignificant			0.66	0.63	0.67	0.81	0.73	0.81	-0.13	0.01191	hypomethylated		+	CpG	ID=NSC_00154;Name=sulfotransferase;Alias=19974;Length=440;GO=F:sulfotransferase activity;EC=;ipr=IPR000863| G3DSA:3.40.50.300 (GENE3D)| PTHR10605 (PANTHER)| PTHR10605:SF3 (PANTHER)| seg (SEG)| SignalP-NN(euk) (SIGNALP)| tmhmm (TMHMM)| SSF52540 (SUPERFAMILY);Note=sulfotransferase;	NSC_00154	ko:K08104	418.7	80.4	5.3e-23	[heparan sulfate]-glucosamine 3-sulfotransferase 5 [EC:2.8.2.23]	path:map00534	HS3ST5; [heparan sulfate]-glucosamine 3-sulfotransferase 5 [EC:2.8.2.23]	Glycosaminoglycan biosynthesis - heparan sulfate / heparin					0.61	0.58	0.58	0.65	0.66	0.64	-0.06	1
459018	NSC_scaffold_contig599	356847	356848		0.25	0.35	0.28	0.34	0.31	0.26	-0.01	1	insignificant			0.23	0.08	0.07	0.31	0.33	0.32	-0.19	0.02035	hypomethylated		+	CpG	ID=NSC_00156;Name=protein;Alias=19804;Length=698;GO=P:DNA repair| P:photoperiodism| flowering| P:photomorphogenesis| F:identical protein binding| P:regulation of stomatal movement| P:entrainment of circadian clock| F:ubiquitinprotein ligase activity| C:ubiquitin ligase complex| P:shade avoidance| P:anthocyanin metabolic process| C:nucleus| F:zinc ion binding| P:protein ubiquitination;EC=EC:6.3.2.…	NSC_00156	ko:K10143	573.33	609.1	3.8e-183	E3 ubiquitin-protein ligase RFWD2 [EC:2.3.2.27]	path:map04115	RFWD2, COP1; E3 ubiquitin-protein ligase RFWD2 [EC:2.3.2.27]	p53 signaling pathway					0.12	0.29	0.23	0.3	0.24	0.28	-0.06	1
460707	NSC_scaffold_contig599	387242	387243		0.73	0.72	0.81	0.73	0.72	0.73	0.02	1	insignificant			0.65	0.7	0.65	0.78	0.8	0.81	-0.13	0.002223	hypomethylated		+	CpG	ID=NSC_00173;Name=unc-13-like protein;Alias=19679;Length=975;GO=F:protein binding;EC=;ipr=IPR000008| IPR008973| IPR013583| IPR018029| G3DSA:2.60.40.150 (GENE3D)| PTHR10024 (PANTHER)| seg (SEG)| tmhmm (TMHMM);Note=unc-13-like protein;	NSC_00173	ko:K15621	1113.23	69.7	6.7e-20	BAI1-associated protein 3	path:map05202	BAIAP3; BAI1-associated protein 3	Transcriptional misregulation in cancer					0.67	0.79	0.79	0.77	0.73	0.76	0	1
462018	NSC_scaffold_contig599	409461	409462		0.79	0.82	0.93	0.85	0.82	0.84	0.01	1	insignificant			0.78	0.78	0.81	0.92	0.88	0.87	-0.1	0.005187	hypomethylated		+	CpG	ID=NSC_00185;Name=protein;Alias=20106;Length=1862;GO=F:transmembrane transporter activity| F:substratespecific transmembrane transporter activity| C:integral to membrane| C:membrane| P:transmembrane transport| P:transport;EC=;ipr=IPR007196| IPR024557| PTHR13162 (PANTHER)| PTHR13162:SF8 (PANTHER)| seg (SEG);Note=protein;	NSC_00185	ko:K12604	210.03	1760.7	0	CCR4-NOT transcription complex subunit 1	path:map03018	CNOT1, NOT1; CCR4-NOT transcription complex subunit 1	RNA degradation					0.85	0.77	0.78	0.88	0.81	0.92	-0.07	1
462396	NSC_scaffold_contig599	418102	418103		0.53	0.68	0.59	0.62	0.55	0.56	0.02	1	insignificant			0.5	0.5	0.58	0.71	0.66	0.61	-0.13	0.03314	hypomethylated		+	CpG	ID=NSC_00186;Name=protein;Alias=20327;Length=265;GO=P:photosystem II repair| C:chloroplast thylakoid lumen| C:chloroplast thylakoid membrane;EC=;ipr=IPR007621| seg (SEG)| tmhmm (TMHMM);Note=protein;	NSC_00186													0.54	0.46	0.64	0.53	0.58	0.46	0.02	1
463328	NSC_scaffold_contig599	435187	435188		0.67	0.83	0.77	0.71	0.7	0.81	0.02	1	insignificant			0.62	0.67	0.66	0.81	0.82	0.72	-0.13	0.02166	hypomethylated		+	CpG	ID=NSC_00193;Name=protection of telomeres 1 protein;Alias=20375;Length=659;GO=P:telomere maintenance| F:DNA binding;EC=;ipr=IPR011564| IPR012340| IPR016027| PTHR14513 (PANTHER)| seg (SEG);Note=protection of telomeres 1 protein;	NSC_00193													0.84	0.67	0.78	0.8	0.74	0.81	-0.02	1
464538	NSC_scaffold_contig599	461707	461708		0.61	0.57	0.65	0.7	0.65	0.58	-0.03	1	insignificant			0.61	0.54	0.58	0.77	0.77	0.71	-0.17	0.003715	hypomethylated		+	CpG	ID=NSC_00206_T;	NSC_00206	ko:K01365	440.43	340.6	3.9e-102	cathepsin L [EC:3.4.22.15]	path:map04140	CTSL; cathepsin L [EC:3.4.22.15]	Autophagy - animal					0.57	0.54	0.54	0.74	0.56	0.65	-0.1	1
464515	NSC_scaffold_contig599	460989	460990		0.78	0.79	0.68	0.89	0.78	0.81	-0.08	1	insignificant			0.69	0.77	0.67	0.89	0.91	0.78	-0.15	0.03913	hypomethylated		+	CpG	ID=NSC_00206;Name=cysteine protease 1 precursor;Alias=20094;Length=511;GO=C:vacuole| F:protein binding| C:cytosol| P:response to salt stress| F:cysteinetype endopeptidase activity| P:proteolysis;EC=;ipr=IPR000118| IPR000169| IPR000668| IPR013128| IPR013201| G3DSA:3.90.70.10 (GENE3D)| PTHR12411:SF44 (PANTHER)| seg (SEG)| SSF54001 (SUPERFAMILY)| SSF57277 (SUPERFAMILY);Note=cysteine protease 1 precu…	NSC_00206	ko:K01365	440.43	340.6	3.9e-102	cathepsin L [EC:3.4.22.15]	path:map04140	CTSL; cathepsin L [EC:3.4.22.15]	Autophagy - animal					0.67	0.88	0.57	0.77	0.69	0.7	-0.02	1
465196	NSC_scaffold_contig599	473271	473272		0.76	0.69	0.73	0.74	0.79	0.71	-0.02	1	insignificant			0.73	0.67	0.62	0.83	0.93	0.81	-0.18	0.02004	hypomethylated		+	CpG	ID=NSC_00213;Name=protein;Alias=20301;Length=439;GO=P:circadian rhythm| C:plastid;EC=;ipr=IPR025638;Note=protein;	NSC_00213													0.76	0.71	0.71	0.83	0.81	0.68	-0.05	1
470966	NSC_scaffold_contig599	586436	586437		0.24	0.22	0.14	0.15	0.19	0.34	-0.03	1	insignificant			0.1	0.1	0.14	0.23	0.29	0.2	-0.13	0.01344	hypomethylated		+	CpG	ID=NSC_00262;Name=choline kinase;Alias=21033;Length=443;GO=F:phosphotransferase activity| alcohol group as acceptor| F:transferase activity| transferring phosphoruscontaining groups| F:choline kinase activity| F:transferase activity| P:CDPcholine pathway| F:kinase activity| P:phosphorylation;EC=;ipr=IPR002573| IPR011009| G3DSA:3.90.1200.10 (GENE3D)| PTHR22603 (PANTHER)| PTHR22603:SF8 (PANTHER)| s…	NSC_00262	ko:K00894	312.53	196.6	2.7e-58	ethanolamine kinase [EC:2.7.1.82]	path:map00564	ETNK, EKI; ethanolamine kinase [EC:2.7.1.82]	Glycerophospholipid metabolism					0.14	0.15	0.09	0.24	0.11	0.26	-0.08	1
476111	NSC_scaffold_contig599	678868	678869		0.87	0.82	0.88	0.87	0.95	0.96	-0.07	1	insignificant			0.73	0.73	0.78	0.87	0.94	0.83	-0.13	0.0218	hypomethylated		+	CpG	ID=NSC_00304;Name=fidgetin-like protein 1-like;Alias=20991;Length=697;GO=F:ATP binding| F:ATPase activity| coupled;EC=;ipr=IPR003593| IPR003959| IPR003960| coil (COIL)| G3DSA:1.10.8.60 (GENE3D)| G3DSA:3.40.50.300 (GENE3D)| PTHR23074 (PANTHER)| PTHR23074:SF17 (PANTHER)| seg (SEG)| SSF52540 (SUPERFAMILY);Note=fidgetin-like protein 1-like;	NSC_00304	ko:K12196	380.6	295.1	4e-88	vacuolar protein-sorting-associated protein 4	path:map04144	VPS4; vacuolar protein-sorting-associated protein 4	Endocytosis					0.85	0.83	0.8	0.92	0.88	0.9	-0.07	1
480603	NSC_scaffold_contig599	765288	765289		0.78	0.7	0.83	0.74	0.83	0.88	-0.05	1	insignificant			0.68	0.68	0.78	0.86	0.85	0.79	-0.12	0.03304	hypomethylated		+	CpG	ID=NSC_00342;Name=ribosomal rna methyltransferase 1;Alias=21549;Length=295;GO=F:nucleic acid binding| P:RNA methylation| F:methyltransferase activity;EC=EC:2.1.1.0;ipr=IPR002877| IPR015507| G3DSA:3.40.50.150 (GENE3D)| seg (SEG)| SSF53335 (SUPERFAMILY);Note=ribosomal rna methyltransferase 1;	NSC_00342	ko:K19376	2226.63	21.2	1.1e-05	Paramyxoviridae RNA-directed RNA polymerase L	path:map05162	L; Paramyxoviridae RNA-directed RNA polymerase L	Measles					0.82	0.76	0.82	0.78	0.82	0.81	0	1
481686	NSC_scaffold_contig599	781865	781866		0.14	0.08	0.23	0.12	0.13	0.15	0.01	1	insignificant			0.1	0.15	0.1	0.27	0.16	0.29	-0.13	0.04504	hypomethylated		+	CpG	ID=NSC_00351;Name=protein;Alias=21645;Length=1194;GO=P:pollen germination| P:pollen development| F:nucleic acid binding| C:plasmodesma| C:chloroplast| C:nucleus| C:cytosol| P:ovule development| F:protein binding;EC=;ipr=IPR004871| IPR015943| IPR017986| PTHR10644 (PANTHER)| PTHR10644:SF1 (PANTHER)| PF10433 (PFAM)| seg (SEG)| SSF101908 (SUPERFAMILY);Note=protein;	NSC_00351	ko:K12830	513.57	1503.8	0	splicing factor 3B subunit 3	path:map03040	SF3B3, SAP130, RSE1; splicing factor 3B subunit 3	Spliceosome					0.2	0.12	0.18	0.1	0.23	0.15	0.01	1
481688	NSC_scaffold_contig599	781868	781869		0.36	0.2	0.41	0.33	0.37	0.35	-0.02	1	insignificant			0.19	0.31	0.28	0.45	0.42	0.4	-0.16	0.01717	hypomethylated		+	CpG	ID=NSC_00351;Name=protein;Alias=21645;Length=1194;GO=P:pollen germination| P:pollen development| F:nucleic acid binding| C:plasmodesma| C:chloroplast| C:nucleus| C:cytosol| P:ovule development| F:protein binding;EC=;ipr=IPR004871| IPR015943| IPR017986| PTHR10644 (PANTHER)| PTHR10644:SF1 (PANTHER)| PF10433 (PFAM)| seg (SEG)| SSF101908 (SUPERFAMILY);Note=protein;	NSC_00351	ko:K12830	513.57	1503.8	0	splicing factor 3B subunit 3	path:map03040	SF3B3, SAP130, RSE1; splicing factor 3B subunit 3	Spliceosome					0.37	0.28	0.27	0.28	0.38	0.28	-0.01	1
481711	NSC_scaffold_contig599	782435	782436		0.79	0.82	0.78	0.79	0.85	0.83	-0.03	1	insignificant			0.64	0.73	0.73	0.8	0.91	0.82	-0.14	0.03355	hypomethylated		+	CpG	ID=NSC_00351;Name=protein;Alias=21645;Length=1194;GO=P:pollen germination| P:pollen development| F:nucleic acid binding| C:plasmodesma| C:chloroplast| C:nucleus| C:cytosol| P:ovule development| F:protein binding;EC=;ipr=IPR004871| IPR015943| IPR017986| PTHR10644 (PANTHER)| PTHR10644:SF1 (PANTHER)| PF10433 (PFAM)| seg (SEG)| SSF101908 (SUPERFAMILY);Note=protein;	NSC_00351	ko:K12830	513.57	1503.8	0	splicing factor 3B subunit 3	path:map03040	SF3B3, SAP130, RSE1; splicing factor 3B subunit 3	Spliceosome					0.92	0.87	0.74	0.86	0.86	0.82	0	1
482774	NSC_scaffold_contig599	799946	799947		0.78	0.69	0.78	0.7	0.81	0.78	-0.01	1	insignificant			0.64	0.72	0.6	0.76	0.78	0.79	-0.12	0.02798	hypomethylated		+	CpG	ID=NSC_00359_T;	NSC_00359	ko:K15783	557.17	80.6	4e-23	ectoine hydrolase [EC:3.5.4.44]	path:map00260	doeA; ectoine hydrolase [EC:3.5.4.44]	Glycine, serine and threonine metabolism					0.84	0.77	0.75	0.92	0.78	0.62	0.02	1
482774	NSC_scaffold_contig599	799946	799947		0.78	0.69	0.78	0.7	0.81	0.78	-0.01	1	insignificant			0.64	0.72	0.6	0.76	0.78	0.79	-0.12	0.02798	hypomethylated		+	CpG	ID=NSC_00361_P;	NSC_00361													0.84	0.77	0.75	0.92	0.78	0.62	0.02	1
483682	NSC_scaffold_contig599	811869	811870		0.79	0.73	0.79	0.8	0.75	0.82	-0.02	1	insignificant			0.66	0.72	0.77	0.81	0.85	0.83	-0.12	0.02807	hypomethylated		+	CpG	ID=NSC_00365_T;	NSC_00365	ko:K14309	98.73	384.6	4.1e-115	nuclear pore complex protein Nup93	path:map03013	NUP93, NIC96; nuclear pore complex protein Nup93	RNA transport					0.73	0.69	0.68	0.72	0.69	0.79	-0.03	1
484146	NSC_scaffold_contig599	821005	821006		0.68	0.61	0.67	0.67	0.54	0.68	0.03	1	insignificant			0.52	0.58	0.53	0.72	0.65	0.61	-0.12	0.03786	hypomethylated		+	CpG	ID=NSC_00370_T;	NSC_00370													0.48	0.54	0.62	0.49	0.6	0.59	-0.02	1
484146	NSC_scaffold_contig599	821005	821006		0.68	0.61	0.67	0.67	0.54	0.68	0.03	1	insignificant			0.52	0.58	0.53	0.72	0.65	0.61	-0.12	0.03786	hypomethylated		+	CpG	ID=NSC_00371;Name=ubx domain-containing protein 6;Alias=22400;Length=387;GO=F:protein binding;EC=;ipr=IPR001012| IPR006567| IPR018997| G3DSA:3.10.20.90 (GENE3D)| PTHR23153 (PANTHER)| PTHR23153:SF14 (PANTHER)| seg (SEG)| SSF143503 (SUPERFAMILY)| SSF54236 (SUPERFAMILY);Note=ubx domain-containing protein 6;	NSC_00371	ko:K14011	170.4	179.2	5.4e-53	UBX domain-containing protein 6	path:map04141	UBXN6, UBXD1; UBX domain-containing protein 6	Protein processing in endoplasmic reticulum					0.48	0.54	0.62	0.49	0.6	0.59	-0.02	1
484874	NSC_scaffold_contig599	831816	831817		0.77	0.78	0.7	0.67	0.77	0.76	0.02	1	insignificant			0.5	0.55	0.71	0.85	0.83	0.75	-0.22	0.03293	hypomethylated		+	CpG	ID=NSC_00376;Name=gdp-mannose golgi apparatus;Alias=22059;Length=350;GO=C:membrane;EC=;ipr=IPR004853| PTHR11132 (PANTHER)| seg (SEG)| tmhmm (TMHMM)| SSF103481 (SUPERFAMILY);Note=gdp-mannose golgi apparatus;	NSC_00376													0.81	0.64	0.66	0.76	0.74	0.77	-0.05	1
484875	NSC_scaffold_contig599	831845	831846		0.82	0.66	0.77	0.79	0.85	0.74	-0.04	1	insignificant			0.65	0.57	0.74	0.85	0.9	0.78	-0.19	0.02989	hypomethylated		+	CpG	ID=NSC_00376;Name=gdp-mannose golgi apparatus;Alias=22059;Length=350;GO=C:membrane;EC=;ipr=IPR004853| PTHR11132 (PANTHER)| seg (SEG)| tmhmm (TMHMM)| SSF103481 (SUPERFAMILY);Note=gdp-mannose golgi apparatus;	NSC_00376													0.83	0.89	0.75	0.9	0.79	0.85	-0.03	1
486876	NSC_scaffold_contig599	874131	874132		0.37	0.44	0.56	0.48	0.45	0.33	0.03	1	insignificant			0.44	0.41	0.38	0.55	0.5	0.55	-0.12	0.006789	hypomethylated		+	CpG	ID=NSC_00398;Name=abc transporter;Alias=21965;Length=815;GO=F:ATP binding| F:ATPase activity| P:transport| C:membrane;EC=;ipr=IPR003439| IPR003593| IPR010509| IPR017871| G3DSA:3.40.50.300 (GENE3D)| PTHR11384 (PANTHER)| PTHR11384:SF3 (PANTHER)| seg (SEG)| tmhmm (TMHMM)| SSF52540 (SUPERFAMILY);Note=abc transporter;	NSC_00398	ko:K05678	496.6	321.6	3.5e-96	ATP-binding cassette subfamily D (ALD) member 4	path:map02010	ABCD4, PXMP1L; ATP-binding cassette, subfamily D (ALD), member 4	ABC transporters					0.43	0.38	0.44	0.45	0.38	0.57	-0.05	1
489531	NSC_scaffold_contig599	925718	925719		0.32	0.44	0.37	0.37	0.45	0.46	-0.05	1	insignificant			0.35	0.32	0.38	0.46	0.49	0.42	-0.11	0.01436	hypomethylated		+	CpG	ID=NSC_00427;Name=protein;Alias=22537;Length=524;GO=P:protein folding| P:protein transport;EC=;ipr=IPR001179| IPR005215| IPR008880| IPR008881| coil (COIL)| SSF54534 (SUPERFAMILY);Note=protein;	NSC_00427	ko:K14577	-	11.6	0.027	aliphatic (R)-hydroxynitrile lyase [EC:4.1.2.46]	path:map00460	E4.1.2.46; aliphatic (R)-hydroxynitrile lyase [EC:4.1.2.46]	Cyanoamino acid metabolism					0.44	0.3	0.49	0.42	0.43	0.46	-0.03	1
489901	NSC_scaffold_contig599	938414	938415		0.66	0.7	0.75	0.75	0.82	0.78	-0.08	1	insignificant			0.68	0.66	0.69	0.82	0.86	0.74	-0.13	0.02525	hypomethylated		+	CpG	ID=NSC_00430_T;	NSC_00430	ko:K17686	750.2	778.5	3.1e-234	P-type Cu+ transporter [EC:7.2.2.8]	path:map01524	copA, ctpA, ATP7; P-type Cu+ transporter [EC:7.2.2.8]	Platinum drug resistance					0.86	0.7	0.74	0.76	0.71	0.73	0.03	1
489901	NSC_scaffold_contig599	938414	938415		0.66	0.7	0.75	0.75	0.82	0.78	-0.08	1	insignificant			0.68	0.66	0.69	0.82	0.86	0.74	-0.13	0.02525	hypomethylated		+	CpG	ID=NSC_00431;Name=cytochrome c biogenesis protein transmembrane region;Alias=22899;Length=244;GO=P:cytochrome complex assembly| C:membrane| C:plastid| P:oxidation reduction;EC=;ipr=IPR003834| seg (SEG)| SignalP-NN(euk) (SIGNALP)| tmhmm (TMHMM);Note=cytochrome c biogenesis protein transmembrane region;	NSC_00431	ko:K14602	-	18	0.00041	2'-carboxy-2 3-dihydroxybiphenyl 1 2-dioxygenase large subunit	path:map00624	flnD1; 2'-carboxy-2,3-dihydroxybiphenyl 1,2-dioxygenase large subunit	Polycyclic aromatic hydrocarbon degradation					0.86	0.7	0.74	0.76	0.71	0.73	0.03	1
490902	NSC_scaffold_contig599	954666	954667		0.27	0.25	0.31	0.22	0.21	0.31	0.03	1	insignificant			0.2	0.12	0.2	0.34	0.35	0.28	-0.15	0.01463	hypomethylated		+	CpG	ID=NSC_00438;Name=protein;Alias=22703;Length=1253;GO=F:binding| P:multicellular organismal development| ;EC=;ipr=IPR011989| IPR013932| IPR016024| PTHR12696 (PANTHER)| seg (SEG);Note=protein;	NSC_00438	ko:K20403	84.97	28.9	1.3e-07	TELO2-interacting protein 1	path:map04150	TTI1; TELO2-interacting protein 1	mTOR signaling pathway					0.27	0.29	0.17	0.15	0.28	0.3	0	1
494404	NSC_scaffold_contig599	1020784	1020785		0.84	0.67	0.85	0.91	0.89	0.82	-0.09	1	insignificant			0.73	0.77	0.81	0.93	0.93	0.86	-0.14	0.01247	hypomethylated		+	CpG	ID=NSC_00470;Name=neutral alkaline nonlysosomal ceramidase family protein;Alias=23009;Length=1421;GO=F:microtubule motor activity| F:ATP binding| P:microtubulebased movement;EC=;ipr=IPR001752| IPR006823| coil (COIL)| seg (SEG)| SSF52540 (SUPERFAMILY);Note=neutral alkaline nonlysosomal ceramidase family protein;	NSC_00470	ko:K12349	90.37	943.6	2.2e-284	neutral ceramidase [EC:3.5.1.23]	path:map00600	ASAH2; neutral ceramidase [EC:3.5.1.23]	Sphingolipid metabolism					0.88	0.88	0.86	0.93	0.89	0.85	-0.02	1
494412	NSC_scaffold_contig599	1020951	1020952		0.79	0.73	0.68	0.82	0.73	0.72	-0.03	1	insignificant			0.68	0.67	0.68	0.86	0.81	0.76	-0.13	0.01354	hypomethylated		+	CpG	ID=NSC_00470;Name=neutral alkaline nonlysosomal ceramidase family protein;Alias=23009;Length=1421;GO=F:microtubule motor activity| F:ATP binding| P:microtubulebased movement;EC=;ipr=IPR001752| IPR006823| coil (COIL)| seg (SEG)| SSF52540 (SUPERFAMILY);Note=neutral alkaline nonlysosomal ceramidase family protein;	NSC_00470	ko:K12349	90.37	943.6	2.2e-284	neutral ceramidase [EC:3.5.1.23]	path:map00600	ASAH2; neutral ceramidase [EC:3.5.1.23]	Sphingolipid metabolism					0.77	0.76	0.75	0.73	0.61	0.67	0.09	1
494404	NSC_scaffold_contig599	1020784	1020785		0.84	0.67	0.85	0.91	0.89	0.82	-0.09	1	insignificant			0.73	0.77	0.81	0.93	0.93	0.86	-0.14	0.01247	hypomethylated		+	CpG	ID=NSC_00471;Name=mannose-6-phosphate isomerase;Alias=23256;Length=388;GO=P:Lascorbic acid biosynthetic process| F:mannose6phosphate isomerase activity| P:carbohydrate metabolic process| F:zinc ion binding;EC=EC:5.3.1.8;ipr=IPR001250| IPR011051| IPR014710| IPR016305| IPR018050| G3DSA:1.10.441.10 (GENE3D);Note=mannose-6-phosphate isomerase;	NSC_00471	ko:K01809	33.93	336.8	7.4e-101	mannose-6-phosphate isomerase [EC:5.3.1.8]	path:map00051	manA, MPI; mannose-6-phosphate isomerase [EC:5.3.1.8]	Fructose and mannose metabolism					0.88	0.88	0.86	0.93	0.89	0.85	-0.02	1
494412	NSC_scaffold_contig599	1020951	1020952		0.79	0.73	0.68	0.82	0.73	0.72	-0.03	1	insignificant			0.68	0.67	0.68	0.86	0.81	0.76	-0.13	0.01354	hypomethylated		+	CpG	ID=NSC_00471;Name=mannose-6-phosphate isomerase;Alias=23256;Length=388;GO=P:Lascorbic acid biosynthetic process| F:mannose6phosphate isomerase activity| P:carbohydrate metabolic process| F:zinc ion binding;EC=EC:5.3.1.8;ipr=IPR001250| IPR011051| IPR014710| IPR016305| IPR018050| G3DSA:1.10.441.10 (GENE3D);Note=mannose-6-phosphate isomerase;	NSC_00471	ko:K01809	33.93	336.8	7.4e-101	mannose-6-phosphate isomerase [EC:5.3.1.8]	path:map00051	manA, MPI; mannose-6-phosphate isomerase [EC:5.3.1.8]	Fructose and mannose metabolism					0.77	0.76	0.75	0.73	0.61	0.67	0.09	1
496426	NSC_scaffold_contig599	1057886	1057887		0.37	0.41	0.45	0.41	0.44	0.31	0.02	1	insignificant			0.3	0.3	0.33	0.46	0.45	0.44	-0.14	0.0003504	hypomethylated		+	CpG	ID=NSC_00482;Name=protein;Alias=23248;Length=475;GO=C:chloroplast;EC=;ipr=IPR001763| coil (COIL)| seg (SEG);Note=protein;	NSC_00482	ko:K01011	166.73	19.2	0.00036	thiosulfate/3-mercaptopyruvate sulfurtransferase [EC:2.8.1.1 2.8.1.2]	path:map00270	TST, MPST, sseA; thiosulfate/3-mercaptopyruvate sulfurtransferase [EC:2.8.1.1 2.8.1.2]	Cysteine and methionine metabolism					0.32	0.4	0.35	0.32	0.36	0.39	0	1
497764	NSC_scaffold_contig599	1086379	1086380		0.65	0.41	0.58	0.53	0.58	0.61	-0.03	1	insignificant			0.45	0.51	0.51	0.64	0.63	0.55	-0.12	0.03246	hypomethylated		+	CpG	ID=NSC_00497;Name=poly polymerase-like;Alias=23599;Length=565;GO=P:RNA polyadenylation| F:protein binding| C:nucleus| F:RNA binding| F:polynucleotide adenylyltransferase activity;EC=EC:2.7.7.0;ipr=IPR002934| IPR007010| IPR007012| IPR011068| IPR014492| G3DSA:1.10.1410.10 (GENE3D)| PTHR10682 (PANTHER)| PTHR10682:SF5 (PANTHER)| seg (SEG)| SSF81301 (SUPERFAMILY)| SSF81631 (SUPERFAMILY);Note=poly poly…	NSC_00497	ko:K14376	71.57	617.3	7.7e-186	poly(A) polymerase [EC:2.7.7.19]	path:map03015	PAP; poly(A) polymerase [EC:2.7.7.19]	mRNA surveillance pathway					0.62	0.62	0.5	0.54	0.65	0.67	-0.04	1
498520	NSC_scaffold_contig599	1102098	1102099		0.94	0.84	0.9	0.88	0.85	0.86	0.03	1	insignificant			0.75	0.75	0.86	0.96	0.96	0.89	-0.15	0.02439	hypomethylated		+	CpG	ID=NSC_00503;Name=26s proteasome subunit 4;Alias=23575;Length=439;GO=P:response to misfolded protein| P:meristem growth| P:proteasomal ubiquitindependent protein catabolic process| F:microtubulesevering ATPase activity| P:maintenance of root meristem identity| | P:root cap development| P:proteasome core complex assembly| C:cytosol| P:leaf morphogenesis| P:meristem structural organization| P:femal…	NSC_00503	ko:K03062	537.27	793.9	1.7e-239	26S proteasome regulatory subunit T2	path:map03050	PSMC1, RPT2; 26S proteasome regulatory subunit T2	Proteasome					0.87	0.8	0.74	0.96	0.93	0.83	-0.11	0.1212
499618	NSC_scaffold_contig599	1126574	1126575		0.95	0.78	0.92	0.86	0.96	0.68	0.05	1	insignificant			0.68	0.78	0.82	0.87	0.93	0.88	-0.13	0.04471	hypomethylated		+	CpG	ID=NSC_00516;Name=set domain-containing protein;Alias=23442;Length=495;GO=P:cellular metabolic process| F:protein binding;EC=;ipr=IPR001214| IPR015353| G3DSA:3.90.1410.10 (GENE3D)| PTHR13271 (PANTHER)| SignalP-NN(euk) (SIGNALP)| tmhmm (TMHMM)| SSF82199 (SUPERFAMILY);Note=set domain-containing protein;	NSC_00516													0.89	0.85	0.79	0.93	0.89	0.83	-0.04	1
501183	NSC_scaffold_contig599	1160990	1160991		0.41	0.49	0.46	0.38	0.49	0.44	0.02	1	insignificant			0.37	0.38	0.37	0.54	0.49	0.41	-0.11	0.04061	hypomethylated		+	CpG	ID=NSC_00530;Name=protein;Alias=23609;Length=383;GO=C:mitochondrion| F:DNA binding;EC=;ipr=IPR003690| PTHR13068 (PANTHER)| PTHR13068:SF3 (PANTHER);Note=protein;	NSC_00530													0.41	0.38	0.44	0.42	0.37	0.45	0	1
508063	NSC_scaffold_contig599	1292145	1292146		0.65	0.82	0.71	0.62	0.57	0.71	0.09	1	insignificant			0.74	0.67	0.76	0.81	0.83	0.84	-0.1	0.02383	hypomethylated		+	CpG	ID=NSC_00591;Name=protein;Alias=24493;Length=508;GO=F:metal ion binding| F:zinc ion binding| F:chlorophyllase activity| P:chlorophyll catabolic process;EC=;ipr=IPR006502| coil (COIL)| seg (SEG);Note=protein;	NSC_00591	ko:K12848	59.9	13	0.031	U4/U6.U5 tri-snRNP component SNU23	path:map03040	SNU23; U4/U6.U5 tri-snRNP component SNU23	Spliceosome					0.63	0.66	0.87	0.67	0.62	0.77	0.03	1
508065	NSC_scaffold_contig599	1292163	1292164		0.79	0.72	0.76	0.76	0.92	0.62	-0.01	1	insignificant			0.74	0.74	0.57	0.82	0.91	0.9	-0.2	0.03743	hypomethylated		+	CpG	ID=NSC_00591;Name=protein;Alias=24493;Length=508;GO=F:metal ion binding| F:zinc ion binding| F:chlorophyllase activity| P:chlorophyll catabolic process;EC=;ipr=IPR006502| coil (COIL)| seg (SEG);Note=protein;	NSC_00591	ko:K12848	59.9	13	0.031	U4/U6.U5 tri-snRNP component SNU23	path:map03040	SNU23; U4/U6.U5 tri-snRNP component SNU23	Spliceosome					0.81	0.82	0.85	0.75	0.87	0.78	0.03	1
508063	NSC_scaffold_contig599	1292145	1292146		0.65	0.82	0.71	0.62	0.57	0.71	0.09	1	insignificant			0.74	0.67	0.76	0.81	0.83	0.84	-0.1	0.02383	hypomethylated		+	CpG	ID=NSC_00592_P;	NSC_00592	ko:K00109	455	354.6	2.6e-106	2-hydroxyglutarate dehydrogenase [EC:1.1.99.2]	path:map00650	L2HGDH; 2-hydroxyglutarate dehydrogenase [EC:1.1.99.2]	Butanoate metabolism					0.63	0.66	0.87	0.67	0.62	0.77	0.03	1
508065	NSC_scaffold_contig599	1292163	1292164		0.79	0.72	0.76	0.76	0.92	0.62	-0.01	1	insignificant			0.74	0.74	0.57	0.82	0.91	0.9	-0.2	0.03743	hypomethylated		+	CpG	ID=NSC_00592_P;	NSC_00592	ko:K00109	455	354.6	2.6e-106	2-hydroxyglutarate dehydrogenase [EC:1.1.99.2]	path:map00650	L2HGDH; 2-hydroxyglutarate dehydrogenase [EC:1.1.99.2]	Butanoate metabolism					0.81	0.82	0.85	0.75	0.87	0.78	0.03	1
508520	NSC_scaffold_contig599	1301864	1301865		0.87	0.84	0.85	0.82	0.76	0.81	0.06	1	insignificant			0.8	0.74	0.76	0.88	0.94	0.9	-0.14	0.006241	hypomethylated		+	CpG	ID=NSC_00598;Name=arrestin domain-containing protein 3-like;Alias=24483;Length=390;GO=P:signal transduction;EC=;ipr=IPR011021| IPR011022| IPR014756| PTHR11188 (PANTHER)| PTHR11188:SF17 (PANTHER)| seg (SEG);Note=arrestin domain-containing protein 3-like;	NSC_00598	ko:K20910	139.53	58.2	2.8e-16	thioredoxin-interacting protein	path:map04621	TXNIP; thioredoxin-interacting protein	NOD-like receptor signaling pathway					0.84	0.86	0.75	0.86	0.9	0.98	-0.09	1
510300	NSC_scaffold_contig599	1335677	1335678		0.82	0.81	0.88	0.8	0.83	0.9	-0.01	1	insignificant			0.79	0.77	0.86	0.93	0.87	0.92	-0.1	0.03339	hypomethylated		+	CpG	ID=NSC_00609;Name=chromodomain helicase dna binding protein 5;Alias=24339;Length=1967;GO=C:protein complex| C:intracellular nonmembranebounded organelle| C:intracellular organelle part| C:cytoplasm| C:nucleus| F:DNA binding| F:ATP binding| F:helicase activity| F:zinc ion binding;EC=;ipr=IPR000313| IPR000330| IPR000953| IPR001650| IPR011124| IPR014001| IPR016197| coil (COIL)| G3DSA:2.30.30.160 (GE…	NSC_00609	ko:K11643	918.43	369.5	1.4e-110	chromodomain-helicase-DNA-binding protein 4 [EC:3.6.4.12]	path:map05165	CHD4, MI2B; chromodomain-helicase-DNA-binding protein 4 [EC:3.6.4.12]	Human papillomavirus infection					0.91	0.85	0.81	0.93	0.89	0.92	-0.05	1
510556	NSC_scaffold_contig599	1341087	1341088		0.66	0.8	0.79	0.72	0.65	0.72	0.05	1	insignificant			0.7	0.67	0.71	0.92	0.8	0.77	-0.14	0.04648	hypomethylated		+	CpG	ID=NSC_00609;Name=chromodomain helicase dna binding protein 5;Alias=24339;Length=1967;GO=C:protein complex| C:intracellular nonmembranebounded organelle| C:intracellular organelle part| C:cytoplasm| C:nucleus| F:DNA binding| F:ATP binding| F:helicase activity| F:zinc ion binding;EC=;ipr=IPR000313| IPR000330| IPR000953| IPR001650| IPR011124| IPR014001| IPR016197| coil (COIL)| G3DSA:2.30.30.160 (GE…	NSC_00609	ko:K11643	918.43	369.5	1.4e-110	chromodomain-helicase-DNA-binding protein 4 [EC:3.6.4.12]	path:map05165	CHD4, MI2B; chromodomain-helicase-DNA-binding protein 4 [EC:3.6.4.12]	Human papillomavirus infection					0.79	0.82	0.79	0.79	0.7	0.78	0.04	1
511023	NSC_scaffold_contig599	1349975	1349976		0.63	0.35	0.61	0.58	0.53	0.54	-0.02	1	insignificant			0.5	0.47	0.51	0.61	0.56	0.62	-0.1	0.0139	hypomethylated		+	CpG	ID=NSC_00613;Name=---NA---;Alias=24403;Length=388;GO=;EC=;ipr=coil (COIL)| seg (SEG)| SignalP-NN(euk) (SIGNALP)| tmhmm (TMHMM);Note=---NA---;	NSC_00613	ko:K13131	468.9	7.6	0.44	ATP-dependent RNA helicase DDX20 [EC:3.6.4.13]	path:map03013	DDX20, GEMIN3; ATP-dependent RNA helicase DDX20 [EC:3.6.4.13]	RNA transport					0.58	0.38	0.5	0.64	0.53	0.64	-0.12	0.1536
511602	NSC_scaffold_contig599	1359609	1359610		0.48	0.29	0.42	0.44	0.41	0.38	-0.01	1	insignificant			0.37	0.39	0.32	0.51	0.47	0.51	-0.14	0.003977	hypomethylated		+	CpG	ID=NSC_00617;Name=alpha- -mannosidase;Alias=24681;Length=789;GO=F:catalytic activity;EC=;ipr=IPR005887| IPR008928| IPR012939;Note=alpha- -mannosidase;	NSC_00617													0.55	0.49	0.38	0.36	0.39	0.43	0.08	1
511602	NSC_scaffold_contig599	1359609	1359610		0.48	0.29	0.42	0.44	0.41	0.38	-0.01	1	insignificant			0.37	0.39	0.32	0.51	0.47	0.51	-0.14	0.003977	hypomethylated		+	CpG	ID=NSC_00618_P;	NSC_00618	ko:K01091	110.87	18.8	0.00063	phosphoglycolate phosphatase [EC:3.1.3.18]	path:map00630	gph; phosphoglycolate phosphatase [EC:3.1.3.18]	Glyoxylate and dicarboxylate metabolism					0.55	0.49	0.38	0.36	0.39	0.43	0.08	1
515697	NSC_scaffold_contig599	1434255	1434256		0.46	0.6	0.44	0.56	0.47	0.6	-0.04	1	insignificant			0.43	0.5	0.4	0.55	0.56	0.55	-0.11	0.01668	hypomethylated		+	CpG	ID=NSC_00652;Name=cytosine-5 dna methyltransferase;Alias=24903;Length=1547;GO=P:postembryonic development| P:reproductive structure development| F:DNA binding| F:DNA (cytosine5)methyltransferase activity| C:nucleus| P:C5 methylation of cytosine;EC=;ipr=IPR001525| IPR017198| IPR018117| IPR022702| G3DSA:3.40.50.150 (GENE3D)| G3DSA:3.90.120.10 (GENE3D)| PTHR10629:SF10 (PANTHER)| seg (SEG)| SSF53335 …	NSC_00652	ko:K00558	137.83	290.5	4.8e-87	DNA (cytosine-5)-methyltransferase 1 [EC:2.1.1.37]	path:map00270	DNMT1, dcm; DNA (cytosine-5)-methyltransferase 1 [EC:2.1.1.37]	Cysteine and methionine metabolism					0.51	0.51	0.5	0.57	0.5	0.45	0	1
519738	NSC_scaffold_contig599	1511459	1511460		0.75	0.83	0.88	0.83	0.9	0.83	-0.04	1	insignificant			0.78	0.74	0.73	0.84	0.88	0.83	-0.1	0.00622	hypomethylated		+	CpG	ID=NSC_00683;Name=centromere microtubule binding protein;Alias=25330;Length=483;GO=F:pseudouridine synthase activity| C:nucleolus| C:plasmodesma| F:RNA binding| P:pseudouridine synthesis| C:cytosol| P:RNA processing;EC=EC:5.4.99.12;ipr=IPR002478| IPR002501| IPR004521| IPR004802| IPR012960| IPR015947| IPR020103| coil (COIL)| G3DSA:2.30.130.10 (GENE3D)| seg (SEG);Note=centromere microtubule binding…	NSC_00683	ko:K11131	312.07	812.3	4.9e-245	H/ACA ribonucleoprotein complex subunit 4 [EC:5.4.99.-]	path:map03008	DKC1, NOLA4, CBF5; H/ACA ribonucleoprotein complex subunit 4 [EC:5.4.99.-]	Ribosome biogenesis in eukaryotes					0.85	0.86	0.76	0.86	0.81	0.91	-0.03	1
520984	NSC_scaffold_contig599	1532816	1532817		0.28	0.24	0.2	0.29	0.32	0.29	-0.06	1	insignificant			0.17	0.17	0.26	0.38	0.31	0.29	-0.13	0.04089	hypomethylated		+	CpG	ID=NSC_00694;Name=tudor domain-containing protein;Alias=25189;Length=950;GO=C:cytosol| C:cell wall| P:protein secretion| P:seed germination| C:plasmodesma| P:gibberellin biosynthetic process| C:nuclear envelope| C:chloroplast| P:response to cadmium ion| P:response to stress| C:endoplasmic reticulum| F:nucleic acid binding| C:RNAinduced silencing complex| P:gene silencing by RNA;EC=;ipr=IPR002999|…	NSC_00694	ko:K15979	133.53	840.6	4.3e-253	staphylococcal nuclease domain-containing protein 1	path:map05203	SND1; staphylococcal nuclease domain-containing protein 1	Viral carcinogenesis					0.19	0.24	0.11	0.14	0.29	0.35	-0.08	1
701429	NSC_scaffold_contig596-571c	234137	234138		0.69	0.75	0.71	0.6	0.66	0.73	0.05	1	insignificant			0.54	0.62	0.56	0.7	0.69	0.67	-0.12	0.009125	hypomethylated		+	CpG	ID=NSC_00798;Name=ubiquitin carboxyl-terminal hydrolase 12-like;Alias=63674;Length=1192;GO=F:peptidase activity| C:plasmodesma| C:cytosol| F:ubiquitin thiolesterase activity| P:ubiquitindependent protein catabolic process| F:protein binding;EC=;ipr=IPR001394| IPR002083| IPR008974| IPR013322| IPR018200| IPR024729| coil (COIL)| PTHR24006 (PANTHER)| PTHR24006:SF110 (PANTHER)| seg (SEG)| SSF54001 (SU…	NSC_00798	ko:K11838	305.33	1031.6	0	ubiquitin carboxyl-terminal hydrolase 7 [EC:3.4.19.12]	path:map04068	USP7, UBP15; ubiquitin carboxyl-terminal hydrolase 7 [EC:3.4.19.12]	FoxO signaling pathway					0.61	0.66	0.64	0.7	0.62	0.59	0	1
701622	NSC_scaffold_contig596-571c	238684	238685		0.7	0.91	0.75	0.69	0.78	0.76	0.04	1	insignificant			0.74	0.68	0.64	0.81	0.81	0.82	-0.13	0.01194	hypomethylated		+	CpG	ID=NSC_00799_T;	NSC_00799	ko:K02142	50.73	13.1	0.02	F-type H+-transporting ATPase subunit j	path:map00190	ATPeFJ, ATP18; F-type H+-transporting ATPase subunit j	Oxidative phosphorylation					0.89	0.78	0.71	0.75	0.8	0.76	0.02	1
701622	NSC_scaffold_contig596-571c	238684	238685		0.7	0.91	0.75	0.69	0.78	0.76	0.04	1	insignificant			0.74	0.68	0.64	0.81	0.81	0.82	-0.13	0.01194	hypomethylated		+	CpG	ID=NSC_00800_P;	NSC_00800	ko:K15305	116.27	391.9	2.1e-117	vacuole morphology and inheritance protein 14	path:map05166	VAC14, TAX1BP2; vacuole morphology and inheritance protein 14	Human T-cell leukemia virus 1 infection					0.89	0.78	0.71	0.75	0.8	0.76	0.02	1
702128	NSC_scaffold_contig596-571c	247996	247997		0.78	0.75	0.68	0.86	0.85	0.58	-0.03	1	insignificant			0.62	0.71	0.64	0.8	0.74	0.78	-0.12	0.02197	hypomethylated		+	CpG	ID=NSC_00803;Name=wd-40 repeat protein;Alias=63837;Length=1201;GO=P:cellular process| F:catalytic activity| F:protein binding;EC=;ipr=IPR001680| IPR015943| IPR017986| IPR019775| IPR020472| PTHR22847 (PANTHER)| seg (SEG);Note=wd-40 repeat protein;	NSC_00803	ko:K17890	487.23	256.8	1.6e-76	autophagy-related protein 16-1	path:map04136	ATG16L1; autophagy-related protein 16-1	Autophagy - other					0.85	0.63	0.68	0.7	0.75	0.72	-0.01	1
703174	NSC_scaffold_contig596-571c	264473	264474		0.68	0.67	0.68	0.74	0.63	0.7	-0.02	1	insignificant			0.66	0.71	0.7	0.86	0.89	0.79	-0.16	0.009894	hypomethylated		+	CpG	ID=NSC_00807;Name=protein;Alias=63885;Length=2330;GO=P:response to hypoxia| P:sucrose biosynthetic process| C:cytosol| P:starch metabolic process| C:spliceosomal complex| P:seed maturation| F:sucrose synthase activity| C:planttype cell wall| P:nuclear mRNA splicing| via spliceosome| C:chloroplast| C:membrane| F:protein binding;EC=EC:2.4.1.13;ipr=IPR000555| IPR012591| IPR012592| IPR012984| IPR0195…	NSC_00807	ko:K12856	194.6	4616.7	0	pre-mRNA-processing factor 8	path:map03040	PRPF8, PRP8; pre-mRNA-processing factor 8	Spliceosome					0.77	0.63	0.77	0.71	0.78	0.84	-0.06	1
704371	NSC_scaffold_contig596-571c	287285	287286		0.78	0.75	0.76	0.78	0.78	0.8	-0.02	1	insignificant			0.72	0.72	0.78	0.79	0.91	0.88	-0.12	0.0373	hypomethylated		+	CpG	ID=NSC_00815;Name=arid bright dna binding domain protein;Alias=64427;Length=1887;GO=C:intracellular| F:DNA binding| F:protein binding;EC=;ipr=IPR001487| IPR001606| IPR022702| coil (COIL)| PTHR22880 (PANTHER)| PTHR22880:SF31 (PANTHER)| SM01014 (SMART)| seg (SEG);Note=arid bright dna binding domain protein;	NSC_00815	ko:K11653	151.17	49.4	7.1e-14	AT-rich interactive domain-containing protein 1	path:map04714	ARID1; AT-rich interactive domain-containing protein 1	Thermogenesis					0.82	0.8	0.7	0.85	0.7	0.78	0	1
705597	NSC_scaffold_contig596-571c	309444	309445		0.32	0.25	0.34	0.21	0.21	0.37	0.04	1	insignificant			0.17	0.23	0.09	0.29	0.35	0.44	-0.19	0.03042	hypomethylated		+	CpG	ID=NSC_00823;Name=radical sam domain protein;Alias=64323;Length=626;GO=F:catalytic activity| F:ironsulfur cluster binding;EC=;ipr=IPR006638| IPR007197| IPR023404| IPR023970| coil (COIL)| PTHR11918:SF41 (PANTHER)| seg (SEG)| SSF102114 (SUPERFAMILY);Note=radical sam domain protein;	NSC_00823	ko:K04034	260.57	36.4	1.1e-09	anaerobic magnesium-protoporphyrin IX monomethyl ester cyclase [EC:1.21.98.3]	path:map00860	bchE; anaerobic magnesium-protoporphyrin IX monomethyl ester cyclase [EC:1.21.98.3]	Porphyrin and chlorophyll metabolism					0.26	0.2	0.25	0.28	0.15	0.52	-0.08	1
706689	NSC_scaffold_contig596-571c	331698	331699		0.92	0.83	0.79	0.87	0.8	0.92	-0.02	1	insignificant			0.76	0.74	0.79	0.83	0.88	0.92	-0.11	0.02413	hypomethylated		+	CpG	ID=NSC_00833;Name=mitochondrial import receptor subunit tom40;Alias=64099;Length=311;GO=F:voltagegated anion channel activity| P:transmembrane transport| P:regulation of anion transport| C:mitochondrial outer membrane;EC=;ipr=IPR001925| PTHR10802 (PANTHER)| seg (SEG);Note=mitochondrial import receptor subunit tom40;	NSC_00833	ko:K11518	74.17	351.5	1.5e-105	mitochondrial import receptor subunit TOM40	path:map05014	TOM40; mitochondrial import receptor subunit TOM40	Amyotrophic lateral sclerosis (ALS)					0.77	0.81	0.86	0.9	0.83	0.77	-0.02	1
706691	NSC_scaffold_contig596-571c	331706	331707		0.94	0.89	0.88	0.92	0.89	0.97	-0.02	1	insignificant			0.78	0.76	0.89	0.91	0.95	0.95	-0.12	0.04592	hypomethylated		+	CpG	ID=NSC_00833;Name=mitochondrial import receptor subunit tom40;Alias=64099;Length=311;GO=F:voltagegated anion channel activity| P:transmembrane transport| P:regulation of anion transport| C:mitochondrial outer membrane;EC=;ipr=IPR001925| PTHR10802 (PANTHER)| seg (SEG);Note=mitochondrial import receptor subunit tom40;	NSC_00833	ko:K11518	74.17	351.5	1.5e-105	mitochondrial import receptor subunit TOM40	path:map05014	TOM40; mitochondrial import receptor subunit TOM40	Amyotrophic lateral sclerosis (ALS)					0.9	0.94	0.88	0.9	0.94	0.91	-0.01	1
706693	NSC_scaffold_contig596-571c	331710	331711		0.92	0.83	0.86	0.91	0.88	0.91	-0.03	1	insignificant			0.81	0.74	0.8	0.85	0.95	0.89	-0.11	0.03584	hypomethylated		+	CpG	ID=NSC_00833;Name=mitochondrial import receptor subunit tom40;Alias=64099;Length=311;GO=F:voltagegated anion channel activity| P:transmembrane transport| P:regulation of anion transport| C:mitochondrial outer membrane;EC=;ipr=IPR001925| PTHR10802 (PANTHER)| seg (SEG);Note=mitochondrial import receptor subunit tom40;	NSC_00833	ko:K11518	74.17	351.5	1.5e-105	mitochondrial import receptor subunit TOM40	path:map05014	TOM40; mitochondrial import receptor subunit TOM40	Amyotrophic lateral sclerosis (ALS)					0.83	0.81	0.78	0.81	0.83	0.89	-0.03	1
706689	NSC_scaffold_contig596-571c	331698	331699		0.92	0.83	0.79	0.87	0.8	0.92	-0.02	1	insignificant			0.76	0.74	0.79	0.83	0.88	0.92	-0.11	0.02413	hypomethylated		+	CpG	ID=NSC_00834;Name=protein;Alias=64232;Length=166;GO=F:ATP binding| F:acidamino acid ligase activity;EC=EC:6.3.2.0;ipr=IPR000608| IPR016135| IPR023313| coil (COIL)| PTHR24067 (PANTHER)| SM00212 (SMART)| seg (SEG);Note=protein;	NSC_00834	ko:K10575	241.73	281.3	7.9e-85	ubiquitin-conjugating enzyme E2 G1 [EC:2.3.2.23]	path:map04120	UBE2G1, UBC7; ubiquitin-conjugating enzyme E2 G1 [EC:2.3.2.23]	Ubiquitin mediated proteolysis					0.77	0.81	0.86	0.9	0.83	0.77	-0.02	1
706691	NSC_scaffold_contig596-571c	331706	331707		0.94	0.89	0.88	0.92	0.89	0.97	-0.02	1	insignificant			0.78	0.76	0.89	0.91	0.95	0.95	-0.12	0.04592	hypomethylated		+	CpG	ID=NSC_00834;Name=protein;Alias=64232;Length=166;GO=F:ATP binding| F:acidamino acid ligase activity;EC=EC:6.3.2.0;ipr=IPR000608| IPR016135| IPR023313| coil (COIL)| PTHR24067 (PANTHER)| SM00212 (SMART)| seg (SEG);Note=protein;	NSC_00834	ko:K10575	241.73	281.3	7.9e-85	ubiquitin-conjugating enzyme E2 G1 [EC:2.3.2.23]	path:map04120	UBE2G1, UBC7; ubiquitin-conjugating enzyme E2 G1 [EC:2.3.2.23]	Ubiquitin mediated proteolysis					0.9	0.94	0.88	0.9	0.94	0.91	-0.01	1
706693	NSC_scaffold_contig596-571c	331710	331711		0.92	0.83	0.86	0.91	0.88	0.91	-0.03	1	insignificant			0.81	0.74	0.8	0.85	0.95	0.89	-0.11	0.03584	hypomethylated		+	CpG	ID=NSC_00834;Name=protein;Alias=64232;Length=166;GO=F:ATP binding| F:acidamino acid ligase activity;EC=EC:6.3.2.0;ipr=IPR000608| IPR016135| IPR023313| coil (COIL)| PTHR24067 (PANTHER)| SM00212 (SMART)| seg (SEG);Note=protein;	NSC_00834	ko:K10575	241.73	281.3	7.9e-85	ubiquitin-conjugating enzyme E2 G1 [EC:2.3.2.23]	path:map04120	UBE2G1, UBC7; ubiquitin-conjugating enzyme E2 G1 [EC:2.3.2.23]	Ubiquitin mediated proteolysis					0.83	0.81	0.78	0.81	0.83	0.89	-0.03	1
707674	NSC_scaffold_contig596-571c	349052	349053		0.72	0.73	0.82	0.7	0.79	0.55	0.08	1	insignificant			0.58	0.73	0.64	0.8	0.86	0.77	-0.16	0.03302	hypomethylated		+	CpG	ID=NSC_00840;Name=dihydroxy-acid dehydratase;Alias=64142;Length=632;GO=F:translation elongation factor activity| F:phosphatidylinositol binding| P:peptide biosynthetic process| F:dihydroxyacid dehydratase activity| F:metal ion binding| P:clathrin coat assembly| C:plastid| F:clathrin binding| C:clathrin coat| P:translational elongation| F:4 iron| 4 sulfur cluster binding| P:isoleucine biosynthetic…	NSC_00840	ko:K01687	591.57	869	4.8e-262	dihydroxy-acid dehydratase [EC:4.2.1.9]	path:map00290	ilvD; dihydroxy-acid dehydratase [EC:4.2.1.9]	Valine, leucine and isoleucine biosynthesis					0.61	0.68	0.66	0.8	0.64	0.72	-0.07	1
707674	NSC_scaffold_contig596-571c	349052	349053		0.72	0.73	0.82	0.7	0.79	0.55	0.08	1	insignificant			0.58	0.73	0.64	0.8	0.86	0.77	-0.16	0.03302	hypomethylated		+	CpG	ID=NSC_00841;Name=squamosa promoter binding protein;Alias=64331;Length=386;GO=F:DNA binding| C:nucleus;EC=;ipr=IPR004333| coil (COIL)| seg (SEG);Note=squamosa promoter binding protein;	NSC_00841													0.61	0.68	0.66	0.8	0.64	0.72	-0.07	1
712597	NSC_scaffold_contig596-571c	445877	445878		0.12	0.1	0.17	0.08	0.11	0.08	0.04	1	insignificant			0.08	0.07	0.1	0.24	0.13	0.24	-0.12	0.02914	hypomethylated		+	CpG	ID=NSC_00887;Name=phagocytic receptor 1b-like;Alias=64628;Length=583;GO=C:planttype cell wall| C:Golgi apparatus| C:plasmodesma| C:cytoplasmic membranebounded vesicle| P:transport| C:vacuolar membrane| C:integral to membrane;EC=;ipr=IPR004240| PTHR10766:SF14 (PANTHER)| seg (SEG)| SignalP-NN(euk) (SIGNALP)| tmhmm (TMHMM);Note=phagocytic receptor 1b-like;	NSC_00887	ko:K03201	61.67	19	0.00027	type IV secretion system protein VirB6	path:map03070	virB6, lvhB6; type IV secretion system protein VirB6	Bacterial secretion system					0.05	0.08	0.06	0.21	0.12	0.04	-0.06	1
714044	NSC_scaffold_contig596-571c	477781	477782		0.92	0.81	0.9	0.91	0.87	0.93	-0.02	1	insignificant			0.87	0.79	0.86	0.97	0.96	0.92	-0.11	0.02205	hypomethylated		+	CpG	ID=NSC_00903;Name=polyketide synthase;Alias=64932;Length=2185;GO=F:transferase activity| transferring acyl groups other than aminoacyl groups| F:oxidoreductase activity| P:biosynthetic process| F:phosphopantetheine binding| F:cofactor binding| F:acyl carrier activity| F:nucleotide binding;EC=EC:2.3.1.0;ipr=IPR000794| IPR006162| IPR006163| IPR009081| IPR013968| IPR014030| IPR014031| IPR016038| IPR…	NSC_00903	ko:K16420	16002.2	536.4	2.2e-161	rapamycin polyketide synthase A/B/C	path:map01052	rapA_B_C; rapamycin polyketide synthase A/B/C	Type I polyketide structures					0.88	0.87	0.89	0.9	0.84	0.93	-0.01	1
716307	NSC_scaffold_contig596-571c	519217	519218		0.8	0.57	0.7	0.68	0.82	0.68	-0.04	1	insignificant			0.58	0.56	0.64	0.7	0.71	0.78	-0.14	0.0193	hypomethylated		+	CpG	ID=NSC_00909;Name=phosphoribosylformylglycinamidine synthase;Alias=64916;Length=1405;GO=C:mitochondrion| F:ATP binding| C:chloroplast stroma| P:microgametogenesis| F:phosphoribosylformylglycinamidine synthase activity| P:'de novo' IMP biosynthetic process;EC=EC:6.3.5.3;ipr=IPR000728| IPR010073| IPR010918| IPR016188| IPR017926| G3DSA:3.40.50.880 (GENE3D)| G3DSA:3.90.650.10 (GENE3D)| PTHR10099 (PAN…	NSC_00909	ko:K01952	585.2	1651.1	0	phosphoribosylformylglycinamidine synthase [EC:6.3.5.3]	path:map00230	PFAS, purL; phosphoribosylformylglycinamidine synthase [EC:6.3.5.3]	Purine metabolism					0.85	0.72	0.7	0.75	0.6	0.74	0.06	1
717737	NSC_scaffold_contig596-571c	555953	555954		0.91	0.76	0.93	0.98	0.88	0.88	-0.05	1	insignificant			0.85	0.85	0.79	0.93	0.91	0.96	-0.1	0.01537	hypomethylated		+	CpG	ID=NSC_00922_T;	NSC_00922													1	0.95	0.88	1	0.91	0.93	0	1
717737	NSC_scaffold_contig596-571c	555953	555954		0.91	0.76	0.93	0.98	0.88	0.88	-0.05	1	insignificant			0.85	0.85	0.79	0.93	0.91	0.96	-0.1	0.01537	hypomethylated		+	CpG	ID=NSC_00923;Name=ubiquinol-cytochrome c reductase iron-sulfur;Alias=65071;Length=276;GO=F:metal ion binding| C:mitochondrial inner membrane| F:ubiquinolcytochromec reductase activity| C:respiratory chain| P:transport| F:2 iron| 2 sulfur cluster binding| C:integral to membrane| P:electron transport chain;EC=EC:1.10.2.2;ipr=IPR004192| IPR005805| IPR006317| IPR014349| IPR017941| SignalP-NN(euk) (SI…	NSC_00923	ko:K00411	75.17	306.6	3.4e-92	ubiquinol-cytochrome c reductase iron-sulfur subunit [EC:7.1.1.8]	path:map00190	UQCRFS1, RIP1, petA; ubiquinol-cytochrome c reductase iron-sulfur subunit [EC:7.1.1.8]	Oxidative phosphorylation					1	0.95	0.88	1	0.91	0.93	0	1
720499	NSC_scaffold_contig596-571c	607158	607159		0.93	0.75	0.85	0.89	0.93	0.94	-0.08	1	insignificant			0.76	0.79	0.84	0.94	0.94	0.87	-0.12	0.02582	hypomethylated		+	CpG	ID=NSC_00944;Name=multidrug resistance protein norm;Alias=65301;Length=530;GO=P:drug transmembrane transport| F:drug transmembrane transporter activity| F:antiporter activity| C:membrane;EC=;ipr=IPR002528| tmhmm (TMHMM);Note=multidrug resistance protein norm;	NSC_00944	ko:K14176	-	14.7	0.0031	epi-cedrol synthase [EC:4.2.3.39]	path:map00909	ECS1; epi-cedrol synthase [EC:4.2.3.39]	Sesquiterpenoid and triterpenoid biosynthesis					0.9	0.77	0.83	0.85	0.85	0.92	-0.04	1
720513	NSC_scaffold_contig596-571c	607653	607654		0.53	0.7	0.66	0.74	0.7	0.68	-0.08	1	insignificant			0.65	0.69	0.62	0.75	0.84	0.73	-0.12	0.04555	hypomethylated		+	CpG	ID=NSC_00944;Name=multidrug resistance protein norm;Alias=65301;Length=530;GO=P:drug transmembrane transport| F:drug transmembrane transporter activity| F:antiporter activity| C:membrane;EC=;ipr=IPR002528| tmhmm (TMHMM);Note=multidrug resistance protein norm;	NSC_00944	ko:K14176	-	14.7	0.0031	epi-cedrol synthase [EC:4.2.3.39]	path:map00909	ECS1; epi-cedrol synthase [EC:4.2.3.39]	Sesquiterpenoid and triterpenoid biosynthesis					0.69	0.69	0.76	0.65	0.67	0.7	0.05	1
720513	NSC_scaffold_contig596-571c	607653	607654		0.53	0.7	0.66	0.74	0.7	0.68	-0.08	1	insignificant			0.65	0.69	0.62	0.75	0.84	0.73	-0.12	0.04555	hypomethylated		+	CpG	ID=NSC_00945_P;	NSC_00945	ko:K10260	426.43	38.9	2e-10	F-box and WD-40 domain protein 7	path:map04120	FBXW7, SEL10; F-box and WD-40 domain protein 7	Ubiquitin mediated proteolysis					0.69	0.69	0.76	0.65	0.67	0.7	0.05	1
722829	NSC_scaffold_contig596-571c	647908	647909		0.17	0.18	0.18	0.18	0.23	0.23	-0.03	1	insignificant			0.17	0.12	0.11	0.21	0.27	0.28	-0.12	0.01414	hypomethylated		+	CpG	ID=NSC_00960;Name=---NA---;Alias=65311;Length=185;GO=;EC=;ipr=seg (SEG);Note=---NA---;	NSC_00960													0.18	0.21	0.2	0.17	0.14	0.3	0	1
723219	NSC_scaffold_contig596-571c	655845	655846		0.79	0.86	0.8	0.8	0.72	0.82	0.03	1	insignificant			0.72	0.74	0.78	0.82	0.91	0.83	-0.1	0.0306	hypomethylated		+	CpG	ID=NSC_00961;Name=bap28 protein;Alias=65321;Length=2101;GO=F:binding;EC=;ipr=IPR011989| IPR012954| IPR016024| IPR022125| PTHR13457 (PANTHER)| seg (SEG);Note=bap28 protein;	NSC_00961	ko:K14550	161.37	965.6	3.5e-290	U3 small nucleolar RNA-associated protein 10	path:map03008	UTP10, HEATR1; U3 small nucleolar RNA-associated protein 10	Ribosome biogenesis in eukaryotes					0.77	0.77	0.86	0.77	0.81	0.77	0.02	1
729843	NSC_scaffold_contig596-571c	810461	810462		0.78	0.67	0.84	0.79	0.72	0.89	-0.04	1	insignificant			0.79	0.73	0.73	0.9	0.85	0.82	-0.11	0.02661	hypomethylated		+	CpG	ID=NSC_01037;Name=atp-binding cassette subfamily member group ath protein 4;Alias=66503;Length=1069;GO=F:ATP binding| F:ATPase activity;EC=EC:3.6.1.15;ipr=IPR003439| IPR003593| coil (COIL)| G3DSA:3.40.50.300 (GENE3D)| PTHR19229 (PANTHER)| PTHR19229:SF7 (PANTHER)| PF12698 (PFAM)| seg (SEG)| SignalP-NN(euk) (SIGNALP)| tmhmm (TMHMM)| SSF52540 (SUPERFAMILY);Note=atp-binding cassette subfamily member …	NSC_01037	ko:K05644	3424.7	388	2.5e-116	ATP-binding cassette subfamily A (ABC1) member 4	path:map02010	ABCA4; ATP-binding cassette, subfamily A (ABC1), member 4	ABC transporters					0.68	0.81	0.76	0.83	0.75	0.76	-0.03	1
731219	NSC_scaffold_contig596-571c	838503	838504		0.69	0.53	0.57	0.72	0.58	0.73	-0.08	1	insignificant			0.59	0.62	0.64	0.75	0.77	0.72	-0.13	0.00259	hypomethylated		+	CpG	ID=NSC_01051;Name=atp-binding cassette subfamily member 10;Alias=66178;Length=1269;GO=C:intracellular membranebounded organelle| C:cytoplasmic part| F:ATP binding| C:integral to membrane| P:transmembrane transport| F:ATPase activity;EC=;ipr=IPR001140| IPR003439| IPR003593| IPR011527| IPR017871| IPR017940| G3DSA:1.20.1560.10 (GENE3D)| G3DSA:3.40.50.300 (GENE3D)| PTHR24223 (PANTHER)| seg (SEG)| tmh…	NSC_01051	ko:K05674	1470.43	1058.2	0	ATP-binding cassette subfamily C (CFTR/MRP) member 10	path:map02010	ABCC10; ATP-binding cassette, subfamily C (CFTR/MRP), member 10	ABC transporters					0.73	0.65	0.74	0.74	0.54	0.62	0.07	1
735010	NSC_scaffold_contig596-571c	917862	917863		0.43	0.28	0.35	0.44	0.43	0.47	-0.1	1	insignificant			0.36	0.39	0.3	0.49	0.53	0.43	-0.14	0.02703	hypomethylated		+	CpG	ID=NSC_01081;Name=transcription factor apetala2;Alias=67049;Length=431;GO=F:transcription factor activity| F:DNA binding;EC=;ipr=IPR001471| IPR016177| PTHR11584 (PANTHER)| PTHR11584:SF272 (PANTHER)| seg (SEG);Note=transcription factor apetala2;	NSC_01081	ko:K13434	174.9	48.3	4.1e-13	pathogenesis-related genes transcriptional activator PTI6	path:map04626	PTI6; pathogenesis-related genes transcriptional activator PTI6	Plant-pathogen interaction					0.38	0.35	0.32	0.35	0.38	0.39	-0.02	1
735448	NSC_scaffold_contig596-571c	924261	924262		0.43	0.37	0.39	0.45	0.47	0.4	-0.05	1	insignificant			0.39	0.31	0.4	0.53	0.46	0.52	-0.14	0.01815	hypomethylated		+	CpG	ID=NSC_01084;Name=inner membrane protein albino3;Alias=66790;Length=484;GO=F:PPbondhydrolysisdriven protein transmembrane transporter activity| C:integral to membrane| P:protein import into chloroplast thylakoid membrane| P:thylakoid membrane organization| | F:protein binding| C:chloroplast thylakoid membrane| P:protein insertion into membrane;EC=;ipr=IPR001708| PTHR12428:SF12 (PANTHER)| seg (SEG…	NSC_01084	ko:K03217	111.5	221.4	4.6e-66	YidC/Oxa1 family membrane protein insertase	path:map02024	yidC, spoIIIJ, OXA1, ccfA; YidC/Oxa1 family membrane protein insertase	Quorum sensing					0.49	0.49	0.46	0.58	0.52	0.35	-0.01	1
736510	NSC_scaffold_contig596-571c	942897	942898		0.78	0.57	0.71	0.7	0.74	0.66	-0.02	1	insignificant			0.7	0.66	0.67	0.83	0.8	0.73	-0.11	0.02831	hypomethylated		+	CpG	ID=NSC_01092;Name=dna polymerase epsilon subunit 2-like;Alias=66886;Length=562;GO=C:epsilon DNA polymerase complex| F:DNA binding| F:DNAdirected DNA polymerase activity| P:DNAdependent DNA replication;EC=;ipr=IPR007185| IPR016266| PTHR12708 (PANTHER)| seg (SEG);Note=dna polymerase epsilon subunit 2-like;	NSC_01092	ko:K02325	101.23	420.2	4.1e-126	DNA polymerase epsilon subunit 2 [EC:2.7.7.7]	path:map03030	POLE2; DNA polymerase epsilon subunit 2 [EC:2.7.7.7]	DNA replication					0.8	0.69	0.79	0.82	0.77	0.7	0	1
740491	NSC_scaffold_contig596-571c	1006557	1006558		0.45	0.58	0.46	0.5	0.42	0.45	0.04	1	insignificant			0.38	0.47	0.46	0.52	0.6	0.69	-0.17	0.04684	hypomethylated		+	CpG	ID=NSC_01120;Name=dna ligase;Alias=67261;Length=777;GO=F:ATP binding| C:nucleus| F:DNA ligase (ATP) activity| C:mitochondrion| P:DNA replication| P:DNA recombination| F:DNA binding| P:DNA ligation involved in DNA repair;EC=EC:6.5.1.1;ipr=IPR000977| IPR012308| IPR012309| IPR012310| IPR012340| IPR016027| IPR016059| G3DSA:3.30.470.30 (GENE3D)| PTHR10459 (PANTHER)| seg (SEG)| SSF56091 (SUPERFAMILY);N…	NSC_01120	ko:K10747	330.1	669.2	2.7e-201	DNA ligase 1 [EC:6.5.1.1 6.5.1.6 6.5.1.7]	path:map03030	LIG1; DNA ligase 1 [EC:6.5.1.1 6.5.1.6 6.5.1.7]	DNA replication					0.51	0.68	0.49	0.55	0.59	0.51	0.01	1
742424	NSC_scaffold_contig596-571c	1042799	1042800		0.88	0.7	0.84	0.77	0.83	0.77	0.02	1	insignificant			0.75	0.74	0.82	0.84	0.92	0.89	-0.11	0.02865	hypomethylated		+	CpG	ID=NSC_01136;Name=cellulose synthase catalytic subunit;Alias=67285;Length=1082;GO=F:protein binding| P:UDPglucose metabolic process| C:membrane| F:cellulose synthase activity| F:cyclicdiGMP binding;EC=;ipr=IPR002110| IPR003919| IPR020683| G3DSA:3.90.550.10 (GENE3D)| PTHR10587 (PANTHER)| PTHR10587:SF33 (PANTHER)| PF13641 (PFAM)| tmhmm (TMHMM)| SSF53448 (SUPERFAMILY);Note=cellulose synthase catalyt…	NSC_01136	ko:K00694	271.8	392.3	1.4e-117	cellulose synthase (UDP-forming) [EC:2.4.1.12]	path:map00500	bcsA; cellulose synthase (UDP-forming) [EC:2.4.1.12]	Starch and sucrose metabolism					0.79	0.81	0.89	0.81	0.78	0.84	0.02	1
745415	NSC_scaffold_contig596-571c	1100697	1100698		0.65	0.82	0.72	0.85	0.83	0.78	-0.09	1	insignificant			0.72	0.76	0.77	0.84	0.88	0.84	-0.1	0.0043	hypomethylated		+	CpG	ID=NSC_01157_T;	NSC_01157	ko:K11594	661.2	144.9	1.1e-42	ATP-dependent RNA helicase DDX3X [EC:3.6.4.13]	path:map04622	DDX3X, bel; ATP-dependent RNA helicase DDX3X [EC:3.6.4.13]	RIG-I-like receptor signaling pathway					0.79	0.76	0.74	0.81	0.77	0.8	-0.03	1
745415	NSC_scaffold_contig596-571c	1100697	1100698		0.65	0.82	0.72	0.85	0.83	0.78	-0.09	1	insignificant			0.72	0.76	0.77	0.84	0.88	0.84	-0.1	0.0043	hypomethylated		+	CpG	ID=NSC_01158;Name=duf563 domain-containing protein;Alias=67793;Length=494;GO=P:cellular aromatic compound metabolic process| P:oxidation reduction| F:catalytic activity| F:ferrous iron binding| F:transferase activity| transferring glycosyl groups| F:transferase activity;EC=;ipr=IPR007657| PTHR20961 (PANTHER)| seg (SEG);Note=duf563 domain-containing protein;	NSC_01158	ko:K18134	315.57	112	1.5e-32	EGF domain-specific O-GlcNAc transferase [EC:2.4.1.255]	path:map00514	EOGT; EGF domain-specific O-GlcNAc transferase [EC:2.4.1.255]	Other types of O-glycan biosynthesis					0.79	0.76	0.74	0.81	0.77	0.8	-0.03	1
749546	NSC_scaffold_contig596-571c	1161945	1161946		0.34	0.25	0.16	0.24	0.22	0.32	-0.01	1	insignificant			0.16	0.2	0.25	0.38	0.3	0.28	-0.12	0.0355	hypomethylated		+	CpG	ID=NSC_01184;Name=protein;Alias=67489;Length=411;GO=C:mitochondrion| F:electron carrier activity| F:protein disulfide oxidoreductase activity| P:cell redox homeostasis;EC=;ipr=IPR002109| IPR010987| IPR011767| IPR012336| PTHR12782 (PANTHER)| PTHR12782:SF5 (PANTHER)| PF13417 (PFAM)| seg (SEG)| SignalP-NN(euk) (SIGNALP)| tmhmm (TMHMM);Note=protein;	NSC_01184	ko:K05309	77.67	328.8	9.8e-99	microsomal prostaglandin-E synthase 2 [EC:5.3.99.3]	path:map00590	PTGES2; microsomal prostaglandin-E synthase 2 [EC:5.3.99.3]	Arachidonic acid metabolism					0.32	0.32	0.3	0.17	0.23	0.2	0.11	0.003154
749819	NSC_scaffold_contig596-571c	1167566	1167567		0.82	0.62	0.93	0.82	0.86	0.91	-0.08	1	insignificant			0.74	0.79	0.84	0.88	0.97	0.89	-0.12	0.03637	hypomethylated		+	CpG	ID=NSC_01186;Name=sister-chromatide cohesion protein;Alias=67809;Length=1209;GO=F:binding;EC=;ipr=IPR011989| IPR013721| IPR016024| IPR020839| coil (COIL)| PTHR11199 (PANTHER)| seg (SEG);Note=sister-chromatide cohesion protein;	NSC_01186	ko:K06671	114.33	469.3	1.6e-140	cohesin complex subunit SA-1/2	path:map04110	STAG1_2, SCC3, IRR1; cohesin complex subunit SA-1/2	Cell cycle					0.87	0.9	0.85	0.91	0.87	0.88	-0.02	1
749871	NSC_scaffold_contig596-571c	1168283	1168284		0.46	0.39	0.4	0.48	0.31	0.5	-0.01	1	insignificant			0.36	0.37	0.41	0.48	0.56	0.43	-0.12	0.04916	hypomethylated		+	CpG	ID=NSC_01186;Name=sister-chromatide cohesion protein;Alias=67809;Length=1209;GO=F:binding;EC=;ipr=IPR011989| IPR013721| IPR016024| IPR020839| coil (COIL)| PTHR11199 (PANTHER)| seg (SEG);Note=sister-chromatide cohesion protein;	NSC_01186	ko:K06671	114.33	469.3	1.6e-140	cohesin complex subunit SA-1/2	path:map04110	STAG1_2, SCC3, IRR1; cohesin complex subunit SA-1/2	Cell cycle					0.49	0.45	0.48	0.53	0.46	0.5	-0.02	1
751776	NSC_scaffold_contig596-571c	1205376	1205377		0.61	0.68	0.71	0.56	0.51	0.67	0.09	1	insignificant			0.5	0.51	0.61	0.72	0.69	0.62	-0.14	0.03866	hypomethylated		+	CpG	ID=NSC_01201;Name=vacuolar protein-sorting-associated protein 36;Alias=67903;Length=471;GO=P:cellular process| P:transport| F:binding| C:endosome;EC=;ipr=IPR007286| IPR015940| PTHR13128 (PANTHER)| PTHR13128:SF5 (PANTHER)| SSF46785 (SUPERFAMILY)| SSF50729 (SUPERFAMILY);Note=vacuolar protein-sorting-associated protein 36;	NSC_01201	ko:K12190	78.17	186.4	3.2e-55	ESCRT-II complex subunit VPS36	path:map04144	VPS36, EAP45; ESCRT-II complex subunit VPS36	Endocytosis					0.55	0.64	0.51	0.68	0.69	0.49	-0.06	1
751776	NSC_scaffold_contig596-571c	1205376	1205377		0.61	0.68	0.71	0.56	0.51	0.67	0.09	1	insignificant			0.5	0.51	0.61	0.72	0.69	0.62	-0.14	0.03866	hypomethylated		+	CpG	ID=NSC_01202;Name=protein;Alias=68359;Length=331;GO=;EC=;ipr=G3DSA:3.40.50.300 (GENE3D)| PF13207 (PFAM)| seg (SEG)| SSF52540 (SUPERFAMILY);Note=protein;	NSC_01202	ko:K18690	256.1	37.5	7.1e-10	mevalonate-3-phosphate-5-kinase [EC:2.7.1.186]	path:map00900	E2.7.1.186; mevalonate-3-phosphate-5-kinase [EC:2.7.1.186]	Terpenoid backbone biosynthesis					0.55	0.64	0.51	0.68	0.69	0.49	-0.06	1
752234	NSC_scaffold_contig596-571c	1212035	1212036		0.47	0.35	0.54	0.36	0.43	0.33	0.08	1	insignificant			0.35	0.3	0.37	0.44	0.49	0.43	-0.11	0.01763	hypomethylated		+	CpG	ID=NSC_01207;Name=protein;Alias=68143;Length=384;GO=F:protein binding;EC=;ipr=IPR001680| IPR015943| IPR017986| PTHR22847 (PANTHER)| seg (SEG)| tmhmm (TMHMM);Note=protein;	NSC_01207	ko:K14003	124.73	190.6	2.2e-56	prolactin regulatory element-binding protein	path:map04141	PREB, SEC12; prolactin regulatory element-binding protein	Protein processing in endoplasmic reticulum					0.31	0.3	0.42	0.56	0.52	0.55	-0.2	0.008417
752236	NSC_scaffold_contig596-571c	1212068	1212069		0.82	0.74	0.76	0.82	0.8	0.94	-0.08	1	insignificant			0.72	0.68	0.72	0.76	0.88	0.81	-0.11	0.04097	hypomethylated		+	CpG	ID=NSC_01207;Name=protein;Alias=68143;Length=384;GO=F:protein binding;EC=;ipr=IPR001680| IPR015943| IPR017986| PTHR22847 (PANTHER)| seg (SEG)| tmhmm (TMHMM);Note=protein;	NSC_01207	ko:K14003	124.73	190.6	2.2e-56	prolactin regulatory element-binding protein	path:map04141	PREB, SEC12; prolactin regulatory element-binding protein	Protein processing in endoplasmic reticulum					0.83	0.71	0.74	0.79	0.88	0.91	-0.1	0.1078
752234	NSC_scaffold_contig596-571c	1212035	1212036		0.47	0.35	0.54	0.36	0.43	0.33	0.08	1	insignificant			0.35	0.3	0.37	0.44	0.49	0.43	-0.11	0.01763	hypomethylated		+	CpG	ID=NSC_01208_T;	NSC_01208													0.31	0.3	0.42	0.56	0.52	0.55	-0.2	0.008417
752236	NSC_scaffold_contig596-571c	1212068	1212069		0.82	0.74	0.76	0.82	0.8	0.94	-0.08	1	insignificant			0.72	0.68	0.72	0.76	0.88	0.81	-0.11	0.04097	hypomethylated		+	CpG	ID=NSC_01208_T;	NSC_01208													0.83	0.71	0.74	0.79	0.88	0.91	-0.1	0.1078
753619	NSC_scaffold_contig596-571c	1236592	1236593		0.86	0.69	0.91	0.82	0.87	0.95	-0.06	1	insignificant			0.77	0.76	0.72	0.87	0.86	0.86	-0.11	0.002495	hypomethylated		+	CpG	ID=NSC_01216;Name=qa- syp4 tlg2p syntaxin 16-type;Alias=67955;Length=333;GO=F:protein binding| C:transGolgi network| C:membrane| P:vesiclemediated transport;EC=;ipr=IPR000727| IPR006011| IPR010989| coil (COIL)| G3DSA:1.20.58.70 (GENE3D)| PTHR19957 (PANTHER)| PTHR19957:SF57 (PANTHER)| seg (SEG)| tmhmm (TMHMM);Note=qa- syp4 tlg2p syntaxin 16-type;	NSC_01216	ko:K08489	129.87	271.4	4.1e-81	syntaxin 16	path:map04130	STX16; syntaxin 16	SNARE interactions in vesicular transport					0.78	0.8	0.82	0.88	0.84	0.86	-0.06	1
753619	NSC_scaffold_contig596-571c	1236592	1236593		0.86	0.69	0.91	0.82	0.87	0.95	-0.06	1	insignificant			0.77	0.76	0.72	0.87	0.86	0.86	-0.11	0.002495	hypomethylated		+	CpG	ID=NSC_01217;Name=hypothetical protein CHLNCDRAFT_58851 [Chlorella variabilis];Alias=68339;Length=480;GO=F:hydrolase activity;EC=;ipr=IPR011047| seg (SEG)| SignalP-NN(euk) (SIGNALP)| tmhmm (TMHMM);Note=hypothetical protein CHLNCDRAFT_58851 [Chlorella variabilis];	NSC_01217	ko:K00114	669.7	20.6	4.4e-05	alcohol dehydrogenase (cytochrome c) [EC:1.1.2.8]	path:map00010	exaA; alcohol dehydrogenase (cytochrome c) [EC:1.1.2.8]	Glycolysis / Gluconeogenesis					0.78	0.8	0.82	0.88	0.84	0.86	-0.06	1
754552	NSC_scaffold_contig596-571c	1252465	1252466		0.75	0.69	0.77	0.71	0.55	0.69	0.09	1	insignificant			0.64	0.55	0.69	0.75	0.74	0.78	-0.13	0.03596	hypomethylated		+	CpG	ID=NSC_01223;Name=protein;Alias=68078;Length=518;GO=F:ATP binding| P:protein amino acid phosphorylation| F:protein tyrosine kinase activity| P:lipopolysaccharide biosynthetic process| C:membrane;EC=;ipr=IPR000719| IPR002290| IPR005578| IPR008266| IPR010440| IPR011009| IPR022495| G3DSA:1.10.510.10 (GENE3D)| PTHR12209 (PANTHER)| seg (SEG)| tmhmm (TMHMM);Note=protein;	NSC_01223	ko:K11211	105.97	47.4	4.8e-13	3-deoxy-D-manno-octulosonic acid kinase [EC:2.7.1.166]	path:map00540	kdkA; 3-deoxy-D-manno-octulosonic acid kinase [EC:2.7.1.166]	Lipopolysaccharide biosynthesis					0.81	0.64	0.67	0.76	0.68	0.81	-0.04	1
754554	NSC_scaffold_contig596-571c	1252469	1252470		0.82	0.78	0.9	0.9	0.8	0.92	-0.04	1	insignificant			0.77	0.68	0.75	0.87	0.85	0.79	-0.11	0.04796	hypomethylated		+	CpG	ID=NSC_01223;Name=protein;Alias=68078;Length=518;GO=F:ATP binding| P:protein amino acid phosphorylation| F:protein tyrosine kinase activity| P:lipopolysaccharide biosynthetic process| C:membrane;EC=;ipr=IPR000719| IPR002290| IPR005578| IPR008266| IPR010440| IPR011009| IPR022495| G3DSA:1.10.510.10 (GENE3D)| PTHR12209 (PANTHER)| seg (SEG)| tmhmm (TMHMM);Note=protein;	NSC_01223	ko:K11211	105.97	47.4	4.8e-13	3-deoxy-D-manno-octulosonic acid kinase [EC:2.7.1.166]	path:map00540	kdkA; 3-deoxy-D-manno-octulosonic acid kinase [EC:2.7.1.166]	Lipopolysaccharide biosynthesis					0.94	0.87	0.86	0.95	0.9	0.96	-0.05	1
754552	NSC_scaffold_contig596-571c	1252465	1252466		0.75	0.69	0.77	0.71	0.55	0.69	0.09	1	insignificant			0.64	0.55	0.69	0.75	0.74	0.78	-0.13	0.03596	hypomethylated		+	CpG	ID=NSC_01225;Name=pre-mrna-splicing factor atp-dependent rna helicase prp16-like;Alias=68253;Length=1117;GO=F:RNA helicase activity| F:ATPdependent helicase activity| F:nucleic acid binding| P:embryonic development ending in seed dormancy| F:ATP binding;EC=;ipr=IPR001650| IPR002464| IPR007502| IPR011709| IPR014001| coil (COIL)| G3DSA:3.40.50.300 (GENE3D)| PTHR18934 (PANTHER)| PTHR18934:SF68 (PANT…	NSC_01225	ko:K12815	1141.1	1476.8	0	pre-mRNA-splicing factor ATP-dependent RNA helicase DHX38/PRP16 [EC:3.6.4.13]	path:map03040	DHX38, PRP16; pre-mRNA-splicing factor ATP-dependent RNA helicase DHX38/PRP16 [EC:3.6.4.13]	Spliceosome					0.81	0.64	0.67	0.76	0.68	0.81	-0.04	1
754554	NSC_scaffold_contig596-571c	1252469	1252470		0.82	0.78	0.9	0.9	0.8	0.92	-0.04	1	insignificant			0.77	0.68	0.75	0.87	0.85	0.79	-0.11	0.04796	hypomethylated		+	CpG	ID=NSC_01225;Name=pre-mrna-splicing factor atp-dependent rna helicase prp16-like;Alias=68253;Length=1117;GO=F:RNA helicase activity| F:ATPdependent helicase activity| F:nucleic acid binding| P:embryonic development ending in seed dormancy| F:ATP binding;EC=;ipr=IPR001650| IPR002464| IPR007502| IPR011709| IPR014001| coil (COIL)| G3DSA:3.40.50.300 (GENE3D)| PTHR18934 (PANTHER)| PTHR18934:SF68 (PANT…	NSC_01225	ko:K12815	1141.1	1476.8	0	pre-mRNA-splicing factor ATP-dependent RNA helicase DHX38/PRP16 [EC:3.6.4.13]	path:map03040	DHX38, PRP16; pre-mRNA-splicing factor ATP-dependent RNA helicase DHX38/PRP16 [EC:3.6.4.13]	Spliceosome					0.94	0.87	0.86	0.95	0.9	0.96	-0.05	1
757512	NSC_scaffold_contig596-571c	1307909	1307910		0.88	0.8	0.91	0.86	0.92	0.9	-0.03	1	insignificant			0.73	0.81	0.76	0.9	0.93	0.83	-0.12	0.03818	hypomethylated		+	CpG	ID=NSC_01246;Name=protein;Alias=68672;Length=401;GO=F:binding;EC=;ipr=IPR011990| IPR021883| coil (COIL)| seg (SEG)| tmhmm (TMHMM)| SSF48452 (SUPERFAMILY);Note=protein;	NSC_01246	ko:K09667	248.33	13.2	0.0094	protein O-GlcNAc transferase [EC:2.4.1.255]	path:map00514	OGT; protein O-GlcNAc transferase [EC:2.4.1.255]	Other types of O-glycan biosynthesis					0.86	0.85	0.8	0.82	0.86	0.81	0.01	1
757742	NSC_scaffold_contig596-571c	1313101	1313102		0.55	0.61	0.42	0.44	0.52	0.47	0.05	1	insignificant			0.41	0.47	0.43	0.58	0.53	0.51	-0.1	0.0203	hypomethylated		+	CpG	ID=NSC_01248;Name=von willebrand factor type egf and pentraxin domain-containing protein 1-like;Alias=68565;Length=1032;GO=F:chromatin binding;EC=;ipr=IPR001759| IPR008985| IPR011936| IPR013320| PTHR19277 (PANTHER)| PTHR19277:SF9 (PANTHER)| PF13385 (PFAM)| seg (SEG)| SignalP-NN(euk) (SIGNALP)| tmhmm (TMHMM);Note=von willebrand factor type egf and pentraxin domain-containing protein 1-like;	NSC_01248	ko:K03418	360.87	65.9	8.9e-19	N N-dimethylformamidase [EC:3.5.1.56]	path:map00630	E3.5.1.56; N,N-dimethylformamidase [EC:3.5.1.56]	Glyoxylate and dicarboxylate metabolism					0.54	0.49	0.48	0.45	0.47	0.43	0.05	1
758346	NSC_scaffold_contig596-571c	1323855	1323856		0.84	0.73	0.83	0.8	0.84	0.73	0.01	1	insignificant			0.69	0.75	0.72	0.81	0.9	0.84	-0.13	0.01298	hypomethylated		+	CpG	ID=NSC_01254;Name=hypothetical protein B14911_21972 [Bacillus sp. NRRL B-14911];Alias=68702;Length=453;GO=F:nucleotide binding;EC=;ipr=IPR013120| IPR016040| PTHR10366 (PANTHER)| seg (SEG)| SSF51735 (SUPERFAMILY);Note=hypothetical protein B14911_21972 [Bacillus sp. NRRL B-14911];	NSC_01254	ko:K01710	424.43	40.3	8.8e-11	dTDP-glucose 4 6-dehydratase [EC:4.2.1.46]	path:map00521	rfbB, rmlB, rffG; dTDP-glucose 4,6-dehydratase [EC:4.2.1.46]	Streptomycin biosynthesis					0.8	0.79	0.76	0.71	0.84	0.81	0	1
761831	NSC_scaffold_contig596-571c	1388067	1388068		0.8	0.66	0.82	0.72	0.78	0.67	0.04	1	insignificant			0.7	0.72	0.7	0.75	0.84	0.85	-0.11	0.02457	hypomethylated		+	CpG	ID=NSC_01282;Name=cell cycle checkpoint protein rad17;Alias=68916;Length=608;GO=C:nucleus| P:DNA repair| P:cell cycle;EC=;ipr=IPR004582| G3DSA:1.10.8.60 (GENE3D)| G3DSA:3.40.50.300 (GENE3D)| PF03215 (PFAM)| seg (SEG)| SSF52540 (SUPERFAMILY);Note=cell cycle checkpoint protein rad17;	NSC_01282	ko:K06662	150.17	312.5	2.2e-93	cell cycle checkpoint protein	path:map04111	HRAD17, RAD24; cell cycle checkpoint protein	Cell cycle - yeast					0.85	0.8	0.71	0.77	0.79	0.78	0.01	1
761832	NSC_scaffold_contig596-571c	1388070	1388071		0.88	0.67	0.82	0.77	0.72	0.72	0.05	1	insignificant			0.71	0.71	0.74	0.77	0.88	0.84	-0.11	0.03862	hypomethylated		+	CpG	ID=NSC_01282;Name=cell cycle checkpoint protein rad17;Alias=68916;Length=608;GO=C:nucleus| P:DNA repair| P:cell cycle;EC=;ipr=IPR004582| G3DSA:1.10.8.60 (GENE3D)| G3DSA:3.40.50.300 (GENE3D)| PF03215 (PFAM)| seg (SEG)| SSF52540 (SUPERFAMILY);Note=cell cycle checkpoint protein rad17;	NSC_01282	ko:K06662	150.17	312.5	2.2e-93	cell cycle checkpoint protein	path:map04111	HRAD17, RAD24; cell cycle checkpoint protein	Cell cycle - yeast					0.84	0.8	0.79	0.83	0.78	0.81	0	1
761831	NSC_scaffold_contig596-571c	1388067	1388068		0.8	0.66	0.82	0.72	0.78	0.67	0.04	1	insignificant			0.7	0.72	0.7	0.75	0.84	0.85	-0.11	0.02457	hypomethylated		+	CpG	ID=NSC_01283;Name=hypothetical protein CHLNCDRAFT_138884 [Chlorella variabilis];Alias=68810;Length=270;GO=F:Nacetyltransferase activity;EC=;ipr=IPR000182| IPR016181| PTHR23091 (PANTHER)| PTHR23091:SF34 (PANTHER);Note=hypothetical protein CHLNCDRAFT_138884 [Chlorella variabilis];	NSC_01283	ko:K00657	74.87	32.2	6.8e-08	diamine N-acetyltransferase [EC:2.3.1.57]	path:map00330	speG, SAT; diamine N-acetyltransferase [EC:2.3.1.57]	Arginine and proline metabolism					0.85	0.8	0.71	0.77	0.79	0.78	0.01	1
761832	NSC_scaffold_contig596-571c	1388070	1388071		0.88	0.67	0.82	0.77	0.72	0.72	0.05	1	insignificant			0.71	0.71	0.74	0.77	0.88	0.84	-0.11	0.03862	hypomethylated		+	CpG	ID=NSC_01283;Name=hypothetical protein CHLNCDRAFT_138884 [Chlorella variabilis];Alias=68810;Length=270;GO=F:Nacetyltransferase activity;EC=;ipr=IPR000182| IPR016181| PTHR23091 (PANTHER)| PTHR23091:SF34 (PANTHER);Note=hypothetical protein CHLNCDRAFT_138884 [Chlorella variabilis];	NSC_01283	ko:K00657	74.87	32.2	6.8e-08	diamine N-acetyltransferase [EC:2.3.1.57]	path:map00330	speG, SAT; diamine N-acetyltransferase [EC:2.3.1.57]	Arginine and proline metabolism					0.84	0.8	0.79	0.83	0.78	0.81	0	1
762276	NSC_scaffold_contig596-571c	1397805	1397806		0.78	0.82	0.76	0.83	0.87	0.83	-0.06	1	insignificant			0.74	0.78	0.78	0.9	0.87	0.9	-0.13	0.001536	hypomethylated		+	CpG	ID=NSC_01286;Name=f-box wd repeat-containing protein 7;Alias=68997;Length=1351;GO=P:positive regulation of ERK1 and ERK2 cascade| P:SCFdependent proteasomal ubiquitindependent protein catabolic process| C:nucleoplasm| P:cellular response to UV| P:response to DNA damage stimulus| P:positive regulation of epidermal growth factor receptor activity| P:sister chromatid cohesion| P:negative regulation …	NSC_01286	ko:K10260	426.43	199.9	2.6e-59	F-box and WD-40 domain protein 7	path:map04120	FBXW7, SEL10; F-box and WD-40 domain protein 7	Ubiquitin mediated proteolysis					0.69	0.75	0.77	0.73	0.79	0.77	-0.03	1
368712	NSC_scaffold_contig598	78929	78930		0.79	0.65	0.81	0.78	0.81	0.78	-0.04	1	insignificant			0.68	0.7	0.8	0.95	0.93	0.85	-0.18	0.01908	hypomethylated		+	CpG	ID=NSC_01348;Name=hypothetical protein CHLNCDRAFT_142767 [Chlorella variabilis];Alias=51318;Length=353;GO=;EC=;ipr=IPR003409| G3DSA:2.20.110.10 (GENE3D)| seg (SEG);Note=hypothetical protein CHLNCDRAFT_142767 [Chlorella variabilis];	NSC_01348	ko:K11431	153.9	13.2	0.012	histone-lysine N-methyltransferase SETD7 [EC:2.1.1.43]	path:map00310	SETD7; [histone H3]-lysine4 N-trimethyltransferase SETD7 [EC:2.1.1.354]	Lysine degradation					0.66	0.8	0.78	0.81	0.67	0.95	-0.06	1
372751	NSC_scaffold_contig598	148375	148376		0.79	0.75	0.75	0.8	0.82	0.79	-0.04	1	insignificant			0.75	0.73	0.81	0.87	0.86	0.89	-0.11	0.01394	hypomethylated		+	CpG	ID=NSC_01380;Name=carbamoyl-phosphate synthase;Alias=51487;Length=1161;GO=C:cytosol| C:carbamoylphosphate synthase complex| F:carbamoylphosphate synthase (glutaminehydrolyzing) activity| P:arginine biosynthetic process| F:metal ion binding| F:carbamoylphosphate synthase (ammonia) activity| F:ATP binding| C:chloroplast stroma| P:cellular response to phosphate starvation| C:membrane;EC=EC:6.3.5.5| …	NSC_01380	ko:K01955	1429.37	1610.4	0	carbamoyl-phosphate synthase large subunit [EC:6.3.5.5]	path:map00240	carB, CPA2; carbamoyl-phosphate synthase large subunit [EC:6.3.5.5]	Pyrimidine metabolism					0.75	0.74	0.7	0.9	0.89	0.81	-0.14	0.0102
375801	NSC_scaffold_contig598	203255	203256		0.6	0.5	0.65	0.57	0.6	0.55	0.01	1	insignificant			0.46	0.45	0.57	0.61	0.71	0.63	-0.16	0.03594	hypomethylated		+	CpG	ID=NSC_01401;Name=fibrocystin-l precursor;Alias=52239;Length=1383;GO=F:molecular_function| C:integral to membrane| C:membrane| P:biological_process| C:cellular_component;EC=;ipr=IPR019316| PTHR15535 (PANTHER)| seg (SEG)| SignalP-NN(euk) (SIGNALP);Note=fibrocystin-l precursor;	NSC_01401													0.55	0.59	0.41	0.69	0.58	0.57	-0.1	1
375801	NSC_scaffold_contig598	203255	203256		0.6	0.5	0.65	0.57	0.6	0.55	0.01	1	insignificant			0.46	0.45	0.57	0.61	0.71	0.63	-0.16	0.03594	hypomethylated		+	CpG	ID=NSC_01402_P;	NSC_01402	ko:K10421	918.3	31.5	1.5e-08	CAP-Gly domain-containing linker protein 1	path:map04150	CLIP1, RSN; CAP-Gly domain-containing linker protein 1	mTOR signaling pathway					0.55	0.59	0.41	0.69	0.58	0.57	-0.1	1
375959	NSC_scaffold_contig598	206248	206249		0.79	0.56	0.71	0.67	0.73	0.73	-0.03	1	insignificant			0.6	0.57	0.68	0.75	0.79	0.71	-0.13	0.03383	hypomethylated		+	CpG	ID=NSC_01402;Name=---NA---;Alias=51964;Length=713;GO=;EC=;ipr=coil (COIL)| seg (SEG);Note=---NA---;	NSC_01402	ko:K10421	918.3	31.5	1.5e-08	CAP-Gly domain-containing linker protein 1	path:map04150	CLIP1, RSN; CAP-Gly domain-containing linker protein 1	mTOR signaling pathway					0.68	0.59	0.64	0.73	0.58	0.75	-0.05	1
375959	NSC_scaffold_contig598	206248	206249		0.79	0.56	0.71	0.67	0.73	0.73	-0.03	1	insignificant			0.6	0.57	0.68	0.75	0.79	0.71	-0.13	0.03383	hypomethylated		+	CpG	ID=NSC_01403;Name=protein;Alias=52124;Length=762;GO=P:translational initiation| F:translation initiation factor activity| P:biological_process| P:transcription from RNA polymerase I promoter| C:cellular_component;EC=;ipr=IPR007991| coil (COIL)| seg (SEG);Note=protein;	NSC_01403	ko:K22202	-	11.4	0.087	virus protein R	path:map05170	vpr; HIV-1 virus protein R	Human immunodeficiency virus 1 infection					0.68	0.59	0.64	0.73	0.58	0.75	-0.05	1
376576	NSC_scaffold_contig598	218691	218692		0.94	0.82	0.87	0.96	0.95	0.98	-0.09	1	insignificant			0.8	0.85	0.86	0.93	0.96	0.95	-0.12	0.005488	hypomethylated		+	CpG	ID=NSC_01406;Name=cysteinyl-trna synthetase;Alias=52114;Length=771;GO=F:ATP binding| C:cytoplasm| F:cysteinetRNA ligase activity| P:cysteinyltRNA aminoacylation;EC=;ipr=IPR009080| IPR014729| IPR015803| IPR024909| coil (COIL)| PTHR10890:SF3 (PANTHER)| seg (SEG)| SSF52374 (SUPERFAMILY);Note=cysteinyl-trna synthetase;	NSC_01406	ko:K01883	351.5	511.4	9.4e-154	cysteinyl-tRNA synthetase [EC:6.1.1.16]	path:map00970	CARS, cysS; cysteinyl-tRNA synthetase [EC:6.1.1.16]	Aminoacyl-tRNA biosynthesis					0.95	0.8	0.85	0.96	0.92	0.94	-0.07	1
376906	NSC_scaffold_contig598	224983	224984		0.58	0.46	0.68	0.65	0.6	0.52	-0.02	1	insignificant			0.53	0.48	0.53	0.67	0.71	0.57	-0.14	0.03746	hypomethylated		+	CpG	ID=NSC_01410;Name=alpha beta fold family protein;Alias=52303;Length=599;GO=F:hydrolase activity| C:chloroplast envelope;EC=;ipr=IPR000073| IPR000639| G3DSA:3.40.50.1820 (GENE3D)| PTHR10992 (PANTHER)| PTHR10992:SF20 (PANTHER)| PF12697 (PFAM)| seg (SEG)| SSF53474 (SUPERFAMILY);Note=alpha beta fold family protein;	NSC_01410	ko:K01563	239.93	100.2	7.4e-29	haloalkane dehalogenase [EC:3.8.1.5]	path:map00361	dhaA; haloalkane dehalogenase [EC:3.8.1.5]	Chlorocyclohexane and chlorobenzene degradation					0.51	0.63	0.55	0.5	0.54	0.55	0.03	1
378352	NSC_scaffold_contig598	248702	248703		0.69	0.65	0.65	0.61	0.58	0.71	0.03	1	insignificant			0.62	0.59	0.63	0.74	0.76	0.69	-0.12	0.008694	hypomethylated		-	CpG	ID=NSC_01423;Name=s-adenosyl-l-methionine-dependent methyltransferase domain-containing protein;Alias=52070;Length=497;GO=F:transferase activity| F:methyltransferase activity| P:methylation;EC=;ipr=G3DSA:3.40.50.150 (GENE3D)| PTHR22809 (PANTHER)| PF13489 (PFAM)| SSF53335 (SUPERFAMILY);Note=s-adenosyl-l-methionine-dependent methyltransferase domain-containing protein;	NSC_01423	ko:K03183	216.67	40.3	1.1e-10	demethylmenaquinone methyltransferase / 2-methoxy-6-polyprenyl-1 4-benzoquinol methylase [EC:2.1.1.163 2.1.1.201]	path:map00130	ubiE; demethylmenaquinone methyltransferase / 2-methoxy-6-polyprenyl-1,4-benzoquinol methylase [EC:2.1.1.163 2.1.1.201]	Ubiquinone and other terpenoid-quinone biosynthesis					0.72	0.59	0.61	0.68	0.63	0.62	0	1
378352	NSC_scaffold_contig598	248702	248703		0.69	0.65	0.65	0.61	0.58	0.71	0.03	1	insignificant			0.62	0.59	0.63	0.74	0.76	0.69	-0.12	0.008694	hypomethylated		-	CpG	ID=NSC_01424_P;	NSC_01424	ko:K11244	94.6	23.5	1.2e-05	cell wall integrity and stress response component	path:map04011	WSC; cell wall integrity and stress response component	MAPK signaling pathway - yeast					0.72	0.59	0.61	0.68	0.63	0.62	0	1
378783	NSC_scaffold_contig598	257479	257480		0.73	0.71	0.75	0.76	0.9	0.82	-0.1	1	insignificant			0.65	0.68	0.74	0.78	0.82	0.78	-0.1	0.02633	hypomethylated		-	CpG	ID=NSC_01428_T;	NSC_01428	ko:K10527	660.83	7	0.45	enoyl-CoA hydratase/3-hydroxyacyl-CoA dehydrogenase [EC:4.2.1.17 1.1.1.35 1.1.1.211]	path:map00071	MFP2; enoyl-CoA hydratase/3-hydroxyacyl-CoA dehydrogenase [EC:4.2.1.17 1.1.1.35 1.1.1.211]	Fatty acid degradation					0.72	0.75	0.7	0.71	0.74	0.68	0.01	1
378783	NSC_scaffold_contig598	257479	257480		0.73	0.71	0.75	0.76	0.9	0.82	-0.1	1	insignificant			0.65	0.68	0.74	0.78	0.82	0.78	-0.1	0.02633	hypomethylated		-	CpG	ID=NSC_01429;Name=homogentisate phytyltransferase;Alias=52343;Length=398;GO=F:homogentisate phytyltransferase activity| P:cellular cell wall organization| P:vitamin E biosynthetic process| P:response to temperature stimulus| P:unsaturated fatty acid biosynthetic process| P:regulation of defense response| P:phloem loading| C:integral to membrane;EC=;ipr=IPR000537| PTHR11048 (PANTHER)| PTHR11048:SF…	NSC_01429	ko:K09833	287.77	403.6	3.5e-121	homogentisate phytyltransferase / homogentisate geranylgeranyltransferase [EC:2.5.1.115 2.5.1.116]	path:map00130	HPT, HGGT, ubiA; homogentisate phytyltransferase / homogentisate geranylgeranyltransferase [EC:2.5.1.115 2.5.1.116]	Ubiquinone and other terpenoid-quinone biosynthesis					0.72	0.75	0.7	0.71	0.74	0.68	0.01	1
379967	NSC_scaffold_contig598	283555	283556		0.79	0.84	0.83	0.83	0.86	0.79	-0.01	1	insignificant			0.69	0.79	0.69	0.86	0.86	0.85	-0.13	0.01767	hypomethylated		+	CpG	ID=NSC_01441;Name=protein mon2 homolog;Alias=52098;Length=1712;GO=F:binding;EC=;ipr=IPR011989| IPR015403| IPR016024| PTHR10663 (PANTHER)| PTHR10663:SF5 (PANTHER)| PF12783 (PFAM)| seg (SEG);Note=protein mon2 homolog;	NSC_01441	ko:K18442	1522.33	146.1	3.6e-43	brefeldin A-inhibited guanine nucleotide-exchange protein	path:map04144	ARFGEF, BIG; brefeldin A-inhibited guanine nucleotide-exchange protein	Endocytosis					0.77	0.88	0.87	0.77	0.78	0.76	0.07	1
379998	NSC_scaffold_contig598	283950	283951		0.64	0.4	0.61	0.62	0.49	0.4	0.04	1	insignificant			0.48	0.47	0.44	0.69	0.56	0.56	-0.14	0.03904	hypomethylated		+	CpG	ID=NSC_01441;Name=protein mon2 homolog;Alias=52098;Length=1712;GO=F:binding;EC=;ipr=IPR011989| IPR015403| IPR016024| PTHR10663 (PANTHER)| PTHR10663:SF5 (PANTHER)| PF12783 (PFAM)| seg (SEG);Note=protein mon2 homolog;	NSC_01441	ko:K18442	1522.33	146.1	3.6e-43	brefeldin A-inhibited guanine nucleotide-exchange protein	path:map04144	ARFGEF, BIG; brefeldin A-inhibited guanine nucleotide-exchange protein	Endocytosis					0.38	0.49	0.5	0.45	0.41	0.58	-0.02	1
380000	NSC_scaffold_contig598	283953	283954		0.49	0.29	0.52	0.5	0.44	0.35	0	1	insignificant			0.39	0.34	0.36	0.56	0.45	0.46	-0.13	0.0282	hypomethylated		+	CpG	ID=NSC_01441;Name=protein mon2 homolog;Alias=52098;Length=1712;GO=F:binding;EC=;ipr=IPR011989| IPR015403| IPR016024| PTHR10663 (PANTHER)| PTHR10663:SF5 (PANTHER)| PF12783 (PFAM)| seg (SEG);Note=protein mon2 homolog;	NSC_01441	ko:K18442	1522.33	146.1	3.6e-43	brefeldin A-inhibited guanine nucleotide-exchange protein	path:map04144	ARFGEF, BIG; brefeldin A-inhibited guanine nucleotide-exchange protein	Endocytosis					0.28	0.36	0.41	0.4	0.35	0.5	-0.07	1
380515	NSC_scaffold_contig598	292717	292718		0.61	0.63	0.7	0.62	0.65	0.52	0.05	1	insignificant			0.52	0.58	0.66	0.69	0.7	0.76	-0.13	0.04138	hypomethylated		+	CpG	ID=NSC_01444;Name=protein kinase;Alias=52516;Length=721;GO=F:protein binding| F:tRNA binding| P:tRNA export from nucleus| F:protein kinase activity| F:ATP binding| P:protein amino acid phosphorylation;EC=;ipr=IPR000719| IPR002290| IPR011009| IPR011989| IPR016024| IPR021133| coil (COIL)| G3DSA:1.10.510.10 (GENE3D)| PTHR12984 (PANTHER)| PTHR12984:SF3 (PANTHER)| seg (SEG);Note=protein kinase;	NSC_01444	ko:K03456	147.13	46.4	1.1e-12	serine/threonine-protein phosphatase 2A regulatory subunit A	path:map03015	PPP2R1; serine/threonine-protein phosphatase 2A regulatory subunit A	mRNA surveillance pathway					0.43	0.66	0.78	0.72	0.63	0.66	-0.05	1
380848	NSC_scaffold_contig598	298914	298915		0.68	0.58	0.66	0.74	0.76	0.54	-0.04	1	insignificant			0.57	0.57	0.62	0.74	0.65	0.79	-0.14	0.03882	hypomethylated		+	CpG	ID=NSC_01445;Name=protein;Alias=52772;Length=839;GO=F:protein binding;EC=;ipr=IPR001680| IPR015943| IPR017986| PTHR22841 (PANTHER)| PTHR22841:SF4 (PANTHER)| seg (SEG);Note=protein;	NSC_01445	ko:K14548	157.77	433.2	6.4e-130	U3 small nucleolar RNA-associated protein 4	path:map03008	UTP4, CIRH1A; U3 small nucleolar RNA-associated protein 4	Ribosome biogenesis in eukaryotes					0.69	0.71	0.75	0.74	0.62	0.59	0.07	1
381643	NSC_scaffold_contig598	312095	312096		0.73	0.62	0.69	0.6	0.64	0.67	0.04	1	insignificant			0.54	0.55	0.62	0.66	0.72	0.68	-0.12	0.02073	hypomethylated		+	CpG	ID=NSC_01451;Name=---NA---;Alias=52610;Length=322;GO=;EC=;ipr=coil (COIL)| seg (SEG);Note=---NA---;	NSC_01451	ko:K13749	1044.9	12	0.016	solute carrier family 24 (sodium/potassium/calcium exchanger) member 1	path:map04744	SLC24A1, NCKX1; solute carrier family 24 (sodium/potassium/calcium exchanger), member 1	Phototransduction					0.55	0.54	0.69	0.67	0.62	0.54	-0.02	1
381848	NSC_scaffold_contig598	316303	316304		0.8	0.82	0.92	0.79	0.94	0.9	-0.03	1	insignificant			0.71	0.72	0.79	0.88	0.88	0.8	-0.11	0.03525	hypomethylated		+	CpG	ID=NSC_01453_T;	NSC_01453	ko:K09420	382.67	17.4	0.001	transcriptional activator Myb	path:map04151	MYB, C-MYB; transcriptional activator Myb	PI3K-Akt signaling pathway					0.9	0.8	0.8	0.89	0.82	0.81	0	1
381848	NSC_scaffold_contig598	316303	316304		0.8	0.82	0.92	0.79	0.94	0.9	-0.03	1	insignificant			0.71	0.72	0.79	0.88	0.88	0.8	-0.11	0.03525	hypomethylated		+	CpG	ID=NSC_01454_P;	NSC_01454	ko:K03125	119.7	540.3	5.4e-162	transcription initiation factor TFIID subunit 1	path:map03022	TAF1; transcription initiation factor TFIID subunit 1 [EC:2.3.1.48 2.7.11.1]	Basal transcription factors					0.9	0.8	0.8	0.89	0.82	0.81	0	1
383152	NSC_scaffold_contig598	342217	342218		0.72	0.65	0.72	0.62	0.6	0.67	0.07	1	insignificant			0.62	0.61	0.5	0.82	0.77	0.71	-0.19	0.01897	hypomethylated		+	CpG	ID=NSC_01461;Name=anaphase-promoting complex;Alias=52630;Length=746;GO=P:ovule development| P:embryonic development| F:protein binding| C:anaphasepromoting complex| P:regulation of mitotic metaphase/anaphase transition| P:anaphasepromoting complexdependent proteasomal ubiquitindependent protein catabolic process;EC=;ipr=IPR015943| IPR017986| IPR024789| IPR024790| IPR024977| seg (SEG);Note=anaphas…	NSC_01461	ko:K03351	77.4	200	2.9e-59	anaphase-promoting complex subunit 4	path:map04110	APC4; anaphase-promoting complex subunit 4	Cell cycle					0.61	0.49	0.76	0.58	0.69	0.55	0.01	1
384488	NSC_scaffold_contig598	368739	368740		0.83	0.67	0.91	0.82	0.86	0.91	-0.06	1	insignificant			0.78	0.79	0.77	0.87	0.88	0.92	-0.11	0.003714	hypomethylated		+	CpG	ID=NSC_01473;Name=d-alanine--d-alanine ligase;Alias=52542;Length=1850;GO=F:nucleic acid binding| F:protein binding| C:cytoplasm| F:DalanineDalanine ligase activity| P:peptidoglycan biosynthetic process| F:ATP binding;EC=;ipr=IPR003034| IPR003961| IPR005905| IPR013783| IPR013816| coil (COIL)| seg (SEG)| SSF68906 (SUPERFAMILY);Note=d-alanine--d-alanine ligase;	NSC_01473	ko:K18856	475.27	19.4	0.00014	D-alanine---D-serine ligase [EC:6.3.2.35]	path:map01502	vanC, vanE, vanG; D-alanine---D-serine ligase [EC:6.3.2.35]	Vancomycin resistance					0.84	0.84	0.84	0.84	0.92	0.83	-0.02	1
385738	NSC_scaffold_contig598	393015	393016		0.19	0.25	0.23	0.1	0.13	0.24	0.07	1	insignificant			0.07	0.09	0.11	0.22	0.18	0.21	-0.11	0.002852	hypomethylated		+	CpG	ID=NSC_01485;Name=protein;Alias=53089;Length=983;GO=F:nucleic acid binding| C:nucleus| F:protein kinase activity| P:protein amino acid phosphorylation| F:binding;EC=;ipr=IPR013584| PTHR21228 (PANTHER)| seg (SEG);Note=protein;	NSC_01485													0.15	0.26	0.24	0.17	0.14	0.2	0.05	1
385923	NSC_scaffold_contig598	397123	397124		0.29	0.48	0.52	0.39	0.43	0.34	0.04	1	insignificant			0.24	0.4	0.37	0.51	0.54	0.47	-0.17	0.03465	hypomethylated		+	CpG	ID=NSC_01487_T;	NSC_01487	ko:K08503	175.73	179.4	3.1e-53	syntaxin of plants SYP5	path:map04130	SYP5; syntaxin of plants SYP5	SNARE interactions in vesicular transport					0.35	0.46	0.44	0.3	0.31	0.43	0.07	1
385923	NSC_scaffold_contig598	397123	397124		0.29	0.48	0.52	0.39	0.43	0.34	0.04	1	insignificant			0.24	0.4	0.37	0.51	0.54	0.47	-0.17	0.03465	hypomethylated		+	CpG	ID=NSC_01488;Name=protein;Alias=53227;Length=301;GO=F:zinc ion binding;EC=;ipr=IPR002893| IPR007052| IPR008978| IPR017447| G3DSA:2.60.40.790 (GENE3D)| PTHR12356 (PANTHER)| seg (SEG)| SSF144232 (SUPERFAMILY);Note=protein;	NSC_01488	ko:K11426	75	35.8	2.7e-09	SET and MYND domain-containing protein	path:map00310	SMYD; [histone H3]-lysine4/36 N-trimethyltransferase SMYD [EC:2.1.1.354 2.1.1.357]	Lysine degradation					0.35	0.46	0.44	0.3	0.31	0.43	0.07	1
385978	NSC_scaffold_contig598	398348	398349		0.86	0.69	0.89	0.87	0.89	0.85	-0.06	1	insignificant			0.87	0.84	0.86	0.98	0.97	0.95	-0.11	0.0007468	hypomethylated		+	CpG	ID=NSC_01489_P;	NSC_01489													0.94	0.76	0.85	0.87	0.87	0.96	-0.05	1
387912	NSC_scaffold_contig598	439520	439521		0.81	0.59	0.63	0.7	0.65	0.49	0.06	1	insignificant			0.59	0.55	0.49	0.65	0.7	0.64	-0.12	0.02479	hypomethylated		+	CpG	ID=NSC_01509;Name=protein;Alias=52954;Length=693;GO=C:nucleolus| F:Sadenosylmethioninedependent methyltransferase activity| F:RNA binding| P:transmembrane transport| P:rRNA processing| P:methylation;EC=;ipr=IPR001678| IPR011023| IPR023267| IPR023273| coil (COIL)| G3DSA:3.30.70.1170 (GENE3D)| G3DSA:3.40.50.150 (GENE3D)| PTHR22807 (PANTHER)| PTHR22807:SF11 (PANTHER)| seg (SEG)| SSF53335 (SUPERFAMIL…	NSC_01509	ko:K10592	661	18.4	8.5e-05	E3 ubiquitin-protein ligase HUWE1 [EC:2.3.2.26]	path:map04120	HUWE1, MULE, ARF-BP1; E3 ubiquitin-protein ligase HUWE1 [EC:2.3.2.26]	Ubiquitin mediated proteolysis					0.72	0.66	0.72	0.58	0.78	0.7	0.01	1
387912	NSC_scaffold_contig598	439520	439521		0.81	0.59	0.63	0.7	0.65	0.49	0.06	1	insignificant			0.59	0.55	0.49	0.65	0.7	0.64	-0.12	0.02479	hypomethylated		+	CpG	ID=NSC_01511;Name=protein;Alias=53113;Length=671;GO=;EC=;ipr=seg (SEG)| tmhmm (TMHMM);Note=protein;	NSC_01511													0.72	0.66	0.72	0.58	0.78	0.7	0.01	1
389165	NSC_scaffold_contig598	462051	462052		0.66	0.72	0.7	0.67	0.64	0.73	0.02	1	insignificant			0.47	0.64	0.6	0.7	0.72	0.75	-0.15	0.03796	hypomethylated		+	CpG	ID=NSC_01519;Name=dna-cytosine methyltransferase;Alias=53030;Length=938;GO=P:DNA methylation on cytosine| F:DNA binding;EC=;ipr=IPR001525| coil (COIL)| G3DSA:3.40.50.150 (GENE3D)| PTHR10629:SF11 (PANTHER)| seg (SEG)| SSF53335 (SUPERFAMILY)| SSF63748 (SUPERFAMILY);Note=dna-cytosine methyltransferase;	NSC_01519	ko:K00558	137.83	124.7	1.5e-36	DNA (cytosine-5)-methyltransferase 1 [EC:2.1.1.37]	path:map00270	DNMT1, dcm; DNA (cytosine-5)-methyltransferase 1 [EC:2.1.1.37]	Cysteine and methionine metabolism					0.62	0.78	0.66	0.62	0.68	0.76	0	1
391011	NSC_scaffold_contig598	499126	499127		0.12	0.15	0.22	0.15	0.22	0.2	-0.02	1	insignificant			0.1	0.16	0.1	0.27	0.19	0.23	-0.11	0.02348	hypomethylated		+	CpG	ID=NSC_01537;Name=protein strawberry notch-like;Alias=53678;Length=1379;GO=P:cell surface receptor linked signaling pathway| P:regulation of primary metabolic process| P:organ morphogenesis| F:binding| P:regulation of macromolecule metabolic process;EC=;ipr=coil (COIL)| PTHR12706 (PANTHER)| PF13871 (PFAM)| PF13872 (PFAM)| seg (SEG)| SSF52540 (SUPERFAMILY);Note=protein strawberry notch-like;	NSC_01537	ko:K05635	1788.8	6.2	0.52	laminin gamma 1	path:map04151	LAMC1; laminin, gamma 1	PI3K-Akt signaling pathway					0.12	0.15	0.18	0.3	0.16	0.1	-0.04	1
391201	NSC_scaffold_contig598	502258	502259		0.2	0.27	0.17	0.12	0.15	0.17	0.07	1	insignificant			0.17	0.11	0.17	0.32	0.29	0.24	-0.13	0.01224	hypomethylated		+	CpG	ID=NSC_01537;Name=protein strawberry notch-like;Alias=53678;Length=1379;GO=P:cell surface receptor linked signaling pathway| P:regulation of primary metabolic process| P:organ morphogenesis| F:binding| P:regulation of macromolecule metabolic process;EC=;ipr=coil (COIL)| PTHR12706 (PANTHER)| PF13871 (PFAM)| PF13872 (PFAM)| seg (SEG)| SSF52540 (SUPERFAMILY);Note=protein strawberry notch-like;	NSC_01537	ko:K05635	1788.8	6.2	0.52	laminin gamma 1	path:map04151	LAMC1; laminin, gamma 1	PI3K-Akt signaling pathway					0.18	0.15	0.11	0.07	0.13	0.26	-0.01	1
392745	NSC_scaffold_contig598	526826	526827		0.85	0.7	0.75	0.84	0.84	0.79	-0.06	1	insignificant			0.61	0.61	0.58	0.74	0.76	0.73	-0.15	0.0004369	hypomethylated		+	CpG	ID=NSC_01550;Name=uridine-cytidine kinase c-like;Alias=53628;Length=647;GO=C:cytosol| F:uridine kinase activity| F:phosphotransferase activity| alcohol group as acceptor| F:ATP binding| P:UMP biosynthetic process| P:response to abscisic acid stimulus| P:phosphorylation;EC=EC:2.7.1.48| EC:2.7.1.0;ipr=IPR000764| IPR006083| IPR008172| IPR023577| G3DSA:3.40.50.300 (GENE3D)| PTHR10285 (PANTHER)| PTHR1…	NSC_01550	ko:K00876	136.17	197.8	9.4e-59	uridine kinase [EC:2.7.1.48]	path:map00240	udk, UCK; uridine kinase [EC:2.7.1.48]	Pyrimidine metabolism					0.68	0.71	0.77	0.89	0.75	0.63	-0.04	1
393174	NSC_scaffold_contig598	535912	535913		0.53	0.44	0.56	0.6	0.55	0.53	-0.05	1	insignificant			0.52	0.46	0.56	0.64	0.59	0.62	-0.1	0.03487	hypomethylated		+	CpG	ID=NSC_01552;Name=vacuolar protein sorting-associated protein 13 family protein;Alias=53477;Length=5241;GO=F:protein binding| P:protein localization;EC=;ipr=IPR000008| IPR008973| IPR009543| IPR018029| coil (COIL)| G3DSA:2.60.40.150 (GENE3D)| PTHR16166 (PANTHER)| seg (SEG)| SignalP-NN(euk) (SIGNALP)| tmhmm (TMHMM);Note=vacuolar protein sorting-associated protein 13 family protein;	NSC_01552	ko:K17630	1044.87	29.4	7.5e-08	Ras GTPase-activating protein 4	path:map04014	RASA4, CAPRI; Ras GTPase-activating protein 4	Ras signaling pathway					0.49	0.59	0.52	0.57	0.56	0.65	-0.06	1
396703	NSC_scaffold_contig598	596430	596431		0.13	0.15	0.19	0.26	0.21	0.22	-0.07	1	insignificant			0.15	0.2	0.22	0.26	0.3	0.35	-0.11	0.03311	hypomethylated		+	CpG	ID=NSC_01572;Name=transcription factor;Alias=53755;Length=1865;GO=F:protein binding| F:zinc ion binding;EC=;ipr=IPR001487| IPR001965| IPR004022| IPR011011| IPR013083| IPR018359| IPR018500| IPR018501| IPR019786| IPR019787| coil (COIL)| PTHR22880 (PANTHER)| seg (SEG)| tmhmm (TMHMM);Note=transcription factor;	NSC_01572	ko:K11723	466.43	170	4.6e-50	bromodomain-containing protein 7	path:map05225	BRD7; bromodomain-containing protein 7	Hepatocellular carcinoma					0.29	0.22	0.24	0.15	0.2	0.2	0.07	1
396787	NSC_scaffold_contig598	598012	598013		0.49	0.43	0.58	0.5	0.5	0.59	-0.03	1	insignificant			0.49	0.46	0.43	0.54	0.68	0.6	-0.15	0.03228	hypomethylated		+	CpG	ID=NSC_01572;Name=transcription factor;Alias=53755;Length=1865;GO=F:protein binding| F:zinc ion binding;EC=;ipr=IPR001487| IPR001965| IPR004022| IPR011011| IPR013083| IPR018359| IPR018500| IPR018501| IPR019786| IPR019787| coil (COIL)| PTHR22880 (PANTHER)| seg (SEG)| tmhmm (TMHMM);Note=transcription factor;	NSC_01572	ko:K11723	466.43	170	4.6e-50	bromodomain-containing protein 7	path:map05225	BRD7; bromodomain-containing protein 7	Hepatocellular carcinoma					0.43	0.48	0.5	0.59	0.49	0.57	-0.08	1
396787	NSC_scaffold_contig598	598012	598013		0.49	0.43	0.58	0.5	0.5	0.59	-0.03	1	insignificant			0.49	0.46	0.43	0.54	0.68	0.6	-0.15	0.03228	hypomethylated		+	CpG	ID=NSC_01573_P;	NSC_01573	ko:K10147	178.8	17.2	0.00069	protein phosphatase 1D [EC:3.1.3.16]	path:map04115	PPM1D, WIP1; protein phosphatase 1D [EC:3.1.3.16]	p53 signaling pathway					0.43	0.48	0.5	0.59	0.49	0.57	-0.08	1
398035	NSC_scaffold_contig598	618488	618489		0.67	0.47	0.48	0.4	0.54	0.7	0	1	insignificant			0.32	0.41	0.44	0.5	0.6	0.51	-0.15	0.03458	hypomethylated		+	CpG	ID=NSC_01583;Name=hypothetical protein CHLNCDRAFT_134945 [Chlorella variabilis];Alias=53892;Length=744;GO=;EC=;ipr=seg (SEG);Note=hypothetical protein CHLNCDRAFT_134945 [Chlorella variabilis];	NSC_01583	ko:K13908	5016.33	5.9	0.23	mucin-5B	path:map04657	MUC5B, MG1; mucin-5B	IL-17 signaling pathway					0.63	0.6	0.41	0.59	0.34	0.57	0.05	1
398405	NSC_scaffold_contig598	625870	625871		0.73	0.76	0.88	0.87	0.76	0.63	0.04	1	insignificant			0.72	0.78	0.76	0.92	0.86	0.82	-0.11	0.03056	hypomethylated		+	CpG	ID=NSC_01586;Name=transmembrane protein;Alias=53745;Length=562;GO=C:integral to membrane| F:molecular_function| P:biological_process;EC=;ipr=coil (COIL)| PTHR12459 (PANTHER)| seg (SEG)| tmhmm (TMHMM);Note=transmembrane protein;	NSC_01586													0.83	0.84	0.8	0.88	0.75	0.76	0.03	1
399634	NSC_scaffold_contig598	643974	643975		0.82	0.7	0.82	0.73	0.79	0.79	0.01	1	insignificant			0.65	0.61	0.71	0.79	0.81	0.8	-0.14	0.009328	hypomethylated		+	CpG	ID=NSC_01592_T;	NSC_01592													0.77	0.68	0.72	0.85	0.86	0.68	-0.08	1
399634	NSC_scaffold_contig598	643974	643975		0.82	0.7	0.82	0.73	0.79	0.79	0.01	1	insignificant			0.65	0.61	0.71	0.79	0.81	0.8	-0.14	0.009328	hypomethylated		+	CpG	ID=NSC_01593;Name=trna pseudouridine synthase b;Alias=54028;Length=305;GO=F:pseudouridine synthase activity| P:pseudouridine synthesis| C:mitochondrion| P:RNA processing| F:RNA binding;EC=EC:5.4.99.12;ipr=IPR002501| IPR014780| IPR020103| PTHR13767:SF2 (PANTHER)| seg (SEG);Note=trna pseudouridine synthase b;	NSC_01593	ko:K11131	312.07	107.3	3.3e-31	H/ACA ribonucleoprotein complex subunit 4 [EC:5.4.99.-]	path:map03008	DKC1, NOLA4, CBF5; H/ACA ribonucleoprotein complex subunit 4 [EC:5.4.99.-]	Ribosome biogenesis in eukaryotes					0.77	0.68	0.72	0.85	0.86	0.68	-0.08	1
399977	NSC_scaffold_contig598	649441	649442		0.66	0.76	0.79	0.69	0.78	0.71	0.01	1	insignificant			0.62	0.74	0.63	0.76	0.77	0.8	-0.12	0.05	hypomethylated		+	CpG	ID=NSC_01596;Name=coatomer subunit gamma;Alias=53852;Length=905;GO=C:plasmodesma| F:clathrin binding| P:vesiclemediated transport| P:intracellular protein transport| C:chloroplast| C:cytosol| C:COPI vesicle coat| F:structural molecule activity;EC=;ipr=IPR002553| IPR009028| IPR011989| IPR013040| IPR013041| IPR014863| IPR015873| IPR016024| IPR017106| PTHR10261:SF0 (PANTHER)| seg (SEG);Note=coatomer…	NSC_01596	ko:K11824	498.57	67.1	3.6e-19	AP-2 complex subunit alpha	path:map04144	AP2A; AP-2 complex subunit alpha	Endocytosis					0.83	0.65	0.73	0.67	0.69	0.72	0.04	1
401806	NSC_scaffold_contig598	681132	681133		0.3	0.38	0.26	0.31	0.23	0.34	0.02	1	insignificant			0.26	0.27	0.28	0.35	0.42	0.34	-0.1	0.01796	hypomethylated		+	CpG	ID=NSC_01609;Name=atp-binding cassette superfamily;Alias=54206;Length=706;GO=F:ATP binding| F:ATPase activity| C:membrane;EC=;ipr=IPR003439| IPR003593| IPR013525| coil (COIL)| G3DSA:3.40.50.300 (GENE3D)| PTHR19241 (PANTHER)| tmhmm (TMHMM)| SSF52540 (SUPERFAMILY);Note=atp-binding cassette superfamily;	NSC_01609	ko:K05681	568.17	597.3	1.2e-179	ATP-binding cassette subfamily G (WHITE) member 2	path:map01523	ABCG2, CD338; ATP-binding cassette, subfamily G (WHITE), member 2	Antifolate resistance					0.32	0.24	0.33	0.32	0.26	0.35	-0.01	1
401806	NSC_scaffold_contig598	681132	681133		0.3	0.38	0.26	0.31	0.23	0.34	0.02	1	insignificant			0.26	0.27	0.28	0.35	0.42	0.34	-0.1	0.01796	hypomethylated		+	CpG	ID=NSC_01610_P;	NSC_01610	ko:K03248	83.7	240.8	7.4e-72	translation initiation factor 3 subunit G	path:map03013	EIF3G; translation initiation factor 3 subunit G	RNA transport					0.32	0.24	0.33	0.32	0.26	0.35	-0.01	1
402063	NSC_scaffold_contig598	685491	685492		0.61	0.74	0.62	0.77	0.53	0.71	-0.01	1	insignificant			0.7	0.65	0.73	0.83	0.91	0.8	-0.15	0.02028	hypomethylated		+	CpG	ID=NSC_01611;Name=dna repair and recombination protein;Alias=54116;Length=1114;GO=P:response to gamma radiation| P:translation| F:RNA binding| P:DNA repair| C:small ribosomal subunit| F:structural constituent of ribosome| F:DNA binding| F:ATP binding| F:helicase activity;EC=;ipr=IPR000330| IPR001650| IPR014001| coil (COIL)| G3DSA:3.40.50.300 (GENE3D)| PTHR10799 (PANTHER)| PTHR10799:SF49 (PANTHER)…	NSC_01611	ko:K10841	654.93	1161.7	0	DNA excision repair protein ERCC-6	path:map03420	ERCC6, CSB, RAD26; DNA excision repair protein ERCC-6	Nucleotide excision repair					0.71	0.71	0.68	0.73	0.7	0.6	0.03	1
403409	NSC_scaffold_contig598	709704	709705		0.88	0.77	0.89	0.76	0.84	0.84	0.03	1	insignificant			0.77	0.8	0.82	0.9	0.91	0.92	-0.11	0.001104	hypomethylated		+	CpG	ID=NSC_01621;Name=kinase-like protein;Alias=54385;Length=460;GO=F:ATP binding| P:protein amino acid phosphorylation| F:protein tyrosine kinase activity;EC=;ipr=IPR000719| IPR002290| IPR008266| IPR011009| IPR020635| G3DSA:1.10.510.10 (GENE3D)| G3DSA:3.30.200.20 (GENE3D)| PTHR23257 (PANTHER);Note=kinase-like protein;	NSC_01621	ko:K04427	290.93	165.9	4.1e-49	mitogen-activated protein kinase kinase kinase 7 [EC:2.7.11.25]	path:map04010	MAP3K7, TAK1; mitogen-activated protein kinase kinase kinase 7 [EC:2.7.11.25]	MAPK signaling pathway					0.67	0.86	0.78	0.82	0.82	0.78	-0.03	1
403693	NSC_scaffold_contig598	714362	714363		0.95	0.76	0.88	0.84	0.78	0.88	0.03	1	insignificant			0.73	0.76	0.66	0.82	0.91	0.83	-0.14	0.02818	hypomethylated		+	CpG	ID=NSC_01623;Name=kinase-like protein;Alias=54395;Length=398;GO=F:ATP binding| P:protein amino acid phosphorylation| F:protein tyrosine kinase activity;EC=;ipr=IPR000719| IPR002290| IPR011009| IPR020635| G3DSA:1.10.510.10 (GENE3D)| G3DSA:3.30.200.20 (GENE3D)| PTHR23257 (PANTHER)| PTHR23257:SF99 (PANTHER)| seg (SEG);Note=kinase-like protein;	NSC_01623	ko:K04424	437.17	119.1	1.1e-34	sterile alpha motif and leucine zipper containing kinase AZK [EC:2.7.11.25]	path:map04010	ZAK, MLTK; sterile alpha motif and leucine zipper containing kinase AZK [EC:2.7.11.25]	MAPK signaling pathway					0.82	0.77	0.86	0.89	0.81	0.81	-0.02	1
407871	NSC_scaffold_contig598	792692	792693		0.81	0.56	0.69	0.73	0.78	0.79	-0.08	1	insignificant			0.69	0.67	0.7	0.75	0.84	0.81	-0.12	0.01198	hypomethylated		+	CpG	ID=NSC_01654;Name=---NA---;Alias=54984;Length=139;GO=;EC=;ipr=no IPS match;Note=---NA---;	NSC_01654													0.75	0.69	0.63	0.74	0.67	0.68	0	1
407875	NSC_scaffold_contig598	792705	792706		0.84	0.7	0.75	0.76	0.83	0.81	-0.04	1	insignificant			0.77	0.76	0.69	0.82	0.89	0.87	-0.12	0.01708	hypomethylated		+	CpG	ID=NSC_01654;Name=---NA---;Alias=54984;Length=139;GO=;EC=;ipr=no IPS match;Note=---NA---;	NSC_01654													0.81	0.69	0.82	0.8	0.77	0.84	-0.03	1
407871	NSC_scaffold_contig598	792692	792693		0.81	0.56	0.69	0.73	0.78	0.79	-0.08	1	insignificant			0.69	0.67	0.7	0.75	0.84	0.81	-0.12	0.01198	hypomethylated		+	CpG	ID=NSC_01655_P;	NSC_01655													0.75	0.69	0.63	0.74	0.67	0.68	0	1
407875	NSC_scaffold_contig598	792705	792706		0.84	0.7	0.75	0.76	0.83	0.81	-0.04	1	insignificant			0.77	0.76	0.69	0.82	0.89	0.87	-0.12	0.01708	hypomethylated		+	CpG	ID=NSC_01655_P;	NSC_01655													0.81	0.69	0.82	0.8	0.77	0.84	-0.03	1
408433	NSC_scaffold_contig598	802315	802316		0.76	0.76	0.63	0.72	0.66	0.65	0.04	1	insignificant			0.5	0.59	0.58	0.78	0.86	0.79	-0.25	0.002553	hypomethylated		+	CpG	ID=NSC_01657;Name=protein;Alias=54745;Length=253;GO=F:protein binding;EC=;ipr=IPR006575| IPR016135| PTHR12292 (PANTHER)| PTHR12292:SF2 (PANTHER)| seg (SEG);Note=protein;	NSC_01657	ko:K16196	403.5	68.2	1.7e-19	eukaryotic translation initiation factor 2-alpha kinase 4 [EC:2.7.11.1]	path:map04138	EIF2AK4; eukaryotic translation initiation factor 2-alpha kinase 4 [EC:2.7.11.1]	Autophagy - yeast					0.79	0.72	0.62	0.68	0.68	0.68	0.03	1
408493	NSC_scaffold_contig598	803087	803088		0.63	0.7	0.72	0.67	0.8	0.75	-0.05	1	insignificant			0.62	0.65	0.61	0.74	0.78	0.68	-0.11	0.02713	hypomethylated		+	CpG	ID=NSC_01657;Name=protein;Alias=54745;Length=253;GO=F:protein binding;EC=;ipr=IPR006575| IPR016135| PTHR12292 (PANTHER)| PTHR12292:SF2 (PANTHER)| seg (SEG);Note=protein;	NSC_01657	ko:K16196	403.5	68.2	1.7e-19	eukaryotic translation initiation factor 2-alpha kinase 4 [EC:2.7.11.1]	path:map04138	EIF2AK4; eukaryotic translation initiation factor 2-alpha kinase 4 [EC:2.7.11.1]	Autophagy - yeast					0.66	0.66	0.63	0.8	0.76	0.82	-0.14	0.001899
408433	NSC_scaffold_contig598	802315	802316		0.76	0.76	0.63	0.72	0.66	0.65	0.04	1	insignificant			0.5	0.59	0.58	0.78	0.86	0.79	-0.25	0.002553	hypomethylated		+	CpG	ID=NSC_01658;Name=polar amino acid uptake family abc periplasmic substrate-binding protein;Alias=54902;Length=645;GO=F:transporter activity| P:transport| C:outer membranebounded periplasmic space;EC=;ipr=IPR001638| G3DSA:3.40.190.10 (GENE3D)| seg (SEG)| SignalP-NN(euk) (SIGNALP)| tmhmm (TMHMM)| SSF53850 (SUPERFAMILY);Note=polar amino acid uptake family abc periplasmic substrate-binding protein;	NSC_01658	ko:K09997	372.77	75.3	2e-21	arginine transport system substrate-binding protein	path:map02010	artI; arginine transport system substrate-binding protein	ABC transporters					0.79	0.72	0.62	0.68	0.68	0.68	0.03	1
408493	NSC_scaffold_contig598	803087	803088		0.63	0.7	0.72	0.67	0.8	0.75	-0.05	1	insignificant			0.62	0.65	0.61	0.74	0.78	0.68	-0.11	0.02713	hypomethylated		+	CpG	ID=NSC_01658;Name=polar amino acid uptake family abc periplasmic substrate-binding protein;Alias=54902;Length=645;GO=F:transporter activity| P:transport| C:outer membranebounded periplasmic space;EC=;ipr=IPR001638| G3DSA:3.40.190.10 (GENE3D)| seg (SEG)| SignalP-NN(euk) (SIGNALP)| tmhmm (TMHMM)| SSF53850 (SUPERFAMILY);Note=polar amino acid uptake family abc periplasmic substrate-binding protein;	NSC_01658	ko:K09997	372.77	75.3	2e-21	arginine transport system substrate-binding protein	path:map02010	artI; arginine transport system substrate-binding protein	ABC transporters					0.66	0.66	0.63	0.8	0.76	0.82	-0.14	0.001899
409317	NSC_scaffold_contig598	817534	817535		0.68	0.69	0.76	0.71	0.69	0.78	-0.02	1	insignificant			0.62	0.72	0.66	0.77	0.76	0.79	-0.1	0.02828	hypomethylated		+	CpG	ID=NSC_01663;Name=set domain protein;Alias=54729;Length=1342;GO=P:anatomical structure morphogenesis| F:protein binding| P:histone methylation| P:organ development| | P:embryonic development| C:nucleus| F:histonelysine Nmethyltransferase activity;EC=;ipr=IPR000313| IPR001214| IPR003616| IPR006560| IPR015300| G3DSA:2.170.270.10 (GENE3D)| G3DSA:2.30.30.160 (GENE3D)| PTHR22884 (PANTHER)| PTHR22884:S…	NSC_01663	ko:K11424	1352.83	283	2.6e-84	histone-lysine N-methyltransferase NSD2 [EC:2.1.1.43]	path:map00310	WHSC1, MMSET, NSD2; [histone H3]-lysine36 N-dimethyltransferase NSD2 [EC:2.1.1.357]	Lysine degradation					0.77	0.65	0.7	0.65	0.66	0.66	0.05	1
412327	NSC_scaffold_contig598	869773	869774		0.79	0.73	0.6	0.67	0.74	0.83	-0.04	1	insignificant			0.67	0.69	0.65	0.81	0.79	0.77	-0.12	0.001885	hypomethylated		+	CpG	ID=NSC_01689;Name=ankyrin unc44;Alias=54956;Length=497;GO=F:protein binding;EC=;ipr=IPR002110| IPR020683| PTHR24188 (PANTHER)| PF13920 (PFAM)| SSF57850 (SUPERFAMILY);Note=ankyrin unc44;	NSC_01689	ko:K10380	463.67	165.1	4.7e-49	ankyrin	path:map04624	ANK; ankyrin	Toll and Imd signaling pathway					0.74	0.68	0.73	0.74	0.72	0.7	0	1
412376	NSC_scaffold_contig598	870297	870298		0.79	0.67	0.85	0.79	0.7	0.62	0.07	1	insignificant			0.65	0.7	0.66	0.73	0.85	0.83	-0.13	0.02989	hypomethylated		+	CpG	ID=NSC_01689;Name=ankyrin unc44;Alias=54956;Length=497;GO=F:protein binding;EC=;ipr=IPR002110| IPR020683| PTHR24188 (PANTHER)| PF13920 (PFAM)| SSF57850 (SUPERFAMILY);Note=ankyrin unc44;	NSC_01689	ko:K10380	463.67	165.1	4.7e-49	ankyrin	path:map04624	ANK; ankyrin	Toll and Imd signaling pathway					0.72	0.64	0.73	0.83	0.74	0.75	-0.08	1
412788	NSC_scaffold_contig598	877358	877359		0.83	0.74	0.79	0.75	0.78	0.74	0.03	1	insignificant			0.73	0.65	0.66	0.8	0.78	0.82	-0.12	0.01471	hypomethylated		+	CpG	ID=NSC_01691;Name=hypothetical protein CHLNCDRAFT_58072 [Chlorella variabilis];Alias=54551;Length=1256;GO=F:molecular_function| P:biological_process| C:plasma membrane;EC=;ipr=seg (SEG);Note=hypothetical protein CHLNCDRAFT_58072 [Chlorella variabilis];	NSC_01691													0.76	0.71	0.62	0.8	0.79	0.67	-0.06	1
412788	NSC_scaffold_contig598	877358	877359		0.83	0.74	0.79	0.75	0.78	0.74	0.03	1	insignificant			0.73	0.65	0.66	0.8	0.78	0.82	-0.12	0.01471	hypomethylated		+	CpG	ID=NSC_01692;Name=mrna-capping enzyme;Alias=54779;Length=614;GO=C:cell part| P:protein amino acid dephosphorylation| F:protein tyrosine/serine/threonine phosphatase activity| F:mRNA guanylyltransferase activity| P:mRNA capping| F:protein tyrosine phosphatase activity;EC=EC:3.1.3.0;ipr=IPR000340| IPR000387| IPR001339| IPR012340| IPR016130| G3DSA:3.30.470.30 (GENE3D)| G3DSA:3.90.190.10 (GENE3D)| PT…	NSC_01692	ko:K13917	246.6	478.8	7.9e-144	mRNA-capping enzyme [EC:2.7.7.50 3.6.1.-]	path:map03015	RNGTT; mRNA-capping enzyme [EC:2.7.7.50 3.6.1.-]	mRNA surveillance pathway					0.76	0.71	0.62	0.8	0.79	0.67	-0.06	1
413714	NSC_scaffold_contig598	895035	895036		0.71	0.77	0.68	0.74	0.64	0.64	0.04	1	insignificant			0.61	0.57	0.61	0.75	0.69	0.73	-0.12	0.005668	hypomethylated		+	CpG	ID=NSC_01696;Name=diacylglycerol acyltransferase;Alias=55028;Length=754;GO=F:transferase activity;EC=;ipr=IPR007130| seg (SEG)| SignalP-NN(euk) (SIGNALP)| tmhmm (TMHMM);Note=diacylglycerol acyltransferase;	NSC_01696	ko:K22848	268.77	226.6	1.8e-67	diacylglycerol O-acyltransferase 2 plant [EC:2.3.1.20]	path:map00561	DGAT2; diacylglycerol O-acyltransferase 2, plant [EC:2.3.1.20]	Glycerolipid metabolism					0.72	0.6	0.58	0.71	0.61	0.74	-0.05	1
413847	NSC_scaffold_contig598	898100	898101		0.35	0.16	0.26	0.16	0.25	0.2	0.05	1	insignificant			0.18	0.14	0.22	0.32	0.31	0.29	-0.12	0.005792	hypomethylated		+	CpG	ID=NSC_01698_T;	NSC_01698													0.26	0.17	0.11	0.19	0.29	0.13	-0.02	1
413887	NSC_scaffold_contig598	898437	898438		0.6	0.44	0.55	0.54	0.59	0.48	-0.01	1	insignificant			0.55	0.52	0.44	0.67	0.61	0.65	-0.14	0.01603	hypomethylated		+	CpG	ID=NSC_01698_T;	NSC_01698													0.44	0.52	0.53	0.36	0.46	0.56	0.04	1
413887	NSC_scaffold_contig598	898437	898438		0.6	0.44	0.55	0.54	0.59	0.48	-0.01	1	insignificant			0.55	0.52	0.44	0.67	0.61	0.65	-0.14	0.01603	hypomethylated		+	CpG	ID=NSC_01699_P;	NSC_01699	ko:K03018	1314.37	1190.8	0	DNA-directed RNA polymerase III subunit RPC1 [EC:2.7.7.6]	path:map03020	RPC1, POLR3A; DNA-directed RNA polymerase III subunit RPC1 [EC:2.7.7.6]	RNA polymerase					0.44	0.52	0.53	0.36	0.46	0.56	0.04	1
414484	NSC_scaffold_contig598	908925	908926		0.52	0.57	0.6	0.66	0.49	0.53	0	1	insignificant			0.48	0.4	0.53	0.72	0.7	0.59	-0.2	0.02247	hypomethylated		+	CpG	ID=NSC_01701;Name=mco is implicated in celullar iron transport playing also role in the copper resistance;Alias=55169;Length=291;GO=F:oxidoreductase activity| P:oxidation reduction;EC=;ipr=IPR001117| IPR008972| PTHR11709 (PANTHER)| seg (SEG)| SignalP-NN(euk) (SIGNALP);Note=mco is implicated in celullar iron transport playing also role in the copper resistance;	NSC_01701	ko:K08100	538.17	44.6	3.3e-12	bilirubin oxidase [EC:1.3.3.5]	path:map00860	E1.3.3.5; bilirubin oxidase [EC:1.3.3.5]	Porphyrin and chlorophyll metabolism					0.59	0.5	0.46	0.58	0.58	0.67	-0.09	1
415079	NSC_scaffold_contig598	920329	920330		0.67	0.55	0.73	0.6	0.73	0.73	-0.04	1	insignificant			0.5	0.56	0.67	0.78	0.7	0.73	-0.16	0.04681	hypomethylated		+	CpG	ID=NSC_01709;Name=alkylated dna repair protein alkb homolog 8;Alias=55213;Length=660;GO=C:intracellular part| F:oxidoreductase activity| P:oxidation reduction| F:methyltransferase activity;EC=;ipr=IPR005123| IPR013216| coil (COIL)| G3DSA:2.60.120.590 (GENE3D)| G3DSA:3.40.50.150 (GENE3D)| PTHR13069 (PANTHER)| PTHR13069:SF5 (PANTHER)| PF13532 (PFAM)| seg (SEG)| SSF51197 (SUPERFAMILY)| SSF53335 (SUP…	NSC_01709	ko:K03183	216.67	54.7	4.5e-15	demethylmenaquinone methyltransferase / 2-methoxy-6-polyprenyl-1 4-benzoquinol methylase [EC:2.1.1.163 2.1.1.201]	path:map00130	ubiE; demethylmenaquinone methyltransferase / 2-methoxy-6-polyprenyl-1,4-benzoquinol methylase [EC:2.1.1.163 2.1.1.201]	Ubiquinone and other terpenoid-quinone biosynthesis					0.48	0.67	0.67	0.85	0.66	0.72	-0.14	0.1797
419997	NSC_scaffold_contig598	1017301	1017302		0.64	0.66	0.57	0.7	0.48	0.66	0.01	1	insignificant			0.59	0.6	0.5	0.68	0.75	0.66	-0.14	0.03336	hypomethylated		+	CpG	ID=NSC_01757;Name=pyrimidine 2;Alias=55758;Length=517;GO=C:endomembrane system| C:cytoplasmic membranebounded vesicle| F:dihydropyrimidinase activity| P:uracil catabolic process| P:cellular response to nitrogen levels;EC=EC:3.5.2.2;ipr=IPR011059| IPR011778| G3DSA:2.30.40.10 (GENE3D)| G3DSA:3.20.20.140 (GENE3D)| PTHR11647 (PANTHER)| PTHR11647:SF1 (PANTHER)| PF13147 (PFAM)| seg (SEG)| SignalP-NN(eu…	NSC_01757	ko:K01464	399.27	611.8	3.3e-184	dihydropyrimidinase [EC:3.5.2.2]	path:map00240	DPYS, dht, hydA; dihydropyrimidinase [EC:3.5.2.2]	Pyrimidine metabolism					0.73	0.57	0.57	0.64	0.62	0.58	0.01	1
422680	NSC_scaffold_contig598	1073593	1073594		0.33	0.29	0.38	0.36	0.28	0.39	-0.01	1	insignificant			0.29	0.28	0.36	0.42	0.45	0.43	-0.13	0.008872	hypomethylated		+	CpG	ID=NSC_01781;Name=protein;Alias=55473;Length=328;GO=P:cellular process;EC=;ipr=IPR006565| IPR019473| PTHR12321 (PANTHER)| PTHR12321:SF10 (PANTHER);Note=protein;	NSC_01781	ko:K14649	102.43	140.8	3.3e-41	transcription initiation factor TFIID subunit 8	path:map03022	TAF8; transcription initiation factor TFIID subunit 8	Basal transcription factors					0.4	0.26	0.3	0.4	0.32	0.55	-0.1	0.2736
423940	NSC_scaffold_contig598	1100541	1100542		0.84	0.78	0.81	0.95	0.82	0.93	-0.09	1	insignificant			0.67	0.8	0.73	0.83	0.89	0.87	-0.13	0.03453	hypomethylated		+	CpG	ID=NSC_01789;Name=dna polymerase v;Alias=56058;Length=1778;GO=F:DNA binding| F:DNAdirected DNA polymerase activity;EC=;ipr=IPR007015| IPR016024| coil (COIL)| PTHR13213:SF2 (PANTHER)| seg (SEG);Note=dna polymerase v;	NSC_01789	ko:K12472	293.23	13.8	0.0064	epidermal growth factor receptor substrate 15	path:map04144	EPS15; epidermal growth factor receptor substrate 15	Endocytosis					0.96	0.91	0.85	0.9	0.94	1	-0.04	1
424938	NSC_scaffold_contig598	1118772	1118773		0.85	0.73	0.87	0.81	0.94	0.9	-0.07	1	insignificant			0.7	0.75	0.78	0.86	0.87	0.81	-0.11	0.0281	hypomethylated		+	CpG	ID=NSC_01796;Name=dna a subunit;Alias=56272;Length=924;GO=F:DNA topoisomerase (ATPhydrolyzing) activity| F:ATP binding| C:chromosome| P:DNA topological change;EC=;ipr=IPR002205| IPR005743| IPR006691| IPR013758| IPR013760| IPR024946| coil (COIL)| PTHR10169 (PANTHER)| PTHR10169:SF4 (PANTHER)| seg (SEG)| SSF101904 (SUPERFAMILY);Note=dna a subunit;	NSC_01796	ko:K03164	259.07	112.5	4.7e-33	DNA topoisomerase II [EC:5.6.2.2]	path:map01524	TOP2; DNA topoisomerase II [EC:5.6.2.2]	Platinum drug resistance					0.91	0.69	0.78	0.71	0.84	0.88	-0.02	1
425250	NSC_scaffold_contig598	1124302	1124303		0.89	0.8	0.89	0.93	0.94	0.9	-0.06	1	insignificant			0.8	0.8	0.79	0.95	0.94	0.86	-0.12	0.01375	hypomethylated		+	CpG	ID=NSC_01798;Name=protein;Alias=56302;Length=901;GO=C:chloroplast stroma| P:proteolysis| F:serinetype peptidase activity;EC=;ipr=IPR001375| IPR011042| G3DSA:3.40.50.1820 (GENE3D)| PTHR11731 (PANTHER)| PTHR11731:SF5 (PANTHER)| seg (SEG)| SSF50960 (SUPERFAMILY)| SSF53474 (SUPERFAMILY);Note=protein;	NSC_01798	ko:K01278	618.47	84.4	2.8e-24	dipeptidyl-peptidase 4 [EC:3.4.14.5]	path:map04974	DPP4, CD26; dipeptidyl-peptidase 4 [EC:3.4.14.5]	Protein digestion and absorption					0.84	0.72	0.82	0.99	0.89	0.93	-0.14	0.03481
427529	NSC_scaffold_contig598	1175881	1175882		0.75	0.64	0.69	0.75	0.56	0.79	0	1	insignificant			0.58	0.54	0.58	0.7	0.78	0.66	-0.14	0.01766	hypomethylated		+	CpG	ID=NSC_01821;Name=type a von willebrand factor domain-containing protein;Alias=56525;Length=5244;GO=C:plasmodesma| C:chloroplast envelope| F:ATP binding| F:transcription factor binding| F:ATPase activity;EC=;ipr=IPR002035| IPR002078| IPR003593| IPR011704| coil (COIL)| G3DSA:3.40.50.300 (GENE3D)| PTHR22908 (PANTHER)| PTHR22908:SF14 (PANTHER)| seg (SEG)| SSF52540 (SUPERFAMILY)| SSF53300 (SUPERFAMIL…	NSC_01821	ko:K14572	198.23	3458.2	0	midasin	path:map03008	MDN1, REA1; midasin	Ribosome biogenesis in eukaryotes					0.75	0.62	0.65	0.74	0.74	0.76	-0.07	1
428111	NSC_scaffold_contig598	1186914	1186915		0.77	0.6	0.66	0.8	0.76	0.76	-0.1	1	insignificant			0.71	0.68	0.64	0.86	0.73	0.78	-0.11	0.04834	hypomethylated		+	CpG	ID=NSC_01821;Name=type a von willebrand factor domain-containing protein;Alias=56525;Length=5244;GO=C:plasmodesma| C:chloroplast envelope| F:ATP binding| F:transcription factor binding| F:ATPase activity;EC=;ipr=IPR002035| IPR002078| IPR003593| IPR011704| coil (COIL)| G3DSA:3.40.50.300 (GENE3D)| PTHR22908 (PANTHER)| PTHR22908:SF14 (PANTHER)| seg (SEG)| SSF52540 (SUPERFAMILY)| SSF53300 (SUPERFAMIL…	NSC_01821	ko:K14572	198.23	3458.2	0	midasin	path:map03008	MDN1, REA1; midasin	Ribosome biogenesis in eukaryotes					0.78	0.72	0.81	0.7	0.79	0.84	-0.01	1
430298	NSC_scaffold_contig598	1228681	1228682		0.77	0.73	0.78	0.7	0.77	0.6	0.07	1	insignificant			0.67	0.72	0.6	0.82	0.73	0.78	-0.11	0.0494	hypomethylated		+	CpG	ID=NSC_01837;Name=flagellar biosynthesis protein expressed;Alias=56419;Length=739;GO=C:cytoplasm| F:iron ion transmembrane transporter activity| C:integral to membrane| P:iron ion transmembrane transport| F:ATP binding| P:protein folding;EC=;ipr=IPR009716| IPR011032| IPR018369| IPR020818| PTHR10772:SF1 (PANTHER)| seg (SEG)| tmhmm (TMHMM);Note=flagellar biosynthesis protein expressed;	NSC_01837	ko:K14685	139.2	283.9	7.5e-85	solute carrier family 40 (iron-regulated transporter) member 1	path:map04216	SLC40A1, FPN1; solute carrier family 40 (iron-regulated transporter), member 1	Ferroptosis					0.74	0.74	0.78	0.79	0.7	0.71	0.02	1
430298	NSC_scaffold_contig598	1228681	1228682		0.77	0.73	0.78	0.7	0.77	0.6	0.07	1	insignificant			0.67	0.72	0.6	0.82	0.73	0.78	-0.11	0.0494	hypomethylated		+	CpG	ID=NSC_01838_P;	NSC_01838													0.74	0.74	0.78	0.79	0.7	0.71	0.02	1
432728	NSC_scaffold_contig598	1290822	1290823		0.9	0.87	0.91	0.88	0.81	0.81	0.06	1	insignificant			0.78	0.74	0.69	0.88	0.92	0.79	-0.13	0.04765	hypomethylated		+	CpG	ID=NSC_01860;Name=protein;Alias=57194;Length=427;GO=F:binding| F:molecular_function| P:biological_process;EC=;ipr=IPR019339| IPR022209| coil (COIL)| PTHR16196 (PANTHER)| seg (SEG);Note=protein;	NSC_01860	ko:K06066	101.2	48.3	3.3e-13	CBF1 interacting corepressor	path:map04330	CIR; CBF1 interacting corepressor	Notch signaling pathway					0.92	0.87	0.87	0.88	0.85	0.9	0.01	1
434178	NSC_scaffold_contig598	1318967	1318968		0.65	0.67	0.76	0.75	0.82	0.76	-0.08	1	insignificant			0.69	0.63	0.74	0.77	0.85	0.78	-0.12	0.04559	hypomethylated		+	CpG	ID=NSC_01872;Name=protein;Alias=57160;Length=974;GO=F:serinetype endopeptidase activity| P:proteolysis;EC=;ipr=IPR000209| IPR004154| IPR007109| IPR015500| IPR022398| IPR023827| IPR023828| coil (COIL)| G3DSA:3.40.50.10480 (GENE3D)| PTHR22734 (PANTHER)| seg (SEG);Note=protein;	NSC_01872	ko:K01336	422.03	268.4	3.5e-80	cerevisin [EC:3.4.21.48]	path:map04138	E3.4.21.48; cerevisin [EC:3.4.21.48]	Autophagy - yeast					0.74	0.76	0.81	0.69	0.74	0.81	0.03	1
300165	NSC_scaffold_contig597	24936	24937		0.25	0.44	0.3	0.37	0.22	0.34	0.02	1	insignificant			0.21	0.23	0.16	0.29	0.3	0.33	-0.11	0.0116	hypomethylated		+	CpG	ID=NSC_01930;Name=coatomer subunit beta -3;Alias=44482;Length=949;GO=P:vesiclemediated transport| P:intracellular protein transport| F:transferase activity| C:cytosol| C:COPI vesicle coat| F:structural molecule activity| F:protein binding;EC=;ipr=IPR001680| IPR006692| IPR015943| IPR016453| IPR017986| IPR020472| PTHR19876 (PANTHER)| PTHR19876:SF2 (PANTHER)| seg (SEG);Note=coatomer subunit beta -3;	NSC_01930	ko:K10260	426.43	142.4	7.8e-42	F-box and WD-40 domain protein 7	path:map04120	FBXW7, SEL10; F-box and WD-40 domain protein 7	Ubiquitin mediated proteolysis					0.2	0.2	0.29	0.33	0.27	0.29	-0.07	1
301530	NSC_scaffold_contig597	50703	50704		0.44	0.48	0.5	0.32	0.27	0.55	0.09	1	insignificant			0.38	0.43	0.35	0.45	0.5	0.53	-0.11	0.0304	hypomethylated		+	CpG	ID=NSC_01940;Name=acyl-activating enzyme 14;Alias=44584;Length=638;GO=F:ligase activity| C:intracellular membranebounded organelle| C:cytoplasmic part| P:metabolic process;EC=;ipr=IPR000873| IPR020845| G3DSA:2.30.38.10 (GENE3D)| G3DSA:3.30.300.30 (GENE3D)| G3DSA:3.40.50.980 (GENE3D)| PTHR24095 (PANTHER)| PTHR24095:SF47 (PANTHER)| SSF56801 (SUPERFAMILY);Note=acyl-activating enzyme 14;	NSC_01940	ko:K14760	373.17	486	5.1e-146	acyl-activating enzyme 14 [EC:6.2.1.26]	path:map00130	AAE14; acyl-activating enzyme 14 [EC:6.2.1.26]	Ubiquinone and other terpenoid-quinone biosynthesis					0.39	0.51	0.46	0.46	0.47	0.58	-0.05	1
302397	NSC_scaffold_contig597	63886	63887		0.49	0.33	0.39	0.45	0.43	0.46	-0.04	1	insignificant			0.42	0.33	0.36	0.52	0.51	0.44	-0.12	0.03594	hypomethylated		+	CpG	ID=NSC_01945;Name=---NA---;Alias=44411;Length=458;GO=;EC=;ipr=coil (COIL)| seg (SEG);Note=---NA---;	NSC_01945	ko:K11582	123.73	23.8	8.8e-06	shugoshin	path:map04113	SGO1; shugoshin	Meiosis - yeast					0.41	0.41	0.39	0.34	0.35	0.46	0.02	1
302397	NSC_scaffold_contig597	63886	63887		0.49	0.33	0.39	0.45	0.43	0.46	-0.04	1	insignificant			0.42	0.33	0.36	0.52	0.51	0.44	-0.12	0.03594	hypomethylated		+	CpG	ID=NSC_01946;Name=preprocathepsin c;Alias=44644;Length=366;GO=F:binding| C:intracellular| F:nuclease activity| P:primary metabolic process| F:cysteinetype endopeptidase activity| P:proteolysis;EC=;ipr=IPR000169| IPR000668| IPR013128| G3DSA:3.90.70.10 (GENE3D)| PTHR12411:SF14 (PANTHER)| SignalP-NN(euk) (SIGNALP)| SSF54001 (SUPERFAMILY);Note=preprocathepsin c;	NSC_01946	ko:K08568	209.47	303	7.2e-91	cathepsin X [EC:3.4.18.1]	path:map04142	CTSZ; cathepsin X [EC:3.4.18.1]	Lysosome					0.41	0.41	0.39	0.34	0.35	0.46	0.02	1
302756	NSC_scaffold_contig597	70398	70399		0.83	0.81	0.86	0.89	0.83	0.88	-0.03	1	insignificant			0.77	0.76	0.83	0.9	0.92	0.87	-0.11	0.01557	hypomethylated		-	CpG	ID=NSC_01949;Name=assembly protein;Alias=44529;Length=551;GO=F:ATP binding| P:ironsulfur cluster assembly;EC=;ipr=IPR000825| IPR010231| seg (SEG)| SSF101960 (SUPERFAMILY);Note=assembly protein;	NSC_01949													0.92	0.83	0.79	0.87	0.85	0.92	-0.03	1
302756	NSC_scaffold_contig597	70398	70399		0.83	0.81	0.86	0.89	0.83	0.88	-0.03	1	insignificant			0.77	0.76	0.83	0.9	0.92	0.87	-0.11	0.01557	hypomethylated		-	CpG	ID=NSC_01950_P;	NSC_01950	ko:K01082	157.97	227.7	7e-68	3'(2') 5'-bisphosphate nucleotidase [EC:3.1.3.7]	path:map00920	cysQ, MET22, BPNT1; 3'(2'), 5'-bisphosphate nucleotidase [EC:3.1.3.7]	Sulfur metabolism					0.92	0.83	0.79	0.87	0.85	0.92	-0.03	1
303476	NSC_scaffold_contig597	84554	84555		0.84	0.69	0.83	0.77	0.85	0.81	-0.02	1	insignificant			0.71	0.65	0.69	0.82	0.82	0.84	-0.14	0.001819	hypomethylated		+	CpG	ID=NSC_01959;Name=phosphoenolpyruvate carboxylase;Alias=44519;Length=971;GO=C:plasmodesma| P:carbon fixation| P:tricarboxylic acid cycle| C:chloroplast| C:cytosol| C:apoplast| F:phosphoenolpyruvate carboxylase activity;EC=EC:4.1.1.31;ipr=IPR015813| IPR018129| IPR021135| IPR022805| coil (COIL)| seg (SEG);Note=phosphoenolpyruvate carboxylase;	NSC_01959	ko:K01595	47.67	1079.3	0	phosphoenolpyruvate carboxylase [EC:4.1.1.31]	path:map00620	ppc; phosphoenolpyruvate carboxylase [EC:4.1.1.31]	Pyruvate metabolism					0.83	0.8	0.76	0.88	0.74	0.82	-0.02	1
304127	NSC_scaffold_contig597	96086	96087		0.74	0.73	0.77	0.77	0.68	0.71	0.02	1	insignificant			0.72	0.73	0.67	0.83	0.79	0.8	-0.1	0.01006	hypomethylated		+	CpG	ID=NSC_01965;Name=flavin-containing monooxygenase-like protein;Alias=44894;Length=571;GO=C:vacuole| F:oxidoreductase activity| F:FAD binding| F:NADP or NADPH binding| P:oxidation reduction;EC=;ipr=IPR000960| IPR020946| G3DSA:3.50.50.60 (GENE3D)| PTHR23023 (PANTHER)| PTHR23023:SF6 (PANTHER)| seg (SEG)| SSF51905 (SUPERFAMILY);Note=flavin-containing monooxygenase-like protein;	NSC_01965	ko:K00485	241	218.7	6.1e-65	dimethylaniline monooxygenase (N-oxide forming) [EC:1.14.13.8]	path:map00982	FMO; dimethylaniline monooxygenase (N-oxide forming) [EC:1.14.13.8]	Drug metabolism - cytochrome P450					0.71	0.66	0.66	0.74	0.68	0.78	-0.06	1
304127	NSC_scaffold_contig597	96086	96087		0.74	0.73	0.77	0.77	0.68	0.71	0.02	1	insignificant			0.72	0.73	0.67	0.83	0.79	0.8	-0.1	0.01006	hypomethylated		+	CpG	ID=NSC_01966;Name=protein;Alias=45120;Length=484;GO=P:DNA repair| F:catalytic activity;EC=;ipr=seg (SEG);Note=protein;	NSC_01966													0.71	0.66	0.66	0.74	0.68	0.78	-0.06	1
305294	NSC_scaffold_contig597	116817	116818		0.91	0.97	0.85	0.88	0.83	0.94	0.03	1	insignificant			0.77	0.76	0.83	0.93	0.9	0.84	-0.1	0.03918	hypomethylated		+	CpG	ID=NSC_01972;Name=map kinase phosphatase 6;Alias=44904;Length=332;GO=P:dephosphorylation| F:phosphoprotein phosphatase activity;EC=EC:3.1.3.16;ipr=IPR000387| G3DSA:3.90.190.10 (GENE3D)| PTHR23339 (PANTHER)| PTHR23339:SF30 (PANTHER)| seg (SEG)| SSF52799 (SUPERFAMILY);Note=map kinase phosphatase 6;	NSC_01972	ko:K06639	116.9	13.4	0.011	cell division cycle 14 [EC:3.1.3.16 3.1.3.48]	path:map04110	CDC14; cell division cycle 14 [EC:3.1.3.16 3.1.3.48]	Cell cycle					0.9	0.87	0.86	0.91	0.79	0.92	0	1
305294	NSC_scaffold_contig597	116817	116818		0.91	0.97	0.85	0.88	0.83	0.94	0.03	1	insignificant			0.77	0.76	0.83	0.93	0.9	0.84	-0.1	0.03918	hypomethylated		+	CpG	ID=NSC_01973;Name=protein;Alias=45058;Length=648;GO=F:binding;EC=;ipr=IPR007587| IPR011989| coil (COIL)| PTHR12634:SF8 (PANTHER)| seg (SEG);Note=protein;	NSC_01973	ko:K12864	109.53	11.2	0.04	beta-catenin-like protein 1	path:map03040	CTNNBL1; beta-catenin-like protein 1	Spliceosome					0.9	0.87	0.86	0.91	0.79	0.92	0	1
305674	NSC_scaffold_contig597	123847	123848		0.65	0.5	0.67	0.59	0.57	0.69	-0.01	1	insignificant			0.5	0.49	0.58	0.74	0.67	0.59	-0.14	0.04667	hypomethylated		+	CpG	ID=NSC_01975;Name=dol-p-man:man c -pp-dol alpha- -mannosyltransferase-like;Alias=44925;Length=557;GO=F:transferase activity| P:GPI anchor biosynthetic process| C:intrinsic to endoplasmic reticulum membrane;EC=;ipr=IPR005599| seg (SEG)| tmhmm (TMHMM);Note=dol-p-man:man c -pp-dol alpha- -mannosyltransferase-like;	NSC_01975	ko:K03846	144.1	532.2	6.4e-160	alpha-1 2-mannosyltransferase [EC:2.4.1.259 2.4.1.261]	path:map00510	ALG9; alpha-1,2-mannosyltransferase [EC:2.4.1.259 2.4.1.261]	N-Glycan biosynthesis					0.53	0.57	0.38	0.59	0.63	0.62	-0.12	0.1053
305699	NSC_scaffold_contig597	124397	124398		0.64	0.71	0.83	0.72	0.8	0.82	-0.05	1	insignificant			0.72	0.72	0.75	0.84	0.8	0.93	-0.13	0.03047	hypomethylated		+	CpG	ID=NSC_01975;Name=dol-p-man:man c -pp-dol alpha- -mannosyltransferase-like;Alias=44925;Length=557;GO=F:transferase activity| P:GPI anchor biosynthetic process| C:intrinsic to endoplasmic reticulum membrane;EC=;ipr=IPR005599| seg (SEG)| tmhmm (TMHMM);Note=dol-p-man:man c -pp-dol alpha- -mannosyltransferase-like;	NSC_01975	ko:K03846	144.1	532.2	6.4e-160	alpha-1 2-mannosyltransferase [EC:2.4.1.259 2.4.1.261]	path:map00510	ALG9; alpha-1,2-mannosyltransferase [EC:2.4.1.259 2.4.1.261]	N-Glycan biosynthesis					0.76	0.72	0.83	0.79	0.76	0.73	0.01	1
305674	NSC_scaffold_contig597	123847	123848		0.65	0.5	0.67	0.59	0.57	0.69	-0.01	1	insignificant			0.5	0.49	0.58	0.74	0.67	0.59	-0.14	0.04667	hypomethylated		+	CpG	ID=NSC_01976_T;	NSC_01976	ko:K12307	176.9	57.1	4.7e-16	MFS transporter ceroid-lipofuscinosis neuronal protein 7	path:map04142	MSFD8, CLN7; MFS transporter, ceroid-lipofuscinosis neuronal protein 7	Lysosome					0.53	0.57	0.38	0.59	0.63	0.62	-0.12	0.1053
306533	NSC_scaffold_contig597	139739	139740		0.48	0.53	0.52	0.54	0.43	0.45	0.04	1	insignificant			0.5	0.37	0.46	0.61	0.73	0.55	-0.18	0.04737	hypomethylated		+	CpG	ID=NSC_01982;Name=protein;Alias=44937;Length=971;GO=F:binding;EC=;ipr=IPR016024| seg (SEG);Note=protein;	NSC_01982	ko:K14288	206.3	25.3	1.5e-06	exportin-T	path:map03013	XPOT; exportin-T	RNA transport					0.61	0.59	0.48	0.57	0.58	0.54	0	1
315294	NSC_scaffold_contig597	306152	306153		0.4	0.38	0.41	0.24	0.4	0.48	0.02	1	insignificant			0.36	0.33	0.29	0.44	0.5	0.47	-0.14	0.006088	hypomethylated		+	CpG	ID=NSC_02066;Name=pre-mrna-splicing factor atp-dependent rna helicase dhx16;Alias=45810;Length=1058;GO=P:posttranscriptional gene silencing by RNA| P:RNA splicing| F:ATPdependent RNA helicase activity| F:nucleic acid binding| P:embryonic development ending in seed dormancy| F:ATP binding;EC=;ipr=IPR001650| IPR002464| IPR007502| IPR011545| IPR011709| IPR014001| coil (COIL)| G3DSA:3.40.50.300 (GENE…	NSC_02066	ko:K12813	1176	1579.2	0	pre-mRNA-splicing factor ATP-dependent RNA helicase DHX16 [EC:3.6.4.13]	path:map03040	DHX16; pre-mRNA-splicing factor ATP-dependent RNA helicase DHX16 [EC:3.6.4.13]	Spliceosome					0.5	0.36	0.36	0.39	0.47	0.41	-0.02	1
315295	NSC_scaffold_contig597	306337	306338		0.5	0.45	0.42	0.54	0.56	0.5	-0.08	1	insignificant			0.4	0.46	0.48	0.56	0.62	0.51	-0.11	0.04642	hypomethylated		+	CpG	ID=NSC_02066;Name=pre-mrna-splicing factor atp-dependent rna helicase dhx16;Alias=45810;Length=1058;GO=P:posttranscriptional gene silencing by RNA| P:RNA splicing| F:ATPdependent RNA helicase activity| F:nucleic acid binding| P:embryonic development ending in seed dormancy| F:ATP binding;EC=;ipr=IPR001650| IPR002464| IPR007502| IPR011545| IPR011709| IPR014001| coil (COIL)| G3DSA:3.40.50.300 (GENE…	NSC_02066	ko:K12813	1176	1579.2	0	pre-mRNA-splicing factor ATP-dependent RNA helicase DHX16 [EC:3.6.4.13]	path:map03040	DHX16; pre-mRNA-splicing factor ATP-dependent RNA helicase DHX16 [EC:3.6.4.13]	Spliceosome					0.43	0.53	0.48	0.5	0.48	0.51	-0.02	1
315906	NSC_scaffold_contig597	314437	314438		0.74	0.63	0.66	0.76	0.68	0.79	-0.06	1	insignificant			0.66	0.65	0.61	0.75	0.78	0.73	-0.11	0.006671	hypomethylated		+	CpG	ID=NSC_02070;Name=transportin-3-like isoform 1;Alias=45959;Length=1011;GO=C:intracellular| P:intracellular protein transport| F:protein transporter activity| F:binding;EC=;ipr=IPR001494| IPR011989| IPR013598| IPR016024| PTHR12363 (PANTHER)| PTHR12363:SF19 (PANTHER)| seg (SEG);Note=transportin-3-like isoform 1;	NSC_02070	ko:K14289	166.53	44.9	1.6e-12	exportin-5	path:map03013	XPO5; exportin-5	RNA transport					0.76	0.74	0.71	0.77	0.68	0.58	0.06	1
317841	NSC_scaffold_contig597	345755	345756		0.29	0.38	0.32	0.25	0.31	0.26	0.06	1	insignificant			0.25	0.29	0.27	0.33	0.46	0.43	-0.14	0.03038	hypomethylated		+	CpG	ID=NSC_02082;Name=gem-associated protein 5;Alias=45719;Length=1038;GO=F:protein binding;EC=;ipr=IPR001680| IPR011047| IPR015943| IPR017986| IPR019775| PTHR22847 (PANTHER)| seg (SEG);Note=gem-associated protein 5;	NSC_02082	ko:K13133	196.93	365.4	2.1e-109	gem associated protein 5	path:map03013	GEMIN5; gem associated protein 5	RNA transport					0.32	0.31	0.38	0.34	0.36	0.34	-0.01	1
317841	NSC_scaffold_contig597	345755	345756		0.29	0.38	0.32	0.25	0.31	0.26	0.06	1	insignificant			0.25	0.29	0.27	0.33	0.46	0.43	-0.14	0.03038	hypomethylated		+	CpG	ID=NSC_02083_P;	NSC_02083													0.32	0.31	0.38	0.34	0.36	0.34	-0.01	1
319303	NSC_scaffold_contig597	372963	372964		0.32	0.35	0.46	0.49	0.43	0.45	-0.08	1	insignificant			0.45	0.38	0.38	0.54	0.52	0.59	-0.14	0.01111	hypomethylated		+	CpG	ID=NSC_02093;Name=dead-box atp-dependent rna helicase 42-like;Alias=46320;Length=986;GO=F:nucleic acid binding| F:ATP binding| F:ATPdependent helicase activity;EC=;ipr=IPR000629| IPR001650| IPR011545| IPR014001| IPR014014| coil (COIL)| G3DSA:3.40.50.300 (GENE3D)| PTHR24031 (PANTHER)| PTHR24031:SF45 (PANTHER)| seg (SEG)| SSF52540 (SUPERFAMILY);Note=dead-box atp-dependent rna helicase 42-like;	NSC_02093	ko:K12811	734.27	1157.3	0	ATP-dependent RNA helicase DDX46/PRP5 [EC:3.6.4.13]	path:map03040	DDX46, PRP5; ATP-dependent RNA helicase DDX46/PRP5 [EC:3.6.4.13]	Spliceosome					0.45	0.46	0.37	0.4	0.61	0.41	-0.05	1
319325	NSC_scaffold_contig597	373586	373587		0.73	0.74	0.85	0.73	0.68	0.76	0.05	1	insignificant			0.68	0.61	0.69	0.75	0.79	0.81	-0.12	0.01849	hypomethylated		+	CpG	ID=NSC_02093;Name=dead-box atp-dependent rna helicase 42-like;Alias=46320;Length=986;GO=F:nucleic acid binding| F:ATP binding| F:ATPdependent helicase activity;EC=;ipr=IPR000629| IPR001650| IPR011545| IPR014001| IPR014014| coil (COIL)| G3DSA:3.40.50.300 (GENE3D)| PTHR24031 (PANTHER)| PTHR24031:SF45 (PANTHER)| seg (SEG)| SSF52540 (SUPERFAMILY);Note=dead-box atp-dependent rna helicase 42-like;	NSC_02093	ko:K12811	734.27	1157.3	0	ATP-dependent RNA helicase DDX46/PRP5 [EC:3.6.4.13]	path:map03040	DDX46, PRP5; ATP-dependent RNA helicase DDX46/PRP5 [EC:3.6.4.13]	Spliceosome					0.81	0.73	0.86	0.84	0.66	0.71	0.06	1
320874	NSC_scaffold_contig597	401614	401615		0.79	0.71	0.82	0.79	0.81	0.82	-0.03	1	insignificant			0.79	0.75	0.74	0.83	0.94	0.87	-0.12	0.02615	hypomethylated		+	CpG	ID=NSC_02102;Name=protein;Alias=46376;Length=792;GO=F:protein binding| P:cell communication| F:phosphoinositide binding;EC=;ipr=IPR001683| IPR003114| IPR013937| IPR013996| PTHR10555 (PANTHER)| PTHR10555:SF50 (PANTHER)| seg (SEG)| SignalP-NN(euk) (SIGNALP)| tmhmm (TMHMM);Note=protein;	NSC_02102	ko:K17917	238.37	68.7	2.1e-19	sorting nexin-1/2	path:map04144	SNX1_2; sorting nexin-1/2	Endocytosis					0.83	0.77	0.9	0.82	0.76	0.83	0.03	1
320874	NSC_scaffold_contig597	401614	401615		0.79	0.71	0.82	0.79	0.81	0.82	-0.03	1	insignificant			0.79	0.75	0.74	0.83	0.94	0.87	-0.12	0.02615	hypomethylated		+	CpG	ID=NSC_02103_P;	NSC_02103	ko:K04862	1074.5	12	0.023	voltage-dependent calcium channel beta-1	path:map04010	CACNB1; voltage-dependent calcium channel beta-1	MAPK signaling pathway					0.83	0.77	0.9	0.82	0.76	0.83	0.03	1
323946	NSC_scaffold_contig597	458611	458612		0.3	0.29	0.38	0.39	0.32	0.29	-0.01	1	insignificant			0.32	0.28	0.3	0.47	0.47	0.38	-0.14	0.01236	hypomethylated		+	CpG	ID=NSC_02127_T;	NSC_02127	ko:K14293	201.9	12.3	0.011	importin subunit beta-1	path:map03013	KPNB1, IPO1; importin subunit beta-1	RNA transport					0.33	0.4	0.51	0.48	0.31	0.29	0.05	1
323946	NSC_scaffold_contig597	458611	458612		0.3	0.29	0.38	0.39	0.32	0.29	-0.01	1	insignificant			0.32	0.28	0.3	0.47	0.47	0.38	-0.14	0.01236	hypomethylated		+	CpG	ID=NSC_02128;Name=---NA---;Alias=46266;Length=436;GO=;EC=;ipr=seg (SEG);Note=---NA---;	NSC_02128													0.33	0.4	0.51	0.48	0.31	0.29	0.05	1
324051	NSC_scaffold_contig597	460839	460840		0.76	0.84	0.75	0.88	0.82	0.92	-0.09	1	insignificant			0.73	0.73	0.77	0.86	0.91	0.8	-0.11	0.03739	hypomethylated		+	CpG	ID=NSC_02128;Name=---NA---;Alias=46266;Length=436;GO=;EC=;ipr=seg (SEG);Note=---NA---;	NSC_02128													0.84	0.73	0.71	0.81	0.82	0.85	-0.07	1
330495	NSC_scaffold_contig597	570144	570145		0.72	0.6	0.7	0.6	0.66	0.74	0.01	1	insignificant			0.59	0.56	0.6	0.65	0.7	0.72	-0.11	0.0108	hypomethylated		+	CpG	ID=NSC_02180;Name=zinc finger ran-binding domain-containing protein 3-like;Alias=46613;Length=1323;GO=F:DNA binding| F:ATP binding| F:helicase activity| F:endonuclease activity;EC=;ipr=IPR000330| IPR001650| IPR002711| IPR014001| coil (COIL)| G3DSA:3.40.50.300 (GENE3D)| PTHR10799 (PANTHER)| PTHR10799:SF43 (PANTHER)| seg (SEG)| SSF52540 (SUPERFAMILY);Note=zinc finger ran-binding domain-containing p…	NSC_02180	ko:K10875	565.8	168	1.2e-49	DNA repair and recombination protein RAD54 and RAD54-like protein [EC:3.6.4.-]	path:map03440	RAD54L, RAD54; DNA repair and recombination protein RAD54 and RAD54-like protein [EC:3.6.4.-]	Homologous recombination					0.63	0.6	0.47	0.69	0.71	0.75	-0.15	0.04856
331105	NSC_scaffold_contig597	583244	583245		0.77	0.68	0.86	0.87	0.84	0.8	-0.07	1	insignificant			0.8	0.8	0.8	0.88	0.94	0.91	-0.11	0.003945	hypomethylated		+	CpG	ID=NSC_02182;Name=cog2072: flavoprotein involved in k+ transport;Alias=47169;Length=647;GO=F:nucleotide binding| P:oxidation reduction;EC=;ipr=IPR007052| IPR008978| G3DSA:2.60.40.790 (GENE3D)| G3DSA:3.50.50.60 (GENE3D)| PF13434 (PFAM)| SSF51905 (SUPERFAMILY);Note=cog2072: flavoprotein involved in k+ transport;	NSC_02182	ko:K04507	83.63	34.7	5.7e-09	calcyclin binding protein	path:map04310	CACYBP, SIP; calcyclin binding protein	Wnt signaling pathway					0.82	0.78	0.87	0.91	0.9	0.84	-0.06	1
331105	NSC_scaffold_contig597	583244	583245		0.77	0.68	0.86	0.87	0.84	0.8	-0.07	1	insignificant			0.8	0.8	0.8	0.88	0.94	0.91	-0.11	0.003945	hypomethylated		+	CpG	ID=NSC_02183;Name=cyclin-dependent kinase g-2-like;Alias=46868;Length=579;GO=F:protein binding| P:protein amino acid phosphorylation| F:ATP binding| C:cytosol| F:protein serine/threonine kinase activity| F:protein tyrosine kinase activity;EC=EC:2.7.11.0;ipr=IPR000719| IPR002290| IPR008271| IPR011009| IPR020635| coil (COIL)| G3DSA:1.10.510.10 (GENE3D)| G3DSA:3.30.200.20 (GENE3D)| PTHR24056 (PANTHE…	NSC_02183	ko:K02206	510.03	337.6	2.1e-101	cyclin-dependent kinase 2 [EC:2.7.11.22]	path:map04068	CDK2; cyclin-dependent kinase 2 [EC:2.7.11.22]	FoxO signaling pathway					0.82	0.78	0.87	0.91	0.9	0.84	-0.06	1
333429	NSC_scaffold_contig597	627031	627032		0.5	0.4	0.48	0.53	0.57	0.35	-0.02	1	insignificant			0.38	0.36	0.39	0.51	0.49	0.6	-0.16	0.01361	hypomethylated		+	CpG	ID=NSC_02198;Name=snf7 family protein;Alias=47430;Length=193;GO=C:plasma membrane| F:protein binding| P:protein transport;EC=;ipr=IPR005024| coil (COIL)| PTHR22761 (PANTHER);Note=snf7 family protein;	NSC_02198	ko:K12195	125	145.9	5.1e-43	charged multivesicular body protein 6	path:map04144	CHMP6, VPS20; charged multivesicular body protein 6	Endocytosis					0.49	0.3	0.31	0.4	0.38	0.33	-0.01	1
333429	NSC_scaffold_contig597	627031	627032		0.5	0.4	0.48	0.53	0.57	0.35	-0.02	1	insignificant			0.38	0.36	0.39	0.51	0.49	0.6	-0.16	0.01361	hypomethylated		+	CpG	ID=NSC_02199_P;	NSC_02199	ko:K12392	588.43	1201.5	0	AP-1 complex subunit beta-1	path:map04142	AP1B1; AP-1 complex subunit beta-1	Lysosome					0.49	0.3	0.31	0.4	0.38	0.33	-0.01	1
338304	NSC_scaffold_contig597	732448	732449		0.5	0.44	0.41	0.39	0.43	0.38	0.05	1	insignificant			0.31	0.32	0.32	0.42	0.46	0.4	-0.11	0.002903	hypomethylated		+	CpG	ID=NSC_02243;Name=mitochondrial-targeted muts 1;Alias=47708;Length=307;GO=F:ATP binding| P:mismatch repair| F:mismatched DNA binding;EC=;ipr=IPR007695| IPR016151| PTHR11361 (PANTHER)| PTHR11361:SF45 (PANTHER)| SignalP-NN(euk) (SIGNALP);Note=mitochondrial-targeted muts 1;	NSC_02243	ko:K08737	718.33	36.9	4.9e-10	DNA mismatch repair protein MSH6	path:map01524	MSH6; DNA mismatch repair protein MSH6	Platinum drug resistance					0.48	0.33	0.35	0.49	0.35	0.31	0	1
340837	NSC_scaffold_contig597	790548	790549		0.44	0.32	0.44	0.54	0.55	0.39	-0.1	1	insignificant			0.35	0.47	0.47	0.52	0.56	0.55	-0.12	0.048	hypomethylated		+	CpG	ID=NSC_02265;Name=atp-dependent helicase rhp16-like;Alias=48380;Length=1034;GO=F:DNA binding| F:ATP binding| F:helicase activity| F:protein binding| F:zinc ion binding;EC=;ipr=IPR000330| IPR001650| IPR001841| IPR013083| IPR014001| IPR017907| IPR018957| G3DSA:3.40.50.300 (GENE3D)| PTHR10799 (PANTHER)| PTHR10799:SF62 (PANTHER)| seg (SEG)| SSF52540 (SUPERFAMILY)| SSF57850 (SUPERFAMILY);Note=atp-depe…	NSC_02265	ko:K15173	556.53	404.2	4.4e-121	transcription termination factor 2 [EC:3.6.4.-]	path:map04918	TTF2; transcription termination factor 2 [EC:3.6.4.-]	Thyroid hormone synthesis					0.52	0.56	0.47	0.59	0.43	0.54	0	1
342296	NSC_scaffold_contig597	817139	817140		0.2	0.15	0.28	0.17	0.14	0.04	0.09	1	insignificant			0.15	0.19	0.11	0.28	0.26	0.23	-0.11	0.02198	hypomethylated		+	CpG	ID=NSC_02279;Name=protein;Alias=48076;Length=484;GO=C:integral to membrane| P:transmembrane transport;EC=;ipr=IPR011701| IPR016196| IPR020846| G3DSA:1.20.1250.20 (GENE3D)| PTHR24003 (PANTHER)| PTHR24003:SF22 (PANTHER)| seg (SEG)| tmhmm (TMHMM);Note=protein;	NSC_02279	ko:K07783	478.1	57	6.6e-16	MFS transporter OPA family sugar phosphate sensor protein UhpC	path:map02020	uhpC; MFS transporter, OPA family, sugar phosphate sensor protein UhpC	Two-component system					0.1	0.19	0.11	0.3	0.27	0.16	-0.11	0.1142
344077	NSC_scaffold_contig597	850759	850760		0.26	0.21	0.44	0.28	0.35	0.35	-0.02	1	insignificant			0.22	0.29	0.19	0.31	0.35	0.41	-0.12	0.04566	hypomethylated		+	CpG	ID=NSC_02293_T;	NSC_02293													0.46	0.3	0.33	0.15	0.32	0.38	0.08	1
344036	NSC_scaffold_contig597	849911	849912		0.88	0.88	0.88	0.87	0.85	0.82	0.03	1	insignificant			0.8	0.74	0.74	0.89	0.92	0.83	-0.12	0.02463	hypomethylated		+	CpG	ID=NSC_02293;Name=---NA---;Alias=48128;Length=433;GO=F:protein binding;EC=;ipr=IPR015915| seg (SEG)| SSF117281 (SUPERFAMILY);Note=---NA---;	NSC_02293													0.8	0.74	0.8	0.93	0.83	0.8	-0.07	1
344038	NSC_scaffold_contig597	849915	849916		0.9	0.86	0.87	0.83	0.8	0.83	0.06	1	insignificant			0.84	0.75	0.78	0.92	0.93	0.86	-0.11	0.02971	hypomethylated		+	CpG	ID=NSC_02293;Name=---NA---;Alias=48128;Length=433;GO=F:protein binding;EC=;ipr=IPR015915| seg (SEG)| SSF117281 (SUPERFAMILY);Note=---NA---;	NSC_02293													0.82	0.82	0.77	0.95	0.81	0.8	-0.05	1
344077	NSC_scaffold_contig597	850759	850760		0.26	0.21	0.44	0.28	0.35	0.35	-0.02	1	insignificant			0.22	0.29	0.19	0.31	0.35	0.41	-0.12	0.04566	hypomethylated		+	CpG	ID=NSC_02294_P;	NSC_02294													0.46	0.3	0.33	0.15	0.32	0.38	0.08	1
344773	NSC_scaffold_contig597	861976	861977		0.57	0.51	0.6	0.57	0.6	0.58	-0.02	1	insignificant			0.47	0.52	0.47	0.76	0.61	0.6	-0.17	0.03818	hypomethylated		-	CpG	ID=NSC_02300;Name=zinc ion binding partial;Alias=48429;Length=434;GO=C:cell part| F:protein binding| F:zinc ion binding;EC=;ipr=IPR001440| IPR001841| IPR011990| IPR013026| IPR013083| IPR017907| IPR018957| IPR019734| PTHR14140 (PANTHER)| PTHR14140:SF13 (PANTHER)| seg (SEG)| SignalP-NN(euk) (SIGNALP)| SSF48452 (SUPERFAMILY)| SSF57850 (SUPERFAMILY);Note=zinc ion binding partial;	NSC_02300	ko:K10683	160.97	36.4	1.2e-09	BRCA1-associated RING domain protein 1	path:map03440	BARD1; BRCA1-associated RING domain protein 1	Homologous recombination					0.53	0.61	0.59	0.58	0.56	0.62	-0.01	1
345726	NSC_scaffold_contig597	875223	875224		0.51	0.28	0.4	0.41	0.44	0.34	0	1	insignificant			0.29	0.31	0.4	0.42	0.44	0.46	-0.11	0.03693	hypomethylated		+	CpG	ID=NSC_02306_T;	NSC_02306													0.38	0.4	0.36	0.52	0.38	0.39	-0.05	1
345726	NSC_scaffold_contig597	875223	875224		0.51	0.28	0.4	0.41	0.44	0.34	0	1	insignificant			0.29	0.31	0.4	0.42	0.44	0.46	-0.11	0.03693	hypomethylated		+	CpG	ID=NSC_02307;Name=ankyrin;Alias=48287;Length=262;GO=F:protein binding;EC=;ipr=IPR002110| IPR020683| PTHR24198 (PANTHER)| PTHR24198:SF302 (PANTHER);Note=ankyrin;	NSC_02307	ko:K04984	439.07	73.2	4e-21	transient receptor potential cation channel subfamily A member 1	path:map04750	TRPA1, ANKTM1; transient receptor potential cation channel subfamily A member 1	Inflammatory mediator regulation of TRP channels					0.38	0.4	0.36	0.52	0.38	0.39	-0.05	1
346845	NSC_scaffold_contig597	892720	892721		0.7	0.68	0.66	0.72	0.68	0.68	-0.02	1	insignificant			0.65	0.66	0.62	0.78	0.71	0.74	-0.1	0.01476	hypomethylated		+	CpG	ID=NSC_02314;Name=protein;Alias=48705;Length=594;GO=C:membrane| C:mitochondrion| C:chloroplast envelope| F:5formyltetrahydrofolate transporter activity;EC=;ipr=IPR004324| IPR016196| G3DSA:1.20.1250.20 (GENE3D)| PTHR24003 (PANTHER)| PTHR24003:SF331 (PANTHER)| seg (SEG)| tmhmm (TMHMM);Note=protein;	NSC_02314	ko:K08218	210.5	73.9	3.7e-21	MFS transporter PAT family beta-lactamase induction signal transducer AmpG	path:map01501	ampG; MFS transporter, PAT family, beta-lactamase induction signal transducer AmpG	beta-Lactam resistance					0.65	0.55	0.75	0.57	0.65	0.62	0.04	1
347016	NSC_scaffold_contig597	896409	896410		0.94	0.81	0.91	0.94	0.94	0.9	-0.04	1	insignificant			0.81	0.83	0.77	0.87	0.93	0.93	-0.11	0.01557	hypomethylated		+	CpG	ID=NSC_02316;Name=nucleolar complex protein 3 homolog;Alias=48630;Length=979;GO=C:nucleus| F:binding;EC=;ipr=IPR005612| IPR011501| IPR011989| IPR016024| coil (COIL)| PTHR14428 (PANTHER)| PTHR14428:SF5 (PANTHER)| seg (SEG);Note=nucleolar complex protein 3 homolog;	NSC_02316	ko:K03899	1764.6	5.1	0.81	coagulation factor VIII	path:map04610	F8; coagulation factor VIII	Complement and coagulation cascades					0.88	0.88	0.85	0.88	0.85	0.89	0	1
347027	NSC_scaffold_contig597	896734	896735		0.11	0.19	0.21	0.16	0.1	0.08	0.06	1	insignificant			0.1	0.13	0.1	0.29	0.27	0.15	-0.13	0.04183	hypomethylated		+	CpG	ID=NSC_02316;Name=nucleolar complex protein 3 homolog;Alias=48630;Length=979;GO=C:nucleus| F:binding;EC=;ipr=IPR005612| IPR011501| IPR011989| IPR016024| coil (COIL)| PTHR14428 (PANTHER)| PTHR14428:SF5 (PANTHER)| seg (SEG);Note=nucleolar complex protein 3 homolog;	NSC_02316	ko:K03899	1764.6	5.1	0.81	coagulation factor VIII	path:map04610	F8; coagulation factor VIII	Complement and coagulation cascades					0.07	0.18	0.24	0.14	0.11	0.09	0.05	1
348310	NSC_scaffold_contig597	919944	919945		0.8	0.66	0.78	0.81	0.81	0.79	-0.06	1	insignificant			0.7	0.75	0.63	0.87	0.81	0.81	-0.14	0.02688	hypomethylated		+	CpG	ID=NSC_02328;Name=diacylglycerol kinase catalytic region;Alias=48693;Length=572;GO=F:diacylglycerol kinase activity| P:activation of protein kinase C activity by Gprotein coupled receptor protein signaling pathway;EC=;ipr=IPR001206| PTHR12358 (PANTHER)| PTHR12358:SF4 (PANTHER)| seg (SEG);Note=diacylglycerol kinase catalytic region;	NSC_02328	ko:K07029	164.1	113.9	2.9e-33	diacylglycerol kinase (ATP) [EC:2.7.1.107]	path:map00561	dagK; diacylglycerol kinase (ATP) [EC:2.7.1.107]	Glycerolipid metabolism					0.78	0.77	0.76	0.83	0.72	0.75	0	1
349019	NSC_scaffold_contig597	933938	933939		0.62	0.52	0.66	0.55	0.64	0.49	0.04	1	insignificant			0.58	0.67	0.47	0.75	0.72	0.76	-0.17	0.04876	hypomethylated		+	CpG	ID=NSC_02333;Name=protein;Alias=48639;Length=2143;GO=C:mitochondrion| F:nucleic acid binding| F:ATP binding| F:ATPdependent helicase activity;EC=;ipr=IPR001650| IPR003593| IPR004179| IPR011545| IPR014001| G3DSA:1.10.150.20 (GENE3D)| G3DSA:1.10.3380.10 (GENE3D)| G3DSA:2.60.40.150 (GENE3D)| G3DSA:3.40.50.300 (GENE3D)| PTHR11752 (PANTHER)| PTHR11752:SF7 (PANTHER)| seg (SEG)| SSF52540 (SUPERFAMILY);N…	NSC_02333	ko:K12854	2263.23	3114.5	0	pre-mRNA-splicing helicase BRR2 [EC:3.6.4.13]	path:map03040	SNRNP200, BRR2; pre-mRNA-splicing helicase BRR2 [EC:3.6.4.13]	Spliceosome					0.66	0.64	0.64	0.58	0.52	0.71	0.04	1
352262	NSC_scaffold_contig597	995724	995725		0.72	0.61	0.69	0.74	0.72	0.85	-0.1	1	insignificant			0.73	0.73	0.67	0.81	0.85	0.79	-0.11	0.01718	hypomethylated		+	CpG	ID=NSC_02364;Name=hypothetical protein COCSUDRAFT_65747 [Coccomyxa subellipsoidea C-169];Alias=49017;Length=171;GO=C:chloroplast inner membrane| C:chloroplast thylakoid membrane| C:mitochondrion;EC=;ipr=coil (COIL)| seg (SEG)| tmhmm (TMHMM);Note=hypothetical protein COCSUDRAFT_65747 [Coccomyxa subellipsoidea C-169];	NSC_02364	ko:K00578	77.3	9.5	0.42	tetrahydromethanopterin S-methyltransferase subunit B [EC:2.1.1.86]	path:map00680	mtrB; tetrahydromethanopterin S-methyltransferase subunit B [EC:2.1.1.86]	Methane metabolism					0.76	0.74	0.66	0.87	0.71	0.8	-0.07	1
352262	NSC_scaffold_contig597	995724	995725		0.72	0.61	0.69	0.74	0.72	0.85	-0.1	1	insignificant			0.73	0.73	0.67	0.81	0.85	0.79	-0.11	0.01718	hypomethylated		+	CpG	ID=NSC_02365_P;	NSC_02365	ko:K13250	70.07	75.3	1.7e-21	translocon-associated protein subunit beta	path:map04141	SSR2; translocon-associated protein subunit beta	Protein processing in endoplasmic reticulum					0.76	0.74	0.66	0.87	0.71	0.8	-0.07	1
356968	NSC_scaffold_contig597	1081958	1081959		0.68	0.44	0.5	0.74	0.57	0.52	-0.07	1	insignificant			0.46	0.49	0.61	0.78	0.68	0.66	-0.19	0.0339	hypomethylated		+	CpG	ID=NSC_02400;Name=protein;Alias=49266;Length=312;GO=F:RNA binding| P:RNA processing;EC=;ipr=IPR000061| IPR006569| PTHR12323 (PANTHER)| seg (SEG);Note=protein;	NSC_02400	ko:K12825	86.13	47	5.8e-13	splicing factor 3A subunit 1	path:map03040	SF3A1, SAP114; splicing factor 3A subunit 1	Spliceosome					0.61	0.57	0.53	0.43	0.59	0.63	0.02	1
358466	NSC_scaffold_contig597	1121331	1121332		0.93	0.81	0.9	0.92	0.91	0.86	-0.02	1	insignificant			0.79	0.82	0.84	0.93	0.92	0.92	-0.1	0.001697	hypomethylated		+	CpG	ID=NSC_02421_T;	NSC_02421	ko:K21954	180.37	14.1	0.0025	FYVE and coiled-coil domain-containing protein 1	path:map05132	FYCO1; FYVE and coiled-coil domain-containing protein 1	Salmonella infection					0.91	0.82	0.81	0.94	0.86	0.87	-0.04	1
359007	NSC_scaffold_contig597	1131726	1131727		0.83	0.71	0.84	0.87	0.84	0.89	-0.07	1	insignificant			0.7	0.66	0.77	0.85	0.84	0.88	-0.15	0.01297	hypomethylated		+	CpG	ID=NSC_02425;Name=light-mediated development protein det1;Alias=49629;Length=533;GO=P:response to stimulus;EC=;ipr=IPR019138| PTHR13374 (PANTHER)| PTHR13374:SF3 (PANTHER);Note=light-mediated development protein det1;	NSC_02425	ko:K10571	279.57	218.9	5.4e-65	de-etiolated-1	path:map04120	DET1; de-etiolated-1	Ubiquitin mediated proteolysis					0.8	0.88	0.77	0.76	0.78	0.81	0.03	1
361516	NSC_scaffold_contig597	1186054	1186055		0.73	0.53	0.74	0.65	0.69	0.62	0.01	1	insignificant			0.71	0.68	0.65	0.8	0.84	0.8	-0.13	0.004588	hypomethylated		+	CpG	ID=NSC_02446;Name=duf250 domain membrane protein;Alias=49474;Length=435;GO=C:integral to membrane| C:membrane;EC=;ipr=IPR004853| PTHR11132 (PANTHER)| seg (SEG)| tmhmm (TMHMM)| SSF103481 (SUPERFAMILY);Note=duf250 domain membrane protein;	NSC_02446													0.66	0.66	0.68	0.66	0.72	0.77	-0.05	1
361516	NSC_scaffold_contig597	1186054	1186055		0.73	0.53	0.74	0.65	0.69	0.62	0.01	1	insignificant			0.71	0.68	0.65	0.8	0.84	0.8	-0.13	0.004588	hypomethylated		+	CpG	ID=NSC_02447;Name=dynamin-related gtpase;Alias=49800;Length=624;GO=C:cell plate| C:mitochondrion| C:plasmodesma| P:GTP catabolic process| C:cell cortex| P:pollen maturation| F:GTPase activity| F:branchedchainaminoacid transaminase activity| P:mitochondrial fission| F:GTP binding;EC=EC:2.6.1.42;ipr=IPR000375| IPR001401| IPR003130| IPR019762| IPR020850| IPR022812| G3DSA:3.40.50.300 (GENE3D)| PTHR11…	NSC_02447	ko:K17065	795.27	528.2	1.2e-158	dynamin 1-like protein [EC:3.6.5.5]	path:map04139	DNM1L; dynamin 1-like protein [EC:3.6.5.5]	Mitophagy - yeast					0.66	0.66	0.68	0.66	0.72	0.77	-0.05	1
364103	NSC_scaffold_contig597	1237573	1237574		0.28	0.16	0.26	0.27	0.19	0.25	0	1	insignificant			0.16	0.23	0.29	0.35	0.35	0.33	-0.12	0.03968	hypomethylated		+	CpG	ID=NSC_02471;Name=ser thr protein phosphatase family protein;Alias=49984;Length=416;GO=C:cell part| F:hydrolase activity;EC=;ipr=IPR004843| G3DSA:3.60.21.10 (GENE3D)| seg (SEG)| SignalP-NN(euk) (SIGNALP)| tmhmm (TMHMM)| SSF56300 (SUPERFAMILY);Note=ser thr protein phosphatase family protein;	NSC_02471	ko:K03651	105.63	50.7	6.7e-14	3' 5'-cyclic-AMP phosphodiesterase [EC:3.1.4.53]	path:map00230	cpdA; 3',5'-cyclic-AMP phosphodiesterase [EC:3.1.4.53]	Purine metabolism					0.4	0.3	0.25	0.36	0.34	0.29	-0.01	1
251190	NSC_scaffold_contig595	8061	8062		0.87	0.88	0.86	0.96	0.81	0.7	0.05	1	insignificant			0.76	0.73	0.79	0.93	0.88	0.8	-0.11	0.04941	hypomethylated		+	CpG	ID=NSC_02477;Name=kinesin-like protein kif3a;Alias=13201;Length=926;GO=F:microtubule motor activity| P:response to stimulus| P:anatomical structure development| P:cell projection organization| C:spindle microtubule| C:centrosome| C:cilium| P:microtubulebased movement| C:kinesin II complex| F:protein binding| P:biological regulation| P:pattern specification process| F:ATP binding;EC=;ipr=IPR001752…	NSC_02477	ko:K10396	512.17	431.6	2.6e-129	kinesin family member 5	path:map04144	KIF5; kinesin family member 5	Endocytosis					0.82	0.71	0.67	0.85	0.85	0.96	-0.16	0.05096
252874	NSC_scaffold_contig595	38505	38506		0.59	0.7	0.65	0.56	0.61	0.74	0.01	1	insignificant			0.56	0.62	0.56	0.62	0.7	0.72	-0.11	0.03826	hypomethylated		+	CpG	ID=NSC_02492;Name=serine threonine-protein kinase ctr1-like;Alias=13043;Length=1211;GO=F:ATP binding| P:protein amino acid phosphorylation| F:protein serine/threonine kinase activity| F:protein binding| F:protein tyrosine kinase activity;EC=;ipr=IPR000719| IPR001245| IPR002290| IPR008271| IPR011009| IPR015943| IPR017441| IPR017986| IPR020635| G3DSA:1.10.510.10 (GENE3D)| G3DSA:3.30.200.20 (GENE3D)…	NSC_02492	ko:K04424	437.17	279.2	3.4e-83	sterile alpha motif and leucine zipper containing kinase AZK [EC:2.7.11.25]	path:map04010	ZAK, MLTK; sterile alpha motif and leucine zipper containing kinase AZK [EC:2.7.11.25]	MAPK signaling pathway					0.66	0.55	0.61	0.72	0.79	0.5	-0.07	1
253320	NSC_scaffold_contig595	47743	47744		0.76	0.67	0.73	0.74	0.73	0.78	-0.03	1	insignificant			0.65	0.72	0.72	0.82	0.8	0.79	-0.11	0.0135	hypomethylated		+	CpG	ID=NSC_02497;Name=light-harvesting complex i chlorophyll a b binding protein 3;Alias=13113;Length=281;GO=C:plastoglobule| C:photosystem| P:photosynthesis| light harvesting| C:lightharvesting complex| F:chlorophyll binding| C:chloroplast thylakoid membrane;EC=;ipr=IPR001344| IPR022796| IPR023329;Note=light-harvesting complex i chlorophyll a b binding protein 3;	NSC_02497	ko:K08909	270.57	414.3	7.7e-125	light-harvesting complex I chlorophyll a/b binding protein 3	path:map00196	LHCA3; light-harvesting complex I chlorophyll a/b binding protein 3	Photosynthesis - antenna proteins					0.78	0.59	0.53	0.82	0.64	0.81	-0.13	0.257
253926	NSC_scaffold_contig595	64294	64295		0.56	0.43	0.52	0.56	0.53	0.35	0.02	1	insignificant			0.54	0.55	0.44	0.62	0.69	0.62	-0.14	0.02906	hypomethylated		+	CpG	ID=NSC_02505;Name=protein;Alias=13153;Length=794;GO=F:protein binding;EC=;ipr=IPR004328| IPR025304| coil (COIL)| G3DSA:1.20.120.560 (GENE3D)| G3DSA:1.20.140.50 (GENE3D)| PTHR23030 (PANTHER)| PTHR23030:SF5 (PANTHER)| seg (SEG)| SignalP-NN(euk) (SIGNALP);Note=protein;	NSC_02505	ko:K12200	517.83	477	5.1e-143	programmed cell death 6-interacting protein	path:map04144	PDCD6IP, ALIX, RIM20; programmed cell death 6-interacting protein	Endocytosis					0.62	0.41	0.52	0.63	0.59	0.52	-0.06	1
256585	NSC_scaffold_contig595	111637	111638		0.84	0.81	0.91	0.9	0.91	0.86	-0.04	1	insignificant			0.87	0.74	0.82	0.95	0.93	0.9	-0.11	0.04122	hypomethylated		+	CpG	ID=NSC_02529;Name=hypothetical protein COCSUDRAFT_61152 [Coccomyxa subellipsoidea C-169];Alias=13305;Length=465;GO=;EC=;ipr=seg (SEG);Note=hypothetical protein COCSUDRAFT_61152 [Coccomyxa subellipsoidea C-169];	NSC_02529													0.82	0.92	0.94	0.95	0.84	0.92	-0.01	1
256730	NSC_scaffold_contig595	114804	114805		0.81	0.85	0.6	0.72	0.79	0.72	0.01	1	insignificant			0.61	0.75	0.6	0.84	0.83	0.78	-0.16	0.03677	hypomethylated		+	CpG	ID=NSC_02531_T;	NSC_02531	ko:K03359	39.47	36.6	2.4e-09	anaphase-promoting complex subunit 12	path:map04110	APC12, CDC26; anaphase-promoting complex subunit 12	Cell cycle					0.72	0.72	0.74	0.91	0.72	0.81	-0.08	1
256730	NSC_scaffold_contig595	114804	114805		0.81	0.85	0.6	0.72	0.79	0.72	0.01	1	insignificant			0.61	0.75	0.6	0.84	0.83	0.78	-0.16	0.03677	hypomethylated		+	CpG	ID=NSC_02532;Name=protein;Alias=13661;Length=233;GO=P:phosphate metabolic process;EC=;ipr=IPR008172| IPR023577| seg (SEG);Note=protein;	NSC_02532	ko:K05873	70.77	41.8	4.1e-11	adenylate cyclase class 2 [EC:4.6.1.1]	path:map00230	cyaB; adenylate cyclase, class 2 [EC:4.6.1.1]	Purine metabolism					0.72	0.72	0.74	0.91	0.72	0.81	-0.08	1
257276	NSC_scaffold_contig595	123776	123777		0.77	0.6	0.71	0.73	0.68	0.76	-0.03	1	insignificant			0.63	0.62	0.71	0.78	0.78	0.87	-0.16	0.01784	hypomethylated		+	CpG	ID=NSC_02536;Name=protein;Alias=13410;Length=857;GO=F:DNA binding| C:nucleus;EC=;ipr=IPR000467| IPR022159| IPR022783| IPR024933| PTHR23329 (PANTHER)| PTHR23329:SF1 (PANTHER)| seg (SEG);Note=protein;	NSC_02536	ko:K12840	126.5	43.9	8.7e-12	splicing factor 45	path:map03040	RBM17, SPF45; splicing factor 45	Spliceosome					0.51	0.74	0.83	0.86	0.66	0.67	-0.04	1
257372	NSC_scaffold_contig595	126134	126135		0.78	0.7	0.57	0.69	0.56	0.71	0.03	1	insignificant			0.67	0.67	0.61	0.76	0.75	0.77	-0.11	0.005501	hypomethylated		+	CpG	ID=NSC_02538;Name=calcium calmodulin-dependent 3 -cyclic nucleotide phosphodiesterase 1c;Alias=13368;Length=376;GO=P:cellcell signaling| P:regulation of biological quality| P:response to organic substance| F:3'|5'cyclicnucleotide phosphodiesterase activity| P:cellular biogenic amine metabolic process| P:behavior| P:primary metabolic process| P:neurological system process| P:small molecule metabol…	NSC_02538	ko:K13755	418.67	244.4	1e-72	calcium/calmodulin-dependent 3' 5'-cyclic nucleotide phosphodiesterase [EC:3.1.4.17]	path:map00230	PDE1; calcium/calmodulin-dependent 3',5'-cyclic nucleotide phosphodiesterase [EC:3.1.4.17]	Purine metabolism					0.76	0.52	0.72	0.69	0.83	0.64	-0.06	1
257680	NSC_scaffold_contig595	131644	131645		0.73	0.77	0.79	0.77	0.84	0.81	-0.04	1	insignificant			0.7	0.72	0.71	0.8	0.84	0.82	-0.11	0.001618	hypomethylated		+	CpG	ID=NSC_02540;Name=protein;Alias=13448;Length=1021;GO=F:protein binding;EC=;ipr=IPR002083| IPR008974| IPR013322| coil (COIL)| PTHR24006 (PANTHER)| PTHR24006:SF29 (PANTHER)| seg (SEG);Note=protein;	NSC_02540	ko:K11838	305.33	87.1	3.4e-25	ubiquitin carboxyl-terminal hydrolase 7 [EC:3.4.19.12]	path:map04068	USP7, UBP15; ubiquitin carboxyl-terminal hydrolase 7 [EC:3.4.19.12]	FoxO signaling pathway					0.85	0.81	0.8	0.83	0.8	0.76	0.02	1
258626	NSC_scaffold_contig595	149807	149808		0.53	0.52	0.58	0.56	0.41	0.52	0.05	1	insignificant			0.54	0.51	0.59	0.71	0.68	0.6	-0.12	0.0385	hypomethylated		+	CpG	ID=NSC_02550;Name=50s ribosomal protein l28;Alias=13426;Length=191;GO=C:ribosome| F:structural constituent of ribosome| P:translation;EC=;ipr=IPR001383| G3DSA:2.30.170.40 (GENE3D)| SSF143800 (SUPERFAMILY);Note=50s ribosomal protein l28;	NSC_02550	ko:K02902	18.33	77.7	2.8e-22	large subunit ribosomal protein L28	path:map03010	RP-L28, MRPL28, rpmB; large subunit ribosomal protein L28	Ribosome					0.47	0.51	0.53	0.55	0.45	0.62	-0.03	1
258626	NSC_scaffold_contig595	149807	149808		0.53	0.52	0.58	0.56	0.41	0.52	0.05	1	insignificant			0.54	0.51	0.59	0.71	0.68	0.6	-0.12	0.0385	hypomethylated		+	CpG	ID=NSC_02551;Name=dna-directed rna polymerase iii subunit rpc5;Alias=13551;Length=443;GO=P:gene expression| F:DNAdirected RNA polymerase activity| C:nucleus;EC=;ipr=IPR006886| PTHR12069 (PANTHER)| seg (SEG);Note=dna-directed rna polymerase iii subunit rpc5;	NSC_02551	ko:K14721	73.87	148.3	1.5e-43	DNA-directed RNA polymerase III subunit RPC5	path:map03020	RPC5, POLR3E; DNA-directed RNA polymerase III subunit RPC5	RNA polymerase					0.47	0.51	0.53	0.55	0.45	0.62	-0.03	1
260003	NSC_scaffold_contig595	179347	179348		0.75	0.74	0.84	0.89	0.84	0.75	-0.05	1	insignificant			0.69	0.75	0.67	0.78	0.86	0.85	-0.13	0.02287	hypomethylated		+	CpG	ID=NSC_02560;Name=bromodomain-containing protein 7;Alias=13685;Length=766;GO=F:protein binding;EC=;ipr=IPR001487| IPR018359| coil (COIL)| PTHR22881 (PANTHER)| PTHR22881:SF3 (PANTHER)| seg (SEG);Note=bromodomain-containing protein 7;	NSC_02560	ko:K11723	466.43	88.8	1.7e-25	bromodomain-containing protein 7	path:map05225	BRD7; bromodomain-containing protein 7	Hepatocellular carcinoma					0.77	0.84	0.78	0.79	0.82	0.8	-0.01	1
262871	NSC_scaffold_contig595	234305	234306		0.76	0.67	0.72	0.76	0.74	0.69	-0.01	1	insignificant			0.65	0.64	0.72	0.81	0.83	0.84	-0.16	0.004898	hypomethylated		+	CpG	ID=NSC_02578;Name=expressed protein [Chlorella variabilis];Alias=13912;Length=272;GO=;EC=;ipr=seg (SEG)| tmhmm (TMHMM);Note=expressed protein [Chlorella variabilis];	NSC_02578	ko:K18461	75.9	17.6	0.00068	WAS protein family homolog 1	path:map04144	WASH1; WAS protein family homolog 1	Endocytosis					0.71	0.62	0.68	0.59	0.79	0.74	-0.04	1
262871	NSC_scaffold_contig595	234305	234306		0.76	0.67	0.72	0.76	0.74	0.69	-0.01	1	insignificant			0.65	0.64	0.72	0.81	0.83	0.84	-0.16	0.004898	hypomethylated		+	CpG	ID=NSC_02579;Name=protein;Alias=14042;Length=553;GO=F:ATPase activity| P:ATP catabolic process| F:ATP binding;EC=EC:3.6.1.3;ipr=IPR001270| IPR011704| coil (COIL)| G3DSA:3.40.50.300 (GENE3D)| seg (SEG)| SSF52540 (SUPERFAMILY);Note=protein;	NSC_02579	ko:K03551	90.17	14.8	0.0034	holliday junction DNA helicase RuvB [EC:3.6.4.12]	path:map03440	ruvB; holliday junction DNA helicase RuvB [EC:3.6.4.12]	Homologous recombination					0.71	0.62	0.68	0.59	0.79	0.74	-0.04	1
263671	NSC_scaffold_contig595	246264	246265		0.75	0.62	0.76	0.73	0.72	0.74	-0.02	1	insignificant			0.66	0.68	0.67	0.79	0.85	0.75	-0.13	0.01176	hypomethylated		+	CpG	ID=NSC_02583;Name=non-ribosomal peptide synthetase;Alias=13902;Length=1216;GO=F:catalytic activity| P:metabolic process| F:acyl carrier activity;EC=;ipr=IPR000873| IPR009081| IPR011047| G3DSA:2.30.38.10 (GENE3D)| G3DSA:3.30.300.30 (GENE3D)| G3DSA:3.40.50.980 (GENE3D)| PTHR24096 (PANTHER)| PTHR24096:SF36 (PANTHER)| PF13360 (PFAM)| seg (SEG)| SSF56801 (SUPERFAMILY);Note=non-ribosomal peptide synthe…	NSC_02583	ko:K02364	1365.57	177.9	9.5e-53	enterobactin synthetase component F [EC:6.3.2.14]	path:map01053	entF; enterobactin synthetase component F [EC:6.3.2.14]	Biosynthesis of siderophore group nonribosomal peptides					0.75	0.66	0.74	0.74	0.77	0.85	-0.07	1
264736	NSC_scaffold_contig595	266000	266001		0.53	0.61	0.56	0.58	0.69	0.55	-0.04	1	insignificant			0.46	0.45	0.47	0.51	0.61	0.56	-0.1	0.0281	hypomethylated		+	CpG	ID=NSC_02590;Name=pyruvate kinase;Alias=13820;Length=599;GO=P:fatty acid biosynthetic process| F:pyruvate kinase activity| C:chloroplast stroma| F:magnesium ion binding| P:glycolysis| F:potassium ion binding;EC=EC:2.7.1.40;ipr=IPR001697| IPR011037| IPR015793| IPR015794| IPR015795| IPR015806| IPR015813| IPR018209| seg (SEG);Note=pyruvate kinase;	NSC_02590	ko:K00873	41.77	495.4	5.8e-149	pyruvate kinase [EC:2.7.1.40]	path:map00010	PK, pyk; pyruvate kinase [EC:2.7.1.40]	Glycolysis / Gluconeogenesis					0.56	0.4	0.58	0.64	0.48	0.55	-0.04	1
271069	NSC_scaffold_contig595	375444	375445		0.86	0.68	0.92	0.91	0.79	0.89	-0.04	1	insignificant			0.82	0.85	0.77	0.95	1	0.89	-0.13	0.03211	hypomethylated		+	CpG	ID=NSC_02642;Name=protein;Alias=14318;Length=461;GO=C:chloroplast;EC=;ipr=IPR010903| seg (SEG)| tmhmm (TMHMM);Note=protein;	NSC_02642													0.82	0.92	0.93	0.9	0.92	0.9	-0.02	1
271370	NSC_scaffold_contig595	380832	380833		0.49	0.31	0.45	0.4	0.53	0.35	-0.01	1	insignificant			0.33	0.45	0.41	0.54	0.51	0.57	-0.14	0.02286	hypomethylated		+	CpG	ID=NSC_02645;Name=(1-4)-beta-mannan endohydrolase;Alias=14308;Length=432;GO=F:hydrolase activity| P:carbohydrate metabolic process| F:cation binding;EC=;ipr=IPR001547| IPR013781| IPR017853;Note=(1-4)-beta-mannan endohydrolase;	NSC_02645	ko:K19355	79.43	356.5	7.3e-107	mannan endo-1 4-beta-mannosidase [EC:3.2.1.78]	path:map00051	MAN; mannan endo-1,4-beta-mannosidase [EC:3.2.1.78]	Fructose and mannose metabolism					0.46	0.51	0.38	0.54	0.5	0.55	-0.08	1
271469	NSC_scaffold_contig595	382326	382327		0.67	0.74	0.6	0.76	0.67	0.74	-0.05	1	insignificant			0.65	0.68	0.59	0.74	0.77	0.7	-0.1	0.04516	hypomethylated		+	CpG	ID=NSC_02645;Name=(1-4)-beta-mannan endohydrolase;Alias=14308;Length=432;GO=F:hydrolase activity| P:carbohydrate metabolic process| F:cation binding;EC=;ipr=IPR001547| IPR013781| IPR017853;Note=(1-4)-beta-mannan endohydrolase;	NSC_02645	ko:K19355	79.43	356.5	7.3e-107	mannan endo-1 4-beta-mannosidase [EC:3.2.1.78]	path:map00051	MAN; mannan endo-1,4-beta-mannosidase [EC:3.2.1.78]	Fructose and mannose metabolism					0.79	0.76	0.61	0.66	0.58	0.8	0.04	1
271469	NSC_scaffold_contig595	382326	382327		0.67	0.74	0.6	0.76	0.67	0.74	-0.05	1	insignificant			0.65	0.68	0.59	0.74	0.77	0.7	-0.1	0.04516	hypomethylated		+	CpG	ID=NSC_02646;Name=hypothetical protein CHLNCDRAFT_142014 [Chlorella variabilis];Alias=14464;Length=314;GO=;EC=;ipr=no IPS match;Note=hypothetical protein CHLNCDRAFT_142014 [Chlorella variabilis];	NSC_02646	ko:K06896	129.43	13.4	0.017	maltose 6'-phosphate phosphatase [EC:3.1.3.90]	path:map00500	mapP; maltose 6'-phosphate phosphatase [EC:3.1.3.90]	Starch and sucrose metabolism					0.79	0.76	0.61	0.66	0.58	0.8	0.04	1
272857	NSC_scaffold_contig595	411011	411012		0.85	0.73	0.87	0.89	0.84	0.88	-0.06	1	insignificant			0.77	0.78	0.76	0.83	0.97	0.91	-0.13	0.02998	hypomethylated		+	CpG	ID=NSC_02657_T;	NSC_02657													0.87	0.8	0.75	0.96	0.93	0.88	-0.12	0.04403
272857	NSC_scaffold_contig595	411011	411012		0.85	0.73	0.87	0.89	0.84	0.88	-0.06	1	insignificant			0.77	0.78	0.76	0.83	0.97	0.91	-0.13	0.02998	hypomethylated		+	CpG	ID=NSC_02658;Name=glycine dehydrogenase;Alias=14739;Length=1056;GO=C:glycine cleavage complex| P:oxidation reduction| F:glycine dehydrogenase (decarboxylating) activity| P:glycine decarboxylation via glycine cleavage system| C:mitochondrion| C:chloroplast envelope| F:ATP binding| F:pyridoxal phosphate binding;EC=EC:1.4.4.2;ipr=IPR003437| IPR015421| IPR015424| IPR020580| IPR020581| seg (SEG);Note=…	NSC_02658	ko:K00281	568.57	1573.2	0	glycine dehydrogenase [EC:1.4.4.2]	path:map00260	GLDC, gcvP; glycine dehydrogenase [EC:1.4.4.2]	Glycine, serine and threonine metabolism					0.87	0.8	0.75	0.96	0.93	0.88	-0.12	0.04403
273807	NSC_scaffold_contig595	427220	427221		0.69	0.52	0.74	0.72	0.64	0.82	-0.08	1	insignificant			0.55	0.67	0.6	0.76	0.76	0.78	-0.16	0.01225	hypomethylated		+	CpG	ID=NSC_02663;Name=dna ligase 1-like;Alias=14594;Length=1233;GO=P:seed germination| F:DNA ligase (ATP) activity| F:ATP binding| P:DNA replication| P:DNA recombination| F:DNA binding| P:DNA ligation involved in DNA repair;EC=;ipr=IPR000977| IPR011084| IPR012308| IPR012309| IPR012310| IPR012340| IPR016027| IPR016059| G3DSA:3.30.1490.70 (GENE3D)| G3DSA:3.30.470.30 (GENE3D)| G3DSA:3.60.15.10 (GENE3D)|…	NSC_02663	ko:K10747	330.1	536.7	3.9e-161	DNA ligase 1 [EC:6.5.1.1 6.5.1.6 6.5.1.7]	path:map03030	LIG1; DNA ligase 1 [EC:6.5.1.1 6.5.1.6 6.5.1.7]	DNA replication					0.69	0.68	0.67	0.68	0.74	0.62	0	1
273807	NSC_scaffold_contig595	427220	427221		0.69	0.52	0.74	0.72	0.64	0.82	-0.08	1	insignificant			0.55	0.67	0.6	0.76	0.76	0.78	-0.16	0.01225	hypomethylated		+	CpG	ID=NSC_02664_P;	NSC_02664	ko:K03941	328.37	349.3	2.5e-105	NADH dehydrogenase (ubiquinone) Fe-S protein 8 [EC:7.1.1.2 1.6.99.3]	path:map00190	NDUFS8; NADH dehydrogenase (ubiquinone) Fe-S protein 8 [EC:7.1.1.2 1.6.99.3]	Oxidative phosphorylation					0.69	0.68	0.67	0.68	0.74	0.62	0	1
276206	NSC_scaffold_contig595	468846	468847		0.51	0.5	0.48	0.44	0.5	0.45	0.04	1	insignificant			0.3	0.38	0.35	0.47	0.57	0.49	-0.17	0.01146	hypomethylated		+	CpG	ID=NSC_02685;Name=peptide methionine sulfoxide reductase;Alias=14659;Length=208;GO=P:response to light stimulus| C:cytosol| P:protein metabolic process| F:peptidemethionine(S)Soxide reductase activity| P:oxidation reduction;EC=EC:1.8.4.11;ipr=IPR002569| PTHR10173 (PANTHER)| PTHR10173:SF6 (PANTHER);Note=peptide methionine sulfoxide reductase;	NSC_02685													0.42	0.48	0.4	0.36	0.25	0.46	0.08	1
276206	NSC_scaffold_contig595	468846	468847		0.51	0.5	0.48	0.44	0.5	0.45	0.04	1	insignificant			0.3	0.38	0.35	0.47	0.57	0.49	-0.17	0.01146	hypomethylated		+	CpG	ID=NSC_02686_P;	NSC_02686													0.42	0.48	0.4	0.36	0.25	0.46	0.08	1
277734	NSC_scaffold_contig595	494984	494985		0.3	0.49	0.32	0.33	0.2	0.36	0.07	1	insignificant			0.19	0.24	0.07	0.33	0.38	0.37	-0.19	0.02113	hypomethylated		+	CpG	ID=NSC_02699;Name=---NA---;Alias=15154;Length=257;GO=;EC=;ipr=seg (SEG);Note=---NA---;	NSC_02699													0.3	0.32	0.16	0.28	0.26	0.21	0.01	1
277734	NSC_scaffold_contig595	494984	494985		0.3	0.49	0.32	0.33	0.2	0.36	0.07	1	insignificant			0.19	0.24	0.07	0.33	0.38	0.37	-0.19	0.02113	hypomethylated		+	CpG	ID=NSC_02700_P;	NSC_02700	ko:K02983	41.6	121.3	1.3e-35	small subunit ribosomal protein S30e	path:map03010	RP-S30e, RPS30; small subunit ribosomal protein S30e	Ribosome					0.3	0.32	0.16	0.28	0.26	0.21	0.01	1
279583	NSC_scaffold_contig595	528549	528550		0.27	0.28	0.31	0.24	0.18	0.25	0.06	1	insignificant			0.28	0.24	0.21	0.39	0.39	0.3	-0.11	0.03541	hypomethylated		+	CpG	ID=NSC_02717;Name=chromatin remodeling complex subunit;Alias=15249;Length=1067;GO=C:cytosol| P:cell growth| P:ATPdependent chromatin remodeling| P:regulation of transcription| DNAdependent| P:embryo sac development| C:chromatin remodeling complex| F:DNA binding| F:ATP binding| F:nucleosome binding| F:helicase activity| F:DNAdependent ATPase activity| F:protein binding;EC=;ipr=IPR000330| IPR001005…	NSC_02717	ko:K11647	1095.93	730	2.3e-219	SWI/SNF-related matrix-associated actin-dependent regulator of chromatin subfamily A member 2/4 [EC:3.6.4.-]	path:map04714	SMARCA2_4; SWI/SNF-related matrix-associated actin-dependent regulator of chromatin subfamily A member 2/4 [EC:3.6.4.-]	Thermogenesis					0.28	0.18	0.15	0.28	0.23	0.21	-0.03	1
280474	NSC_scaffold_contig595	542917	542918		0.47	0.42	0.61	0.56	0.39	0.56	0	1	insignificant			0.38	0.42	0.46	0.57	0.58	0.47	-0.12	0.04104	hypomethylated		+	CpG	ID=NSC_02723;Name=dead-box rna helicase;Alias=15088;Length=645;GO=F:ATPdependent helicase activity| F:nucleic acid binding| P:ribosome biogenesis| F:ATP binding| P:RNA metabolic process| C:intracellular part;EC=;ipr=IPR000629| IPR001650| IPR011545| IPR014001| IPR014014| G3DSA:3.40.50.300 (GENE3D)| PTHR24031 (PANTHER)| PTHR24031:SF50 (PANTHER)| seg (SEG)| SSF52540 (SUPERFAMILY);Note=dead-box rna h…	NSC_02723	ko:K12823	598.97	739.3	7.4e-223	ATP-dependent RNA helicase DDX5/DBP2 [EC:3.6.4.13]	path:map03040	DDX5, DBP2; ATP-dependent RNA helicase DDX5/DBP2 [EC:3.6.4.13]	Spliceosome					0.33	0.39	0.53	0.51	0.62	0.44	-0.11	0.2486
281900	NSC_scaffold_contig595	563800	563801		0.51	0.37	0.43	0.55	0.54	0.47	-0.08	1	insignificant			0.38	0.38	0.35	0.45	0.45	0.5	-0.1	0.00554	hypomethylated		+	CpG	ID=NSC_02729;Name=b3 domain-containing transcription repressor val2;Alias=15069;Length=714;GO=F:DNA binding;EC=;ipr=IPR003340| IPR015300| seg (SEG);Note=b3 domain-containing transcription repressor val2;	NSC_02729	ko:K08534	756.67	12.4	0.024	RAR-related orphan receptor gamma	path:map04659	NR1F3, RORC; RAR-related orphan receptor gamma	Th17 cell differentiation					0.39	0.33	0.45	0.45	0.42	0.5	-0.07	1
282483	NSC_scaffold_contig595	573392	573393		0.84	0.73	0.76	0.86	0.66	0.78	0.01	1	insignificant			0.71	0.69	0.62	0.81	0.79	0.84	-0.14	0.01283	hypomethylated		+	CpG	ID=NSC_02733_T;	NSC_02733													0.82	0.68	0.61	0.86	0.78	0.79	-0.11	0.1784
282483	NSC_scaffold_contig595	573392	573393		0.84	0.73	0.76	0.86	0.66	0.78	0.01	1	insignificant			0.71	0.69	0.62	0.81	0.79	0.84	-0.14	0.01283	hypomethylated		+	CpG	ID=NSC_02734_P;	NSC_02734	ko:K06476	1230.1	9.8	0.047	integrin alpha 2B	path:map04015	ITGA2B, CD41; integrin alpha 2B	Rap1 signaling pathway					0.82	0.68	0.61	0.86	0.78	0.79	-0.11	0.1784
283357	NSC_scaffold_contig595	586831	586832		0.79	0.73	0.85	0.81	0.89	0.86	-0.06	1	insignificant			0.71	0.77	0.68	0.82	0.88	0.8	-0.11	0.03376	hypomethylated		+	CpG	ID=NSC_02740;Name=protein;Alias=15205;Length=500;GO=F:serinetype carboxypeptidase activity| P:proteolysis;EC=;ipr=IPR001563| IPR018202| G3DSA:3.40.50.1820 (GENE3D)| PTHR11802:SF8 (PANTHER)| seg (SEG)| SignalP-NN(euk) (SIGNALP)| tmhmm (TMHMM)| SSF53474 (SUPERFAMILY);Note=protein;	NSC_02740	ko:K08249	867.87	359.1	1.2e-107	hydroxymandelonitrile lyase [EC:4.1.2.11]	path:map00460	E4.1.2.11; hydroxymandelonitrile lyase [EC:4.1.2.11]	Cyanoamino acid metabolism					0.85	0.8	0.73	0.87	0.86	0.79	-0.05	1
285637	NSC_scaffold_contig595	629405	629406		0.33	0.33	0.36	0.29	0.41	0.33	-0.01	1	insignificant			0.29	0.36	0.33	0.44	0.46	0.39	-0.1	0.02622	hypomethylated		+	CpG	ID=NSC_02758;Name=component of cytosolic 80s ribosome and 40s small subunit;Alias=15489;Length=1613;GO=P:mitotic spindle elongation| P:translation| P:response to antibiotic| F:rRNA binding| F:structural constituent of ribosome| P:centrosome duplication| C:cytosolic small ribosomal subunit| F:ubiquitinprotein ligase activity| P:protein ubiquitination during ubiquitindependent protein catabolic pro…	NSC_02758	ko:K10587	595.07	513.9	3.6e-154	ubiquitin-protein ligase E3 A [EC:2.3.2.26]	path:map04120	UBE3A, E6AP; ubiquitin-protein ligase E3 A [EC:2.3.2.26]	Ubiquitin mediated proteolysis					0.27	0.31	0.41	0.31	0.35	0.42	-0.03	1
289841	NSC_scaffold_contig595	710213	710214		0.71	0.79	0.78	0.73	0.83	0.93	-0.07	1	insignificant			0.76	0.78	0.68	0.89	0.84	0.82	-0.11	0.04843	hypomethylated		+	CpG	ID=NSC_02797;Name=protein;Alias=16148;Length=475;GO=C:membrane;EC=;ipr=IPR004299| PTHR13906 (PANTHER)| PTHR13906:SF4 (PANTHER)| seg (SEG)| SignalP-NN(euk) (SIGNALP)| tmhmm (TMHMM);Note=protein;	NSC_02797	ko:K13519	421.6	424.9	1.4e-127	lysophospholipid acyltransferase [EC:2.3.1.51 2.3.1.23 2.3.1.-]	path:map00561	LPT1, ALE1; lysophospholipid acyltransferase [EC:2.3.1.51 2.3.1.23 2.3.1.-]	Glycerolipid metabolism					0.61	0.82	0.72	0.66	0.59	0.79	0.04	1
289841	NSC_scaffold_contig595	710213	710214		0.71	0.79	0.78	0.73	0.83	0.93	-0.07	1	insignificant			0.76	0.78	0.68	0.89	0.84	0.82	-0.11	0.04843	hypomethylated		+	CpG	ID=NSC_02798_P;	NSC_02798	ko:K08712	1800.17	691.5	8e-208	ATP-binding cassette subfamily G (WHITE) member 2 SNQ2	path:map02010	ABCG2.SNQ2; ATP-binding cassette, subfamily G (WHITE), member 2, SNQ2	ABC transporters					0.61	0.82	0.72	0.66	0.59	0.79	0.04	1
292266	NSC_scaffold_contig595	758866	758867		0.8	0.66	0.77	0.78	0.84	0.86	-0.08	1	insignificant			0.72	0.74	0.62	0.8	0.82	0.79	-0.11	0.04615	hypomethylated		+	CpG	ID=NSC_02825;Name=fanconi complementation group d2;Alias=16041;Length=1406;GO=F:binding| F:molecular_function| C:chloroplast| P:biological_process;EC=;ipr=seg (SEG);Note=fanconi complementation group d2;	NSC_02825	ko:K10891	157.4	342	3.3e-102	fanconi anemia group D2 protein	path:map03460	FANCD2; fanconi anemia group D2 protein	Fanconi anemia pathway					0.76	0.79	0.82	0.84	0.87	0.75	-0.03	1
292325	NSC_scaffold_contig595	760357	760358		0.59	0.4	0.67	0.59	0.62	0.74	-0.1	1	insignificant			0.54	0.52	0.5	0.59	0.7	0.64	-0.12	0.02026	hypomethylated		+	CpG	ID=NSC_02825;Name=fanconi complementation group d2;Alias=16041;Length=1406;GO=F:binding| F:molecular_function| C:chloroplast| P:biological_process;EC=;ipr=seg (SEG);Note=fanconi complementation group d2;	NSC_02825	ko:K10891	157.4	342	3.3e-102	fanconi anemia group D2 protein	path:map03460	FANCD2; fanconi anemia group D2 protein	Fanconi anemia pathway					0.61	0.64	0.53	0.76	0.55	0.66	-0.06	1
292266	NSC_scaffold_contig595	758866	758867		0.8	0.66	0.77	0.78	0.84	0.86	-0.08	1	insignificant			0.72	0.74	0.62	0.8	0.82	0.79	-0.11	0.04615	hypomethylated		+	CpG	ID=NSC_02826;Name=protein;Alias=16174;Length=205;GO=F:molecular_function| P:biological_process| C:cellular_component;EC=;ipr=IPR008580| PTHR12378 (PANTHER)| seg (SEG);Note=protein;	NSC_02826													0.76	0.79	0.82	0.84	0.87	0.75	-0.03	1
292737	NSC_scaffold_contig595	769061	769062		0.4	0.05	0.3	0.27	0.29	0.24	-0.02	1	insignificant			0.18	0.22	0.25	0.32	0.38	0.38	-0.14	0.007105	hypomethylated		+	CpG	ID=NSC_02829;Name=nadph-dependent thioredoxin reductase;Alias=16134;Length=522;GO=P:hydrogen peroxide catabolic process| F:enzyme activator activity| P:oxidation reduction| P:cell redox homeostasis| F:oxidoreductase activity| acting on sulfur group of donors| disulfide as acceptor| F:protein binding| F:FAD binding| C:chloroplast stroma| P:regulation of chlorophyll biosynthetic process| P:regulati…	NSC_02829	ko:K00384	296.77	433.7	1.3e-130	thioredoxin reductase (NADPH) [EC:1.8.1.9]	path:map00450	trxB, TRR; thioredoxin reductase (NADPH) [EC:1.8.1.9]	Selenocompound metabolism					0.1	0.31	0.33	0.17	0.24	0.27	0.02	1
292737	NSC_scaffold_contig595	769061	769062		0.4	0.05	0.3	0.27	0.29	0.24	-0.02	1	insignificant			0.18	0.22	0.25	0.32	0.38	0.38	-0.14	0.007105	hypomethylated		+	CpG	ID=NSC_02830_P;	NSC_02830	ko:K01367	1181.87	14.1	0.004	calpain-1 [EC:3.4.22.52]	path:map04141	CAPN1; calpain-1 [EC:3.4.22.52]	Protein processing in endoplasmic reticulum					0.1	0.31	0.33	0.17	0.24	0.27	0.02	1
292987	NSC_scaffold_contig595	774815	774816		0.71	0.64	0.76	0.86	0.77	0.75	-0.09	1	insignificant			0.7	0.71	0.76	0.83	0.93	0.81	-0.14	0.02904	hypomethylated		+	CpG	ID=NSC_02833_P;	NSC_02833													0.86	0.7	0.72	0.77	0.83	0.84	-0.06	1
293279	NSC_scaffold_contig595	781263	781264		0.72	0.77	0.79	0.72	0.76	0.74	0.02	1	insignificant			0.6	0.6	0.65	0.73	0.76	0.73	-0.12	0.004081	hypomethylated		+	CpG	ID=NSC_02835;Name=beta-catenin-like protein 1-like;Alias=16328;Length=583;GO=F:binding;EC=;ipr=IPR011989| IPR013180| IPR016024| PTHR14978 (PANTHER)| seg (SEG);Note=beta-catenin-like protein 1-like;	NSC_02835	ko:K12864	109.53	490.8	1.8e-147	beta-catenin-like protein 1	path:map03040	CTNNBL1; beta-catenin-like protein 1	Spliceosome					0.79	0.8	0.67	0.79	0.7	0.82	-0.01	1
293279	NSC_scaffold_contig595	781263	781264		0.72	0.77	0.79	0.72	0.76	0.74	0.02	1	insignificant			0.6	0.6	0.65	0.73	0.76	0.73	-0.12	0.004081	hypomethylated		+	CpG	ID=NSC_02836_P;	NSC_02836	ko:K08794	373.37	57	6.6e-16	calcium/calmodulin-dependent protein kinase I [EC:2.7.11.17]	path:map04020	CAMK1; calcium/calmodulin-dependent protein kinase I [EC:2.7.11.17]	Calcium signaling pathway					0.79	0.8	0.67	0.79	0.7	0.82	-0.01	1
295230	NSC_scaffold_contig595	819621	819622		0.21	0.14	0.18	0.1	0.24	0.26	-0.02	1	insignificant			0.15	0.2	0.12	0.31	0.26	0.23	-0.11	0.02624	hypomethylated		+	CpG	ID=NSC_02854;Name=phospholipid-translocating p-type atpase;Alias=16420;Length=1530;GO=F:structural constituent of ribosome| C:ribosome| P:translation| F:ATP binding| P:cation transport| F:magnesium ion binding| F:phospholipidtranslocating ATPase activity| P:phospholipid transport| C:integral to membrane;EC=;ipr=IPR000054| IPR001757| IPR005834| IPR006539| IPR008250| IPR018303| IPR020052| IPR023214…	NSC_02854	ko:K05850	1088.47	160.2	2e-47	P-type Ca2+ transporter type 2B [EC:7.2.2.10]	path:map04020	ATP2B; P-type Ca2+ transporter type 2B [EC:7.2.2.10]	Calcium signaling pathway					0.11	0.22	0.15	0.14	0.08	0.08	0.06	1
295252	NSC_scaffold_contig595	820321	820322		0.76	0.57	0.63	0.65	0.75	0.66	-0.03	1	insignificant			0.63	0.59	0.57	0.66	0.71	0.73	-0.11	0.01851	hypomethylated		+	CpG	ID=NSC_02854;Name=phospholipid-translocating p-type atpase;Alias=16420;Length=1530;GO=F:structural constituent of ribosome| C:ribosome| P:translation| F:ATP binding| P:cation transport| F:magnesium ion binding| F:phospholipidtranslocating ATPase activity| P:phospholipid transport| C:integral to membrane;EC=;ipr=IPR000054| IPR001757| IPR005834| IPR006539| IPR008250| IPR018303| IPR020052| IPR023214…	NSC_02854	ko:K05850	1088.47	160.2	2e-47	P-type Ca2+ transporter type 2B [EC:7.2.2.10]	path:map04020	ATP2B; P-type Ca2+ transporter type 2B [EC:7.2.2.10]	Calcium signaling pathway					0.74	0.61	0.69	0.72	0.7	0.8	-0.06	1
295276	NSC_scaffold_contig595	820831	820832		0.92	0.67	0.88	0.86	0.78	0.85	-0.01	1	insignificant			0.77	0.82	0.68	0.89	0.96	0.88	-0.15	0.03065	hypomethylated		+	CpG	ID=NSC_02854;Name=phospholipid-translocating p-type atpase;Alias=16420;Length=1530;GO=F:structural constituent of ribosome| C:ribosome| P:translation| F:ATP binding| P:cation transport| F:magnesium ion binding| F:phospholipidtranslocating ATPase activity| P:phospholipid transport| C:integral to membrane;EC=;ipr=IPR000054| IPR001757| IPR005834| IPR006539| IPR008250| IPR018303| IPR020052| IPR023214…	NSC_02854	ko:K05850	1088.47	160.2	2e-47	P-type Ca2+ transporter type 2B [EC:7.2.2.10]	path:map04020	ATP2B; P-type Ca2+ transporter type 2B [EC:7.2.2.10]	Calcium signaling pathway					0.71	0.85	0.71	0.91	0.75	0.78	-0.06	1
766706	NSC_scaffold_ontig562c-575-591	16444	16445		0.87	0.69	0.87	0.79	0.78	0.86	0	1	insignificant			0.73	0.75	0.82	0.92	0.88	0.84	-0.11	0.02944	hypomethylated		+	CpG	ID=NSC_02899;Name=glycerol-3-phosphate acyltransferase;Alias=8848;Length=440;GO=P:response to stimulus| P:phosphatidylglycerol biosynthetic process| F:calcium ion binding| C:integral to membrane| F:heme oxygenase (decyclizing) activity| F:linoleic acid epoxygenase activity| P:lipid particle organization| C:chloroplast stroma| F:glycerol3phosphate Oacyltransferase activity| P:oxylipin biosynthetic…	NSC_02899	ko:K00630	173.57	461.9	7.5e-139	glycerol-3-phosphate O-acyltransferase [EC:2.3.1.15]	path:map00561	ATS1; glycerol-3-phosphate O-acyltransferase [EC:2.3.1.15]	Glycerolipid metabolism					0.78	0.8	0.8	0.78	0.78	0.84	0	1
769213	NSC_scaffold_ontig562c-575-591	61954	61955		0.68	0.84	0.8	0.81	0.76	0.77	-0.01	1	insignificant			0.75	0.74	0.8	0.84	0.9	0.89	-0.11	0.01085	hypomethylated		+	CpG	ID=NSC_02920;Name=rna polymerase-associated protein rtf1 homolog;Alias=8664;Length=591;GO=F:DNA binding| C:nucleus| P:histone modification;EC=;ipr=IPR004343| IPR018144| coil (COIL)| PTHR13115 (PANTHER)| PTHR13115:SF8 (PANTHER)| seg (SEG);Note=rna polymerase-associated protein rtf1 homolog;	NSC_02920	ko:K11138	196.77	7.3	0.25	telomere-associated protein RIF1	path:map04550	RIF1; telomere-associated protein RIF1	Signaling pathways regulating pluripotency of stem cells					0.83	0.64	0.7	0.81	0.72	0.71	-0.02	1
770824	NSC_scaffold_ontig562c-575-591	94559	94560		0.31	0.16	0.34	0.21	0.33	0.14	0.04	1	insignificant			0.26	0.14	0.17	0.33	0.32	0.28	-0.12	0.03849	hypomethylated		+	CpG	ID=NSC_02934;Name=---NA---;Alias=9078;Length=811;GO=;EC=;ipr=coil (COIL)| tmhmm (TMHMM);Note=---NA---;	NSC_02934	ko:K10352	852.43	23	5.3e-06	myosin heavy chain	path:map04530	MYH; myosin heavy chain	Tight junction					0.17	0.36	0.27	0.43	0.31	0.35	-0.09	1
770824	NSC_scaffold_ontig562c-575-591	94559	94560		0.31	0.16	0.34	0.21	0.33	0.14	0.04	1	insignificant			0.26	0.14	0.17	0.33	0.32	0.28	-0.12	0.03849	hypomethylated		+	CpG	ID=NSC_02935_P;	NSC_02935													0.17	0.36	0.27	0.43	0.31	0.35	-0.09	1
771812	NSC_scaffold_ontig562c-575-591	113656	113657		0.71	0.76	0.83	0.87	0.67	0.76	0	1	insignificant			0.69	0.62	0.59	0.76	0.75	0.8	-0.13	0.01754	hypomethylated		+	CpG	ID=NSC_02942_T;	NSC_02942	ko:K10877	825.1	752.7	2.3e-226	DNA repair and recombination protein RAD54B [EC:3.6.4.-]	path:map03440	RAD54B; DNA repair and recombination protein RAD54B [EC:3.6.4.-]	Homologous recombination					0.74	0.69	0.79	0.72	0.87	0.76	-0.04	1
771812	NSC_scaffold_ontig562c-575-591	113656	113657		0.71	0.76	0.83	0.87	0.67	0.76	0	1	insignificant			0.69	0.62	0.59	0.76	0.75	0.8	-0.13	0.01754	hypomethylated		+	CpG	ID=NSC_02943;Name=iron-sulfur cluster co-chaperone protein mitochondrial-like;Alias=9413;Length=300;GO=F:heat shock protein binding| P:protein folding| F:chaperone binding;EC=;ipr=IPR001623| IPR004640| IPR009073| PTHR14021:SF11 (PANTHER)| seg (SEG)| SignalP-NN(euk) (SIGNALP);Note=iron-sulfur cluster co-chaperone protein mitochondrial-like;	NSC_02943	ko:K14002	390.6	19.3	0.00015	DnaJ-related protein SCJ1	path:map04141	SCJ1; DnaJ-related protein SCJ1	Protein processing in endoplasmic reticulum					0.74	0.69	0.79	0.72	0.87	0.76	-0.04	1
775506	NSC_scaffold_ontig562c-575-591	191121	191122		0.53	0.48	0.58	0.6	0.56	0.48	-0.02	1	insignificant			0.45	0.46	0.31	0.57	0.7	0.6	-0.21	0.02721	hypomethylated		+	CpG	ID=NSC_02982_T;	NSC_02982	ko:K01113	77.23	73	1.1e-20	alkaline phosphatase D [EC:3.1.3.1]	path:map00790	phoD; alkaline phosphatase D [EC:3.1.3.1]	Folate biosynthesis					0.54	0.41	0.5	0.48	0.49	0.5	-0.01	1
775506	NSC_scaffold_ontig562c-575-591	191121	191122		0.53	0.48	0.58	0.6	0.56	0.48	-0.02	1	insignificant			0.45	0.46	0.31	0.57	0.7	0.6	-0.21	0.02721	hypomethylated		+	CpG	ID=NSC_02983;Name=kinase-like protein;Alias=9803;Length=191;GO=;EC=;ipr=seg (SEG)| SignalP-NN(euk) (SIGNALP)| tmhmm (TMHMM);Note=kinase-like protein;	NSC_02983	ko:K11246	169.5	27.7	7.4e-07	SHO1 osmosensor	path:map04011	SHO1; SHO1 osmosensor	MAPK signaling pathway - yeast					0.54	0.41	0.5	0.48	0.49	0.5	-0.01	1
776737	NSC_scaffold_ontig562c-575-591	214720	214721		0.82	0.58	0.81	0.87	0.83	0.82	-0.1	1	insignificant			0.65	0.68	0.74	0.76	0.87	0.8	-0.12	0.04666	hypomethylated		+	CpG	ID=NSC_02997;Name=response regulator receiver domain protein;Alias=9779;Length=548;GO=P:regulation of transcription| DNAdependent| P:twocomponent signal transduction system (phosphorelay)| | F:twocomponent response regulator activity| C:intracellular;EC=;ipr=IPR022552| seg (SEG);Note=response regulator receiver domain protein;	NSC_02997													0.79	0.75	0.81	0.84	0.78	0.79	-0.02	1
780945	NSC_scaffold_ontig562c-575-591	293262	293263		0.31	0.25	0.31	0.27	0.22	0.24	0.05	1	insignificant			0.09	0.14	0.12	0.25	0.3	0.29	-0.16	0.001719	hypomethylated		+	CpG	ID=NSC_03027;Name=salt overly sensitive 1;Alias=9919;Length=1646;GO=P:cation transport| F:solute:hydrogen antiporter activity| C:integral to membrane| P:transmembrane transport;EC=;ipr=IPR006153| IPR018418| IPR018422| IPR018490| seg (SEG)| tmhmm (TMHMM);Note=salt overly sensitive 1;	NSC_03027	ko:K12040	1007.57	58.6	1.3e-16	solute carrier family 9 (sodium/hydrogen exchanger) member 3	path:map04964	SLC9A3, NHE3; solute carrier family 9 (sodium/hydrogen exchanger), member 3	Proximal tubule bicarbonate reclamation					0.22	0.19	0.26	0.29	0.36	0.22	-0.07	1
781209	NSC_scaffold_ontig562c-575-591	298005	298006		0.86	0.81	0.83	0.79	0.81	0.79	0.04	1	insignificant			0.63	0.71	0.66	0.73	0.85	0.82	-0.13	0.03705	hypomethylated		+	CpG	ID=NSC_03029;Name=---NA---;Alias=9991;Length=752;GO=;EC=;ipr=coil (COIL)| PS51257 (PROFILE)| seg (SEG);Note=---NA---;	NSC_03029	ko:K10396	512.17	32.9	9.4e-09	kinesin family member 5	path:map04144	KIF5; kinesin family member 5	Endocytosis					0.76	0.75	0.87	0.78	0.8	0.74	0.02	1
781896	NSC_scaffold_ontig562c-575-591	310792	310793		0.83	0.71	0.8	0.83	0.93	0.73	-0.05	1	insignificant			0.81	0.76	0.71	0.88	0.88	0.84	-0.11	0.02986	hypomethylated		+	CpG	ID=NSC_03035;Name=---NA---;Alias=9901;Length=427;GO=;EC=;ipr=seg (SEG)| SignalP-NN(euk) (SIGNALP)| tmhmm (TMHMM);Note=---NA---;	NSC_03035													0.87	0.83	0.79	0.81	0.77	0.79	0.04	1
781896	NSC_scaffold_ontig562c-575-591	310792	310793		0.83	0.71	0.8	0.83	0.93	0.73	-0.05	1	insignificant			0.81	0.76	0.71	0.88	0.88	0.84	-0.11	0.02986	hypomethylated		+	CpG	ID=NSC_03036;Name=zinc finger transcription factor-like protein;Alias=10218;Length=461;GO=C:cytoplasm| F:transcription factor activity| F:nucleic acid binding| F:zinc ion binding| P:regulation of transcription| DNAdependent;EC=;ipr=IPR000571| G3DSA:4.10.1000.10 (GENE3D)| PTHR14493 (PANTHER)| PTHR14493:SF7 (PANTHER)| seg (SEG)| SSF90229 (SUPERFAMILY);Note=zinc finger transcription factor-like prot…	NSC_03036	ko:K18753	172	28.9	3.7e-07	butyrate response factor	path:map04218	ZFP36L; butyrate response factor	Cellular senescence					0.87	0.83	0.79	0.81	0.77	0.79	0.04	1
782202	NSC_scaffold_ontig562c-575-591	316214	316215		0.71	0.71	0.77	0.74	0.79	0.81	-0.05	1	insignificant			0.74	0.67	0.71	0.84	0.88	0.78	-0.13	0.01889	hypomethylated		+	CpG	ID=NSC_03039;Name=sodium hydrogen exchanger family;Alias=10184;Length=1250;GO=P:cation transport| F:solute:hydrogen antiporter activity| C:integral to membrane| P:transmembrane transport;EC=;ipr=IPR006153| IPR018418| IPR018422| seg (SEG)| tmhmm (TMHMM);Note=sodium hydrogen exchanger family;	NSC_03039	ko:K05742	1031	58.3	1.7e-16	solute carrier family 9 (sodium/hydrogen exchanger) member 1	path:map04024	SLC9A1, NHE1; solute carrier family 9 (sodium/hydrogen exchanger), member 1	cAMP signaling pathway					0.76	0.74	0.78	0.77	0.78	0.85	-0.04	1
782315	NSC_scaffold_ontig562c-575-591	318290	318291		0.33	0.22	0.31	0.27	0.23	0.17	0.06	1	insignificant			0.33	0.31	0.3	0.46	0.47	0.39	-0.13	0.008863	hypomethylated		+	CpG	ID=NSC_03039;Name=sodium hydrogen exchanger family;Alias=10184;Length=1250;GO=P:cation transport| F:solute:hydrogen antiporter activity| C:integral to membrane| P:transmembrane transport;EC=;ipr=IPR006153| IPR018418| IPR018422| seg (SEG)| tmhmm (TMHMM);Note=sodium hydrogen exchanger family;	NSC_03039	ko:K05742	1031	58.3	1.7e-16	solute carrier family 9 (sodium/hydrogen exchanger) member 1	path:map04024	SLC9A1, NHE1; solute carrier family 9 (sodium/hydrogen exchanger), member 1	cAMP signaling pathway					0.29	0.39	0.37	0.37	0.35	0.41	-0.03	1
782538	NSC_scaffold_ontig562c-575-591	322815	322816		0.69	0.54	0.67	0.57	0.61	0.71	0	1	insignificant			0.59	0.57	0.6	0.67	0.74	0.66	-0.1	0.02346	hypomethylated		+	CpG	ID=NSC_03041;Name=protein kinase domain containing protein;Alias=10194;Length=1032;GO=F:protein serine/threonine kinase activity| F:ATP binding| P:protein amino acid phosphorylation| F:protein tyrosine kinase activity;EC=EC:2.7.11.0;ipr=IPR000719| IPR002290| IPR008271| IPR011009| IPR020635| G3DSA:1.10.510.10 (GENE3D)| G3DSA:3.30.200.20 (GENE3D)| PTHR23257 (PANTHER)| seg (SEG)| tmhmm (TMHMM);Note=…	NSC_03041	ko:K04427	290.93	174.9	7.2e-52	mitogen-activated protein kinase kinase kinase 7 [EC:2.7.11.25]	path:map04010	MAP3K7, TAK1; mitogen-activated protein kinase kinase kinase 7 [EC:2.7.11.25]	MAPK signaling pathway					0.7	0.58	0.71	0.68	0.5	0.62	0.06	1
783526	NSC_scaffold_ontig562c-575-591	344376	344377		0.74	0.71	0.73	0.77	0.79	0.8	-0.06	1	insignificant			0.7	0.7	0.73	0.82	0.85	0.8	-0.12	0.003487	hypomethylated		+	CpG	ID=NSC_03049;Name=aluminum-activated malate transporter 2;Alias=9935;Length=931;GO=P:response to aluminum ion;EC=;ipr=IPR020966| seg (SEG)| SignalP-NN(euk) (SIGNALP)| tmhmm (TMHMM);Note=aluminum-activated malate transporter 2;	NSC_03049	ko:K07706	137.07	9	0.24	two-component system LytTR family sensor histidine kinase AgrC [EC:2.7.13.3]	path:map02020	agrC, blpH, fsrC; two-component system, LytTR family, sensor histidine kinase AgrC [EC:2.7.13.3]	Two-component system					0.84	0.81	0.66	0.75	0.8	0.79	-0.01	1
783526	NSC_scaffold_ontig562c-575-591	344376	344377		0.74	0.71	0.73	0.77	0.79	0.8	-0.06	1	insignificant			0.7	0.7	0.73	0.82	0.85	0.8	-0.12	0.003487	hypomethylated		+	CpG	ID=NSC_03050;Name=vacuolar armadillo repeat protein;Alias=10212;Length=780;GO=F:protein binding;EC=;ipr=IPR000225| IPR011989| IPR016024| coil (COIL)| PTHR23315 (PANTHER)| seg (SEG);Note=vacuolar armadillo repeat protein;	NSC_03050	ko:K09562	158.8	30.9	7.9e-08	hsp70-interacting protein	path:map04141	HSPBP1, FES1; hsp70-interacting protein	Protein processing in endoplasmic reticulum					0.84	0.81	0.66	0.75	0.8	0.79	-0.01	1
786420	NSC_scaffold_ontig562c-575-591	402140	402141		0.45	0.36	0.43	0.46	0.4	0.49	-0.04	1	insignificant			0.29	0.24	0.37	0.44	0.41	0.54	-0.17	0.03789	hypomethylated		+	CpG	ID=NSC_03074_T;	NSC_03074	ko:K10143	573.33	220.6	1.7e-65	E3 ubiquitin-protein ligase RFWD2 [EC:2.3.2.27]	path:map04115	RFWD2, COP1; E3 ubiquitin-protein ligase RFWD2 [EC:2.3.2.27]	p53 signaling pathway					0.32	0.34	0.41	0.43	0.26	0.42	-0.02	1
786420	NSC_scaffold_ontig562c-575-591	402140	402141		0.45	0.36	0.43	0.46	0.4	0.49	-0.04	1	insignificant			0.29	0.24	0.37	0.44	0.41	0.54	-0.17	0.03789	hypomethylated		+	CpG	ID=NSC_03075;Name=protein;Alias=10415;Length=1146;GO=| P:regulation of transcription from RNA polymerase II promoter| C:mediator complex;EC=;ipr=IPR013947| coil (COIL)| PTHR12809 (PANTHER)| PTHR12809:SF2 (PANTHER)| seg (SEG);Note=protein;	NSC_03075	ko:K15156	104.67	87.5	2.1e-25	mediator of RNA polymerase II transcription subunit 14	path:map04919	MED14, RGR1; mediator of RNA polymerase II transcription subunit 14	Thyroid hormone signaling pathway					0.32	0.34	0.41	0.43	0.26	0.42	-0.02	1
788727	NSC_scaffold_ontig562c-575-591	448670	448671		0.72	0.72	0.79	0.71	0.68	0.61	0.08	1	insignificant			0.64	0.64	0.61	0.73	0.72	0.77	-0.11	0.002986	hypomethylated		+	CpG	ID=NSC_03096;Name=pre-mrna-splicing factor syf1;Alias=10365;Length=848;GO=C:nucleus| P:RNA processing| F:binding;EC=;ipr=IPR003107| IPR011990| PTHR11246 (PANTHER)| PTHR11246:SF5 (PANTHER)| seg (SEG)| SSF48452 (SUPERFAMILY);Note=pre-mrna-splicing factor syf1;	NSC_03096	ko:K12867	135.9	1074.6	0	pre-mRNA-splicing factor SYF1	path:map03040	SYF1, XAB2; pre-mRNA-splicing factor SYF1	Spliceosome					0.64	0.76	0.61	0.68	0.62	0.77	-0.02	1
788727	NSC_scaffold_ontig562c-575-591	448670	448671		0.72	0.72	0.79	0.71	0.68	0.61	0.08	1	insignificant			0.64	0.64	0.61	0.73	0.72	0.77	-0.11	0.002986	hypomethylated		+	CpG	ID=NSC_03097_P;	NSC_03097	ko:K00853	366	309.3	2.1e-92	L-ribulokinase [EC:2.7.1.16]	path:map00040	araB; L-ribulokinase [EC:2.7.1.16]	Pentose and glucuronate interconversions					0.64	0.76	0.61	0.68	0.62	0.77	-0.02	1
789201	NSC_scaffold_ontig562c-575-591	457632	457633		0.64	0.69	0.66	0.68	0.64	0.76	-0.03	1	insignificant			0.62	0.72	0.66	0.75	0.8	0.76	-0.11	0.04248	hypomethylated		+	CpG	ID=NSC_03099;Name=protein;Alias=10459;Length=808;GO=F:RNA binding| P:RNA processing| F:nucleotide binding;EC=;ipr=IPR000061| IPR000504| IPR006569| IPR008942| IPR012677| IPR018790| coil (COIL)| PTHR23140 (PANTHER)| seg (SEG)| SSF54427 (SUPERFAMILY)| SSF54928 (SUPERFAMILY);Note=protein;	NSC_03099	ko:K12842	114.13	565.9	5.6e-170	U2-associated protein SR140	path:map03040	SR140; U2-associated protein SR140	Spliceosome					0.58	0.67	0.69	0.66	0.64	0.53	0.03	1
789671	NSC_scaffold_ontig562c-575-591	467981	467982		0.82	0.87	0.81	0.9	0.84	0.78	0	1	insignificant			0.67	0.69	0.72	0.83	0.88	0.81	-0.14	0.006608	hypomethylated		+	CpG	ID=NSC_03107;Name=gtp-binding protein era;Alias=10766;Length=309;GO=C:intracellular| F:GTP binding| F:RNA binding;EC=;ipr=IPR005225| IPR005662| IPR006073| IPR009019| IPR015946| G3DSA:3.40.50.300 (GENE3D)| PTHR11649 (PANTHER)| PTHR11649:SF3 (PANTHER)| seg (SEG)| SSF52540 (SUPERFAMILY);Note=gtp-binding protein era;	NSC_03107	ko:K06949	85.4	43	1.1e-11	ribosome biogenesis GTPase / thiamine phosphate phosphatase [EC:3.6.1.- 3.1.3.100]	path:map00730	rsgA, engC; ribosome biogenesis GTPase / thiamine phosphate phosphatase [EC:3.6.1.- 3.1.3.100]	Thiamine metabolism					0.81	0.74	0.72	0.81	0.78	0.87	-0.06	1
790798	NSC_scaffold_ontig562c-575-591	489280	489281		0.82	0.68	0.81	0.82	0.85	0.87	-0.07	1	insignificant			0.75	0.71	0.73	0.9	0.86	0.77	-0.11	0.04954	hypomethylated		+	CpG	ID=NSC_03115;Name=embryo defective 2410 protein;Alias=10958;Length=2183;GO=F:molecular_function| P:embryonic development ending in seed dormancy| C:plastid;EC=;ipr=IPR007452| seg (SEG)| tmhmm (TMHMM);Note=embryo defective 2410 protein;	NSC_03115													0.82	0.79	0.75	0.82	0.76	0.79	0	1
790989	NSC_scaffold_ontig562c-575-591	493133	493134		0.83	0.66	0.91	0.9	0.88	0.81	-0.06	1	insignificant			0.75	0.75	0.66	0.81	0.88	0.81	-0.12	0.04025	hypomethylated		+	CpG	ID=NSC_03115;Name=embryo defective 2410 protein;Alias=10958;Length=2183;GO=F:molecular_function| P:embryonic development ending in seed dormancy| C:plastid;EC=;ipr=IPR007452| seg (SEG)| tmhmm (TMHMM);Note=embryo defective 2410 protein;	NSC_03115													0.82	0.82	0.86	0.86	0.85	0.8	0	1
792825	NSC_scaffold_ontig562c-575-591	530743	530744		0.76	0.51	0.67	0.67	0.69	0.67	-0.03	1	insignificant			0.51	0.49	0.61	0.72	0.72	0.63	-0.15	0.03099	hypomethylated		+	CpG	ID=NSC_03133;Name=aspartyl-trna synthetase;Alias=11037;Length=812;GO=F:aminoacyltRNA ligase activity| P:tRNA aminoacylation for protein translation| F:ATP binding| C:cytoplasm| F:nucleic acid binding;EC=;ipr=IPR002312| IPR004115| IPR004364| IPR004365| IPR004524| IPR006195| IPR012340| IPR016027| IPR018150| G3DSA:3.30.930.10 (GENE3D)| seg (SEG)| SignalP-NN(euk) (SIGNALP)| tmhmm (TMHMM)| SSF55681 (S…	NSC_03133	ko:K01876	281.87	739.5	1.3e-222	aspartyl-tRNA synthetase [EC:6.1.1.12]	path:map00970	aspS; aspartyl-tRNA synthetase [EC:6.1.1.12]	Aminoacyl-tRNA biosynthesis					0.69	0.6	0.52	0.54	0.56	0.63	0.03	1
794843	NSC_scaffold_ontig562c-575-591	574461	574462		0.71	0.67	0.84	0.76	0.71	0.73	0.01	1	insignificant			0.78	0.68	0.73	0.85	0.82	0.85	-0.11	0.01882	hypomethylated		+	CpG	ID=NSC_03152;Name=large subunit gtpase 1 homolog;Alias=11224;Length=561;GO=C:cytosol| F:GTP binding;EC=;ipr=IPR006073| G3DSA:3.40.50.300 (GENE3D)| PTHR11089 (PANTHER)| PTHR11089:SF7 (PANTHER)| seg (SEG)| SSF52540 (SUPERFAMILY);Note=large subunit gtpase 1 homolog;	NSC_03152	ko:K14539	225.27	542.7	4.4e-163	large subunit GTPase 1 [EC:3.6.1.-]	path:map03008	LSG1; large subunit GTPase 1 [EC:3.6.1.-]	Ribosome biogenesis in eukaryotes					0.67	0.76	0.78	0.71	0.7	0.75	0.02	1
797423	NSC_scaffold_ontig562c-575-591	631986	631987		0.91	0.8	0.68	0.8	0.85	0.75	0	1	insignificant			0.69	0.76	0.74	0.8	0.88	0.81	-0.1	0.03248	hypomethylated		+	CpG	ID=NSC_03178_T;	NSC_03178													0.69	0.87	0.71	0.85	0.69	0.86	-0.04	1
797423	NSC_scaffold_ontig562c-575-591	631986	631987		0.91	0.8	0.68	0.8	0.85	0.75	0	1	insignificant			0.69	0.76	0.74	0.8	0.88	0.81	-0.1	0.03248	hypomethylated		+	CpG	ID=NSC_03179;Name=---NA---;Alias=11439;Length=252;GO=;EC=;ipr=seg (SEG)| SignalP-NN(euk) (SIGNALP)| tmhmm (TMHMM);Note=---NA---;	NSC_03179	ko:K12580	126.77	3	15	CCR4-NOT transcription complex subunit 3	path:map03018	CNOT3, NOT3; CCR4-NOT transcription complex subunit 3	RNA degradation					0.69	0.87	0.71	0.85	0.69	0.86	-0.04	1
798785	NSC_scaffold_ontig562c-575-591	653655	653656		0.93	0.8	0.89	0.92	0.93	0.89	-0.04	1	insignificant			0.74	0.79	0.85	0.87	0.91	0.93	-0.1	0.04737	hypomethylated		+	CpG	ID=NSC_03190;Name=protein;Alias=11266;Length=480;GO=F:metal ion binding| F:unfolded protein binding| F:heat shock protein binding| P:protein folding| F:ATP binding| P:response to heat;EC=;ipr=IPR001305| IPR001623| IPR002939| IPR003095| IPR008971| IPR012724| IPR018253| G3DSA:2.60.260.20 (GENE3D)| PTHR24076 (PANTHER)| seg (SEG);Note=protein;	NSC_03190	ko:K09504	411.17	300.9	5.4e-90	DnaJ homolog subfamily A member 3	path:map05203	DNAJA3; DnaJ homolog subfamily A member 3	Viral carcinogenesis					0.84	0.89	0.83	0.92	0.95	0.91	-0.07	1
805606	NSC_scaffold_ontig562c-575-591	782370	782371		0.77	0.67	0.78	0.79	0.61	0.65	0.05	1	insignificant			0.61	0.65	0.69	0.79	0.8	0.71	-0.12	0.0335	hypomethylated		+	CpG	ID=NSC_03252;Name=gluconolactonase precursor;Alias=12272;Length=471;GO=F:1|4lactonase activity| F:hydrolase activity;EC=;ipr=IPR011042| IPR013658| PTHR10907 (PANTHER)| PTHR10907:SF4 (PANTHER)| seg (SEG)| SignalP-NN(euk) (SIGNALP)| tmhmm (TMHMM)| SSF63829 (SUPERFAMILY);Note=gluconolactonase precursor;	NSC_03252	ko:K01053	184.93	211.3	8.2e-63	gluconolactonase [EC:3.1.1.17]	path:map00030	E3.1.1.17, gnl, RGN; gluconolactonase [EC:3.1.1.17]	Pentose phosphate pathway					0.64	0.72	0.79	0.78	0.72	0.67	0	1
214014	NSC_scaffold_contig594	16648	16649		0.86	0.73	0.84	0.8	0.85	0.8	-0.01	1	insignificant			0.74	0.69	0.78	0.84	0.94	0.85	-0.14	0.03001	hypomethylated		+	CpG	ID=NSC_03265_T;	NSC_03265	ko:K11937	62.2	7.4	1.4	biofilm PGA synthesis protein PgaD	path:map02026	pgaD; biofilm PGA synthesis protein PgaD	Biofilm formation - Escherichia coli					0.77	0.83	0.83	0.92	0.82	0.85	-0.06	1
214014	NSC_scaffold_contig594	16648	16649		0.86	0.73	0.84	0.8	0.85	0.8	-0.01	1	insignificant			0.74	0.69	0.78	0.84	0.94	0.85	-0.14	0.03001	hypomethylated		+	CpG	ID=NSC_03267;Name=histone acetyltransferase;Alias=30113;Length=856;GO=P:protein amino acid acetylation| P:DNA mediated transformation| P:photoperiodism| flowering| P:flower development| F:histone acetyltransferase activity| F:transcription cofactor activity| C:nucleus| F:zinc ion binding| F:protein binding;EC=EC:2.3.1.48;ipr=IPR000197| IPR000433| IPR001965| IPR011011| IPR013083| IPR013178| coil (…	NSC_03267	ko:K04498	140.77	697.6	1.3e-209	E1A/CREB-binding protein [EC:2.3.1.48]	path:map04024	EP300, CREBBP, KAT3; E1A/CREB-binding protein [EC:2.3.1.48]	cAMP signaling pathway					0.77	0.83	0.83	0.92	0.82	0.85	-0.06	1
214503	NSC_scaffold_contig594	25752	25753		0.84	0.51	0.7	0.75	0.67	0.78	-0.05	1	insignificant			0.68	0.65	0.65	0.77	0.83	0.79	-0.14	0.002439	hypomethylated		+	CpG	ID=NSC_03269;Name=tripeptidyl-peptidase 2;Alias=30016;Length=1387;GO=C:cytosolic ribosome| F:tripeptidylpeptidase activity| C:vacuolar membrane| C:chloroplast| P:proteolysis| F:serinetype endopeptidase activity;EC=;ipr=IPR000209| IPR015500| IPR022229| IPR023828| coil (COIL)| PTHR10795:SF2 (PANTHER)| seg (SEG)| SignalP-NN(euk) (SIGNALP);Note=tripeptidyl-peptidase 2;	NSC_03269	ko:K14645	330.8	101.8	1.6e-29	serine protease [EC:3.4.21.-]	path:map02024	K14645; serine protease [EC:3.4.21.-]	Quorum sensing					0.74	0.69	0.69	0.65	0.69	0.7	0.03	1
215996	NSC_scaffold_contig594	53507	53508		0.76	0.55	0.66	0.65	0.71	0.71	-0.03	1	insignificant			0.59	0.56	0.59	0.65	0.73	0.69	-0.11	0.01222	hypomethylated		+	CpG	ID=NSC_03281_T;	NSC_03281	ko:K00225	233.07	760.6	5e-229	L-galactono-1 4-lactone dehydrogenase [EC:1.3.2.3]	path:map00053	GLDH; L-galactono-1,4-lactone dehydrogenase [EC:1.3.2.3]	Ascorbate and aldarate metabolism					0.58	0.7	0.69	0.7	0.5	0.67	0.03	1
215996	NSC_scaffold_contig594	53507	53508		0.76	0.55	0.66	0.65	0.71	0.71	-0.03	1	insignificant			0.59	0.56	0.59	0.65	0.73	0.69	-0.11	0.01222	hypomethylated		+	CpG	ID=NSC_03282;Name=threonine ammonia- catabolic;Alias=30121;Length=506;GO=P:cellular amino acid metabolic process| F:pyridoxal phosphate binding| F:catalytic activity;EC=;ipr=IPR000634| IPR001926| G3DSA:3.40.50.1100 (GENE3D)| PTHR10314 (PANTHER)| PTHR10314:SF17 (PANTHER)| seg (SEG);Note=threonine ammonia- catabolic;	NSC_03282	ko:K01754	241.07	279.6	1.3e-83	threonine dehydratase [EC:4.3.1.19]	path:map00260	E4.3.1.19, ilvA, tdcB; threonine dehydratase [EC:4.3.1.19]	Glycine, serine and threonine metabolism					0.58	0.7	0.69	0.7	0.5	0.67	0.03	1
218723	NSC_scaffold_contig594	109611	109612		0.54	0.43	0.5	0.48	0.52	0.51	-0.01	1	insignificant			0.48	0.43	0.48	0.59	0.69	0.54	-0.14	0.04695	hypomethylated		+	CpG	ID=NSC_03305_T;	NSC_03305	ko:K14527	62.43	22.2	4.4e-05	ribonuclease P/MRP protein subunit RPP20 [EC:3.1.26.5]	path:map03008	RPP20, POP7; ribonuclease P/MRP protein subunit RPP20 [EC:3.1.26.5]	Ribosome biogenesis in eukaryotes					0.53	0.51	0.61	0.6	0.5	0.62	-0.02	1
218723	NSC_scaffold_contig594	109611	109612		0.54	0.43	0.5	0.48	0.52	0.51	-0.01	1	insignificant			0.48	0.43	0.48	0.59	0.69	0.54	-0.14	0.04695	hypomethylated		+	CpG	ID=NSC_03306;Name=bsd domain-containing protein;Alias=30758;Length=345;GO=C:intracellular organelle;EC=;ipr=IPR005607| coil (COIL)| seg (SEG)| SSF140383 (SUPERFAMILY);Note=bsd domain-containing protein;	NSC_03306	ko:K04889	1024.23	10.6	0.066	potassium voltage-gated channel Shaw-related subfamily C member 3	path:map05017	KCNC3, KV3.3; potassium voltage-gated channel Shaw-related subfamily C member 3	Spinocerebellar ataxia					0.53	0.51	0.61	0.6	0.5	0.62	-0.02	1
219990	NSC_scaffold_contig594	134855	134856		0.87	0.65	0.8	0.75	0.94	0.85	-0.07	1	insignificant			0.71	0.68	0.77	0.85	0.86	0.84	-0.13	0.006922	hypomethylated		+	CpG	ID=NSC_03316;Name=sister chromatid cohesion 1 protein;Alias=30414;Length=516;GO=P:meiotic chromosome condensation| P:attachment of spindle microtubules to kinetochore involved in homologous chromosome segregation| P:meiotic sister chromatid cohesion| centromeric| P:chromatin organization| C:nuclear chromosome| F:protein binding;EC=;ipr=IPR006909| IPR006910| IPR023093| PTHR12585 (PANTHER)| seg (SE…	NSC_03316	ko:K06670	147.43	106.1	9.6e-31	cohesin complex subunit SCC1	path:map04110	SCC1, MCD1, RAD21; cohesin complex subunit SCC1	Cell cycle					0.73	0.69	0.78	0.84	0.78	0.93	-0.12	0.08164
224255	NSC_scaffold_contig594	220353	220354		0.87	0.67	0.79	0.8	0.79	0.78	-0.01	1	insignificant			0.69	0.69	0.79	0.84	0.89	0.81	-0.12	0.04169	hypomethylated		+	CpG	ID=NSC_03357;Name=protein;Alias=31047;Length=859;GO=F:protein kinase activity| P:protein amino acid phosphorylation| C:nucleus| P:oxidation reduction| F:oxidoreductase activity| P:metabolic process;EC=;ipr=IPR013584| PTHR21228 (PANTHER)| PTHR21228:SF19 (PANTHER)| seg (SEG);Note=protein;	NSC_03357													0.82	0.66	0.76	0.77	0.77	0.78	-0.03	1
227183	NSC_scaffold_contig594	277731	277732		0.82	0.7	0.86	0.81	0.83	0.66	0.03	1	insignificant			0.6	0.73	0.65	0.77	0.78	0.85	-0.14	0.03127	hypomethylated		+	CpG	ID=NSC_03383;Name=protein isoform b;Alias=30933;Length=838;GO=C:membrane| C:integral to membrane;EC=;ipr=IPR019411| PTHR13466 (PANTHER)| seg (SEG)| tmhmm (TMHMM);Note=protein isoform b;	NSC_03383	ko:K17765	131.1	20.1	0.00014	mitochondrial distribution and morphology protein 12	path:map04139	MDM12; mitochondrial distribution and morphology protein 12	Mitophagy - yeast					0.75	0.73	0.81	0.72	0.73	0.82	0.01	1
228233	NSC_scaffold_contig594	297345	297346		0.16	0.27	0.15	0.09	0.15	0.16	0.06	1	insignificant			0.04	0.16	0.09	0.23	0.18	0.21	-0.11	0.04397	hypomethylated		+	CpG	ID=NSC_03391;Name=coenzyme q-binding protein;Alias=31287;Length=237;GO=F:metal ion binding| C:membrane| P:metal ion transport| C:mitochondrion| F:nucleotide binding| F:hydrolase activity| acting on acid anhydrides| catalyzing transmembrane movement of substances;EC=EC:3.6.3.0;ipr=IPR005031| IPR023393| PTHR12901 (PANTHER)| SSF55961 (SUPERFAMILY);Note=coenzyme q-binding protein;	NSC_03391													0.12	0.1	0.13	0.15	0.18	0.03	0	1
230298	NSC_scaffold_contig594	338606	338607		0.69	0.51	0.74	0.61	0.64	0.59	0.03	1	insignificant			0.58	0.56	0.52	0.67	0.73	0.61	-0.11	0.04028	hypomethylated		+	CpG	ID=NSC_03412;Name=---NA---;Alias=31668;Length=297;GO=P:biosynthetic process;EC=;ipr=IPR001031;Note=---NA---;	NSC_03412	ko:K01071	86.3	15.9	0.0034	medium-chain acyl-[acyl-carrier-protein] hydrolase [EC:3.1.2.21]	path:map00061	MCH; medium-chain acyl-[acyl-carrier-protein] hydrolase [EC:3.1.2.21]	Fatty acid biosynthesis					0.66	0.67	0.54	0.66	0.75	0.61	-0.05	1
230298	NSC_scaffold_contig594	338606	338607		0.69	0.51	0.74	0.61	0.64	0.59	0.03	1	insignificant			0.58	0.56	0.52	0.67	0.73	0.61	-0.11	0.04028	hypomethylated		+	CpG	ID=NSC_03413_P;	NSC_03413	ko:K20464	1316.63	95.5	8.8e-28	oxysterol-binding protein-related protein 5	path:map04979	OSBPL5, ORP5; oxysterol-binding protein-related protein 5	Cholesterol metabolism					0.66	0.67	0.54	0.66	0.75	0.61	-0.05	1
231456	NSC_scaffold_contig594	365244	365245		0.78	0.55	0.81	0.53	0.69	0.68	0.08	1	insignificant			0.61	0.69	0.66	0.72	0.79	0.82	-0.12	0.0357	hypomethylated		+	CpG	ID=NSC_03423;Name=cysteine proteinase 1;Alias=31532;Length=396;GO=F:cysteinetype endopeptidase activity| P:proteolysis;EC=;ipr=IPR000169| IPR000668| IPR013128| IPR013201| G3DSA:3.90.70.10 (GENE3D)| PTHR12411:SF160 (PANTHER)| SignalP-NN(euk) (SIGNALP)| SSF54001 (SUPERFAMILY);Note=cysteine proteinase 1;	NSC_03423	ko:K01365	440.43	215.8	3.5e-64	cathepsin L [EC:3.4.22.15]	path:map04140	CTSL; cathepsin L [EC:3.4.22.15]	Autophagy - animal					0.76	0.74	0.76	0.84	0.76	0.86	-0.06	1
232305	NSC_scaffold_contig594	381231	381232		0.15	0.32	0.14	0.17	0.08	0.17	0.06	1	insignificant			0.02	0.13	0.04	0.17	0.18	0.15	-0.1	0.042	hypomethylated		+	CpG	ID=NSC_03430;Name=serine threonine protein kinase 3;Alias=31311;Length=955;GO=P:protein amino acid phosphorylation| P:regulation of primary metabolic process| F:protein serine/threonine kinase activity| P:regulation of cellular metabolic process| P:regulation of macromolecule metabolic process| P:positive regulation of molecular function| P:transcription| DNAdependent| C:intracellular part| F:ATP…	NSC_03430	ko:K07359	444.67	337	6.9e-101	calcium/calmodulin-dependent protein kinase kinase 2 [EC:2.7.11.17]	path:map04140	CAMKK2; calcium/calmodulin-dependent protein kinase kinase 2 [EC:2.7.11.17]	Autophagy - animal					0.1	0.1	0.12	0.15	0.14	0.08	-0.02	1
232627	NSC_scaffold_contig594	387527	387528		0.65	0.6	0.6	0.6	0.55	0.59	0.03	1	insignificant			0.5	0.52	0.52	0.62	0.65	0.62	-0.12	0.0004651	hypomethylated		+	CpG	ID=NSC_03433;Name=dna mismatch repair protein;Alias=31636;Length=785;GO=C:chromosome| C:nucleus| F:ATP binding| P:mismatch repair| F:mismatched DNA binding;EC=;ipr=IPR002099| IPR003594| IPR013507| IPR014721| IPR014790| PTHR10073:SF7 (PANTHER)| seg (SEG)| SSF118116 (SUPERFAMILY);Note=dna mismatch repair protein;	NSC_03433	ko:K08739	378.47	353.8	8.6e-106	DNA mismatch repair protein MLH3	path:map03430	MLH3; DNA mismatch repair protein MLH3	Mismatch repair					0.57	0.47	0.52	0.67	0.6	0.62	-0.11	0.02664
233126	NSC_scaffold_contig594	398622	398623		0.38	0.41	0.46	0.46	0.45	0.4	-0.02	1	insignificant			0.36	0.39	0.38	0.64	0.63	0.49	-0.21	0.01355	hypomethylated		+	CpG	ID=NSC_03437;Name=hypothetical protein COCSUDRAFT_56177 [Coccomyxa subellipsoidea C-169];Alias=31936;Length=1763;GO=;EC=;ipr=seg (SEG);Note=hypothetical protein COCSUDRAFT_56177 [Coccomyxa subellipsoidea C-169];	NSC_03437													0.38	0.49	0.38	0.51	0.59	0.53	-0.13	0.04089
233178	NSC_scaffold_contig594	399934	399935		0.87	0.84	0.75	0.82	0.85	0.83	-0.02	1	insignificant			0.77	0.67	0.68	0.81	0.92	0.82	-0.15	0.0366	hypomethylated		+	CpG	ID=NSC_03437;Name=hypothetical protein COCSUDRAFT_56177 [Coccomyxa subellipsoidea C-169];Alias=31936;Length=1763;GO=;EC=;ipr=seg (SEG);Note=hypothetical protein COCSUDRAFT_56177 [Coccomyxa subellipsoidea C-169];	NSC_03437													0.82	0.8	0.88	0.68	0.87	0.71	0.08	1
233180	NSC_scaffold_contig594	399937	399938		0.85	0.83	0.76	0.82	0.83	0.89	-0.03	1	insignificant			0.73	0.69	0.72	0.81	0.89	0.85	-0.14	0.006977	hypomethylated		+	CpG	ID=NSC_03437;Name=hypothetical protein COCSUDRAFT_56177 [Coccomyxa subellipsoidea C-169];Alias=31936;Length=1763;GO=;EC=;ipr=seg (SEG);Note=hypothetical protein COCSUDRAFT_56177 [Coccomyxa subellipsoidea C-169];	NSC_03437													0.75	0.78	0.89	0.7	0.86	0.71	0.05	1
233573	NSC_scaffold_contig594	408127	408128		0.73	0.53	0.76	0.65	0.78	0.76	-0.06	1	insignificant			0.75	0.65	0.69	0.83	0.78	0.8	-0.11	0.02809	hypomethylated		+	CpG	ID=NSC_03440;Name=low-co2 inducible protein;Alias=32052;Length=495;GO=;EC=;ipr=seg (SEG);Note=low-co2 inducible protein;	NSC_03440													0.77	0.74	0.81	0.63	0.71	0.74	0.08	1
239223	NSC_scaffold_contig594	507064	507065		0.87	0.67	0.76	0.82	0.77	0.79	-0.03	1	insignificant			0.79	0.68	0.72	0.8	0.83	0.86	-0.1	0.04751	hypomethylated		+	CpG	ID=NSC_03489;Name=phenylalanyl-trna synthetase alpha chain;Alias=32444;Length=500;GO=F:phenylalaninetRNA ligase activity| F:ATP binding| P:phenylalanyltRNA aminoacylation| C:cytosol| F:tRNA binding;EC=EC:6.1.1.20;ipr=IPR002319| IPR004529| IPR006195| G3DSA:3.30.930.10 (GENE3D)| PTHR11538 (PANTHER)| PTHR11538:SF15 (PANTHER)| seg (SEG)| SSF55681 (SUPERFAMILY);Note=phenylalanyl-trna synthetase alpha …	NSC_03489	ko:K01889	95.37	335.8	1.3e-100	phenylalanyl-tRNA synthetase alpha chain [EC:6.1.1.20]	path:map00970	FARSA, pheS; phenylalanyl-tRNA synthetase alpha chain [EC:6.1.1.20]	Aminoacyl-tRNA biosynthesis					0.81	0.78	0.77	0.8	0.79	0.88	-0.04	1
240896	NSC_scaffold_contig594	537802	537803		0.55	0.77	0.55	0.61	0.68	0.53	0.02	1	insignificant			0.61	0.49	0.61	0.69	0.74	0.75	-0.16	0.0227	hypomethylated		+	CpG	ID=NSC_03504;Name=transcription initiation factor iif subunit alpha-like;Alias=32398;Length=434;GO=F:DNA binding| C:nucleus| F:catalytic activity| P:transcription initiation from RNA polymerase II promoter;EC=;ipr=IPR008851| IPR011039| coil (COIL)| seg (SEG);Note=transcription initiation factor iif subunit alpha-like;	NSC_03504	ko:K03138	75.4	87.8	3.8e-25	transcription initiation factor TFIIF subunit alpha	path:map03022	TFIIF1, GTF2F1, TFG1; transcription initiation factor TFIIF subunit alpha	Basal transcription factors					0.55	0.62	0.76	0.6	0.55	0.56	0.08	1
243086	NSC_scaffold_contig594	582481	582482		0.68	0.72	0.81	0.76	0.78	0.69	-0.01	1	insignificant			0.77	0.7	0.76	0.95	0.96	0.87	-0.18	0.007948	hypomethylated		+	CpG	ID=NSC_03526;Name=serine threonine-protein kinase atr-like;Alias=32762;Length=2555;GO=P:regulation of chromosome organization| P:telomere maintenance| C:cell part| P:response to DNA damage stimulus| F:protein binding| F:protein serine/threonine kinase activity;EC=;ipr=IPR000403| IPR003151| IPR003152| IPR011009| IPR012993| IPR014009| IPR016024| IPR018936| G3DSA:3.30.1010.10 (GENE3D)| PTHR11139 (PA…	NSC_03526	ko:K06640	1249.93	1347.5	0	serine/threonine-protein kinase ATR [EC:2.7.11.1]	path:map03460	ATR; serine/threonine-protein kinase ATR [EC:2.7.11.1]	Fanconi anemia pathway					0.77	0.79	0.85	0.95	0.79	0.77	-0.03	1
243086	NSC_scaffold_contig594	582481	582482		0.68	0.72	0.81	0.76	0.78	0.69	-0.01	1	insignificant			0.77	0.7	0.76	0.95	0.96	0.87	-0.18	0.007948	hypomethylated		+	CpG	ID=NSC_03527;Name=hypothetical protein CHLNCDRAFT_22194 [Chlorella variabilis];Alias=32414;Length=340;GO=F:molecular_function| C:chloroplast stroma| C:chloroplast| P:biological_process;EC=;ipr=coil (COIL);Note=hypothetical protein CHLNCDRAFT_22194 [Chlorella variabilis];	NSC_03527	ko:K01091	110.87	27	1.9e-06	phosphoglycolate phosphatase [EC:3.1.3.18]	path:map00630	gph; phosphoglycolate phosphatase [EC:3.1.3.18]	Glyoxylate and dicarboxylate metabolism					0.77	0.79	0.85	0.95	0.79	0.77	-0.03	1
248079	NSC_scaffold_contig594	678744	678745		0.91	0.89	0.74	0.9	0.82	0.91	-0.03	1	insignificant			0.78	0.74	0.8	0.86	0.94	0.86	-0.11	0.02493	hypomethylated		+	CpG	ID=NSC_03567_T;	NSC_03567													0.91	0.83	0.78	0.85	0.81	0.84	0.01	1
248079	NSC_scaffold_contig594	678744	678745		0.91	0.89	0.74	0.9	0.82	0.91	-0.03	1	insignificant			0.78	0.74	0.8	0.86	0.94	0.86	-0.11	0.02493	hypomethylated		+	CpG	ID=NSC_03568;Name=---NA---;Alias=33041;Length=273;GO=;EC=;ipr=IPR003014| G3DSA:3.50.4.10 (GENE3D)| SignalP-NN(euk) (SIGNALP)| tmhmm (TMHMM)| SSF57414 (SUPERFAMILY);Note=---NA---;	NSC_03568													0.91	0.83	0.78	0.85	0.81	0.84	0.01	1
249467	NSC_scaffold_contig594	700640	700641		0.65	0.63	0.68	0.6	0.62	0.76	0	1	insignificant			0.52	0.62	0.58	0.69	0.78	0.71	-0.16	0.016	hypomethylated		+	CpG	ID=NSC_03580;Name=early light induced chloroplast precursor;Alias=33139;Length=176;GO=P:response to UVB| P:response to red light| C:integral to membrane| P:regulation of chlorophyll biosynthetic process| C:chloroplast membrane| P:response to far red light;EC=;ipr=IPR022796| IPR023329| PTHR14154 (PANTHER)| PTHR14154:SF1 (PANTHER)| seg (SEG)| tmhmm (TMHMM);Note=early light induced chloroplast precu…	NSC_03580	ko:K03542	98.63	48	3.9e-13	photosystem II 22kDa protein	path:map00195	psbS; photosystem II 22kDa protein	Photosynthesis					0.69	0.68	0.59	0.69	0.56	0.59	0.04	1
562069	NSC_scaffold_contig579-589	2206	2207		0.73	0.67	0.73	0.76	0.67	0.68	0.01	1	insignificant			0.68	0.7	0.72	0.86	0.82	0.74	-0.11	0.04859	hypomethylated		+	CpG	ID=NSC_03591;Name=tho complex subunit 2;Alias=57391;Length=1595;GO=F:molecular_function| P:biological_process| C:cellular_component| P:twocomponent signal transduction system (phosphorelay)| F:twocomponent sensor activity| C:membrane| P:signal transduction| F:protein serine/threonine kinase activity| F:protein kinase activity| P:protein amino acid phosphorylation| F:ATP binding| F:transferase act…	NSC_03591	ko:K12879	128.47	938	4e-282	THO complex subunit 2	path:map03013	THOC2; THO complex subunit 2	RNA transport					0.65	0.73	0.65	0.68	0.71	0.67	-0.01	1
565283	NSC_scaffold_contig579-589	57261	57262		0.74	0.71	0.72	0.76	0.75	0.75	-0.03	1	insignificant			0.63	0.73	0.73	0.81	0.78	0.81	-0.11	0.03949	hypomethylated		+	CpG	ID=NSC_03615;Name=vacuolar protein sorting homolog;Alias=57469;Length=574;GO=C:planttype vacuole membrane| F:protein binding| P:intracellular protein transport| C:transGolgi network| P:vesicle docking during exocytosis;EC=;ipr=IPR001619| G3DSA:1.25.40.60 (GENE3D)| G3DSA:3.40.50.1910 (GENE3D)| G3DSA:3.40.50.2060 (GENE3D)| G3DSA:3.90.830.10 (GENE3D)| PTHR11679:SF3 (PANTHER);Note=vacuolar protein so…	NSC_03615	ko:K12479	330.77	495.1	1e-148	vacuolar protein sorting-associated protein 45	path:map04138	VPS45; vacuolar protein sorting-associated protein 45	Autophagy - yeast					0.74	0.67	0.75	0.78	0.76	0.86	-0.09	1
566032	NSC_scaffold_contig579-589	74077	74078		0.46	0.36	0.41	0.28	0.44	0.34	0.06	1	insignificant			0.34	0.36	0.36	0.43	0.52	0.42	-0.1	0.03315	hypomethylated		+	CpG	ID=NSC_03621;Name=ankyrin unc44;Alias=57567;Length=1199;GO=F:ATP binding| P:protein amino acid phosphorylation| F:protein binding| F:protein serine/threonine kinase activity| F:protein tyrosine kinase activity;EC=;ipr=IPR000719| IPR001245| IPR002110| IPR002290| IPR008271| IPR011009| IPR017441| IPR020635| IPR020683| G3DSA:1.10.510.10 (GENE3D)| G3DSA:3.30.200.20 (GENE3D)| PTHR24123 (PANTHER)| PTHR2…	NSC_03621	ko:K04984	439.07	270.1	1.4e-80	transient receptor potential cation channel subfamily A member 1	path:map04750	TRPA1, ANKTM1; transient receptor potential cation channel subfamily A member 1	Inflammatory mediator regulation of TRP channels					0.51	0.34	0.43	0.38	0.4	0.53	-0.01	1
566841	NSC_scaffold_contig579-589	97380	97381		0.38	0.25	0.35	0.3	0.31	0.41	-0.02	1	insignificant			0.24	0.23	0.22	0.5	0.38	0.37	-0.19	0.01193	hypomethylated		+	CpG	ID=NSC_03630;Name=protein;Alias=57988;Length=470;GO=C:integral to membrane| F:calcium ion binding| F:molecular_function| P:biological_process;EC=;ipr=PTHR10281 (PANTHER)| PTHR10281:SF1 (PANTHER)| seg (SEG)| tmhmm (TMHMM);Note=protein;	NSC_03630	ko:K21248	71.67	352.9	7.1e-106	vacuole membrane protein 1	path:map04140	VMP1; vacuole membrane protein 1	Autophagy - animal					0.29	0.36	0.44	0.39	0.33	0.25	0.04	1
568058	NSC_scaffold_contig579-589	118785	118786		0.4	0.4	0.42	0.42	0.4	0.33	0.02	1	insignificant			0.31	0.37	0.33	0.53	0.6	0.48	-0.2	0.007149	hypomethylated		+	CpG	ID=NSC_03639_T;	NSC_03639	ko:K14491	152.17	368	1.9e-110	two-component response regulator ARR-B family	path:map04075	ARR-B; two-component response regulator ARR-B family	Plant hormone signal transduction					0.4	0.45	0.42	0.38	0.31	0.38	0.06	1
568058	NSC_scaffold_contig579-589	118785	118786		0.4	0.4	0.42	0.42	0.4	0.33	0.02	1	insignificant			0.31	0.37	0.33	0.53	0.6	0.48	-0.2	0.007149	hypomethylated		+	CpG	ID=NSC_03641;Name=atp synthase gamma-subunit;Alias=58066;Length=359;GO=C:chloroplast ATP synthase complex| C:protontransporting ATP synthase complex| catalytic core F(1)| F:hydrogen ion transporting ATP synthase activity| rotational mechanism| P:ATP synthesis coupled proton transport| C:chloroplast envelope| P:photosynthetic electron transport in photosystem II| F:enzyme regulator activity| F:pro…	NSC_03641	ko:K02115	223.6	400	2.6e-120	F-type H+-transporting ATPase subunit gamma	path:map00190	ATPF1G, atpG; F-type H+-transporting ATPase subunit gamma	Oxidative phosphorylation					0.4	0.45	0.42	0.38	0.31	0.38	0.06	1
570492	NSC_scaffold_contig579-589	168922	168923		0.57	0.58	0.81	0.87	0.65	0.68	-0.08	1	insignificant			0.67	0.72	0.67	0.79	0.88	0.76	-0.12	0.03858	hypomethylated		+	CpG	ID=NSC_03660;Name=ribosomal protein s15;Alias=57940;Length=131;GO=C:ribosome| F:structural constituent of ribosome| P:translation| F:rRNA binding;EC=;ipr=IPR000589| IPR005290| IPR009068| PD157043 (PRODOM)| coil (COIL)| PTHR23321 (PANTHER);Note=ribosomal protein s15;	NSC_03660	ko:K02956	25.53	90.9	3.6e-26	small subunit ribosomal protein S15	path:map03010	RP-S15, MRPS15, rpsO; small subunit ribosomal protein S15	Ribosome					0.72	0.75	0.64	0.79	0.71	0.73	-0.04	1
570494	NSC_scaffold_contig579-589	168926	168927		0.61	0.51	0.82	0.85	0.69	0.6	-0.07	1	insignificant			0.67	0.7	0.67	0.81	0.83	0.73	-0.11	0.02591	hypomethylated		+	CpG	ID=NSC_03660;Name=ribosomal protein s15;Alias=57940;Length=131;GO=C:ribosome| F:structural constituent of ribosome| P:translation| F:rRNA binding;EC=;ipr=IPR000589| IPR005290| IPR009068| PD157043 (PRODOM)| coil (COIL)| PTHR23321 (PANTHER);Note=ribosomal protein s15;	NSC_03660	ko:K02956	25.53	90.9	3.6e-26	small subunit ribosomal protein S15	path:map03010	RP-S15, MRPS15, rpsO; small subunit ribosomal protein S15	Ribosome					0.72	0.75	0.59	0.76	0.68	0.77	-0.05	1
570492	NSC_scaffold_contig579-589	168922	168923		0.57	0.58	0.81	0.87	0.65	0.68	-0.08	1	insignificant			0.67	0.72	0.67	0.79	0.88	0.76	-0.12	0.03858	hypomethylated		+	CpG	ID=NSC_03661_P;	NSC_03661													0.72	0.75	0.64	0.79	0.71	0.73	-0.04	1
570494	NSC_scaffold_contig579-589	168926	168927		0.61	0.51	0.82	0.85	0.69	0.6	-0.07	1	insignificant			0.67	0.7	0.67	0.81	0.83	0.73	-0.11	0.02591	hypomethylated		+	CpG	ID=NSC_03661_P;	NSC_03661													0.72	0.75	0.59	0.76	0.68	0.77	-0.05	1
571090	NSC_scaffold_contig579-589	178834	178835		0.8	0.63	0.73	0.76	0.67	0.66	0.02	1	insignificant			0.75	0.67	0.71	0.91	0.85	0.78	-0.13	0.03991	hypomethylated		+	CpG	ID=NSC_03665;Name=glycosyl transferase;Alias=58087;Length=2074;GO=P:defense response to bacterium| C:plasmodesma| P:leaf morphogenesis| P:reproduction| P:defense response signaling pathway| resistance genedependent| F:transferase activity| P:callose deposition in cell wall during defense response| P:pollen development| P:salicylic acid mediated signaling pathway| P:leaf senescence| P:defense resp…	NSC_03665	ko:K00706	851.7	925.5	2.3e-278	1 3-beta-glucan synthase [EC:2.4.1.34]	path:map00500	E2.4.1.34; 1,3-beta-glucan synthase [EC:2.4.1.34]	Starch and sucrose metabolism					0.83	0.65	0.79	0.74	0.74	0.77	0.01	1
571432	NSC_scaffold_contig579-589	186093	186094		0.71	0.74	0.74	0.74	0.79	0.77	-0.04	1	insignificant			0.68	0.71	0.7	0.85	0.81	0.87	-0.15	0.001617	hypomethylated		-	CpG	ID=NSC_03667;Name=serine protease 14;Alias=58195;Length=692;GO=F:serinetype endopeptidase activity| P:proteolysis;EC=;ipr=IPR001254| IPR001314| IPR003014| IPR009003| IPR018114| G3DSA:2.40.10.10 (GENE3D)| PTHR24260 (PANTHER)| PF14295 (PFAM)| seg (SEG)| SignalP-NN(euk) (SIGNALP);Note=serine protease 14;	NSC_03667	ko:K01324	899.6	131.3	1.7e-38	plasma kallikrein [EC:3.4.21.34]	path:map04610	KLKB1; plasma kallikrein [EC:3.4.21.34]	Complement and coagulation cascades					0.81	0.68	0.72	0.79	0.74	0.84	-0.05	1
572769	NSC_scaffold_contig579-589	207645	207646		0.67	0.77	0.73	0.76	0.72	0.71	-0.01	1	insignificant			0.7	0.6	0.69	0.83	0.82	0.81	-0.16	0.008834	hypomethylated		+	CpG	ID=NSC_03676;Name=protein arginine methyltransferase;Alias=58507;Length=1015;GO=C:cytoplasm| P:protein amino acid methylation| F:protein methyltransferase activity| F:protein binding;EC=;ipr=IPR010456| IPR011990| IPR019734| G3DSA:2.70.160.11 (GENE3D)| G3DSA:3.40.50.150 (GENE3D)| PTHR11006 (PANTHER)| PTHR11006:SF5 (PANTHER)| seg (SEG)| SSF48452 (SUPERFAMILY)| SSF53335 (SUPERFAMILY);Note=protein ar…	NSC_03676	ko:K11434	436.2	105.1	1.9e-30	type I protein arginine methyltransferase [EC:2.1.1.319]	path:map04068	PRMT1; type I protein arginine methyltransferase [EC:2.1.1.319]	FoxO signaling pathway					0.61	0.63	0.66	0.59	0.65	0.83	-0.06	1
574387	NSC_scaffold_contig579-589	236485	236486		0.89	0.66	0.81	0.81	0.79	0.85	-0.03	1	insignificant			0.69	0.74	0.76	0.87	0.82	0.83	-0.11	0.0137	hypomethylated		+	CpG	ID=NSC_03693;Name=mitochondrial carrier family;Alias=58337;Length=359;GO=C:mitochondrial inner membrane| C:integral to membrane| F:binding| P:transmembrane transport;EC=;ipr=IPR002067| IPR018108| IPR023395| PTHR24089 (PANTHER)| PTHR24089:SF87 (PANTHER)| seg (SEG);Note=mitochondrial carrier family;	NSC_03693	ko:K05863	202.43	141.2	1.4e-41	solute carrier family 25 (mitochondrial adenine nucleotide translocator) member 4/5/6/31	path:map04020	SLC25A4S, ANT; solute carrier family 25 (mitochondrial adenine nucleotide translocator), member 4/5/6/31	Calcium signaling pathway					0.76	0.77	0.71	0.86	0.82	0.87	-0.1	1
574387	NSC_scaffold_contig579-589	236485	236486		0.89	0.66	0.81	0.81	0.79	0.85	-0.03	1	insignificant			0.69	0.74	0.76	0.87	0.82	0.83	-0.11	0.0137	hypomethylated		+	CpG	ID=NSC_03694;Name=protein;Alias=58647;Length=404;GO=F:ubiquitin thiolesterase activity| P:ubiquitindependent protein catabolic process| C:intracellular| F:methyltransferase activity| F:[ribulosebisphosphate carboxylase]lysine Nmethyltransferase activity| F:transferase activity| P:methylation;EC=;ipr=G3DSA:3.90.1410.10 (GENE3D)| PTHR13271 (PANTHER)| PTHR13271:SF7 (PANTHER)| SSF82199 (SUPERFAMILY);…	NSC_03694	ko:K11426	75	10.9	0.1	SET and MYND domain-containing protein	path:map00310	SMYD; [histone H3]-lysine4/36 N-trimethyltransferase SMYD [EC:2.1.1.354 2.1.1.357]	Lysine degradation					0.76	0.77	0.71	0.86	0.82	0.87	-0.1	1
575537	NSC_scaffold_contig579-589	261288	261289		0.28	0.34	0.29	0.27	0.33	0.31	0	1	insignificant			0.27	0.18	0.18	0.36	0.3	0.29	-0.1	0.0472	hypomethylated		+	CpG	ID=NSC_03705;Name=protein phosphatase;Alias=58551;Length=724;GO=F:protein serine/threonine phosphatase activity| P:protein amino acid dephosphorylation| C:protein serine/threonine phosphatase complex;EC=;ipr=IPR000222| IPR001932| IPR015655| seg (SEG);Note=protein phosphatase;	NSC_03705	ko:K10147	178.8	126.2	6.8e-37	protein phosphatase 1D [EC:3.1.3.16]	path:map04115	PPM1D, WIP1; protein phosphatase 1D [EC:3.1.3.16]	p53 signaling pathway					0.2	0.27	0.37	0.18	0.22	0.32	0.03	1
575730	NSC_scaffold_contig579-589	264973	264974		0.88	0.76	0.88	0.87	0.75	0.86	0.01	1	insignificant			0.82	0.73	0.77	0.86	0.84	0.93	-0.1	0.04849	hypomethylated		+	CpG	ID=NSC_03706_T;	NSC_03706	ko:K03514	169.1	64.3	3.9e-18	non-canonical poly(A) RNA polymerase PAPD5/7 [EC:2.7.7.19]	path:map03018	PAPD5_7, TRF4; non-canonical poly(A) RNA polymerase PAPD5/7 [EC:2.7.7.19]	RNA degradation					0.85	0.76	0.73	0.8	0.86	0.83	-0.05	1
575730	NSC_scaffold_contig579-589	264973	264974		0.88	0.76	0.88	0.87	0.75	0.86	0.01	1	insignificant			0.82	0.73	0.77	0.86	0.84	0.93	-0.1	0.04849	hypomethylated		+	CpG	ID=NSC_03707;Name=solute carrier family 25 member 39-like;Alias=58435;Length=363;GO=F:binding| P:transmembrane transport;EC=;ipr=IPR002067| IPR018108| IPR023395| PTHR24089 (PANTHER)| PTHR24089:SF43 (PANTHER)| seg (SEG);Note=solute carrier family 25 member 39-like;	NSC_03707	ko:K15109	293.07	146.8	2.5e-43	solute carrier family 25 (mitochondrial carnitine/acylcarnitine transporter) member 20/29	path:map04714	SLC25A20_29, CACT, CACL, CRC1; solute carrier family 25 (mitochondrial carnitine/acylcarnitine transporter), member 20/29	Thermogenesis					0.85	0.76	0.73	0.8	0.86	0.83	-0.05	1
579923	NSC_scaffold_contig579-589	351527	351528		0.77	0.67	0.84	0.77	0.75	0.87	-0.03	1	insignificant			0.7	0.68	0.69	0.73	0.85	0.84	-0.12	0.03936	hypomethylated		+	CpG	ID=NSC_03734;Name=NSC_03734;Alias=58816;Length=8669;GO=P:biosynthetic process| F:phosphopantetheine binding| F:cofactor binding| F:acyl carrier activity| F:zinc ion binding| F:oxidoreductase activity| P:oxidation reduction| F:nucleotide binding;EC=;ipr=IPR000794| IPR001031| IPR006162| IPR006163| IPR009081| IPR011032| IPR013149| IPR013968| IPR014030| IPR014031| IPR016038| IPR016039| IPR016040| IPR…	NSC_03734	ko:K16420	16002.2	2556.7	0	rapamycin polyketide synthase A/B/C	path:map01052	rapA_B_C; rapamycin polyketide synthase A/B/C	Type I polyketide structures					0.75	0.78	0.7	0.82	0.83	0.84	-0.08	1
580719	NSC_scaffold_contig579-589	370930	370931		0.86	0.72	0.86	0.83	0.85	0.89	-0.04	1	insignificant			0.75	0.82	0.87	0.91	0.93	0.93	-0.11	0.04199	hypomethylated		+	CpG	ID=NSC_03735;Name=NSC_03735;Alias=58860;Length=8187;GO=P:biosynthetic process| F:zinc ion binding| F:oxidoreductase activity| F:phosphopantetheine binding| F:cofactor binding| F:acyl carrier activity| P:oxidation reduction| F:nucleotide binding;EC=;ipr=IPR000794| IPR000873| IPR002364| IPR006162| IPR006163| IPR009081| IPR011032| IPR013149| IPR013154| IPR013968| IPR014030| IPR014031| IPR016038| IPR…	NSC_03735	ko:K16384	21624.1	2414	0	polyene macrolide polyketide synthase	path:map01052	amphC, nysC; polyene macrolide polyketide synthase	Type I polyketide structures					0.82	0.82	0.78	0.83	0.95	0.86	-0.08	1
581047	NSC_scaffold_contig579-589	379426	379427		0.77	0.58	0.85	0.63	0.79	0.64	0.05	1	insignificant			0.8	0.71	0.67	0.83	0.88	0.84	-0.13	0.03713	hypomethylated		+	CpG	ID=NSC_03735;Name=NSC_03735;Alias=58860;Length=8187;GO=P:biosynthetic process| F:zinc ion binding| F:oxidoreductase activity| F:phosphopantetheine binding| F:cofactor binding| F:acyl carrier activity| P:oxidation reduction| F:nucleotide binding;EC=;ipr=IPR000794| IPR000873| IPR002364| IPR006162| IPR006163| IPR009081| IPR011032| IPR013149| IPR013154| IPR013968| IPR014030| IPR014031| IPR016038| IPR…	NSC_03735	ko:K16384	21624.1	2414	0	polyene macrolide polyketide synthase	path:map01052	amphC, nysC; polyene macrolide polyketide synthase	Type I polyketide structures					0.77	0.78	0.75	0.61	0.72	0.63	0.11	0.03712
586283	NSC_scaffold_contig579-589	477048	477049		0.93	0.66	0.85	0.89	0.88	0.86	-0.06	1	insignificant			0.79	0.72	0.8	0.92	0.93	0.84	-0.13	0.03239	hypomethylated		+	CpG	ID=NSC_03785;Name=ubiquitin-fold modifier 1;Alias=59256;Length=110;GO=P:biological_process;EC=;ipr=IPR005375| G3DSA:3.10.20.90 (GENE3D)| PTHR15825 (PANTHER)| SSF54236 (SUPERFAMILY);Note=ubiquitin-fold modifier 1;	NSC_03785													0.91	0.78	0.87	0.91	0.77	0.89	-0.01	1
586283	NSC_scaffold_contig579-589	477048	477049		0.93	0.66	0.85	0.89	0.88	0.86	-0.06	1	insignificant			0.79	0.72	0.8	0.92	0.93	0.84	-0.13	0.03239	hypomethylated		+	CpG	ID=NSC_03786;Name=lysyl-trna synthetase;Alias=59446;Length=601;GO=C:mitochondrion| F:metal ion binding| P:ovule development| F:ATP binding| C:chloroplast| F:lysinetRNA ligase activity| P:lysyltRNA aminoacylation| F:nucleic acid binding;EC=;ipr=IPR002313| IPR004364| IPR004365| IPR006195| IPR012340| IPR016027| IPR018149| IPR018150| coil (COIL)| G3DSA:3.30.930.10 (GENE3D)| seg (SEG)| SSF55681 (SUPER…	NSC_03786	ko:K04567	290.27	635	3.4e-191	lysyl-tRNA synthetase class II [EC:6.1.1.6]	path:map00970	KARS, lysS; lysyl-tRNA synthetase, class II [EC:6.1.1.6]	Aminoacyl-tRNA biosynthesis					0.91	0.78	0.87	0.91	0.77	0.89	-0.01	1
588380	NSC_scaffold_contig579-589	519779	519780		0.85	0.88	0.81	0.76	0.9	0.92	-0.01	1	insignificant			0.68	0.7	0.77	0.81	0.84	0.83	-0.11	0.01478	hypomethylated		+	CpG	ID=NSC_03805;Name=ca2+-transporting atpase;Alias=59737;Length=1066;GO=C:vacuolar membrane| P:response to manganese ion| C:integral to endoplasmic reticulum membrane| P:cellular manganese ion homeostasis| P:calcium ion transport| F:transferase activity| transferring glycosyl groups| P:response to cadmium ion| F:calciumtransporting ATPase activity| C:plasma membrane| P:metabolic process| P:manganes…	NSC_03805	ko:K05853	1352.13	1248.4	0	P-type Ca2+ transporter type 2A [EC:7.2.2.10]	path:map04020	ATP2A; P-type Ca2+ transporter type 2A [EC:7.2.2.10]	Calcium signaling pathway					0.91	0.83	0.81	0.86	0.81	0.73	0.05	1
588382	NSC_scaffold_contig579-589	519782	519783		0.77	0.78	0.8	0.76	0.87	0.84	-0.04	1	insignificant			0.71	0.7	0.73	0.82	0.83	0.82	-0.11	0.0006542	hypomethylated		+	CpG	ID=NSC_03805;Name=ca2+-transporting atpase;Alias=59737;Length=1066;GO=C:vacuolar membrane| P:response to manganese ion| C:integral to endoplasmic reticulum membrane| P:cellular manganese ion homeostasis| P:calcium ion transport| F:transferase activity| transferring glycosyl groups| P:response to cadmium ion| F:calciumtransporting ATPase activity| C:plasma membrane| P:metabolic process| P:manganes…	NSC_03805	ko:K05853	1352.13	1248.4	0	P-type Ca2+ transporter type 2A [EC:7.2.2.10]	path:map04020	ATP2A; P-type Ca2+ transporter type 2A [EC:7.2.2.10]	Calcium signaling pathway					0.9	0.83	0.79	0.81	0.82	0.78	0.03	1
588380	NSC_scaffold_contig579-589	519779	519780		0.85	0.88	0.81	0.76	0.9	0.92	-0.01	1	insignificant			0.68	0.7	0.77	0.81	0.84	0.83	-0.11	0.01478	hypomethylated		+	CpG	ID=NSC_03806;Name=uncharacterized glycine-rich protein;Alias=59912;Length=479;GO=F:molecular_function| C:cytosol| P:biological_process;EC=;ipr=coil (COIL)| seg (SEG);Note=uncharacterized glycine-rich protein;	NSC_03806	ko:K14294	66.8	23.8	1.7e-05	partner of Y14 and mago	path:map03013	WIBG, PYM; partner of Y14 and mago	RNA transport					0.91	0.83	0.81	0.86	0.81	0.73	0.05	1
588382	NSC_scaffold_contig579-589	519782	519783		0.77	0.78	0.8	0.76	0.87	0.84	-0.04	1	insignificant			0.71	0.7	0.73	0.82	0.83	0.82	-0.11	0.0006542	hypomethylated		+	CpG	ID=NSC_03806;Name=uncharacterized glycine-rich protein;Alias=59912;Length=479;GO=F:molecular_function| C:cytosol| P:biological_process;EC=;ipr=coil (COIL)| seg (SEG);Note=uncharacterized glycine-rich protein;	NSC_03806	ko:K14294	66.8	23.8	1.7e-05	partner of Y14 and mago	path:map03013	WIBG, PYM; partner of Y14 and mago	RNA transport					0.9	0.83	0.79	0.81	0.82	0.78	0.03	1
589723	NSC_scaffold_contig579-589	544903	544904		0.6	0.63	0.68	0.58	0.57	0.66	0.03	1	insignificant			0.52	0.49	0.54	0.59	0.65	0.61	-0.1	0.008925	hypomethylated		+	CpG	ID=NSC_03814;Name=---NA---;Alias=59614;Length=1664;GO=;EC=;ipr=seg (SEG);Note=---NA---;	NSC_03814													0.55	0.57	0.52	0.61	0.59	0.58	-0.05	1
590551	NSC_scaffold_contig579-589	559907	559908		0.52	0.38	0.42	0.54	0.43	0.44	-0.03	1	insignificant			0.33	0.32	0.27	0.43	0.41	0.41	-0.11	0.0053	hypomethylated		+	CpG	ID=NSC_03820;Name=---NA---;Alias=59568;Length=522;GO=;EC=;ipr=IPR023307| seg (SEG)| SignalP-NN(euk) (SIGNALP)| tmhmm (TMHMM);Note=---NA---;	NSC_03820													0.34	0.4	0.38	0.37	0.38	0.49	-0.04	1
590963	NSC_scaffold_contig579-589	573913	573914		0.83	0.75	0.8	0.79	0.89	0.77	-0.02	1	insignificant			0.63	0.66	0.71	0.86	0.76	0.77	-0.13	0.02977	hypomethylated		+	CpG	ID=NSC_03825;Name=translin-associated factor x-interacting protein 1;Alias=59755;Length=744;GO=C:flagellum| C:perinuclear region of cytoplasm| P:cell differentiation| C:cytoplasm| P:multicellular organismal development| P:spermatogenesis;EC=;ipr=coil (COIL)| seg (SEG);Note=translin-associated factor x-interacting protein 1;	NSC_03825	ko:K02123	300.7	17.7	0.00049	V/A-type H+/Na+-transporting ATPase subunit I	path:map00190	ATPVI, ntpI, atpI; V/A-type H+/Na+-transporting ATPase subunit I	Oxidative phosphorylation					0.79	0.78	0.76	0.75	0.7	0.84	0.01	1
590963	NSC_scaffold_contig579-589	573913	573914		0.83	0.75	0.8	0.79	0.89	0.77	-0.02	1	insignificant			0.63	0.66	0.71	0.86	0.76	0.77	-0.13	0.02977	hypomethylated		+	CpG	ID=NSC_03826;Name=kinesin-like protein;Alias=59874;Length=987;GO=F:microtubule motor activity| F:ATP binding| P:microtubulebased movement;EC=;ipr=IPR001752| coil (COIL)| PTHR24115 (PANTHER)| seg (SEG)| SSF52540 (SUPERFAMILY);Note=kinesin-like protein;	NSC_03826	ko:K10394	816.37	258.5	4.8e-77	kinesin family member 3A	path:map04340	KIF3A; kinesin family member 3A	Hedgehog signaling pathway					0.79	0.78	0.76	0.75	0.7	0.84	0.01	1
596001	NSC_scaffold_contig579-589	678952	678953		0.08	0.18	0.17	0.06	0.14	0.07	0.05	1	insignificant			0.11	0.16	0.05	0.22	0.27	0.19	-0.12	0.03571	hypomethylated		+	CpG	ID=NSC_03870;Name=tetratricopeptide repeat protein 37;Alias=60596;Length=1331;GO=F:protein binding;EC=;ipr=IPR011990| IPR013026| IPR019734| coil (COIL)| PTHR15704 (PANTHER)| PTHR15704:SF4 (PANTHER)| PF13371 (PFAM)| PF13414 (PFAM)| seg (SEG)| SSF48452 (SUPERFAMILY);Note=tetratricopeptide repeat protein 37;	NSC_03870	ko:K12600	136.17	350.2	1.3e-104	superkiller protein 3	path:map03018	SKI3, TTC37; superkiller protein 3	RNA degradation					0.18	0.13	0.11	0.07	0.12	0.21	0.01	1
596159	NSC_scaffold_contig579-589	683257	683258		0.46	0.26	0.37	0.47	0.44	0.31	-0.04	1	insignificant			0.41	0.37	0.31	0.45	0.47	0.5	-0.11	0.02315	hypomethylated		+	CpG	ID=NSC_03870;Name=tetratricopeptide repeat protein 37;Alias=60596;Length=1331;GO=F:protein binding;EC=;ipr=IPR011990| IPR013026| IPR019734| coil (COIL)| PTHR15704 (PANTHER)| PTHR15704:SF4 (PANTHER)| PF13371 (PFAM)| PF13414 (PFAM)| seg (SEG)| SSF48452 (SUPERFAMILY);Note=tetratricopeptide repeat protein 37;	NSC_03870	ko:K12600	136.17	350.2	1.3e-104	superkiller protein 3	path:map03018	SKI3, TTC37; superkiller protein 3	RNA degradation					0.36	0.28	0.32	0.38	0.49	0.36	-0.09	1
596160	NSC_scaffold_contig579-589	683260	683261		0.5	0.34	0.47	0.57	0.55	0.46	-0.09	1	insignificant			0.48	0.44	0.49	0.63	0.56	0.6	-0.12	0.008528	hypomethylated		+	CpG	ID=NSC_03870;Name=tetratricopeptide repeat protein 37;Alias=60596;Length=1331;GO=F:protein binding;EC=;ipr=IPR011990| IPR013026| IPR019734| coil (COIL)| PTHR15704 (PANTHER)| PTHR15704:SF4 (PANTHER)| PF13371 (PFAM)| PF13414 (PFAM)| seg (SEG)| SSF48452 (SUPERFAMILY);Note=tetratricopeptide repeat protein 37;	NSC_03870	ko:K12600	136.17	350.2	1.3e-104	superkiller protein 3	path:map03018	SKI3, TTC37; superkiller protein 3	RNA degradation					0.48	0.33	0.43	0.52	0.54	0.48	-0.1	1
596001	NSC_scaffold_contig579-589	678952	678953		0.08	0.18	0.17	0.06	0.14	0.07	0.05	1	insignificant			0.11	0.16	0.05	0.22	0.27	0.19	-0.12	0.03571	hypomethylated		+	CpG	ID=NSC_03873_T;	NSC_03873													0.18	0.13	0.11	0.07	0.12	0.21	0.01	1
596708	NSC_scaffold_contig579-589	693438	693439		0.83	0.66	0.75	0.78	0.77	0.93	-0.08	1	insignificant			0.74	0.72	0.72	0.89	0.9	0.83	-0.14	0.003839	hypomethylated		+	CpG	ID=NSC_03876;Name=sucrose synthase;Alias=60549;Length=851;GO=P:sucrose biosynthetic process| P:suspensor development| P:seed maturation| P:starch metabolic process| F:sucrose synthase activity;EC=EC:2.4.1.13;ipr=IPR000368| IPR001296| IPR012820| coil (COIL)| PTHR12526 (PANTHER)| SSF53756 (SUPERFAMILY);Note=sucrose synthase;	NSC_03876	ko:K00695	203.87	1183.4	0	sucrose synthase [EC:2.4.1.13]	path:map00500	E2.4.1.13; sucrose synthase [EC:2.4.1.13]	Starch and sucrose metabolism					0.67	0.9	0.85	0.91	0.87	0.77	-0.04	1
620047	NSC_scaffold_contig592-558c-549c-548c-566	9110	9111		0.78	0.64	0.76	0.77	0.83	0.73	-0.05	1	insignificant			0.63	0.75	0.71	0.84	0.77	0.83	-0.12	0.04268	hypomethylated		+	CpG	ID=NSC_03888;Name=signal recognition particle receptor;Alias=2888;Length=951;GO=F:GTP binding| P:SRPdependent cotranslational protein targeting to membrane| F:GTPase activity| F:signal recognition particle binding| C:signal recognition particle receptor complex| P:GTP catabolic process;EC=;ipr=IPR000246| IPR000897| IPR003593| IPR007222| IPR011012| IPR013822| G3DSA:3.40.50.300 (GENE3D)| PTHR11564 …	NSC_03888	ko:K13431	347.17	618.5	5.2e-186	signal recognition particle receptor subunit alpha	path:map03060	SRPR; signal recognition particle receptor subunit alpha	Protein export					0.69	0.67	0.69	0.7	0.75	0.8	-0.06	1
620743	NSC_scaffold_contig592-558c-549c-548c-566	19258	19259		0.5	0.4	0.51	0.54	0.49	0.48	-0.03	1	insignificant			0.44	0.45	0.38	0.63	0.54	0.53	-0.14	0.02412	hypomethylated		+	CpG	ID=NSC_03893;Name=---NA---;Alias=3207;Length=524;GO=;EC=;ipr=no IPS match;Note=---NA---;	NSC_03893													0.48	0.51	0.35	0.53	0.54	0.48	-0.07	1
624200	NSC_scaffold_contig592-558c-549c-548c-566	81050	81051		0.79	0.73	0.87	0.84	0.91	0.8	-0.05	1	insignificant			0.75	0.73	0.81	0.87	0.89	0.86	-0.11	0.01338	hypomethylated		-	CpG	ID=NSC_03926;Name=chloride channel protein;Alias=3092;Length=885;GO=C:membrane| F:protein binding| F:voltagegated chloride channel activity| P:chloride transport| P:transmembrane transport;EC=;ipr=IPR000644| IPR001807| IPR014743| G3DSA:3.10.580.10 (GENE3D)| seg (SEG)| tmhmm (TMHMM)| SSF54631 (SUPERFAMILY);Note=chloride channel protein;	NSC_03926	ko:K05011	1192.07	261.3	7.1e-78	chloride channel 2	path:map04978	CLCN2; chloride channel 2	Mineral absorption					0.81	0.8	0.83	0.85	0.85	0.83	-0.03	1
624200	NSC_scaffold_contig592-558c-549c-548c-566	81050	81051		0.79	0.73	0.87	0.84	0.91	0.8	-0.05	1	insignificant			0.75	0.73	0.81	0.87	0.89	0.86	-0.11	0.01338	hypomethylated		-	CpG	ID=NSC_03927;Name=fas-associated factor 2-b-like;Alias=3173;Length=462;GO=F:protein binding;EC=;ipr=IPR001012| IPR006577| IPR011598| coil (COIL)| G3DSA:1.10.8.10 (GENE3D)| G3DSA:3.10.20.90 (GENE3D)| PTHR23322 (PANTHER)| PTHR23322:SF15 (PANTHER)| seg (SEG)| SSF54236 (SUPERFAMILY);Note=fas-associated factor 2-b-like;	NSC_03927	ko:K20703	211.57	124.6	1.7e-36	FAS-associated factor 1	path:map04217	FAF1; FAS-associated factor 1	Necroptosis					0.81	0.8	0.83	0.85	0.85	0.83	-0.03	1
625482	NSC_scaffold_contig592-558c-549c-548c-566	104879	104880		0.82	0.74	0.91	0.95	0.87	0.9	-0.09	1	insignificant			0.64	0.76	0.7	0.86	0.92	0.8	-0.16	0.02832	hypomethylated		+	CpG	ID=NSC_03939_T;	NSC_03939	ko:K14307	87.3	8.5	0.57	nucleoporin p58/p45	path:map03013	NUPL1, NUP49; nucleoporin p58/p45	RNA transport					0.84	0.74	0.84	0.9	0.82	0.87	-0.06	1
625482	NSC_scaffold_contig592-558c-549c-548c-566	104879	104880		0.82	0.74	0.91	0.95	0.87	0.9	-0.09	1	insignificant			0.64	0.76	0.7	0.86	0.92	0.8	-0.16	0.02832	hypomethylated		+	CpG	ID=NSC_03940;Name=---NA---;Alias=3624;Length=813;GO=;EC=;ipr=PS51257 (PROFILE)| seg (SEG)| SignalP-NN(euk) (SIGNALP)| tmhmm (TMHMM);Note=---NA---;	NSC_03940													0.84	0.74	0.84	0.9	0.82	0.87	-0.06	1
631297	NSC_scaffold_contig592-558c-549c-548c-566	200685	200686		0.92	0.7	0.85	0.88	0.94	0.76	-0.04	1	insignificant			0.68	0.77	0.7	0.82	0.86	0.79	-0.11	0.03589	hypomethylated		+	CpG	ID=NSC_03982;Name=dna cross-link repair protein snm1;Alias=4037;Length=431;GO=P:DNA repair;EC=;ipr=IPR011084| G3DSA:3.60.15.10 (GENE3D)| PTHR23240 (PANTHER)| PTHR23240:SF1 (PANTHER)| PF12706 (PFAM)| seg (SEG)| SSF56281 (SUPERFAMILY);Note=dna cross-link repair protein snm1;	NSC_03982	ko:K10887	244.7	108.5	1.6e-31	DNA cross-link repair 1C protein [EC:3.1.-.-]	path:map03450	DCLRE1C, ARTEMIS, SCIDA; DNA cross-link repair 1C protein [EC:3.1.-.-]	Non-homologous end-joining					0.9	0.82	0.83	0.91	0.89	0.86	-0.03	1
631297	NSC_scaffold_contig592-558c-549c-548c-566	200685	200686		0.92	0.7	0.85	0.88	0.94	0.76	-0.04	1	insignificant			0.68	0.77	0.7	0.82	0.86	0.79	-0.11	0.03589	hypomethylated		+	CpG	ID=NSC_03983_P;	NSC_03983	ko:K07542	89.1	312.2	2.6e-93	phosphatidylinositol glycan class V [EC:2.4.1.-]	path:map00563	PIGV; GPI mannosyltransferase 2 [EC:2.4.1.-]	Glycosylphosphatidylinositol (GPI)-anchor biosynthesis					0.9	0.82	0.83	0.91	0.89	0.86	-0.03	1
634770	NSC_scaffold_contig592-558c-549c-548c-566	259093	259094		0.92	0.76	0.83	0.82	0.75	0.83	0.04	1	insignificant			0.75	0.67	0.74	0.88	0.88	0.87	-0.15	0.003055	hypomethylated		+	CpG	ID=NSC_04010;Name=cell expansion protein;Alias=3887;Length=2553;GO=C:cytoplasmic membranebounded vesicle| F:adenine phosphoribosyltransferase activity| P:nucleoside metabolic process| C:cytoplasm| F:transferase activity| P:adenine salvage| F:transferase activity| transferring glycosyl groups;EC=;ipr=IPR019441| IPR019443| seg (SEG)| SignalP-NN(euk) (SIGNALP)| tmhmm (TMHMM);Note=cell expansion prot…	NSC_04010													0.91	0.82	0.71	0.8	0.76	0.89	-0.01	1
635066	NSC_scaffold_contig592-558c-549c-548c-566	265430	265431		0.46	0.42	0.5	0.43	0.59	0.51	-0.05	1	insignificant			0.43	0.48	0.48	0.53	0.6	0.61	-0.12	0.01416	hypomethylated		+	CpG	ID=NSC_04010;Name=cell expansion protein;Alias=3887;Length=2553;GO=C:cytoplasmic membranebounded vesicle| F:adenine phosphoribosyltransferase activity| P:nucleoside metabolic process| C:cytoplasm| F:transferase activity| P:adenine salvage| F:transferase activity| transferring glycosyl groups;EC=;ipr=IPR019441| IPR019443| seg (SEG)| SignalP-NN(euk) (SIGNALP)| tmhmm (TMHMM);Note=cell expansion prot…	NSC_04010													0.55	0.48	0.47	0.54	0.53	0.64	-0.07	1
636057	NSC_scaffold_contig592-558c-549c-548c-566	281300	281301		0.78	0.63	0.76	0.83	0.9	0.66	-0.07	1	insignificant			0.74	0.67	0.78	0.9	0.9	0.82	-0.14	0.03118	hypomethylated		+	CpG	ID=NSC_04016;Name=vacuolar protein sorting-associated protein 11 homolog;Alias=3734;Length=925;GO=C:endosome| C:vacuole| F:binding| C:organelle membrane| C:intracellular organelle part| P:intracellular protein transport| P:vesiclemediated transport;EC=;ipr=IPR000547| IPR024763| coil (COIL)| PTHR23323 (PANTHER)| PTHR23323:SF24 (PANTHER)| seg (SEG);Note=vacuolar protein sorting-associated protein 1…	NSC_04016	ko:K20179	119.1	625.9	4.1e-188	vacuolar protein sorting-associated protein 11	path:map04138	VPS11, PEP5; vacuolar protein sorting-associated protein 11	Autophagy - yeast					0.93	0.58	0.7	0.78	0.82	0.81	-0.07	1
637035	NSC_scaffold_contig592-558c-549c-548c-566	297385	297386		0.13	0.04	0.12	0.12	0.08	0.07	0.01	1	insignificant			0.05	0.08	0.13	0.18	0.18	0.23	-0.11	0.019	hypomethylated		+	CpG	ID=NSC_04026;Name=protein;Alias=4488;Length=540;GO=C:membrane| F:transferase activity| transferring phosphoruscontaining groups| C:chloroplast| F:structural molecule activity;EC=;ipr=coil (COIL)| seg (SEG);Note=protein;	NSC_04026	ko:K10421	918.3	18.2	0.00015	CAP-Gly domain-containing linker protein 1	path:map04150	CLIP1, RSN; CAP-Gly domain-containing linker protein 1	mTOR signaling pathway					0.08	0.09	0.16	0.09	0.12	0.13	-0.01	1
637374	NSC_scaffold_contig592-558c-549c-548c-566	302413	302414		0.7	0.6	0.68	0.73	0.58	0.77	-0.03	1	insignificant			0.62	0.63	0.71	0.76	0.78	0.77	-0.12	0.0185	hypomethylated		-	CpG	ID=NSC_04029;Name=---NA---;Alias=4554;Length=542;GO=;EC=;ipr=coil (COIL)| seg (SEG);Note=---NA---;	NSC_04029	ko:K09291	140.73	35.8	6.3e-10	nucleoprotein TPR	path:map03013	TPR, MLP1, MLP2; nucleoprotein TPR	RNA transport					0.68	0.61	0.78	0.78	0.64	0.74	-0.03	1
638131	NSC_scaffold_contig592-558c-549c-548c-566	312240	312241		0.86	0.75	0.84	0.87	0.83	0.79	-0.01	1	insignificant			0.76	0.75	0.71	0.86	0.88	0.8	-0.11	0.0223	hypomethylated		+	CpG	ID=NSC_04034_T;	NSC_04034	ko:K05747	92.1	21.3	8.6e-05	Wiskott-Aldrich syndrome protein	path:map04062	WAS; Wiskott-Aldrich syndrome protein	Chemokine signaling pathway					0.77	0.73	0.77	0.81	0.79	0.84	-0.05	1
638131	NSC_scaffold_contig592-558c-549c-548c-566	312240	312241		0.86	0.75	0.84	0.87	0.83	0.79	-0.01	1	insignificant			0.76	0.75	0.71	0.86	0.88	0.8	-0.11	0.0223	hypomethylated		+	CpG	ID=NSC_04035;Name=protein;Alias=4375;Length=326;GO=P:oxidation reduction| F:oxidoreductase activity| acting on paired donors| with incorporation or reduction of molecular oxygen| 2oxoglutarate as one donor| and incorporation of one atom each of oxygen into both donors| F:oxidoreductase activity| acting on paired donors| with incorporation or reduction of molecular oxygen| F:oxidoreductase activit…	NSC_04035													0.77	0.73	0.77	0.81	0.79	0.84	-0.05	1
640140	NSC_scaffold_contig592-558c-549c-548c-566	356031	356032		0.79	0.63	0.78	0.89	0.82	0.72	-0.08	1	insignificant			0.81	0.75	0.71	0.88	0.87	0.84	-0.11	0.02664	hypomethylated		+	CpG	ID=NSC_04050;Name=hypothetical protein COCSUDRAFT_61497 [Coccomyxa subellipsoidea C-169];Alias=4279;Length=650;GO=C:protein complex| P:protein polymerization;EC=;ipr=IPR003008| seg (SEG);Note=hypothetical protein COCSUDRAFT_61497 [Coccomyxa subellipsoidea C-169];	NSC_04050	ko:K03531	140.53	53.1	1e-14	cell division protein FtsZ	path:map04112	ftsZ; cell division protein FtsZ	Cell cycle - Caulobacter					0.78	0.68	0.8	0.95	0.85	0.79	-0.11	0.1248
640140	NSC_scaffold_contig592-558c-549c-548c-566	356031	356032		0.79	0.63	0.78	0.89	0.82	0.72	-0.08	1	insignificant			0.81	0.75	0.71	0.88	0.87	0.84	-0.11	0.02664	hypomethylated		+	CpG	ID=NSC_04051_P;	NSC_04051													0.78	0.68	0.8	0.95	0.85	0.79	-0.11	0.1248
641511	NSC_scaffold_contig592-558c-549c-548c-566	376675	376676		0.86	0.71	0.82	0.9	0.83	0.88	-0.07	1	insignificant			0.76	0.78	0.81	0.95	0.91	0.9	-0.14	0.00223	hypomethylated		+	CpG	ID=NSC_04063;Name=polyunsaturated fatty acid conjugated linoleic acid-producing;Alias=4257;Length=531;GO=P:oxidation reduction| F:oxidoreductase activity| F:isomerase activity| F:nucleotide binding| F:cofactor binding| F:heme binding| F:catalase activity| F:acyl carrier activity| F:transferase activity| P:metabolic process| F:catalytic activity| C:membrane;EC=;ipr=PR00419 (PRINTS)| G3DSA:3.50.50.…	NSC_04063	ko:K00274	224.83	75.3	2.6e-21	monoamine oxidase [EC:1.4.3.4]	path:map00260	MAO, aofH; monoamine oxidase [EC:1.4.3.4]	Glycine, serine and threonine metabolism					0.93	0.87	0.81	0.92	0.91	0.96	-0.06	1
641513	NSC_scaffold_contig592-558c-549c-548c-566	376684	376685		0.86	0.75	0.88	0.91	0.89	0.9	-0.07	1	insignificant			0.83	0.77	0.72	0.95	0.94	0.88	-0.15	0.01856	hypomethylated		+	CpG	ID=NSC_04063;Name=polyunsaturated fatty acid conjugated linoleic acid-producing;Alias=4257;Length=531;GO=P:oxidation reduction| F:oxidoreductase activity| F:isomerase activity| F:nucleotide binding| F:cofactor binding| F:heme binding| F:catalase activity| F:acyl carrier activity| F:transferase activity| P:metabolic process| F:catalytic activity| C:membrane;EC=;ipr=PR00419 (PRINTS)| G3DSA:3.50.50.…	NSC_04063	ko:K00274	224.83	75.3	2.6e-21	monoamine oxidase [EC:1.4.3.4]	path:map00260	MAO, aofH; monoamine oxidase [EC:1.4.3.4]	Glycine, serine and threonine metabolism					0.93	0.79	0.81	0.88	0.98	0.85	-0.06	1
643311	NSC_scaffold_contig592-558c-549c-548c-566	409513	409514		0.7	0.66	0.72	0.72	0.75	0.69	-0.03	1	insignificant			0.7	0.73	0.63	0.77	0.82	0.83	-0.12	0.02481	hypomethylated		+	CpG	ID=NSC_04079;Name=protein;Alias=4936;Length=964;GO=C:integral to membrane;EC=;ipr=IPR004877| IPR005018| IPR006593| IPR019545| PTHR23130 (PANTHER)| PTHR23130:SF18 (PANTHER)| seg (SEG)| SignalP-NN(euk) (SIGNALP)| tmhmm (TMHMM);Note=protein;	NSC_04079	ko:K14319	158.43	10.5	0.064	Ran GTPase-activating protein 1	path:map03013	RANGAP1; Ran GTPase-activating protein 1	RNA transport					0.69	0.73	0.77	0.76	0.75	0.78	-0.03	1
643515	NSC_scaffold_contig592-558c-549c-548c-566	414024	414025		0.62	0.58	0.6	0.51	0.72	0.68	-0.04	1	insignificant			0.57	0.56	0.62	0.69	0.71	0.67	-0.11	0.009466	hypomethylated		+	CpG	ID=NSC_04080;Name=domon and dopamine beta-monooxygenase n-terminal domain-containing partial;Alias=5117;Length=277;GO=C:integral to membrane| F:monooxygenase activity| F:dopamine betamonooxygenase activity| P:metabolic process| P:histidine catabolic process;EC=;ipr=IPR005018| seg (SEG);Note=domon and dopamine beta-monooxygenase n-terminal domain-containing partial;	NSC_04080	ko:K13733	749.53	5.2	1.8	fibronectin-binding protein B	path:map05100	fnbB; fibronectin-binding protein B	Bacterial invasion of epithelial cells					0.6	0.72	0.63	0.63	0.65	0.71	-0.01	1
644304	NSC_scaffold_contig592-558c-549c-548c-566	430873	430874		0.58	0.49	0.66	0.63	0.64	0.65	-0.07	1	insignificant			0.59	0.61	0.53	0.66	0.68	0.7	-0.1	0.01573	hypomethylated		+	CpG	ID=NSC_04085;Name=tetratricopeptide repeat protein 4 homolog;Alias=5073;Length=361;GO=F:protein binding;EC=;ipr=IPR011990| IPR013026| IPR019734| PTHR22904 (PANTHER)| PTHR22904:SF125 (PANTHER)| PF13414 (PFAM)| seg (SEG)| SSF48452 (SUPERFAMILY);Note=tetratricopeptide repeat protein 4 homolog;	NSC_04085	ko:K09553	159	69.2	1.4e-19	stress-induced-phosphoprotein 1	path:map05020	STIP1; stress-induced-phosphoprotein 1	Prion diseases					0.59	0.62	0.58	0.73	0.53	0.65	-0.04	1
645874	NSC_scaffold_contig592-558c-549c-548c-566	460751	460752		0.65	0.47	0.67	0.76	0.56	0.55	-0.03	1	insignificant			0.65	0.61	0.52	0.69	0.75	0.74	-0.13	0.03702	hypomethylated		+	CpG	ID=NSC_04103;Name=protein;Alias=4973;Length=462;GO=F:pyridoxal phosphate binding| P:cysteine metabolic process| F:cysteine desulfurase activity;EC=EC:2.8.1.7;ipr=IPR000192| IPR010240| IPR015421| IPR015422| IPR015424| IPR016454| IPR020578| PTHR11601 (PANTHER)| seg (SEG);Note=protein;	NSC_04103	ko:K04487	257.6	626	9.2e-189	cysteine desulfurase [EC:2.8.1.7]	path:map00730	iscS, NFS1; cysteine desulfurase [EC:2.8.1.7]	Thiamine metabolism					0.76	0.59	0.76	0.76	0.71	0.86	-0.08	1
648548	NSC_scaffold_contig592-558c-549c-548c-566	512014	512015		0.83	0.79	0.86	0.85	0.91	0.83	-0.04	1	insignificant			0.75	0.7	0.75	0.94	0.81	0.83	-0.13	0.04831	hypomethylated		+	CpG	ID=NSC_04123;Name=protein;Alias=5220;Length=302;GO=F:ribose5phosphate isomerase activity| P:pentosephosphate shunt| nonoxidative branch| F:isomerase activity| C:plastid;EC=;ipr=G3DSA:3.40.50.1360 (GENE3D)| SSF100950 (SUPERFAMILY);Note=protein;	NSC_04123	ko:K01807	56.73	86.3	8.2e-25	ribose 5-phosphate isomerase A [EC:5.3.1.6]	path:map00030	rpiA; ribose 5-phosphate isomerase A [EC:5.3.1.6]	Pentose phosphate pathway					0.81	0.84	0.74	0.82	0.79	0.88	-0.04	1
648548	NSC_scaffold_contig592-558c-549c-548c-566	512014	512015		0.83	0.79	0.86	0.85	0.91	0.83	-0.04	1	insignificant			0.75	0.7	0.75	0.94	0.81	0.83	-0.13	0.04831	hypomethylated		+	CpG	ID=NSC_04124;Name=thioesterase superfamily protein;Alias=5561;Length=254;GO=;EC=;ipr=G3DSA:3.10.129.10 (GENE3D)| SSF54637 (SUPERFAMILY);Note=thioesterase superfamily protein;	NSC_04124													0.81	0.84	0.74	0.82	0.79	0.88	-0.04	1
649579	NSC_scaffold_contig592-558c-549c-548c-566	528238	528239		0.76	0.67	0.77	0.83	0.7	0.76	-0.03	1	insignificant			0.68	0.72	0.65	0.86	0.86	0.74	-0.14	0.03759	hypomethylated		+	CpG	ID=NSC_04131;Name=carotene isomerase;Alias=5263;Length=605;GO=F:carotenoid isomerase activity| F:oxidoreductase activity| P:carotenoid biosynthetic process| C:chloroplast;EC=;ipr=IPR014101| G3DSA:3.50.50.60 (GENE3D)| PTHR10668 (PANTHER)| PTHR10668:SF5 (PANTHER)| PF13450 (PFAM)| seg (SEG)| SSF51905 (SUPERFAMILY);Note=carotene isomerase;	NSC_04131	ko:K09835	322.3	776.4	4.5e-234	prolycopene isomerase [EC:5.2.1.13]	path:map00906	crtISO, crtH; prolycopene isomerase [EC:5.2.1.13]	Carotenoid biosynthesis					0.79	0.74	0.7	0.86	0.8	0.82	-0.09	1
650876	NSC_scaffold_contig592-558c-549c-548c-566	556831	556832		0.7	0.62	0.63	0.72	0.57	0.6	0.02	1	insignificant			0.52	0.47	0.45	0.61	0.53	0.64	-0.11	0.04673	hypomethylated		+	CpG	ID=NSC_04147;Name=protein;Alias=5283;Length=319;GO=F:binding| P:transmembrane transport;EC=;ipr=IPR002067| IPR018108| IPR023395| PTHR24089 (PANTHER)| PS51257 (PROFILE)| seg (SEG);Note=protein;	NSC_04147	ko:K15109	293.07	147.4	1.6e-43	solute carrier family 25 (mitochondrial carnitine/acylcarnitine transporter) member 20/29	path:map04714	SLC25A20_29, CACT, CACL, CRC1; solute carrier family 25 (mitochondrial carnitine/acylcarnitine transporter), member 20/29	Thermogenesis					0.57	0.54	0.52	0.62	0.57	0.68	-0.08	1
650876	NSC_scaffold_contig592-558c-549c-548c-566	556831	556832		0.7	0.62	0.63	0.72	0.57	0.6	0.02	1	insignificant			0.52	0.47	0.45	0.61	0.53	0.64	-0.11	0.04673	hypomethylated		+	CpG	ID=NSC_04148;Name=protein;Alias=5413;Length=672;GO=C:membrane| F:GTP binding| C:nucleolus;EC=;ipr=IPR005225| IPR006073| IPR010674| IPR012973| IPR024926| G3DSA:3.40.50.300 (GENE3D)| PTHR11702 (PANTHER)| PTHR11702:SF4 (PANTHER)| seg (SEG)| SSF52540 (SUPERFAMILY);Note=protein;	NSC_04148	ko:K06943	91.33	785.8	8e-237	nucleolar GTP-binding protein	path:map03008	NOG1; nucleolar GTP-binding protein	Ribosome biogenesis in eukaryotes					0.57	0.54	0.52	0.62	0.57	0.68	-0.08	1
651154	NSC_scaffold_contig592-558c-549c-548c-566	562046	562047		0.83	0.7	0.85	0.8	0.79	0.71	0.02	1	insignificant			0.71	0.74	0.75	0.85	0.94	0.83	-0.14	0.02233	hypomethylated		+	CpG	ID=NSC_04149;Name=zgc:136471 protein;Alias=5365;Length=303;GO=C:nucleus| P:DNA replication;EC=;ipr=IPR019038| PTHR17598 (PANTHER)| PTHR17598:SF3 (PANTHER);Note=zgc:136471 protein;	NSC_04149	ko:K03504	57.77	126.4	9.1e-37	DNA polymerase delta subunit 3	path:map03030	POLD3; DNA polymerase delta subunit 3	DNA replication					0.78	0.78	0.85	0.84	0.79	0.89	-0.03	1
654447	NSC_scaffold_contig592-558c-549c-548c-566	634772	634773		0.46	0.46	0.38	0.42	0.42	0.42	0.02	1	insignificant			0.35	0.32	0.35	0.48	0.45	0.5	-0.14	0.001193	hypomethylated		+	CpG	ID=NSC_04180;Name=at5g49970 k9p8_11;Alias=5599;Length=545;GO=C:cytosol| F:oxygendependent protoporphyrinogen oxidase activity| C:chloroplast envelope| F:pyridoxaminephosphate oxidase activity| C:chloroplast thylakoid| P:porphyrin biosynthetic process| P:pyridoxal metabolic process| P:pyridoxine biosynthetic process| P:oxidation reduction| F:FMN binding;EC=EC:1.3.3.4| EC:1.4.3.5;ipr=IPR000659| IPR…	NSC_04180	ko:K00275	34.27	222.2	2.9e-66	pyridoxamine 5'-phosphate oxidase [EC:1.4.3.5]	path:map00750	pdxH, PNPO; pyridoxamine 5'-phosphate oxidase [EC:1.4.3.5]	Vitamin B6 metabolism					0.44	0.46	0.36	0.46	0.48	0.34	-0.01	1
654447	NSC_scaffold_contig592-558c-549c-548c-566	634772	634773		0.46	0.46	0.38	0.42	0.42	0.42	0.02	1	insignificant			0.35	0.32	0.35	0.48	0.45	0.5	-0.14	0.001193	hypomethylated		+	CpG	ID=NSC_04181_P;	NSC_04181													0.44	0.46	0.36	0.46	0.48	0.34	-0.01	1
654869	NSC_scaffold_contig592-558c-549c-548c-566	643161	643162		0.82	0.7	0.8	0.83	0.79	0.83	-0.04	1	insignificant			0.73	0.72	0.76	0.82	0.92	0.83	-0.12	0.03155	hypomethylated		+	CpG	ID=NSC_04185;Name=hypothetical protein CHLNCDRAFT_57951 [Chlorella variabilis];Alias=5746;Length=884;GO=;EC=;ipr=coil (COIL)| seg (SEG);Note=hypothetical protein CHLNCDRAFT_57951 [Chlorella variabilis];	NSC_04185													0.87	0.75	0.72	0.79	0.81	0.82	-0.02	1
655033	NSC_scaffold_contig592-558c-549c-548c-566	645698	645699		0.63	0.51	0.65	0.67	0.68	0.65	-0.07	1	insignificant			0.59	0.57	0.58	0.68	0.71	0.64	-0.1	0.007847	hypomethylated		+	CpG	ID=NSC_04186_T;	NSC_04186	ko:K22395	177.73	70.7	3.1e-20	cinnamyl-alcohol dehydrogenase [EC:1.1.1.195]	path:map00940	K22395; cinnamyl-alcohol dehydrogenase [EC:1.1.1.195]	Phenylpropanoid biosynthesis					0.64	0.61	0.55	0.69	0.64	0.66	-0.06	1
655033	NSC_scaffold_contig592-558c-549c-548c-566	645698	645699		0.63	0.51	0.65	0.67	0.68	0.65	-0.07	1	insignificant			0.59	0.57	0.58	0.68	0.71	0.64	-0.1	0.007847	hypomethylated		+	CpG	ID=NSC_04187;Name=fad-dependent oxidase;Alias=5945;Length=170;GO=P:oxidation reduction| F:UDPNacetylmuramate dehydrogenase activity| F:FAD binding;EC=;ipr=IPR006093| IPR006094| IPR016166| IPR016167| PTHR11748 (PANTHER)| seg (SEG)| SignalP-NN(euk) (SIGNALP)| tmhmm (TMHMM);Note=fad-dependent oxidase;	NSC_04187	ko:K00104	481.33	41.1	3.6e-11	glycolate oxidase [EC:1.1.3.15]	path:map00630	glcD; glycolate oxidase [EC:1.1.3.15]	Glyoxylate and dicarboxylate metabolism					0.64	0.61	0.55	0.69	0.64	0.66	-0.06	1
659465	NSC_scaffold_contig593-552c	65078	65079		0.84	0.76	0.79	0.78	0.83	0.79	0	1	insignificant			0.75	0.71	0.66	0.83	0.84	0.87	-0.14	0.008645	hypomethylated		+	CpG	ID=NSC_04230;Name=atp-dependent dna helicase;Alias=40623;Length=525;GO=F:nucleic acid binding| F:ATP binding| P:DNA recombination| F:ATPdependent helicase activity;EC=;ipr=IPR001650| IPR004589| IPR011545| IPR014001| G3DSA:3.40.50.300 (GENE3D)| seg (SEG)| SSF52540 (SUPERFAMILY);Note=atp-dependent dna helicase;	NSC_04230	ko:K10901	715.73	418.9	1.7e-125	bloom syndrome protein [EC:3.6.4.12]	path:map03440	BLM, RECQL3, SGS1; bloom syndrome protein [EC:3.6.4.12]	Homologous recombination					0.74	0.69	0.77	0.71	0.82	0.71	-0.01	1
659465	NSC_scaffold_contig593-552c	65078	65079		0.84	0.76	0.79	0.78	0.83	0.79	0	1	insignificant			0.75	0.71	0.66	0.83	0.84	0.87	-0.14	0.008645	hypomethylated		+	CpG	ID=NSC_04231_P;	NSC_04231	ko:K10866	116.53	13.9	0.0033	DNA repair protein RAD50 [EC:3.6.-.-]	path:map03440	RAD50; DNA repair protein RAD50 [EC:3.6.-.-]	Homologous recombination					0.74	0.69	0.77	0.71	0.82	0.71	-0.01	1
659840	NSC_scaffold_contig593-552c	72626	72627		0.86	0.78	0.95	0.81	0.84	0.83	0.04	1	insignificant			0.76	0.69	0.85	0.94	0.94	0.86	-0.15	0.04711	hypomethylated		+	CpG	ID=NSC_04233;Name=vacuolar protein sorting-associated protein 8 homolog;Alias=40515;Length=1454;GO=F:protein binding;EC=;ipr=IPR015943| IPR017986| coil (COIL)| PTHR12616 (PANTHER)| PF12816 (PFAM)| seg (SEG);Note=vacuolar protein sorting-associated protein 8 homolog;	NSC_04233	ko:K20178	157.53	490.4	4.6e-147	vacuolar protein sorting-associated protein 8	path:map04138	VPS8; vacuolar protein sorting-associated protein 8	Autophagy - yeast					0.83	0.89	0.86	0.87	0.86	0.91	-0.02	1
660433	NSC_scaffold_contig593-552c	83813	83814		0.77	0.72	0.81	0.76	0.84	0.86	-0.05	1	insignificant			0.71	0.67	0.71	0.77	0.85	0.85	-0.13	0.01683	hypomethylated		+	CpG	ID=NSC_04235_T;	NSC_04235	ko:K00627	407.5	406.6	5.2e-122	pyruvate dehydrogenase E2 component (dihydrolipoamide acetyltransferase) [EC:2.3.1.12]	path:map00010	DLAT, aceF, pdhC; pyruvate dehydrogenase E2 component (dihydrolipoamide acetyltransferase) [EC:2.3.1.12]	Glycolysis / Gluconeogenesis					0.81	0.75	0.63	0.75	0.81	0.79	-0.05	1
660433	NSC_scaffold_contig593-552c	83813	83814		0.77	0.72	0.81	0.76	0.84	0.86	-0.05	1	insignificant			0.71	0.67	0.71	0.77	0.85	0.85	-0.13	0.01683	hypomethylated		+	CpG	ID=NSC_04237;Name=exostosin-like protein;Alias=40777;Length=778;GO=C:membrane;EC=;ipr=IPR004263| PTHR11062 (PANTHER)| seg (SEG)| tmhmm (TMHMM);Note=exostosin-like protein;	NSC_04237	ko:K02367	639.9	18.6	0.00013	glucuronyl/N-acetylglucosaminyl transferase EXT2 [EC:2.4.1.224 2.4.1.225]	path:map00534	EXT2; glucuronyl/N-acetylglucosaminyl transferase EXT2 [EC:2.4.1.224 2.4.1.225]	Glycosaminoglycan biosynthesis - heparan sulfate / heparin					0.81	0.75	0.63	0.75	0.81	0.79	-0.05	1
660440	NSC_scaffold_contig593-552c	83970	83971		0.74	0.82	0.82	0.85	0.84	0.92	-0.08	1	insignificant			0.66	0.68	0.76	0.77	0.86	0.81	-0.11	0.04284	hypomethylated		+	CpG	ID=NSC_04237;Name=exostosin-like protein;Alias=40777;Length=778;GO=C:membrane;EC=;ipr=IPR004263| PTHR11062 (PANTHER)| seg (SEG)| tmhmm (TMHMM);Note=exostosin-like protein;	NSC_04237	ko:K02367	639.9	18.6	0.00013	glucuronyl/N-acetylglucosaminyl transferase EXT2 [EC:2.4.1.224 2.4.1.225]	path:map00534	EXT2; glucuronyl/N-acetylglucosaminyl transferase EXT2 [EC:2.4.1.224 2.4.1.225]	Glycosaminoglycan biosynthesis - heparan sulfate / heparin					0.79	0.77	0.79	0.76	0.65	0.73	0.07	1
661011	NSC_scaffold_contig593-552c	93113	93114		0.42	0.36	0.4	0.43	0.39	0.36	0	1	insignificant			0.29	0.2	0.26	0.39	0.4	0.39	-0.14	0.004946	hypomethylated		+	CpG	ID=NSC_04242;Name=microsomal glutathione s-transferase 3;Alias=40887;Length=171;GO=F:catalytic activity;EC=;ipr=IPR001129| IPR023352| PTHR10250 (PANTHER)| PTHR10250:SF1 (PANTHER)| seg (SEG)| tmhmm (TMHMM);Note=microsomal glutathione s-transferase 3;	NSC_04242	ko:K00807	173.4	26.1	2.7e-06	leukotriene-C4 synthase [EC:4.4.1.20]	path:map00590	LTC4S; leukotriene-C4 synthase [EC:4.4.1.20]	Arachidonic acid metabolism					0.36	0.37	0.37	0.34	0.37	0.39	0	1
661689	NSC_scaffold_contig593-552c	111394	111395		0.17	0.13	0.15	0.09	0.14	0.19	0.01	1	insignificant			0.12	0.13	0.22	0.27	0.29	0.22	-0.1	0.04569	hypomethylated		+	CpG	ID=NSC_04250;Name=sn1-specific diacylglycerol lipase beta;Alias=40873;Length=1026;GO=F:triglyceride lipase activity| P:lipid metabolic process;EC=;ipr=IPR002921| G3DSA:3.40.50.1820 (GENE3D)| PTHR21493 (PANTHER)| PTHR21493:SF8 (PANTHER)| seg (SEG)| SignalP-NN(euk) (SIGNALP)| tmhmm (TMHMM)| SSF53474 (SUPERFAMILY);Note=sn1-specific diacylglycerol lipase beta;	NSC_04250	ko:K13806	128.27	300.3	1.4e-89	sn1-specific diacylglycerol lipase [EC:3.1.1.-]	path:map04723	DAGL; sn1-specific diacylglycerol lipase [EC:3.1.1.-]	Retrograde endocannabinoid signaling					0.2	0.26	0.22	0.15	0.19	0.14	0.07	1
661746	NSC_scaffold_contig593-552c	112727	112728		0.84	0.78	0.82	0.89	0.86	0.81	-0.04	1	insignificant			0.73	0.78	0.71	0.79	0.9	0.85	-0.11	0.04934	hypomethylated		+	CpG	ID=NSC_04250;Name=sn1-specific diacylglycerol lipase beta;Alias=40873;Length=1026;GO=F:triglyceride lipase activity| P:lipid metabolic process;EC=;ipr=IPR002921| G3DSA:3.40.50.1820 (GENE3D)| PTHR21493 (PANTHER)| PTHR21493:SF8 (PANTHER)| seg (SEG)| SignalP-NN(euk) (SIGNALP)| tmhmm (TMHMM)| SSF53474 (SUPERFAMILY);Note=sn1-specific diacylglycerol lipase beta;	NSC_04250	ko:K13806	128.27	300.3	1.4e-89	sn1-specific diacylglycerol lipase [EC:3.1.1.-]	path:map04723	DAGL; sn1-specific diacylglycerol lipase [EC:3.1.1.-]	Retrograde endocannabinoid signaling					0.94	0.91	0.73	0.91	0.91	0.85	-0.03	1
661746	NSC_scaffold_contig593-552c	112727	112728		0.84	0.78	0.82	0.89	0.86	0.81	-0.04	1	insignificant			0.73	0.78	0.71	0.79	0.9	0.85	-0.11	0.04934	hypomethylated		+	CpG	ID=NSC_04251;Name=fanconi anemia group i;Alias=41073;Length=1252;GO=P:cell cycle| P:DNA repair| C:nucleoplasm| F:protein binding| C:plasma membrane| C:nucleus;EC=;ipr=PTHR21818 (PANTHER)| seg (SEG);Note=fanconi anemia group i;	NSC_04251	ko:K10895	137.3	202.1	5.7e-60	fanconi anemia group I protein	path:map03460	FANCI; fanconi anemia group I protein	Fanconi anemia pathway					0.94	0.91	0.73	0.91	0.91	0.85	-0.03	1
663127	NSC_scaffold_contig593-552c	137815	137816		0.85	0.84	0.8	0.62	0.85	0.86	0.05	1	insignificant			0.77	0.78	0.8	0.82	0.94	0.91	-0.11	0.04914	hypomethylated		+	CpG	ID=NSC_04262;Name=carboxypeptidase b2;Alias=40955;Length=670;GO=C:membrane| F:metallocarboxypeptidase activity| P:proteolysis| F:zinc ion binding;EC=;ipr=IPR000834| IPR006984| G3DSA:3.40.630.10 (GENE3D)| PTHR11705 (PANTHER)| PTHR11705:SF3 (PANTHER)| seg (SEG)| SignalP-NN(euk) (SIGNALP)| tmhmm (TMHMM)| SSF53187 (SUPERFAMILY);Note=carboxypeptidase b2;	NSC_04262	ko:K01298	650.07	77.1	5.7e-22	carboxypeptidase A2 [EC:3.4.17.15]	path:map04972	CPA2; carboxypeptidase A2 [EC:3.4.17.15]	Pancreatic secretion					0.87	0.85	0.68	0.88	0.85	0.92	-0.08	1
663904	NSC_scaffold_contig593-552c	149459	149460		0.92	0.79	0.86	0.94	0.88	0.91	-0.05	1	insignificant			0.79	0.71	0.8	0.91	0.98	0.86	-0.15	0.03045	hypomethylated		-	CpG	ID=NSC_04266;Name=acetolactate synthase;Alias=40971;Length=687;GO=F:FAD binding| F:thiamin pyrophosphate binding| F:magnesium ion binding| F:acetolactate synthase activity| P:branched chain family amino acid biosynthetic process| F:lyase activity| C:plastid;EC=EC:2.2.1.6;ipr=IPR011766| IPR012000| IPR012001| IPR012846| G3DSA:3.40.50.1220 (GENE3D)| G3DSA:3.40.50.970 (GENE3D)| PTHR18968 (PANTHER)| s…	NSC_04266	ko:K01652	457	767.7	2.2e-231	acetolactate synthase I/II/III large subunit [EC:2.2.1.6]	path:map00290	E2.2.1.6L, ilvB, ilvG, ilvI; acetolactate synthase I/II/III large subunit [EC:2.2.1.6]	Valine, leucine and isoleucine biosynthesis					0.93	0.84	0.83	0.96	0.89	0.84	-0.03	1
666402	NSC_scaffold_contig593-552c	197774	197775		0.8	0.62	0.84	0.85	0.86	0.75	-0.07	1	insignificant			0.73	0.78	0.81	0.89	0.89	0.89	-0.11	0.01033	hypomethylated		+	CpG	ID=NSC_04290;Name=serine threonine-protein kinase chloroplastic-like;Alias=41359;Length=559;GO=C:chloroplast| F:ATP binding| P:protein amino acid phosphorylation| F:protein serine/threonine kinase activity;EC=;ipr=IPR000719| IPR002290| IPR008271| IPR011009| G3DSA:1.10.510.10 (GENE3D)| G3DSA:3.30.200.20 (GENE3D)| PTHR24362 (PANTHER)| PTHR24362:SF57 (PANTHER)| seg (SEG);Note=serine threonine-protei…	NSC_04290	ko:K00871	313.13	63.3	8e-18	phosphorylase kinase gamma subunit [EC:2.7.11.19]	path:map04020	PHKG; phosphorylase kinase gamma subunit [EC:2.7.11.19]	Calcium signaling pathway					0.72	0.79	0.67	0.86	0.79	0.8	-0.09	1
666418	NSC_scaffold_contig593-552c	197981	197982		0.81	0.76	0.73	0.81	0.79	0.91	-0.07	1	insignificant			0.72	0.72	0.69	0.83	0.81	0.8	-0.1	0.002247	hypomethylated		+	CpG	ID=NSC_04290;Name=serine threonine-protein kinase chloroplastic-like;Alias=41359;Length=559;GO=C:chloroplast| F:ATP binding| P:protein amino acid phosphorylation| F:protein serine/threonine kinase activity;EC=;ipr=IPR000719| IPR002290| IPR008271| IPR011009| G3DSA:1.10.510.10 (GENE3D)| G3DSA:3.30.200.20 (GENE3D)| PTHR24362 (PANTHER)| PTHR24362:SF57 (PANTHER)| seg (SEG);Note=serine threonine-protei…	NSC_04290	ko:K00871	313.13	63.3	8e-18	phosphorylase kinase gamma subunit [EC:2.7.11.19]	path:map04020	PHKG; phosphorylase kinase gamma subunit [EC:2.7.11.19]	Calcium signaling pathway					0.74	0.68	0.6	0.84	0.82	0.62	-0.09	1
668436	NSC_scaffold_contig593-552c	235313	235314		0.65	0.68	0.62	0.77	0.72	0.73	-0.09	1	insignificant			0.62	0.63	0.59	0.71	0.73	0.72	-0.11	0.0006536	hypomethylated		+	CpG	ID=NSC_04308;Name=protein;Alias=41576;Length=428;GO=P:nucleobase| nucleoside| nucleotide and nucleic acid metabolic process| F:methyltransferase activity;EC=;ipr=IPR007757| seg (SEG);Note=protein;	NSC_04308													0.7	0.69	0.73	0.65	0.65	0.77	0.02	1
668438	NSC_scaffold_contig593-552c	235321	235322		0.72	0.65	0.61	0.72	0.8	0.7	-0.08	1	insignificant			0.57	0.52	0.59	0.68	0.64	0.69	-0.11	0.01213	hypomethylated		+	CpG	ID=NSC_04308;Name=protein;Alias=41576;Length=428;GO=P:nucleobase| nucleoside| nucleotide and nucleic acid metabolic process| F:methyltransferase activity;EC=;ipr=IPR007757| seg (SEG);Note=protein;	NSC_04308													0.71	0.59	0.8	0.61	0.54	0.7	0.08	1
668574	NSC_scaffold_contig593-552c	237400	237401		0.57	0.45	0.47	0.4	0.65	0.59	-0.05	1	insignificant			0.4	0.46	0.44	0.48	0.59	0.59	-0.12	0.0409	hypomethylated		+	CpG	ID=NSC_04309;Name=morn repeat protein;Alias=41540;Length=569;GO=P:cellular process| F:transferase activity;EC=;ipr=IPR003409| G3DSA:2.20.110.10 (GENE3D)| PTHR23084 (PANTHER)| PTHR23084:SF27 (PANTHER)| seg (SEG)| tmhmm (TMHMM)| SSF82185 (SUPERFAMILY);Note=morn repeat protein;	NSC_04309	ko:K04575	224.47	41.1	2.1e-11	amyotrophic lateral sclerosis 2 protein	path:map05014	ALS2; amyotrophic lateral sclerosis 2 protein	Amyotrophic lateral sclerosis (ALS)					0.49	0.49	0.43	0.55	0.5	0.57	-0.07	1
668574	NSC_scaffold_contig593-552c	237400	237401		0.57	0.45	0.47	0.4	0.65	0.59	-0.05	1	insignificant			0.4	0.46	0.44	0.48	0.59	0.59	-0.12	0.0409	hypomethylated		+	CpG	ID=NSC_04310_T;	NSC_04310	ko:K01934	21.2	154.8	1.1e-45	5-formyltetrahydrofolate cyclo-ligase [EC:6.3.3.2]	path:map00670	MTHFS; 5-formyltetrahydrofolate cyclo-ligase [EC:6.3.3.2]	One carbon pool by folate					0.49	0.49	0.43	0.55	0.5	0.57	-0.07	1
669414	NSC_scaffold_contig593-552c	251213	251214		0.48	0.19	0.41	0.4	0.4	0.38	-0.03	1	insignificant			0.35	0.34	0.38	0.54	0.51	0.42	-0.14	0.02638	hypomethylated		+	CpG	ID=NSC_04315;Name=u-box domain-containing protein;Alias=41507;Length=1017;GO=C:ubiquitin ligase complex| P:protein ubiquitination| P:ubiquitindependent protein catabolic process| F:ubiquitinubiquitin ligase activity;EC=;ipr=IPR003613| IPR013083| IPR019474| PTHR13931 (PANTHER)| PTHR13931:SF2 (PANTHER)| seg (SEG)| SSF57850 (SUPERFAMILY);Note=u-box domain-containing protein;	NSC_04315	ko:K10597	714.2	760.2	1.3e-228	ubiquitin conjugation factor E4 B [EC:2.3.2.27]	path:map04120	UBE4B, UFD2; ubiquitin conjugation factor E4 B [EC:2.3.2.27]	Ubiquitin mediated proteolysis					0.39	0.33	0.5	0.37	0.42	0.26	0.06	1
669587	NSC_scaffold_contig593-552c	254599	254600		0.54	0.74	0.71	0.64	0.6	0.65	0.03	1	insignificant			0.65	0.66	0.64	0.76	0.74	0.78	-0.11	0.00112	hypomethylated		+	CpG	ID=NSC_04315;Name=u-box domain-containing protein;Alias=41507;Length=1017;GO=C:ubiquitin ligase complex| P:protein ubiquitination| P:ubiquitindependent protein catabolic process| F:ubiquitinubiquitin ligase activity;EC=;ipr=IPR003613| IPR013083| IPR019474| PTHR13931 (PANTHER)| PTHR13931:SF2 (PANTHER)| seg (SEG)| SSF57850 (SUPERFAMILY);Note=u-box domain-containing protein;	NSC_04315	ko:K10597	714.2	760.2	1.3e-228	ubiquitin conjugation factor E4 B [EC:2.3.2.27]	path:map04120	UBE4B, UFD2; ubiquitin conjugation factor E4 B [EC:2.3.2.27]	Ubiquitin mediated proteolysis					0.68	0.74	0.52	0.67	0.66	0.42	0.06	1
670353	NSC_scaffold_contig593-552c	267803	267804		0.59	0.55	0.43	0.67	0.64	0.52	-0.09	1	insignificant			0.43	0.53	0.61	0.65	0.7	0.68	-0.15	0.04566	hypomethylated		+	CpG	ID=NSC_04322;Name=protein;Alias=41590;Length=751;GO=F:binding;EC=;ipr=IPR011991| IPR015163| G3DSA:1.10.8.60 (GENE3D)| G3DSA:3.40.50.300 (GENE3D)| PTHR10763 (PANTHER)| PTHR10763:SF7 (PANTHER)| seg (SEG)| SSF46785 (SUPERFAMILY)| SSF52540 (SUPERFAMILY);Note=protein;	NSC_04322	ko:K02213	322.7	286	1.9e-85	cell division control protein 6	path:map04110	CDC6; cell division control protein 6	Cell cycle					0.6	0.59	0.69	0.66	0.64	0.85	-0.09	1
672210	NSC_scaffold_contig593-552c	300580	300581		0.55	0.47	0.58	0.57	0.55	0.53	-0.01	1	insignificant			0.55	0.49	0.5	0.56	0.65	0.63	-0.1	0.03622	hypomethylated		+	CpG	ID=NSC_04337;Name=2-isopropylmalate synthase;Alias=42053;Length=657;GO=C:chloroplast envelope| F:2isopropylmalate synthase activity| C:chloroplast stroma| P:leucine biosynthetic process;EC=EC:2.3.3.13;ipr=IPR000891| IPR002034| IPR005671| IPR013709| IPR013785| PTHR10277 (PANTHER)| PTHR10277:SF9 (PANTHER)| SSF51569 (SUPERFAMILY);Note=2-isopropylmalate synthase;	NSC_04337	ko:K01649	407.37	622	2.9e-187	2-isopropylmalate synthase [EC:2.3.3.13]	path:map00290	leuA, IMS; 2-isopropylmalate synthase [EC:2.3.3.13]	Valine, leucine and isoleucine biosynthesis					0.48	0.54	0.46	0.62	0.63	0.52	-0.1	1
675018	NSC_scaffold_contig593-552c	351837	351838		0.57	0.53	0.51	0.58	0.58	0.61	-0.05	1	insignificant			0.47	0.49	0.48	0.58	0.61	0.67	-0.14	0.00703	hypomethylated		+	CpG	ID=NSC_04363;Name=catalytic coenzyme binding protein;Alias=41975;Length=703;GO=C:chloroplast envelope| C:chloroplast thylakoid membrane| F:nucleotide binding;EC=;ipr=IPR016040| coil (COIL)| PTHR14194 (PANTHER)| PTHR14194:SF19 (PANTHER)| PF13460 (PFAM)| seg (SEG)| SSF51735 (SUPERFAMILY);Note=catalytic coenzyme binding protein;	NSC_04363	ko:K19073	311.7	46.8	7.8e-13	divinyl chlorophyllide a 8-vinyl-reductase [EC:1.3.1.75]	path:map00860	DVR; divinyl chlorophyllide a 8-vinyl-reductase [EC:1.3.1.75]	Porphyrin and chlorophyll metabolism					0.45	0.56	0.59	0.55	0.48	0.58	-0.01	1
675329	NSC_scaffold_contig593-552c	357395	357396		0.89	0.7	0.8	0.83	0.8	0.83	-0.03	1	insignificant			0.7	0.75	0.81	0.88	0.87	0.85	-0.12	0.02824	hypomethylated		+	CpG	ID=NSC_04366;Name=p21-activated protein kinase-interacting protein 1;Alias=41821;Length=485;GO=C:protein complex| C:nucleus| F:protein binding;EC=;ipr=IPR001680| IPR015943| IPR017986| IPR019775| IPR020472| PTHR22847 (PANTHER)| PTHR22847:SF211 (PANTHER)| seg (SEG);Note=p21-activated protein kinase-interacting protein 1;	NSC_04366	ko:K10260	426.43	89.5	8.8e-26	F-box and WD-40 domain protein 7	path:map04120	FBXW7, SEL10; F-box and WD-40 domain protein 7	Ubiquitin mediated proteolysis					0.87	0.67	0.91	0.8	0.63	0.75	0.09	1
675331	NSC_scaffold_contig593-552c	357398	357399		0.85	0.67	0.75	0.84	0.85	0.71	-0.04	1	insignificant			0.66	0.69	0.63	0.78	0.79	0.74	-0.11	0.008013	hypomethylated		+	CpG	ID=NSC_04366;Name=p21-activated protein kinase-interacting protein 1;Alias=41821;Length=485;GO=C:protein complex| C:nucleus| F:protein binding;EC=;ipr=IPR001680| IPR015943| IPR017986| IPR019775| IPR020472| PTHR22847 (PANTHER)| PTHR22847:SF211 (PANTHER)| seg (SEG);Note=p21-activated protein kinase-interacting protein 1;	NSC_04366	ko:K10260	426.43	89.5	8.8e-26	F-box and WD-40 domain protein 7	path:map04120	FBXW7, SEL10; F-box and WD-40 domain protein 7	Ubiquitin mediated proteolysis					0.71	0.68	0.8	0.76	0.67	0.71	0.01	1
675329	NSC_scaffold_contig593-552c	357395	357396		0.89	0.7	0.8	0.83	0.8	0.83	-0.03	1	insignificant			0.7	0.75	0.81	0.88	0.87	0.85	-0.12	0.02824	hypomethylated		+	CpG	ID=NSC_04367_P;	NSC_04367	ko:K12822	108.43	68.3	2.2e-19	RNA-binding protein 25	path:map03040	RBM25, S164; RNA-binding protein 25	Spliceosome					0.87	0.67	0.91	0.8	0.63	0.75	0.09	1
675331	NSC_scaffold_contig593-552c	357398	357399		0.85	0.67	0.75	0.84	0.85	0.71	-0.04	1	insignificant			0.66	0.69	0.63	0.78	0.79	0.74	-0.11	0.008013	hypomethylated		+	CpG	ID=NSC_04367_P;	NSC_04367	ko:K12822	108.43	68.3	2.2e-19	RNA-binding protein 25	path:map03040	RBM25, S164; RNA-binding protein 25	Spliceosome					0.71	0.68	0.8	0.76	0.67	0.71	0.01	1
676312	NSC_scaffold_contig593-552c	373405	373406		0.28	0.28	0.3	0.27	0.25	0.37	-0.01	1	insignificant			0.12	0.16	0.12	0.25	0.29	0.24	-0.12	0.003359	hypomethylated		+	CpG	ID=NSC_04372_T;	NSC_04372	ko:K12852	942.2	1471.3	0	116 kDa U5 small nuclear ribonucleoprotein component	path:map03040	EFTUD2; 116 kDa U5 small nuclear ribonucleoprotein component	Spliceosome					0.2	0.28	0.15	0.29	0.19	0.22	-0.02	1
676312	NSC_scaffold_contig593-552c	373405	373406		0.28	0.28	0.3	0.27	0.25	0.37	-0.01	1	insignificant			0.12	0.16	0.12	0.25	0.29	0.24	-0.12	0.003359	hypomethylated		+	CpG	ID=NSC_04373;Name=---NA---;Alias=41981;Length=128;GO=;EC=;ipr=seg (SEG);Note=---NA---;	NSC_04373	ko:K01254	634.97	12	0.022	leukotriene-A4 hydrolase [EC:3.3.2.6]	path:map00590	LTA4H; leukotriene-A4 hydrolase [EC:3.3.2.6]	Arachidonic acid metabolism					0.2	0.28	0.15	0.29	0.19	0.22	-0.02	1
679028	NSC_scaffold_contig593-552c	428911	428912		0.59	0.6	0.62	0.61	0.68	0.56	-0.01	1	insignificant			0.63	0.59	0.7	0.75	0.72	0.78	-0.11	0.03754	hypomethylated		+	CpG	ID=NSC_04398;Name=fanconi anemia group m protein;Alias=42430;Length=1174;GO=F:nucleic acid binding| F:ATP binding| F:ATPdependent helicase activity;EC=;ipr=IPR001650| IPR011545| IPR014001| G3DSA:3.40.50.300 (GENE3D)| PTHR14025 (PANTHER)| seg (SEG)| SSF52540 (SUPERFAMILY);Note=fanconi anemia group m protein;	NSC_04398	ko:K10896	445.53	640.4	2.5e-192	fanconi anemia group M protein	path:map03460	FANCM; fanconi anemia group M protein	Fanconi anemia pathway					0.7	0.68	0.52	0.73	0.73	0.69	-0.08	1
679933	NSC_scaffold_contig593-552c	445633	445634		0.8	0.73	0.88	0.88	0.84	0.84	-0.05	1	insignificant			0.69	0.67	0.62	0.87	0.94	0.77	-0.2	0.01975	hypomethylated		+	CpG	ID=NSC_04404;Name=protein;Alias=42392;Length=1350;GO=F:binding;EC=;ipr=IPR011989| IPR012978| IPR016024| coil (COIL)| PTHR21576 (PANTHER)| PTHR21576:SF2 (PANTHER)| seg (SEG);Note=protein;	NSC_04404	ko:K14293	201.9	18.1	0.00021	importin subunit beta-1	path:map03013	KPNB1, IPO1; importin subunit beta-1	RNA transport					0.83	0.76	0.7	0.89	0.7	0.88	-0.06	1
681401	NSC_scaffold_contig593-552c	480692	480693		0.63	0.74	0.62	0.55	0.62	0.69	0.04	1	insignificant			0.61	0.57	0.6	0.67	0.72	0.75	-0.12	0.01038	hypomethylated		+	CpG	ID=NSC_04416;Name=sh3 domain-containing protein;Alias=42345;Length=1239;GO=F:protein binding;EC=;ipr=IPR001452| G3DSA:2.30.30.40 (GENE3D)| PTHR10661 (PANTHER)| PTHR10661:SF23 (PANTHER)| seg (SEG);Note=sh3 domain-containing protein;	NSC_04416	ko:K20121	203.9	53	1.1e-14	formin-binding protein 1	path:map05131	FNBP1; formin-binding protein 1	Shigellosis					0.66	0.67	0.63	0.56	0.59	0.64	0.06	1
683807	NSC_scaffold_contig593-552c	523534	523535		0.77	0.61	0.73	0.69	0.63	0.61	0.06	1	insignificant			0.54	0.61	0.59	0.71	0.66	0.71	-0.11	0.01288	hypomethylated		+	CpG	ID=NSC_04438;Name=dna mismatch repair protein msh6-1;Alias=42819;Length=1282;GO=F:single base insertion or deletion binding| F:protein binding| P:multicellular organismal development| F:damaged DNA binding| P:DNA recombination| P:pyrimidine dimer repair| C:nuclear part| P:regulation of cellular process| P:regulation of metabolic process| F:ATPase activity| P:mismatch repair| C:cytoplasmic part| F…	NSC_04438	ko:K08737	718.33	1094.2	0	DNA mismatch repair protein MSH6	path:map01524	MSH6; DNA mismatch repair protein MSH6	Platinum drug resistance					0.66	0.65	0.74	0.7	0.76	0.73	-0.05	1
686771	NSC_scaffold_contig593-552c	582191	582192		0.63	0.45	0.58	0.64	0.58	0.62	-0.06	1	insignificant			0.59	0.59	0.54	0.72	0.7	0.61	-0.11	0.04169	hypomethylated		+	CpG	ID=NSC_04465;Name=---NA---;Alias=43169;Length=387;GO=C:intracellular| F:zinc ion binding;EC=;ipr=IPR007087| seg (SEG)| SignalP-NN(euk) (SIGNALP)| tmhmm (TMHMM);Note=---NA---;	NSC_04465													0.64	0.51	0.58	0.57	0.59	0.65	-0.03	1
686771	NSC_scaffold_contig593-552c	582191	582192		0.63	0.45	0.58	0.64	0.58	0.62	-0.06	1	insignificant			0.59	0.59	0.54	0.72	0.7	0.61	-0.11	0.04169	hypomethylated		+	CpG	ID=NSC_04466_P;	NSC_04466													0.64	0.51	0.58	0.57	0.59	0.65	-0.03	1
688050	NSC_scaffold_contig593-552c	605451	605452		0.72	0.74	0.62	0.66	0.75	0.7	-0.01	1	insignificant			0.55	0.59	0.65	0.74	0.72	0.8	-0.16	0.01374	hypomethylated		+	CpG	ID=NSC_04476;Name=proteasome-associated protein ecm29 homolog;Alias=43081;Length=1791;GO=F:binding;EC=;ipr=IPR011989| IPR016024| IPR024372| PTHR23346 (PANTHER)| PTHR23346:SF2 (PANTHER)| seg (SEG);Note=proteasome-associated protein ecm29 homolog;	NSC_04476													0.67	0.64	0.64	0.69	0.72	0.53	0	1
688730	NSC_scaffold_contig593-552c	618260	618261		0.35	0.22	0.3	0.46	0.33	0.29	-0.07	1	insignificant			0.22	0.25	0.23	0.43	0.4	0.37	-0.17	0.0009881	hypomethylated		+	CpG	ID=NSC_04482;Name=gamma-glutamylcysteine synthetase;Alias=43220;Length=426;GO=F:glutamatecysteine ligase activity| F:ATP binding| C:chloroplast| P:glutathione biosynthetic process| C:mitochondrion;EC=EC:6.3.2.2;ipr=IPR006336| IPR011556| SSF55931 (SUPERFAMILY);Note=gamma-glutamylcysteine synthetase;	NSC_04482	ko:K01919	90	440.5	3.4e-132	glutamate--cysteine ligase [EC:6.3.2.2]	path:map00270	gshA; glutamate--cysteine ligase [EC:6.3.2.2]	Cysteine and methionine metabolism					0.33	0.4	0.3	0.39	0.31	0.18	0.05	1
689010	NSC_scaffold_contig593-552c	622847	622848		0.67	0.68	0.58	0.59	0.73	0.63	0	1	insignificant			0.55	0.6	0.43	0.67	0.68	0.68	-0.15	0.0442	hypomethylated		+	CpG	ID=NSC_04485;Name=aldehyde dehydrogenase;Alias=43234;Length=545;GO=F:3chloroallyl aldehyde dehydrogenase activity| F:1pyrroline5carboxylate dehydrogenase activity| F:cobalt ion binding| P:proline catabolic process to glutamate| C:chloroplast| F:zinc ion binding| | P:response to salt stress| C:mitochondrion| P:oxidation reduction;EC=EC:1.5.1.12;ipr=IPR015590| IPR016160| IPR016161| IPR016162| IPR01…	NSC_04485	ko:K22187	549.73	250.9	6.8e-75	alpha-ketoglutaric semialdehyde dehydrogenase [EC:1.2.1.-]	path:map00040	xylA; alpha-ketoglutaric semialdehyde dehydrogenase [EC:1.2.1.-]	Pentose and glucuronate interconversions					0.53	0.68	0.53	0.68	0.58	0.66	-0.06	1
187032	NSC_scaffold_contig590	21598	21599		0.22	0.2	0.33	0.34	0.25	0.42	-0.09	1	insignificant			0.23	0.15	0.19	0.27	0.33	0.39	-0.14	0.03322	hypomethylated		+	CpG	ID=NSC_04501;Name=aconitate mitochondrial-like;Alias=34023;Length=795;GO=P:citrate metabolic process| F:iron ion binding| P:tricarboxylic acid cycle| F:4 iron| 4 sulfur cluster binding| F:aconitate hydratase activity| C:nucleus| C:mitochondrion| | ;EC=EC:4.2.1.3;ipr=IPR000573| IPR001030| IPR006248| IPR015928| IPR015931| IPR015932| IPR015937| IPR018136| seg (SEG);Note=aconitate mitochondrial-like;	NSC_04501	ko:K17450	1216.2	1111.2	0	homoaconitase [EC:4.2.1.-]	path:map00300	ACO2; homoaconitase [EC:4.2.1.-]	Lysine biosynthesis					0.2	0.27	0.29	0.3	0.35	0.29	-0.06	1
187572	NSC_scaffold_contig590	32892	32893		0.94	0.63	0.91	0.88	0.86	0.91	-0.06	1	insignificant			0.81	0.71	0.82	0.89	0.94	0.95	-0.14	0.01882	hypomethylated		+	CpG	ID=NSC_04507;Name=et-dependent rrna methyltransferase spb1;Alias=33961;Length=803;GO=F:nucleic acid binding| P:RNA methylation| F:methyltransferase activity| C:nucleus| P:rRNA processing;EC=EC:2.1.1.0;ipr=IPR002877| IPR012920| IPR015507| IPR024576| coil (COIL)| G3DSA:3.40.50.150 (GENE3D)| PTHR10920:SF13 (PANTHER)| seg (SEG)| SSF53335 (SUPERFAMILY);Note=et-dependent rrna methyltransferase spb1;	NSC_04507	ko:K19376	2226.63	28	1e-07	Paramyxoviridae RNA-directed RNA polymerase L	path:map05162	L; Paramyxoviridae RNA-directed RNA polymerase L	Measles					0.85	0.81	0.86	0.87	0.88	0.91	-0.05	1
188993	NSC_scaffold_contig590	64481	64482		0.75	0.66	0.8	0.81	0.81	0.8	-0.07	1	insignificant			0.67	0.72	0.76	0.84	0.84	0.83	-0.12	0.008865	hypomethylated		+	CpG	ID=NSC_04521;Name=protein;Alias=34098;Length=696;GO=P:glycyltRNA aminoacylation| P:response to cadmium ion| F:ATP binding| C:cytosol| F:glycinetRNA ligase activity| C:mitochondrion;EC=EC:6.1.1.14;ipr=IPR000738| IPR002314| IPR002315| IPR004154| IPR006195| coil (COIL)| G3DSA:3.30.930.10 (GENE3D)| PTHR10745:SF0 (PANTHER)| seg (SEG)| SSF55681 (SUPERFAMILY);Note=protein;	NSC_04521	ko:K01880	97.23	854.7	1.6e-257	glycyl-tRNA synthetase [EC:6.1.1.14]	path:map00970	GARS, glyS1; glycyl-tRNA synthetase [EC:6.1.1.14]	Aminoacyl-tRNA biosynthesis					0.75	0.76	0.82	0.69	0.82	0.76	0.02	1
189269	NSC_scaffold_contig590	69504	69505		0.54	0.48	0.5	0.46	0.49	0.59	-0.01	1	insignificant			0.39	0.39	0.35	0.52	0.47	0.47	-0.11	0.005266	hypomethylated		+	CpG	ID=NSC_04523_T;	NSC_04523	ko:K11459	393.5	5.4	2.7	polycomb group RING finger protein 4	path:map04550	PCGF4, BMI1; polycomb group RING finger protein 4	Signaling pathways regulating pluripotency of stem cells					0.42	0.42	0.48	0.47	0.4	0.59	-0.05	1
189269	NSC_scaffold_contig590	69504	69505		0.54	0.48	0.5	0.46	0.49	0.59	-0.01	1	insignificant			0.39	0.39	0.35	0.52	0.47	0.47	-0.11	0.005266	hypomethylated		+	CpG	ID=NSC_04524;Name=beta-ureidopropionase;Alias=34312;Length=395;GO=F:betaureidopropionase activity| P:uracil catabolic process| P:cellular response to nitrogen levels| C:cytosol;EC=EC:3.5.1.6;ipr=IPR003010| PTHR23088 (PANTHER);Note=beta-ureidopropionase;	NSC_04524	ko:K01431	251.2	642.6	8.9e-194	beta-ureidopropionase [EC:3.5.1.6]	path:map00240	UPB1, pydC; beta-ureidopropionase [EC:3.5.1.6]	Pyrimidine metabolism					0.42	0.42	0.48	0.47	0.4	0.59	-0.05	1
190641	NSC_scaffold_contig590	103566	103567		0.88	0.78	0.9	0.74	0.88	0.75	0.06	1	insignificant			0.78	0.74	0.72	0.85	0.91	0.88	-0.13	0.006216	hypomethylated		+	CpG	ID=NSC_04538;Name=abc transporter b family member 28;Alias=34541;Length=678;GO=P:transmembrane transport| F:ATPase activity| coupled to transmembrane movement of substances| C:chloroplast envelope| F:ATP binding| C:integral to membrane;EC=;ipr=IPR001140| IPR003439| IPR003593| IPR011527| IPR017871| IPR017940| G3DSA:1.20.1560.10 (GENE3D)| G3DSA:3.40.50.300 (GENE3D)| PTHR24221 (PANTHER)| seg (SEG)| …	NSC_04538	ko:K05655	681.83	578.6	5.5e-174	ATP-binding cassette subfamily B (MDR/TAP) member 8	path:map02010	ABCB8; ATP-binding cassette, subfamily B (MDR/TAP), member 8	ABC transporters					0.91	0.85	0.83	0.88	0.89	0.71	0.03	1
190941	NSC_scaffold_contig590	109926	109927		0.82	0.68	0.81	0.79	0.8	0.9	-0.07	1	insignificant			0.81	0.8	0.86	0.89	0.96	0.93	-0.11	0.01999	hypomethylated		+	CpG	ID=NSC_04540;Name=mpt family transporter: inner membrane translocase tim50;Alias=34588;Length=355;GO=F:oxidoreductase activity| F:iron ion binding| C:mitochondrion| F:protein binding;EC=;ipr=IPR004274| IPR023214| PTHR12210 (PANTHER)| PTHR12210:SF3 (PANTHER)| seg (SEG)| tmhmm (TMHMM);Note=mpt family transporter: inner membrane translocase tim50;	NSC_04540	ko:K08723	250.37	13.6	0.017	5'-nucleotidase [EC:3.1.3.5]	path:map00230	yjjG; 5'-nucleotidase [EC:3.1.3.5]	Purine metabolism					0.86	0.75	0.84	0.88	0.89	0.89	-0.07	1
190941	NSC_scaffold_contig590	109926	109927		0.82	0.68	0.81	0.79	0.8	0.9	-0.07	1	insignificant			0.81	0.8	0.86	0.89	0.96	0.93	-0.11	0.01999	hypomethylated		+	CpG	ID=NSC_04541_P;	NSC_04541													0.86	0.75	0.84	0.88	0.89	0.89	-0.07	1
193222	NSC_scaffold_contig590	158466	158467		0.21	0.09	0.21	0.16	0.16	0.06	0.04	1	insignificant			0.09	0.09	0.13	0.2	0.29	0.17	-0.12	0.036	hypomethylated		-	CpG	ID=NSC_04561;Name=aspartyl glutamyl-trna(asn gln) amidotransferase subunit b-like;Alias=34651;Length=1589;GO=F:glutaminyltRNA synthase (glutaminehydrolyzing) activity| P:glutamyltRNA aminoacylation| C:chloroplast stroma| C:mitochondrion| F:nucleotide binding| F:protein binding;EC=EC:6.3.5.7;ipr=IPR003789| IPR003961| IPR004413| IPR006075| IPR013783| IPR017958| IPR017959| IPR018027| seg (SEG)| SSF5…	NSC_04561	ko:K02434	235.73	617.8	5.6e-186	aspartyl-tRNA(Asn)/glutamyl-tRNA(Gln) amidotransferase subunit B [EC:6.3.5.6 6.3.5.7]	path:map00970	gatB, PET112; aspartyl-tRNA(Asn)/glutamyl-tRNA(Gln) amidotransferase subunit B [EC:6.3.5.6 6.3.5.7]	Aminoacyl-tRNA biosynthesis					0.11	0.11	0.19	0.18	0.2	0.15	-0.04	1
194839	NSC_scaffold_contig590	194629	194630		0.82	0.68	0.86	0.7	0.75	0.8	0.03	1	insignificant			0.67	0.77	0.71	0.78	0.83	0.88	-0.12	0.04256	hypomethylated		+	CpG	ID=NSC_04573;Name=propionyl- alpha subunit;Alias=35014;Length=758;GO=F:ATP binding| P:metabolic process| F:metal ion binding| F:biotin carboxylase activity;EC=;ipr=IPR000089| IPR001882| IPR005479| IPR005481| IPR005482| IPR011053| IPR011054| IPR011761| IPR011764| IPR013815| IPR013816| IPR016185| G3DSA:2.40.50.100 (GENE3D)| PTHR18866 (PANTHER)| PTHR18866:SF13 (PANTHER)| seg (SEG)| SSF56059 (SUPERFA…	NSC_04573	ko:K01965	826	838.1	1.9e-252	propionyl-CoA carboxylase alpha chain [EC:6.4.1.3]	path:map00280	PCCA, pccA; propionyl-CoA carboxylase alpha chain [EC:6.4.1.3]	Valine, leucine and isoleucine degradation					0.81	0.78	0.68	0.72	0.67	0.81	0.02	1
195456	NSC_scaffold_contig590	207720	207721		0.4	0.37	0.3	0.35	0.38	0.24	0.03	1	insignificant			0.37	0.25	0.33	0.4	0.45	0.48	-0.12	0.04648	hypomethylated		+	CpG	ID=NSC_04577;Name=peptide transporter ptr1;Alias=35080;Length=690;GO=P:tripeptide transport| F:dipeptide transporter activity| C:plasmodesma| P:nitrogen compound metabolic process| F:tripeptide transporter activity| P:pollen tube growth| P:dipeptide transport;EC=;ipr=IPR000109| IPR016196| PTHR11654 (PANTHER)| seg (SEG)| tmhmm (TMHMM);Note=peptide transporter ptr1;	NSC_04577	ko:K14206	707.73	322.9	1.6e-96	solute carrier family 15 (oligopeptide transporter) member 1	path:map04974	SLC15A1, PEPT1; solute carrier family 15 (oligopeptide transporter), member 1	Protein digestion and absorption					0.29	0.35	0.29	0.46	0.48	0.35	-0.12	0.05075
197793	NSC_scaffold_contig590	254453	254454		0.39	0.47	0.47	0.43	0.57	0.41	-0.03	1	insignificant			0.39	0.42	0.42	0.6	0.49	0.55	-0.13	0.01552	hypomethylated		+	CpG	ID=NSC_04596;Name=ceramide kinase;Alias=35399;Length=503;GO=C:cell part| F:diacylglycerol kinase activity| P:activation of protein kinase C activity by Gprotein coupled receptor protein signaling pathway;EC=;ipr=IPR001206| PTHR12358 (PANTHER)| PTHR12358:SF6 (PANTHER);Note=ceramide kinase;	NSC_04596	ko:K04715	380.03	321.5	4.1e-96	ceramide kinase [EC:2.7.1.138]	path:map00600	CERK; ceramide kinase [EC:2.7.1.138]	Sphingolipid metabolism					0.42	0.48	0.53	0.47	0.28	0.42	0.08	1
201979	NSC_scaffold_contig590	335375	335376		0.32	0.24	0.46	0.32	0.36	0.53	-0.06	1	insignificant			0.2	0.25	0.19	0.32	0.38	0.36	-0.14	0.004894	hypomethylated		+	CpG	ID=NSC_04630_P;	NSC_04630	ko:K12625	90.8	15.8	0.003	U6 snRNA-associated Sm-like protein LSm6	path:map03018	LSM6; U6 snRNA-associated Sm-like protein LSm6	RNA degradation					0.3	0.21	0.28	0.42	0.44	0.37	-0.15	0.01431
211631	NSC_scaffold_contig590	505275	505276		0.87	0.77	0.8	0.77	0.81	0.84	0	1	insignificant			0.75	0.79	0.73	0.9	0.94	0.83	-0.13	0.0232	hypomethylated		+	CpG	ID=NSC_04710;Name=hypothetical protein CHLNCDRAFT_135579 [Chlorella variabilis];Alias=36489;Length=1171;GO=;EC=;ipr=seg (SEG);Note=hypothetical protein CHLNCDRAFT_135579 [Chlorella variabilis];	NSC_04710													0.78	0.81	0.76	0.81	0.78	0.74	0.01	1
163354	NSC_scaffold_contig588	1665	1666		0.34	0.17	0.12	0.14	0.22	0.05	0.07	1	insignificant			0.16	0.17	0.08	0.21	0.25	0.29	-0.11	0.03967	hypomethylated		+	CpG	ID=NSC_04726;Name=probable lysine-specific demethylase jmj14-like;Alias=270;Length=861;GO=F:DNA binding| P:protein ubiquitination| F:ubiquitinprotein ligase activity| C:nucleus| C:ubiquitin ligase complex;EC=EC:6.3.2.19;ipr=IPR003888| IPR003889| IPR013083| IPR018516| coil (COIL)| seg (SEG)| SSF57850 (SUPERFAMILY);Note=probable lysine-specific demethylase jmj14-like;	NSC_04726	ko:K13908	5016.33	8.5	0.038	mucin-5B	path:map04657	MUC5B, MG1; mucin-5B	IL-17 signaling pathway					0.15	0.18	0.16	0.2	0.14	0.14	0.01	1
167746	NSC_scaffold_contig588	73528	73529		0.53	0.67	0.66	0.73	0.56	0.65	-0.02	1	insignificant			0.64	0.55	0.54	0.78	0.7	0.7	-0.15	0.02526	hypomethylated		+	CpG	ID=NSC_04758;Name=ferredoxin-nitrite reductase;Alias=115;Length=610;GO=F:heme binding| F:oxidoreductase activity| F:ironsulfur cluster binding| P:oxidation reduction;EC=;ipr=IPR005117| IPR006066| IPR006067| G3DSA:3.30.413.10 (GENE3D)| PTHR11493 (PANTHER)| PTHR11493:SF37 (PANTHER)| SSF56014 (SUPERFAMILY);Note=ferredoxin-nitrite reductase;	NSC_04758	ko:K00366	549.17	639.5	1.3e-192	ferredoxin-nitrite reductase [EC:1.7.7.1]	path:map00910	nirA; ferredoxin-nitrite reductase [EC:1.7.7.1]	Nitrogen metabolism					0.57	0.55	0.73	0.7	0.67	0.58	-0.03	1
169090	NSC_scaffold_contig588	96118	96119		0.51	0.52	0.43	0.57	0.49	0.52	-0.04	1	insignificant			0.47	0.49	0.41	0.59	0.63	0.53	-0.13	0.03074	hypomethylated		+	CpG	ID=NSC_04769;Name=regulator of nonsense transcripts 1 homolog;Alias=406;Length=742;GO=F:endonuclease activity| F:ATP binding| F:nucleotide binding| F:nucleosidetriphosphatase activity| F:helicase activity| P:nucleartranscribed mRNA catabolic process| nonsensemediated decay| C:cytoplasm| F:zinc ion binding| F:DNA binding;EC=;ipr=G3DSA:3.40.50.300 (GENE3D)| PTHR10887 (PANTHER)| PTHR10887:SF140 (PAN…	NSC_04769	ko:K14326	442.17	432.5	1.6e-129	regulator of nonsense transcripts 1 [EC:3.6.4.-]	path:map03013	UPF1, RENT1; regulator of nonsense transcripts 1 [EC:3.6.4.-]	RNA transport					0.44	0.57	0.52	0.64	0.39	0.62	-0.04	1
169810	NSC_scaffold_contig588	108860	108861		0.77	0.64	0.64	0.63	0.73	0.68	0	1	insignificant			0.61	0.57	0.59	0.76	0.65	0.68	-0.11	0.03329	hypomethylated		+	CpG	ID=NSC_04773;Name=tousled-like kinase;Alias=464;Length=804;GO=C:plastid| F:ATP binding| P:protein amino acid phosphorylation| F:protein serine/threonine kinase activity| F:protein tyrosine kinase activity;EC=;ipr=IPR000719| IPR002290| IPR008271| IPR011009| IPR017441| IPR020635| coil (COIL)| G3DSA:1.10.510.10 (GENE3D)| G3DSA:3.30.200.20 (GENE3D)| PTHR22974 (PANTHER)| PTHR22974:SF1 (PANTHER)| seg (…	NSC_04773	ko:K08269	364.5	225.5	5.7e-67	serine/threonine-protein kinase ULK2 [EC:2.7.11.1]	path:map04136	ULK2, ATG1; serine/threonine-protein kinase ULK2 [EC:2.7.11.1]	Autophagy - other					0.64	0.62	0.71	0.67	0.71	0.71	-0.04	1
171086	NSC_scaffold_contig588	130531	130532		0.71	0.71	0.9	0.8	0.8	0.81	-0.03	1	insignificant			0.72	0.75	0.72	0.79	0.86	0.88	-0.11	0.0146	hypomethylated		+	CpG	ID=NSC_04781;Name=atp-binding cassette superfamily;Alias=426;Length=757;GO=P:root development| C:chloroplast envelope| P:Momolybdopterin cofactor biosynthetic process| P:positive regulation of catalytic activity| P:cellular iron ion homeostasis| P:plasmodesmatamediated intercellular transport| F:enzyme activator activity| C:mitochondrial inner membrane| C:integral to membrane| P:regulation of mer…	NSC_04781	ko:K05663	972.4	962.8	3e-290	mitochondrial ABC transporter ATM	path:map02010	ATM; ATP-binding cassette, subfamily B, mitochondrial transporter ATM	ABC transporters					0.73	0.72	0.73	0.78	0.75	0.86	-0.07	1
171086	NSC_scaffold_contig588	130531	130532		0.71	0.71	0.9	0.8	0.8	0.81	-0.03	1	insignificant			0.72	0.75	0.72	0.79	0.86	0.88	-0.11	0.0146	hypomethylated		+	CpG	ID=NSC_04782;Name=methionyl-trna synthetase;Alias=711;Length=987;GO=P:response to cadmium ion| P:methionyltRNA aminoacylation| F:ATP binding| F:methioninetRNA ligase activity| C:cytosol| F:tRNA binding;EC=EC:6.1.1.10;ipr=IPR001412| IPR002547| IPR009080| IPR010987| IPR012340| IPR014729| IPR014758| IPR015413| IPR016027| G3DSA:1.10.730.10 (GENE3D)| G3DSA:2.20.28.20 (GENE3D)| PTHR11946 (PANTHER)| PTH…	NSC_04782	ko:K01874	194.47	523.9	1.9e-157	methionyl-tRNA synthetase [EC:6.1.1.10]	path:map00450	MARS, metG; methionyl-tRNA synthetase [EC:6.1.1.10]	Selenocompound metabolism					0.73	0.72	0.73	0.78	0.75	0.86	-0.07	1
172174	NSC_scaffold_contig588	150300	150301		0.78	0.67	0.66	0.64	0.82	0.75	-0.04	1	insignificant			0.64	0.78	0.69	0.9	0.93	0.8	-0.17	0.03249	hypomethylated		+	CpG	ID=NSC_04787_T;	NSC_04787													0.6	0.91	0.67	0.79	0.7	0.77	-0.03	1
172174	NSC_scaffold_contig588	150300	150301		0.78	0.67	0.66	0.64	0.82	0.75	-0.04	1	insignificant			0.64	0.78	0.69	0.9	0.93	0.8	-0.17	0.03249	hypomethylated		+	CpG	ID=NSC_04788;Name=hypothetical protein CHLNCDRAFT_138601 [Chlorella variabilis];Alias=557;Length=266;GO=F:ATP binding| F:protein kinase activity| F:nucleotide binding| P:protein amino acid phosphorylation| F:transferase activity| transferring phosphoruscontaining groups;EC=;ipr=PF14295 (PFAM)| seg (SEG)| tmhmm (TMHMM);Note=hypothetical protein CHLNCDRAFT_138601 [Chlorella variabilis];	NSC_04788													0.6	0.91	0.67	0.79	0.7	0.77	-0.03	1
173724	NSC_scaffold_contig588	178250	178251		0.86	0.77	0.89	0.87	0.9	0.79	-0.02	1	insignificant			0.73	0.75	0.77	0.83	0.94	0.86	-0.13	0.01939	hypomethylated		+	CpG	ID=NSC_04799;Name=sh2 domain-containing protein;Alias=621;Length=1071;GO=F:ATP binding| P:protein amino acid phosphorylation| F:protein serine/threonine kinase activity| F:carbohydrate binding| F:protein tyrosine kinase activity;EC=;ipr=IPR000719| IPR002290| IPR008271| IPR008965| IPR011009| IPR017441| IPR020635| G3DSA:1.10.510.10 (GENE3D)| G3DSA:3.30.200.20 (GENE3D)| PTHR23257 (PANTHER)| seg (SEG…	NSC_04799	ko:K04427	290.93	265.5	1.8e-79	mitogen-activated protein kinase kinase kinase 7 [EC:2.7.11.25]	path:map04010	MAP3K7, TAK1; mitogen-activated protein kinase kinase kinase 7 [EC:2.7.11.25]	MAPK signaling pathway					0.81	0.84	0.8	0.93	0.96	0.87	-0.1	0.02062
175270	NSC_scaffold_contig588	206114	206115		0.5	0.38	0.51	0.46	0.6	0.62	-0.1	1	insignificant			0.38	0.43	0.33	0.6	0.5	0.46	-0.14	0.04765	hypomethylated		+	CpG	ID=NSC_04808;Name=protein;Alias=1083;Length=484;GO=F:transcription factor activity;EC=;ipr=seg (SEG);Note=protein;	NSC_04808													0.39	0.47	0.48	0.53	0.52	0.52	-0.08	1
175270	NSC_scaffold_contig588	206114	206115		0.5	0.38	0.51	0.46	0.6	0.62	-0.1	1	insignificant			0.38	0.43	0.33	0.6	0.5	0.46	-0.14	0.04765	hypomethylated		+	CpG	ID=NSC_04809_P;	NSC_04809													0.39	0.47	0.48	0.53	0.52	0.52	-0.08	1
178421	NSC_scaffold_contig588	266731	266732		0.84	0.65	0.79	0.77	0.69	0.85	-0.01	1	insignificant			0.77	0.62	0.59	0.88	0.91	0.85	-0.22	0.02223	hypomethylated		+	CpG	ID=NSC_04837;Name=transducin wd40 domain-containing protein;Alias=894;Length=1198;GO=C:integral to membrane| P:vesiclemediated transport| F:protein binding;EC=;ipr=IPR001388| IPR001680| IPR015943| IPR017986| coil (COIL)| G3DSA:1.20.5.110 (GENE3D)| PTHR10241 (PANTHER)| PTHR10241:SF11 (PANTHER)| seg (SEG);Note=transducin wd40 domain-containing protein;	NSC_04837	ko:K06094	640.47	111.1	1.6e-32	lethal(2) giant larvae protein	path:map04390	LLGL; lethal(2) giant larvae protein	Hippo signaling pathway					0.81	0.84	0.84	0.76	0.82	0.87	0.01	1
179766	NSC_scaffold_contig588	290423	290424		0.3	0.08	0.29	0.2	0.07	0.23	0.06	1	insignificant			0.11	0.12	0.11	0.31	0.24	0.22	-0.14	0.007177	hypomethylated		+	CpG	ID=NSC_04845;Name=---NA---;Alias=1607;Length=927;GO=F:protein binding;EC=;ipr=IPR011990| IPR013026| seg (SEG)| SSF48452 (SUPERFAMILY);Note=---NA---;	NSC_04845													0.19	0.16	0.12	0.07	0.18	0.17	0.02	1
179869	NSC_scaffold_contig588	292186	292187		0.86	0.85	0.8	0.89	0.79	0.72	0.03	1	insignificant			0.7	0.67	0.73	0.83	0.93	0.82	-0.16	0.01443	hypomethylated		+	CpG	ID=NSC_04845;Name=---NA---;Alias=1607;Length=927;GO=F:protein binding;EC=;ipr=IPR011990| IPR013026| seg (SEG)| SSF48452 (SUPERFAMILY);Note=---NA---;	NSC_04845													0.79	0.73	0.86	0.75	0.78	0.91	-0.02	1
179869	NSC_scaffold_contig588	292186	292187		0.86	0.85	0.8	0.89	0.79	0.72	0.03	1	insignificant			0.7	0.67	0.73	0.83	0.93	0.82	-0.16	0.01443	hypomethylated		+	CpG	ID=NSC_04846_P;	NSC_04846													0.79	0.73	0.86	0.75	0.78	0.91	-0.02	1
183637	NSC_scaffold_contig588	356523	356524		0.29	0.19	0.29	0.31	0.16	0.3	0	1	insignificant			0.21	0.19	0.22	0.36	0.34	0.27	-0.12	0.01247	hypomethylated		+	CpG	ID=NSC_04877;Name=ubiquitin fusion degradation protein;Alias=1374;Length=331;GO=P:ubiquitindependent protein catabolic process;EC=;ipr=IPR004854| seg (SEG);Note=ubiquitin fusion degradation protein;	NSC_04877	ko:K14016	64.43	374.3	1.5e-112	ubiquitin fusion degradation protein 1	path:map04141	UFD1; ubiquitin fusion degradation protein 1	Protein processing in endoplasmic reticulum					0.13	0.22	0.17	0.27	0.34	0.31	-0.13	0.01599
185494	NSC_scaffold_contig588	399017	399018		0.79	0.77	0.92	0.89	0.86	0.87	-0.05	1	insignificant			0.77	0.72	0.75	0.88	0.86	0.86	-0.12	0.001071	hypomethylated		+	CpG	ID=NSC_04897;Name=protein;Alias=1767;Length=471;GO=F:nucleic acid binding| F:nucleotide binding;EC=;ipr=IPR000504| IPR003954| IPR012677| PTHR23139 (PANTHER)| PTHR23139:SF9 (PANTHER)| PF14259 (PFAM)| seg (SEG)| SSF54928 (SUPERFAMILY);Note=protein;	NSC_04897	ko:K12837	179.07	89.1	1.6e-25	splicing factor U2AF 65 kDa subunit	path:map03040	U2AF2; splicing factor U2AF 65 kDa subunit	Spliceosome					0.83	0.76	0.83	0.88	0.81	0.76	-0.01	1
597704	NSC_scaffold_contig587-553c	1873	1874		0.83	0.6	0.88	0.75	0.81	0.74	0	1	insignificant			0.66	0.57	0.6	0.78	0.79	0.88	-0.21	0.006531	hypomethylated		+	CpG	ID=NSC_04903;Name=protein;Alias=60941;Length=1087;GO=F:transcription factor activity| F:DNA binding| C:nucleus| P:regulation of transcription| DNAdependent;EC=;ipr=IPR001471| IPR006553| IPR016177| G3DSA:3.80.10.10 (GENE3D)| PTHR23125 (PANTHER)| seg (SEG)| SignalP-NN(euk) (SIGNALP)| SSF52047 (SUPERFAMILY);Note=protein;	NSC_04903	ko:K13434	174.9	125.8	9.5e-37	pathogenesis-related genes transcriptional activator PTI6	path:map04626	PTI6; pathogenesis-related genes transcriptional activator PTI6	Plant-pathogen interaction					0.8	0.86	0.82	0.81	0.79	0.78	0.03	1
598733	NSC_scaffold_contig587-553c	19928	19929		0.67	0.63	0.73	0.62	0.78	0.71	-0.03	1	insignificant			0.67	0.57	0.67	0.88	0.78	0.84	-0.2	0.0105	hypomethylated		+	CpG	ID=NSC_04913;Name=dihydrodipicolinate synthase;Alias=60953;Length=357;GO=P:lysine biosynthetic process via diaminopimelate| C:chloroplast| F:dihydrodipicolinate synthase activity;EC=EC:4.2.1.52;ipr=IPR002220| IPR005263| IPR013785| IPR020624| IPR020625| MF_00418 (HAMAP)| PTHR12128:SF10 (PANTHER)| seg (SEG)| SSF51569 (SUPERFAMILY);Note=dihydrodipicolinate synthase;	NSC_04913	ko:K01714	245.17	286	1.3e-85	4-hydroxy-tetrahydrodipicolinate synthase [EC:4.3.3.7]	path:map00261	dapA; 4-hydroxy-tetrahydrodipicolinate synthase [EC:4.3.3.7]	Monobactam biosynthesis					0.66	0.8	0.79	0.81	0.73	0.57	0.05	1
601126	NSC_scaffold_contig587-553c	61166	61167		0.42	0.32	0.44	0.47	0.4	0.43	-0.04	1	insignificant			0.39	0.43	0.41	0.54	0.5	0.5	-0.1	0.005661	hypomethylated		+	CpG	ID=NSC_04931;Name=allantoate amidohydrolase;Alias=61251;Length=492;GO=P:ureide catabolic process| F:allantoate deiminase activity| C:endoplasmic reticulum| P:proteolysis| F:metallopeptidase activity;EC=EC:3.5.3.9;ipr=IPR001261| IPR002933| IPR010158| IPR011650| G3DSA:3.30.70.360 (GENE3D)| G3DSA:3.40.630.10 (GENE3D)| PTHR11014 (PANTHER)| PTHR11014:SF27 (PANTHER)| seg (SEG)| SignalP-NN(euk) (SIGNALP…	NSC_04931	ko:K02083	437.93	514	9.3e-155	allantoate deiminase [EC:3.5.3.9]	path:map00230	allC; allantoate deiminase [EC:3.5.3.9]	Purine metabolism					0.39	0.47	0.41	0.44	0.29	0.35	0.06	1
601577	NSC_scaffold_contig587-553c	69084	69085		0.57	0.38	0.62	0.41	0.58	0.43	0.05	1	insignificant			0.47	0.44	0.53	0.63	0.65	0.6	-0.15	0.011	hypomethylated		+	CpG	ID=NSC_04936;Name=protein;Alias=61271;Length=313;GO=F:nucleic acid binding| F:nucleotide binding;EC=;ipr=IPR000504| IPR012677| PTHR13976 (PANTHER)| PTHR13976:SF19 (PANTHER)| PF14259 (PFAM)| seg (SEG)| SSF54928 (SUPERFAMILY);Note=protein;	NSC_04936	ko:K11294	167.93	30.7	9.1e-08	nucleolin	path:map05130	NCL, NSR1; nucleolin	Pathogenic Escherichia coli infection					0.33	0.47	0.44	0.6	0.51	0.54	-0.13	0.05538
602126	NSC_scaffold_contig587-553c	79860	79861		0.75	0.66	0.7	0.74	0.72	0.73	-0.02	1	insignificant			0.65	0.59	0.66	0.79	0.79	0.77	-0.15	0.001702	hypomethylated		+	CpG	ID=NSC_04943;Name=fad nad -binding oxidoreductase domain-containing protein;Alias=61117;Length=438;GO=F:oxidoreductase activity| P:biological_process| C:cellular_component| P:oxidation reduction;EC=;ipr=G3DSA:3.50.50.60 (GENE3D)| G3DSA:3.90.660.10 (GENE3D)| PTHR16128 (PANTHER)| PTHR16128:SF5 (PANTHER)| PF13450 (PFAM)| SignalP-NN(euk) (SIGNALP)| SSF51905 (SUPERFAMILY);Note=fad nad -binding oxidore…	NSC_04943	ko:K05906	116.63	49.8	8e-14	prenylcysteine oxidase / farnesylcysteine lyase [EC:1.8.3.5 1.8.3.6]	path:map00900	PCYOX1, FCLY; prenylcysteine oxidase / farnesylcysteine lyase [EC:1.8.3.5 1.8.3.6]	Terpenoid backbone biosynthesis					0.86	0.75	0.76	0.79	0.66	0.8	0.04	1
603568	NSC_scaffold_contig587-553c	115170	115171		0.76	0.64	0.79	0.78	0.79	0.82	-0.07	1	insignificant			0.76	0.64	0.72	0.83	0.8	0.86	-0.12	0.0373	hypomethylated		+	CpG	ID=NSC_04962;Name=d-cysteine desulfhydrase;Alias=61639;Length=370;GO=F:catalytic activity| P:metabolic process| F:pyridoxal phosphate binding;EC=;ipr=IPR001926| IPR005966| G3DSA:3.40.50.1100 (GENE3D)| PTHR10314 (PANTHER)| PTHR10314:SF6 (PANTHER)| seg (SEG);Note=d-cysteine desulfhydrase;	NSC_04962	ko:K05396	276	379.2	7.9e-114	D-cysteine desulfhydrase [EC:4.4.1.15]	path:map00270	dcyD; D-cysteine desulfhydrase [EC:4.4.1.15]	Cysteine and methionine metabolism					0.74	0.72	0.67	0.84	0.8	0.67	-0.06	1
605238	NSC_scaffold_contig587-553c	146356	146357		0.42	0.45	0.51	0.35	0.55	0.67	-0.06	1	insignificant			0.33	0.44	0.21	0.61	0.6	0.56	-0.26	0.01911	hypomethylated		+	CpG	ID=NSC_04974_T;	NSC_04974													0.54	0.45	0.56	0.54	0.48	0.59	-0.02	1
605238	NSC_scaffold_contig587-553c	146356	146357		0.42	0.45	0.51	0.35	0.55	0.67	-0.06	1	insignificant			0.33	0.44	0.21	0.61	0.6	0.56	-0.26	0.01911	hypomethylated		+	CpG	ID=NSC_04975;Name=phosphatidylinositol 4-kinase;Alias=61626;Length=1083;GO=P:root hair cell tip growth| C:cytosol| C:cytoplasmic vesicle membrane| F:Rab GTPase binding| P:phosphoinositidemediated signaling| F:1phosphatidylinositol 4kinase activity| P:phosphatidylinositol biosynthetic process| | F:protein histidine kinase binding| F:phosphoinositide 3kinase activity| P:pollen tube growth| P:phosph…	NSC_04975	ko:K19801	350.87	634.6	9.3e-191	phosphatidylinositol 4-kinase B [EC:2.7.1.67]	path:map00562	PI4KB; phosphatidylinositol 4-kinase B [EC:2.7.1.67]	Inositol phosphate metabolism					0.54	0.45	0.56	0.54	0.48	0.59	-0.02	1
608493	NSC_scaffold_contig587-553c	200090	200091		0.7	0.71	0.8	0.77	0.79	0.85	-0.06	1	insignificant			0.66	0.69	0.73	0.76	0.85	0.81	-0.11	0.03012	hypomethylated		+	CpG	ID=NSC_04999_T;	NSC_04999	ko:K13863	778.73	9.3	0.12	solute carrier family 7 (cationic amino acid transporter) member 1	path:map05206	SLC7A1, ATRC1; solute carrier family 7 (cationic amino acid transporter), member 1	MicroRNAs in cancer					0.63	0.79	0.66	0.79	0.72	0.7	-0.04	1
608493	NSC_scaffold_contig587-553c	200090	200091		0.7	0.71	0.8	0.77	0.79	0.85	-0.06	1	insignificant			0.66	0.69	0.73	0.76	0.85	0.81	-0.11	0.03012	hypomethylated		+	CpG	ID=NSC_05000;Name=selenocysteine-specific elongation factor;Alias=62256;Length=580;GO=P:primary metabolic process| C:intracellular part| P:cellular metabolic process| F:GTPase activity| F:GTP binding;EC=;ipr=IPR000795| IPR004161| IPR009000| G3DSA:2.40.30.10 (GENE3D)| G3DSA:3.40.50.300 (GENE3D)| PTHR23115 (PANTHER)| PTHR23115:SF30 (PANTHER)| seg (SEG)| SSF52540 (SUPERFAMILY);Note=selenocysteine-sp…	NSC_05000	ko:K02358	307.43	130	3.7e-38	elongation factor Tu	path:map04626	tuf, TUFM; elongation factor Tu	Plant-pathogen interaction					0.63	0.79	0.66	0.79	0.72	0.7	-0.04	1
610632	NSC_scaffold_contig587-553c	238559	238560		0.7	0.6	0.68	0.72	0.66	0.75	-0.05	1	insignificant			0.62	0.63	0.62	0.68	0.8	0.7	-0.1	0.04371	hypomethylated		+	CpG	ID=NSC_05017;Name=cobalamin synthesis protein p47k;Alias=62136;Length=332;GO=;EC=;ipr=IPR003495| IPR011629| G3DSA:3.40.50.300 (GENE3D)| PTHR13748 (PANTHER)| PTHR13748:SF11 (PANTHER)| SSF52540 (SUPERFAMILY);Note=cobalamin synthesis protein p47k;	NSC_05017	ko:K20527	289.8	17.5	0.00058	type IV secretion system protein TrbB	path:map02024	trbB; type IV secretion system protein TrbB [EC:7.4.2.8]	Quorum sensing					0.7	0.75	0.51	0.82	0.74	0.68	-0.09	1
612002	NSC_scaffold_contig587-553c	261936	261937		0.84	0.8	0.71	0.77	0.89	0.72	-0.01	1	insignificant			0.7	0.68	0.81	0.84	0.89	0.89	-0.15	0.03261	hypomethylated		+	CpG	ID=NSC_05028_T;	NSC_05028	ko:K10754	258.5	194.8	1e-57	replication factor C subunit 1	path:map03030	RFC1; replication factor C subunit 1	DNA replication					0.72	0.74	0.76	0.8	0.67	0.72	0.01	1
612002	NSC_scaffold_contig587-553c	261936	261937		0.84	0.8	0.71	0.77	0.89	0.72	-0.01	1	insignificant			0.7	0.68	0.81	0.84	0.89	0.89	-0.15	0.03261	hypomethylated		+	CpG	ID=NSC_05029;Name=photosystem i subunit chloroplast precursor;Alias=62168;Length=233;GO=C:photosystem I reaction center| F:protein binding| C:chloroplast thylakoid| P:photosynthesis;EC=;ipr=IPR003666| coil (COIL)| seg (SEG);Note=photosystem i subunit chloroplast precursor;	NSC_05029	ko:K02694	152.67	262.1	1.2e-78	photosystem I subunit III	path:map00195	psaF; photosystem I subunit III	Photosynthesis					0.72	0.74	0.76	0.8	0.67	0.72	0.01	1
613055	NSC_scaffold_contig587-553c	278776	278777		0.76	0.65	0.73	0.72	0.64	0.73	0.02	1	insignificant			0.62	0.69	0.63	0.79	0.84	0.83	-0.18	0.002163	hypomethylated		+	CpG	ID=NSC_05037;Name=probable anion transporter chloroplastic-like;Alias=62190;Length=614;GO=C:integral to membrane| F:inorganic phosphate transmembrane transporter activity| C:plastid| P:transmembrane transport;EC=;ipr=IPR011701| IPR016196| IPR020846| G3DSA:1.20.1250.20 (GENE3D)| PTHR11662 (PANTHER)| PTHR11662:SF23 (PANTHER)| seg (SEG)| tmhmm (TMHMM);Note=probable anion transporter chloroplastic-li…	NSC_05037	ko:K12301	584.1	318.5	2.1e-95	MFS transporter ACS family solute carrier family 17 (sodium-dependent inorganic phosphate cotransporter) member 5	path:map04142	SLC17A5; MFS transporter, ACS family, solute carrier family 17 (sodium-dependent inorganic phosphate cotransporter), member 5	Lysosome					0.87	0.73	0.67	0.89	0.74	0.71	-0.02	1
613057	NSC_scaffold_contig587-553c	278785	278786		0.76	0.66	0.68	0.77	0.73	0.64	-0.01	1	insignificant			0.61	0.68	0.74	0.82	0.77	0.82	-0.13	0.03485	hypomethylated		+	CpG	ID=NSC_05037;Name=probable anion transporter chloroplastic-like;Alias=62190;Length=614;GO=C:integral to membrane| F:inorganic phosphate transmembrane transporter activity| C:plastid| P:transmembrane transport;EC=;ipr=IPR011701| IPR016196| IPR020846| G3DSA:1.20.1250.20 (GENE3D)| PTHR11662 (PANTHER)| PTHR11662:SF23 (PANTHER)| seg (SEG)| tmhmm (TMHMM);Note=probable anion transporter chloroplastic-li…	NSC_05037	ko:K12301	584.1	318.5	2.1e-95	MFS transporter ACS family solute carrier family 17 (sodium-dependent inorganic phosphate cotransporter) member 5	path:map04142	SLC17A5; MFS transporter, ACS family, solute carrier family 17 (sodium-dependent inorganic phosphate cotransporter), member 5	Lysosome					0.8	0.74	0.69	0.82	0.76	0.74	-0.03	1
614374	NSC_scaffold_contig587-553c	300335	300336		0.92	0.83	0.88	0.92	0.92	0.86	-0.02	1	insignificant			0.83	0.77	0.78	0.88	0.91	0.94	-0.12	0.01022	hypomethylated		+	CpG	ID=NSC_05045;Name=glycosyltransferase-like 1b;Alias=62510;Length=542;GO=F:molecular_function| F:transferase activity| C:integral to membrane| C:membrane| P:biological_process| C:Golgi apparatus| C:cellular_component| F:transferase activity| transferring glycosyl groups;EC=;ipr=PTHR12270 (PANTHER)| PTHR12270:SF7 (PANTHER)| PF13896 (PFAM)| seg (SEG)| SignalP-NN(euk) (SIGNALP);Note=glycosyltransfera…	NSC_05045	ko:K09668	204.7	232.4	4.7e-69	glycosyltransferase-like protein LARGE [EC:2.4.2.- 2.4.1.-]	path:map00515	LARGE; glycosyltransferase-like protein LARGE [EC:2.4.2.- 2.4.1.-]	Mannose type O-glycan biosynthesis					0.86	0.84	0.88	0.88	0.96	0.91	-0.05	1
614374	NSC_scaffold_contig587-553c	300335	300336		0.92	0.83	0.88	0.92	0.92	0.86	-0.02	1	insignificant			0.83	0.77	0.78	0.88	0.91	0.94	-0.12	0.01022	hypomethylated		+	CpG	ID=NSC_05046;Name=heat shock protein n-terminal;Alias=62662;Length=528;GO=F:heat shock protein binding| P:protein folding| F:unfolded protein binding;EC=;ipr=IPR001623| IPR003095| IPR007052| IPR008978| IPR017447| IPR018253| coil (COIL)| G3DSA:2.60.40.790 (GENE3D)| PTHR24078 (PANTHER);Note=heat shock protein n-terminal;	NSC_05046	ko:K09503	537.83	62.6	1.1e-17	DnaJ homolog subfamily A member 2	path:map04141	DNAJA2; DnaJ homolog subfamily A member 2	Protein processing in endoplasmic reticulum					0.86	0.84	0.88	0.88	0.96	0.91	-0.05	1
614431	NSC_scaffold_contig587-553c	301627	301628		0.88	0.74	0.85	0.86	0.78	0.88	-0.02	1	insignificant			0.71	0.77	0.72	0.85	0.85	0.85	-0.12	0.003226	hypomethylated		+	CpG	ID=NSC_05046;Name=heat shock protein n-terminal;Alias=62662;Length=528;GO=F:heat shock protein binding| P:protein folding| F:unfolded protein binding;EC=;ipr=IPR001623| IPR003095| IPR007052| IPR008978| IPR017447| IPR018253| coil (COIL)| G3DSA:2.60.40.790 (GENE3D)| PTHR24078 (PANTHER);Note=heat shock protein n-terminal;	NSC_05046	ko:K09503	537.83	62.6	1.1e-17	DnaJ homolog subfamily A member 2	path:map04141	DNAJA2; DnaJ homolog subfamily A member 2	Protein processing in endoplasmic reticulum					0.78	0.75	0.9	0.83	0.76	0.88	-0.01	1
614590	NSC_scaffold_contig587-553c	304686	304687		0.8	0.59	0.87	0.78	0.75	0.68	0.02	1	insignificant			0.72	0.78	0.64	0.8	0.86	0.83	-0.12	0.04795	hypomethylated		+	CpG	ID=NSC_05047;Name=e3 ubiquitin-protein ligase shprh;Alias=62324;Length=1554;GO=F:DNA binding| F:ATP binding| F:helicase activity| F:protein binding| F:zinc ion binding;EC=;ipr=IPR000330| IPR001650| IPR001841| IPR001965| IPR011011| IPR011989| IPR013083| IPR014001| IPR019787| coil (COIL)| G3DSA:3.40.50.300 (GENE3D)| PTHR10799 (PANTHER)| PTHR10799:SF59 (PANTHER)| PF13923 (PFAM)| seg (SEG)| SSF52540 …	NSC_05047	ko:K15173	556.53	298.3	4.6e-89	transcription termination factor 2 [EC:3.6.4.-]	path:map04918	TTF2; transcription termination factor 2 [EC:3.6.4.-]	Thyroid hormone synthesis					0.89	0.61	0.75	0.71	0.67	0.75	0.04	1
614838	NSC_scaffold_contig587-553c	310127	310128		0.36	0.52	0.42	0.38	0.47	0.36	0.03	1	insignificant			0.34	0.36	0.38	0.47	0.48	0.47	-0.12	0.0006847	hypomethylated		+	CpG	ID=NSC_05047;Name=e3 ubiquitin-protein ligase shprh;Alias=62324;Length=1554;GO=F:DNA binding| F:ATP binding| F:helicase activity| F:protein binding| F:zinc ion binding;EC=;ipr=IPR000330| IPR001650| IPR001841| IPR001965| IPR011011| IPR011989| IPR013083| IPR014001| IPR019787| coil (COIL)| G3DSA:3.40.50.300 (GENE3D)| PTHR10799 (PANTHER)| PTHR10799:SF59 (PANTHER)| PF13923 (PFAM)| seg (SEG)| SSF52540 …	NSC_05047	ko:K15173	556.53	298.3	4.6e-89	transcription termination factor 2 [EC:3.6.4.-]	path:map04918	TTF2; transcription termination factor 2 [EC:3.6.4.-]	Thyroid hormone synthesis					0.42	0.41	0.35	0.42	0.42	0.39	-0.02	1
614838	NSC_scaffold_contig587-553c	310127	310128		0.36	0.52	0.42	0.38	0.47	0.36	0.03	1	insignificant			0.34	0.36	0.38	0.47	0.48	0.47	-0.12	0.0006847	hypomethylated		+	CpG	ID=NSC_05048;Name=heat shock protein;Alias=62438;Length=900;GO=C:chloroplast envelope| P:response to high light intensity| F:ATPase activity| F:ATP binding| P:response to hydrogen peroxide| C:chloroplast stroma| P:protein unfolding| P:response to heat| F:transcription factor binding;EC=EC:3.6.1.3;ipr=IPR001270| IPR002078| IPR003593| IPR003959| IPR004176| IPR013093| IPR018368| IPR019489| IPR023150…	NSC_05048	ko:K03695	1031.37	1156.6	0	ATP-dependent Clp protease ATP-binding subunit ClpB	path:map04213	clpB; ATP-dependent Clp protease ATP-binding subunit ClpB	Longevity regulating pathway - multiple species					0.42	0.41	0.35	0.42	0.42	0.39	-0.02	1
615721	NSC_scaffold_contig587-553c	327315	327316		0.73	0.79	0.8	0.74	0.81	0.8	-0.01	1	insignificant			0.75	0.65	0.67	0.8	0.82	0.76	-0.1	0.04758	hypomethylated		+	CpG	ID=NSC_05055;Name=hypothetical protein CHLNCDRAFT_140814 [Chlorella variabilis];Alias=62338;Length=866;GO=;EC=;ipr=coil (COIL)| seg (SEG);Note=hypothetical protein CHLNCDRAFT_140814 [Chlorella variabilis];	NSC_05055	ko:K18445	131.33	13	0.037	diadenosine hexaphosphate hydrolase (ATP-forming) [EC:3.6.1.61]	path:map00230	ndx1; diadenosine hexaphosphate hydrolase (ATP-forming) [EC:3.6.1.61]	Purine metabolism					0.76	0.77	0.77	0.77	0.72	0.54	0.09	1
615775	NSC_scaffold_contig587-553c	328243	328244		0.89	0.63	0.83	0.81	0.79	0.86	-0.04	1	insignificant			0.76	0.74	0.75	0.8	0.92	0.86	-0.11	0.03913	hypomethylated		+	CpG	ID=NSC_05055;Name=hypothetical protein CHLNCDRAFT_140814 [Chlorella variabilis];Alias=62338;Length=866;GO=;EC=;ipr=coil (COIL)| seg (SEG);Note=hypothetical protein CHLNCDRAFT_140814 [Chlorella variabilis];	NSC_05055	ko:K18445	131.33	13	0.037	diadenosine hexaphosphate hydrolase (ATP-forming) [EC:3.6.1.61]	path:map00230	ndx1; diadenosine hexaphosphate hydrolase (ATP-forming) [EC:3.6.1.61]	Purine metabolism					0.85	0.81	0.74	0.9	0.8	0.8	-0.03	1
616152	NSC_scaffold_contig587-553c	334968	334969		0.8	0.82	0.83	0.85	0.76	0.88	-0.01	1	insignificant			0.68	0.69	0.7	0.83	0.77	0.87	-0.13	0.01371	hypomethylated		+	CpG	ID=NSC_05060;Name=armadillo beta-catenin-like repeat-containing protein;Alias=62522;Length=1066;GO=C:cytoplasm| C:nuclear pore| P:protein import into nucleus| docking| F:protein transporter activity| F:binding;EC=;ipr=IPR016024| PTHR12596 (PANTHER)| PTHR12596:SF2 (PANTHER)| seg (SEG);Note=armadillo beta-catenin-like repeat-containing protein;	NSC_05060	ko:K14290	119.97	18.2	0.00017	exportin-1	path:map03008	XPO1, CRM1; exportin-1	Ribosome biogenesis in eukaryotes					0.77	0.85	0.8	0.8	0.75	0.85	0.01	1
616384	NSC_scaffold_contig587-553c	339755	339756		0.8	0.58	0.7	0.76	0.71	0.74	-0.04	1	insignificant			0.56	0.59	0.64	0.74	0.75	0.73	-0.14	0.002659	hypomethylated		+	CpG	ID=NSC_05061;Name=protein grip;Alias=62680;Length=800;GO=P:protein targeting to Golgi| F:protein binding;EC=;ipr=IPR000237| coil (COIL)| seg (SEG);Note=protein grip;	NSC_05061	ko:K20282	126.9	58.8	8.4e-17	GRIP and coiled-coil domain-containing protein 2	path:map05132	GCC2; GRIP and coiled-coil domain-containing protein 2	Salmonella infection					0.6	0.7	0.7	0.67	0.66	0.72	-0.02	1
547365	NSC_scaffold_contig568-546-580	85230	85231		0.48	0.23	0.44	0.38	0.58	0.3	-0.03	1	insignificant			0.3	0.31	0.38	0.58	0.54	0.42	-0.18	0.02316	hypomethylated		+	CpG	ID=NSC_05123;Name=hypothetical protein COCSUDRAFT_48997 [Coccomyxa subellipsoidea C-169];Alias=28510;Length=484;GO=;EC=;ipr=seg (SEG)| SignalP-NN(euk) (SIGNALP)| tmhmm (TMHMM);Note=hypothetical protein COCSUDRAFT_48997 [Coccomyxa subellipsoidea C-169];	NSC_05123													0.62	0.31	0.36	0.59	0.54	0.43	-0.09	1
548625	NSC_scaffold_contig568-546-580	107208	107209		0.72	0.59	0.53	0.6	0.6	0.65	0	1	insignificant			0.54	0.56	0.63	0.74	0.71	0.63	-0.12	0.04993	hypomethylated		+	CpG	ID=NSC_05135_P;	NSC_05135													0.57	0.63	0.47	0.6	0.6	0.7	-0.08	1
550663	NSC_scaffold_contig568-546-580	151711	151712		0.73	0.72	0.67	0.66	0.64	0.66	0.05	1	insignificant			0.45	0.52	0.57	0.6	0.68	0.72	-0.15	0.03341	hypomethylated		+	CpG	ID=NSC_05157;Name=protein;Alias=28387;Length=525;GO=F:poly(U) RNA binding| P:planttype hypersensitive response| P:glycine decarboxylation via glycine cleavage system| P:response to cold| P:methylation| F:protein binding| F:glycine hydroxymethyltransferase activity| F:nucleotide binding| C:chloroplast thylakoid| C:chloroplast stroma| P:Lserine metabolic process| C:mitochondrial matrix| P:photoresp…	NSC_05157	ko:K00600	55.47	738.1	1e-222	glycine hydroxymethyltransferase [EC:2.1.2.1]	path:map00260	glyA, SHMT; glycine hydroxymethyltransferase [EC:2.1.2.1]	Glycine, serine and threonine metabolism					0.62	0.59	0.48	0.64	0.66	0.58	-0.06	1
550685	NSC_scaffold_contig568-546-580	152035	152036		0.67	0.8	0.61	0.72	0.61	0.75	0	1	insignificant			0.69	0.72	0.71	0.75	0.88	0.83	-0.12	0.04068	hypomethylated		+	CpG	ID=NSC_05157;Name=protein;Alias=28387;Length=525;GO=F:poly(U) RNA binding| P:planttype hypersensitive response| P:glycine decarboxylation via glycine cleavage system| P:response to cold| P:methylation| F:protein binding| F:glycine hydroxymethyltransferase activity| F:nucleotide binding| C:chloroplast thylakoid| C:chloroplast stroma| P:Lserine metabolic process| C:mitochondrial matrix| P:photoresp…	NSC_05157	ko:K00600	55.47	738.1	1e-222	glycine hydroxymethyltransferase [EC:2.1.2.1]	path:map00260	glyA, SHMT; glycine hydroxymethyltransferase [EC:2.1.2.1]	Glycine, serine and threonine metabolism					0.7	0.74	0.73	0.71	0.8	0.74	-0.03	1
553631	NSC_scaffold_contig568-546-580	222143	222144		0.74	0.69	0.64	0.72	0.72	0.86	-0.08	1	insignificant			0.76	0.71	0.71	0.88	0.86	0.77	-0.11	0.03999	hypomethylated		+	CpG	ID=NSC_05190;Name=mitochondrial sodium hydrogen exchanger nha2;Alias=28996;Length=663;GO=P:cation transport| F:solute:hydrogen antiporter activity| C:integral to membrane| P:transmembrane transport;EC=;ipr=IPR006153| seg (SEG)| tmhmm (TMHMM);Note=mitochondrial sodium hydrogen exchanger nha2;	NSC_05190													0.7	0.7	0.87	0.7	0.81	0.72	0.02	1
561788	NSC_scaffold_contig568-546-580	381316	381317		0.15	0.16	0.22	0.31	0.21	0.25	-0.08	1	insignificant			0.2	0.24	0.15	0.31	0.31	0.33	-0.12	0.01351	hypomethylated		+	CpG	ID=NSC_05255;Name=polyketide synthase;Alias=29589;Length=2336;GO=P:biosynthetic process| F:transferase activity| F:oxidoreductase activity| F:acyl carrier activity| F:zinc ion binding| P:oxidation reduction| F:nucleotide binding;EC=;ipr=IPR000794| IPR001227| IPR002198| IPR009081| IPR011032| IPR013149| IPR013154| IPR014030| IPR014031| IPR014043| IPR016035| IPR016036| IPR016038| IPR016039| IPR01604…	NSC_05255	ko:K16420	16002.2	590.9	8.8e-178	rapamycin polyketide synthase A/B/C	path:map01052	rapA_B_C; rapamycin polyketide synthase A/B/C	Type I polyketide structures					0.26	0.28	0.23	0.2	0.26	0.28	0.01	1
121881	NSC_scaffold_contig584	138778	138779		0.72	0.59	0.76	0.71	0.76	0.71	-0.04	1	insignificant			0.61	0.6	0.71	0.78	0.73	0.77	-0.12	0.03734	hypomethylated		+	CpG	ID=NSC_05316;Name=hypothetical protein CHLNCDRAFT_132885 [Chlorella variabilis];Alias=37829;Length=829;GO=;EC=;ipr=IPR019448| coil (COIL)| seg (SEG);Note=hypothetical protein CHLNCDRAFT_132885 [Chlorella variabilis];	NSC_05316	ko:K20282	126.9	30.8	2.3e-08	GRIP and coiled-coil domain-containing protein 2	path:map05132	GCC2; GRIP and coiled-coil domain-containing protein 2	Salmonella infection					0.76	0.62	0.59	0.72	0.67	0.79	-0.08	1
122467	NSC_scaffold_contig584	150504	150505		0.88	0.82	0.78	0.65	0.83	0.81	0.06	1	insignificant			0.74	0.81	0.65	0.88	0.96	0.95	-0.2	0.02116	hypomethylated		+	CpG	ID=NSC_05321;Name=adenylyl cyclase;Alias=38026;Length=822;GO=P:cyclic nucleotide biosynthetic process| F:phosphorusoxygen lyase activity| ;EC=;ipr=IPR001054| PTHR11920 (PANTHER)| PTHR11920:SF33 (PANTHER)| seg (SEG)| tmhmm (TMHMM);Note=adenylyl cyclase;	NSC_05321	ko:K01768	159.03	109.2	7.1e-32	adenylate cyclase [EC:4.6.1.1]	path:map00230	E4.6.1.1; adenylate cyclase [EC:4.6.1.1]	Purine metabolism					0.86	0.79	0.84	0.78	0.89	0.83	0	1
123456	NSC_scaffold_contig584	172032	172033		0.76	0.71	0.7	0.81	0.85	0.8	-0.1	1	insignificant			0.66	0.65	0.59	0.7	0.81	0.75	-0.12	0.02924	hypomethylated		+	CpG	ID=NSC_05329;Name=lactoylglutathione lyase;Alias=37901;Length=194;GO=F:lyase activity| P:carbohydrate metabolic process| F:lactoylglutathione lyase activity| C:cellular_component;EC=;ipr=IPR004360| G3DSA:3.10.180.10 (GENE3D)| PTHR10374 (PANTHER)| PTHR10374:SF0 (PANTHER)| seg (SEG)| SSF54593 (SUPERFAMILY);Note=lactoylglutathione lyase;	NSC_05329	ko:K01759	68.9	28.8	6.4e-07	lactoylglutathione lyase [EC:4.4.1.5]	path:map00620	GLO1, gloA; lactoylglutathione lyase [EC:4.4.1.5]	Pyruvate metabolism					0.76	0.78	0.74	0.81	0.66	0.82	0	1
123456	NSC_scaffold_contig584	172032	172033		0.76	0.71	0.7	0.81	0.85	0.8	-0.1	1	insignificant			0.66	0.65	0.59	0.7	0.81	0.75	-0.12	0.02924	hypomethylated		+	CpG	ID=NSC_05330_T;	NSC_05330													0.76	0.78	0.74	0.81	0.66	0.82	0	1
123851	NSC_scaffold_contig584	177617	177618		0.83	0.58	0.77	0.72	0.8	0.84	-0.06	1	insignificant			0.73	0.72	0.65	0.85	0.83	0.78	-0.12	0.02113	hypomethylated		+	CpG	ID=NSC_05332;Name=hypothetical protein CHLNCDRAFT_144739 [Chlorella variabilis];Alias=37872;Length=463;GO=F:transferase activity| transferring phosphoruscontaining groups;EC=;ipr=IPR011009;Note=hypothetical protein CHLNCDRAFT_144739 [Chlorella variabilis];	NSC_05332	ko:K14156	304.17	10.7	0.079	choline/ethanolamine kinase [EC:2.7.1.32 2.7.1.82]	path:map00564	CHK; choline/ethanolamine kinase [EC:2.7.1.32 2.7.1.82]	Glycerophospholipid metabolism					0.81	0.72	0.78	0.83	0.76	0.74	-0.01	1
129113	NSC_scaffold_contig584	271651	271652		0.54	0.67	0.62	0.68	0.62	0.74	-0.07	1	insignificant			0.52	0.56	0.51	0.7	0.65	0.59	-0.12	0.03012	hypomethylated		+	CpG	ID=NSC_05384;Name=p-type h+-atpase;Alias=38258;Length=1122;GO=F:ATPase activity| coupled to transmembrane movement of ions| phosphorylative mechanism| P:cation transport| F:ATP binding| P:ATP catabolic process| P:ATP biosynthetic process| C:integral to membrane| F:metal ion binding;EC=;ipr=IPR000695| IPR001757| IPR004014| IPR005834| IPR006534| IPR008250| IPR018303| IPR023214| IPR023298| IPR023299…	NSC_05384	ko:K01535	591.37	939.8	4.7e-283	H+-transporting ATPase [EC:7.1.2.1]	path:map00190	PMA1, PMA2; H+-transporting ATPase [EC:7.1.2.1]	Oxidative phosphorylation					0.68	0.62	0.58	0.66	0.67	0.53	0.01	1
129162	NSC_scaffold_contig584	272486	272487		0.33	0.31	0.3	0.37	0.43	0.38	-0.08	1	insignificant			0.16	0.25	0.29	0.57	0.52	0.34	-0.24	0.03518	hypomethylated		+	CpG	ID=NSC_05384;Name=p-type h+-atpase;Alias=38258;Length=1122;GO=F:ATPase activity| coupled to transmembrane movement of ions| phosphorylative mechanism| P:cation transport| F:ATP binding| P:ATP catabolic process| P:ATP biosynthetic process| C:integral to membrane| F:metal ion binding;EC=;ipr=IPR000695| IPR001757| IPR004014| IPR005834| IPR006534| IPR008250| IPR018303| IPR023214| IPR023298| IPR023299…	NSC_05384	ko:K01535	591.37	939.8	4.7e-283	H+-transporting ATPase [EC:7.1.2.1]	path:map00190	PMA1, PMA2; H+-transporting ATPase [EC:7.1.2.1]	Oxidative phosphorylation					0.6	0.4	0.42	0.42	0.29	0.61	0.03	1
129739	NSC_scaffold_contig584	282459	282460		0.7	0.76	0.71	0.77	0.71	0.58	0.04	1	insignificant			0.6	0.48	0.58	0.72	0.76	0.7	-0.18	0.01296	hypomethylated		+	CpG	ID=NSC_05389_T;	NSC_05389	ko:K10389	412.73	790.9	1.3e-238	tubulin gamma	path:map05165	TUBG; tubulin gamma	Human papillomavirus infection					0.7	0.67	0.67	0.71	0.57	0.6	0.05	1
129739	NSC_scaffold_contig584	282459	282460		0.7	0.76	0.71	0.77	0.71	0.58	0.04	1	insignificant			0.6	0.48	0.58	0.72	0.76	0.7	-0.18	0.01296	hypomethylated		+	CpG	ID=NSC_05390_P;	NSC_05390													0.7	0.67	0.67	0.71	0.57	0.6	0.05	1
146208	NSC_scaffold_contig586	3795	3796		0.79	0.85	0.76	0.78	0.93	0.74	-0.01	1	insignificant			0.78	0.73	0.85	0.89	0.91	0.93	-0.12	0.02717	hypomethylated		+	CpG	ID=NSC_05416_P;	NSC_05416													0.85	0.71	0.57	0.72	0.76	0.8	-0.05	1
147170	NSC_scaffold_contig586	19310	19311		0.44	0.47	0.43	0.51	0.3	0.34	0.06	1	insignificant			0.34	0.39	0.3	0.45	0.42	0.46	-0.1	0.0245	hypomethylated		+	CpG	ID=NSC_05425;Name=diacylglycerol acyltransferase;Alias=17185;Length=706;GO=F:Oacyltransferase activity| F:hydrolase activity| C:membrane| F:protein binding| F:phospholipid binding;EC=;ipr=IPR001849| IPR004299| IPR011993| IPR014371| coil (COIL)| PTHR10408:SF0 (PANTHER)| seg (SEG)| tmhmm (TMHMM)| SSF50729 (SUPERFAMILY);Note=diacylglycerol acyltransferase;	NSC_05425	ko:K11155	281.67	514.8	8.7e-155	diacylglycerol O-acyltransferase 1 [EC:2.3.1.20 2.3.1.75 2.3.1.76]	path:map00561	DGAT1; diacylglycerol O-acyltransferase 1 [EC:2.3.1.20 2.3.1.75 2.3.1.76]	Glycerolipid metabolism					0.3	0.46	0.47	0.4	0.29	0.35	0.06	1
147170	NSC_scaffold_contig586	19310	19311		0.44	0.47	0.43	0.51	0.3	0.34	0.06	1	insignificant			0.34	0.39	0.3	0.45	0.42	0.46	-0.1	0.0245	hypomethylated		+	CpG	ID=NSC_05426_T;	NSC_05426	ko:K02831	419.3	134.5	2.1e-39	ser/thr/tyr protein kinase RAD53 [EC:2.7.11.-]	path:map04111	RAD53; ser/thr/tyr protein kinase RAD53 [EC:2.7.11.-]	Cell cycle - yeast					0.3	0.46	0.47	0.4	0.29	0.35	0.06	1
147609	NSC_scaffold_contig586	28460	28461		0.8	0.77	0.89	0.87	0.91	0.9	-0.08	1	insignificant			0.75	0.77	0.85	0.94	0.95	0.88	-0.14	0.0205	hypomethylated		+	CpG	ID=NSC_05429;Name=omega-3 fatty acid desaturase;Alias=17102;Length=422;GO=P:oxidation reduction| P:lipid metabolic process| F:oxidoreductase activity| acting on paired donors| with oxidation of a pair of donors resulting in the reduction of molecular oxygen to two molecules of water;EC=EC:1.14.19.0;ipr=IPR005804| IPR021863| PTHR19353 (PANTHER)| PTHR19353:SF7 (PANTHER)| seg (SEG)| tmhmm (TMHMM);No…	NSC_05429	ko:K10256	470.3	328.7	1.5e-98	omega-6 fatty acid desaturase / acyl-lipid omega-6 desaturase (Delta-12 desaturase) [EC:1.14.19.6 1.14.19.22]	path:map01040	FAD2; omega-6 fatty acid desaturase / acyl-lipid omega-6 desaturase (Delta-12 desaturase) [EC:1.14.19.6 1.14.19.22]	Biosynthesis of unsaturated fatty acids					0.92	0.76	0.76	0.83	0.87	0.91	-0.06	1
149189	NSC_scaffold_contig586	58263	58264		0.88	0.78	0.88	0.82	0.9	0.87	-0.02	1	insignificant			0.71	0.74	0.79	0.87	0.9	0.89	-0.14	0.004031	hypomethylated		+	CpG	ID=NSC_05440;Name=protein;Alias=17022;Length=228;GO=C:cell part;EC=;ipr=PS51257 (PROFILE)| seg (SEG)| SignalP-NN(euk) (SIGNALP)| tmhmm (TMHMM);Note=protein;	NSC_05440													0.83	0.82	0.71	0.9	0.84	0.89	-0.08	1
150832	NSC_scaffold_contig586	89951	89952		0.15	0.08	0.07	0.09	0.17	0.03	0.01	1	insignificant			0.06	0.05	0.07	0.12	0.17	0.21	-0.1	0.02139	hypomethylated		+	CpG	ID=NSC_05454;Name=u4 tri-snrnp-associated protein 2;Alias=17495;Length=538;GO=P:ubiquitindependent protein catabolic process| F:ubiquitin thiolesterase activity| C:cytosol| F:zinc ion binding;EC=EC:3.1.2.15;ipr=IPR001394| IPR001607| IPR013083| PTHR24006 (PANTHER)| PTHR24006:SF31 (PANTHER)| seg (SEG)| SSF54001 (SUPERFAMILY);Note=u4 tri-snrnp-associated protein 2;	NSC_05454	ko:K12847	180.3	635.6	1.7e-191	U4/U6.U5 tri-snRNP-associated protein 2	path:map03040	USP39, SAD1; U4/U6.U5 tri-snRNP-associated protein 2	Spliceosome					0.21	0.07	0.19	0.08	0.05	0.17	0.06	1
150832	NSC_scaffold_contig586	89951	89952		0.15	0.08	0.07	0.09	0.17	0.03	0.01	1	insignificant			0.06	0.05	0.07	0.12	0.17	0.21	-0.1	0.02139	hypomethylated		+	CpG	ID=NSC_05455_T;	NSC_05455													0.21	0.07	0.19	0.08	0.05	0.17	0.06	1
151788	NSC_scaffold_contig586	107671	107672		0.79	0.59	0.66	0.81	0.61	0.57	0.02	1	insignificant			0.67	0.66	0.71	0.81	0.88	0.79	-0.15	0.009728	hypomethylated		+	CpG	ID=NSC_05464;Name=acyl- oxidase;Alias=17610;Length=703;GO=F:FAD binding| C:peroxisome| P:longchain fatty acid metabolic process| P:fatty acid betaoxidation| F:acylCoA dehydrogenase activity| F:acylCoA oxidase activity;EC=EC:1.3.99.3| EC:1.3.3.6;ipr=IPR002655| IPR006090| IPR006091| IPR009075| IPR009100| IPR012258| PTHR10909 (PANTHER)| PTHR10909:SF94 (PANTHER)| seg (SEG);Note=acyl- oxidase;	NSC_05464	ko:K00232	166.4	641.5	5.3e-193	acyl-CoA oxidase [EC:1.3.3.6]	path:map00071	E1.3.3.6, ACOX1, ACOX3; acyl-CoA oxidase [EC:1.3.3.6]	Fatty acid degradation					0.63	0.61	0.68	0.78	0.71	0.7	-0.09	1
153982	NSC_scaffold_contig586	144881	144882		0.8	0.72	0.79	0.81	0.74	0.7	0.02	1	insignificant			0.71	0.71	0.75	0.82	0.87	0.81	-0.11	0.009639	hypomethylated		+	CpG	ID=NSC_05482;Name=protein;Alias=17670;Length=429;GO=P:response to stress;EC=;ipr=IPR006016| IPR014729| seg (SEG)| SSF52402 (SUPERFAMILY);Note=protein;	NSC_05482													0.8	0.69	0.74	0.88	0.81	0.81	-0.09	1
153986	NSC_scaffold_contig586	144890	144891		0.79	0.75	0.8	0.8	0.72	0.75	0.02	1	insignificant			0.75	0.72	0.71	0.9	0.85	0.83	-0.13	0.005495	hypomethylated		+	CpG	ID=NSC_05482;Name=protein;Alias=17670;Length=429;GO=P:response to stress;EC=;ipr=IPR006016| IPR014729| seg (SEG)| SSF52402 (SUPERFAMILY);Note=protein;	NSC_05482													0.76	0.69	0.78	0.85	0.83	0.85	-0.1	0.01878
157920	NSC_scaffold_contig586	216405	216406		0.81	0.6	0.86	0.76	0.79	0.93	-0.07	1	insignificant			0.73	0.67	0.78	0.86	0.87	0.86	-0.13	0.01155	hypomethylated		+	CpG	ID=NSC_05515;Name=chaperone protein clpb;Alias=17949;Length=1007;GO=F:ATPase activity| P:protein processing| P:chloroplast organization| F:ATP binding| C:chloroplast stroma| P:response to heat;EC=EC:3.6.1.3;ipr=IPR001270| IPR003593| IPR003959| IPR004176| IPR013093| IPR017730| IPR018368| IPR019489| IPR023150| coil (COIL)| G3DSA:1.10.8.60 (GENE3D)| G3DSA:3.40.50.300 (GENE3D)| PTHR11638 (PANTHER)| P…	NSC_05515	ko:K03695	1031.37	1303.3	0	ATP-dependent Clp protease ATP-binding subunit ClpB	path:map04213	clpB; ATP-dependent Clp protease ATP-binding subunit ClpB	Longevity regulating pathway - multiple species					0.87	0.85	0.83	0.85	0.72	0.76	0.07	1
161794	NSC_scaffold_contig586	288178	288179		0.69	0.76	0.77	0.74	0.74	0.75	0	1	insignificant			0.58	0.69	0.77	0.86	0.9	0.85	-0.19	0.02524	hypomethylated		+	CpG	ID=NSC_05550;Name=trimethylguanosine synthase;Alias=18303;Length=511;GO=C:small nuclear ribonucleoprotein complex| P:RNA methylation| C:cytosol| P:spliceosomal snRNP assembly| F:protein binding| P:ncRNA metabolic process| P:ribonucleoprotein complex import into nucleus| P:cellular lipid metabolic process| F:RNA trimethylguanosine synthase activity| C:nucleoplasm| P:RNA capping;EC=;ipr=IPR001202| …	NSC_05550	ko:K14292	75.7	257.4	5.4e-77	trimethylguanosine synthase [EC:2.1.1.-]	path:map03013	TGS1; trimethylguanosine synthase [EC:2.1.1.-]	RNA transport					0.75	0.8	0.84	0.87	0.74	0.83	-0.02	1
163146	NSC_scaffold_contig586	312373	312374		0.33	0.34	0.31	0.29	0.31	0.32	0.02	1	insignificant			0.25	0.25	0.34	0.4	0.37	0.4	-0.11	0.02337	hypomethylated		+	CpG	ID=NSC_05563;Name=hypothetical protein CHLNCDRAFT_135502 [Chlorella variabilis];Alias=18263;Length=322;GO=;EC=;ipr=seg (SEG);Note=hypothetical protein CHLNCDRAFT_135502 [Chlorella variabilis];	NSC_05563	ko:K04574	625.43	3.9	4.5	neurofilament heavy polypeptide	path:map05014	NEFH, NF-H; neurofilament heavy polypeptide	Amyotrophic lateral sclerosis (ALS)					0.34	0.27	0.3	0.29	0.33	0.4	-0.04	1
163163	NSC_scaffold_contig586	312710	312711		0.76	0.64	0.82	0.87	0.84	0.78	-0.09	1	insignificant			0.71	0.71	0.79	0.84	0.82	0.85	-0.1	0.02329	hypomethylated		+	CpG	ID=NSC_05563;Name=hypothetical protein CHLNCDRAFT_135502 [Chlorella variabilis];Alias=18263;Length=322;GO=;EC=;ipr=seg (SEG);Note=hypothetical protein CHLNCDRAFT_135502 [Chlorella variabilis];	NSC_05563	ko:K04574	625.43	3.9	4.5	neurofilament heavy polypeptide	path:map05014	NEFH, NF-H; neurofilament heavy polypeptide	Amyotrophic lateral sclerosis (ALS)					0.83	0.78	0.85	0.79	0.84	0.8	0.01	1
163146	NSC_scaffold_contig586	312373	312374		0.33	0.34	0.31	0.29	0.31	0.32	0.02	1	insignificant			0.25	0.25	0.34	0.4	0.37	0.4	-0.11	0.02337	hypomethylated		+	CpG	ID=NSC_05564;Name=mitochondrial-processing peptidase subunit alpha-like;Alias=18402;Length=515;GO=C:mitochondrial intermembrane space| C:mitochondrial respiratory chain complex III| F:metalloendopeptidase activity| C:mitochondrial matrix| C:vacuolar membrane| C:mitochondrial outer membrane| C:chloroplast| P:proteolysis| F:zinc ion binding;EC=EC:3.4.24.0;ipr=IPR007863| IPR011237| IPR011249| IPR011…	NSC_05564	ko:K00415	365.3	344.4	3.3e-103	ubiquinol-cytochrome c reductase core subunit 2	path:map00190	QCR2, UQCRC2; ubiquinol-cytochrome c reductase core subunit 2	Oxidative phosphorylation					0.34	0.27	0.3	0.29	0.33	0.4	-0.04	1
163163	NSC_scaffold_contig586	312710	312711		0.76	0.64	0.82	0.87	0.84	0.78	-0.09	1	insignificant			0.71	0.71	0.79	0.84	0.82	0.85	-0.1	0.02329	hypomethylated		+	CpG	ID=NSC_05564;Name=mitochondrial-processing peptidase subunit alpha-like;Alias=18402;Length=515;GO=C:mitochondrial intermembrane space| C:mitochondrial respiratory chain complex III| F:metalloendopeptidase activity| C:mitochondrial matrix| C:vacuolar membrane| C:mitochondrial outer membrane| C:chloroplast| P:proteolysis| F:zinc ion binding;EC=EC:3.4.24.0;ipr=IPR007863| IPR011237| IPR011249| IPR011…	NSC_05564	ko:K00415	365.3	344.4	3.3e-103	ubiquinol-cytochrome c reductase core subunit 2	path:map00190	QCR2, UQCRC2; ubiquinol-cytochrome c reductase core subunit 2	Oxidative phosphorylation					0.83	0.78	0.85	0.79	0.84	0.8	0.01	1
82849	NSC_scaffold_contig582	4011	4012		0.75	0.78	0.76	0.73	0.66	0.72	0.07	1	insignificant			0.67	0.65	0.68	0.8	0.81	0.72	-0.11	0.01601	hypomethylated		+	CpG	ID=NSC_05568;Name=glycosyltransferase family 5 protein;Alias=7575;Length=1163;GO=F:starch synthase activity| | P:glucan biosynthetic process;EC=EC:2.4.1.21;ipr=IPR001296| IPR005085| IPR011835| IPR013534| coil (COIL)| PTHR12526 (PANTHER)| PTHR12526:SF17 (PANTHER)| seg (SEG)| SSF53756 (SUPERFAMILY);Note=glycosyltransferase family 5 protein;	NSC_05568	ko:K00703	145.83	520.9	1.2e-156	starch synthase [EC:2.4.1.21]	path:map00500	glgA; starch synthase [EC:2.4.1.21]	Starch and sucrose metabolism					0.74	0.78	0.76	0.77	0.69	0.68	0.05	1
84833	NSC_scaffold_contig582	39306	39307		0.65	0.5	0.62	0.7	0.71	0.62	-0.09	1	insignificant			0.57	0.55	0.64	0.72	0.7	0.7	-0.12	0.01319	hypomethylated		+	CpG	ID=NSC_05583;Name=glycine cleavage t protein;Alias=7367;Length=422;GO=P:glycine catabolic process| F:aminomethyltransferase activity| P:methylation| F:transaminase activity| C:glycine cleavage complex| C:mitochondrion;EC=EC:2.1.2.10| EC:2.6.1.0;ipr=IPR006222| IPR006223| IPR013977| PTHR13847 (PANTHER)| seg (SEG)| SSF101790 (SUPERFAMILY)| SSF103025 (SUPERFAMILY);Note=glycine cleavage t protein;	NSC_05583	ko:K00605	276.13	447.1	2e-134	aminomethyltransferase [EC:2.1.2.10]	path:map00260	gcvT, AMT; aminomethyltransferase [EC:2.1.2.10]	Glycine, serine and threonine metabolism					0.59	0.65	0.62	0.66	0.63	0.76	-0.06	1
85342	NSC_scaffold_contig582	50893	50894		0.21	0.13	0.16	0.18	0.21	0.17	-0.02	1	insignificant			0.21	0.12	0.14	0.22	0.33	0.28	-0.12	0.04535	hypomethylated		+	CpG	ID=NSC_05588;Name=multidrug resistance-associated protein 1;Alias=7513;Length=1363;GO=C:striated muscle thick filament| P:muscle contraction| C:Golgi apparatus| C:A band| C:nucleolus| P:icosanoid metabolic process| F:structural constituent of muscle| P:epithelial cell migration| open tracheal system| F:ATPase activity| coupled to transmembrane movement of substances| P:response to methotrexate| P…	NSC_05588	ko:K05665	1550.47	1496.3	0	ATP-binding cassette subfamily C (CFTR/MRP) member 1 [EC:7.6.2.3]	path:map01523	ABCC1; ATP-binding cassette, subfamily C (CFTR/MRP), member 1 [EC:7.6.2.3]	Antifolate resistance					0.26	0.33	0.31	0.19	0.17	0.25	0.1	1
85738	NSC_scaffold_contig582	59790	59791		0.84	0.8	0.9	0.84	0.92	0.92	-0.05	1	insignificant			0.82	0.77	0.84	1	0.92	0.9	-0.13	0.02121	hypomethylated		+	CpG	ID=NSC_05589;Name=ubiquitin-protein ligase 1;Alias=7632;Length=3600;GO=P:protein ubiquitination during ubiquitindependent protein catabolic process| C:plasmodesma| F:ubiquitinprotein ligase activity| C:nucleus| C:cytosol| C:mitochondrion| F:protein binding;EC=EC:6.3.2.19;ipr=IPR000569| IPR009060| IPR010309| IPR010314| IPR015940| IPR016024| IPR025527| coil (COIL)| G3DSA:1.10.8.10 (GENE3D)| PTHR112…	NSC_05589	ko:K10592	661	1338.2	0	E3 ubiquitin-protein ligase HUWE1 [EC:2.3.2.26]	path:map04120	HUWE1, MULE, ARF-BP1; E3 ubiquitin-protein ligase HUWE1 [EC:2.3.2.26]	Ubiquitin mediated proteolysis					0.93	0.87	0.82	0.92	0.85	0.95	-0.03	1
89732	NSC_scaffold_contig582	132669	132670		0.71	0.6	0.7	0.74	0.55	0.7	0	1	insignificant			0.59	0.58	0.67	0.76	0.83	0.8	-0.18	0.005492	hypomethylated		+	CpG	ID=NSC_05623;Name=kinase-like protein;Alias=7722;Length=827;GO=F:ATP binding| P:protein amino acid phosphorylation| F:protein serine/threonine kinase activity| F:protein tyrosine kinase activity;EC=;ipr=IPR000719| IPR002290| IPR008271| IPR009091| IPR011009| IPR017441| IPR020635| G3DSA:1.10.510.10 (GENE3D)| G3DSA:3.30.200.20 (GENE3D)| PTHR23257 (PANTHER)| seg (SEG)| tmhmm (TMHMM);Note=kinase-like …	NSC_05623	ko:K04427	290.93	192.6	2.9e-57	mitogen-activated protein kinase kinase kinase 7 [EC:2.7.11.25]	path:map04010	MAP3K7, TAK1; mitogen-activated protein kinase kinase kinase 7 [EC:2.7.11.25]	MAPK signaling pathway					0.68	0.67	0.7	0.63	0.73	0.64	0.01	1
95636	NSC_scaffold_contig582	247471	247472		0.72	0.49	0.69	0.69	0.59	0.66	-0.01	1	insignificant			0.6	0.58	0.62	0.75	0.67	0.7	-0.11	0.01443	hypomethylated		+	CpG	ID=NSC_05676;Name=sugar o-methyltransferase;Alias=8408;Length=309;GO=F:methyltransferase activity| F:transferase activity| P:methylation| P:lipid biosynthetic process;EC=;ipr=G3DSA:3.40.50.150 (GENE3D)| seg (SEG)| SignalP-NN(euk) (SIGNALP)| tmhmm (TMHMM)| SSF53335 (SUPERFAMILY);Note=sugar o-methyltransferase;	NSC_05676	ko:K15995	-	66.8	5.7e-19	demethylmacrocin O-methyltransferase [EC:2.1.1.102]	path:map00522	tylE; demethylmacrocin O-methyltransferase [EC:2.1.1.102]	Biosynthesis of 12-, 14- and 16-membered macrolides					0.45	0.6	0.58	0.54	0.4	0.68	0	1
96934	NSC_scaffold_contig582	272000	272001		0.95	0.78	0.86	0.9	0.91	0.93	-0.05	1	insignificant			0.83	0.81	0.76	0.91	0.96	0.91	-0.13	0.009158	hypomethylated		+	CpG	ID=NSC_05686;Name=protein;Alias=8472;Length=225;GO=;EC=;ipr=PF13383 (PFAM)| seg (SEG)| tmhmm (TMHMM);Note=protein;	NSC_05686													0.92	0.8	0.78	0.9	0.83	0.79	-0.01	1
97249	NSC_scaffold_contig582	278612	278613		0.51	0.61	0.61	0.54	0.7	0.68	-0.06	1	insignificant			0.61	0.57	0.67	0.72	0.75	0.71	-0.11	0.02001	hypomethylated		+	CpG	ID=NSC_05688;Name=transcription elongation factor spt6;Alias=8556;Length=1613;GO=P:cellular metabolic process| F:RNA binding| P:regulation of transcription from RNA polymerase II promoter;EC=;ipr=IPR003029| IPR012340| IPR016027| IPR017072| IPR022967| IPR023097| IPR023323| coil (COIL)| PTHR10145:SF6 (PANTHER)| seg (SEG);Note=transcription elongation factor spt6;	NSC_05688	ko:K07573	67.7	25	4.1e-06	exosome complex component CSL4	path:map03018	CSL4, EXOSC1; exosome complex component CSL4	RNA degradation					0.61	0.63	0.47	0.61	0.57	0.62	-0.03	1
97634	NSC_scaffold_contig582	286230	286231		0.71	0.57	0.71	0.68	0.75	0.71	-0.05	1	insignificant			0.73	0.69	0.62	0.76	0.85	0.79	-0.12	0.04679	hypomethylated		+	CpG	ID=NSC_05692;Name=cop9 signalosome complex subunit 6a;Alias=8198;Length=332;GO=P:cellular protein metabolic process| P:multicellular organismal development| P:protein catabolic process| C:nucleus| F:protein binding;EC=;ipr=IPR000555| coil (COIL)| PTHR10540 (PANTHER)| PTHR10540:SF8 (PANTHER)| seg (SEG);Note=cop9 signalosome complex subunit 6a;	NSC_05692	ko:K03249	200.83	77	5.2e-22	translation initiation factor 3 subunit F	path:map03013	EIF3F; translation initiation factor 3 subunit F	RNA transport					0.64	0.72	0.61	0.72	0.69	0.71	-0.05	1
97634	NSC_scaffold_contig582	286230	286231		0.71	0.57	0.71	0.68	0.75	0.71	-0.05	1	insignificant			0.73	0.69	0.62	0.76	0.85	0.79	-0.12	0.04679	hypomethylated		+	CpG	ID=NSC_05693_T;	NSC_05693	ko:K18482	346.7	274.6	3.7e-82	4-amino-4-deoxychorismate lyase [EC:4.1.3.38]	path:map00790	ADCL; 4-amino-4-deoxychorismate lyase [EC:4.1.3.38]	Folate biosynthesis					0.64	0.72	0.61	0.72	0.69	0.71	-0.05	1
97895	NSC_scaffold_contig582	291917	291918		0.85	0.72	0.89	0.95	0.8	0.9	-0.06	1	insignificant			0.85	0.75	0.86	0.94	0.96	0.92	-0.12	0.03089	hypomethylated		+	CpG	ID=NSC_05696;Name=exostosin-like glycosyltransferase;Alias=8216;Length=713;GO=C:membrane;EC=;ipr=IPR004263| IPR013032| PTHR11062 (PANTHER)| PTHR11062:SF12 (PANTHER)| seg (SEG)| SignalP-NN(euk) (SIGNALP)| tmhmm (TMHMM);Note=exostosin-like glycosyltransferase;	NSC_05696	ko:K02367	639.9	57.9	1.8e-16	glucuronyl/N-acetylglucosaminyl transferase EXT2 [EC:2.4.1.224 2.4.1.225]	path:map00534	EXT2; glucuronyl/N-acetylglucosaminyl transferase EXT2 [EC:2.4.1.224 2.4.1.225]	Glycosaminoglycan biosynthesis - heparan sulfate / heparin					0.97	0.73	0.92	0.98	0.86	0.78	0	1
100265	NSC_scaffold_contig583	33237	33238		0.67	0.7	0.74	0.69	0.74	0.79	-0.04	1	insignificant			0.65	0.68	0.7	0.78	0.83	0.73	-0.1	0.03389	hypomethylated		+	CpG	ID=NSC_05713_P;	NSC_05713	ko:K08658	57.97	15.1	0.0053	prenyl protein peptidase [EC:3.4.22.-]	path:map00900	RCE1, FACE2; prenyl protein peptidase [EC:3.4.22.-]	Terpenoid backbone biosynthesis					0.7	0.71	0.71	0.84	0.8	0.66	-0.06	1
101347	NSC_scaffold_contig583	53413	53414		0.77	0.74	0.83	0.8	0.76	0.88	-0.04	1	insignificant			0.74	0.8	0.78	0.9	0.9	0.87	-0.12	0.005948	hypomethylated		+	CpG	ID=NSC_05723;Name=gtp-binding protein obg;Alias=5969;Length=627;GO=F:GTP binding| F:magnesium ion binding| F:GTPase activity;EC=;ipr=IPR006073| IPR006169| IPR013714| IPR014100| coil (COIL)| G3DSA:3.40.50.300 (GENE3D)| PTHR11702 (PANTHER)| seg (SEG)| SignalP-NN(euk) (SIGNALP)| tmhmm (TMHMM)| SSF52540 (SUPERFAMILY);Note=gtp-binding protein obg;	NSC_05723	ko:K06943	91.33	65.7	1.5e-18	nucleolar GTP-binding protein	path:map03008	NOG1; nucleolar GTP-binding protein	Ribosome biogenesis in eukaryotes					0.94	0.77	0.77	0.81	0.91	0.88	-0.04	1
101347	NSC_scaffold_contig583	53413	53414		0.77	0.74	0.83	0.8	0.76	0.88	-0.04	1	insignificant			0.74	0.8	0.78	0.9	0.9	0.87	-0.12	0.005948	hypomethylated		+	CpG	ID=NSC_05724;Name=soluble starch synthase iii-1;Alias=6245;Length=1215;GO=C:plastid| | F:starch synthase activity| P:glucan biosynthetic process;EC=;ipr=IPR001296| IPR005085| IPR011835| IPR013534| coil (COIL)| PTHR12526 (PANTHER)| PTHR12526:SF17 (PANTHER)| seg (SEG)| SSF53756 (SUPERFAMILY);Note=soluble starch synthase iii-1;	NSC_05724	ko:K00703	145.83	518.6	6e-156	starch synthase [EC:2.4.1.21]	path:map00500	glgA; starch synthase [EC:2.4.1.21]	Starch and sucrose metabolism					0.94	0.77	0.77	0.81	0.91	0.88	-0.04	1
101851	NSC_scaffold_contig583	62750	62751		0.8	0.75	0.88	0.8	0.86	0.74	0.01	1	insignificant			0.81	0.73	0.8	0.9	0.89	0.86	-0.1	0.01984	hypomethylated		+	CpG	ID=NSC_05727;Name=ethanolamine-phosphate cytidylyltransferase;Alias=6273;Length=484;GO=P:ethanolamine and derivative metabolic process| P:phospholipid biosynthetic process| F:ethanolaminephosphate cytidylyltransferase activity;EC=EC:2.7.7.14;ipr=IPR004820| IPR004821| IPR014729| PTHR10739 (PANTHER)| PTHR10739:SF14 (PANTHER)| seg (SEG)| tmhmm (TMHMM)| SSF52374 (SUPERFAMILY);Note=ethanolamine-phosph…	NSC_05727	ko:K00967	196.8	481	8.7e-145	ethanolamine-phosphate cytidylyltransferase [EC:2.7.7.14]	path:map00440	PCYT2; ethanolamine-phosphate cytidylyltransferase [EC:2.7.7.14]	Phosphonate and phosphinate metabolism					0.88	0.87	0.79	0.8	0.85	0.82	0.02	1
103704	NSC_scaffold_contig583	100843	100844		0.74	0.8	0.85	0.77	0.82	0.86	-0.02	1	insignificant			0.77	0.66	0.76	0.88	0.86	0.82	-0.12	0.03689	hypomethylated		+	CpG	ID=NSC_05748_T;	NSC_05748	ko:K02890	75.73	133.7	1.4e-39	large subunit ribosomal protein L22	path:map03010	RP-L22, MRPL22, rplV; large subunit ribosomal protein L22	Ribosome					0.86	0.78	0.68	0.9	0.85	0.83	-0.08	1
103704	NSC_scaffold_contig583	100843	100844		0.74	0.8	0.85	0.77	0.82	0.86	-0.02	1	insignificant			0.77	0.66	0.76	0.88	0.86	0.82	-0.12	0.03689	hypomethylated		+	CpG	ID=NSC_05749;Name=ef-hand domain-containing thioredoxin;Alias=6756;Length=387;GO=P:metabolic process| F:catalytic activity| F:calcium ion binding| P:cell redox homeostasis;EC=;ipr=IPR002048| IPR011992| IPR012336| IPR013766| IPR018247| IPR018249| PTHR10891 (PANTHER)| PF13499 (PFAM)| SSF47473 (SUPERFAMILY);Note=ef-hand domain-containing thioredoxin;	NSC_05749	ko:K13448	130.43	90.7	4.4e-26	calcium-binding protein CML	path:map04626	CML; calcium-binding protein CML	Plant-pathogen interaction					0.86	0.78	0.68	0.9	0.85	0.83	-0.08	1
106042	NSC_scaffold_contig583	146538	146539		0.79	0.77	0.84	0.85	0.8	0.8	-0.01	1	insignificant			0.75	0.71	0.76	0.86	0.86	0.81	-0.1	0.01243	hypomethylated		+	CpG	ID=NSC_05768;Name=acyl- synthetase;Alias=6521;Length=570;GO=F:catalytic activity| P:metabolic process;EC=;ipr=IPR000873| IPR020845| IPR025110| G3DSA:2.30.38.10 (GENE3D)| G3DSA:3.30.300.30 (GENE3D)| G3DSA:3.40.50.980 (GENE3D)| PTHR24096 (PANTHER)| PTHR24096:SF27 (PANTHER)| seg (SEG)| SSF56801 (SUPERFAMILY);Note=acyl- synthetase;	NSC_05768	ko:K20034	783.43	694.7	3e-209	3-(methylthio)propionyl---CoA ligase [EC:6.2.1.44]	path:map00920	dmdB; 3-(methylthio)propionyl---CoA ligase [EC:6.2.1.44]	Sulfur metabolism					0.83	0.78	0.8	0.78	0.87	0.8	-0.01	1
106374	NSC_scaffold_contig583	153156	153157		0.92	0.8	0.89	0.85	0.82	0.77	0.06	1	insignificant			0.79	0.76	0.76	0.85	0.89	0.9	-0.11	0.003286	hypomethylated		+	CpG	ID=NSC_05769;Name=histone deacetylase;Alias=6414;Length=881;GO=F:protein binding;EC=;ipr=IPR000286| IPR002110| IPR020683| IPR023801| coil (COIL)| PTHR10625:SF29 (PANTHER)| PF13637 (PFAM)| seg (SEG)| SSF52768 (SUPERFAMILY);Note=histone deacetylase;	NSC_05769	ko:K11407	524.13	122.1	1e-35	histone deacetylase 6 [EC:3.5.1.98]	path:map05034	HDAC6; histone deacetylase 6 [EC:3.5.1.98]	Alcoholism					0.86	0.87	0.79	0.82	0.92	0.85	-0.02	1
106374	NSC_scaffold_contig583	153156	153157		0.92	0.8	0.89	0.85	0.82	0.77	0.06	1	insignificant			0.79	0.76	0.76	0.85	0.89	0.9	-0.11	0.003286	hypomethylated		+	CpG	ID=NSC_05770;Name=dna photolyase;Alias=6750;Length=573;GO=F:binding| P:transcription| DNAdependent| F:DNA photolyase activity| P:DNA repair;EC=;ipr=IPR002081| IPR005101| IPR006050| IPR014729| G3DSA:1.10.579.10 (GENE3D)| G3DSA:1.25.40.80 (GENE3D)| PTHR11455 (PANTHER);Note=dna photolyase;	NSC_05770	ko:K02295	401.47	178.4	1e-52	cryptochrome	path:map04710	CRY; cryptochrome	Circadian rhythm					0.86	0.87	0.79	0.82	0.92	0.85	-0.02	1
107232	NSC_scaffold_contig583	168465	168466		0.74	0.79	0.79	0.82	0.89	0.78	-0.05	1	insignificant			0.71	0.73	0.71	0.86	0.89	0.79	-0.13	0.01229	hypomethylated		+	CpG	ID=NSC_05775;Name=protein;Alias=6509;Length=406;GO=C:vacuolar membrane;EC=;ipr=IPR012936| PTHR10984 (PANTHER)| PTHR10984:SF6 (PANTHER)| PF13850 (PFAM)| seg (SEG)| tmhmm (TMHMM);Note=protein;	NSC_05775													0.85	0.77	0.81	0.76	0.82	0.82	0.01	1
107271	NSC_scaffold_contig583	169010	169011		0.54	0.41	0.54	0.62	0.5	0.51	-0.05	1	insignificant			0.41	0.43	0.52	0.59	0.62	0.68	-0.18	0.01378	hypomethylated		+	CpG	ID=NSC_05775;Name=protein;Alias=6509;Length=406;GO=C:vacuolar membrane;EC=;ipr=IPR012936| PTHR10984 (PANTHER)| PTHR10984:SF6 (PANTHER)| PF13850 (PFAM)| seg (SEG)| tmhmm (TMHMM);Note=protein;	NSC_05775													0.5	0.59	0.64	0.61	0.57	0.63	-0.03	1
107271	NSC_scaffold_contig583	169010	169011		0.54	0.41	0.54	0.62	0.5	0.51	-0.05	1	insignificant			0.41	0.43	0.52	0.59	0.62	0.68	-0.18	0.01378	hypomethylated		+	CpG	ID=NSC_05776_P;	NSC_05776	ko:K06689	235.77	288.8	3.1e-87	ubiquitin-conjugating enzyme E2 D [EC:2.3.2.23]	path:map04013	UBE2D, UBC4, UBC5; ubiquitin-conjugating enzyme E2 D [EC:2.3.2.23]	MAPK signaling pathway - fly					0.5	0.59	0.64	0.61	0.57	0.63	-0.03	1
107354	NSC_scaffold_contig583	171743	171744		0.64	0.53	0.44	0.46	0.43	0.56	0.05	1	insignificant			0.34	0.42	0.42	0.53	0.48	0.47	-0.1	0.03171	hypomethylated		+	CpG	ID=NSC_05777_T;	NSC_05777													0.39	0.4	0.47	0.54	0.56	0.52	-0.12	0.01268
107354	NSC_scaffold_contig583	171743	171744		0.64	0.53	0.44	0.46	0.43	0.56	0.05	1	insignificant			0.34	0.42	0.42	0.53	0.48	0.47	-0.1	0.03171	hypomethylated		+	CpG	ID=NSC_05778;Name=cytochrome b561 ferric reductase transmembrane family protein;Alias=6635;Length=265;GO=C:membrane| C:integral to membrane;EC=;ipr=coil (COIL)| seg (SEG);Note=cytochrome b561 ferric reductase transmembrane family protein;	NSC_05778													0.39	0.4	0.47	0.54	0.56	0.52	-0.12	0.01268
107573	NSC_scaffold_contig583	176515	176516		0.72	0.5	0.64	0.7	0.67	0.67	-0.06	1	insignificant			0.61	0.73	0.6	0.76	0.78	0.79	-0.13	0.03975	hypomethylated		+	CpG	ID=NSC_05780;Name=extracellular ligand-binding receptor;Alias=6562;Length=1423;GO=P:metabolic process| F:catalytic activity| F:sulfuric ester hydrolase activity| F:calcium ion binding| P:homophilic cell adhesion| C:membrane| F:receptor activity| C:plasma membrane| F:nucleic acid binding| F:zinc ion binding;EC=;ipr=G3DSA:3.40.50.2300 (GENE3D)| PF13458 (PFAM)| seg (SEG)| tmhmm (TMHMM)| SSF53822 (SU…	NSC_05780	ko:K01999	151.23	51.7	4.6e-14	branched-chain amino acid transport system substrate-binding protein	path:map02010	livK; branched-chain amino acid transport system substrate-binding protein	ABC transporters					0.71	0.69	0.69	0.76	0.7	0.72	-0.03	1
108603	NSC_scaffold_contig583	193477	193478		0.84	0.54	0.81	0.81	0.78	0.85	-0.08	1	insignificant			0.73	0.64	0.77	0.88	0.87	0.8	-0.14	0.0418	hypomethylated		+	CpG	ID=NSC_05787_T;	NSC_05787	ko:K14018	196.07	20.7	3.8e-05	phospholipase A-2-activating protein	path:map04141	PLAA, DOA1, UFD3; phospholipase A-2-activating protein	Protein processing in endoplasmic reticulum					0.82	0.7	0.78	0.79	0.85	0.91	-0.08	1
108603	NSC_scaffold_contig583	193477	193478		0.84	0.54	0.81	0.81	0.78	0.85	-0.08	1	insignificant			0.73	0.64	0.77	0.88	0.87	0.8	-0.14	0.0418	hypomethylated		+	CpG	ID=NSC_05788;Name=low-affinity fe transport protein;Alias=7053;Length=570;GO=P:transmembrane transport;EC=;ipr=IPR007251| seg (SEG)| SignalP-NN(euk) (SIGNALP)| tmhmm (TMHMM);Note=low-affinity fe transport protein;	NSC_05788													0.82	0.7	0.78	0.79	0.85	0.91	-0.08	1
110947	NSC_scaffold_contig583	233687	233688		0.71	0.74	0.75	0.71	0.8	0.67	0.01	1	insignificant			0.68	0.66	0.71	0.78	0.88	0.77	-0.13	0.02664	hypomethylated		+	CpG	ID=NSC_05807;Name=glycerol-3-phosphate dehydrogenase mitochondrial-like;Alias=6983;Length=642;GO=F:glycerol3phosphate dehydrogenase activity| C:mitochondrial inner membrane| P:glycerophosphate shuttle| P:glycerol catabolic process| P:glycerol3phosphate metabolic process| C:glycerol3phosphate dehydrogenase complex;EC=EC:1.1.5.3;ipr=IPR000447| IPR006076| G3DSA:3.50.50.60 (GENE3D)| PTHR11985 (PANTHE…	NSC_05807	ko:K00111	144.47	668.5	2.6e-201	glycerol-3-phosphate dehydrogenase [EC:1.1.5.3]	path:map00564	glpA, glpD; glycerol-3-phosphate dehydrogenase [EC:1.1.5.3]	Glycerophospholipid metabolism					0.86	0.78	0.68	0.75	0.75	0.79	0.01	1
111014	NSC_scaffold_contig583	235263	235264		0.83	0.81	0.93	0.92	0.77	0.9	-0.01	1	insignificant			0.79	0.83	0.87	0.94	0.92	0.93	-0.11	0.01218	hypomethylated		+	CpG	ID=NSC_05807;Name=glycerol-3-phosphate dehydrogenase mitochondrial-like;Alias=6983;Length=642;GO=F:glycerol3phosphate dehydrogenase activity| C:mitochondrial inner membrane| P:glycerophosphate shuttle| P:glycerol catabolic process| P:glycerol3phosphate metabolic process| C:glycerol3phosphate dehydrogenase complex;EC=EC:1.1.5.3;ipr=IPR000447| IPR006076| G3DSA:3.50.50.60 (GENE3D)| PTHR11985 (PANTHE…	NSC_05807	ko:K00111	144.47	668.5	2.6e-201	glycerol-3-phosphate dehydrogenase [EC:1.1.5.3]	path:map00564	glpA, glpD; glycerol-3-phosphate dehydrogenase [EC:1.1.5.3]	Glycerophospholipid metabolism					0.82	0.9	0.74	0.95	0.92	0.83	-0.08	1
110947	NSC_scaffold_contig583	233687	233688		0.71	0.74	0.75	0.71	0.8	0.67	0.01	1	insignificant			0.68	0.66	0.71	0.78	0.88	0.77	-0.13	0.02664	hypomethylated		+	CpG	ID=NSC_05808;Name=cytochrome c1 heme protein;Alias=7095;Length=358;GO=C:mitochondrial inner membrane| C:respiratory chain| F:electron carrier activity| F:heme binding| P:transport| C:integral to membrane| P:electron transport chain;EC=;ipr=IPR002326| IPR009056| IPR021157| seg (SEG);Note=cytochrome c1 heme protein;	NSC_05808	ko:K00413	54.1	386.4	2.7e-116	ubiquinol-cytochrome c reductase cytochrome c1 subunit	path:map00190	CYC1, CYT1, petC; ubiquinol-cytochrome c reductase cytochrome c1 subunit	Oxidative phosphorylation					0.86	0.78	0.68	0.75	0.75	0.79	0.01	1
113731	NSC_scaffold_contig583	282370	282371		0.85	0.75	0.76	0.78	0.74	0.75	0.03	1	insignificant			0.68	0.66	0.62	0.82	0.83	0.75	-0.15	0.009322	hypomethylated		+	CpG	ID=NSC_05830;Name=dnaj homolog subfamily c member 13;Alias=6854;Length=2601;GO=F:heat shock protein binding;EC=;ipr=IPR001623| IPR016024| PTHR24078 (PANTHER)| PTHR24078:SF23 (PANTHER)| seg (SEG);Note=dnaj homolog subfamily c member 13;	NSC_05830	ko:K09502	574.87	37.7	4.1e-10	DnaJ homolog subfamily A member 1	path:map04141	DNAJA1; DnaJ homolog subfamily A member 1	Protein processing in endoplasmic reticulum					0.78	0.71	0.73	0.67	0.8	0.83	-0.02	1
113919	NSC_scaffold_contig583	286987	286988		0.46	0.43	0.35	0.43	0.36	0.31	0.05	1	insignificant			0.38	0.33	0.36	0.47	0.49	0.43	-0.1	0.011	hypomethylated		+	CpG	ID=NSC_05830;Name=dnaj homolog subfamily c member 13;Alias=6854;Length=2601;GO=F:heat shock protein binding;EC=;ipr=IPR001623| IPR016024| PTHR24078 (PANTHER)| PTHR24078:SF23 (PANTHER)| seg (SEG);Note=dnaj homolog subfamily c member 13;	NSC_05830	ko:K09502	574.87	37.7	4.1e-10	DnaJ homolog subfamily A member 1	path:map04141	DNAJA1; DnaJ homolog subfamily A member 1	Protein processing in endoplasmic reticulum					0.29	0.33	0.37	0.48	0.48	0.41	-0.13	0.01887
71875	NSC_scaffold_contig581	62036	62037		0.71	0.67	0.68	0.71	0.71	0.83	-0.07	1	insignificant			0.76	0.66	0.65	0.81	0.8	0.8	-0.12	0.02775	hypomethylated		+	CpG	ID=NSC_05851;Name=protein fam38b;Alias=27062;Length=2318;GO=F:molecular_function| P:biological_process| F:electron carrier activity| F:copper ion binding| C:nuclear chromosome| telomeric region| P:telomere maintenance| F:DNA binding;EC=;ipr=IPR021999| coil (COIL)| PS51257 (PROFILE)| seg (SEG)| SignalP-NN(euk) (SIGNALP)| tmhmm (TMHMM);Note=protein fam38b;	NSC_05851													0.69	0.8	0.7	0.78	0.77	0.78	-0.05	1
73307	NSC_scaffold_contig581	91359	91360		0.73	0.68	0.7	0.67	0.68	0.72	0.01	1	insignificant			0.56	0.61	0.59	0.74	0.74	0.65	-0.12	0.0247	hypomethylated		+	CpG	ID=NSC_05863;Name=small conductance mechanosensitive ion channel family;Alias=27118;Length=902;GO=C:membrane| P:transmembrane transport;EC=;ipr=IPR006685| IPR010920| IPR018249| seg (SEG)| tmhmm (TMHMM);Note=small conductance mechanosensitive ion channel family;	NSC_05863	ko:K19695	295.97	16.9	0.0013	neurocalcin delta	path:map04740	NCALD; neurocalcin delta	Olfactory transduction					0.74	0.63	0.63	0.7	0.57	0.67	0.02	1
75317	NSC_scaffold_contig581	127400	127401		0.5	0.4	0.44	0.4	0.51	0.43	0	1	insignificant			0.3	0.32	0.35	0.46	0.47	0.38	-0.11	0.0187	hypomethylated		+	CpG	ID=NSC_05876;Name=histone-lysine n-methyltransferase mll2;Alias=27420;Length=725;GO=F:protein binding| F:zinc ion binding;EC=;ipr=IPR001965| IPR015300| PTHR14955 (PANTHER)| PTHR14955:SF4 (PANTHER)| PF13771 (PFAM)| seg (SEG);Note=histone-lysine n-methyltransferase mll2;	NSC_05876	ko:K09188	1415.7	42.2	5.4e-12	histone-lysine N-methyltransferase MLL3 [EC:2.1.1.43]	path:map00310	MLL3; [histone H3]-lysine4 N-trimethyltransferase MLL3 [EC:2.1.1.354]	Lysine degradation					0.37	0.41	0.51	0.45	0.34	0.41	0.03	1
76798	NSC_scaffold_contig581	156137	156138		0.89	0.63	0.85	0.9	0.85	0.9	-0.09	1	insignificant			0.85	0.75	0.81	0.91	0.96	0.9	-0.12	0.02776	hypomethylated		+	CpG	ID=NSC_05885;Name=terminal ear1;Alias=27286;Length=494;GO=C:nucleus| F:nucleotide binding| F:RNA binding;EC=;ipr=IPR007201| IPR012677| PTHR24012 (PANTHER)| PTHR24012:SF265 (PANTHER)| seg (SEG)| SSF54928 (SUPERFAMILY);Note=terminal ear1;	NSC_05885	ko:K11294	167.93	20.9	8.6e-05	nucleolin	path:map05130	NCL, NSR1; nucleolin	Pathogenic Escherichia coli infection					0.91	0.81	0.79	0.82	0.76	0.8	0.04	1
79437	NSC_scaffold_contig581	213058	213059		0.87	0.7	0.67	0.77	0.69	0.65	0.04	1	insignificant			0.61	0.67	0.64	0.74	0.77	0.73	-0.1	0.009905	hypomethylated		+	CpG	ID=NSC_05909;Name=spore coat protein;Alias=27808;Length=931;GO=F:hydrolase activity| hydrolyzing Oglycosyl compounds| P:carbohydrate metabolic process| P:polysaccharide catabolic process| F:betaNacetylhexosaminidase activity;EC=;ipr=IPR001322| IPR014867| seg (SEG)| tmhmm (TMHMM)| SSF74853 (SUPERFAMILY);Note=spore coat protein;	NSC_05909	ko:K01236	328.9	11	0.034	maltooligosyltrehalose trehalohydrolase [EC:3.2.1.141]	path:map00500	treZ, glgZ; maltooligosyltrehalose trehalohydrolase [EC:3.2.1.141]	Starch and sucrose metabolism					0.71	0.63	0.68	0.72	0.71	0.78	-0.06	1
132846	NSC_scaffold_contig585	12235	12236		0.31	0.2	0.27	0.2	0.13	0.21	0.08	1	insignificant			0.16	0.17	0.14	0.31	0.41	0.23	-0.16	0.04168	hypomethylated		+	CpG	ID=NSC_05935;Name=arginyl-trna synthetase;Alias=25729;Length=662;GO=P:arginyltRNA aminoacylation| C:cytosol| C:mitochondrion| F:ATP binding| F:argininetRNA ligase activity| C:chloroplast stroma| P:embryonic development ending in seed dormancy;EC=EC:6.1.1.19;ipr=IPR001278| IPR001412| IPR005148| IPR008909| IPR009080| IPR014729| IPR015945| G3DSA:1.10.730.10 (GENE3D)| SSF52374 (SUPERFAMILY);Note=argi…	NSC_05935	ko:K01887	58.17	696.3	1.4e-209	arginyl-tRNA synthetase [EC:6.1.1.19]	path:map00970	RARS, argS; arginyl-tRNA synthetase [EC:6.1.1.19]	Aminoacyl-tRNA biosynthesis					0.2	0.29	0.16	0.26	0.19	0.22	-0.01	1
135213	NSC_scaffold_contig585	56934	56935		0.57	0.45	0.56	0.53	0.45	0.48	0.04	1	insignificant			0.53	0.47	0.4	0.68	0.62	0.62	-0.17	0.01585	hypomethylated		+	CpG	ID=NSC_05961;Name=protein;Alias=25624;Length=267;GO=F:histonelysine Nmethyltransferase activity;EC=;ipr=IPR013110| seg (SEG);Note=protein;	NSC_05961	ko:K00559	381.03	17.6	0.00065	sterol 24-C-methyltransferase [EC:2.1.1.41]	path:map00100	SMT1, ERG6; sterol 24-C-methyltransferase [EC:2.1.1.41]	Steroid biosynthesis					0.58	0.6	0.52	0.46	0.56	0.51	0.06	1
135782	NSC_scaffold_contig585	66914	66915		0.71	0.64	0.86	0.81	0.85	0.84	-0.1	1	insignificant			0.73	0.75	0.8	0.86	0.92	0.84	-0.11	0.02682	hypomethylated		+	CpG	ID=NSC_05969;Name=g5 domain family;Alias=25522;Length=344;GO=C:cell wall| F:hydrolase activity| C:cell surface| C:extracellular region;EC=;ipr=coil (COIL)| seg (SEG)| tmhmm (TMHMM);Note=g5 domain family;	NSC_05969	ko:K04129	687.63	4	7.2	muscarinic acetylcholine receptor M1	path:map04020	CHRM1; muscarinic acetylcholine receptor M1	Calcium signaling pathway					0.84	0.71	0.78	0.79	0.81	0.76	-0.01	1
139834	NSC_scaffold_contig585	144157	144158		0.61	0.71	0.72	0.61	0.63	0.59	0.07	1	insignificant			0.62	0.65	0.62	0.78	0.8	0.83	-0.17	0.0007449	hypomethylated		+	CpG	ID=NSC_06005;Name=meiosis expressed;Alias=26225;Length=551;GO=F:DNA binding;EC=;ipr=IPR001025| coil (COIL)| PTHR12505 (PANTHER)| PTHR12505:SF2 (PANTHER)| seg (SEG);Note=meiosis expressed;	NSC_06005	ko:K11757	220.97	58.2	1.2e-16	protein polybromo-1	path:map05225	PBRM1, PB1; protein polybromo-1	Hepatocellular carcinoma					0.78	0.75	0.73	0.71	0.69	0.73	0.04	1
140458	NSC_scaffold_contig585	154689	154690		0.69	0.73	0.64	0.72	0.7	0.67	-0.01	1	insignificant			0.62	0.6	0.55	0.73	0.66	0.72	-0.11	0.02408	hypomethylated		+	CpG	ID=NSC_06009_T;	NSC_06009	ko:K01872	179.77	1079.4	0	alanyl-tRNA synthetase [EC:6.1.1.7]	path:map00970	AARS, alaS; alanyl-tRNA synthetase [EC:6.1.1.7]	Aminoacyl-tRNA biosynthesis					0.62	0.56	0.66	0.61	0.56	0.57	0.03	1
140458	NSC_scaffold_contig585	154689	154690		0.69	0.73	0.64	0.72	0.7	0.67	-0.01	1	insignificant			0.62	0.6	0.55	0.73	0.66	0.72	-0.11	0.02408	hypomethylated		+	CpG	ID=NSC_06010;Name=protein;Alias=26351;Length=418;GO=C:chloroplast stroma;EC=;ipr=IPR008479| coil (COIL)| seg (SEG);Note=protein;	NSC_06010	ko:K06253	190.03	14.8	0.0064	integrin binding sialoprotein	path:map04151	IBSP; integrin binding sialoprotein	PI3K-Akt signaling pathway					0.62	0.56	0.66	0.61	0.56	0.57	0.03	1
140908	NSC_scaffold_contig585	168576	168577		0.72	0.75	0.76	0.75	0.64	0.77	0.02	1	insignificant			0.67	0.67	0.72	0.79	0.77	0.86	-0.12	0.0198	hypomethylated		+	CpG	ID=NSC_06015;Name=shoot gravitropism 2;Alias=26005;Length=752;GO=C:planttype vacuole membrane| C:plasmodesma| P:negative gravitropism| P:amyloplast organization| P:detection of gravity| F:metal ion binding;EC=;ipr=IPR004177| PTHR15457 (PANTHER)| PTHR15457:SF5 (PANTHER)| seg (SEG);Note=shoot gravitropism 2;	NSC_06015													0.65	0.63	0.77	0.77	0.89	0.75	-0.11	0.1362
142212	NSC_scaffold_contig585	191308	191309		0.95	0.66	0.85	0.84	0.93	0.84	-0.05	1	insignificant			0.82	0.76	0.83	0.93	0.95	0.85	-0.11	0.04129	hypomethylated		+	CpG	ID=NSC_06023;Name=hypothetical protein CHLNCDRAFT_143608 [Chlorella variabilis];Alias=26758;Length=906;GO=F:protein binding;EC=;ipr=IPR001680| IPR015943| IPR017986| coil (COIL)| PTHR22847 (PANTHER)| seg (SEG)| tmhmm (TMHMM);Note=hypothetical protein CHLNCDRAFT_143608 [Chlorella variabilis];	NSC_06023	ko:K04508	184.03	33.7	6.8e-09	transducin (beta)-like 1	path:map04013	TBL1; transducin (beta)-like 1	MAPK signaling pathway - fly					0.92	0.81	0.84	0.92	0.94	0.78	-0.03	1
143917	NSC_scaffold_contig585	218718	218719		0.69	0.68	0.76	0.69	0.79	0.74	-0.03	1	insignificant			0.68	0.65	0.71	0.84	0.79	0.73	-0.11	0.04799	hypomethylated		+	CpG	ID=NSC_06036;Name=protein;Alias=26485;Length=1759;GO=C:nucleus| P:proteolysis| F:peptidase activity;EC=;ipr=IPR005314| seg (SEG);Note=protein;	NSC_06036	ko:K02365	151.23	464.7	4.5e-139	separase [EC:3.4.22.49]	path:map04110	ESP1; separase [EC:3.4.22.49]	Cell cycle					0.7	0.59	0.62	0.74	0.67	0.69	-0.06	1
144896	NSC_scaffold_contig585	245121	245122		0.81	0.92	0.91	0.88	0.86	0.9	0	1	insignificant			0.79	0.8	0.86	0.9	0.95	0.93	-0.11	0.01524	hypomethylated		+	CpG	ID=NSC_06046_T;	NSC_06046													0.9	0.89	0.84	0.96	0.97	0.96	-0.09	1
144896	NSC_scaffold_contig585	245121	245122		0.81	0.92	0.91	0.88	0.86	0.9	0	1	insignificant			0.79	0.8	0.86	0.9	0.95	0.93	-0.11	0.01524	hypomethylated		+	CpG	ID=NSC_06047_P;	NSC_06047	ko:K20223	348.9	860.4	7.9e-259	importin-7	path:map04013	IPO7, RANBP7; importin-7	MAPK signaling pathway - fly					0.9	0.89	0.84	0.96	0.97	0.96	-0.09	1
58948	NSC_scaffold_contig578	25575	25576		0.37	0.33	0.39	0.3	0.34	0.33	0.04	1	insignificant			0.2	0.28	0.24	0.34	0.41	0.34	-0.13	0.02003	hypomethylated		+	CpG	ID=NSC_06070_T;	NSC_06070	ko:K10614	447.4	206.4	3.3e-61	E3 ubiquitin-protein ligase HERC3 [EC:2.3.2.26]	path:map04120	HERC3; E3 ubiquitin-protein ligase HERC3 [EC:2.3.2.26]	Ubiquitin mediated proteolysis					0.27	0.34	0.37	0.34	0.37	0.38	-0.04	1
58888	NSC_scaffold_contig578	24480	24481		0.81	0.78	0.83	0.74	0.79	0.88	0.01	1	insignificant			0.67	0.69	0.69	0.78	0.8	0.78	-0.1	0.0003931	hypomethylated		+	CpG	ID=NSC_06070;Name=protein;Alias=50123;Length=423;GO=C:mitochondrion| F:Ran GTPase binding| F:chromatin binding| P:biological_process;EC=;ipr=IPR000408| IPR009091| PTHR22870 (PANTHER)| seg (SEG);Note=protein;	NSC_06070	ko:K10614	447.4	206.4	3.3e-61	E3 ubiquitin-protein ligase HERC3 [EC:2.3.2.26]	path:map04120	HERC3; E3 ubiquitin-protein ligase HERC3 [EC:2.3.2.26]	Ubiquitin mediated proteolysis					0.78	0.76	0.83	0.79	0.68	0.78	0.04	1
59087	NSC_scaffold_contig578	28131	28132		0.38	0.39	0.41	0.32	0.46	0.46	-0.02	1	insignificant			0.3	0.32	0.37	0.42	0.4	0.49	-0.1	0.0435	hypomethylated		+	CpG	ID=NSC_06071;Name=atp-binding cassette sub-family b member 9;Alias=50145;Length=727;GO=C:integral to endoplasmic reticulum membrane| C:lysosome| F:TAP binding| F:substratespecific transmembrane transporter activity| F:peptidetransporting ATPase activity| F:ATP binding| P:transmembrane transport;EC=EC:3.6.3.43;ipr=IPR001140| IPR003439| IPR003593| IPR011527| IPR017871| IPR017940| G3DSA:1.20.1560.10…	NSC_06071	ko:K05656	800.63	762.8	1.5e-229	ATP-binding cassette subfamily B (MDR/TAP) member 9	path:map02010	ABCB9, TAPL; ATP-binding cassette, subfamily B (MDR/TAP), member 9	ABC transporters					0.28	0.42	0.44	0.5	0.48	0.3	-0.04	1
62674	NSC_scaffold_contig578	88873	88874		0.78	0.74	0.77	0.78	0.82	0.8	-0.04	1	insignificant			0.71	0.75	0.73	0.86	0.83	0.81	-0.1	0.008492	hypomethylated		+	CpG	ID=NSC_06103;Name=myosin;Alias=50688;Length=2419;GO=F:protein binding| F:motor activity| F:ATP binding| C:myosin complex| F:arginyltransferase activity| P:protein arginylation;EC=;ipr=IPR000048| IPR001609| IPR002710| IPR007471| IPR007472| IPR016181| IPR018444| coil (COIL)| PTHR13140 (PANTHER)| seg (SEG)| SSF52540 (SUPERFAMILY);Note=myosin;	NSC_06103	ko:K10357	1060.97	1137.8	0	myosin V	path:map05130	MYO5; myosin V	Pathogenic Escherichia coli infection					0.8	0.74	0.77	0.82	0.73	0.83	-0.02	1
64296	NSC_scaffold_contig578	125715	125716		0.83	0.81	0.85	0.9	0.91	0.87	-0.06	1	insignificant			0.77	0.69	0.79	0.88	0.89	0.88	-0.14	0.01456	hypomethylated		+	CpG	ID=NSC_06119;Name=adenylate acy;Alias=50481;Length=1689;GO=P:cyclic nucleotide biosynthetic process| F:phosphorusoxygen lyase activity| | F:protein binding;EC=;ipr=IPR001054| IPR003961| IPR013210| IPR013783| G3DSA:3.80.10.10 (GENE3D)| PTHR12203 (PANTHER)| PTHR12203:SF14 (PANTHER)| seg (SEG)| SignalP-NN(euk) (SIGNALP)| tmhmm (TMHMM)| SSF52058 (SUPERFAMILY);Note=adenylate acy;	NSC_06119	ko:K13420	1147.33	103.7	2.1e-30	LRR receptor-like serine/threonine-protein kinase FLS2 [EC:2.7.11.1]	path:map04016	FLS2; LRR receptor-like serine/threonine-protein kinase FLS2 [EC:2.7.11.1]	MAPK signaling pathway - plant					0.84	0.79	0.77	0.83	0.84	0.86	-0.04	1
[truncated: 93 more rows]
[truncated: 33 more columns]

## Sheet: HYPER
Unnamed: 0_x	chrom	start	end_x	Day 4	Aza 1	Aza 2	Aza 3	Co 1	Co 2	Co 3	methyl diff	p-value	classification		Day 5	Aza 1	Aza 2	Aza 3	Co 1	Co 2	Co 3	methyl diff	p-value	classification		Strand	Type	Annotation	ID	KO	thrshld	score	E-value	KO definition	Pathway	Description of KO	Description of pathway				Day 6	Aza 1	Aza 2	Aza 3	Co 1	Co 2	Co 3	methyl diff	p-value
[truncated: 422 more rows]
[truncated: 33 more columns]
