# Supplementary material for: Inhibition of DNA Methylation in Picochlorum soloecismus Alters Algae Productivity
Source: Front Genet. 2020 Oct 15;11:560444. doi: 10.3389/fgene.2020.560444 (PMC7593850; doi:10.3389/fgene.2020.560444)
Supplement: Supplementary TABLE 1 — All cytosine sites called from whole genome bisulfite sequencing analysis (WGBS). [file Data_Sheet_1.zip › Supplemental Table 7_Day 6_5AZA Hypo and Hypermethylation.xlsx]

## Sheet: HYPO
Unnamed: 0_x	chrom	start	end_x	Day 4	Aza 1	Aza 2	Aza 3	Co 1	Co 2	Co 3	methyl diff	p-value	classification		Day 5	Aza 1	Aza 2	Aza 3	Co 1	Co 2	Co 3	methyl diff	p-value	classification		Day 6	Aza 1	Aza 2	Aza 3	Co 1	Co 2	Co 3	methyl diff	p-value	classification		Strand	Type	Annotation	ID	KO	thrshld	score	E-value	KO definition	Pathway	Description of KO	Description of pathway
708213	NSC_scaffold_contig596-571c	357124	357125		0.28	0.3	0.25	0.41	0.34	0.45	-0.12	0.02656	hypomethylated			0.21	0.33	0.24	0.38	0.27	0.25	-0.04	1	insignificant			0.38	0.32	0.24	0.42	0.52	0.64	-0.22	0.04421	hypomethylated		+	CpG	ID=NSC_00842;Name=protein kinase;Alias=64005;Length=1072;GO=F:ATP binding| P:protein amino acid phosphorylation| F:translation elongation factor activity| P:translational elongation| F:protein serine/threonine kinase activity| C:cytoplasm| P:peptide biosynthetic process| F:protein tyrosine kinase activity;EC=;ipr=IPR000719| IPR001059| IPR002290| IPR008271| IPR008991| IPR011009| IPR011768| IPR0123…	NSC_00842	ko:K18669	482.3	270.9	8.6e-81	dual specificity tyrosine-phosphorylation-regulated kinase 2/3/4 [EC:2.7.12.1]	path:map04111	DYRK2_3_4; dual specificity tyrosine-phosphorylation-regulated kinase 2/3/4 [EC:2.7.12.1]	Cell cycle - yeast
708213	NSC_scaffold_contig596-571c	357124	357125		0.28	0.3	0.25	0.41	0.34	0.45	-0.12	0.02656	hypomethylated			0.21	0.33	0.24	0.38	0.27	0.25	-0.04	1	insignificant			0.38	0.32	0.24	0.42	0.52	0.64	-0.22	0.04421	hypomethylated		+	CpG	ID=NSC_00843;Name=arogenate prephenate dehydratase;Alias=64399;Length=357;GO=F:amino acid binding| P:Lphenylalanine biosynthetic process| C:mitochondrion| F:prephenate dehydratase activity;EC=EC:4.2.1.51;ipr=IPR001086| IPR018528| G3DSA:3.30.70.260 (GENE3D)| G3DSA:3.40.190.10 (GENE3D)| PTHR21022 (PANTHER)| seg (SEG)| SSF55021 (SUPERFAMILY);Note=arogenate prephenate dehydratase;	NSC_00843	ko:K05359	338.37	451.4	9.2e-136	arogenate/prephenate dehydratase [EC:4.2.1.91 4.2.1.51]	path:map00400	ADT, PDT; arogenate/prephenate dehydratase [EC:4.2.1.91 4.2.1.51]	Phenylalanine, tyrosine and tryptophan biosynthesis
402688	NSC_scaffold_contig598	697264	697265		0.89	0.66	0.91	0.78	0.86	0.88	-0.02	1	insignificant			0.9	0.8	0.82	0.88	0.84	0.77	0.01	1	insignificant			0.72	0.82	0.58	0.9	0.92	0.95	-0.22	0.0404	hypomethylated		+	CpG	ID=NSC_01616;Name=protein;Alias=54401;Length=1056;GO=C:exocyst| P:vesicle docking during exocytosis| P:protein transport;EC=;ipr=IPR007191| coil (COIL)| PTHR14146 (PANTHER)| seg (SEG);Note=protein;	NSC_01616	ko:K06111	87.8	259.5	2.5e-77	exocyst complex component 4	path:map05132	EXOC4, SEC8; exocyst complex component 4	Salmonella infection
783329	NSC_scaffold_ontig562c-575-591	339300	339301		0.47	0.39	0.48	0.41	0.42	0.55	-0.02	1	insignificant			0.78	0.68	0.56	0.45	0.55	0.5	0.18	0.06635	insignificant			0.45	0.48	0.45	0.58	0.71	0.74	-0.22	0.01236	hypomethylated		+	CpG	ID=NSC_03048;Name=adaptor protein kanadaptin;Alias=10001;Length=502;GO=F:protein binding;EC=;ipr=IPR000253| IPR008984| coil (COIL)| PTHR23308 (PANTHER)| PTHR23308:SF2 (PANTHER)| seg (SEG);Note=adaptor protein kanadaptin;	NSC_03048	ko:K11913	365.43	46.1	1.8e-12	type VI secretion system protein	path:map02025	fha1; type VI secretion system protein	Biofilm formation - Pseudomonas aeruginosa
632952	NSC_scaffold_contig592-558c-549c-548c-566	228803	228804		0.76	0.67	0.74	0.75	0.74	0.94	-0.09	1	insignificant			0.86	0.72	0.68	0.61	0.88	0.7	0.02	1	insignificant			0.65	0.63	0.61	0.83	0.85	0.87	-0.22	0.0001572	hypomethylated		+	CpG	ID=NSC_03993;Name=protein;Alias=3748;Length=903;GO=F:binding| F:transferase activity| P:rRNA processing| C:smallsubunit processome;EC=;ipr=IPR006709| coil (COIL)| PTHR14150:SF12 (PANTHER)| seg (SEG);Note=protein;	NSC_03993	ko:K14567	89.63	477.9	2.8e-143	U3 small nucleolar RNA-associated protein 14	path:map03008	UTP14; U3 small nucleolar RNA-associated protein 14	Ribosome biogenesis in eukaryotes
752234	NSC_scaffold_contig596-571c	1212035	1212036		0.47	0.35	0.54	0.36	0.43	0.33	0.08	1	insignificant			0.35	0.3	0.37	0.44	0.49	0.43	-0.11	0.01763	hypomethylated			0.31	0.3	0.42	0.56	0.52	0.55	-0.2	0.008417	hypomethylated		+	CpG	ID=NSC_01207;Name=protein;Alias=68143;Length=384;GO=F:protein binding;EC=;ipr=IPR001680| IPR015943| IPR017986| PTHR22847 (PANTHER)| seg (SEG)| tmhmm (TMHMM);Note=protein;	NSC_01207	ko:K14003	124.73	190.6	2.2e-56	prolactin regulatory element-binding protein	path:map04141	PREB, SEC12; prolactin regulatory element-binding protein	Protein processing in endoplasmic reticulum
752234	NSC_scaffold_contig596-571c	1212035	1212036		0.47	0.35	0.54	0.36	0.43	0.33	0.08	1	insignificant			0.35	0.3	0.37	0.44	0.49	0.43	-0.11	0.01763	hypomethylated			0.31	0.3	0.42	0.56	0.52	0.55	-0.2	0.008417	hypomethylated		+	CpG	ID=NSC_01208_T;	NSC_01208
364430	NSC_scaffold_contig598	1902	1903		0.78	0.72	0.84	0.92	0.94	0.97	-0.16	0.01433	hypomethylated			0.79	0.77	0.84	0.85	0.86	0.78	-0.03	1	insignificant			0.74	0.69	0.75	0.95	0.89	0.92	-0.2	0.001841	hypomethylated		+	CpG	ID=NSC_01312;Name=abc transporter cholesterol phospholipid flippase;Alias=51391;Length=1046;GO=P:cellular process| F:ATPase activity| F:transporter activity| C:cell part| F:ATP binding;EC=EC:3.6.1.3;ipr=IPR003439| IPR003593| IPR017871| G3DSA:3.40.50.300 (GENE3D)| PTHR19229 (PANTHER)| PF12698 (PFAM)| seg (SEG)| tmhmm (TMHMM)| SSF52540 (SUPERFAMILY);Note=abc transporter cholesterol phospholipid fli…	NSC_01312	ko:K05641	2986.13	589.1	7.1e-177	ATP-binding cassette subfamily A (ABC1) member 1	path:map02010	ABCA1; ATP-binding cassette, subfamily A (ABC1), member 1	ABC transporters
451784	NSC_scaffold_contig599	218675	218676		0.58	0.55	0.49	0.56	0.58	0.46	0.01	1	insignificant			0.64	0.49	0.65	0.44	0.56	0.6	0.06	1	insignificant			0.31	0.44	0.53	0.62	0.63	0.64	-0.2	0.03544	hypomethylated		+	CpG	ID=NSC_00093;Name=dna replication licensing factor mcm5-a-like;Alias=19152;Length=751;GO=P:DNA unwinding involved in replication| F:DNA binding| F:ATP binding| P:DNA replication initiation| F:DNAdependent ATPase activity| C:cytoplasm| C:nucleus;EC=;ipr=IPR001208| IPR008048| IPR012340| IPR016027| IPR018525| coil (COIL)| G3DSA:3.30.1640.10 (GENE3D)| G3DSA:3.40.50.300 (GENE3D)| PTHR11630 (PANTHER)| …	NSC_00093	ko:K02209	667.43	955.3	8e-288	DNA replication licensing factor MCM5 [EC:3.6.4.12]	path:map03030	MCM5, CDC46; DNA replication licensing factor MCM5 [EC:3.6.4.12]	DNA replication
470675	NSC_scaffold_contig599	581332	581333		0.82	0.81	0.95	0.9	0.8	0.67	0.08	1	insignificant			0.71	0.78	0.9	0.82	0.88	0.83	-0.04	1	insignificant			0.66	0.73	0.75	0.95	0.92	0.86	-0.2	0.00662	hypomethylated		+	CpG	ID=NSC_00259;Name=probable xaa-pro aminopeptidase 3-like;Alias=21003;Length=499;GO=P:cellular process| F:aminopeptidase activity| F:manganese ion binding;EC=;ipr=IPR000994| IPR007865| G3DSA:3.40.350.10 (GENE3D)| PTHR10804 (PANTHER)| PTHR10804:SF8 (PANTHER)| tmhmm (TMHMM)| SSF53092 (SUPERFAMILY);Note=probable xaa-pro aminopeptidase 3-like;	NSC_00259	ko:K15783	557.17	63.6	6e-18	ectoine hydrolase [EC:3.5.4.44]	path:map00260	doeA; ectoine hydrolase [EC:3.5.4.44]	Glycine, serine and threonine metabolism
694397	NSC_scaffold_contig596-571c	87999	88000		0.85	0.84	0.94	0.89	0.89	0.87	-0.01	1	insignificant			0.97	0.79	0.84	0.73	0.88	0.9	0.03	1	insignificant			0.83	0.69	0.67	0.93	0.97	0.88	-0.2	0.02716	hypomethylated		+	CpG	ID=NSC_00742;Name=a g-specific adenine dna glycosylase;Alias=63241;Length=525;GO=F:binding| C:cell part| F:hydrolase activity| P:baseexcision repair;EC=;ipr=IPR000086| IPR003265| IPR011257| IPR015797| IPR023170| PTHR10359 (PANTHER)| PTHR10359:SF1 (PANTHER)| seg (SEG);Note=a g-specific adenine dna glycosylase;	NSC_00742	ko:K03575	153.2	398.3	1e-119	A/G-specific adenine glycosylase [EC:3.2.2.31]	path:map03410	mutY; A/G-specific adenine glycosylase [EC:3.2.2.31]	Base excision repair
694397	NSC_scaffold_contig596-571c	87999	88000		0.85	0.84	0.94	0.89	0.89	0.87	-0.01	1	insignificant			0.97	0.79	0.84	0.73	0.88	0.9	0.03	1	insignificant			0.83	0.69	0.67	0.93	0.97	0.88	-0.2	0.02716	hypomethylated		+	CpG	ID=NSC_00743_P;	NSC_00743
419548	NSC_scaffold_contig598	1007348	1007349		0.75	0.73	0.69	0.83	0.8	0.84	-0.1	1	insignificant			0.8	0.74	0.89	0.52	0.71	0.79	0.14	0.2102	insignificant			0.69	0.68	0.67	0.9	0.84	0.9	-0.2	0.0006053	hypomethylated		+	CpG	ID=NSC_01750;Name=lariat debranching enzyme;Alias=55650;Length=452;GO=F:hydrolase activity| acting on ester bonds| P:mRNA processing;EC=;ipr=IPR004843| IPR007708| G3DSA:3.60.21.10 (GENE3D)| PTHR12849 (PANTHER)| seg (SEG)| SSF56300 (SUPERFAMILY);Note=lariat debranching enzyme;	NSC_01750
298736	NSC_scaffold_contig595	896550	896551		0.51	0.32	0.37	0.32	0.47	0.39	0.01	1	insignificant			0.28	0.36	0.4	0.37	0.56	0.39	-0.1	1	insignificant			0.24	0.32	0.32	0.43	0.49	0.55	-0.2	0.01271	hypomethylated		+	CpG	ID=NSC_02890;Name=hypothetical protein CHLNCDRAFT_138922 [Chlorella variabilis];Alias=16790;Length=1000;GO=;EC=;ipr=coil (COIL)| SignalP-NN(euk) (SIGNALP)| tmhmm (TMHMM);Note=hypothetical protein CHLNCDRAFT_138922 [Chlorella variabilis];	NSC_02890	ko:K07706	137.07	7.5	0.7	two-component system LytTR family sensor histidine kinase AgrC [EC:2.7.13.3]	path:map02020	agrC, blpH, fsrC; two-component system, LytTR family, sensor histidine kinase AgrC [EC:2.7.13.3]	Two-component system
241184	NSC_scaffold_contig594	544572	544573		0.17	0.25	0.26	0.39	0.24	0.3	-0.08	1	insignificant			0.25	0.31	0.33	0.18	0.28	0.3	0.04	1	insignificant			0.28	0.24	0.24	0.4	0.42	0.53	-0.2	0.009106	hypomethylated		+	CpG	ID=NSC_03508;Name=protein ric1 homolog isoform 2;Alias=32218;Length=1273;GO=F:protein binding;EC=;ipr=IPR009771| IPR011044| IPR015943| PTHR22746 (PANTHER)| PTHR22746:SF4 (PANTHER)| seg (SEG);Note=protein ric1 homolog isoform 2;	NSC_03508	ko:K03363	514.33	17	0.00083	cell division cycle 20 cofactor of APC complex	path:map04110	CDC20; cell division cycle 20, cofactor of APC complex	Cell cycle
604490	NSC_scaffold_contig587-553c	130422	130423		0.95	0.76	0.89	0.91	0.85	0.96	-0.04	1	insignificant			0.97	0.65	0.92	0.93	1	0.89	-0.09	1	insignificant			0.78	0.74	0.66	0.94	0.89	0.96	-0.2	0.007241	hypomethylated		+	CpG	ID=NSC_04969;Name=ubiquitin specific protease;Alias=61616;Length=541;GO=F:ubiquitin thiolesterase activity| P:ubiquitindependent protein catabolic process;EC=;ipr=IPR001394| IPR018200| coil (COIL)| PTHR24006 (PANTHER)| seg (SEG)| SSF54001 (SUPERFAMILY);Note=ubiquitin specific protease;	NSC_04969	ko:K11851	250.4	142.5	5.9e-42	ubiquitin carboxyl-terminal hydrolase 30 [EC:3.4.19.12]	path:map04137	USP30; ubiquitin carboxyl-terminal hydrolase 30 [EC:3.4.19.12]	Mitophagy - animal
604490	NSC_scaffold_contig587-553c	130422	130423		0.95	0.76	0.89	0.91	0.85	0.96	-0.04	1	insignificant			0.97	0.65	0.92	0.93	1	0.89	-0.09	1	insignificant			0.78	0.74	0.66	0.94	0.89	0.96	-0.2	0.007241	hypomethylated		+	CpG	ID=NSC_04970;Name=bifunctional heparan sulfate n-deacetylase n-sulfotransferase 3;Alias=61680;Length=457;GO=F:sulfotransferase activity;EC=;ipr=IPR000863| coil (COIL)| G3DSA:3.40.50.300 (GENE3D)| SignalP-NN(euk) (SIGNALP)| tmhmm (TMHMM)| SSF52540 (SUPERFAMILY);Note=bifunctional heparan sulfate n-deacetylase n-sulfotransferase 3;	NSC_04970	ko:K08104	418.7	50.1	8.9e-14	[heparan sulfate]-glucosamine 3-sulfotransferase 5 [EC:2.8.2.23]	path:map00534	HS3ST5; [heparan sulfate]-glucosamine 3-sulfotransferase 5 [EC:2.8.2.23]	Glycosaminoglycan biosynthesis - heparan sulfate / heparin
549186	NSC_scaffold_contig568-546-580	117187	117188		0.91	0.69	0.78	0.79	0.88	0.79	-0.02	1	insignificant			0.59	0.75	0.84	0.94	0.87	0.79	-0.14	0.1827	insignificant			0.67	0.65	0.74	0.93	0.9	0.82	-0.2	0.008963	hypomethylated		+	CpG	ID=NSC_05140;Name=---NA---;Alias=28293;Length=215;GO=;EC=;ipr=no IPS match;Note=---NA---;	NSC_05140
170009	NSC_scaffold_contig588	111539	111540		0.7	0.73	0.84	0.72	0.78	0.69	0.02	1	insignificant			0.83	0.83	0.81	0.74	0.66	0.76	0.1	0.03791	hypermethylated			0.62	0.7	0.71	0.95	0.83	0.82	-0.19	0.01835	hypomethylated		+	CpG	ID=NSC_04775;Name=adp-ribosylation factor gtpase-activating protein agd3-like;Alias=396;Length=852;GO=F:ARF GTPase activator activity| F:zinc ion binding| P:regulation of ARF GTPase activity| F:protein binding| F:phospholipid binding;EC=;ipr=IPR001164| IPR001849| IPR002110| IPR011993| IPR020683| PTHR23180 (PANTHER)| PTHR23180:SF22 (PANTHER)| seg (SEG)| SSF103657 (SUPERFAMILY)| SSF50729 (SUPERFAMI…	NSC_04775	ko:K12489	376.13	479.1	1.2e-143	Arf-GAP with coiled-coil ANK repeat and PH domain-containing protein	path:map04144	ACAP; Arf-GAP with coiled-coil, ANK repeat and PH domain-containing protein	Endocytosis
174526	NSC_scaffold_contig588	192823	192824		0.85	0.86	0.9	0.74	0.8	0.71	0.12	0.01495	hypermethylated			0.84	0.73	0.67	0.73	0.89	0.85	-0.08	1	insignificant			0.71	0.73	0.68	0.9	0.79	1	-0.19	0.03492	hypomethylated		+	CpG	ID=NSC_04804;Name=dolichol kinase;Alias=993;Length=455;GO=F:transferase activity| transferring phosphoruscontaining groups| C:intracellular membranebounded organelle| C:cytoplasmic part| P:cellular metabolic process| C:membrane;EC=;ipr=PTHR13205 (PANTHER)| PTHR13205:SF9 (PANTHER)| SignalP-NN(euk) (SIGNALP)| tmhmm (TMHMM);Note=dolichol kinase;	NSC_04804	ko:K00902	75.13	274.5	1e-81	dolichol kinase [EC:2.7.1.108]	path:map00510	DOLK; dolichol kinase [EC:2.7.1.108]	N-Glycan biosynthesis
174526	NSC_scaffold_contig588	192823	192824		0.85	0.86	0.9	0.74	0.8	0.71	0.12	0.01495	hypermethylated			0.84	0.73	0.67	0.73	0.89	0.85	-0.08	1	insignificant			0.71	0.73	0.68	0.9	0.79	1	-0.19	0.03492	hypomethylated		+	CpG	ID=NSC_04805;Name=multidrug-resistance like protein isoform h;Alias=1171;Length=1369;GO=C:striated muscle thick filament| P:muscle contraction| C:A band| F:structural constituent of muscle| P:epithelial cell migration| open tracheal system| F:ATPase activity| coupled to transmembrane movement of substances| P:response to methotrexate| P:skeletal muscle thick filament assembly| F:protein homodimer…	NSC_04805	ko:K05673	1398.87	1299.6	0	ATP-binding cassette subfamily C (CFTR/MRP) member 4	path:map01523	ABCC4; ATP-binding cassette, subfamily C (CFTR/MRP), member 4	Antifolate resistance
173708	NSC_scaffold_contig588	178036	178037		0.18	0.25	0.26	0.33	0.33	0.36	-0.11	0.01487	hypomethylated			0.22	0.3	0.4	0.4	0.35	0.25	-0.03	1	insignificant			0.28	0.22	0.15	0.45	0.31	0.45	-0.19	0.03347	hypomethylated		+	CpG	ID=NSC_04799;Name=sh2 domain-containing protein;Alias=621;Length=1071;GO=F:ATP binding| P:protein amino acid phosphorylation| F:protein serine/threonine kinase activity| F:carbohydrate binding| F:protein tyrosine kinase activity;EC=;ipr=IPR000719| IPR002290| IPR008271| IPR008965| IPR011009| IPR017441| IPR020635| G3DSA:1.10.510.10 (GENE3D)| G3DSA:3.30.200.20 (GENE3D)| PTHR23257 (PANTHER)| seg (SEG…	NSC_04799	ko:K04427	290.93	265.5	1.8e-79	mitogen-activated protein kinase kinase kinase 7 [EC:2.7.11.25]	path:map04010	MAP3K7, TAK1; mitogen-activated protein kinase kinase kinase 7 [EC:2.7.11.25]	MAPK signaling pathway
359453	NSC_scaffold_contig597	1142042	1142043		0.75	0.74	0.81	0.9	0.87	0.85	-0.1	0.01795	hypomethylated			0.83	0.8	0.79	0.83	0.85	0.79	-0.02	1	insignificant			0.75	0.77	0.71	0.92	0.9	0.97	-0.19	0.00196	hypomethylated		+	CpG	ID=NSC_02428;Name=aldehyde-alcohol dehydrogenase;Alias=49641;Length=947;GO=F:metal ion binding| F:oxidoreductase activity| acting on the aldehyde or oxo group of donors| NAD or NADP as acceptor| P:oxidation reduction| F:nucleotide binding;EC=EC:1.2.1.0;ipr=IPR001670| IPR015590| IPR016161| IPR016162| IPR016163| IPR018211| G3DSA:1.20.1090.10 (GENE3D)| G3DSA:3.40.50.1970 (GENE3D)| PTHR11496 (PANTHER…	NSC_02428	ko:K04072	636.77	1283.9	0	acetaldehyde dehydrogenase / alcohol dehydrogenase [EC:1.2.1.10 1.1.1.1]	path:map00010	adhE; acetaldehyde dehydrogenase / alcohol dehydrogenase [EC:1.2.1.10 1.1.1.1]	Glycolysis / Gluconeogenesis
511071	NSC_scaffold_contig599	1350994	1350995		0.78	0.7	0.85	0.88	0.91	0.88	-0.11	0.06887	insignificant			0.73	0.74	0.69	0.77	0.8	0.74	-0.05	1	insignificant			0.78	0.64	0.67	0.94	0.79	0.92	-0.19	0.04345	hypomethylated		+	CpG	ID=NSC_00613;Name=---NA---;Alias=24403;Length=388;GO=;EC=;ipr=coil (COIL)| seg (SEG)| SignalP-NN(euk) (SIGNALP)| tmhmm (TMHMM);Note=---NA---;	NSC_00613	ko:K13131	468.9	7.6	0.44	ATP-dependent RNA helicase DDX20 [EC:3.6.4.13]	path:map03013	DDX20, GEMIN3; ATP-dependent RNA helicase DDX20 [EC:3.6.4.13]	RNA transport
511071	NSC_scaffold_contig599	1350994	1350995		0.78	0.7	0.85	0.88	0.91	0.88	-0.11	0.06887	insignificant			0.73	0.74	0.69	0.77	0.8	0.74	-0.05	1	insignificant			0.78	0.64	0.67	0.94	0.79	0.92	-0.19	0.04345	hypomethylated		+	CpG	ID=NSC_00614_P;	NSC_00614	ko:K05710	90.6	27.7	6.7e-07	3-phenylpropionate/trans-cinnamate dioxygenase ferredoxin component	path:map00360	hcaC; 3-phenylpropionate/trans-cinnamate dioxygenase ferredoxin component	Phenylalanine metabolism
617172	NSC_scaffold_contig587-553c	353941	353942		0.7	0.42	0.63	0.65	0.84	0.6	-0.11	0.3618	insignificant			0.63	0.69	0.53	0.66	0.8	0.67	-0.09	1	insignificant			0.69	0.63	0.59	0.86	0.73	0.88	-0.19	0.02978	hypomethylated		+	CpG	ID=NSC_05065;Name=---NA---;Alias=62540;Length=826;GO=;EC=;ipr=coil (COIL)| seg (SEG);Note=---NA---;	NSC_05065	ko:K10421	918.3	34.5	1.8e-09	CAP-Gly domain-containing linker protein 1	path:map04150	CLIP1, RSN; CAP-Gly domain-containing linker protein 1	mTOR signaling pathway
462779	NSC_scaffold_contig599	426589	426590		0.89	0.72	0.81	0.9	0.71	0.86	-0.02	1	insignificant			0.73	0.77	0.85	1	0.87	0.79	-0.11	0.199	insignificant			0.77	0.7	0.65	0.95	0.89	0.86	-0.19	0.01352	hypomethylated		+	CpG	ID=NSC_00189;Name=erd4-related membrane protein;Alias=20209;Length=924;GO=C:membrane;EC=;ipr=IPR003864| coil (COIL)| PTHR13018 (PANTHER)| PTHR13018:SF5 (PANTHER)| PF13967 (PFAM)| seg (SEG)| SignalP-NN(euk) (SIGNALP)| tmhmm (TMHMM);Note=erd4-related membrane protein;	NSC_00189	ko:K04194	474.1	8.4	0.27	cholecystokinin A receptor	path:map04020	CCKAR; cholecystokinin A receptor	Calcium signaling pathway
514840	NSC_scaffold_contig599	1417799	1417800		0.42	0.34	0.45	0.42	0.43	0.53	-0.06	1	insignificant			0.3	0.34	0.56	0.4	0.57	0.54	-0.1	1	insignificant			0.31	0.28	0.39	0.52	0.51	0.53	-0.19	0.004111	hypomethylated		+	CpG	ID=NSC_00644;Name=---NA---;Alias=25005;Length=464;GO=F:protein binding;EC=;ipr=IPR001611| G3DSA:3.80.10.10 (GENE3D)| PTHR24365 (PANTHER)| PF13516 (PFAM)| seg (SEG)| SSF52047 (SUPERFAMILY);Note=---NA---;	NSC_00644	ko:K19613	142.6	40.4	9.3e-11	leucine-rich repeat protein SHOC2	path:map04014	SHOC2, SUR8; leucine-rich repeat protein SHOC2	Ras signaling pathway
514840	NSC_scaffold_contig599	1417799	1417800		0.42	0.34	0.45	0.42	0.43	0.53	-0.06	1	insignificant			0.3	0.34	0.56	0.4	0.57	0.54	-0.1	1	insignificant			0.31	0.28	0.39	0.52	0.51	0.53	-0.19	0.004111	hypomethylated		+	CpG	ID=NSC_00645_P;	NSC_00645	ko:K01054	282.8	30.6	6.5e-08	acylglycerol lipase [EC:3.1.1.23]	path:map00561	MGLL; acylglycerol lipase [EC:3.1.1.23]	Glycerolipid metabolism
706361	NSC_scaffold_contig596-571c	325436	325437		0.73	0.55	0.79	0.62	0.85	0.8	-0.07	1	insignificant			0.76	0.62	0.72	0.72	0.84	0.79	-0.08	1	insignificant			0.79	0.64	0.66	0.9	0.83	0.91	-0.19	0.02719	hypomethylated		+	CpG	ID=NSC_00831;Name=translation elongation factor eef3;Alias=63996;Length=1118;GO=F:ATP binding| F:ATPase activity;EC=;ipr=IPR003439| IPR003593| IPR011989| IPR015688| IPR016024| IPR017871| G3DSA:3.40.50.300 (GENE3D)| PTHR19211 (PANTHER)| seg (SEG)| SSF52540 (SUPERFAMILY);Note=translation elongation factor eef3;	NSC_00831	ko:K06185	729.13	330.3	8.3e-99	ATP-binding cassette subfamily F member 2	path:map05130	ABCF2; ATP-binding cassette, subfamily F, member 2	Pathogenic Escherichia coli infection
232370	NSC_scaffold_contig594	383165	383166		0.55	0.61	0.65	0.53	0.61	0.64	0.01	1	insignificant			0.55	0.46	0.57	0.62	0.61	0.46	-0.04	1	insignificant			0.39	0.38	0.48	0.66	0.61	0.55	-0.19	0.01171	hypomethylated		+	CpG	ID=NSC_03430;Name=serine threonine protein kinase 3;Alias=31311;Length=955;GO=P:protein amino acid phosphorylation| P:regulation of primary metabolic process| F:protein serine/threonine kinase activity| P:regulation of cellular metabolic process| P:regulation of macromolecule metabolic process| P:positive regulation of molecular function| P:transcription| DNAdependent| C:intracellular part| F:ATP…	NSC_03430	ko:K07359	444.67	337	6.9e-101	calcium/calmodulin-dependent protein kinase kinase 2 [EC:2.7.11.17]	path:map04140	CAMKK2; calcium/calmodulin-dependent protein kinase kinase 2 [EC:2.7.11.17]	Autophagy - animal
686165	NSC_scaffold_contig593-552c	566350	566351		0.66	0.52	0.56	0.68	0.57	0.56	-0.02	1	insignificant			0.67	0.56	0.64	0.68	0.49	0.58	0.04	1	insignificant			0.48	0.43	0.48	0.71	0.69	0.54	-0.19	0.03049	hypomethylated		+	CpG	ID=NSC_04458;Name=hypothetical protein CHLNCDRAFT_55522 [Chlorella variabilis];Alias=43015;Length=324;GO=F:Nmethyltransferase activity| P:phospholipid metabolic process;EC=;ipr=IPR007318| PTHR12714 (PANTHER)| seg (SEG)| tmhmm (TMHMM);Note=hypothetical protein CHLNCDRAFT_55522 [Chlorella variabilis];	NSC_04458	ko:K00587	77.4	41.9	3.3e-11	protein-S-isoprenylcysteine O-methyltransferase [EC:2.1.1.100]	path:map00900	ICMT, STE14; protein-S-isoprenylcysteine O-methyltransferase [EC:2.1.1.100]	Terpenoid backbone biosynthesis
687971	NSC_scaffold_contig593-552c	603513	603514		0.72	0.82	0.81	0.82	0.88	0.69	-0.01	1	insignificant			0.89	0.77	0.8	0.75	0.64	0.72	0.11	0.07318	insignificant			0.71	0.71	0.57	0.91	0.79	0.86	-0.19	0.03077	hypomethylated		+	CpG	ID=NSC_04476;Name=proteasome-associated protein ecm29 homolog;Alias=43081;Length=1791;GO=F:binding;EC=;ipr=IPR011989| IPR016024| IPR024372| PTHR23346 (PANTHER)| PTHR23346:SF2 (PANTHER)| seg (SEG);Note=proteasome-associated protein ecm29 homolog;	NSC_04476
197576	NSC_scaffold_contig590	250905	250906		0.76	0.65	0.73	0.68	0.64	0.87	-0.02	1	insignificant			0.74	0.59	0.83	0.77	0.7	0.65	0.01	1	insignificant			0.76	0.59	0.59	0.86	0.82	0.81	-0.19	0.03241	hypomethylated		+	CpG	ID=NSC_04594;Name=abc transporter family protein;Alias=35106;Length=1246;GO=F:calcium ion binding| F:ATP binding| F:ATPase activity| C:membrane;EC=;ipr=IPR002048| IPR003439| IPR003593| IPR011992| IPR013525| IPR018247| IPR018249| G3DSA:3.40.50.300 (GENE3D)| PTHR19241 (PANTHER)| seg (SEG)| SignalP-NN(euk) (SIGNALP)| tmhmm (TMHMM)| SSF47473 (SUPERFAMILY)| SSF52540 (SUPERFAMILY);Note=abc transporter …	NSC_04594	ko:K05681	568.17	324.2	6.1e-97	ATP-binding cassette subfamily G (WHITE) member 2	path:map01523	ABCG2, CD338; ATP-binding cassette, subfamily G (WHITE), member 2	Antifolate resistance
158151	NSC_scaffold_contig586	220039	220040		0.33	0.38	0.31	0.4	0.22	0.42	-0.01	1	insignificant			0.11	0.3	0.23	0.31	0.29	0.35	-0.1	0.1504	insignificant			0.22	0.24	0.19	0.41	0.48	0.34	-0.19	0.01026	hypomethylated		+	CpG	ID=NSC_05516_T;	NSC_05516
158151	NSC_scaffold_contig586	220039	220040		0.33	0.38	0.31	0.4	0.22	0.42	-0.01	1	insignificant			0.11	0.3	0.23	0.31	0.29	0.35	-0.1	0.1504	insignificant			0.22	0.24	0.19	0.41	0.48	0.34	-0.19	0.01026	hypomethylated		+	CpG	ID=NSC_05517;Name=mscs-like 2 protein;Alias=18035;Length=652;GO=P:plastid organization| C:plastid| C:membrane| P:transmembrane transport;EC=;ipr=IPR006685| IPR010920| IPR011014| seg (SEG)| tmhmm (TMHMM);Note=mscs-like 2 protein;	NSC_05517	ko:K05632	1474.93	1.7	18	E3 ubiquitin-protein ligase Itchy [EC:2.3.2.26]	path:map04120	ITCH, AIP4; E3 ubiquitin-protein ligase Itchy [EC:2.3.2.26]	Ubiquitin mediated proteolysis
132119	NSC_scaffold_contig585	418	419		0.88	0.82	0.83	0.81	0.89	0.78	0.01	1	insignificant			0.71	0.74	0.83	0.76	0.87	0.79	-0.05	1	insignificant			0.73	0.74	0.74	0.85	1	0.92	-0.19	0.01334	hypomethylated		+	CpG	ID=NSC_05931;Name=molybdenum cofactor sulfurase;Alias=25693;Length=203;GO=F:catalytic activity| P:metabolic process| F:pyridoxal phosphate binding;EC=;ipr=IPR000192| IPR015421| IPR015424| PTHR14237 (PANTHER)| PTHR14237:SF3 (PANTHER)| tmhmm (TMHMM);Note=molybdenum cofactor sulfurase;	NSC_05931	ko:K15631	212.07	99.3	6.5e-29	molybdenum cofactor sulfurtransferase [EC:2.8.1.9]	path:map00790	ABA3; molybdenum cofactor sulfurtransferase [EC:2.8.1.9]	Folate biosynthesis
49001	NSC_scaffold_contig577	47844	47845		0.72	0.45	0.7	0.75	0.63	0.78	-0.09	1	insignificant			0.64	0.55	0.61	0.54	0.73	0.57	-0.01	1	insignificant			0.66	0.48	0.6	0.76	0.81	0.73	-0.19	0.03323	hypomethylated		+	CpG	ID=NSC_06262;Name=protein transport protein sec31;Alias=33326;Length=1242;GO=C:plasmodesma| C:cytosol| F:protein binding;EC=;ipr=IPR001680| IPR009917| IPR015943| IPR017986| IPR019775| PTHR13923 (PANTHER)| PTHR13923:SF11 (PANTHER)| PF12931 (PFAM)| seg (SEG);Note=protein transport protein sec31;	NSC_06262	ko:K14005	130.2	882.1	3.1e-265	protein transport protein SEC31	path:map04141	SEC31; protein transport protein SEC31	Protein processing in endoplasmic reticulum
308182	NSC_scaffold_contig597	168696	168697		0.66	0.55	0.66	0.77	0.87	0.81	-0.19	0.01596	hypomethylated			0.8	0.51	0.64	0.63	0.76	0.73	-0.05	1	insignificant			0.56	0.53	0.66	0.76	0.76	0.77	-0.18	0.009564	hypomethylated		+	CpG	ID=NSC_01996;Name=protein;Alias=45052;Length=960;GO=C:plasmodesma| F:clathrin binding| P:vesiclemediated transport| P:intracellular protein transport| C:cytosol| C:COPI vesicle coat| F:structural molecule activity;EC=;ipr=IPR002553| IPR011710| IPR011989| IPR016024| IPR016460| seg (SEG);Note=protein;	NSC_01996	ko:K12397	485.37	107.5	2.2e-31	AP-3 complex subunit beta	path:map04142	AP3B; AP-3 complex subunit beta	Lysosome
722922	NSC_scaffold_contig596-571c	649615	649616		0.66	0.55	0.63	0.76	0.76	0.7	-0.12	0.03433	hypomethylated			0.66	0.64	0.62	0.77	0.61	0.62	-0.03	1	insignificant			0.54	0.62	0.6	0.79	0.67	0.84	-0.18	0.0288	hypomethylated		+	CpG	ID=NSC_00960_T;	NSC_00960
722922	NSC_scaffold_contig596-571c	649615	649616		0.66	0.55	0.63	0.76	0.76	0.7	-0.12	0.03433	hypomethylated			0.66	0.64	0.62	0.77	0.61	0.62	-0.03	1	insignificant			0.54	0.62	0.6	0.79	0.67	0.84	-0.18	0.0288	hypomethylated		+	CpG	ID=NSC_00961;Name=bap28 protein;Alias=65321;Length=2101;GO=F:binding;EC=;ipr=IPR011989| IPR012954| IPR016024| IPR022125| PTHR13457 (PANTHER)| seg (SEG);Note=bap28 protein;	NSC_00961	ko:K14550	161.37	965.6	3.5e-290	U3 small nucleolar RNA-associated protein 10	path:map03008	UTP10, HEATR1; U3 small nucleolar RNA-associated protein 10	Ribosome biogenesis in eukaryotes
391324	NSC_scaffold_contig598	503987	503988		0.86	0.75	0.81	0.97	1	0.81	-0.12	0.1463	insignificant			0.83	0.77	0.78	0.84	0.95	0.89	-0.1	1	insignificant			0.81	0.76	0.74	0.94	0.95	0.97	-0.18	0.001083	hypomethylated		+	CpG	ID=NSC_01538_T;	NSC_01538
391324	NSC_scaffold_contig598	503987	503988		0.86	0.75	0.81	0.97	1	0.81	-0.12	0.1463	insignificant			0.83	0.77	0.78	0.84	0.95	0.89	-0.1	1	insignificant			0.81	0.76	0.74	0.94	0.95	0.97	-0.18	0.001083	hypomethylated		+	CpG	ID=NSC_01539;Name=atp-sulfurylase;Alias=53457;Length=437;GO=P:'de novo' Lmethionine biosynthetic process| F:pyridoxal phosphate binding| F:sulfate adenylyltransferase (ATP) activity| P:sulfate assimilation| F:Oacetylhomoserine aminocarboxypropyltransferase activity| C:plastid;EC=EC:2.7.7.4| EC:2.5.1.49;ipr=IPR002650| IPR014729| IPR015947| IPR024951| G3DSA:3.10.400.10 (GENE3D)| PTHR11055 (PANTHER)…	NSC_01539	ko:K00958	257.93	452.8	3.2e-136	sulfate adenylyltransferase [EC:2.7.7.4]	path:map00230	sat, met3; sulfate adenylyltransferase [EC:2.7.7.4]	Purine metabolism
235388	NSC_scaffold_contig594	440162	440163		0.82	0.61	0.78	0.85	0.8	0.89	-0.11	0.1984	insignificant			0.74	0.68	0.76	0.92	0.91	0.75	-0.13	0.07955	insignificant			0.77	0.7	0.65	0.88	0.9	0.88	-0.18	0.006426	hypomethylated		+	CpG	ID=NSC_03457;Name=short-chain dehydrogenase;Alias=31865;Length=437;GO=C:cell part| P:metabolic process| F:oxidoreductase activity| F:nucleotide binding;EC=;ipr=IPR002198| IPR002347| IPR016040| IPR020842| coil (COIL)| PTHR24320 (PANTHER)| PTHR24320:SF40 (PANTHER)| seg (SEG)| SignalP-NN(euk) (SIGNALP)| tmhmm (TMHMM)| SSF51735 (SUPERFAMILY);Note=short-chain dehydrogenase;	NSC_03457	ko:K04708	212.37	289.4	1.2e-86	3-dehydrosphinganine reductase [EC:1.1.1.102]	path:map00600	KDSR; 3-dehydrosphinganine reductase [EC:1.1.1.102]	Sphingolipid metabolism
476826	NSC_scaffold_contig599	689998	689999		0.73	0.58	0.63	0.68	0.59	0.74	-0.02	1	insignificant			0.68	0.57	0.39	0.52	0.53	0.66	-0.02	1	insignificant			0.53	0.47	0.56	0.65	0.67	0.79	-0.18	0.02058	hypomethylated		+	CpG	ID=NSC_00309;Name=5 -3 exoribonuclease 1;Alias=21440;Length=1335;GO=F:exonuclease activity| F:nucleic acid binding| C:intracellular;EC=;ipr=IPR004859| coil (COIL)| PTHR12341 (PANTHER)| PTHR12341:SF7 (PANTHER)| seg (SEG);Note=5 -3 exoribonuclease 1;	NSC_00309	ko:K12618	819.37	1189	0	5'-3' exoribonuclease 1 [EC:3.1.13.-]	path:map03008	XRN1, SEP1, KEM1; 5'-3' exoribonuclease 1 [EC:3.1.13.-]	Ribosome biogenesis in eukaryotes
515037	NSC_scaffold_contig599	1421984	1421985		0.83	0.67	0.9	0.88	0.85	0.94	-0.09	1	insignificant			0.76	0.76	0.84	0.69	0.88	0.83	-0.02	1	insignificant			0.71	0.7	0.71	0.9	0.86	0.88	-0.18	0.0001765	hypomethylated		+	CpG	ID=NSC_00647;Name=---NA---;Alias=24866;Length=411;GO=;EC=;ipr=no IPS match;Note=---NA---;	NSC_00647	ko:K10847	71.53	22	3.8e-05	DNA-repair protein complementing XP-A cells	path:map01524	XPA; DNA-repair protein complementing XP-A cells	Platinum drug resistance
520416	NSC_scaffold_contig599	1523662	1523663		0.32	0.34	0.31	0.42	0.41	0.42	-0.1	1	insignificant			0.55	0.29	0.42	0.34	0.23	0.3	0.13	0.1833	insignificant			0.31	0.37	0.33	0.49	0.58	0.49	-0.18	0.007882	hypomethylated		+	CpG	ID=NSC_00689;Name=hypothetical protein CHLNCDRAFT_50241 [Chlorella variabilis];Alias=25379;Length=378;GO=F:transferase activity| transferring acyl groups other than aminoacyl groups| F:unfolded protein binding| P:protein folding| F:heat shock protein binding;EC=;ipr=IPR002656| seg (SEG)| SignalP-NN(euk) (SIGNALP)| tmhmm (TMHMM);Note=hypothetical protein CHLNCDRAFT_50241 [Chlorella variabilis];	NSC_00689
520416	NSC_scaffold_contig599	1523662	1523663		0.32	0.34	0.31	0.42	0.41	0.42	-0.1	1	insignificant			0.55	0.29	0.42	0.34	0.23	0.3	0.13	0.1833	insignificant			0.31	0.37	0.33	0.49	0.58	0.49	-0.18	0.007882	hypomethylated		+	CpG	ID=NSC_00690_P;	NSC_00690	ko:K01628	187.07	18.7	0.00037	L-fuculose-phosphate aldolase [EC:4.1.2.17]	path:map00051	fucA; L-fuculose-phosphate aldolase [EC:4.1.2.17]	Fructose and mannose metabolism
718197	NSC_scaffold_contig596-571c	565619	565620		0.32	0.38	0.22	0.3	0.17	0.18	0.09	1	insignificant			0.36	0.29	0.22	0.16	0.27	0.26	0.06	1	insignificant			0.28	0.22	0.17	0.45	0.34	0.41	-0.18	0.01643	hypomethylated		+	CpG	ID=NSC_00926;Name=clathrin heavy chain;Alias=64999;Length=1682;GO=C:cytosol| C:clathrin coat of coated pit| C:clathrin coat of transGolgi network vesicle| C:plasmodesma| C:vacuolar membrane| F:oxidoreductase activity| F:protein binding| P:endocytosis| P:intracellular protein transport| F:structural molecule activity| C:chloroplast;EC=;ipr=IPR000547| IPR001473| IPR011990| IPR012331| IPR016024| IPR…	NSC_00926	ko:K04646	152.2	2376.7	0	clathrin heavy chain	path:map04142	CLTC; clathrin heavy chain	Lysosome
722143	NSC_scaffold_contig596-571c	637218	637219		0.78	0.7	0.7	0.72	0.64	0.75	0.02	1	insignificant			0.64	0.7	0.74	0.67	0.8	0.8	-0.06	1	insignificant			0.65	0.67	0.7	0.79	0.83	0.96	-0.18	0.0294	hypomethylated		+	CpG	ID=NSC_00957;Name=vacuolar transporter chaperone 4;Alias=65403;Length=638;GO=P:DNA replication| F:ATP binding| P:DNA replication initiation| F:nucleotide binding| F:DNA binding;EC=;ipr=IPR003807| IPR004331| IPR018966| coil (COIL)| PTHR10783 (PANTHER)| PTHR10783:SF20 (PANTHER)| seg (SEG)| tmhmm (TMHMM);Note=vacuolar transporter chaperone 4;	NSC_00957	ko:K06653	605.1	70.6	2.6e-20	CDK inhibitor PHO81	path:map04111	PHO81; CDK inhibitor PHO81	Cell cycle - yeast
372828	NSC_scaffold_contig598	150016	150017		0.75	0.73	0.76	0.78	0.83	0.81	-0.06	1	insignificant			0.79	0.72	0.75	0.68	0.78	0.72	0.03	1	insignificant			0.69	0.66	0.68	0.9	0.84	0.82	-0.18	0.001934	hypomethylated		+	CpG	ID=NSC_01380;Name=carbamoyl-phosphate synthase;Alias=51487;Length=1161;GO=C:cytosol| C:carbamoylphosphate synthase complex| F:carbamoylphosphate synthase (glutaminehydrolyzing) activity| P:arginine biosynthetic process| F:metal ion binding| F:carbamoylphosphate synthase (ammonia) activity| F:ATP binding| C:chloroplast stroma| P:cellular response to phosphate starvation| C:membrane;EC=EC:6.3.5.5| …	NSC_01380	ko:K01955	1429.37	1610.4	0	carbamoyl-phosphate synthase large subunit [EC:6.3.5.5]	path:map00240	carB, CPA2; carbamoyl-phosphate synthase large subunit [EC:6.3.5.5]	Pyrimidine metabolism
372828	NSC_scaffold_contig598	150016	150017		0.75	0.73	0.76	0.78	0.83	0.81	-0.06	1	insignificant			0.79	0.72	0.75	0.68	0.78	0.72	0.03	1	insignificant			0.69	0.66	0.68	0.9	0.84	0.82	-0.18	0.001934	hypomethylated		+	CpG	ID=NSC_01381_P;	NSC_01381	ko:K11254	60.6	96	4.8e-28	histone H4	path:map05034	H4; histone H4	Alcoholism
395221	NSC_scaffold_contig598	571906	571907		0.78	0.57	0.67	0.74	0.66	0.69	-0.02	1	insignificant			0.73	0.6	0.88	0.74	0.72	0.72	0.01	1	insignificant			0.7	0.63	0.54	0.78	0.82	0.82	-0.18	0.02006	hypomethylated		+	CpG	ID=NSC_01563;Name=beach domain-containing protein;Alias=53598;Length=536;GO=;EC=;ipr=IPR000409| IPR023362| coil (COIL)| PTHR13743 (PANTHER)| seg (SEG)| SSF50729 (SUPERFAMILY);Note=beach domain-containing protein;	NSC_01563	ko:K18953	579.73	643	3.3e-193	factor associated with neutral sphingomyelinase activation	path:map04071	NSMAF, FAN; factor associated with neutral sphingomyelinase activation	Sphingolipid signaling pathway
405740	NSC_scaffold_contig598	752710	752711		0.36	0.35	0.47	0.38	0.51	0.33	-0.01	1	insignificant			0.52	0.43	0.5	0.42	0.33	0.42	0.09	1	insignificant			0.39	0.29	0.3	0.48	0.45	0.59	-0.18	0.0277	hypomethylated		+	CpG	ID=NSC_01633;Name=cellulose synthase;Alias=54242;Length=1555;GO=F:transferase activity| P:carbohydrate metabolic process;EC=;ipr=IPR001701| IPR008928| IPR012341| G3DSA:3.90.550.10 (GENE3D)| PTHR22298 (PANTHER)| PTHR22298:SF3 (PANTHER)| PF13641 (PFAM)| seg (SEG)| tmhmm (TMHMM)| SSF53448 (SUPERFAMILY);Note=cellulose synthase;	NSC_01633	ko:K00694	271.8	298.5	3.3e-89	cellulose synthase (UDP-forming) [EC:2.4.1.12]	path:map00500	bcsA; cellulose synthase (UDP-forming) [EC:2.4.1.12]	Starch and sucrose metabolism
304282	NSC_scaffold_contig597	99375	99376		0.49	0.75	0.53	0.65	0.62	0.63	-0.04	1	insignificant			0.66	0.73	0.6	0.68	0.75	0.53	0.01	1	insignificant			0.58	0.51	0.48	0.77	0.63	0.71	-0.18	0.02385	hypomethylated		+	CpG	ID=NSC_01967;Name=rna polymerase ii second largest subunit;Alias=45130;Length=1105;GO=F:DNAdirected RNA polymerase activity| C:cytosol| F:metal ion binding| C:plasmodesma| C:DNAdirected RNA polymerase II| core complex| F:DNA binding| F:ribonucleoside binding| P:transcription| DNAdependent| P:embryonic development ending in seed dormancy;EC=EC:2.7.7.6;ipr=IPR007120| IPR007121| IPR007641| IPR007642…	NSC_01967	ko:K03010	1343.07	1707.8	0	DNA-directed RNA polymerase II subunit RPB2 [EC:2.7.7.6]	path:map03020	RPB2, POLR2B; DNA-directed RNA polymerase II subunit RPB2 [EC:2.7.7.6]	RNA polymerase
325646	NSC_scaffold_contig597	484629	484630		0.8	0.65	0.87	0.8	0.89	0.79	-0.06	1	insignificant			0.84	0.77	0.81	0.74	0.88	0.79	0	1	insignificant			0.76	0.74	0.67	0.92	0.88	0.91	-0.18	0.003384	hypomethylated		+	CpG	ID=NSC_02138_T;	NSC_02138	ko:K15480	1530.27	11.2	0.034	effector protein DrrA/SidM	path:map05134	sidM, drrA; effector protein DrrA/SidM	Legionellosis
325646	NSC_scaffold_contig597	484629	484630		0.8	0.65	0.87	0.8	0.89	0.79	-0.06	1	insignificant			0.84	0.77	0.81	0.74	0.88	0.79	0	1	insignificant			0.76	0.74	0.67	0.92	0.88	0.91	-0.18	0.003384	hypomethylated		+	CpG	ID=NSC_02139;Name=polyphosphoinositide phosphatase fig4;Alias=46207;Length=1046;GO=F:phosphoric ester hydrolase activity;EC=;ipr=IPR002013| PTHR11200 (PANTHER)| PTHR11200:SF9 (PANTHER)| seg (SEG);Note=polyphosphoinositide phosphatase fig4;	NSC_02139	ko:K22913	386.27	569.6	4.4e-171	phosphatidylinositol 3 5-bisphosphate 5-phosphatase [EC:3.1.3.-]	path:map00562	FIG4; phosphatidylinositol 3,5-bisphosphate 5-phosphatase [EC:3.1.3.-]	Inositol phosphate metabolism
620723	NSC_scaffold_contig592-558c-549c-548c-566	19077	19078		0.58	0.7	0.69	0.75	0.71	0.58	-0.02	1	insignificant			0.66	0.69	0.68	0.68	0.72	0.64	0	1	insignificant			0.53	0.64	0.55	0.82	0.69	0.76	-0.18	0.02228	hypomethylated		+	CpG	ID=NSC_03893;Name=---NA---;Alias=3207;Length=524;GO=;EC=;ipr=no IPS match;Note=---NA---;	NSC_03893
643621	NSC_scaffold_contig592-558c-549c-548c-566	416764	416765		0.62	0.81	0.75	0.73	0.71	0.79	-0.02	1	insignificant			0.72	0.75	0.68	0.67	0.73	0.72	0.01	1	insignificant			0.57	0.66	0.63	0.76	0.75	0.88	-0.18	0.02535	hypomethylated		+	CpG	ID=NSC_04081;Name=ubiquitin carboxyl-terminal hydrolase 24;Alias=4756;Length=2437;GO=F:ubiquitin thiolesterase activity| P:ubiquitindependent protein catabolic process| F:binding;EC=;ipr=IPR001394| IPR016024| IPR018200| PTHR24006 (PANTHER)| seg (SEG)| SSF54001 (SUPERFAMILY);Note=ubiquitin carboxyl-terminal hydrolase 24;	NSC_04081	ko:K11838	305.33	226.7	2.2e-67	ubiquitin carboxyl-terminal hydrolase 7 [EC:3.4.19.12]	path:map04068	USP7, UBP15; ubiquitin carboxyl-terminal hydrolase 7 [EC:3.4.19.12]	FoxO signaling pathway
688054	NSC_scaffold_contig593-552c	605679	605680		0.11	0.07	0.23	0.23	0.26	0.17	-0.09	1	insignificant			0.15	0.15	0.2	0.18	0.24	0.36	-0.09	1	insignificant			0.13	0.11	0.18	0.41	0.31	0.24	-0.18	0.03058	hypomethylated		+	CpG	ID=NSC_04476;Name=proteasome-associated protein ecm29 homolog;Alias=43081;Length=1791;GO=F:binding;EC=;ipr=IPR011989| IPR016024| IPR024372| PTHR23346 (PANTHER)| PTHR23346:SF2 (PANTHER)| seg (SEG);Note=proteasome-associated protein ecm29 homolog;	NSC_04476
192567	NSC_scaffold_contig590	143207	143208		0.39	0.41	0.39	0.42	0.43	0.41	-0.02	1	insignificant			0.44	0.55	0.52	0.45	0.43	0.44	0.07	1	insignificant			0.29	0.38	0.37	0.45	0.55	0.6	-0.18	0.0233	hypomethylated		-	CpG	ID=NSC_04556;Name=hypothetical protein CHLNCDRAFT_140305 [Chlorella variabilis];Alias=34857;Length=357;GO=;EC=;ipr=IPR007702| seg (SEG);Note=hypothetical protein CHLNCDRAFT_140305 [Chlorella variabilis];	NSC_04556
547902	NSC_scaffold_contig568-546-580	95395	95396		0.74	0.86	0.69	0.77	0.7	0.69	0.04	1	insignificant			0.6	0.73	0.79	0.82	0.76	0.76	-0.08	1	insignificant			0.63	0.65	0.56	0.78	0.77	0.82	-0.18	0.006066	hypomethylated		+	CpG	ID=NSC_05129_T;	NSC_05129
116905	NSC_scaffold_contig584	47320	47321		0.56	0.52	0.43	0.57	0.57	0.36	0	1	insignificant			0.42	0.52	0.55	0.4	0.56	0.49	0.01	1	insignificant			0.5	0.45	0.37	0.66	0.63	0.56	-0.18	0.02238	hypomethylated		+	CpG	ID=NSC_05272;Name=alpha beta-hydrolase;Alias=37545;Length=994;GO=F:triglyceride lipase activity| P:lipid metabolic process;EC=;ipr=IPR002921| G3DSA:3.40.50.1820 (GENE3D)| PTHR21493 (PANTHER)| PTHR21493:SF25 (PANTHER)| seg (SEG)| SignalP-NN(euk) (SIGNALP)| tmhmm (TMHMM)| SSF53474 (SUPERFAMILY);Note=alpha beta-hydrolase;	NSC_05272	ko:K13806	128.27	304.7	6.8e-91	sn1-specific diacylglycerol lipase [EC:3.1.1.-]	path:map04723	DAGL; sn1-specific diacylglycerol lipase [EC:3.1.1.-]	Retrograde endocannabinoid signaling
107587	NSC_scaffold_contig583	176711	176712		0.54	0.65	0.57	0.58	0.46	0.57	0.05	1	insignificant			0.45	0.56	0.52	0.57	0.51	0.51	-0.02	1	insignificant			0.44	0.55	0.4	0.62	0.63	0.67	-0.18	0.02175	hypomethylated		+	CpG	ID=NSC_05780;Name=extracellular ligand-binding receptor;Alias=6562;Length=1423;GO=P:metabolic process| F:catalytic activity| F:sulfuric ester hydrolase activity| F:calcium ion binding| P:homophilic cell adhesion| C:membrane| F:receptor activity| C:plasma membrane| F:nucleic acid binding| F:zinc ion binding;EC=;ipr=G3DSA:3.40.50.2300 (GENE3D)| PF13458 (PFAM)| seg (SEG)| tmhmm (TMHMM)| SSF53822 (SU…	NSC_05780	ko:K01999	151.23	51.7	4.6e-14	branched-chain amino acid transport system substrate-binding protein	path:map02010	livK; branched-chain amino acid transport system substrate-binding protein	ABC transporters
533532	NSC_scaffold_contig555-550-574	177376	177377		0.81	0.65	0.74	0.73	0.78	0.82	-0.04	1	insignificant			0.79	0.59	0.83	0.81	0.79	0.64	-0.02	1	insignificant			0.62	0.72	0.59	0.78	0.82	0.88	-0.18	0.01713	hypomethylated		+	CpG	ID=NSC_06229;Name=amp deaminase;Alias=43809;Length=966;GO=F:AMP deaminase activity| C:cytosol| P:IMP biosynthetic process| F:protein histidine kinase binding| C:microsome| P:response to abscisic acid stimulus| C:nucleus| P:embryonic development ending in seed dormancy;EC=EC:3.5.4.6;ipr=IPR001365| IPR006329| IPR006650| G3DSA:3.20.20.140 (GENE3D)| seg (SEG)| SignalP-NN(euk) (SIGNALP)| tmhmm (TMHMM)…	NSC_06229	ko:K01490	110.4	973.5	2.3e-293	AMP deaminase [EC:3.5.4.6]	path:map00230	AMPD; AMP deaminase [EC:3.5.4.6]	Purine metabolism
533532	NSC_scaffold_contig555-550-574	177376	177377		0.81	0.65	0.74	0.73	0.78	0.82	-0.04	1	insignificant			0.79	0.59	0.83	0.81	0.79	0.64	-0.02	1	insignificant			0.62	0.72	0.59	0.78	0.82	0.88	-0.18	0.01713	hypomethylated		+	CpG	ID=NSC_06230_T;	NSC_06230
28063	NSC_scaffold_contig572	40370	40371		0.65	0.68	0.73	0.72	0.54	0.58	0.07	1	insignificant			0.6	0.64	0.81	0.78	0.64	0.6	0.01	1	insignificant			0.62	0.68	0.54	0.84	0.77	0.77	-0.18	0.02083	hypomethylated		+	CpG	ID=NSC_06406;Name=dynamin-related gtpase;Alias=39431;Length=700;GO=C:intracellular membranebounded organelle| C:cytoplasmic part| C:membrane| F:GTP binding| F:protein binding| F:phospholipid binding| F:GTPase activity;EC=;ipr=IPR000375| IPR001849| IPR003130| IPR011993| IPR020850| coil (COIL)| PTHR11566 (PANTHER)| PTHR11566:SF10 (PANTHER)| seg (SEG)| SSF50729 (SUPERFAMILY);Note=dynamin-related gtp…	NSC_06406	ko:K01528	782.43	96.9	3.6e-28	dynamin GTPase [EC:3.6.5.5]	path:map04072	DNM1_3; dynamin 1/3 [EC:3.6.5.5]	Phospholipase D signaling pathway
8951	NSC_scaffold_contig564	1340	1341		0.23	0.22	0.31	0.34	0.3	0.28	-0.05	1	insignificant			0.41	0.29	0.41	0.3	0.11	0.25	0.15	0.1038	insignificant			0.15	0.27	0.18	0.33	0.38	0.43	-0.18	0.01414	hypomethylated		+	CpG	ID=NSC_06653;Name=condensin complex subunit 3;Alias=1979;Length=1026;GO=F:binding;EC=;ipr=IPR011989| IPR016024| PTHR14418 (PANTHER)| PTHR14418:SF5 (PANTHER)| PF12719 (PFAM)| PF13646 (PFAM)| seg (SEG);Note=condensin complex subunit 3;	NSC_06653	ko:K06678	105.5	395.1	2.8e-118	condensin complex subunit 3	path:map04111	YCG1, CAPG; condensin complex subunit 3	Cell cycle - yeast
10224	NSC_scaffold_contig564	26521	26522		0.85	0.74	0.79	0.83	0.87	0.86	-0.06	1	insignificant			0.75	0.89	0.79	0.81	0.78	0.81	0.01	1	insignificant			0.82	0.78	0.68	0.93	0.98	0.93	-0.18	0.01329	hypomethylated		+	CpG	ID=NSC_06667;Name=protein;Alias=1917;Length=1026;GO=P:ER body organization| C:COPII vesicle coat| P:intracellular protein transport| P:ER to Golgi vesiclemediated transport| C:cytosol| F:zinc ion binding;EC=;ipr=IPR006895| IPR006896| IPR006900| IPR012990| G3DSA:3.40.50.410 (GENE3D)| PTHR13803 (PANTHER)| seg (SEG)| SSF53300 (SUPERFAMILY)| SSF81995 (SUPERFAMILY)| SSF82754 (SUPERFAMILY);Note=protein;	NSC_06667	ko:K14007	212.17	929.9	5.8e-280	protein transport protein SEC24	path:map04141	SEC24; protein transport protein SEC24	Protein processing in endoplasmic reticulum
10224	NSC_scaffold_contig564	26521	26522		0.85	0.74	0.79	0.83	0.87	0.86	-0.06	1	insignificant			0.75	0.89	0.79	0.81	0.78	0.81	0.01	1	insignificant			0.82	0.78	0.68	0.93	0.98	0.93	-0.18	0.01329	hypomethylated		+	CpG	ID=NSC_06668;Name=allantoinase;Alias=1963;Length=566;GO=F:allantoinase activity| P:ureide catabolic process| C:endoplasmic reticulum| P:cellular response to nitrogen starvation| P:allantoin catabolic process| F:zinc ion binding| F:cobalt ion binding;EC=EC:3.5.2.5;ipr=IPR006680| IPR011059| IPR017593| G3DSA:2.30.40.10 (GENE3D)| G3DSA:3.20.20.140 (GENE3D)| PTHR11647 (PANTHER)| PTHR11647:SF4 (PANTHER…	NSC_06668	ko:K01466	363.7	499.9	2.2e-150	allantoinase [EC:3.5.2.5]	path:map00230	allB; allantoinase [EC:3.5.2.5]	Purine metabolism
232107	NSC_scaffold_contig594	377903	377904		0.95	0.82	0.89	0.97	0.9	0.93	-0.05	1	insignificant			0.9	0.86	0.93	0.88	0.97	0.85	0	1	insignificant			0.82	0.72	0.73	0.91	0.95	0.94	-0.18	0.005624	hypomethylated		+	CpG
4635	NSC_scaffold_contig561	17050	17051		0.61	0.57	0.56	0.78	0.82	0.57	-0.14	0.1414	insignificant			0.65	0.51	0.62	0.58	0.76	0.65	-0.07	1	insignificant			0.69	0.62	0.59	0.77	0.83	0.81	-0.17	0.009905	hypomethylated		+	CpG	ID=NSC_06686;Name=phd zinc finger-containing protein;Alias=44327;Length=331;GO=F:metal ion binding| F:zinc ion binding;EC=;ipr=IPR024610| PTHR10333 (PANTHER)| PTHR10333:SF42 (PANTHER)| seg (SEG);Note=phd zinc finger-containing protein;	NSC_06686	ko:K02149	163.73	13.1	0.015	V-type H+-transporting ATPase subunit D	path:map00190	ATPeV1D, ATP6M; V-type H+-transporting ATPase subunit D	Oxidative phosphorylation
4635	NSC_scaffold_contig561	17050	17051		0.61	0.57	0.56	0.78	0.82	0.57	-0.14	0.1414	insignificant			0.65	0.51	0.62	0.58	0.76	0.65	-0.07	1	insignificant			0.69	0.62	0.59	0.77	0.83	0.81	-0.17	0.009905	hypomethylated		+	CpG	ID=NSC_06687_P;	NSC_06687	ko:K20773	109.2	71.6	2.9e-20	DNA endonuclease RBBP8 [EC:3.1.-.-]	path:map03440	RBBP8, CTIP; DNA endonuclease RBBP8 [EC:3.1.-.-]	Homologous recombination
499986	NSC_scaffold_contig599	1133439	1133440		0.27	0.33	0.36	0.29	0.24	0.38	0.01	1	insignificant			0.35	0.23	0.24	0.25	0.33	0.36	-0.04	1	insignificant			0.16	0.27	0.23	0.34	0.44	0.4	-0.17	0.01561	hypomethylated		+	CpG	ID=NSC_00518;Name=catalase;Alias=23678;Length=493;GO=P:hydrogen peroxide catabolic process| F:heme binding| C:glyoxysome| F:catalase activity| P:oxidation reduction;EC=EC:1.11.1.6;ipr=IPR002226| IPR010582| IPR011614| IPR018028| IPR020835| IPR024708| IPR024711;Note=catalase;	NSC_00518	ko:K03781	63.33	713.1	8.8e-215	catalase [EC:1.11.1.6]	path:map00380	katE, CAT, catB, srpA; catalase [EC:1.11.1.6]	Tryptophan metabolism
522107	NSC_scaffold_contig599	1550787	1550788		0.69	0.57	0.52	0.54	0.71	0.48	0.02	1	insignificant			0.51	0.5	0.6	0.52	0.54	0.39	0.05	1	insignificant			0.53	0.5	0.44	0.64	0.62	0.72	-0.17	0.01402	hypomethylated		+	CpG	ID=NSC_00703_T;	NSC_00703
754215	NSC_scaffold_contig596-571c	1246386	1246387		0.35	0.25	0.36	0.26	0.36	0.33	0	1	insignificant			0.3	0.27	0.29	0.26	0.28	0.29	0.01	1	insignificant			0.19	0.19	0.13	0.36	0.29	0.37	-0.17	0.004643	hypomethylated		+	CpG	ID=NSC_01223;Name=protein;Alias=68078;Length=518;GO=F:ATP binding| P:protein amino acid phosphorylation| F:protein tyrosine kinase activity| P:lipopolysaccharide biosynthetic process| C:membrane;EC=;ipr=IPR000719| IPR002290| IPR005578| IPR008266| IPR010440| IPR011009| IPR022495| G3DSA:1.10.510.10 (GENE3D)| PTHR12209 (PANTHER)| seg (SEG)| tmhmm (TMHMM);Note=protein;	NSC_01223	ko:K11211	105.97	47.4	4.8e-13	3-deoxy-D-manno-octulosonic acid kinase [EC:2.7.1.166]	path:map00540	kdkA; 3-deoxy-D-manno-octulosonic acid kinase [EC:2.7.1.166]	Lipopolysaccharide biosynthesis
754215	NSC_scaffold_contig596-571c	1246386	1246387		0.35	0.25	0.36	0.26	0.36	0.33	0	1	insignificant			0.3	0.27	0.29	0.26	0.28	0.29	0.01	1	insignificant			0.19	0.19	0.13	0.36	0.29	0.37	-0.17	0.004643	hypomethylated		+	CpG	ID=NSC_01224;Name=rna exonuclease 4 homolog ( cerevisiae);Alias=68211;Length=297;GO=C:nucleolus| F:exonuclease activity| F:nucleic acid binding;EC=;ipr=IPR006055| IPR012337| IPR013520| G3DSA:3.30.420.10 (GENE3D)| PTHR12801 (PANTHER)| seg (SEG);Note=rna exonuclease 4 homolog ( cerevisiae);	NSC_01224	ko:K14570	163.93	117.3	3.4e-34	RNA exonuclease 1 [EC:3.1.-.-]	path:map03008	REX1, REXO1, RNH70; RNA exonuclease 1 [EC:3.1.-.-]	Ribosome biogenesis in eukaryotes
435139	NSC_scaffold_contig598	1341366	1341367		0.68	0.64	0.74	0.75	0.66	0.71	-0.02	1	insignificant			0.7	0.63	0.91	0.68	0.79	0.67	0.04	1	insignificant			0.65	0.58	0.65	0.79	0.8	0.8	-0.17	0.002298	hypomethylated		+	CpG	ID=NSC_01885_T;	NSC_01885
435139	NSC_scaffold_contig598	1341366	1341367		0.68	0.64	0.74	0.75	0.66	0.71	-0.02	1	insignificant			0.7	0.63	0.91	0.68	0.79	0.67	0.04	1	insignificant			0.65	0.58	0.65	0.79	0.8	0.8	-0.17	0.002298	hypomethylated		+	CpG	ID=NSC_01886;Name=ubiquitin carboxyl-terminal hydrolase 26-like;Alias=56989;Length=1236;GO=F:ubiquitin thiolesterase activity| P:ubiquitindependent protein catabolic process;EC=;ipr=IPR001394| IPR006615| IPR018200| IPR019955| coil (COIL)| G3DSA:3.10.20.90 (GENE3D)| PTHR24006 (PANTHER)| PTHR24006:SF163 (PANTHER)| seg (SEG)| tmhmm (TMHMM)| SSF143791 (SUPERFAMILY)| SSF54001 (SUPERFAMILY)| SSF54236 (…	NSC_01886	ko:K11838	305.33	216.5	2.8e-64	ubiquitin carboxyl-terminal hydrolase 7 [EC:3.4.19.12]	path:map04068	USP7, UBP15; ubiquitin carboxyl-terminal hydrolase 7 [EC:3.4.19.12]	FoxO signaling pathway
308180	NSC_scaffold_contig597	168694	168695		0.66	0.56	0.69	0.62	0.85	0.74	-0.1	1	insignificant			0.83	0.54	0.58	0.7	0.76	0.75	-0.09	1	insignificant			0.54	0.6	0.64	0.79	0.71	0.8	-0.17	0.01278	hypomethylated		+	CpG	ID=NSC_01996;Name=protein;Alias=45052;Length=960;GO=C:plasmodesma| F:clathrin binding| P:vesiclemediated transport| P:intracellular protein transport| C:cytosol| C:COPI vesicle coat| F:structural molecule activity;EC=;ipr=IPR002553| IPR011710| IPR011989| IPR016024| IPR016460| seg (SEG);Note=protein;	NSC_01996	ko:K12397	485.37	107.5	2.2e-31	AP-3 complex subunit beta	path:map04142	AP3B; AP-3 complex subunit beta	Lysosome
774280	NSC_scaffold_ontig562c-575-591	164325	164326		0.43	0.53	0.48	0.54	0.53	0.46	-0.02	1	insignificant			0.53	0.58	0.45	0.5	0.49	0.52	0.02	1	insignificant			0.45	0.35	0.51	0.62	0.61	0.61	-0.17	0.02157	hypomethylated		+	CpG	ID=NSC_02968;Name=dna-binding protein bin4;Alias=9163;Length=349;GO=C:nucleus| P:trichome morphogenesis| P:shoot development| P:root development| P:chromosome organization| P:positive regulation of cell growth| P:epidermal cell differentiation| C:DNA topoisomerase complex (ATPhydrolyzing)| P:DNA endoreduplication| F:doublestranded DNA binding;EC=;ipr=seg (SEG);Note=dna-binding protein bin4;	NSC_02968
780184	NSC_scaffold_ontig562c-575-591	275929	275930		0.67	0.58	0.5	0.57	0.56	0.64	-0.01	1	insignificant			0.74	0.57	0.7	0.69	0.72	0.51	0.03	1	insignificant			0.52	0.5	0.54	0.71	0.7	0.68	-0.17	0.000248	hypomethylated		+	CpG	ID=NSC_03020_T;	NSC_03020	ko:K10914	159.47	16.2	0.0031	CRP/FNR family transcriptional regulator cyclic AMP receptor protein	path:map02020	crp; CRP/FNR family transcriptional regulator, cyclic AMP receptor protein	Two-component system
780184	NSC_scaffold_ontig562c-575-591	275929	275930		0.67	0.58	0.5	0.57	0.56	0.64	-0.01	1	insignificant			0.74	0.57	0.7	0.69	0.72	0.51	0.03	1	insignificant			0.52	0.5	0.54	0.71	0.7	0.68	-0.17	0.000248	hypomethylated		+	CpG	ID=NSC_03021;Name=hypothetical protein CHLNCDRAFT_134476 [Chlorella variabilis];Alias=9771;Length=830;GO=F:binding;EC=;ipr=seg (SEG);Note=hypothetical protein CHLNCDRAFT_134476 [Chlorella variabilis];	NSC_03021
218538	NSC_scaffold_contig594	102458	102459		0.63	0.59	0.62	0.63	0.68	0.79	-0.09	1	insignificant			0.81	0.57	0.57	0.5	0.65	0.55	0.08	1	insignificant			0.56	0.62	0.57	0.83	0.69	0.73	-0.17	0.02149	hypomethylated		+	CpG	ID=NSC_03302;Name=protein;Alias=30474;Length=424;GO=;EC=;ipr=IPR003035;Note=protein;	NSC_03302
628985	NSC_scaffold_contig592-558c-549c-548c-566	164901	164902		0.49	0.38	0.5	0.45	0.48	0.4	0.01	1	insignificant			0.52	0.41	0.46	0.3	0.56	0.43	0.04	1	insignificant			0.41	0.44	0.35	0.51	0.58	0.59	-0.17	0.01051	hypomethylated		+	CpG	ID=NSC_03964;Name=helicase ski2w;Alias=3337;Length=1349;GO=C:vacuole| | P:potassium ion transport| F:nucleic acid binding| F:ATP binding| F:ATPdependent helicase activity;EC=;ipr=IPR001650| IPR011545| IPR012961| IPR014001| IPR016438| G3DSA:3.40.50.300 (GENE3D)| PTHR11752 (PANTHER)| PTHR11752:SF2 (PANTHER)| PF13234 (PFAM)| seg (SEG)| SSF52540 (SUPERFAMILY);Note=helicase ski2w;	NSC_03964	ko:K12599	1049	1322.9	0	antiviral helicase SKI2 [EC:3.6.4.-]	path:map03018	SKI2, SKIV2L; antiviral helicase SKI2 [EC:3.6.4.-]	RNA degradation
628985	NSC_scaffold_contig592-558c-549c-548c-566	164901	164902		0.49	0.38	0.5	0.45	0.48	0.4	0.01	1	insignificant			0.52	0.41	0.46	0.3	0.56	0.43	0.04	1	insignificant			0.41	0.44	0.35	0.51	0.58	0.59	-0.17	0.01051	hypomethylated		+	CpG	ID=NSC_03965_P;	NSC_03965	ko:K05592	512.33	334.2	6.1e-100	ATP-dependent RNA helicase DeaD [EC:3.6.4.13]	path:map03018	deaD, cshA; ATP-dependent RNA helicase DeaD [EC:3.6.4.13]	RNA degradation
678850	NSC_scaffold_contig593-552c	426063	426064		0.91	0.65	0.87	0.8	0.78	0.78	0.02	1	insignificant			0.76	0.83	0.88	0.71	0.76	0.84	0.05	1	insignificant			0.78	0.58	0.63	0.82	0.84	0.83	-0.17	0.04795	hypomethylated		+	CpG	ID=NSC_04398;Name=fanconi anemia group m protein;Alias=42430;Length=1174;GO=F:nucleic acid binding| F:ATP binding| F:ATPdependent helicase activity;EC=;ipr=IPR001650| IPR011545| IPR014001| G3DSA:3.40.50.300 (GENE3D)| PTHR14025 (PANTHER)| seg (SEG)| SSF52540 (SUPERFAMILY);Note=fanconi anemia group m protein;	NSC_04398	ko:K10896	445.53	640.4	2.5e-192	fanconi anemia group M protein	path:map03460	FANCM; fanconi anemia group M protein	Fanconi anemia pathway
678850	NSC_scaffold_contig593-552c	426063	426064		0.91	0.65	0.87	0.8	0.78	0.78	0.02	1	insignificant			0.76	0.83	0.88	0.71	0.76	0.84	0.05	1	insignificant			0.78	0.58	0.63	0.82	0.84	0.83	-0.17	0.04795	hypomethylated		+	CpG	ID=NSC_04399_T;	NSC_04399	ko:K03794	140.43	156.1	3.4e-46	sirohydrochlorin ferrochelatase [EC:4.99.1.4]	path:map00860	sirB; sirohydrochlorin ferrochelatase [EC:4.99.1.4]	Porphyrin and chlorophyll metabolism
192928	NSC_scaffold_contig590	151935	151936		0.46	0.3	0.33	0.4	0.42	0.54	-0.09	1	insignificant			0.43	0.39	0.52	0.46	0.54	0.41	-0.02	1	insignificant			0.31	0.36	0.36	0.41	0.56	0.56	-0.17	0.03405	hypomethylated		+	CpG	ID=NSC_04559;Name=fog: rrm domain;Alias=34432;Length=345;GO=F:RNA binding| P:gene expression| P:RNA metabolic process| F:nucleotide binding;EC=;ipr=IPR000504| IPR012677| PTHR23139 (PANTHER)| PTHR23139:SF13 (PANTHER)| PF14304 (PFAM)| PF14327 (PFAM)| seg (SEG)| SSF54928 (SUPERFAMILY);Note=fog: rrm domain;	NSC_04559	ko:K14407	102.8	188.9	7e-56	cleavage stimulation factor subunit 2	path:map03015	CSTF2, RNA15; cleavage stimulation factor subunit 2	mRNA surveillance pathway
192928	NSC_scaffold_contig590	151935	151936		0.46	0.3	0.33	0.4	0.42	0.54	-0.09	1	insignificant			0.43	0.39	0.52	0.46	0.54	0.41	-0.02	1	insignificant			0.31	0.36	0.36	0.41	0.56	0.56	-0.17	0.03405	hypomethylated		+	CpG	ID=NSC_04560;Name=trafficking protein particle complex subunit 8-like;Alias=34885;Length=1008;GO=F:ATP binding| F:protein kinase activity| F:binding| F:nucleotide binding| P:protein amino acid phosphorylation| F:transferase activity| transferring phosphoruscontaining groups| P:biological_process| C:plastid;EC=;ipr=IPR024420| PTHR12975:SF6 (PANTHER)| seg (SEG);Note=trafficking protein particle com…	NSC_04560	ko:K10894	155.1	11.2	0.03	fanconi anemia group G protein	path:map03460	FANCG; fanconi anemia group G protein	Fanconi anemia pathway
194452	NSC_scaffold_contig590	184882	184883		0.74	0.6	0.77	0.71	0.6	0.72	0.03	1	insignificant			0.54	0.59	0.82	0.57	0.68	0.76	-0.02	1	insignificant			0.61	0.59	0.67	0.81	0.84	0.73	-0.17	0.01184	hypomethylated		+	CpG	ID=NSC_04569;Name=magnesium transporter mrs2-1;Alias=34839;Length=410;GO=C:vacuole| F:magnesium ion transmembrane transporter activity;EC=;ipr=coil (COIL)| PTHR13890 (PANTHER)| seg (SEG);Note=magnesium transporter mrs2-1;	NSC_04569	ko:K17065	795.27	14.1	0.0042	dynamin 1-like protein [EC:3.6.5.5]	path:map04139	DNM1L; dynamin 1-like protein [EC:3.6.5.5]	Mitophagy - yeast
196136	NSC_scaffold_contig590	220901	220902		0.4	0.37	0.43	0.43	0.39	0.49	-0.04	1	insignificant			0.42	0.41	0.48	0.39	0.48	0.42	0.01	1	insignificant			0.35	0.36	0.37	0.46	0.53	0.6	-0.17	0.01571	hypomethylated		+	CpG	ID=NSC_04582;Name=chlorophyll a b-binding protein;Alias=35409;Length=245;GO=C:membrane| P:photosynthesis| light harvesting| C:chloroplast;EC=;ipr=IPR001344| IPR022796| IPR023329;Note=chlorophyll a b-binding protein;	NSC_04582	ko:K08913	509.7	432.3	2e-130	light-harvesting complex II chlorophyll a/b binding protein 2	path:map00196	LHCB2; light-harvesting complex II chlorophyll a/b binding protein 2	Photosynthesis - antenna proteins
171209	NSC_scaffold_contig588	133305	133306		0.78	0.57	0.72	0.68	0.77	0.84	-0.07	1	insignificant			0.73	0.64	0.82	0.74	0.86	0.77	-0.06	1	insignificant			0.73	0.68	0.68	0.82	0.83	0.95	-0.17	0.0197	hypomethylated		+	CpG	ID=NSC_04783;Name=d111 g-patch domain-containing protein;Alias=458;Length=158;GO=F:nucleic acid binding;EC=;ipr=IPR000467| PTHR13948 (PANTHER)| PTHR13948:SF19 (PANTHER);Note=d111 g-patch domain-containing protein;	NSC_04783	ko:K12840	126.5	31.2	6.4e-08	splicing factor 45	path:map03040	RBM17, SPF45; splicing factor 45	Spliceosome
171209	NSC_scaffold_contig588	133305	133306		0.78	0.57	0.72	0.68	0.77	0.84	-0.07	1	insignificant			0.73	0.64	0.82	0.74	0.86	0.77	-0.06	1	insignificant			0.73	0.68	0.68	0.82	0.83	0.95	-0.17	0.0197	hypomethylated		+	CpG	ID=NSC_04784_P;	NSC_04784	ko:K06101	302.8	37	3.8e-10	histone-lysine N-methyltransferase ASH1L [EC:2.1.1.43]	path:map00310	ASH1L; [histone H3]-lysine4 N-trimethyltransferase ASH1L [EC:2.1.1.354]	Lysine degradation
85007	NSC_scaffold_contig582	43214	43215		0.78	0.68	0.74	0.8	0.78	0.84	-0.07	1	insignificant			0.74	0.7	0.75	0.75	0.86	0.74	-0.06	1	insignificant			0.65	0.73	0.66	0.85	0.89	0.8	-0.17	0.01047	hypomethylated		+	CpG	ID=NSC_05586;Name=thiamine-phosphate pyrophosphorylase;Alias=7299;Length=906;GO=P:thiamin biosynthetic process| F:hydroxymethylpyrimidine kinase activity| F:thiaminphosphate diphosphorylase activity| C:chloroplast stroma| F:phosphomethylpyrimidine kinase activity;EC=EC:2.7.1.49| EC:2.5.1.3| EC:2.7.4.7;ipr=IPR003733| IPR004399| IPR013749| IPR013785| IPR022998| IPR023214| G3DSA:3.40.1190.20 (GENE3D…	NSC_05586	ko:K14153	389.3	516	3.6e-155	hydroxymethylpyrimidine kinase / phosphomethylpyrimidine kinase / thiamine-phosphate diphosphorylase [EC:2.7.1.49 2.7.4.7 2.5.1.3]	path:map00730	thiDE; hydroxymethylpyrimidine kinase / phosphomethylpyrimidine kinase / thiamine-phosphate diphosphorylase [EC:2.7.1.49 2.7.4.7 2.5.1.3]	Thiamine metabolism
65401	NSC_scaffold_contig578	148363	148364		0.36	0.37	0.19	0.24	0.36	0.2	0.04	1	insignificant			0.5	0.29	0.4	0.21	0.4	0.43	0.05	1	insignificant			0.21	0.26	0.22	0.33	0.41	0.47	-0.17	0.0136	hypomethylated		+	CpG	ID=NSC_06131;Name=ll-diaminopimelate aminotransferase;Alias=50534;Length=439;GO=F:pyridoxal phosphate binding| P:lysine biosynthetic process via diaminopimelate| F:L|Ldiaminopimelate aminotransferase activity| C:plastid| C:mitochondrion;EC=EC:2.6.1.83;ipr=IPR004838| IPR004839| IPR015421| IPR015422| IPR015424| IPR019942| PTHR11751 (PANTHER);Note=ll-diaminopimelate aminotransferase;	NSC_06131	ko:K10206	362.3	629.6	7.6e-190	LL-diaminopimelate aminotransferase [EC:2.6.1.83]	path:map00300	E2.6.1.83; LL-diaminopimelate aminotransferase [EC:2.6.1.83]	Lysine biosynthesis
531370	NSC_scaffold_contig555-550-574	134347	134348		0.78	0.63	0.7	0.76	0.84	0.8	-0.1	1	insignificant			0.53	0.74	0.68	0.79	0.73	0.79	-0.12	0.138	insignificant			0.7	0.58	0.65	0.76	0.86	0.8	-0.17	0.0214	hypomethylated		+	CpG	ID=NSC_06210;Name=dna damage-inducible protein 1;Alias=43696;Length=604;GO=P:response to cadmium ion| C:cytosol| C:nucleus| F:protein binding| F:antioxidant activity| F:oxidoreductase activity| P:oxidation reduction| F:aspartictype endopeptidase activity| P:proteolysis;EC=;ipr=IPR000449| IPR000626| IPR000866| IPR009060| IPR012336| IPR015940| IPR019103| IPR019955| IPR021109| coil (COIL)| G3DSA:1.1…	NSC_06210	ko:K06985	61.1	34.2	7.7e-09	aspartyl protease family protein	path:map04112	K06985; aspartyl protease family protein	Cell cycle - Caulobacter
23181	NSC_scaffold_contig570	90141	90142		0.82	0.84	0.86	0.89	0.98	0.86	-0.07	1	insignificant			0.84	0.86	0.83	0.85	0.91	0.84	-0.02	1	insignificant			0.85	0.74	0.7	0.96	0.94	0.89	-0.17	0.02598	hypomethylated		+	CpG	ID=NSC_06509;Name=upf0187-domain-containing protein;Alias=37107;Length=398;GO=;EC=;ipr=IPR021134| seg (SEG)| tmhmm (TMHMM);Note=upf0187-domain-containing protein;	NSC_06509
655	NSC_scaffold_contig554	3107	3108		0.34	0.37	0.44	0.42	0.29	0.4	0.02	1	insignificant			0.44	0.45	0.46	0.49	0.38	0.37	0.04	1	insignificant			0.44	0.31	0.33	0.51	0.51	0.57	-0.17	0.02244	hypomethylated		+	CpG	ID=NSC_06759;Name=---NA---;Alias=12678;Length=315;GO=;EC=;ipr=coil (COIL)| seg (SEG);Note=---NA---;	NSC_06759	ko:K10592	661	16.8	0.00025	E3 ubiquitin-protein ligase HUWE1 [EC:2.3.2.26]	path:map04120	HUWE1, MULE, ARF-BP1; E3 ubiquitin-protein ligase HUWE1 [EC:2.3.2.26]	Ubiquitin mediated proteolysis
655	NSC_scaffold_contig554	3107	3108		0.34	0.37	0.44	0.42	0.29	0.4	0.02	1	insignificant			0.44	0.45	0.46	0.49	0.38	0.37	0.04	1	insignificant			0.44	0.31	0.33	0.51	0.51	0.57	-0.17	0.02244	hypomethylated		+	CpG	ID=NSC_06760;Name=homocysteine-induced endoplasmic reticulum isoform a;Alias=12668;Length=519;GO=P:ER overload response| C:endoplasmic reticulum| C:microtubule associated complex;EC=;ipr=IPR019955| G3DSA:3.10.20.90 (GENE3D)| PTHR12943 (PANTHER)| PTHR12943:SF7 (PANTHER)| seg (SEG)| SSF54236 (SUPERFAMILY);Note=homocysteine-induced endoplasmic reticulum isoform a;	NSC_06760	ko:K14027	327.27	40.2	9.1e-11	homocysteine-responsive endoplasmic reticulum-resident ubiquitin-like domain member 1 protein	path:map04141	HERPUD1, HERP; homocysteine-responsive endoplasmic reticulum-resident ubiquitin-like domain member 1 protein	Protein processing in endoplasmic reticulum
480255	NSC_scaffold_contig599	759841	759842		0.87	0.75	0.7	0.8	0.72	0.78	0	1	insignificant			0.68	0.77	0.8	0.85	0.92	0.79	-0.1	0.1156	insignificant			0.76	0.59	0.6	0.88	0.8	0.79	-0.17	0.04465	hypomethylated		+	CpG
48999	NSC_scaffold_contig577	47832	47833		0.33	0.2	0.1	0.25	0.27	0.34	-0.08	1	insignificant			0.2	0.26	0.3	0.1	0.15	0.17	0.12	0.02668	hypermethylated			0.1	0.24	0.1	0.31	0.27	0.35	-0.16	0.03437	hypomethylated		+	CpG	ID=NSC_06262;Name=protein transport protein sec31;Alias=33326;Length=1242;GO=C:plasmodesma| C:cytosol| F:protein binding;EC=;ipr=IPR001680| IPR009917| IPR015943| IPR017986| IPR019775| PTHR13923 (PANTHER)| PTHR13923:SF11 (PANTHER)| PF12931 (PFAM)| seg (SEG);Note=protein transport protein sec31;	NSC_06262	ko:K14005	130.2	882.1	3.1e-265	protein transport protein SEC31	path:map04141	SEC31; protein transport protein SEC31	Protein processing in endoplasmic reticulum
40854	NSC_scaffold_contig573	114885	114886		0.88	0.71	0.78	0.91	0.79	0.87	-0.07	1	insignificant			0.73	0.78	0.79	0.88	0.93	0.81	-0.11	0.04683	hypomethylated			0.78	0.74	0.7	0.91	0.89	0.89	-0.16	0.002698	hypomethylated		+	CpG
256447	NSC_scaffold_contig595	109868	109869		0.73	0.63	0.7	0.85	0.85	0.9	-0.18	0.005346	hypomethylated			0.74	0.69	0.73	0.86	0.83	0.68	-0.07	1	insignificant			0.68	0.72	0.69	0.86	0.85	0.85	-0.16	0.0003244	hypomethylated		+	CpG	ID=NSC_02528;Name=pinus taeda anonymous locus 0_16142_02 genomic sequence;Alias=13599;Length=107;GO=F:protein binding;EC=;ipr=IPR001440| IPR011990| IPR013026| IPR019734| PTHR22904 (PANTHER)| SSF48452 (SUPERFAMILY);Note=pinus taeda anonymous locus 0_16142_02 genomic sequence;	NSC_02528	ko:K05864	340.97	37.3	6.7e-10	peptidyl-prolyl isomerase D [EC:5.2.1.8]	path:map04217	PPID, CYPD; peptidyl-prolyl isomerase D [EC:5.2.1.8]	Necroptosis
769638	NSC_scaffold_ontig562c-575-591	71085	71086		0.76	0.58	0.74	0.77	0.81	0.82	-0.11	0.1393	insignificant			0.75	0.68	0.73	0.65	0.8	0.57	0.05	1	insignificant			0.58	0.6	0.6	0.71	0.81	0.74	-0.16	0.004985	hypomethylated		+	CpG
3809	NSC_scaffold_contig561	3540	3541		0.72	0.55	0.75	0.84	0.76	0.74	-0.11	0.189	insignificant			0.65	0.63	0.84	0.76	0.74	0.66	-0.01	1	insignificant			0.63	0.64	0.7	0.75	0.87	0.84	-0.16	0.01727	hypomethylated		+	CpG	ID=NSC_06678;Name=protein;Alias=44252;Length=353;GO=F:molecular_function| P:biological_process| C:cellular_component;EC=;ipr=seg (SEG);Note=protein;	NSC_06678
3809	NSC_scaffold_contig561	3540	3541		0.72	0.55	0.75	0.84	0.76	0.74	-0.11	0.189	insignificant			0.65	0.63	0.84	0.76	0.74	0.66	-0.01	1	insignificant			0.63	0.64	0.7	0.75	0.87	0.84	-0.16	0.01727	hypomethylated		+	CpG	ID=NSC_06679_T;	NSC_06679
308178	NSC_scaffold_contig597	168691	168692		0.67	0.56	0.7	0.63	0.86	0.78	-0.12	0.2107	insignificant			0.83	0.59	0.62	0.67	0.76	0.78	-0.05	1	insignificant			0.57	0.63	0.61	0.75	0.76	0.76	-0.16	0.001089	hypomethylated		+	CpG	ID=NSC_01996;Name=protein;Alias=45052;Length=960;GO=C:plasmodesma| F:clathrin binding| P:vesiclemediated transport| P:intracellular protein transport| C:cytosol| C:COPI vesicle coat| F:structural molecule activity;EC=;ipr=IPR002553| IPR011710| IPR011989| IPR016024| IPR016460| seg (SEG);Note=protein;	NSC_01996	ko:K12397	485.37	107.5	2.2e-31	AP-3 complex subunit beta	path:map04142	AP3B; AP-3 complex subunit beta	Lysosome
468203	NSC_scaffold_contig599	528024	528025		0.56	0.73	0.73	0.66	0.56	0.5	0.1	0.2284	insignificant			0.45	0.69	0.58	0.55	0.67	0.64	-0.05	1	insignificant			0.56	0.47	0.55	0.64	0.65	0.78	-0.16	0.0351	hypomethylated		+	CpG	ID=NSC_00238;Name=inositol monophosphatase - like protein;Alias=20553;Length=354;GO=F:histidinolphosphatase activity| F:Lgalactose1phosphate phosphatase activity| P:histidine biosynthetic process| F:inositol1(or 4)monophosphatase activity| C:chloroplast| P:phosphoinositide phosphorylation;EC=EC:3.1.3.15| EC:3.1.3.25;ipr=IPR000760| IPR011809| IPR020583| G3DSA:3.30.540.10 (GENE3D)| G3DSA:3.40.190.8…	NSC_00238	ko:K18649	324.1	412.9	1.8e-124	inositol-phosphate phosphatase / L-galactose 1-phosphate phosphatase / histidinol-phosphatase [EC:3.1.3.25 3.1.3.93 3.1.3.15]	path:map00053	IMPL2; inositol-phosphate phosphatase / L-galactose 1-phosphate phosphatase / histidinol-phosphatase [EC:3.1.3.25 3.1.3.93 3.1.3.15]	Ascorbate and aldarate metabolism
468203	NSC_scaffold_contig599	528024	528025		0.56	0.73	0.73	0.66	0.56	0.5	0.1	0.2284	insignificant			0.45	0.69	0.58	0.55	0.67	0.64	-0.05	1	insignificant			0.56	0.47	0.55	0.64	0.65	0.78	-0.16	0.0351	hypomethylated		+	CpG	ID=NSC_00239;Name=histidyl-trna synthetase;Alias=20813;Length=954;GO=P:histidyltRNA aminoacylation| F:ATP binding| F:histidinetRNA ligase activity| C:plastid| F:ammonialyase activity;EC=EC:6.1.1.21;ipr=IPR001106| IPR004154| IPR004516| IPR006195| IPR008948| IPR015807| IPR024083| coil (COIL)| G3DSA:1.20.200.10 (GENE3D)| G3DSA:3.30.930.10 (GENE3D)| PF13393 (PFAM)| seg (SEG)| SSF55681 (SUPERFAMILY);N…	NSC_00239	ko:K01892	252.4	544	9.6e-164	histidyl-tRNA synthetase [EC:6.1.1.21]	path:map00970	HARS, hisS; histidyl-tRNA synthetase [EC:6.1.1.21]	Aminoacyl-tRNA biosynthesis
488320	NSC_scaffold_contig599	903030	903031		0.58	0.75	0.64	0.71	0.52	0.6	0.04	1	insignificant			0.7	0.75	0.79	0.75	0.63	0.68	0.06	1	insignificant			0.67	0.65	0.59	0.75	0.85	0.77	-0.16	0.01387	hypomethylated		+	CpG	ID=NSC_00413;Name=protein;Alias=22650;Length=474;GO=F:nucleic acid binding| F:nucleotide binding;EC=;ipr=IPR000504| IPR012677| PTHR24012 (PANTHER)| PTHR24012:SF62 (PANTHER)| seg (SEG)| SSF54928 (SUPERFAMILY);Note=protein;	NSC_00413	ko:K11294	167.93	178.8	1e-52	nucleolin	path:map05130	NCL, NSR1; nucleolin	Pathogenic Escherichia coli infection
492097	NSC_scaffold_contig599	974163	974164		0.33	0.32	0.26	0.26	0.17	0.2	0.09	1	insignificant			0.14	0.18	0.25	0.21	0.21	0.38	-0.07	1	insignificant			0.11	0.17	0.26	0.28	0.4	0.35	-0.16	0.04151	hypomethylated		+	CpG	ID=NSC_00448;Name=sodium hydrogen;Alias=22741;Length=639;GO=F:solute:hydrogen antiporter activity| P:sodium ion transport| P:regulation of pH| F:sodium:hydrogen antiporter activity| C:integral to membrane| P:transmembrane transport;EC=;ipr=IPR004709| IPR006153| IPR018422| coil (COIL)| PTHR10110:SF20 (PANTHER)| seg (SEG)| SignalP-NN(euk) (SIGNALP)| tmhmm (TMHMM);Note=sodium hydrogen;	NSC_00448	ko:K12040	1007.57	146.9	2.7e-43	solute carrier family 9 (sodium/hydrogen exchanger) member 3	path:map04964	SLC9A3, NHE3; solute carrier family 9 (sodium/hydrogen exchanger), member 3	Proximal tubule bicarbonate reclamation
506985	NSC_scaffold_contig599	1276846	1276847		0.81	0.7	0.86	0.79	0.9	0.83	-0.05	1	insignificant			0.76	0.77	0.87	0.85	0.93	0.77	-0.05	1	insignificant			0.77	0.67	0.67	0.9	0.77	0.9	-0.16	0.04885	hypomethylated		+	CpG	ID=NSC_00582;Name=7sk snrna methylphosphate capping enzyme;Alias=24085;Length=448;GO=P:multicellular organismal development| P:growth| F:methyltransferase activity;EC=;ipr=IPR010675| IPR024160| coil (COIL)| G3DSA:3.40.50.150 (GENE3D)| PTHR12315 (PANTHER)| seg (SEG)| SSF53335 (SUPERFAMILY);Note=7sk snrna methylphosphate capping enzyme;	NSC_00582	ko:K00568	262.97	46.9	1.1e-12	2-polyprenyl-6-hydroxyphenyl methylase / 3-demethylubiquinone-9 3-methyltransferase [EC:2.1.1.222 2.1.1.64]	path:map00130	ubiG; 2-polyprenyl-6-hydroxyphenyl methylase / 3-demethylubiquinone-9 3-methyltransferase [EC:2.1.1.222 2.1.1.64]	Ubiquinone and other terpenoid-quinone biosynthesis
506985	NSC_scaffold_contig599	1276846	1276847		0.81	0.7	0.86	0.79	0.9	0.83	-0.05	1	insignificant			0.76	0.77	0.87	0.85	0.93	0.77	-0.05	1	insignificant			0.77	0.67	0.67	0.9	0.77	0.9	-0.16	0.04885	hypomethylated		+	CpG	ID=NSC_00583;Name=blue-light photoreceptor phr2-like;Alias=24147;Length=474;GO=F:DNA photolyase activity| P:DNA repair;EC=;ipr=IPR005101| IPR006050| IPR014729| G3DSA:1.25.40.80 (GENE3D)| PTHR11455 (PANTHER);Note=blue-light photoreceptor phr2-like;	NSC_00583	ko:K02295	401.47	96.3	8e-28	cryptochrome	path:map04710	CRY; cryptochrome	Circadian rhythm
714105	NSC_scaffold_contig596-571c	479179	479180		0.26	0.07	0.28	0.16	0.26	0.14	0.02	1	insignificant			0.13	0.14	0.21	0.12	0.06	0.2	0.03	1	insignificant			0.09	0.13	0.14	0.26	0.31	0.27	-0.16	0.001989	hypomethylated		+	CpG	ID=NSC_00903;Name=polyketide synthase;Alias=64932;Length=2185;GO=F:transferase activity| transferring acyl groups other than aminoacyl groups| F:oxidoreductase activity| P:biosynthetic process| F:phosphopantetheine binding| F:cofactor binding| F:acyl carrier activity| F:nucleotide binding;EC=EC:2.3.1.0;ipr=IPR000794| IPR006162| IPR006163| IPR009081| IPR013968| IPR014030| IPR014031| IPR016038| IPR…	NSC_00903	ko:K16420	16002.2	536.4	2.2e-161	rapamycin polyketide synthase A/B/C	path:map01052	rapA_B_C; rapamycin polyketide synthase A/B/C	Type I polyketide structures
719311	NSC_scaffold_contig596-571c	584461	584462		0.8	0.54	0.63	0.49	0.64	0.53	0.1	1	insignificant			0.49	0.52	0.45	0.53	0.61	0.64	-0.11	0.05096	insignificant			0.57	0.41	0.5	0.62	0.68	0.65	-0.16	0.03383	hypomethylated		+	CpG	ID=NSC_00934;Name=mitochondrial carrier protein;Alias=64906;Length=447;GO=C:integral to membrane| F:binding| P:transmembrane transport;EC=;ipr=IPR002067| IPR018108| IPR023395| PTHR24089 (PANTHER)| PTHR24089:SF45 (PANTHER)| seg (SEG)| tmhmm (TMHMM);Note=mitochondrial carrier protein;	NSC_00934	ko:K15109	293.07	152.4	4.8e-45	solute carrier family 25 (mitochondrial carnitine/acylcarnitine transporter) member 20/29	path:map04714	SLC25A20_29, CACT, CACL, CRC1; solute carrier family 25 (mitochondrial carnitine/acylcarnitine transporter), member 20/29	Thermogenesis
719311	NSC_scaffold_contig596-571c	584461	584462		0.8	0.54	0.63	0.49	0.64	0.53	0.1	1	insignificant			0.49	0.52	0.45	0.53	0.61	0.64	-0.11	0.05096	insignificant			0.57	0.41	0.5	0.62	0.68	0.65	-0.16	0.03383	hypomethylated		+	CpG	ID=NSC_00935;Name=dna binding;Alias=65169;Length=218;GO=P:protein amino acid phosphorylation| F:protein kinase activity| P:regulation of transcription| DNAdependent| F:DNA binding| F:ATP binding| C:nucleus| F:protein binding;EC=;ipr=IPR001005| IPR006447| IPR009057| IPR017884| IPR017930| PTHR25040 (PANTHER)| PTHR25040:SF29 (PANTHER);Note=dna binding;	NSC_00935	ko:K12133	319.07	39.7	9.3e-11	MYB-related transcription factor LHY	path:map04712	LHY; MYB-related transcription factor LHY	Circadian rhythm - plant
730895	NSC_scaffold_contig596-571c	831493	831494		0.72	0.73	0.78	0.75	0.85	0.82	-0.07	1	insignificant			0.71	0.85	0.85	0.66	0.83	0.86	0.02	1	insignificant			0.68	0.74	0.72	0.91	0.9	0.81	-0.16	0.009815	hypomethylated		+	CpG	ID=NSC_01047;Name=mechanosensitive ion channel;Alias=66202;Length=363;GO=C:membrane| P:transmembrane transport;EC=;ipr=IPR006685| IPR010920| IPR011014| tmhmm (TMHMM);Note=mechanosensitive ion channel;	NSC_01047	ko:K15586	367.3	13.5	0.011	nickel transport system permease protein	path:map02010	nikC, cntC; nickel transport system permease protein	ABC transporters
386339	NSC_scaffold_contig598	405602	405603		0.65	0.58	0.65	0.63	0.62	0.59	0.01	1	insignificant			0.76	0.54	0.63	0.51	0.6	0.62	0.07	1	insignificant			0.42	0.45	0.4	0.62	0.47	0.65	-0.16	0.04645	hypomethylated		+	CpG	ID=NSC_01492;Name=snf2 family dna-dependent atpase;Alias=53099;Length=976;GO=C:membrane| F:DNA binding| F:ATP binding| F:helicase activity;EC=;ipr=IPR000330| IPR001650| IPR014001| coil (COIL)| G3DSA:3.40.50.300 (GENE3D)| PTHR10799 (PANTHER)| seg (SEG)| SSF52540 (SUPERFAMILY);Note=snf2 family dna-dependent atpase;	NSC_01492	ko:K14439	580.37	757.7	6.4e-228	SWI/SNF-related matrix-associated actin-dependent regulator of chromatin subfamily A containing DEAD/H box 1 [EC:3.6.4.12]	path:map04550	SMARCAD1; SWI/SNF-related matrix-associated actin-dependent regulator of chromatin subfamily A containing DEAD/H box 1 [EC:3.6.4.12]	Signaling pathways regulating pluripotency of stem cells
423337	NSC_scaffold_contig598	1086716	1086717		0.84	0.75	0.83	0.85	0.75	0.86	-0.02	1	insignificant			0.79	0.78	0.86	0.86	0.78	0.72	0.02	1	insignificant			0.69	0.63	0.72	0.83	0.91	0.77	-0.16	0.03536	hypomethylated		+	CpG	ID=NSC_01787;Name=glycosyltransferase family 20 protein;Alias=55903;Length=947;GO=F:transferase activity| transferring glycosyl groups| P:trehalose biosynthetic process;EC=;ipr=IPR001830| IPR003337| IPR012766| IPR023214| G3DSA:3.40.50.2000 (GENE3D)| PTHR10788 (PANTHER)| seg (SEG)| SSF53756 (SUPERFAMILY);Note=glycosyltransferase family 20 protein;	NSC_01787	ko:K16055	744	971.1	1.6e-292	trehalose 6-phosphate synthase/phosphatase [EC:2.4.1.15 3.1.3.12]	path:map00500	TPS; trehalose 6-phosphate synthase/phosphatase [EC:2.4.1.15 3.1.3.12]	Starch and sucrose metabolism
437382	NSC_scaffold_contig598	1383069	1383070		0.45	0.41	0.41	0.41	0.47	0.41	-0.01	1	insignificant			0.48	0.39	0.4	0.43	0.36	0.45	0.01	1	insignificant			0.33	0.38	0.28	0.51	0.47	0.48	-0.16	0.007278	hypomethylated		+	CpG	ID=NSC_01901;Name=actin interacting protein;Alias=57049;Length=508;GO=C:mitochondrion| F:electron carrier activity| F:(R)2hydroxyglutarate dehydrogenase activity| F:FAD binding| F:UDPNacetylmuramate dehydrogenase activity| P:oxidation reduction;EC=;ipr=IPR004113| IPR006094| IPR016164| IPR016166| IPR016167| IPR016168| IPR016171| PTHR11748 (PANTHER)| PTHR11748:SF7 (PANTHER);Note=actin interacting p…	NSC_01901	ko:K21618	727.4	667.1	6.3e-201	(R)-2-hydroxyglutarate---pyruvate transhydrogenase [EC:1.1.99.40]	path:map00620	DLD3; (R)-2-hydroxyglutarate---pyruvate transhydrogenase [EC:1.1.99.40]	Pyruvate metabolism
314041	NSC_scaffold_contig597	282085	282086		0.29	0.36	0.29	0.33	0.38	0.31	-0.03	1	insignificant			0.23	0.36	0.35	0.28	0.35	0.33	-0.01	1	insignificant			0.27	0.25	0.27	0.39	0.46	0.42	-0.16	0.001627	hypomethylated		+	CpG	ID=NSC_02054_T;	NSC_02054	ko:K00244	323.33	42.5	1.9e-11	fumarate reductase flavoprotein subunit [EC:1.3.5.4]	path:map00020	frdA; fumarate reductase flavoprotein subunit [EC:1.3.5.4]	Citrate cycle (TCA cycle)
314041	NSC_scaffold_contig597	282085	282086		0.29	0.36	0.29	0.33	0.38	0.31	-0.03	1	insignificant			0.23	0.36	0.35	0.28	0.35	0.33	-0.01	1	insignificant			0.27	0.25	0.27	0.39	0.46	0.42	-0.16	0.001627	hypomethylated		+	CpG	ID=NSC_02055;Name=multicopper oxidase type 2;Alias=45852;Length=129;GO=P:oxidation reduction| F:oxidoreductase activity| F:copper ion binding| F:quinone binding| P:carbohydrate metabolic process| F:catalytic activity| F:oxidoreductase activity| acting on the CHOH group of donors| quinone or similar compound as acceptor| F:metal ion binding| F:transferase activity;EC=;ipr=no IPS match;Note=multico…	NSC_02055	ko:K08100	538.17	17.9	0.0004	bilirubin oxidase [EC:1.3.3.5]	path:map00860	E1.3.3.5; bilirubin oxidase [EC:1.3.3.5]	Porphyrin and chlorophyll metabolism
330493	NSC_scaffold_contig597	570132	570133		0.75	0.43	0.69	0.59	0.67	0.72	-0.04	1	insignificant			0.64	0.62	0.72	0.78	0.7	0.68	-0.06	1	insignificant			0.62	0.55	0.47	0.69	0.76	0.67	-0.16	0.03798	hypomethylated		+	CpG	ID=NSC_02180;Name=zinc finger ran-binding domain-containing protein 3-like;Alias=46613;Length=1323;GO=F:DNA binding| F:ATP binding| F:helicase activity| F:endonuclease activity;EC=;ipr=IPR000330| IPR001650| IPR002711| IPR014001| coil (COIL)| G3DSA:3.40.50.300 (GENE3D)| PTHR10799 (PANTHER)| PTHR10799:SF43 (PANTHER)| seg (SEG)| SSF52540 (SUPERFAMILY);Note=zinc finger ran-binding domain-containing p…	NSC_02180	ko:K10875	565.8	168	1.2e-49	DNA repair and recombination protein RAD54 and RAD54-like protein [EC:3.6.4.-]	path:map03440	RAD54L, RAD54; DNA repair and recombination protein RAD54 and RAD54-like protein [EC:3.6.4.-]	Homologous recombination
343220	NSC_scaffold_contig597	836064	836065		0.69	0.58	0.72	0.67	0.72	0.63	-0.01	1	insignificant			0.71	0.62	0.75	0.63	0.75	0.59	0.03	1	insignificant			0.55	0.48	0.62	0.66	0.77	0.71	-0.16	0.03618	hypomethylated		+	CpG	ID=NSC_02286;Name=glycosyl transferase family 2;Alias=48218;Length=836;GO=F:transferase activity| F:methyltransferase activity| P:metabolic process| P:methylation| F:transferase activity| transferring glycosyl groups;EC=;ipr=IPR001173| G3DSA:3.90.550.10 (GENE3D)| PTHR22916 (PANTHER)| PF13692 (PFAM)| seg (SEG)| tmhmm (TMHMM)| SSF53448 (SUPERFAMILY)| SSF53756 (SUPERFAMILY);Note=glycosyl transferase…	NSC_02286	ko:K16870	200.53	103.5	4.5e-30	N-acetylglucosaminyl-diphospho-decaprenol L-rhamnosyltransferase [EC:2.4.1.289]	path:map00572	wbbL; N-acetylglucosaminyl-diphospho-decaprenol L-rhamnosyltransferase [EC:2.4.1.289]	Arabinogalactan biosynthesis - Mycobacterium
257383	NSC_scaffold_contig595	126329	126330		0.8	0.59	0.78	0.84	0.81	0.82	-0.1	1	insignificant			0.85	0.7	0.78	0.62	0.79	0.86	0.02	1	insignificant			0.7	0.69	0.75	0.87	0.9	0.85	-0.16	0.002699	hypomethylated		+	CpG	ID=NSC_02538;Name=calcium calmodulin-dependent 3 -cyclic nucleotide phosphodiesterase 1c;Alias=13368;Length=376;GO=P:cellcell signaling| P:regulation of biological quality| P:response to organic substance| F:3'|5'cyclicnucleotide phosphodiesterase activity| P:cellular biogenic amine metabolic process| P:behavior| P:primary metabolic process| P:neurological system process| P:small molecule metabol…	NSC_02538	ko:K13755	418.67	244.4	1e-72	calcium/calmodulin-dependent 3' 5'-cyclic nucleotide phosphodiesterase [EC:3.1.4.17]	path:map00230	PDE1; calcium/calmodulin-dependent 3',5'-cyclic nucleotide phosphodiesterase [EC:3.1.4.17]	Purine metabolism
257385	NSC_scaffold_contig595	126336	126337		0.63	0.59	0.69	0.68	0.64	0.7	-0.04	1	insignificant			0.6	0.5	0.56	0.59	0.55	0.43	0.03	1	insignificant			0.43	0.49	0.36	0.59	0.62	0.55	-0.16	0.02057	hypomethylated		+	CpG	ID=NSC_02538;Name=calcium calmodulin-dependent 3 -cyclic nucleotide phosphodiesterase 1c;Alias=13368;Length=376;GO=P:cellcell signaling| P:regulation of biological quality| P:response to organic substance| F:3'|5'cyclicnucleotide phosphodiesterase activity| P:cellular biogenic amine metabolic process| P:behavior| P:primary metabolic process| P:neurological system process| P:small molecule metabol…	NSC_02538	ko:K13755	418.67	244.4	1e-72	calcium/calmodulin-dependent 3' 5'-cyclic nucleotide phosphodiesterase [EC:3.1.4.17]	path:map00230	PDE1; calcium/calmodulin-dependent 3',5'-cyclic nucleotide phosphodiesterase [EC:3.1.4.17]	Purine metabolism
257383	NSC_scaffold_contig595	126329	126330		0.8	0.59	0.78	0.84	0.81	0.82	-0.1	1	insignificant			0.85	0.7	0.78	0.62	0.79	0.86	0.02	1	insignificant			0.7	0.69	0.75	0.87	0.9	0.85	-0.16	0.002699	hypomethylated		+	CpG	ID=NSC_02539_P;	NSC_02539	ko:K01807	56.73	308.1	1.3e-92	ribose 5-phosphate isomerase A [EC:5.3.1.6]	path:map00030	rpiA; ribose 5-phosphate isomerase A [EC:5.3.1.6]	Pentose phosphate pathway
257385	NSC_scaffold_contig595	126336	126337		0.63	0.59	0.69	0.68	0.64	0.7	-0.04	1	insignificant			0.6	0.5	0.56	0.59	0.55	0.43	0.03	1	insignificant			0.43	0.49	0.36	0.59	0.62	0.55	-0.16	0.02057	hypomethylated		+	CpG	ID=NSC_02539_P;	NSC_02539	ko:K01807	56.73	308.1	1.3e-92	ribose 5-phosphate isomerase A [EC:5.3.1.6]	path:map00030	rpiA; ribose 5-phosphate isomerase A [EC:5.3.1.6]	Pentose phosphate pathway
279521	NSC_scaffold_contig595	527580	527581		0.85	0.58	0.75	0.86	0.79	0.64	-0.04	1	insignificant			0.62	0.81	0.9	0.75	0.92	0.82	-0.06	1	insignificant			0.65	0.75	0.67	0.79	0.85	0.89	-0.16	0.02265	hypomethylated		+	CpG	ID=NSC_02717;Name=chromatin remodeling complex subunit;Alias=15249;Length=1067;GO=C:cytosol| P:cell growth| P:ATPdependent chromatin remodeling| P:regulation of transcription| DNAdependent| P:embryo sac development| C:chromatin remodeling complex| F:DNA binding| F:ATP binding| F:nucleosome binding| F:helicase activity| F:DNAdependent ATPase activity| F:protein binding;EC=;ipr=IPR000330| IPR001005…	NSC_02717	ko:K11647	1095.93	730	2.3e-219	SWI/SNF-related matrix-associated actin-dependent regulator of chromatin subfamily A member 2/4 [EC:3.6.4.-]	path:map04714	SMARCA2_4; SWI/SNF-related matrix-associated actin-dependent regulator of chromatin subfamily A member 2/4 [EC:3.6.4.-]	Thermogenesis
284954	NSC_scaffold_contig595	616523	616524		0.79	0.79	0.77	0.85	0.73	0.78	0	1	insignificant			0.84	0.66	0.78	0.68	0.88	0.81	-0.03	1	insignificant			0.81	0.75	0.7	0.87	0.93	0.94	-0.16	0.016	hypomethylated		+	CpG	ID=NSC_02753;Name=atp-dependent zinc metalloprotease ftsh mitochondrial-like;Alias=15570;Length=710;GO=F:metalloendopeptidase activity| P:protein catabolic process| F:ATP binding| P:proteolysis| C:membrane| F:ATPdependent peptidase activity| C:plastid| C:mitochondrion;EC=EC:3.4.24.0;ipr=IPR000642| IPR003593| IPR003959| IPR003960| IPR005936| coil (COIL)| G3DSA:1.10.8.60 (GENE3D)| G3DSA:3.40.50.300…	NSC_02753	ko:K08955	767.43	887.8	2e-267	ATP-dependent metalloprotease [EC:3.4.24.-]	path:map04139	YME1; ATP-dependent metalloprotease [EC:3.4.24.-]	Mitophagy - yeast
285615	NSC_scaffold_contig595	628987	628988		0.71	0.56	0.6	0.66	0.65	0.76	-0.07	1	insignificant			0.62	0.67	0.55	0.51	0.61	0.62	0.03	1	insignificant			0.47	0.61	0.48	0.71	0.62	0.7	-0.16	0.04019	hypomethylated		+	CpG	ID=NSC_02758;Name=component of cytosolic 80s ribosome and 40s small subunit;Alias=15489;Length=1613;GO=P:mitotic spindle elongation| P:translation| P:response to antibiotic| F:rRNA binding| F:structural constituent of ribosome| P:centrosome duplication| C:cytosolic small ribosomal subunit| F:ubiquitinprotein ligase activity| P:protein ubiquitination during ubiquitindependent protein catabolic pro…	NSC_02758	ko:K10587	595.07	513.9	3.6e-154	ubiquitin-protein ligase E3 A [EC:2.3.2.26]	path:map04120	UBE3A, E6AP; ubiquitin-protein ligase E3 A [EC:2.3.2.26]	Ubiquitin mediated proteolysis
294543	NSC_scaffold_contig595	806186	806187		0.84	0.63	0.75	0.69	0.83	0.89	-0.07	1	insignificant			0.75	0.87	0.84	0.9	0.8	0.79	-0.01	1	insignificant			0.68	0.74	0.65	0.89	0.79	0.88	-0.16	0.01473	hypomethylated		+	CpG	ID=NSC_02848;Name=sulfolipid synthase;Alias=16352;Length=501;GO=P:biosynthetic process| C:plastid;EC=;ipr=IPR001296| PTHR12526 (PANTHER)| PTHR12526:SF168 (PANTHER)| PF13579 (PFAM)| seg (SEG)| SSF53756 (SUPERFAMILY);Note=sulfolipid synthase;	NSC_02848	ko:K06119	403.23	605.4	1.7e-182	sulfoquinovosyltransferase [EC:2.4.1.-]	path:map00561	SQD2; sulfoquinovosyltransferase [EC:2.4.1.-]	Glycerolipid metabolism
294543	NSC_scaffold_contig595	806186	806187		0.84	0.63	0.75	0.69	0.83	0.89	-0.07	1	insignificant			0.75	0.87	0.84	0.9	0.8	0.79	-0.01	1	insignificant			0.68	0.74	0.65	0.89	0.79	0.88	-0.16	0.01473	hypomethylated		+	CpG	ID=NSC_02849;Name=myb-like dna-binding protein bas1;Alias=16804;Length=538;GO=F:DNA binding| F:protein binding;EC=;ipr=IPR001005| IPR009057| IPR015495| IPR017877| IPR017930| coil (COIL)| PTHR10641:SF19 (PANTHER)| seg (SEG);Note=myb-like dna-binding protein bas1;	NSC_02849	ko:K09420	382.67	151	2.5e-44	transcriptional activator Myb	path:map04151	MYB, C-MYB; transcriptional activator Myb	PI3K-Akt signaling pathway
774366	NSC_scaffold_ontig562c-575-591	165877	165878		0.73	0.66	0.68	0.63	0.62	0.68	0.05	1	insignificant			0.67	0.6	0.84	0.77	0.75	0.56	0.01	1	insignificant			0.55	0.63	0.6	0.77	0.74	0.75	-0.16	0.002872	hypomethylated		+	CpG	ID=NSC_02970;Name=major facilitator superfamily;Alias=9060;Length=455;GO=C:integral to membrane| P:transmembrane transport;EC=;ipr=IPR011701| IPR016196| G3DSA:1.20.1250.20 (GENE3D)| PTHR16172 (PANTHER)| PTHR16172:SF2 (PANTHER)| seg (SEG)| tmhmm (TMHMM);Note=major facilitator superfamily;	NSC_02970	ko:K06902	112.93	23.7	7.4e-06	MFS transporter UMF1 family	path:map04138	UMF1; MFS transporter, UMF1 family	Autophagy - yeast
230934	NSC_scaffold_contig594	355094	355095		0.53	0.51	0.4	0.51	0.62	0.55	-0.08	1	insignificant			0.53	0.43	0.56	0.53	0.58	0.47	-0.02	1	insignificant			0.38	0.48	0.51	0.55	0.64	0.65	-0.16	0.03875	hypomethylated		+	CpG	ID=NSC_03418;Name=rossmann-fold nad -binding domain-containing protein;Alias=31455;Length=1333;GO=C:vacuole| C:chloroplast stroma| F:nucleotide binding;EC=;ipr=IPR007941| IPR008030| IPR008979| IPR013857| IPR016040| PTHR24311 (PANTHER)| PTHR24311:SF18 (PANTHER)| PF13460 (PFAM)| seg (SEG)| SignalP-NN(euk) (SIGNALP)| SSF51735 (SUPERFAMILY);Note=rossmann-fold nad -binding domain-containing protein;	NSC_03418	ko:K18159	67.77	75.9	1.2e-21	NADH dehydrogenase [ubiquinone] 1 alpha subcomplex assembly factor 1	path:map04714	NDUFAF1, CIA30; NADH dehydrogenase [ubiquinone] 1 alpha subcomplex assembly factor 1	Thermogenesis
562966	NSC_scaffold_contig579-589	17115	17116		0.87	0.95	0.93	0.93	0.85	0.86	0.04	1	insignificant			0.85	0.81	0.91	0.88	0.96	0.86	-0.04	1	insignificant			0.83	0.75	0.75	0.95	0.92	0.92	-0.16	0.004758	hypomethylated		+	CpG	ID=NSC_03598;Name=hypothetical protein CHLNCDRAFT_57776 [Chlorella variabilis];Alias=57760;Length=626;GO=;EC=;ipr=coil (COIL)| seg (SEG);Note=hypothetical protein CHLNCDRAFT_57776 [Chlorella variabilis];	NSC_03598	ko:K15009	169.6	11.4	0.02	SH3 and multiple ankyrin repeat domains protein	path:map04724	SHANK; SH3 and multiple ankyrin repeat domains protein	Glutamatergic synapse
573847	NSC_scaffold_contig579-589	227462	227463		0.93	0.84	0.88	0.94	0.9	0.88	-0.02	1	insignificant			0.66	0.81	0.97	0.96	0.89	0.81	-0.07	1	insignificant			0.79	0.79	0.75	0.9	0.97	0.93	-0.16	0.003068	hypomethylated		+	CpG	ID=NSC_03686;Name=protein;Alias=58327;Length=391;GO=F:ubiquitinspecific protease activity| F:transferase activity| C:nucleus| F:ubiquitin thiolesterase activity| P:ubiquitindependent protein catabolic process;EC=;ipr=IPR001394| IPR018200| PTHR24006 (PANTHER)| PTHR24006:SF54 (PANTHER)| seg (SEG)| SSF54001 (SUPERFAMILY);Note=protein;	NSC_03686	ko:K11839	468.87	255.6	3.9e-76	ubiquitin carboxyl-terminal hydrolase 8 [EC:3.4.19.12]	path:map04137	USP8, UBP5; ubiquitin carboxyl-terminal hydrolase 8 [EC:3.4.19.12]	Mitophagy - animal
573849	NSC_scaffold_contig579-589	227474	227475		0.31	0.13	0.22	0.32	0.32	0.2	-0.06	1	insignificant			0.16	0.22	0.32	0.23	0.25	0.25	-0.01	1	insignificant			0.09	0.11	0.08	0.26	0.3	0.21	-0.16	0.004337	hypomethylated		+	CpG	ID=NSC_03686;Name=protein;Alias=58327;Length=391;GO=F:ubiquitinspecific protease activity| F:transferase activity| C:nucleus| F:ubiquitin thiolesterase activity| P:ubiquitindependent protein catabolic process;EC=;ipr=IPR001394| IPR018200| PTHR24006 (PANTHER)| PTHR24006:SF54 (PANTHER)| seg (SEG)| SSF54001 (SUPERFAMILY);Note=protein;	NSC_03686	ko:K11839	468.87	255.6	3.9e-76	ubiquitin carboxyl-terminal hydrolase 8 [EC:3.4.19.12]	path:map04137	USP8, UBP5; ubiquitin carboxyl-terminal hydrolase 8 [EC:3.4.19.12]	Mitophagy - animal
573847	NSC_scaffold_contig579-589	227462	227463		0.93	0.84	0.88	0.94	0.9	0.88	-0.02	1	insignificant			0.66	0.81	0.97	0.96	0.89	0.81	-0.07	1	insignificant			0.79	0.79	0.75	0.9	0.97	0.93	-0.16	0.003068	hypomethylated		+	CpG	ID=NSC_03687;Name=60s ribosomal protein l18a;Alias=58621;Length=179;GO=C:ribosome| F:structural constituent of ribosome| P:translation;EC=;ipr=IPR021138| IPR023573| G3DSA:3.10.20.10 (GENE3D)| PTHR10052:SF1 (PANTHER);Note=60s ribosomal protein l18a;	NSC_03687	ko:K02882	73.17	275.5	6.7e-83	large subunit ribosomal protein L18Ae	path:map03010	RP-L18Ae, RPL18A; large subunit ribosomal protein L18Ae	Ribosome
573849	NSC_scaffold_contig579-589	227474	227475		0.31	0.13	0.22	0.32	0.32	0.2	-0.06	1	insignificant			0.16	0.22	0.32	0.23	0.25	0.25	-0.01	1	insignificant			0.09	0.11	0.08	0.26	0.3	0.21	-0.16	0.004337	hypomethylated		+	CpG	ID=NSC_03687;Name=60s ribosomal protein l18a;Alias=58621;Length=179;GO=C:ribosome| F:structural constituent of ribosome| P:translation;EC=;ipr=IPR021138| IPR023573| G3DSA:3.10.20.10 (GENE3D)| PTHR10052:SF1 (PANTHER);Note=60s ribosomal protein l18a;	NSC_03687	ko:K02882	73.17	275.5	6.7e-83	large subunit ribosomal protein L18Ae	path:map03010	RP-L18Ae, RPL18A; large subunit ribosomal protein L18Ae	Ribosome
584850	NSC_scaffold_contig579-589	451619	451620		0.82	0.75	0.81	0.79	0.79	0.89	-0.03	1	insignificant			0.81	0.83	0.71	0.67	0.84	0.8	0.01	1	insignificant			0.78	0.7	0.63	0.88	0.84	0.87	-0.16	0.02462	hypomethylated		+	CpG	ID=NSC_03771_T;	NSC_03771	ko:K05759	31.67	18.4	0.00065	profilin	path:map04013	PFN; profilin	MAPK signaling pathway - fly
584850	NSC_scaffold_contig579-589	451619	451620		0.82	0.75	0.81	0.79	0.79	0.89	-0.03	1	insignificant			0.81	0.83	0.71	0.67	0.84	0.8	0.01	1	insignificant			0.78	0.7	0.63	0.88	0.84	0.87	-0.16	0.02462	hypomethylated		+	CpG	ID=NSC_03772_T;	NSC_03772	ko:K14655	699	50.8	3.5e-14	tRNA pseudouridine32 synthase / 2 5-diamino-6-(5-phospho-D-ribitylamino)-pyrimidin-4(3H)-one deaminase [EC:5.4.99.28]	path:map00740	RIB2, PUS8; tRNA pseudouridine32 synthase / 2,5-diamino-6-(5-phospho-D-ribitylamino)-pyrimidin-4(3H)-one deaminase [EC:5.4.99.28]	Riboflavin metabolism
584850	NSC_scaffold_contig579-589	451619	451620		0.82	0.75	0.81	0.79	0.79	0.89	-0.03	1	insignificant			0.81	0.83	0.71	0.67	0.84	0.8	0.01	1	insignificant			0.78	0.7	0.63	0.88	0.84	0.87	-0.16	0.02462	hypomethylated		+	CpG	ID=NSC_03773;Name=glycosyltransferase family 32 protein;Alias=59532;Length=233;GO=F:transferase activity;EC=;ipr=IPR007577| PTHR12042 (PANTHER)| PTHR12042:SF1 (PANTHER);Note=glycosyltransferase family 32 protein;	NSC_03773	ko:K05528	351.3	68.4	2.2e-19	alpha 1 6-mannosyltransferase [EC:2.4.1.232]	path:map00513	OCH1; alpha 1,6-mannosyltransferase [EC:2.4.1.232]	Various types of N-glycan biosynthesis
596792	NSC_scaffold_contig579-589	695071	695072		0.72	0.49	0.67	0.7	0.64	0.68	-0.05	1	insignificant			0.68	0.55	0.74	0.63	0.79	0.67	-0.04	1	insignificant			0.64	0.62	0.5	0.73	0.76	0.73	-0.16	0.02358	hypomethylated		+	CpG	ID=NSC_03876;Name=sucrose synthase;Alias=60549;Length=851;GO=P:sucrose biosynthetic process| P:suspensor development| P:seed maturation| P:starch metabolic process| F:sucrose synthase activity;EC=EC:2.4.1.13;ipr=IPR000368| IPR001296| IPR012820| coil (COIL)| PTHR12526 (PANTHER)| SSF53756 (SUPERFAMILY);Note=sucrose synthase;	NSC_03876	ko:K00695	203.87	1183.4	0	sucrose synthase [EC:2.4.1.13]	path:map00500	E2.4.1.13; sucrose synthase [EC:2.4.1.13]	Starch and sucrose metabolism
622594	NSC_scaffold_contig592-558c-549c-548c-566	51007	51008		0.84	0.67	0.86	0.85	0.87	0.87	-0.07	1	insignificant			0.74	0.75	0.76	0.77	0.85	0.7	-0.02	1	insignificant			0.8	0.71	0.71	0.97	0.81	0.93	-0.16	0.04715	hypomethylated		+	CpG	ID=NSC_03913;Name=hypothetical protein CHLNCDRAFT_144567 [Chlorella variabilis];Alias=2906;Length=482;GO=;EC=;ipr=seg (SEG)| tmhmm (TMHMM);Note=hypothetical protein CHLNCDRAFT_144567 [Chlorella variabilis];	NSC_03913
642695	NSC_scaffold_contig592-558c-549c-548c-566	397335	397336		0.84	0.6	0.81	0.87	0.77	0.89	-0.09	1	insignificant			0.73	0.81	0.78	0.87	0.88	0.78	-0.07	1	insignificant			0.75	0.71	0.66	0.88	0.89	0.81	-0.16	0.01251	hypomethylated		+	CpG	ID=NSC_04071;Name=prh26 protein;Alias=4730;Length=453;GO=F:adenylylsulfate reductase (glutathione) activity| P:cell redox homeostasis| C:chloroplast stroma| C:chloroplast thylakoid| F:adenylylsulfate reductase activity| P:sulfate assimilation| P:sulfate reduction;EC=EC:1.8.4.9| EC:1.8.99.2;ipr=IPR002500| IPR004508| IPR012336| IPR013766| IPR014729| PTHR18929 (PANTHER)| SSF52402 (SUPERFAMILY);Note=…	NSC_04071	ko:K05907	453.53	639.2	1.4e-192	adenylyl-sulfate reductase (glutathione) [EC:1.8.4.9]	path:map00920	APR; adenylyl-sulfate reductase (glutathione) [EC:1.8.4.9]	Sulfur metabolism
642695	NSC_scaffold_contig592-558c-549c-548c-566	397335	397336		0.84	0.6	0.81	0.87	0.77	0.89	-0.09	1	insignificant			0.73	0.81	0.78	0.87	0.88	0.78	-0.07	1	insignificant			0.75	0.71	0.66	0.88	0.89	0.81	-0.16	0.01251	hypomethylated		+	CpG	ID=NSC_04072_T;	NSC_04072	ko:K11093	179.2	279.2	1.9e-83	U1 small nuclear ribonucleoprotein 70kDa	path:map03040	SNRP70; U1 small nuclear ribonucleoprotein 70kDa	Spliceosome
659865	NSC_scaffold_contig593-552c	73454	73455		0.84	0.69	0.91	0.88	0.86	0.88	-0.06	1	insignificant			0.88	0.78	0.89	0.87	0.86	0.75	0.02	1	insignificant			0.67	0.79	0.71	0.91	0.89	0.85	-0.16	0.01422	hypomethylated		+	CpG	ID=NSC_04233;Name=vacuolar protein sorting-associated protein 8 homolog;Alias=40515;Length=1454;GO=F:protein binding;EC=;ipr=IPR015943| IPR017986| coil (COIL)| PTHR12616 (PANTHER)| PF12816 (PFAM)| seg (SEG);Note=vacuolar protein sorting-associated protein 8 homolog;	NSC_04233	ko:K20178	157.53	490.4	4.6e-147	vacuolar protein sorting-associated protein 8	path:map04138	VPS8; vacuolar protein sorting-associated protein 8	Autophagy - yeast
665407	NSC_scaffold_contig593-552c	180409	180410		0.38	0.37	0.38	0.42	0.3	0.45	-0.01	1	insignificant			0.43	0.31	0.42	0.3	0.45	0.39	0.01	1	insignificant			0.24	0.36	0.27	0.51	0.47	0.37	-0.16	0.04702	hypomethylated		+	CpG	ID=NSC_04284;Name=protein;Alias=40899;Length=437;GO=F:metal ion binding| F:zinc ion binding;EC=;ipr=IPR013083| IPR024964| PTHR12170 (PANTHER)| PTHR12170:SF3 (PANTHER)| PF13445 (PFAM)| seg (SEG)| SSF57850 (SUPERFAMILY);Note=protein;	NSC_04284	ko:K10602	251.57	21.9	2.4e-05	E3 ubiquitin-protein ligase NHLRC1 [EC:2.3.2.27]	path:map04120	NHLRC1; E3 ubiquitin-protein ligase NHLRC1 [EC:2.3.2.27]	Ubiquitin mediated proteolysis
665407	NSC_scaffold_contig593-552c	180409	180410		0.38	0.37	0.38	0.42	0.3	0.45	-0.01	1	insignificant			0.43	0.31	0.42	0.3	0.45	0.39	0.01	1	insignificant			0.24	0.36	0.27	0.51	0.47	0.37	-0.16	0.04702	hypomethylated		+	CpG	ID=NSC_04285_P;	NSC_04285	ko:K02614	89	54.7	3.6e-15	acyl-CoA thioesterase [EC:3.1.2.-]	path:map00360	paaI; acyl-CoA thioesterase [EC:3.1.2.-]	Phenylalanine metabolism
680685	NSC_scaffold_contig593-552c	461866	461867		0.85	0.64	0.82	0.78	0.73	0.78	0.01	1	insignificant			0.52	0.71	0.82	0.75	0.82	0.77	-0.1	1	insignificant			0.68	0.67	0.68	0.84	0.77	0.89	-0.16	0.01082	hypomethylated		+	CpG	ID=NSC_04411;Name=floral homeotic protein;Alias=42612;Length=786;GO=F:transcription factor activity| F:DNA binding| C:nucleus| P:regulation of transcription| DNAdependent;EC=;ipr=IPR001471| IPR016177| PTHR11584 (PANTHER)| PTHR11584:SF272 (PANTHER)| seg (SEG);Note=floral homeotic protein;	NSC_04411	ko:K13434	174.9	79.2	1.5e-22	pathogenesis-related genes transcriptional activator PTI6	path:map04626	PTI6; pathogenesis-related genes transcriptional activator PTI6	Plant-pathogen interaction
196134	NSC_scaffold_contig590	220898	220899		0.42	0.34	0.43	0.38	0.42	0.52	-0.05	1	insignificant			0.38	0.43	0.51	0.39	0.49	0.43	0	1	insignificant			0.35	0.33	0.4	0.45	0.55	0.56	-0.16	0.01446	hypomethylated		+	CpG	ID=NSC_04582;Name=chlorophyll a b-binding protein;Alias=35409;Length=245;GO=C:membrane| P:photosynthesis| light harvesting| C:chloroplast;EC=;ipr=IPR001344| IPR022796| IPR023329;Note=chlorophyll a b-binding protein;	NSC_04582	ko:K08913	509.7	432.3	2e-130	light-harvesting complex II chlorophyll a/b binding protein 2	path:map00196	LHCB2; light-harvesting complex II chlorophyll a/b binding protein 2	Photosynthesis - antenna proteins
205784	NSC_scaffold_contig590	407402	407403		0.68	0.73	0.79	0.71	0.61	0.62	0.08	1	insignificant			0.76	0.69	0.64	0.66	0.78	0.77	-0.04	1	insignificant			0.66	0.58	0.6	0.8	0.68	0.82	-0.16	0.03453	hypomethylated		+	CpG	ID=NSC_04672;Name=protein;Alias=36215;Length=534;GO=P:carbohydrate transport| C:integral to membrane| F:sugar:hydrogen symporter activity| C:Golgi membrane| C:plastid;EC=;ipr=coil (COIL)| seg (SEG)| tmhmm (TMHMM);Note=protein;	NSC_04672
209284	NSC_scaffold_contig590	463490	463491		0.9	0.88	0.87	0.84	0.87	0.87	0.03	1	insignificant			0.93	0.74	0.88	0.77	0.76	0.81	0.07	1	insignificant			0.78	0.83	0.71	0.94	0.94	0.91	-0.16	0.0145	hypomethylated		+	CpG	ID=NSC_04694;Name=26s proteasome regulatory subunit s2;Alias=36105;Length=298;GO=P:regulation of catalytic activity| F:binding| P:regulation of protein catabolic process| C:proteasome complex| F:enzyme regulator activity;EC=;ipr=seg (SEG)| SignalP-NN(euk) (SIGNALP)| tmhmm (TMHMM);Note=26s proteasome regulatory subunit s2;	NSC_04694
209284	NSC_scaffold_contig590	463490	463491		0.9	0.88	0.87	0.84	0.87	0.87	0.03	1	insignificant			0.93	0.74	0.88	0.77	0.76	0.81	0.07	1	insignificant			0.78	0.83	0.71	0.94	0.94	0.91	-0.16	0.0145	hypomethylated		+	CpG	ID=NSC_04695;Name=protein;Alias=36257;Length=672;GO=F:amino acid binding| P:metabolic process;EC=;ipr=seg (SEG)| SSF55021 (SUPERFAMILY);Note=protein;	NSC_04695	ko:K00990	170.47	38.4	1.9e-10	[protein-PII] uridylyltransferase [EC:2.7.7.59]	path:map02020	glnD; [protein-PII] uridylyltransferase [EC:2.7.7.59]	Two-component system
174504	NSC_scaffold_contig588	191960	191961		0.81	0.89	0.76	0.77	0.85	0.72	0.04	1	insignificant			0.75	0.79	0.81	0.74	0.84	0.7	0.02	1	insignificant			0.78	0.75	0.61	0.89	0.87	0.86	-0.16	0.03999	hypomethylated		+	CpG	ID=NSC_04804;Name=dolichol kinase;Alias=993;Length=455;GO=F:transferase activity| transferring phosphoruscontaining groups| C:intracellular membranebounded organelle| C:cytoplasmic part| P:cellular metabolic process| C:membrane;EC=;ipr=PTHR13205 (PANTHER)| PTHR13205:SF9 (PANTHER)| SignalP-NN(euk) (SIGNALP)| tmhmm (TMHMM);Note=dolichol kinase;	NSC_04804	ko:K00902	75.13	274.5	1e-81	dolichol kinase [EC:2.7.1.108]	path:map00510	DOLK; dolichol kinase [EC:2.7.1.108]	N-Glycan biosynthesis
174504	NSC_scaffold_contig588	191960	191961		0.81	0.89	0.76	0.77	0.85	0.72	0.04	1	insignificant			0.75	0.79	0.81	0.74	0.84	0.7	0.02	1	insignificant			0.78	0.75	0.61	0.89	0.87	0.86	-0.16	0.03999	hypomethylated		+	CpG	ID=NSC_04805;Name=multidrug-resistance like protein isoform h;Alias=1171;Length=1369;GO=C:striated muscle thick filament| P:muscle contraction| C:A band| F:structural constituent of muscle| P:epithelial cell migration| open tracheal system| F:ATPase activity| coupled to transmembrane movement of substances| P:response to methotrexate| P:skeletal muscle thick filament assembly| F:protein homodimer…	NSC_04805	ko:K05673	1398.87	1299.6	0	ATP-binding cassette subfamily C (CFTR/MRP) member 4	path:map01523	ABCC4; ATP-binding cassette, subfamily C (CFTR/MRP), member 4	Antifolate resistance
560593	NSC_scaffold_contig568-546-580	358208	358209		0.77	0.66	0.7	0.77	0.67	0.67	0.01	1	insignificant			0.81	0.73	0.82	0.7	0.73	0.79	0.04	1	insignificant			0.73	0.57	0.59	0.79	0.78	0.81	-0.16	0.03021	hypomethylated		+	CpG	ID=NSC_05249;Name=metalloprotease;Alias=29393;Length=1129;GO=F:protein binding;EC=;ipr=IPR003961| IPR008754| IPR013783| IPR024079| PTHR19325 (PANTHER)| PTHR19325:SF224 (PANTHER)| seg (SEG)| SignalP-NN(euk) (SIGNALP)| SSF55486 (SUPERFAMILY)| SSF75011 (SUPERFAMILY);Note=metalloprotease;	NSC_05249	ko:K06753	1881.7	14	0.0035	roundabout axon guidance receptor 1	path:map04360	ROBO1; roundabout, axon guidance receptor 1	Axon guidance
98189	NSC_scaffold_contig582	297865	297866		0.93	0.79	0.88	0.83	0.87	0.92	-0.01	1	insignificant			0.88	0.8	0.88	0.95	0.94	0.93	-0.09	1	insignificant			0.86	0.82	0.72	0.95	0.94	1	-0.16	0.01974	hypomethylated		+	CpG	ID=NSC_05698;Name=---NA---;Alias=8252;Length=539;GO=;EC=;ipr=coil (COIL)| seg (SEG);Note=---NA---;	NSC_05698	ko:K09027	86.83	24.5	1e-05	X box-binding protein 1	path:map04141	XBP1; X box-binding protein 1	Protein processing in endoplasmic reticulum
77980	NSC_scaffold_contig581	180740	180741		0.6	0.54	0.63	0.68	0.54	0.61	-0.02	1	insignificant			0.65	0.56	0.53	0.52	0.68	0.65	-0.04	1	insignificant			0.45	0.46	0.47	0.73	0.59	0.55	-0.16	0.03809	hypomethylated		+	CpG	ID=NSC_05895;Name=protein;Alias=27450;Length=441;GO=P:circadian rhythm| F:transcription factor activity| F:DNA binding| P:regulation of flower development| C:nucleus| P:regulation of transcription| DNAdependent| F:protein binding;EC=;ipr=IPR001005| IPR006447| IPR009057| IPR017930| PTHR26402 (PANTHER)| PTHR26402:SF61 (PANTHER)| seg (SEG);Note=protein;	NSC_05895	ko:K14491	152.17	131.8	1.1e-38	two-component response regulator ARR-B family	path:map04075	ARR-B; two-component response regulator ARR-B family	Plant hormone signal transduction
144795	NSC_scaffold_contig585	242116	242117		0.75	0.56	0.71	0.69	0.67	0.7	-0.01	1	insignificant			0.76	0.61	0.71	0.62	0.67	0.75	0.01	1	insignificant			0.67	0.61	0.59	0.83	0.73	0.78	-0.16	0.01728	hypomethylated		+	CpG	ID=NSC_06045;Name=carbohydratebinding protein;Alias=26640;Length=363;GO=P:defense response to fungus| P:defense response to bacterium;EC=;ipr=IPR009009| seg (SEG)| SignalP-NN(euk) (SIGNALP)| tmhmm (TMHMM);Note=carbohydratebinding protein;	NSC_06045
65399	NSC_scaffold_contig578	148360	148361		0.33	0.39	0.15	0.24	0.34	0.11	0.06	1	insignificant			0.53	0.26	0.43	0.12	0.42	0.36	0.11	0.4245	insignificant			0.19	0.2	0.19	0.31	0.36	0.4	-0.16	0.003556	hypomethylated		+	CpG	ID=NSC_06131;Name=ll-diaminopimelate aminotransferase;Alias=50534;Length=439;GO=F:pyridoxal phosphate binding| P:lysine biosynthetic process via diaminopimelate| F:L|Ldiaminopimelate aminotransferase activity| C:plastid| C:mitochondrion;EC=EC:2.6.1.83;ipr=IPR004838| IPR004839| IPR015421| IPR015422| IPR015424| IPR019942| PTHR11751 (PANTHER);Note=ll-diaminopimelate aminotransferase;	NSC_06131	ko:K10206	362.3	629.6	7.6e-190	LL-diaminopimelate aminotransferase [EC:2.6.1.83]	path:map00300	E2.6.1.83; LL-diaminopimelate aminotransferase [EC:2.6.1.83]	Lysine biosynthesis
35853	NSC_scaffold_contig573	22703	22704		0.82	0.83	0.88	0.79	0.85	0.93	-0.01	1	insignificant			0.79	0.6	0.87	0.69	0.84	0.87	-0.05	1	insignificant			0.84	0.71	0.76	0.94	0.95	0.91	-0.16	0.01381	hypomethylated		+	CpG	ID=NSC_06327;Name=---NA---;Alias=2401;Length=159;GO=;EC=;ipr=no IPS match;Note=---NA---;	NSC_06327
27309	NSC_scaffold_contig572	28707	28708		0.79	0.58	0.88	0.74	0.69	0.89	-0.02	1	insignificant			0.77	0.78	0.78	0.65	0.62	0.89	0.05	1	insignificant			0.74	0.69	0.76	0.92	0.8	0.96	-0.16	0.03596	hypomethylated		+	CpG	ID=NSC_06401;Name=methylmalonate semi-aldehyde dehydrogenase;Alias=39496;Length=547;GO=C:mitochondrion| P:oxidation reduction| F:methylmalonatesemialdehyde dehydrogenase (acylating) activity;EC=EC:1.2.1.27;ipr=IPR010061| IPR015590| IPR016160| IPR016161| IPR016162| IPR016163| PTHR11699 (PANTHER)| seg (SEG);Note=methylmalonate semi-aldehyde dehydrogenase;	NSC_06401	ko:K00140	457.9	771.9	8.9e-233	malonate-semialdehyde dehydrogenase (acetylating) / methylmalonate-semialdehyde dehydrogenase [EC:1.2.1.18 1.2.1.27]	path:map00280	mmsA, iolA, ALDH6A1; malonate-semialdehyde dehydrogenase (acetylating) / methylmalonate-semialdehyde dehydrogenase [EC:1.2.1.18 1.2.1.27]	Valine, leucine and isoleucine degradation
21305	NSC_scaffold_contig570	57823	57824		0.62	0.42	0.49	0.58	0.52	0.62	-0.06	1	insignificant			0.53	0.54	0.57	0.56	0.64	0.55	-0.04	1	insignificant			0.5	0.45	0.34	0.57	0.62	0.57	-0.16	0.03292	hypomethylated		+	CpG	ID=NSC_06492;Name=protein;Alias=36790;Length=656;GO=C:integral to mitochondrial inner membrane;EC=;ipr=IPR019133| coil (COIL)| PTHR15415 (PANTHER)| PTHR15415:SF7 (PANTHER)| seg (SEG);Note=protein;	NSC_06492	ko:K05466	749.83	6.4	1.3	angiopoietin 2	path:map04010	ANGPT2; angiopoietin 2	MAPK signaling pathway
522403	NSC_scaffold_contig542-556	5415	5416		0.5	0.38	0.46	0.53	0.44	0.41	-0.01	1	insignificant			0.48	0.41	0.51	0.59	0.47	0.44	-0.03	1	insignificant			0.43	0.4	0.33	0.61	0.5	0.53	-0.16	0.01912	hypomethylated		+	CpG	ID=NSC_06734;Name=autophagy-related protein;Alias=12533;Length=552;GO=F:protein binding;EC=;ipr=IPR001680| IPR015943| IPR017986| PTHR13268 (PANTHER)| seg (SEG);Note=autophagy-related protein;	NSC_06734	ko:K17908	284.9	93.9	3.3e-27	autophagy-related protein 18	path:map04136	WIPI1_2, ATG18; autophagy-related protein 18	Autophagy - other
155107	NSC_scaffold_contig586	164386	164387		0.43	0.46	0.51	0.47	0.46	0.53	-0.02	1	insignificant			0.61	0.54	0.58	0.45	0.48	0.46	0.11	0.006156	hypermethylated			0.39	0.32	0.35	0.5	0.44	0.58	-0.15	0.03125	hypomethylated		+	CpG	ID=NSC_05492;Name=pinc domain-containing protein;Alias=17415;Length=585;GO=F:protein binding;EC=;ipr=IPR003169| IPR006596| coil (COIL)| G3DSA:3.30.1490.40 (GENE3D)| G3DSA:3.40.50.1010 (GENE3D)| PTHR14445 (PANTHER)| PTHR14445:SF17 (PANTHER)| PF13638 (PFAM)| seg (SEG)| SSF88723 (SUPERFAMILY);Note=pinc domain-containing protein;	NSC_05492	ko:K11124	307.33	31.5	1.7e-08	protein SMG6 [EC:3.1.-.-]	path:map03015	SMG6, EST1A; protein SMG6 [EC:3.1.-.-]	mRNA surveillance pathway
155107	NSC_scaffold_contig586	164386	164387		0.43	0.46	0.51	0.47	0.46	0.53	-0.02	1	insignificant			0.61	0.54	0.58	0.45	0.48	0.46	0.11	0.006156	hypermethylated			0.39	0.32	0.35	0.5	0.44	0.58	-0.15	0.03125	hypomethylated		+	CpG	ID=NSC_05493_P;	NSC_05493	ko:K12869	141.6	66.8	5.3e-19	crooked neck	path:map03040	CRN, CRNKL1, CLF1, SYF3; crooked neck	Spliceosome
330495	NSC_scaffold_contig597	570144	570145		0.72	0.6	0.7	0.6	0.66	0.74	0.01	1	insignificant			0.59	0.56	0.6	0.65	0.7	0.72	-0.11	0.0108	hypomethylated			0.63	0.6	0.47	0.69	0.71	0.75	-0.15	0.04856	hypomethylated		+	CpG	ID=NSC_02180;Name=zinc finger ran-binding domain-containing protein 3-like;Alias=46613;Length=1323;GO=F:DNA binding| F:ATP binding| F:helicase activity| F:endonuclease activity;EC=;ipr=IPR000330| IPR001650| IPR002711| IPR014001| coil (COIL)| G3DSA:3.40.50.300 (GENE3D)| PTHR10799 (PANTHER)| PTHR10799:SF43 (PANTHER)| seg (SEG)| SSF52540 (SUPERFAMILY);Note=zinc finger ran-binding domain-containing p…	NSC_02180	ko:K10875	565.8	168	1.2e-49	DNA repair and recombination protein RAD54 and RAD54-like protein [EC:3.6.4.-]	path:map03440	RAD54L, RAD54; DNA repair and recombination protein RAD54 and RAD54-like protein [EC:3.6.4.-]	Homologous recombination
201979	NSC_scaffold_contig590	335375	335376		0.32	0.24	0.46	0.32	0.36	0.53	-0.06	1	insignificant			0.2	0.25	0.19	0.32	0.38	0.36	-0.14	0.004894	hypomethylated			0.3	0.21	0.28	0.42	0.44	0.37	-0.15	0.01431	hypomethylated		+	CpG	ID=NSC_04630_P;	NSC_04630	ko:K12625	90.8	15.8	0.003	U6 snRNA-associated Sm-like protein LSm6	path:map03018	LSM6; U6 snRNA-associated Sm-like protein LSm6	RNA degradation
767290	NSC_scaffold_ontig562c-575-591	25175	25176		0.75	0.62	0.78	0.84	0.74	0.9	-0.11	0.1862	insignificant			0.81	0.71	0.78	0.81	0.92	0.69	-0.04	1	insignificant			0.75	0.69	0.7	0.88	0.81	0.92	-0.15	0.0151	hypomethylated		+	CpG	ID=NSC_02903;Name=beta-lactamase;Alias=8766;Length=422;GO=;EC=;ipr=IPR001466| IPR012338| coil (COIL)| PTHR22935 (PANTHER)| SignalP-NN(euk) (SIGNALP);Note=beta-lactamase;	NSC_02903	ko:K01467	212.9	154.7	1.3e-45	beta-lactamase class C [EC:3.5.2.6]	path:map01501	ampC; beta-lactamase class C [EC:3.5.2.6]	beta-Lactam resistance
636658	NSC_scaffold_contig592-558c-549c-548c-566	291440	291441		0.9	0.7	0.95	0.92	0.95	0.97	-0.1	0.2565	insignificant			0.8	0.85	0.85	0.78	0.91	0.82	-0.01	1	insignificant			0.84	0.82	0.74	0.91	1	0.92	-0.15	0.02852	hypomethylated		+	CpG	ID=NSC_04023;Name=glutamine cyclotransferase;Alias=4265;Length=363;GO=F:glutaminylpeptide cyclotransferase activity| P:peptidylpyroglutamic acid biosynthetic process| using glutaminylpeptide cyclotransferase| F:protein binding;EC=EC:2.3.2.5;ipr=IPR007788| IPR011044| IPR015943| seg (SEG)| tmhmm (TMHMM);Note=glutamine cyclotransferase;	NSC_04023	ko:K01053	184.93	13.6	0.015	gluconolactonase [EC:3.1.1.17]	path:map00030	E3.1.1.17, gnl, RGN; gluconolactonase [EC:3.1.1.17]	Pentose phosphate pathway
531372	NSC_scaffold_contig555-550-574	134352	134353		0.84	0.57	0.72	0.73	0.88	0.83	-0.1	0.313	insignificant			0.63	0.69	0.59	0.78	0.67	0.79	-0.11	0.09047	insignificant			0.7	0.57	0.68	0.75	0.82	0.83	-0.15	0.03183	hypomethylated		+	CpG	ID=NSC_06210;Name=dna damage-inducible protein 1;Alias=43696;Length=604;GO=P:response to cadmium ion| C:cytosol| C:nucleus| F:protein binding| F:antioxidant activity| F:oxidoreductase activity| P:oxidation reduction| F:aspartictype endopeptidase activity| P:proteolysis;EC=;ipr=IPR000449| IPR000626| IPR000866| IPR009060| IPR012336| IPR015940| IPR019103| IPR019955| IPR021109| coil (COIL)| G3DSA:1.1…	NSC_06210	ko:K06985	61.1	34.2	7.7e-09	aspartyl protease family protein	path:map04112	K06985; aspartyl protease family protein	Cell cycle - Caulobacter
452973	NSC_scaffold_contig599	239255	239256		0.75	0.66	0.65	0.7	0.72	0.7	-0.03	1	insignificant			0.65	0.64	0.81	0.7	0.76	0.75	-0.04	1	insignificant			0.64	0.59	0.61	0.72	0.76	0.8	-0.15	0.005556	hypomethylated		+	CpG	ID=NSC_00103;Name=chloroplast processing enzyme;Alias=19136;Length=1242;GO=P:embryonic development ending in seed dormancy| C:chloroplast stroma| C:mitochondrion| F:metalloendopeptidase activity| P:proteolysis| F:zinc ion binding;EC=;ipr=IPR007863| IPR011237| IPR011249| IPR011765| PTHR11851 (PANTHER)| PTHR11851:SF34 (PANTHER)| seg (SEG);Note=chloroplast processing enzyme;	NSC_00103	ko:K01408	981.6	101.2	2e-29	insulysin [EC:3.4.24.56]	path:map05010	IDE, ide; insulysin [EC:3.4.24.56]	Alzheimer disease
452973	NSC_scaffold_contig599	239255	239256		0.75	0.66	0.65	0.7	0.72	0.7	-0.03	1	insignificant			0.65	0.64	0.81	0.7	0.76	0.75	-0.04	1	insignificant			0.64	0.59	0.61	0.72	0.76	0.8	-0.15	0.005556	hypomethylated		+	CpG	ID=NSC_00104;Name=hypothetical protein CHLNCDRAFT_141336 [Chlorella variabilis];Alias=19509;Length=288;GO=C:cytoplasm;EC=;ipr=seg (SEG)| SSF103657 (SUPERFAMILY);Note=hypothetical protein CHLNCDRAFT_141336 [Chlorella variabilis];	NSC_00104	ko:K10421	918.3	18.9	9.2e-05	CAP-Gly domain-containing linker protein 1	path:map04150	CLIP1, RSN; CAP-Gly domain-containing linker protein 1	mTOR signaling pathway
470759	NSC_scaffold_contig599	582919	582920		0.77	0.85	0.89	0.78	0.86	0.86	0	1	insignificant			0.83	0.87	0.82	0.87	0.93	0.84	-0.04	1	insignificant			0.72	0.86	0.72	0.88	0.91	0.96	-0.15	0.04252	hypomethylated		+	CpG	ID=NSC_00260;Name=protein;Alias=21230;Length=291;GO=F:amino acid binding| P:metabolic process;EC=;ipr=IPR002912| G3DSA:3.30.70.260 (GENE3D)| SSF55021 (SUPERFAMILY);Note=protein;	NSC_00260	ko:K00990	170.47	50.2	5e-14	[protein-PII] uridylyltransferase [EC:2.7.7.59]	path:map02020	glnD; [protein-PII] uridylyltransferase [EC:2.7.7.59]	Two-component system
470759	NSC_scaffold_contig599	582919	582920		0.77	0.85	0.89	0.78	0.86	0.86	0	1	insignificant			0.83	0.87	0.82	0.87	0.93	0.84	-0.04	1	insignificant			0.72	0.86	0.72	0.88	0.91	0.96	-0.15	0.04252	hypomethylated		+	CpG	ID=NSC_00261_P;	NSC_00261
479277	NSC_scaffold_contig599	742437	742438		0.74	0.61	0.74	0.77	0.76	0.68	-0.04	1	insignificant			0.71	0.75	0.72	0.76	0.75	0.64	0.01	1	insignificant			0.63	0.65	0.57	0.81	0.73	0.75	-0.15	0.01078	hypomethylated		+	CpG	ID=NSC_00333;Name=protein;Alias=21597;Length=586;GO=P:primary metabolic process| P:cellular macromolecule metabolic process| F:hydrolase activity| F:protein binding| F:DNA binding;EC=;ipr=IPR000555| IPR001005| IPR009057| IPR017930| G3DSA:3.40.140.10 (GENE3D)| PTHR12802 (PANTHER)| PTHR12802:SF19 (PANTHER)| seg (SEG)| SSF102712 (SUPERFAMILY);Note=protein;	NSC_00333	ko:K11864	143.47	54.6	4.1e-15	BRCA1/BRCA2-containing complex subunit 3 [EC:3.4.19.-]	path:map03440	BRCC3, BRCC36; BRCA1/BRCA2-containing complex subunit 3 [EC:3.4.19.-]	Homologous recombination
488260	NSC_scaffold_contig599	901512	901513		0.48	0.41	0.46	0.38	0.36	0.41	0.07	1	insignificant			0.39	0.4	0.46	0.48	0.58	0.48	-0.09	1	insignificant			0.43	0.34	0.28	0.51	0.45	0.54	-0.15	0.04503	hypomethylated		+	CpG	ID=NSC_00412;Name=protein of hypothetical function duf711;Alias=22470;Length=413;GO=;EC=;ipr=IPR007841| G3DSA:3.20.70.20 (GENE3D);Note=protein of hypothetical function duf711;	NSC_00412
521046	NSC_scaffold_contig599	1533945	1533946		0.63	0.57	0.47	0.61	0.6	0.46	0	1	insignificant			0.68	0.54	0.69	0.57	0.61	0.62	0.04	1	insignificant			0.54	0.49	0.46	0.65	0.65	0.65	-0.15	0.002727	hypomethylated		+	CpG	ID=NSC_00694;Name=tudor domain-containing protein;Alias=25189;Length=950;GO=C:cytosol| C:cell wall| P:protein secretion| P:seed germination| C:plasmodesma| P:gibberellin biosynthetic process| C:nuclear envelope| C:chloroplast| P:response to cadmium ion| P:response to stress| C:endoplasmic reticulum| F:nucleic acid binding| C:RNAinduced silencing complex| P:gene silencing by RNA;EC=;ipr=IPR002999|…	NSC_00694	ko:K15979	133.53	840.6	4.3e-253	staphylococcal nuclease domain-containing protein 1	path:map05203	SND1; staphylococcal nuclease domain-containing protein 1	Viral carcinogenesis
521862	NSC_scaffold_contig599	1547425	1547426		0.64	0.47	0.67	0.58	0.57	0.56	0.02	1	insignificant			0.48	0.6	0.73	0.6	0.6	0.52	0.03	1	insignificant			0.61	0.58	0.5	0.73	0.68	0.72	-0.15	0.01579	hypomethylated		+	CpG	ID=NSC_00701;Name=expressed protein [Chlorella variabilis];Alias=25173;Length=537;GO=F:binding;EC=;ipr=IPR011990| seg (SEG);Note=expressed protein [Chlorella variabilis];	NSC_00701	ko:K09667	248.33	14.8	0.003	protein O-GlcNAc transferase [EC:2.4.1.255]	path:map00514	OGT; protein O-GlcNAc transferase [EC:2.4.1.255]	Other types of O-glycan biosynthesis
690058	NSC_scaffold_contig596-571c	8011	8012		0.67	0.53	0.64	0.57	0.68	0.46	0.04	1	insignificant			0.48	0.51	0.61	0.58	0.7	0.63	-0.1	0.1306	insignificant			0.55	0.42	0.52	0.64	0.62	0.68	-0.15	0.02658	hypomethylated		+	CpG	ID=NSC_00707;Name=very-long-chain 3-ketoacyl- synthase;Alias=63115;Length=530;GO=P:response to cold| P:verylongchain fatty acid metabolic process| P:cuticle development| F:transferase activity| P:response to light stimulus| P:fatty acid biosynthetic process| C:membrane;EC=;ipr=IPR012392| IPR013601| IPR013747| IPR016038| IPR016039| PTHR11877 (PANTHER)| PTHR11877:SF9 (PANTHER)| tmhmm (TMHMM);Note=v…	NSC_00707	ko:K15397	89	622.5	2e-187	3-ketoacyl-CoA synthase [EC:2.3.1.199]	path:map00062	KCS; 3-ketoacyl-CoA synthase [EC:2.3.1.199]	Fatty acid elongation
690609	NSC_scaffold_contig596-571c	15672	15673		0.45	0.56	0.49	0.54	0.52	0.49	-0.02	1	insignificant			0.51	0.47	0.61	0.5	0.51	0.51	0.03	1	insignificant			0.43	0.42	0.41	0.56	0.49	0.64	-0.15	0.02817	hypomethylated		+	CpG	ID=NSC_00712;Name=cell division protein;Alias=62852;Length=909;GO=F:metalloendopeptidase activity| F:ATP binding| P:proteolysis| F:nucleosidetriphosphatase activity| C:membrane| P:protein catabolic process;EC=;ipr=IPR000642| IPR003593| IPR003959| IPR003960| IPR005936| G3DSA:1.10.8.60 (GENE3D)| G3DSA:3.40.50.300 (GENE3D)| PTHR23076 (PANTHER)| PTHR23076:SF10 (PANTHER)| seg (SEG)| tmhmm (TMHMM)| SSF…	NSC_00712	ko:K08955	767.43	506.1	6.3e-152	ATP-dependent metalloprotease [EC:3.4.24.-]	path:map04139	YME1; ATP-dependent metalloprotease [EC:3.4.24.-]	Mitophagy - yeast
693471	NSC_scaffold_contig596-571c	69613	69614		0.83	0.81	0.83	0.82	0.91	0.87	-0.04	1	insignificant			0.81	0.76	0.83	0.82	0.83	0.87	-0.04	1	insignificant			0.75	0.62	0.77	0.91	0.83	0.85	-0.15	0.04791	hypomethylated		+	CpG	ID=NSC_00732;Name=transcription factor iia large subunit;Alias=63009;Length=256;GO=C:transcription factor TFIIA complex| P:transcription initiation from RNA polymerase II promoter;EC=;ipr=IPR004855| IPR009083| IPR009088| IPR013028| seg (SEG);Note=transcription factor iia large subunit;	NSC_00732	ko:K03122	50.4	142.4	1.3e-41	transcription initiation factor TFIIA large subunit	path:map03022	TFIIA1, GTF2A1, TOA1; transcription initiation factor TFIIA large subunit	Basal transcription factors
693471	NSC_scaffold_contig596-571c	69613	69614		0.83	0.81	0.83	0.82	0.91	0.87	-0.04	1	insignificant			0.81	0.76	0.83	0.82	0.83	0.87	-0.04	1	insignificant			0.75	0.62	0.77	0.91	0.83	0.85	-0.15	0.04791	hypomethylated		+	CpG	ID=NSC_00733_P;	NSC_00733	ko:K06560	983.13	13.4	0.0044	mannose receptor C type	path:map04145	MRC, CD206, CD280; mannose receptor, C type	Phagosome
755496	NSC_scaffold_contig596-571c	1269629	1269630		0.79	0.65	0.81	0.88	0.74	0.79	-0.05	1	insignificant			0.92	0.76	0.9	0.8	0.82	0.91	0.02	1	insignificant			0.69	0.7	0.61	0.81	0.78	0.87	-0.15	0.01767	hypomethylated		+	CpG	ID=NSC_01233;Name=t7 bacteriophage-type single subunit rna polymerase;Alias=68058;Length=1153;GO=C:plastid| F:DNA binding| F:DNAdirected RNA polymerase activity;EC=;ipr=IPR002092| IPR024075| G3DSA:1.10.1320.10 (GENE3D)| G3DSA:1.10.150.20 (GENE3D)| G3DSA:1.10.287.280 (GENE3D)| G3DSA:3.30.70.370 (GENE3D)| seg (SEG)| SSF56672 (SUPERFAMILY);Note=t7 bacteriophage-type single subunit rna polymerase;	NSC_01233
408819	NSC_scaffold_contig598	808922	808923		0.95	0.71	0.87	0.8	0.85	0.87	0	1	insignificant			0.92	0.78	0.7	0.75	0.71	0.81	0.04	1	insignificant			0.8	0.77	0.68	0.9	0.88	0.92	-0.15	0.02151	hypomethylated		+	CpG	ID=NSC_01659_T;	NSC_01659	ko:K03124	149.93	272.2	2.7e-81	transcription initiation factor TFIIB	path:map03022	TFIIB, GTF2B, SUA7, tfb; transcription initiation factor TFIIB	Basal transcription factors
408819	NSC_scaffold_contig598	808922	808923		0.95	0.71	0.87	0.8	0.85	0.87	0	1	insignificant			0.92	0.78	0.7	0.75	0.71	0.81	0.04	1	insignificant			0.8	0.77	0.68	0.9	0.88	0.92	-0.15	0.02151	hypomethylated		+	CpG	ID=NSC_01660_T;	NSC_01660	ko:K19704	313.77	126.1	7.4e-37	protein phosphatase PTC1 [EC:3.1.3.16]	path:map04011	PTC1; protein phosphatase PTC1 [EC:3.1.3.16]	MAPK signaling pathway - yeast
408819	NSC_scaffold_contig598	808922	808923		0.95	0.71	0.87	0.8	0.85	0.87	0	1	insignificant			0.92	0.78	0.7	0.75	0.71	0.81	0.04	1	insignificant			0.8	0.77	0.68	0.9	0.88	0.92	-0.15	0.02151	hypomethylated		+	CpG	ID=NSC_01661;Name=---NA---;Alias=54796;Length=222;GO=;EC=;ipr=SignalP-NN(euk) (SIGNALP);Note=---NA---;	NSC_01661	ko:K09081	217.4	17.2	0.0014	neurogenin 1	path:map04550	NEUROG1; neurogenin 1	Signaling pathways regulating pluripotency of stem cells
413439	NSC_scaffold_contig598	890264	890265		0.58	0.61	0.54	0.61	0.5	0.64	0	1	insignificant			0.63	0.59	0.62	0.42	0.58	0.62	0.08	1	insignificant			0.59	0.53	0.48	0.66	0.63	0.76	-0.15	0.03678	hypomethylated		+	CpG	ID=NSC_01695;Name=swi snf matrix actin dependent regulator of subfamily member 2;Alias=55326;Length=838;GO=C:protein complex| P:regulation of transcription| DNAdependent| C:nuclear part| F:DNA binding| F:protein binding;EC=;ipr=IPR001005| IPR001357| IPR007526| IPR009057| IPR011991| IPR017884| coil (COIL)| PTHR12802 (PANTHER)| PTHR12802:SF9 (PANTHER)| seg (SEG);Note=swi snf matrix actin dependent …	NSC_01695	ko:K11649	276.1	282.8	2.7e-84	SWI/SNF related-matrix-associated actin-dependent regulator of chromatin subfamily C	path:map04714	SMARCC; SWI/SNF related-matrix-associated actin-dependent regulator of chromatin subfamily C	Thermogenesis
423318	NSC_scaffold_contig598	1086336	1086337		0.71	0.83	0.79	0.75	0.73	0.78	0.02	1	insignificant			0.69	0.74	0.81	0.68	0.88	0.77	-0.03	1	insignificant			0.66	0.66	0.72	0.8	0.77	0.91	-0.15	0.03324	hypomethylated		+	CpG	ID=NSC_01787;Name=glycosyltransferase family 20 protein;Alias=55903;Length=947;GO=F:transferase activity| transferring glycosyl groups| P:trehalose biosynthetic process;EC=;ipr=IPR001830| IPR003337| IPR012766| IPR023214| G3DSA:3.40.50.2000 (GENE3D)| PTHR10788 (PANTHER)| seg (SEG)| SSF53756 (SUPERFAMILY);Note=glycosyltransferase family 20 protein;	NSC_01787	ko:K16055	744	971.1	1.6e-292	trehalose 6-phosphate synthase/phosphatase [EC:2.4.1.15 3.1.3.12]	path:map00500	TPS; trehalose 6-phosphate synthase/phosphatase [EC:2.4.1.15 3.1.3.12]	Starch and sucrose metabolism
430715	NSC_scaffold_contig598	1240551	1240552		0.7	0.73	0.81	0.85	0.88	0.73	-0.07	1	insignificant			0.69	0.8	0.82	0.64	0.86	0.79	0.01	1	insignificant			0.84	0.79	0.69	0.9	0.93	0.94	-0.15	0.03401	hypomethylated		+	CpG	ID=NSC_01840;Name=4-alpha-glucanotransferase dpe2-like;Alias=56406;Length=842;GO=P:maltose catabolic process| F:4alphaglucanotransferase activity| P:starch catabolic process| F:heteroglycan binding| C:cytosol| | F:cation binding;EC=EC:2.4.1.25;ipr=IPR002044| IPR003385| IPR013781| IPR013783| IPR013784| IPR017853| seg (SEG);Note=4-alpha-glucanotransferase dpe2-like;	NSC_01840	ko:K00705	45	430.3	5.4e-129	4-alpha-glucanotransferase [EC:2.4.1.25]	path:map00500	malQ; 4-alpha-glucanotransferase [EC:2.4.1.25]	Starch and sucrose metabolism
304409	NSC_scaffold_contig597	101285	101286		0.71	0.82	0.82	0.89	0.78	0.92	-0.08	1	insignificant			0.8	0.8	0.78	0.74	0.88	0.83	-0.02	1	insignificant			0.8	0.65	0.7	0.89	0.86	0.84	-0.15	0.03483	hypomethylated		+	CpG	ID=NSC_01967;Name=rna polymerase ii second largest subunit;Alias=45130;Length=1105;GO=F:DNAdirected RNA polymerase activity| C:cytosol| F:metal ion binding| C:plasmodesma| C:DNAdirected RNA polymerase II| core complex| F:DNA binding| F:ribonucleoside binding| P:transcription| DNAdependent| P:embryonic development ending in seed dormancy;EC=EC:2.7.7.6;ipr=IPR007120| IPR007121| IPR007641| IPR007642…	NSC_01967	ko:K03010	1343.07	1707.8	0	DNA-directed RNA polymerase II subunit RPB2 [EC:2.7.7.6]	path:map03020	RPB2, POLR2B; DNA-directed RNA polymerase II subunit RPB2 [EC:2.7.7.6]	RNA polymerase
316024	NSC_scaffold_contig597	316093	316094		0.65	0.56	0.75	0.63	0.77	0.8	-0.08	1	insignificant			0.71	0.7	0.74	0.66	0.69	0.83	-0.01	1	insignificant			0.67	0.68	0.57	0.81	0.74	0.84	-0.15	0.0274	hypomethylated		+	CpG	ID=NSC_02070;Name=transportin-3-like isoform 1;Alias=45959;Length=1011;GO=C:intracellular| P:intracellular protein transport| F:protein transporter activity| F:binding;EC=;ipr=IPR001494| IPR011989| IPR013598| IPR016024| PTHR12363 (PANTHER)| PTHR12363:SF19 (PANTHER)| seg (SEG);Note=transportin-3-like isoform 1;	NSC_02070	ko:K14289	166.53	44.9	1.6e-12	exportin-5	path:map03013	XPO5; exportin-5	RNA transport
331107	NSC_scaffold_contig597	583285	583286		0.53	0.52	0.54	0.58	0.43	0.43	0.05	1	insignificant			0.62	0.57	0.61	0.57	0.5	0.54	0.07	1	insignificant			0.5	0.48	0.49	0.69	0.55	0.68	-0.15	0.03339	hypomethylated		+	CpG	ID=NSC_02182;Name=cog2072: flavoprotein involved in k+ transport;Alias=47169;Length=647;GO=F:nucleotide binding| P:oxidation reduction;EC=;ipr=IPR007052| IPR008978| G3DSA:2.60.40.790 (GENE3D)| G3DSA:3.50.50.60 (GENE3D)| PF13434 (PFAM)| SSF51905 (SUPERFAMILY);Note=cog2072: flavoprotein involved in k+ transport;	NSC_02182	ko:K04507	83.63	34.7	5.7e-09	calcyclin binding protein	path:map04310	CACYBP, SIP; calcyclin binding protein	Wnt signaling pathway
331107	NSC_scaffold_contig597	583285	583286		0.53	0.52	0.54	0.58	0.43	0.43	0.05	1	insignificant			0.62	0.57	0.61	0.57	0.5	0.54	0.07	1	insignificant			0.5	0.48	0.49	0.69	0.55	0.68	-0.15	0.03339	hypomethylated		+	CpG	ID=NSC_02183;Name=cyclin-dependent kinase g-2-like;Alias=46868;Length=579;GO=F:protein binding| P:protein amino acid phosphorylation| F:ATP binding| C:cytosol| F:protein serine/threonine kinase activity| F:protein tyrosine kinase activity;EC=EC:2.7.11.0;ipr=IPR000719| IPR002290| IPR008271| IPR011009| IPR020635| coil (COIL)| G3DSA:1.10.510.10 (GENE3D)| G3DSA:3.30.200.20 (GENE3D)| PTHR24056 (PANTHE…	NSC_02183	ko:K02206	510.03	337.6	2.1e-101	cyclin-dependent kinase 2 [EC:2.7.11.22]	path:map04068	CDK2; cyclin-dependent kinase 2 [EC:2.7.11.22]	FoxO signaling pathway
361303	NSC_scaffold_contig597	1181364	1181365		0.54	0.45	0.44	0.62	0.6	0.48	-0.09	1	insignificant			0.61	0.5	0.66	0.45	0.59	0.5	0.08	1	insignificant			0.49	0.49	0.48	0.66	0.58	0.67	-0.15	0.006966	hypomethylated		+	CpG	ID=NSC_02444;Name=protein;Alias=49498;Length=485;GO=F:nucleic acid binding| F:ATP binding| F:ATPdependent helicase activity;EC=;ipr=IPR000629| IPR001650| IPR011545| IPR014001| IPR014014| coil (COIL)| G3DSA:3.40.50.300 (GENE3D)| PTHR24031 (PANTHER)| PTHR24031:SF3 (PANTHER)| seg (SEG)| SSF52540 (SUPERFAMILY);Note=protein;	NSC_02444	ko:K05592	512.33	329.3	1.8e-98	ATP-dependent RNA helicase DeaD [EC:3.6.4.13]	path:map03018	deaD, cshA; ATP-dependent RNA helicase DeaD [EC:3.6.4.13]	RNA degradation
361303	NSC_scaffold_contig597	1181364	1181365		0.54	0.45	0.44	0.62	0.6	0.48	-0.09	1	insignificant			0.61	0.5	0.66	0.45	0.59	0.5	0.08	1	insignificant			0.49	0.49	0.48	0.66	0.58	0.67	-0.15	0.006966	hypomethylated		+	CpG	ID=NSC_02445_P;	NSC_02445
257280	NSC_scaffold_contig595	123914	123915		0.69	0.59	0.64	0.74	0.69	0.69	-0.07	1	insignificant			0.79	0.72	0.72	0.72	0.63	0.7	0.06	1	insignificant			0.63	0.71	0.53	0.77	0.8	0.77	-0.15	0.04427	hypomethylated		+	CpG	ID=NSC_02536;Name=protein;Alias=13410;Length=857;GO=F:DNA binding| C:nucleus;EC=;ipr=IPR000467| IPR022159| IPR022783| IPR024933| PTHR23329 (PANTHER)| PTHR23329:SF1 (PANTHER)| seg (SEG);Note=protein;	NSC_02536	ko:K12840	126.5	43.9	8.7e-12	splicing factor 45	path:map03040	RBM17, SPF45; splicing factor 45	Spliceosome
259226	NSC_scaffold_contig595	161466	161467		0.77	0.7	0.74	0.84	0.79	0.84	-0.09	1	insignificant			0.71	0.78	0.83	0.64	0.71	0.78	0.06	1	insignificant			0.75	0.65	0.64	0.86	0.85	0.78	-0.15	0.02378	hypomethylated		+	CpG	ID=NSC_02554;Name=protein;Alias=13398;Length=1222;GO=C:cytosol| P:mRNA processing| F:binding| C:chloroplast;EC=;ipr=IPR011989| IPR015016| IPR016024| coil (COIL)| PTHR12097 (PANTHER)| seg (SEG);Note=protein;	NSC_02554	ko:K12828	155.03	1950.1	0	splicing factor 3B subunit 1	path:map03040	SF3B1, SAP155; splicing factor 3B subunit 1	Spliceosome
261077	NSC_scaffold_contig595	197882	197883		0.32	0.3	0.41	0.35	0.37	0.38	-0.02	1	insignificant			0.44	0.28	0.36	0.28	0.36	0.4	0.01	1	insignificant			0.34	0.34	0.35	0.47	0.42	0.58	-0.15	0.0323	hypomethylated		+	CpG	ID=NSC_02569;Name=hypothetical protein CHLNCDRAFT_142135 [Chlorella variabilis];Alias=13974;Length=1913;GO=;EC=;ipr=seg (SEG)| tmhmm (TMHMM);Note=hypothetical protein CHLNCDRAFT_142135 [Chlorella variabilis];	NSC_02569	ko:K14311	217.47	321	7.9e-96	nuclear pore complex protein Nup188	path:map03013	NUP188; nuclear pore complex protein Nup188	RNA transport
261868	NSC_scaffold_contig595	212336	212337		0.87	0.85	0.8	0.88	0.84	0.79	0.01	1	insignificant			0.78	0.78	0.81	0.82	0.83	0.79	-0.02	1	insignificant			0.74	0.72	0.81	0.96	0.88	0.88	-0.15	0.01686	hypomethylated		+	CpG	ID=NSC_02574;Name=trna uridine 5-carboxymethylaminomethyl modification enzyme;Alias=13876;Length=723;GO=P:nucleic acid metabolic process| P:tRNA processing| F:FAD binding;EC=;ipr=IPR002218| IPR020595| PR00411 (PRINTS)| G3DSA:3.50.50.60 (GENE3D)| PTHR11806 (PANTHER)| PF13932 (PFAM)| seg (SEG)| SignalP-NN(euk) (SIGNALP)| SSF51905 (SUPERFAMILY);Note=trna uridine 5-carboxymethylaminomethyl modificati…	NSC_02574	ko:K22549	367.63	39.2	1.5e-10	D-hydroxyproline dehydrogenase subunit alpha [EC:1.5.99.-]	path:map00330	lhpC; D-hydroxyproline dehydrogenase subunit alpha [EC:1.5.99.-]	Arginine and proline metabolism
261868	NSC_scaffold_contig595	212336	212337		0.87	0.85	0.8	0.88	0.84	0.79	0.01	1	insignificant			0.78	0.78	0.81	0.82	0.83	0.79	-0.02	1	insignificant			0.74	0.72	0.81	0.96	0.88	0.88	-0.15	0.01686	hypomethylated		+	CpG	ID=NSC_02575;Name=plastid terminal oxidase;Alias=13994;Length=412;GO=F:metal ion binding| F:oxidoreductase activity| P:respiratory gaseous exchange| C:respiratory chain| C:mitochondrial envelope| C:integral to membrane| P:electron transport chain;EC=;ipr=IPR002680| tmhmm (TMHMM);Note=plastid terminal oxidase;	NSC_02575
274291	NSC_scaffold_contig595	434879	434880		0.29	0.29	0.36	0.41	0.35	0.35	-0.06	1	insignificant			0.28	0.33	0.5	0.39	0.32	0.41	0	1	insignificant			0.23	0.25	0.3	0.4	0.34	0.48	-0.15	0.03228	hypomethylated		+	CpG	ID=NSC_02668;Name=tubulin-specific chaperone d;Alias=14615;Length=1204;GO=C:cellcell junction| P:protein folding| P:microtubulebased process| F:protein binding| C:cytoplasm| P:protein complex biogenesis| P:regulation of cellular process| ;EC=;ipr=IPR011989| IPR016024| IPR022577| PTHR12658 (PANTHER);Note=tubulin-specific chaperone d;	NSC_02668	ko:K06640	1249.93	15.6	0.0008	serine/threonine-protein kinase ATR [EC:2.7.11.1]	path:map03460	ATR; serine/threonine-protein kinase ATR [EC:2.7.11.1]	Fanconi anemia pathway
774028	NSC_scaffold_ontig562c-575-591	153793	153794		0.95	0.69	0.86	0.88	0.86	0.81	-0.02	1	insignificant			0.75	0.8	0.79	0.82	0.97	0.74	-0.06	1	insignificant			0.76	0.71	0.76	0.88	0.83	0.95	-0.15	0.02051	hypomethylated		+	CpG	ID=NSC_02965;Name=---NA---;Alias=9104;Length=224;GO=;EC=;ipr=seg (SEG)| tmhmm (TMHMM);Note=---NA---;	NSC_02965	ko:K19302	80	15.1	0.008	undecaprenyl-diphosphatase [EC:3.6.1.27]	path:map00550	bcrC; undecaprenyl-diphosphatase [EC:3.6.1.27]	Peptidoglycan biosynthesis
774028	NSC_scaffold_ontig562c-575-591	153793	153794		0.95	0.69	0.86	0.88	0.86	0.81	-0.02	1	insignificant			0.75	0.8	0.79	0.82	0.97	0.74	-0.06	1	insignificant			0.76	0.71	0.76	0.88	0.83	0.95	-0.15	0.02051	hypomethylated		+	CpG	ID=NSC_02966;Name=protein;Alias=9401;Length=514;GO=F:identical protein binding| P:cellular response to salt stress| P:cellular response to water deprivation| C:nucleus;EC=;ipr=IPR000210| IPR002083| IPR008974| IPR011333| IPR013069| IPR013322| PTHR24413 (PANTHER)| PTHR24413:SF176 (PANTHER)| seg (SEG);Note=protein;	NSC_02966	ko:K10523	128.47	287.7	4.8e-86	speckle-type POZ protein	path:map04340	SPOP; speckle-type POZ protein	Hedgehog signaling pathway
783429	NSC_scaffold_ontig562c-575-591	341760	341761		0.6	0.68	0.63	0.73	0.58	0.65	-0.02	1	insignificant			0.5	0.46	0.59	0.64	0.52	0.5	-0.04	1	insignificant			0.44	0.47	0.39	0.6	0.56	0.59	-0.15	0.004875	hypomethylated		+	CpG	ID=NSC_03049;Name=aluminum-activated malate transporter 2;Alias=9935;Length=931;GO=P:response to aluminum ion;EC=;ipr=IPR020966| seg (SEG)| SignalP-NN(euk) (SIGNALP)| tmhmm (TMHMM);Note=aluminum-activated malate transporter 2;	NSC_03049	ko:K07706	137.07	9	0.24	two-component system LytTR family sensor histidine kinase AgrC [EC:2.7.13.3]	path:map02020	agrC, blpH, fsrC; two-component system, LytTR family, sensor histidine kinase AgrC [EC:2.7.13.3]	Two-component system
797856	NSC_scaffold_ontig562c-575-591	637377	637378		0.69	0.73	0.78	0.76	0.81	0.79	-0.05	1	insignificant			0.77	0.77	0.84	0.66	0.75	0.6	0.13	0.06466	insignificant			0.7	0.66	0.69	0.89	0.81	0.82	-0.15	0.005952	hypomethylated		+	CpG	ID=NSC_03182;Name=sac3 ganp family protein;Alias=11369;Length=1543;GO=C:intracellular membranebounded organelle;EC=;ipr=IPR005062| coil (COIL)| PTHR12436 (PANTHER)| PTHR12436:SF3 (PANTHER)| seg (SEG);Note=sac3 ganp family protein;	NSC_03182	ko:K04407	2069.27	26.5	5.2e-07	mitogen-activated protein kinase kinase kinase kinase 4 [EC:2.7.11.1]	path:map04010	MAP4K4, HGK; mitogen-activated protein kinase kinase kinase kinase 4 [EC:2.7.11.1]	MAPK signaling pathway
797856	NSC_scaffold_ontig562c-575-591	637377	637378		0.69	0.73	0.78	0.76	0.81	0.79	-0.05	1	insignificant			0.77	0.77	0.84	0.66	0.75	0.6	0.13	0.06466	insignificant			0.7	0.66	0.69	0.89	0.81	0.82	-0.15	0.005952	hypomethylated		+	CpG	ID=NSC_03183;Name=mitochondrial nadh dehydrogenase;Alias=11542;Length=653;GO=F:oxidoreductase activity| P:oxidation reduction;EC=;ipr=IPR023753| G3DSA:3.50.50.60 (GENE3D)| PTHR22915 (PANTHER)| PTHR22915:SF4 (PANTHER)| seg (SEG)| SSF51905 (SUPERFAMILY);Note=mitochondrial nadh dehydrogenase;	NSC_03183	ko:K03885	223.6	375.7	1.1e-112	NADH dehydrogenase [EC:1.6.99.3]	path:map00190	ndh; NADH dehydrogenase [EC:1.6.99.3]	Oxidative phosphorylation
220572	NSC_scaffold_contig594	147453	147454		0.42	0.51	0.48	0.38	0.44	0.39	0.07	1	insignificant			0.48	0.47	0.36	0.56	0.42	0.57	-0.08	1	insignificant			0.38	0.35	0.38	0.53	0.48	0.54	-0.15	0.00176	hypomethylated		+	CpG	ID=NSC_03327;Name=protein;Alias=30638;Length=295;GO=P:pyridoxine biosynthetic process| P:pyridoxal phosphate biosynthetic process| P:response to stress| F:catalytic activity;EC=;ipr=IPR001852| IPR011060| IPR013785| PTHR22854 (PANTHER)| seg (SEG);Note=protein;	NSC_03327	ko:K06215	83.63	535.7	9.1e-162	pyridoxal 5'-phosphate synthase pdxS subunit [EC:4.3.3.6]	path:map00750	pdxS, pdx1; pyridoxal 5'-phosphate synthase pdxS subunit [EC:4.3.3.6]	Vitamin B6 metabolism
220572	NSC_scaffold_contig594	147453	147454		0.42	0.51	0.48	0.38	0.44	0.39	0.07	1	insignificant			0.48	0.47	0.36	0.56	0.42	0.57	-0.08	1	insignificant			0.38	0.35	0.38	0.53	0.48	0.54	-0.15	0.00176	hypomethylated		+	CpG	ID=NSC_03328_P;	NSC_03328	ko:K07200	78.7	109	9.8e-32	5'-AMP-activated protein kinase regulatory gamma subunit	path:map04068	PRKAG; 5'-AMP-activated protein kinase, regulatory gamma subunit	FoxO signaling pathway
245201	NSC_scaffold_contig594	621970	621971		0.75	0.56	0.7	0.71	0.62	0.81	-0.05	1	insignificant			0.74	0.71	0.52	0.6	0.8	0.7	-0.04	1	insignificant			0.73	0.64	0.58	0.76	0.81	0.84	-0.15	0.03175	hypomethylated		+	CpG	ID=NSC_03544;Name=anthranilate synthase beta subunit;Alias=32782;Length=836;GO=P:metabolic process| P:vesicle docking during exocytosis;EC=;ipr=IPR001619| IPR006221| IPR017926| PR00096 (PRINTS)| PR00097 (PRINTS)| PR00099 (PRINTS)| G3DSA:3.40.50.1910 (GENE3D)| G3DSA:3.40.50.880 (GENE3D)| PTHR11679:SF1 (PANTHER)| SSF52317 (SUPERFAMILY);Note=anthranilate synthase beta subunit;	NSC_03544	ko:K20182	188.13	444.9	2e-133	vacuolar protein sorting-associated protein 33A	path:map04138	VPS33A; vacuolar protein sorting-associated protein 33A	Autophagy - yeast
249205	NSC_scaffold_contig594	696456	696457		0.83	0.68	0.86	0.81	0.62	0.8	0.05	1	insignificant			0.76	0.81	0.79	0.9	0.73	0.82	-0.02	1	insignificant			0.7	0.77	0.67	0.91	0.78	0.89	-0.15	0.0418	hypomethylated		+	CpG	ID=NSC_03577;Name=aspartate carbamoyltransferase;Alias=33101;Length=605;GO=F:amino acid binding| P:cellular amino acid metabolic process| C:chloroplast| P:pyrimidine nucleotide biosynthetic process| P:'de novo' pyrimidine base biosynthetic process| F:aspartate carbamoyltransferase activity;EC=EC:2.1.3.2;ipr=IPR002082| IPR006130| IPR006131| IPR006132| G3DSA:3.40.50.1370 (GENE3D)| PTHR11405 (PANTHE…	NSC_03577	ko:K00609	217.93	379.5	4e-114	aspartate carbamoyltransferase catalytic subunit [EC:2.1.3.2]	path:map00240	pyrB, PYR2; aspartate carbamoyltransferase catalytic subunit [EC:2.1.3.2]	Pyrimidine metabolism
570283	NSC_scaffold_contig579-589	159387	159388		0.57	0.59	0.54	0.55	0.6	0.58	-0.01	1	insignificant			0.64	0.62	0.65	0.64	0.62	0.59	0.02	1	insignificant			0.45	0.52	0.52	0.69	0.65	0.59	-0.15	0.01661	hypomethylated		+	CpG	ID=NSC_03656;Name=amino acid permease;Alias=58004;Length=522;GO=C:membrane| P:amino acid transport;EC=;ipr=IPR013057| PTHR22950 (PANTHER)| seg (SEG)| SignalP-NN(euk) (SIGNALP)| tmhmm (TMHMM);Note=amino acid permease;	NSC_03656	ko:K14209	236.57	132.9	6.1e-39	solute carrier family 36 (proton-coupled amino acid transporter)	path:map04138	SLC36A, PAT; solute carrier family 36 (proton-coupled amino acid transporter)	Autophagy - yeast
583667	NSC_scaffold_contig579-589	424547	424548		0.21	0.32	0.38	0.39	0.33	0.27	-0.02	1	insignificant			0.34	0.28	0.3	0.28	0.34	0.35	-0.02	1	insignificant			0.3	0.31	0.26	0.48	0.43	0.4	-0.15	0.007244	hypomethylated		+	CpG	ID=NSC_03758;Name=atp-binding cassette superfamily;Alias=59062;Length=317;GO=C:chloroplast envelope| F:ATPase activity| F:transporter activity| C:membrane| F:ATP binding;EC=EC:3.6.1.3;ipr=IPR003439| IPR003593| G3DSA:3.40.50.300 (GENE3D)| PTHR24220 (PANTHER)| PTHR24220:SF117 (PANTHER)| seg (SEG)| SSF52540 (SUPERFAMILY);Note=atp-binding cassette superfamily;	NSC_03758	ko:K16787	371.43	170.1	3.4e-50	energy-coupling factor transport system ATP-binding protein [EC:3.6.3.-]	path:map02010	ecfA2; energy-coupling factor transport system ATP-binding protein [EC:3.6.3.-]	ABC transporters
586570	NSC_scaffold_contig579-589	482401	482402		0.83	0.67	0.72	0.7	0.72	0.71	0.03	1	insignificant			0.59	0.79	0.81	0.73	0.86	0.69	-0.03	1	insignificant			0.72	0.67	0.67	0.75	0.86	0.89	-0.15	0.03135	hypomethylated		+	CpG	ID=NSC_03787;Name=4-coumarate- ligase-like protein;Alias=59040;Length=1122;GO=P:response to cadmium ion| C:plasmodesma| C:chloroplast stroma| C:cytosol| C:apoplast| F:catalytic activity| P:metabolic process| F:thiamin pyrophosphate binding| F:magnesium ion binding;EC=;ipr=IPR000873| IPR011766| IPR012000| IPR012001| IPR020845| IPR025110| coil (COIL)| G3DSA:2.30.38.10 (GENE3D)| G3DSA:3.30.300.30 (G…	NSC_03787	ko:K22133	387.43	650.4	7.1e-196	oxalate---CoA ligase [EC:6.2.1.8]	path:map00630	AAE3; oxalate---CoA ligase [EC:6.2.1.8]	Glyoxylate and dicarboxylate metabolism
632950	NSC_scaffold_contig592-558c-549c-548c-566	228800	228801		0.79	0.7	0.76	0.72	0.68	0.94	-0.03	1	insignificant			0.79	0.68	0.67	0.57	0.83	0.75	-0.01	1	insignificant			0.63	0.62	0.65	0.76	0.83	0.76	-0.15	0.003887	hypomethylated		+	CpG	ID=NSC_03993;Name=protein;Alias=3748;Length=903;GO=F:binding| F:transferase activity| P:rRNA processing| C:smallsubunit processome;EC=;ipr=IPR006709| coil (COIL)| PTHR14150:SF12 (PANTHER)| seg (SEG);Note=protein;	NSC_03993	ko:K14567	89.63	477.9	2.8e-143	U3 small nucleolar RNA-associated protein 14	path:map03008	UTP14; U3 small nucleolar RNA-associated protein 14	Ribosome biogenesis in eukaryotes
652669	NSC_scaffold_contig592-558c-549c-548c-566	594244	594245		1	0.77	0.87	0.96	0.85	0.83	0	1	insignificant			0.85	0.64	0.81	0.73	0.9	0.83	-0.06	1	insignificant			0.83	0.73	0.74	0.89	0.88	0.97	-0.15	0.0263	hypomethylated		+	CpG	ID=NSC_04161;Name=glutamyl-trna amidotransferase subunit a;Alias=5569;Length=588;GO=F:glutaminyltRNA synthase (glutaminehydrolyzing) activity| C:chloroplast stroma| C:mitochondrion;EC=EC:6.3.5.7;ipr=IPR000120| IPR004412| IPR020556| IPR023631| PTHR11895:SF7 (PANTHER)| seg (SEG);Note=glutamyl-trna amidotransferase subunit a;	NSC_04161	ko:K02433	391.37	583.3	1.8e-175	aspartyl-tRNA(Asn)/glutamyl-tRNA(Gln) amidotransferase subunit A [EC:6.3.5.6 6.3.5.7]	path:map00970	gatA, QRSL1; aspartyl-tRNA(Asn)/glutamyl-tRNA(Gln) amidotransferase subunit A [EC:6.3.5.6 6.3.5.7]	Aminoacyl-tRNA biosynthesis
652669	NSC_scaffold_contig592-558c-549c-548c-566	594244	594245		1	0.77	0.87	0.96	0.85	0.83	0	1	insignificant			0.85	0.64	0.81	0.73	0.9	0.83	-0.06	1	insignificant			0.83	0.73	0.74	0.89	0.88	0.97	-0.15	0.0263	hypomethylated		+	CpG	ID=NSC_04162_P;	NSC_04162
655143	NSC_scaffold_contig592-558c-549c-548c-566	647419	647420		0.9	0.79	0.89	0.85	0.91	0.9	-0.03	1	insignificant			0.88	0.78	0.92	0.79	0.8	0.78	0.07	1	insignificant			0.83	0.71	0.81	0.98	0.93	0.91	-0.15	0.0235	hypomethylated		+	CpG	ID=NSC_04188;Name=protein;Alias=5754;Length=764;GO=F:binding;EC=;ipr=coil (COIL)| seg (SEG);Note=protein;	NSC_04188
655143	NSC_scaffold_contig592-558c-549c-548c-566	647419	647420		0.9	0.79	0.89	0.85	0.91	0.9	-0.03	1	insignificant			0.88	0.78	0.92	0.79	0.8	0.78	0.07	1	insignificant			0.83	0.71	0.81	0.98	0.93	0.91	-0.15	0.0235	hypomethylated		+	CpG	ID=NSC_04189;Name=protein;Alias=5815;Length=399;GO=F:kinase activity| P:phosphorylation| F:iron ion binding| F:oxidoreductase activity| acting on paired donors| with incorporation or reduction of molecular oxygen| 2oxoglutarate as one donor| and incorporation of one atom each of oxygen into both donors| P:ribonucleoside monophosphate biosynthetic process| F:ribose phosphate diphosphokinase activi…	NSC_04189	ko:K00948	56.4	467.1	1e-140	ribose-phosphate pyrophosphokinase [EC:2.7.6.1]	path:map00030	PRPS, prsA; ribose-phosphate pyrophosphokinase [EC:2.7.6.1]	Pentose phosphate pathway
671702	NSC_scaffold_contig593-552c	290788	290789		0.74	0.61	0.61	0.68	0.56	0.74	0	1	insignificant			0.48	0.68	0.78	0.58	0.75	0.58	0.01	1	insignificant			0.63	0.5	0.55	0.68	0.71	0.75	-0.15	0.02538	hypomethylated		+	CpG	ID=NSC_04333;Name=structural maintenance of chromosomes 5;Alias=41911;Length=1063;GO=P:chromosome segregation| P:chromosome organization| C:cell part;EC=;ipr=IPR003395| coil (COIL)| G3DSA:3.40.50.300 (GENE3D)| PTHR19306 (PANTHER)| PTHR19306:SF1 (PANTHER)| seg (SEG)| SSF52540 (SUPERFAMILY);Note=structural maintenance of chromosomes 5;	NSC_04333	ko:K06669	686.03	115.6	5.7e-34	structural maintenance of chromosome 3 (chondroitin sulfate proteoglycan 6)	path:map04110	SMC3, CSPG6; structural maintenance of chromosome 3 (chondroitin sulfate proteoglycan 6)	Cell cycle
196527	NSC_scaffold_contig590	228261	228262		0.68	0.58	0.73	0.72	0.68	0.64	-0.02	1	insignificant			0.82	0.58	0.78	0.64	0.64	0.63	0.09	1	insignificant			0.62	0.56	0.59	0.75	0.69	0.78	-0.15	0.006995	hypomethylated		+	CpG	ID=NSC_04584;Name=origin recognition complex;Alias=35175;Length=235;GO=F:DNA binding| C:nuclear origin of replication recognition complex| P:DNA replication;EC=;ipr=IPR008721| IPR020529| PTHR13394 (PANTHER)| seg (SEG);Note=origin recognition complex;	NSC_04584	ko:K02608	37.83	100.7	5.1e-29	origin recognition complex subunit 6	path:map04110	ORC6; origin recognition complex subunit 6	Cell cycle
196527	NSC_scaffold_contig590	228261	228262		0.68	0.58	0.73	0.72	0.68	0.64	-0.02	1	insignificant			0.82	0.58	0.78	0.64	0.64	0.63	0.09	1	insignificant			0.62	0.56	0.59	0.75	0.69	0.78	-0.15	0.006995	hypomethylated		+	CpG	ID=NSC_04585_T;	NSC_04585	ko:K07456	298.1	674.4	9.5e-203	DNA mismatch repair protein MutS2	path:map03430	mutS2; DNA mismatch repair protein MutS2	Mismatch repair
114961	NSC_scaffold_contig584	12048	12049		0.75	0.56	0.65	0.69	0.79	0.7	-0.07	1	insignificant			0.66	0.63	0.62	0.64	0.7	0.65	-0.03	1	insignificant			0.68	0.57	0.55	0.75	0.8	0.7	-0.15	0.0407	hypomethylated		+	CpG	ID=NSC_05260;Name=flowering time control protein fpa;Alias=37477;Length=752;GO=F:nucleic acid binding| F:nucleotide binding| P:multicellular organismal development;EC=;ipr=IPR000504| IPR012677| PTHR24012 (PANTHER)| PTHR24012:SF273 (PANTHER)| seg (SEG)| SSF54928 (SUPERFAMILY);Note=flowering time control protein fpa;	NSC_05260	ko:K13126	202.4	71.8	2.6e-20	polyadenylate-binding protein	path:map03013	PABPC; polyadenylate-binding protein	RNA transport
116130	NSC_scaffold_contig584	32441	32442		0.89	0.72	0.89	0.94	0.88	0.95	-0.09	1	insignificant			0.94	0.72	0.89	0.93	0.98	0.86	-0.07	1	insignificant			0.79	0.84	0.73	0.95	0.89	0.98	-0.15	0.01946	hypomethylated		+	CpG	ID=NSC_05266;Name=atp-dependent rna helicase;Alias=37301;Length=1372;GO=C:mitochondrion| F:nucleic acid binding| F:ATP binding| F:ATPdependent helicase activity;EC=;ipr=IPR001650| IPR011545| IPR014001| IPR018973| IPR019955| G3DSA:3.10.20.90 (GENE3D)| G3DSA:3.40.50.300 (GENE3D)| PTHR24031 (PANTHER)| PTHR24031:SF166 (PANTHER)| seg (SEG)| SSF52540 (SUPERFAMILY)| SSF54236 (SUPERFAMILY);Note=atp-depen…	NSC_05266	ko:K03654	548.73	114.2	2.7e-33	ATP-dependent DNA helicase RecQ [EC:3.6.4.12]	path:map03018	recQ; ATP-dependent DNA helicase RecQ [EC:3.6.4.12]	RNA degradation
118283	NSC_scaffold_contig584	72374	72375		0.82	0.62	0.74	0.72	0.73	0.79	-0.02	1	insignificant			0.73	0.76	0.66	0.72	0.68	0.68	0.02	1	insignificant			0.56	0.59	0.62	0.8	0.65	0.77	-0.15	0.04133	hypomethylated		+	CpG	ID=NSC_05283;Name=---NA---;Alias=37571;Length=369;GO=;EC=;ipr=IPR011040| seg (SEG)| SignalP-NN(euk) (SIGNALP)| tmhmm (TMHMM);Note=---NA---;	NSC_05283
123849	NSC_scaffold_contig584	177579	177580		0.73	0.56	0.68	0.72	0.8	0.65	-0.07	1	insignificant			0.73	0.65	0.72	0.73	0.73	0.65	0	1	insignificant			0.61	0.55	0.7	0.78	0.8	0.72	-0.15	0.03749	hypomethylated		+	CpG	ID=NSC_05332;Name=hypothetical protein CHLNCDRAFT_144739 [Chlorella variabilis];Alias=37872;Length=463;GO=F:transferase activity| transferring phosphoruscontaining groups;EC=;ipr=IPR011009;Note=hypothetical protein CHLNCDRAFT_144739 [Chlorella variabilis];	NSC_05332	ko:K14156	304.17	10.7	0.079	choline/ethanolamine kinase [EC:2.7.1.32 2.7.1.82]	path:map00564	CHK; choline/ethanolamine kinase [EC:2.7.1.32 2.7.1.82]	Glycerophospholipid metabolism
156599	NSC_scaffold_contig586	191356	191357		0.49	0.4	0.57	0.55	0.43	0.49	0	1	insignificant			0.33	0.55	0.55	0.48	0.48	0.52	-0.01	1	insignificant			0.39	0.36	0.38	0.48	0.48	0.61	-0.15	0.02668	hypomethylated		+	CpG	ID=NSC_05504;Name=50s ribosomal protein l34;Alias=17820;Length=138;GO=F:structural constituent of ribosome| C:ribosome| P:translation;EC=;ipr=IPR000271;Note=50s ribosomal protein l34;	NSC_05504	ko:K02914	21.03	46.9	7.2e-13	large subunit ribosomal protein L34	path:map03010	RP-L34, MRPL34, rpmH; large subunit ribosomal protein L34	Ribosome
156599	NSC_scaffold_contig586	191356	191357		0.49	0.4	0.57	0.55	0.43	0.49	0	1	insignificant			0.33	0.55	0.55	0.48	0.48	0.52	-0.01	1	insignificant			0.39	0.36	0.38	0.48	0.48	0.61	-0.15	0.02668	hypomethylated		+	CpG	ID=NSC_05505;Name=protein;Alias=18217;Length=883;GO=P:growth| P:protein import into peroxisome matrix| docking| C:organelle lumen| C:peroxisome| P:lateral root development| F:ATPdependent peptidase activity| P:proteolysis| F:ATP binding| F:serinetype endopeptidase activity;EC=;ipr=IPR003111| IPR003593| IPR003959| IPR004815| IPR008268| IPR008269| IPR015947| IPR020568| PR00830 (PRINTS)| G3DSA:1.10.…	NSC_05505	ko:K01338	832.27	716.1	2.7e-215	ATP-dependent Lon protease [EC:3.4.21.53]	path:map04112	lon; ATP-dependent Lon protease [EC:3.4.21.53]	Cell cycle - Caulobacter
85058	NSC_scaffold_contig582	44288	44289		0.71	0.75	0.77	0.78	0.71	0.78	-0.01	1	insignificant			0.79	0.82	0.86	0.85	0.85	0.76	0	1	insignificant			0.71	0.68	0.73	0.9	0.79	0.88	-0.15	0.01737	hypomethylated		+	CpG	ID=NSC_05586;Name=thiamine-phosphate pyrophosphorylase;Alias=7299;Length=906;GO=P:thiamin biosynthetic process| F:hydroxymethylpyrimidine kinase activity| F:thiaminphosphate diphosphorylase activity| C:chloroplast stroma| F:phosphomethylpyrimidine kinase activity;EC=EC:2.7.1.49| EC:2.5.1.3| EC:2.7.4.7;ipr=IPR003733| IPR004399| IPR013749| IPR013785| IPR022998| IPR023214| G3DSA:3.40.1190.20 (GENE3D…	NSC_05586	ko:K14153	389.3	516	3.6e-155	hydroxymethylpyrimidine kinase / phosphomethylpyrimidine kinase / thiamine-phosphate diphosphorylase [EC:2.7.1.49 2.7.4.7 2.5.1.3]	path:map00730	thiDE; hydroxymethylpyrimidine kinase / phosphomethylpyrimidine kinase / thiamine-phosphate diphosphorylase [EC:2.7.1.49 2.7.4.7 2.5.1.3]	Thiamine metabolism
93759	NSC_scaffold_contig582	215768	215769		0.94	0.75	0.77	0.76	0.81	0.77	0.04	1	insignificant			0.77	0.7	0.78	0.78	0.86	0.68	-0.02	1	insignificant			0.69	0.69	0.81	0.87	0.85	0.91	-0.15	0.027	hypomethylated		+	CpG	ID=NSC_05660;Name=---NA---;Alias=8456;Length=430;GO=;EC=;ipr=seg (SEG);Note=---NA---;	NSC_05660	ko:K15516	74.2	8.3	0.34	fragile X mental retardation protein	path:map03013	FMR; fragile X mental retardation protein	RNA transport
98987	NSC_scaffold_contig583	10689	10690		0.84	0.82	0.76	0.88	0.92	0.91	-0.1	1	insignificant			0.95	0.78	0.8	0.77	0.93	0.84	0	1	insignificant			0.73	0.7	0.74	0.86	0.88	0.89	-0.15	0.0006076	hypomethylated		+	CpG	ID=NSC_05700;Name=protein;Alias=6102;Length=1027;GO=P:mitotic cell cycle spindle assembly checkpoint| C:kinetochore| F:protein binding| C:chromocenter| F:ATP binding| P:protein amino acid phosphorylation| F:protein serine/threonine kinase activity;EC=;ipr=IPR000719| IPR002290| IPR008271| IPR011009| IPR013212| IPR015661| IPR017441| coil (COIL)| G3DSA:1.10.510.10 (GENE3D)| seg (SEG);Note=protein;	NSC_05700	ko:K02178	478.83	538.5	1e-161	checkpoint serine/threonine-protein kinase [EC:2.7.11.1]	path:map04110	BUB1; checkpoint serine/threonine-protein kinase [EC:2.7.11.1]	Cell cycle
137997	NSC_scaffold_contig585	109778	109779		0.46	0.37	0.38	0.37	0.4	0.59	-0.05	1	insignificant			0.41	0.37	0.5	0.46	0.42	0.39	0	1	insignificant			0.33	0.49	0.33	0.54	0.54	0.53	-0.15	0.04626	hypomethylated		+	CpG	ID=NSC_05990;Name=dna polymerase i;Alias=26087;Length=291;GO=P:nucleobase| nucleoside| nucleotide and nucleic acid metabolic process| F:DNA binding| F:5'3' exonuclease activity;EC=;ipr=IPR002421| IPR008918| IPR020045| IPR020046| G3DSA:1.10.150.20 (GENE3D)| G3DSA:3.40.50.1010 (GENE3D)| PTHR10133 (PANTHER)| seg (SEG)| SSF88723 (SUPERFAMILY);Note=dna polymerase i;	NSC_05990	ko:K02335	375.83	117.2	4e-34	DNA polymerase I [EC:2.7.7.7]	path:map03030	polA; DNA polymerase I [EC:2.7.7.7]	DNA replication
138194	NSC_scaffold_contig585	114612	114613		0.73	0.68	0.7	0.69	0.7	0.74	0	1	insignificant			0.75	0.75	0.63	0.73	0.76	0.68	-0.02	1	insignificant			0.76	0.67	0.61	0.85	0.79	0.83	-0.15	0.03403	hypomethylated		+	CpG	ID=NSC_05992;Name=trna (adenine-n1-)-methyltransferase;Alias=26057;Length=356;GO=F:tRNA (adenineN1)methyltransferase activity| P:tRNA methylation;EC=;ipr=IPR014816| G3DSA:3.10.330.20 (GENE3D)| G3DSA:3.40.50.150 (GENE3D)| PTHR12133 (PANTHER)| seg (SEG)| SSF53335 (SUPERFAMILY);Note=trna (adenine-n1-)-methyltransferase;	NSC_05992	ko:K02191	207.23	36.6	1.3e-09	cobalt-precorrin-6B (C15)-methyltransferase [EC:2.1.1.196]	path:map00860	cbiT; cobalt-precorrin-6B (C15)-methyltransferase [EC:2.1.1.196]	Porphyrin and chlorophyll metabolism
138194	NSC_scaffold_contig585	114612	114613		0.73	0.68	0.7	0.69	0.7	0.74	0	1	insignificant			0.75	0.75	0.63	0.73	0.76	0.68	-0.02	1	insignificant			0.76	0.67	0.61	0.85	0.79	0.83	-0.15	0.03403	hypomethylated		+	CpG	ID=NSC_05993;Name=probable exonuclease mut-7 homolog;Alias=26269;Length=507;GO=F:nucleic acid binding| C:intracellular| P:nucleobase| nucleoside| nucleotide and nucleic acid metabolic process| F:3'5' exonuclease activity;EC=;ipr=IPR002562| IPR002782| IPR012337| G3DSA:3.30.420.10 (GENE3D)| PTHR12124 (PANTHER)| PTHR12124:SF13 (PANTHER)| seg (SEG);Note=probable exonuclease mut-7 homolog;	NSC_05993	ko:K12591	404.53	28.1	3.4e-07	exosome complex exonuclease RRP6 [EC:3.1.13.-]	path:map03018	RRP6, EXOSC10; exosome complex exonuclease RRP6 [EC:3.1.13.-]	RNA degradation
67404	NSC_scaffold_contig578	193753	193754		0.89	0.86	0.8	0.92	0.88	0.93	-0.06	1	insignificant			0.95	0.9	0.94	0.89	0.84	0.88	0.06	1	insignificant			0.72	0.87	0.86	1	0.94	0.95	-0.15	0.04524	hypomethylated		+	CpG	ID=NSC_06147;Name=26s proteasome regulatory subunit;Alias=50956;Length=896;GO=F:binding| P:primary metabolic process| C:proteasome complex| F:enzyme regulator activity| P:regulation of protein catabolic process;EC=;ipr=IPR011989| IPR016024| IPR016643| coil (COIL)| PTHR10943 (PANTHER)| seg (SEG);Note=26s proteasome regulatory subunit;	NSC_06147	ko:K03028	151.03	1149	0	26S proteasome regulatory subunit N1	path:map03050	PSMD2, RPN1; 26S proteasome regulatory subunit N1	Proteasome
529539	NSC_scaffold_contig555-550-574	102563	102564		0.47	0.3	0.45	0.34	0.38	0.35	0.05	1	insignificant			0.26	0.35	0.47	0.35	0.4	0.47	-0.05	1	insignificant			0.3	0.36	0.24	0.42	0.47	0.47	-0.15	0.01854	hypomethylated		+	CpG	ID=NSC_06193_T;	NSC_06193	ko:K04683	432	174.7	1.2e-51	transcription factor Dp-1	path:map04110	TFDP1; transcription factor Dp-1	Cell cycle
529539	NSC_scaffold_contig555-550-574	102563	102564		0.47	0.3	0.45	0.34	0.38	0.35	0.05	1	insignificant			0.26	0.35	0.47	0.35	0.4	0.47	-0.05	1	insignificant			0.3	0.36	0.24	0.42	0.47	0.47	-0.15	0.01854	hypomethylated		+	CpG	ID=NSC_06194;Name=tpr repeat protein;Alias=43993;Length=348;GO=F:protein binding;EC=;ipr=IPR001440| IPR011990| IPR013026| IPR019734| PTHR23083 (PANTHER)| PF13414 (PFAM)| seg (SEG)| SSF48452 (SUPERFAMILY);Note=tpr repeat protein;	NSC_06194	ko:K09667	248.33	79.9	6.1e-23	protein O-GlcNAc transferase [EC:2.4.1.255]	path:map00514	OGT; protein O-GlcNAc transferase [EC:2.4.1.255]	Other types of O-glycan biosynthesis
534155	NSC_scaffold_contig555-550-574	191268	191269		0.68	0.45	0.6	0.64	0.39	0.53	0.06	1	insignificant			0.71	0.51	0.65	0.62	0.51	0.68	0.02	1	insignificant			0.38	0.5	0.43	0.54	0.6	0.62	-0.15	0.02382	hypomethylated		+	CpG	ID=NSC_06233;Name=membrane-bound transcription factor site-1 protease;Alias=44065;Length=1154;GO=P:hyperosmotic salinity response| F:serinetype endopeptidase activity| C:Golgi apparatus| P:proteolysis| C:endoplasmic reticulum;EC=EC:3.4.21.0;ipr=IPR000209| IPR015500| IPR022398| IPR023828| PTHR10795:SF30 (PANTHER)| seg (SEG)| tmhmm (TMHMM);Note=membrane-bound transcription factor site-1 protease;	NSC_06233	ko:K08653	224.03	1177.2	0	membrane-bound transcription factor site-1 protease [EC:3.4.21.112]	path:map04141	MBTPS1; membrane-bound transcription factor site-1 protease [EC:3.4.21.112]	Protein processing in endoplasmic reticulum
534863	NSC_scaffold_contig555-550-574	203589	203590		0.72	0.58	0.75	0.65	0.81	0.64	-0.01	1	insignificant			0.71	0.66	0.7	0.69	0.76	0.77	-0.05	1	insignificant			0.73	0.66	0.66	0.83	0.83	0.81	-0.15	0.004406	hypomethylated		+	CpG	ID=NSC_06237;Name=protein;Alias=44096;Length=465;GO=F:DNA binding| F:protein binding;EC=;ipr=IPR001005| IPR009057| IPR015495| IPR017877| IPR017930| PTHR10641:SF40 (PANTHER)| PF13921 (PFAM)| seg (SEG);Note=protein;	NSC_06237	ko:K21769	519.1	92.3	1.8e-26	myb-related protein B	path:map04218	MYBL2, B-MYB; myb-related protein B	Cellular senescence
42397	NSC_scaffold_contig573	145572	145573		0.53	0.21	0.49	0.31	0.53	0.38	0	1	insignificant			0.57	0.38	0.48	0.55	0.61	0.59	-0.1	0.15	insignificant			0.3	0.45	0.35	0.46	0.52	0.55	-0.15	0.04289	hypomethylated		+	CpG	ID=NSC_06378;Name=protein;Alias=2616;Length=694;GO=F:oxidoreductase activity| acting on the CHCH group of donors| P:lipid metabolic process| F:protein binding| C:cytoplasm| C:integral to membrane;EC=;ipr=IPR000626| IPR001104| IPR007109| IPR019955| coil (COIL)| G3DSA:3.10.20.90 (GENE3D)| PTHR12728 (PANTHER)| seg (SEG)| tmhmm (TMHMM)| SSF54236 (SUPERFAMILY);Note=protein;	NSC_06378	ko:K12343	244.67	248.8	2.6e-74	3-oxo-5-alpha-steroid 4-dehydrogenase 1 [EC:1.3.1.22]	path:map00140	SRD5A1; 3-oxo-5-alpha-steroid 4-dehydrogenase 1 [EC:1.3.1.22]	Steroid hormone biosynthesis
19705	NSC_scaffold_contig570	28801	28802		0.7	0.72	0.87	0.72	0.85	0.78	-0.02	1	insignificant			0.73	0.84	0.89	0.91	0.75	0.75	0.01	1	insignificant			0.72	0.73	0.72	0.81	0.88	0.94	-0.15	0.0152	hypomethylated		+	CpG	ID=NSC_06479;Name=chitinase chi60;Alias=36882;Length=595;GO=C:extracellular region| F:chitin binding| F:chitinase activity| P:chitin catabolic process| F:cation binding;EC=;ipr=IPR001223| IPR001579| IPR002557| IPR011583| IPR013781| IPR017853| PTHR11177 (PANTHER)| seg (SEG)| SignalP-NN(euk) (SIGNALP);Note=chitinase chi60;	NSC_06479	ko:K01183	62.93	54.4	6.1e-15	chitinase [EC:3.2.1.14]	path:map00520	E3.2.1.14; chitinase [EC:3.2.1.14]	Amino sugar and nucleotide sugar metabolism
19731	NSC_scaffold_contig570	29149	29150		0.74	0.91	0.79	0.71	0.8	0.81	0.04	1	insignificant			0.76	0.71	0.75	0.82	0.82	0.78	-0.06	1	insignificant			0.75	0.61	0.65	0.77	0.83	0.87	-0.15	0.03928	hypomethylated		+	CpG	ID=NSC_06479;Name=chitinase chi60;Alias=36882;Length=595;GO=C:extracellular region| F:chitin binding| F:chitinase activity| P:chitin catabolic process| F:cation binding;EC=;ipr=IPR001223| IPR001579| IPR002557| IPR011583| IPR013781| IPR017853| PTHR11177 (PANTHER)| seg (SEG)| SignalP-NN(euk) (SIGNALP);Note=chitinase chi60;	NSC_06479	ko:K01183	62.93	54.4	6.1e-15	chitinase [EC:3.2.1.14]	path:map00520	E3.2.1.14; chitinase [EC:3.2.1.14]	Amino sugar and nucleotide sugar metabolism
13221	NSC_scaffold_contig565	30567	30568		0.8	0.77	0.86	0.81	0.92	0.93	-0.08	1	insignificant			0.69	0.85	0.89	0.9	0.86	0.85	-0.06	1	insignificant			0.82	0.81	0.72	0.95	0.92	0.93	-0.15	0.01141	hypomethylated		+	CpG	ID=NSC_06597;Name=cobyrinic acid -diamide synthase;Alias=40205;Length=1126;GO=F:catalytic activity| F:binding| P:cobalamin biosynthetic process;EC=;ipr=IPR002491| IPR002586| IPR011698| IPR017929| G3DSA:3.40.50.1980 (GENE3D)| G3DSA:3.40.50.300 (GENE3D)| G3DSA:3.40.50.880 (GENE3D)| seg (SEG)| SSF52317 (SUPERFAMILY)| SSF52540 (SUPERFAMILY)| SSF53807 (SUPERFAMILY);Note=cobyrinic acid -diamide synthas…	NSC_06597	ko:K02224	76.43	367.7	3.3e-110	cobyrinic acid a c-diamide synthase [EC:6.3.5.9 6.3.5.11]	path:map00860	cobB-cbiA; cobyrinic acid a,c-diamide synthase [EC:6.3.5.9 6.3.5.11]	Porphyrin and chlorophyll metabolism
9034	NSC_scaffold_contig564	2597	2598		0.86	0.72	0.86	0.87	0.83	0.87	-0.04	1	insignificant			0.72	0.83	0.9	0.91	0.93	0.77	-0.05	1	insignificant			0.75	0.78	0.68	0.93	0.84	0.88	-0.15	0.01648	hypomethylated		+	CpG	ID=NSC_06653;Name=condensin complex subunit 3;Alias=1979;Length=1026;GO=F:binding;EC=;ipr=IPR011989| IPR016024| PTHR14418 (PANTHER)| PTHR14418:SF5 (PANTHER)| PF12719 (PFAM)| PF13646 (PFAM)| seg (SEG);Note=condensin complex subunit 3;	NSC_06653	ko:K06678	105.5	395.1	2.8e-118	condensin complex subunit 3	path:map04111	YCG1, CAPG; condensin complex subunit 3	Cell cycle - yeast
695898	NSC_scaffold_contig596-571c	120457	120458		0.77	0.72	0.73	0.97	0.78	0.88	-0.14	0.08532	insignificant			0.74	0.73	0.68	0.85	0.89	0.78	-0.12	0.0337	hypomethylated			0.76	0.7	0.75	0.86	0.81	0.95	-0.14	0.04412	hypomethylated		+	CpG	ID=NSC_00757;Name=glycogen phosphorylase 1;Alias=63187;Length=1004;GO=F:pyridoxal phosphate binding| P:carbohydrate metabolic process| F:amino acid binding| F:phosphorylase activity;EC=EC:2.4.1.1;ipr=IPR000811| IPR002912| IPR011833| G3DSA:3.40.50.2000 (GENE3D)| seg (SEG)| SSF53756 (SUPERFAMILY)| SSF55021 (SUPERFAMILY);Note=glycogen phosphorylase 1;	NSC_00757	ko:K00688	39.13	1201.6	0	glycogen phosphorylase [EC:2.4.1.1]	path:map00500	PYG, glgP; glycogen phosphorylase [EC:2.4.1.1]	Starch and sucrose metabolism
372751	NSC_scaffold_contig598	148375	148376		0.79	0.75	0.75	0.8	0.82	0.79	-0.04	1	insignificant			0.75	0.73	0.81	0.87	0.86	0.89	-0.11	0.01394	hypomethylated			0.75	0.74	0.7	0.9	0.89	0.81	-0.14	0.0102	hypomethylated		+	CpG	ID=NSC_01380;Name=carbamoyl-phosphate synthase;Alias=51487;Length=1161;GO=C:cytosol| C:carbamoylphosphate synthase complex| F:carbamoylphosphate synthase (glutaminehydrolyzing) activity| P:arginine biosynthetic process| F:metal ion binding| F:carbamoylphosphate synthase (ammonia) activity| F:ATP binding| C:chloroplast stroma| P:cellular response to phosphate starvation| C:membrane;EC=EC:6.3.5.5| …	NSC_01380	ko:K01955	1429.37	1610.4	0	carbamoyl-phosphate synthase large subunit [EC:6.3.5.5]	path:map00240	carB, CPA2; carbamoyl-phosphate synthase large subunit [EC:6.3.5.5]	Pyrimidine metabolism
408493	NSC_scaffold_contig598	803087	803088		0.63	0.7	0.72	0.67	0.8	0.75	-0.05	1	insignificant			0.62	0.65	0.61	0.74	0.78	0.68	-0.11	0.02713	hypomethylated			0.66	0.66	0.63	0.8	0.76	0.82	-0.14	0.001899	hypomethylated		+	CpG	ID=NSC_01657;Name=protein;Alias=54745;Length=253;GO=F:protein binding;EC=;ipr=IPR006575| IPR016135| PTHR12292 (PANTHER)| PTHR12292:SF2 (PANTHER)| seg (SEG);Note=protein;	NSC_01657	ko:K16196	403.5	68.2	1.7e-19	eukaryotic translation initiation factor 2-alpha kinase 4 [EC:2.7.11.1]	path:map04138	EIF2AK4; eukaryotic translation initiation factor 2-alpha kinase 4 [EC:2.7.11.1]	Autophagy - yeast
408493	NSC_scaffold_contig598	803087	803088		0.63	0.7	0.72	0.67	0.8	0.75	-0.05	1	insignificant			0.62	0.65	0.61	0.74	0.78	0.68	-0.11	0.02713	hypomethylated			0.66	0.66	0.63	0.8	0.76	0.82	-0.14	0.001899	hypomethylated		+	CpG	ID=NSC_01658;Name=polar amino acid uptake family abc periplasmic substrate-binding protein;Alias=54902;Length=645;GO=F:transporter activity| P:transport| C:outer membranebounded periplasmic space;EC=;ipr=IPR001638| G3DSA:3.40.190.10 (GENE3D)| seg (SEG)| SignalP-NN(euk) (SIGNALP)| tmhmm (TMHMM)| SSF53850 (SUPERFAMILY);Note=polar amino acid uptake family abc periplasmic substrate-binding protein;	NSC_01658	ko:K09997	372.77	75.3	2e-21	arginine transport system substrate-binding protein	path:map02010	artI; arginine transport system substrate-binding protein	ABC transporters
425250	NSC_scaffold_contig598	1124302	1124303		0.89	0.8	0.89	0.93	0.94	0.9	-0.06	1	insignificant			0.8	0.8	0.79	0.95	0.94	0.86	-0.12	0.01375	hypomethylated			0.84	0.72	0.82	0.99	0.89	0.93	-0.14	0.03481	hypomethylated		+	CpG	ID=NSC_01798;Name=protein;Alias=56302;Length=901;GO=C:chloroplast stroma| P:proteolysis| F:serinetype peptidase activity;EC=;ipr=IPR001375| IPR011042| G3DSA:3.40.50.1820 (GENE3D)| PTHR11731 (PANTHER)| PTHR11731:SF5 (PANTHER)| seg (SEG)| SSF50960 (SUPERFAMILY)| SSF53474 (SUPERFAMILY);Note=protein;	NSC_01798	ko:K01278	618.47	84.4	2.8e-24	dipeptidyl-peptidase 4 [EC:3.4.14.5]	path:map04974	DPP4, CD26; dipeptidyl-peptidase 4 [EC:3.4.14.5]	Protein digestion and absorption
739135	NSC_scaffold_contig596-571c	986301	986302		0.55	0.53	0.56	0.69	0.65	0.65	-0.12	0.001941	hypomethylated			0.74	0.55	0.58	0.59	0.65	0.68	-0.02	1	insignificant			0.48	0.48	0.5	0.67	0.58	0.62	-0.14	0.008259	hypomethylated		+	CpG	ID=NSC_01110;Name=glycolate oxidase;Alias=66784;Length=377;GO=C:cytosol| C:peroxisome| F:(S)2hydroxyacid oxidase activity| P:oxidation reduction| F:FMN binding;EC=EC:1.1.3.15;ipr=IPR000262| IPR008259| IPR012133| IPR013785| PTHR10578 (PANTHER)| PTHR10578:SF9 (PANTHER)| SSF51395 (SUPERFAMILY);Note=glycolate oxidase;	NSC_01110	ko:K11517	433.47	434.4	1.1e-130	(S)-2-hydroxy-acid oxidase [EC:1.1.3.15]	path:map00630	HAO; (S)-2-hydroxy-acid oxidase [EC:1.1.3.15]	Glyoxylate and dicarboxylate metabolism
631569	NSC_scaffold_contig592-558c-549c-548c-566	205686	205687		0.71	0.75	0.75	0.84	0.9	0.88	-0.14	0.003282	hypomethylated			0.86	0.86	0.84	0.84	0.87	0.78	0.02	1	insignificant			0.71	0.7	0.75	0.91	0.9	0.79	-0.14	0.02053	hypomethylated		+	CpG	ID=NSC_03984;Name=glycosyltransferase family 32 protein;Alias=4015;Length=789;GO=F:transferase activity| F:transferase activity| transferring glycosyl groups| P:glycosphingolipid biosynthetic process| P:mannose inositol phosphoceramide metabolic process| P:sphingolipid biosynthetic process| F:mannosyltransferase activity| C:intracellular| F:protein methyltransferase activity| F:methyltransferase …	NSC_03984	ko:K05528	351.3	55.2	2.2e-15	alpha 1 6-mannosyltransferase [EC:2.4.1.232]	path:map00513	OCH1; alpha 1,6-mannosyltransferase [EC:2.4.1.232]	Various types of N-glycan biosynthesis
145282	NSC_scaffold_contig585	252956	252957		0.57	0.44	0.51	0.7	0.69	0.6	-0.16	0.03073	hypomethylated			0.61	0.52	0.67	0.48	0.52	0.58	0.07	1	insignificant			0.54	0.56	0.57	0.65	0.73	0.7	-0.14	0.004506	hypomethylated		+	CpG	ID=NSC_06050;Name=ring u-box domain-containing protein;Alias=26682;Length=352;GO=F:DNA binding| F:zinc ion binding| C:plastid| F:protein binding;EC=;ipr=IPR001841| IPR013083| IPR017907| IPR018957| coil (COIL)| PTHR22764 (PANTHER)| PTHR22764:SF20 (PANTHER)| seg (SEG)| SSF57850 (SUPERFAMILY);Note=ring u-box domain-containing protein;	NSC_06050	ko:K06664	87.1	35.3	2.5e-09	peroxin-2	path:map04146	PEX2, PXMP3; peroxin-2	Peroxisome
607743	NSC_scaffold_contig587-553c	187659	187660		0.74	0.64	0.64	0.83	0.72	0.8	-0.11	0.08297	insignificant			0.82	0.85	0.87	0.8	0.84	0.72	0.06	1	insignificant			0.67	0.66	0.6	0.83	0.73	0.76	-0.14	0.0198	hypomethylated		+	CpG	ID=NSC_04992;Name=atp-binding cassette transporter;Alias=61419;Length=1502;GO=P:transmembrane transport| C:integral to membrane| F:ATPase activity| coupled to transmembrane movement of substances| C:plasmodesma| P:ATP catabolic process| F:ATP binding;EC=;ipr=IPR001140| IPR003439| IPR003593| IPR011527| IPR017871| IPR017940| G3DSA:1.20.1560.10 (GENE3D)| G3DSA:3.40.50.300 (GENE3D)| PTHR24221 (PANTHE…	NSC_04992	ko:K05658	843.33	1580.5	0	ATP-binding cassette subfamily B (MDR/TAP) member 1 [EC:7.6.2.2]	path:map02010	ABCB1, CD243; ATP-binding cassette, subfamily B (MDR/TAP), member 1 [EC:7.6.2.2]	ABC transporters
665349	NSC_scaffold_contig593-552c	178389	178390		0.85	0.7	0.9	0.88	0.95	0.97	-0.12	0.1372	insignificant			0.89	0.75	0.87	0.88	0.9	0.82	-0.03	1	insignificant			0.75	0.76	0.8	0.89	0.89	0.97	-0.14	0.00828	hypomethylated		+	CpG	ID=NSC_04283;Name=gnat family family;Alias=41027;Length=222;GO=F:Nacetyltransferase activity;EC=;ipr=IPR000182| IPR016181| PTHR23091 (PANTHER)| seg (SEG);Note=gnat family family;	NSC_04283	ko:K00657	74.87	43.3	2.6e-11	diamine N-acetyltransferase [EC:2.3.1.57]	path:map00330	speG, SAT; diamine N-acetyltransferase [EC:2.3.1.57]	Arginine and proline metabolism
347886	NSC_scaffold_contig597	911424	911425		0.77	0.71	0.73	0.55	0.77	0.55	0.11	0.2217	insignificant			0.6	0.61	0.55	0.54	0.64	0.67	-0.03	1	insignificant			0.67	0.68	0.71	0.78	0.86	0.81	-0.14	0.006207	hypomethylated		+	CpG	ID=NSC_02322_T;	NSC_02322
347886	NSC_scaffold_contig597	911424	911425		0.77	0.71	0.73	0.55	0.77	0.55	0.11	0.2217	insignificant			0.6	0.61	0.55	0.54	0.64	0.67	-0.03	1	insignificant			0.67	0.68	0.71	0.78	0.86	0.81	-0.14	0.006207	hypomethylated		+	CpG	ID=NSC_02323_T;	NSC_02323
347886	NSC_scaffold_contig597	911424	911425		0.77	0.71	0.73	0.55	0.77	0.55	0.11	0.2217	insignificant			0.6	0.61	0.55	0.54	0.64	0.67	-0.03	1	insignificant			0.67	0.68	0.71	0.78	0.86	0.81	-0.14	0.006207	hypomethylated		+	CpG	ID=NSC_02324;Name=zinc finger;Alias=48681;Length=392;GO=F:zinc ion binding;EC=;ipr=IPR001594| PTHR22883 (PANTHER)| seg (SEG)| SignalP-NN(euk) (SIGNALP)| tmhmm (TMHMM);Note=zinc finger;	NSC_02324	ko:K16675	274.5	116.1	8.1e-34	palmitoyltransferase ZDHHC9/14/18 [EC:2.3.1.225]	path:map04391	ZDHHC9_14_18; palmitoyltransferase ZDHHC9/14/18 [EC:2.3.1.225]	Hippo signaling pathway - fly
85340	NSC_scaffold_contig582	50856	50857		0.82	0.68	0.92	0.72	0.72	0.68	0.1	0.2301	insignificant			0.58	0.66	0.63	0.71	0.62	0.74	-0.07	1	insignificant			0.62	0.66	0.62	0.7	0.78	0.86	-0.14	0.03736	hypomethylated		+	CpG	ID=NSC_05588;Name=multidrug resistance-associated protein 1;Alias=7513;Length=1363;GO=C:striated muscle thick filament| P:muscle contraction| C:Golgi apparatus| C:A band| C:nucleolus| P:icosanoid metabolic process| F:structural constituent of muscle| P:epithelial cell migration| open tracheal system| F:ATPase activity| coupled to transmembrane movement of substances| P:response to methotrexate| P…	NSC_05588	ko:K05665	1550.47	1496.3	0	ATP-binding cassette subfamily C (CFTR/MRP) member 1 [EC:7.6.2.3]	path:map01523	ABCC1; ATP-binding cassette, subfamily C (CFTR/MRP), member 1 [EC:7.6.2.3]	Antifolate resistance
526675	NSC_scaffold_contig555-550-574	50921	50922		0.85	0.55	0.78	0.92	0.73	0.92	-0.13	0.3026	insignificant			0.69	0.76	0.82	0.85	0.84	0.75	-0.06	1	insignificant			0.8	0.8	0.75	0.96	0.95	0.86	-0.14	0.01962	hypomethylated		+	CpG	ID=NSC_06173;Name=gamete-specific protein;Alias=43482;Length=677;GO=;EC=;ipr=IPR018928| seg (SEG)| SignalP-NN(euk) (SIGNALP)| tmhmm (TMHMM);Note=gamete-specific protein;	NSC_06173
440881	NSC_scaffold_contig599	24543	24544		0.82	0.78	0.69	0.72	0.68	0.73	0.06	1	insignificant			0.73	0.74	0.76	0.68	0.86	0.69	0	1	insignificant			0.71	0.71	0.61	0.84	0.8	0.81	-0.14	0.01519	hypomethylated		+	CpG	ID=NSC_00002;Name=beta-ketoacyl synthase;Alias=18530;Length=1546;GO=F:catalytic activity| P:biosynthetic process| F:cofactor binding| F:acyl carrier activity| F:nucleotide binding;EC=;ipr=IPR000794| IPR006163| IPR009081| IPR013968| IPR014030| IPR014031| IPR016038| IPR016039| IPR016040| IPR020806| IPR020841| IPR020842| PTHR11712:SF59 (PANTHER)| seg (SEG)| SSF51735 (SUPERFAMILY);Note=beta-ketoacyl …	NSC_00002	ko:K16420	16002.2	302.9	4.6e-91	rapamycin polyketide synthase A/B/C	path:map01052	rapA_B_C; rapamycin polyketide synthase A/B/C	Type I polyketide structures
451446	NSC_scaffold_contig599	211514	211515		0.79	0.76	0.88	0.94	0.92	0.8	-0.07	1	insignificant			0.78	0.8	0.93	0.84	0.87	0.85	-0.02	1	insignificant			0.88	0.77	0.73	0.97	0.92	0.92	-0.14	0.03649	hypomethylated		+	CpG	ID=NSC_00091;Name=deoxyhypusine synthase;Alias=19343;Length=375;GO=P:translation| C:cytosol| P:peptidyllysine modification to hypusine| P:spermidine catabolic process to deoxyhypusine| using deoxyhypusine synthase| P:posttranslational protein modification| F:protein binding| F:deoxyhypusine synthase activity| P:positive regulation of cell proliferation;EC=EC:2.5.1.46;ipr=IPR002773| seg (SEG)| SSF…	NSC_00091
451446	NSC_scaffold_contig599	211514	211515		0.79	0.76	0.88	0.94	0.92	0.8	-0.07	1	insignificant			0.78	0.8	0.93	0.84	0.87	0.85	-0.02	1	insignificant			0.88	0.77	0.73	0.97	0.92	0.92	-0.14	0.03649	hypomethylated		+	CpG	ID=NSC_00092;Name=neuroblastoma-amplified sequence;Alias=19231;Length=1758;GO=F:molecular_function| P:biological_process| C:cellular_component;EC=;ipr=PTHR15922 (PANTHER)| PTHR15922:SF2 (PANTHER)| seg (SEG);Note=neuroblastoma-amplified sequence;	NSC_00092
466479	NSC_scaffold_contig599	497035	497036		0.87	0.52	0.86	0.85	0.81	0.86	-0.09	1	insignificant			0.72	0.71	0.77	0.7	0.85	0.79	-0.05	1	insignificant			0.7	0.66	0.74	0.83	0.79	0.91	-0.14	0.0279	hypomethylated		+	CpG	ID=NSC_00225_P;	NSC_00225	ko:K05681	568.17	508.9	6.9e-153	ATP-binding cassette subfamily G (WHITE) member 2	path:map01523	ABCG2, CD338; ATP-binding cassette, subfamily G (WHITE), member 2	Antifolate resistance
478982	NSC_scaffold_contig599	736434	736435		0.66	0.64	0.54	0.65	0.62	0.78	-0.07	1	insignificant			0.63	0.64	0.81	0.76	0.7	0.59	0.01	1	insignificant			0.57	0.57	0.53	0.72	0.68	0.7	-0.14	0.001421	hypomethylated		+	CpG	ID=NSC_00331;Name=pre-rrna-processing protein;Alias=21581;Length=751;GO=C:nucleus| C:cytosol;EC=;ipr=IPR012580| coil (COIL)| PTHR12202 (PANTHER)| seg (SEG);Note=pre-rrna-processing protein;	NSC_00331
481808	NSC_scaffold_contig599	784329	784330		0.83	0.68	0.88	0.81	0.65	0.75	0.06	1	insignificant			0.78	0.76	0.84	0.76	0.87	0.77	-0.01	1	insignificant			0.75	0.74	0.7	0.87	0.84	0.89	-0.14	0.003852	hypomethylated		+	CpG	ID=NSC_00351;Name=protein;Alias=21645;Length=1194;GO=P:pollen germination| P:pollen development| F:nucleic acid binding| C:plasmodesma| C:chloroplast| C:nucleus| C:cytosol| P:ovule development| F:protein binding;EC=;ipr=IPR004871| IPR015943| IPR017986| PTHR10644 (PANTHER)| PTHR10644:SF1 (PANTHER)| PF10433 (PFAM)| seg (SEG)| SSF101908 (SUPERFAMILY);Note=protein;	NSC_00351	ko:K12830	513.57	1503.8	0	splicing factor 3B subunit 3	path:map03040	SF3B3, SAP130, RSE1; splicing factor 3B subunit 3	Spliceosome
489839	NSC_scaffold_contig599	937624	937625		0.86	0.74	0.78	0.66	0.76	0.89	0.02	1	insignificant			0.8	0.75	0.75	0.68	0.78	0.63	0.07	1	insignificant			0.79	0.67	0.69	0.89	0.8	0.88	-0.14	0.0448	hypomethylated		+	CpG	ID=NSC_00430;Name=metal-transporting p-type atpase;Alias=22725;Length=992;GO=C:vacuolar membrane| C:chloroplast envelope| P:photosynthetic electron transport chain| C:proteasome core complex| C:cytosol| P:ubiquitindependent protein catabolic process| P:response to zinc ion| F:copper ion transmembrane transporter activity| C:chloroplast stroma| F:peptidase activity| F:ATPase activity| coupled to t…	NSC_00430	ko:K17686	750.2	778.5	3.1e-234	P-type Cu+ transporter [EC:7.2.2.8]	path:map01524	copA, ctpA, ATP7; P-type Cu+ transporter [EC:7.2.2.8]	Platinum drug resistance
489839	NSC_scaffold_contig599	937624	937625		0.86	0.74	0.78	0.66	0.76	0.89	0.02	1	insignificant			0.8	0.75	0.75	0.68	0.78	0.63	0.07	1	insignificant			0.79	0.67	0.69	0.89	0.8	0.88	-0.14	0.0448	hypomethylated		+	CpG	ID=NSC_00431_P;	NSC_00431	ko:K14602	-	18	0.00041	2'-carboxy-2 3-dihydroxybiphenyl 1 2-dioxygenase large subunit	path:map00624	flnD1; 2'-carboxy-2,3-dihydroxybiphenyl 1,2-dioxygenase large subunit	Polycyclic aromatic hydrocarbon degradation
493574	NSC_scaffold_contig599	1004502	1004503		0.53	0.46	0.42	0.43	0.61	0.58	-0.07	1	insignificant			0.39	0.53	0.42	0.53	0.51	0.33	-0.01	1	insignificant			0.4	0.38	0.39	0.56	0.44	0.59	-0.14	0.04208	hypomethylated		+	CpG	ID=NSC_00465;Name=membrane spanning protein;Alias=23124;Length=484;GO=F:heat shock protein binding;EC=;ipr=IPR002549| SignalP-NN(euk) (SIGNALP)| tmhmm (TMHMM);Note=membrane spanning protein;	NSC_00465	ko:K21010	72.1	3.1	19	polysaccharide biosynthesis protein PelE	path:map02025	pelE; polysaccharide biosynthesis protein PelE	Biofilm formation - Pseudomonas aeruginosa
493574	NSC_scaffold_contig599	1004502	1004503		0.53	0.46	0.42	0.43	0.61	0.58	-0.07	1	insignificant			0.39	0.53	0.42	0.53	0.51	0.33	-0.01	1	insignificant			0.4	0.38	0.39	0.56	0.44	0.59	-0.14	0.04208	hypomethylated		+	CpG	ID=NSC_00466_T;	NSC_00466	ko:K11426	75	12.6	0.029	SET and MYND domain-containing protein	path:map00310	SMYD; [histone H3]-lysine4/36 N-trimethyltransferase SMYD [EC:2.1.1.354 2.1.1.357]	Lysine degradation
500391	NSC_scaffold_contig599	1144131	1144132		0.85	0.62	0.73	0.77	0.76	0.88	-0.07	1	insignificant			0.76	0.81	0.79	0.67	0.78	0.78	0.04	1	insignificant			0.74	0.62	0.65	0.83	0.83	0.74	-0.14	0.04262	hypomethylated		+	CpG	ID=NSC_00522;Name=proton-coupled amino acid transporter 4-like;Alias=23460;Length=483;GO=;EC=;ipr=IPR013057| seg (SEG)| tmhmm (TMHMM);Note=proton-coupled amino acid transporter 4-like;	NSC_00522	ko:K15015	252.73	106.7	5.2e-31	solute carrier family 32 (vesicular inhibitory amino acid transporter)	path:map04721	SLC32A, VGAT; solute carrier family 32 (vesicular inhibitory amino acid transporter)	Synaptic vesicle cycle
513374	NSC_scaffold_contig599	1391245	1391246		0.83	0.76	0.82	0.86	0.75	0.89	-0.03	1	insignificant			0.82	0.68	0.74	0.81	0.86	0.71	-0.05	1	insignificant			0.78	0.66	0.79	0.91	0.88	0.86	-0.14	0.0359	hypomethylated		+	CpG	ID=NSC_00631_P;	NSC_00631	ko:K10636	298.43	45.3	1.7e-12	autocrine motility factor receptor [EC:2.3.2.27]	path:map04141	AMFR, GP78; autocrine motility factor receptor [EC:2.3.2.27]	Protein processing in endoplasmic reticulum
516683	NSC_scaffold_contig599	1454184	1454185		0.7	0.75	0.71	0.62	0.85	0.63	0.02	1	insignificant			0.73	0.81	0.75	0.7	0.74	0.77	0.03	1	insignificant			0.66	0.64	0.7	0.86	0.75	0.79	-0.14	0.02042	hypomethylated		+	CpG	ID=NSC_00662;Name=protein;Alias=24759;Length=518;GO=F:RNA binding;EC=;ipr=IPR004087| IPR004088| G3DSA:3.30.1370.10 (GENE3D)| seg (SEG)| SSF54791 (SUPERFAMILY);Note=protein;	NSC_00662	ko:K17391	735.67	16.2	0.0011	insulin-like growth factor 2 mRNA-binding protein 1	path:map05206	IGF2BP1; insulin-like growth factor 2 mRNA-binding protein 1	MicroRNAs in cancer
517407	NSC_scaffold_contig599	1470004	1470005		0.82	0.7	0.77	0.74	0.71	0.74	0.03	1	insignificant			0.76	0.69	0.71	0.85	0.79	0.78	-0.09	1	insignificant			0.73	0.61	0.71	0.82	0.77	0.86	-0.14	0.03765	hypomethylated		+	CpG	ID=NSC_00666;Name=protein;Alias=24921;Length=1115;GO=P:oxidation reduction| F:oxidoreductase activity| C:plastid| C:membrane;EC=;ipr=seg (SEG)| tmhmm (TMHMM);Note=protein;	NSC_00666
701504	NSC_scaffold_contig596-571c	235753	235754		0.82	0.81	0.86	0.83	0.85	0.76	0.02	1	insignificant			0.75	0.86	0.91	0.8	0.88	0.85	0	1	insignificant			0.73	0.72	0.76	0.9	0.82	0.91	-0.14	0.01064	hypomethylated		+	CpG	ID=NSC_00798;Name=ubiquitin carboxyl-terminal hydrolase 12-like;Alias=63674;Length=1192;GO=F:peptidase activity| C:plasmodesma| C:cytosol| F:ubiquitin thiolesterase activity| P:ubiquitindependent protein catabolic process| F:protein binding;EC=;ipr=IPR001394| IPR002083| IPR008974| IPR013322| IPR018200| IPR024729| coil (COIL)| PTHR24006 (PANTHER)| PTHR24006:SF110 (PANTHER)| seg (SEG)| SSF54001 (SU…	NSC_00798	ko:K11838	305.33	1031.6	0	ubiquitin carboxyl-terminal hydrolase 7 [EC:3.4.19.12]	path:map04068	USP7, UBP15; ubiquitin carboxyl-terminal hydrolase 7 [EC:3.4.19.12]	FoxO signaling pathway
703986	NSC_scaffold_contig596-571c	278732	278733		0.25	0.25	0.25	0.29	0.26	0.21	-0.01	1	insignificant			0.24	0.28	0.18	0.4	0.22	0.2	-0.04	1	insignificant			0.14	0.16	0.2	0.26	0.39	0.27	-0.14	0.0339	hypomethylated		+	CpG	ID=NSC_00813;Name=protein;Alias=64290;Length=803;GO=C:intracellular;EC=;ipr=IPR001357| coil (COIL)| G3DSA:3.40.50.10190 (GENE3D)| PTHR13561 (PANTHER)| PTHR13561:SF20 (PANTHER)| PF12738 (PFAM)| seg (SEG);Note=protein;	NSC_00813	ko:K10728	208.33	94.2	3.2e-27	topoisomerase (DNA) II binding protein 1	path:map03440	TOPBP1; topoisomerase (DNA) II binding protein 1	Homologous recombination
716356	NSC_scaffold_contig596-571c	520102	520103		0.84	0.77	0.87	0.83	0.92	0.68	0.02	1	insignificant			0.78	0.88	0.76	0.83	0.94	0.77	-0.04	1	insignificant			0.74	0.85	0.8	0.95	0.91	0.95	-0.14	0.0158	hypomethylated		+	CpG	ID=NSC_00909;Name=phosphoribosylformylglycinamidine synthase;Alias=64916;Length=1405;GO=C:mitochondrion| F:ATP binding| C:chloroplast stroma| P:microgametogenesis| F:phosphoribosylformylglycinamidine synthase activity| P:'de novo' IMP biosynthetic process;EC=EC:6.3.5.3;ipr=IPR000728| IPR010073| IPR010918| IPR016188| IPR017926| G3DSA:3.40.50.880 (GENE3D)| G3DSA:3.90.650.10 (GENE3D)| PTHR10099 (PAN…	NSC_00909	ko:K01952	585.2	1651.1	0	phosphoribosylformylglycinamidine synthase [EC:6.3.5.3]	path:map00230	PFAS, purL; phosphoribosylformylglycinamidine synthase [EC:6.3.5.3]	Purine metabolism
722024	NSC_scaffold_contig596-571c	635082	635083		0.16	0.28	0.34	0.29	0.2	0.22	0.02	1	insignificant			0.28	0.16	0.22	0.21	0.21	0.23	0.01	1	insignificant			0.14	0.15	0.15	0.3	0.28	0.27	-0.14	7.64e-05	hypomethylated		+	CpG	ID=NSC_00953;Name=ankyrin unc44;Alias=65261;Length=370;GO=P:cellular process| F:protein binding| P:metabolic process| C:cell part;EC=;ipr=IPR002110| IPR020683| PTHR24198 (PANTHER)| PTHR24198:SF302 (PANTHER);Note=ankyrin unc44;	NSC_00953	ko:K12460	329.67	141.3	8.2e-42	ankyrin repeat-rich membrane spanning protein	path:map04722	KIDINS220, ARMS; ankyrin repeat-rich membrane spanning protein	Neurotrophin signaling pathway
722024	NSC_scaffold_contig596-571c	635082	635083		0.16	0.28	0.34	0.29	0.2	0.22	0.02	1	insignificant			0.28	0.16	0.22	0.21	0.21	0.23	0.01	1	insignificant			0.14	0.15	0.15	0.3	0.28	0.27	-0.14	7.64e-05	hypomethylated		+	CpG	ID=NSC_00955;Name=hypothetical protein COCSUDRAFT_47384 [Coccomyxa subellipsoidea C-169];Alias=65576;Length=434;GO=;EC=;ipr=coil (COIL)| seg (SEG);Note=hypothetical protein COCSUDRAFT_47384 [Coccomyxa subellipsoidea C-169];	NSC_00955
722511	NSC_scaffold_contig596-571c	643889	643890		0.58	0.47	0.44	0.52	0.43	0.6	-0.02	1	insignificant			0.51	0.32	0.48	0.44	0.45	0.46	-0.01	1	insignificant			0.26	0.32	0.35	0.44	0.45	0.44	-0.14	0.009294	hypomethylated		+	CpG	ID=NSC_00958;Name=hypothetical protein COCSUDRAFT_59149 [Coccomyxa subellipsoidea C-169];Alias=65510;Length=685;GO=;EC=;ipr=seg (SEG);Note=hypothetical protein COCSUDRAFT_59149 [Coccomyxa subellipsoidea C-169];	NSC_00958	ko:K08539	498.7	10.3	0.094	vitamin D3 receptor	path:map04928	VDR, NR1I1; vitamin D3 receptor	Parathyroid hormone synthesis, secretion and action
726077	NSC_scaffold_contig596-571c	718965	718966		0.8	0.69	0.81	0.88	0.86	0.81	-0.08	1	insignificant			0.83	0.83	0.87	0.69	0.82	0.77	0.09	1	insignificant			0.74	0.66	0.68	0.88	0.8	0.83	-0.14	0.0123	hypomethylated		+	CpG	ID=NSC_00991_T;	NSC_00991	ko:K15746	103.53	321.9	1.5e-96	beta-carotene 3-hydroxylase [EC:1.14.15.24]	path:map00906	crtZ; beta-carotene 3-hydroxylase [EC:1.14.15.24]	Carotenoid biosynthesis
726077	NSC_scaffold_contig596-571c	718965	718966		0.8	0.69	0.81	0.88	0.86	0.81	-0.08	1	insignificant			0.83	0.83	0.87	0.69	0.82	0.77	0.09	1	insignificant			0.74	0.66	0.68	0.88	0.8	0.83	-0.14	0.0123	hypomethylated		+	CpG	ID=NSC_00992;Name=coenzyme f420 hydrogenase subunit;Alias=65874;Length=451;GO=P:chlorophyll cycle| C:chloroplast| F:coenzyme F420 hydrogenase activity;EC=EC:1.12.98.1;ipr=IPR007516| IPR007525;Note=coenzyme f420 hydrogenase subunit;	NSC_00992	ko:K18010	704.57	689.9	4.5e-208	7-hydroxymethyl chlorophyll a reductase [EC:1.17.7.2]	path:map00860	HCAR; 7-hydroxymethyl chlorophyll a reductase [EC:1.17.7.2]	Porphyrin and chlorophyll metabolism
737754	NSC_scaffold_contig596-571c	963571	963572		0.76	0.83	0.79	0.88	0.81	0.74	-0.01	1	insignificant			0.81	0.81	0.82	0.88	0.86	0.8	-0.03	1	insignificant			0.69	0.75	0.7	0.81	0.92	0.82	-0.14	0.02747	hypomethylated		+	CpG	ID=NSC_01098;Name=nuclear pore protein 84 107 containing expressed;Alias=66706;Length=1063;GO=C:nuclear pore| P:transport;EC=;ipr=IPR007252| PTHR13003:SF2 (PANTHER)| seg (SEG);Note=nuclear pore protein 84 107 containing expressed;	NSC_01098	ko:K14301	69.3	355.4	2.8e-106	nuclear pore complex protein Nup107	path:map03013	NUP107, NUP84; nuclear pore complex protein Nup107	RNA transport
745141	NSC_scaffold_contig596-571c	1095465	1095466		0.73	0.86	0.74	0.71	0.79	0.74	0.03	1	insignificant			0.81	0.74	0.8	0.72	0.83	0.68	0.04	1	insignificant			0.74	0.63	0.61	0.84	0.82	0.74	-0.14	0.04763	hypomethylated		+	CpG	ID=NSC_01156;Name=tpr-like protein;Alias=67731;Length=1222;GO=F:binding| C:nucleus;EC=;ipr=IPR002885| IPR004367| IPR011990| PTHR24015 (PANTHER)| seg (SEG)| SSF48452 (SUPERFAMILY);Note=tpr-like protein;	NSC_01156	ko:K18213	220	50.7	4.2e-14	proteinaceous RNase P [EC:3.1.26.5]	path:map03013	PRORP; proteinaceous RNase P [EC:3.1.26.5]	RNA transport
746684	NSC_scaffold_contig596-571c	1119407	1119408		0.68	0.64	0.62	0.76	0.71	0.64	-0.05	1	insignificant			0.66	0.64	0.8	0.62	0.64	0.64	0.07	1	insignificant			0.6	0.54	0.63	0.69	0.8	0.7	-0.14	0.03683	hypomethylated		+	CpG	ID=NSC_01166;Name=dna topoisomerase iii;Alias=67657;Length=787;GO=P:DNA repair| P:resolution of meiotic recombination intermediates| P:mitosis| F:DNA topoisomerase type I activity| C:chromosome| P:DNA topological change;EC=;ipr=IPR000380| IPR003601| IPR003602| IPR006171| IPR013497| IPR013824| IPR013826| IPR023405| IPR023406| G3DSA:3.40.50.140 (GENE3D)| PTHR11390:SF17 (PANTHER)| seg (SEG);Note=dna…	NSC_01166	ko:K03165	611.9	752.7	1.8e-226	DNA topoisomerase III [EC:5.6.2.1]	path:map03440	TOP3; DNA topoisomerase III [EC:5.6.2.1]	Homologous recombination
746684	NSC_scaffold_contig596-571c	1119407	1119408		0.68	0.64	0.62	0.76	0.71	0.64	-0.05	1	insignificant			0.66	0.64	0.8	0.62	0.64	0.64	0.07	1	insignificant			0.6	0.54	0.63	0.69	0.8	0.7	-0.14	0.03683	hypomethylated		+	CpG	ID=NSC_01167_T;	NSC_01167	ko:K15109	293.07	147.6	1.4e-43	solute carrier family 25 (mitochondrial carnitine/acylcarnitine transporter) member 20/29	path:map04714	SLC25A20_29, CACT, CACL, CRC1; solute carrier family 25 (mitochondrial carnitine/acylcarnitine transporter), member 20/29	Thermogenesis
367213	NSC_scaffold_contig598	51465	51466		0.62	0.44	0.59	0.6	0.58	0.46	0.01	1	insignificant			0.31	0.5	0.69	0.56	0.56	0.51	-0.04	1	insignificant			0.44	0.44	0.4	0.59	0.55	0.57	-0.14	0.001313	hypomethylated		+	CpG	ID=NSC_01335;Name=colon cancer-associated protein mic1-like containing expressed;Alias=51343;Length=662;GO=F:molecular_function| P:biological_process;EC=;ipr=PTHR12897 (PANTHER)| PTHR12897:SF4 (PANTHER)| seg (SEG);Note=colon cancer-associated protein mic1-like containing expressed;	NSC_01335
387178	NSC_scaffold_contig598	423821	423822		0.38	0.34	0.29	0.37	0.19	0.21	0.08	1	insignificant			0.2	0.26	0.22	0.14	0.47	0.18	-0.04	1	insignificant			0.11	0.11	0.13	0.23	0.33	0.23	-0.14	0.01287	hypomethylated		+	CpG	ID=NSC_01502;Name=lipopolysaccharide biosynthesis protein rffa;Alias=53319;Length=646;GO=F:Nacetyltransferase activity| F:pyridoxal phosphate binding;EC=;ipr=IPR000182| IPR000653| IPR015421| IPR015422| IPR015424| IPR016181| PTHR11751 (PANTHER)| PTHR11751:SF127 (PANTHER)| seg (SEG);Note=lipopolysaccharide biosynthesis protein rffa;	NSC_01502	ko:K13010	422.13	250.2	1.1e-74	perosamine synthetase [EC:2.6.1.102]	path:map00520	per, rfbE; perosamine synthetase [EC:2.6.1.102]	Amino sugar and nucleotide sugar metabolism
398207	NSC_scaffold_contig598	622220	622221		0.83	0.75	0.78	0.78	0.84	0.81	-0.02	1	insignificant			0.8	0.72	0.86	0.77	0.87	0.88	-0.05	1	insignificant			0.72	0.66	0.63	0.86	0.81	0.78	-0.14	0.01808	hypomethylated		+	CpG	ID=NSC_01585;Name=protein;Alias=53846;Length=922;GO=F:molecular_function| P:biological_process| C:plastid| C:membrane;EC=;ipr=IPR002549| coil (COIL)| seg (SEG)| SignalP-NN(euk) (SIGNALP)| tmhmm (TMHMM);Note=protein;	NSC_01585	ko:K05148	290.77	12.6	0.018	tumor necrosis factor receptor superfamily member 11B	path:map04060	TNFRSF11B, OPG; tumor necrosis factor receptor superfamily member 11B	Cytokine-cytokine receptor interaction
399179	NSC_scaffold_contig598	638855	638856		0.72	0.67	0.57	0.7	0.78	0.75	-0.09	1	insignificant			0.65	0.68	0.76	0.87	0.79	0.73	-0.1	0.1214	insignificant			0.7	0.68	0.62	0.85	0.78	0.79	-0.14	0.01363	hypomethylated		+	CpG	ID=NSC_01590;Name=protein prolifera;Alias=53902;Length=733;GO=C:cytosol| P:DNA unwinding involved in replication| F:DNA binding| F:ATP binding| F:protein binding| P:DNA replication initiation| F:DNAdependent ATPase activity| P:sugar mediated signaling pathway| C:nucleus;EC=;ipr=IPR001208| IPR003593| IPR008050| IPR012340| IPR016027| IPR018525| G3DSA:3.30.1640.10 (GENE3D)| G3DSA:3.40.50.300 (GENE3D…	NSC_01590	ko:K02210	621.47	943.3	3.2e-284	DNA replication licensing factor MCM7 [EC:3.6.4.12]	path:map03030	MCM7, CDC47; DNA replication licensing factor MCM7 [EC:3.6.4.12]	DNA replication
399277	NSC_scaffold_contig598	640265	640266		0.68	0.67	0.69	0.73	0.65	0.74	-0.03	1	insignificant			0.69	0.66	0.66	0.73	0.67	0.62	0	1	insignificant			0.68	0.53	0.56	0.72	0.77	0.71	-0.14	0.04524	hypomethylated		+	CpG	ID=NSC_01590;Name=protein prolifera;Alias=53902;Length=733;GO=C:cytosol| P:DNA unwinding involved in replication| F:DNA binding| F:ATP binding| F:protein binding| P:DNA replication initiation| F:DNAdependent ATPase activity| P:sugar mediated signaling pathway| C:nucleus;EC=;ipr=IPR001208| IPR003593| IPR008050| IPR012340| IPR016027| IPR018525| G3DSA:3.30.1640.10 (GENE3D)| G3DSA:3.40.50.300 (GENE3D…	NSC_01590	ko:K02210	621.47	943.3	3.2e-284	DNA replication licensing factor MCM7 [EC:3.6.4.12]	path:map03030	MCM7, CDC47; DNA replication licensing factor MCM7 [EC:3.6.4.12]	DNA replication
399277	NSC_scaffold_contig598	640265	640266		0.68	0.67	0.69	0.73	0.65	0.74	-0.03	1	insignificant			0.69	0.66	0.66	0.73	0.67	0.62	0	1	insignificant			0.68	0.53	0.56	0.72	0.77	0.71	-0.14	0.04524	hypomethylated		+	CpG	ID=NSC_01591_P;	NSC_01591	ko:K10636	298.43	88.6	1.4e-25	autocrine motility factor receptor [EC:2.3.2.27]	path:map04141	AMFR, GP78; autocrine motility factor receptor [EC:2.3.2.27]	Protein processing in endoplasmic reticulum
415265	NSC_scaffold_contig598	923994	923995		0.25	0.26	0.27	0.36	0.21	0.28	-0.02	1	insignificant			0.38	0.31	0.28	0.29	0.29	0.29	0.03	1	insignificant			0.15	0.24	0.21	0.31	0.41	0.29	-0.14	0.04312	hypomethylated		+	CpG	ID=NSC_01710;Name=protein;Alias=55052;Length=219;GO=F:molecular_function| C:cytosol| P:biological_process| C:plasma membrane;EC=;ipr=seg (SEG)| SSF50729 (SUPERFAMILY);Note=protein;	NSC_01710	ko:K18081	681.3	14.2	0.0046	myotubularin-related protein 1/2 [EC:3.1.3.64 3.1.3.95]	path:map00562	MTMR1_2; myotubularin-related protein 1/2 [EC:3.1.3.64 3.1.3.95]	Inositol phosphate metabolism
415265	NSC_scaffold_contig598	923994	923995		0.25	0.26	0.27	0.36	0.21	0.28	-0.02	1	insignificant			0.38	0.31	0.28	0.29	0.29	0.29	0.03	1	insignificant			0.15	0.24	0.21	0.31	0.41	0.29	-0.14	0.04312	hypomethylated		+	CpG	ID=NSC_01711;Name=protein;Alias=55344;Length=559;GO=C:integral to membrane| C:membrane;EC=;ipr=IPR007603| PTHR12385:SF3 (PANTHER)| seg (SEG)| tmhmm (TMHMM);Note=protein;	NSC_01711	ko:K06515	726.03	63.1	6.9e-18	solute carrier family 44 (choline transporter-like protein) member 1	path:map05231	SLC44A1, CD92; solute carrier family 44 (choline transporter-like protein), member 1	Choline metabolism in cancer
419015	NSC_scaffold_contig598	992669	992670		0.66	0.62	0.56	0.59	0.61	0.64	0	1	insignificant			0.46	0.59	0.61	0.5	0.72	0.59	-0.05	1	insignificant			0.45	0.54	0.57	0.71	0.63	0.64	-0.14	0.03302	hypomethylated		+	CpG	ID=NSC_01744_P;	NSC_01744	ko:K02723	27.43	208.1	3.5e-62	photosystem II PsbY protein	path:map00195	psbY; photosystem II PsbY protein	Photosynthesis
423806	NSC_scaffold_contig598	1096865	1096866		0.91	0.83	0.74	0.91	0.84	0.81	-0.03	1	insignificant			0.85	0.78	0.93	0.86	0.96	0.84	-0.03	1	insignificant			0.79	0.8	0.79	0.9	0.9	1	-0.14	0.01388	hypomethylated		+	CpG	ID=NSC_01789;Name=dna polymerase v;Alias=56058;Length=1778;GO=F:DNA binding| F:DNAdirected DNA polymerase activity;EC=;ipr=IPR007015| IPR016024| coil (COIL)| PTHR13213:SF2 (PANTHER)| seg (SEG);Note=dna polymerase v;	NSC_01789	ko:K12472	293.23	13.8	0.0064	epidermal growth factor receptor substrate 15	path:map04144	EPS15; epidermal growth factor receptor substrate 15	Endocytosis
430914	NSC_scaffold_contig598	1243766	1243767		0.82	0.82	0.84	0.94	0.93	0.83	-0.07	1	insignificant			0.81	0.75	0.79	0.83	0.93	0.86	-0.09	1	insignificant			0.73	0.77	0.76	0.85	0.89	0.93	-0.14	0.006703	hypomethylated		+	CpG	ID=NSC_01842;Name=eukaryotic translation elongation factor 1 alpha 2;Alias=56368;Length=465;GO=F:translation initiation factor activity| P:translational initiation| F:translation elongation factor activity| P:translational elongation| P:GTP catabolic process| F:GTPase activity| F:GTP binding;EC=;ipr=IPR000795| IPR004160| IPR004161| IPR009000| IPR009001| G3DSA:2.40.30.10 (GENE3D)| G3DSA:3.40.50.30…	NSC_01842	ko:K03231	429.47	461.8	8.6e-139	elongation factor 1-alpha	path:map03013	EEF1A; elongation factor 1-alpha	RNA transport
299479	NSC_scaffold_contig597	10589	10590		0.83	0.62	0.75	0.72	0.7	0.69	0.03	1	insignificant			0.82	0.71	0.86	0.9	0.77	0.91	-0.06	1	insignificant			0.67	0.72	0.76	0.85	0.84	0.89	-0.14	0.00796	hypomethylated		+	CpG	ID=NSC_01923;Name=nucleosome assembly protein;Alias=44460;Length=362;GO=C:nucleus| P:nucleosome assembly;EC=;ipr=IPR002164| coil (COIL)| PTHR11875:SF7 (PANTHER)| seg (SEG)| SSF143113 (SUPERFAMILY);Note=nucleosome assembly protein;	NSC_01923	ko:K07178	156.73	9.6	0.2	RIO kinase 1 [EC:2.7.11.1]	path:map03008	RIOK1; RIO kinase 1 [EC:2.7.11.1]	Ribosome biogenesis in eukaryotes
304411	NSC_scaffold_contig597	101303	101304		0.71	0.88	0.84	0.87	0.88	0.78	-0.03	1	insignificant			0.76	0.8	0.78	0.79	0.86	0.79	-0.03	1	insignificant			0.72	0.71	0.72	0.94	0.8	0.83	-0.14	0.02975	hypomethylated		+	CpG	ID=NSC_01967;Name=rna polymerase ii second largest subunit;Alias=45130;Length=1105;GO=F:DNAdirected RNA polymerase activity| C:cytosol| F:metal ion binding| C:plasmodesma| C:DNAdirected RNA polymerase II| core complex| F:DNA binding| F:ribonucleoside binding| P:transcription| DNAdependent| P:embryonic development ending in seed dormancy;EC=EC:2.7.7.6;ipr=IPR007120| IPR007121| IPR007641| IPR007642…	NSC_01967	ko:K03010	1343.07	1707.8	0	DNA-directed RNA polymerase II subunit RPB2 [EC:2.7.7.6]	path:map03020	RPB2, POLR2B; DNA-directed RNA polymerase II subunit RPB2 [EC:2.7.7.6]	RNA polymerase
308666	NSC_scaffold_contig597	177242	177243		0.85	0.74	0.7	0.8	0.84	0.79	-0.05	1	insignificant			0.67	0.79	0.83	0.75	0.88	0.76	-0.03	1	insignificant			0.7	0.64	0.68	0.77	0.83	0.82	-0.14	0.005527	hypomethylated		+	CpG	ID=NSC_02001;Name=riboflavin biosynthesis protein chloroplastic-like;Alias=45008;Length=525;GO=F:GTP cyclohydrolase II activity| P:riboflavin biosynthetic process| F:3|4dihydroxy2butanone4phosphate synthase activity| C:chloroplast stroma| C:membrane;EC=EC:3.5.4.25| EC:4.1.99.12;ipr=IPR000422| IPR000926| IPR017945| PTHR21327 (PANTHER)| SSF142695 (SUPERFAMILY);Note=riboflavin biosynthesis protein c…	NSC_02001	ko:K14652	332.47	485.9	3.6e-146	3 4-dihydroxy 2-butanone 4-phosphate synthase / GTP cyclohydrolase II [EC:4.1.99.12 3.5.4.25]	path:map00740	ribBA; 3,4-dihydroxy 2-butanone 4-phosphate synthase / GTP cyclohydrolase II [EC:4.1.99.12 3.5.4.25]	Riboflavin metabolism
320168	NSC_scaffold_contig597	389239	389240		0.69	0.78	0.7	0.66	0.65	0.76	0.03	1	insignificant			0.78	0.73	0.84	0.73	0.7	0.77	0.05	1	insignificant			0.75	0.65	0.75	0.82	0.9	0.82	-0.14	0.03227	hypomethylated		+	CpG	ID=NSC_02097;Name=acetyl- carboxylase 1;Alias=46278;Length=2352;GO=P:root development| P:response to cytokinin stimulus| P:primary shoot apical meristem specification| P:fatty acid elongation| C:plasma membrane| F:ATP binding| F:metal ion binding| F:biotin carboxylase activity| F:acetylCoA carboxylase activity;EC=;ipr=IPR000022| IPR000089| IPR005479| IPR005481| IPR005482| IPR011053| IPR011054| IP…	NSC_02097	ko:K11262	512.1	2467.6	0	acetyl-CoA carboxylase / biotin carboxylase 1 [EC:6.4.1.2 6.3.4.14 2.1.3.15]	path:map00061	ACACA; acetyl-CoA carboxylase / biotin carboxylase 1 [EC:6.4.1.2 6.3.4.14 2.1.3.15]	Fatty acid biosynthesis
320243	NSC_scaffold_contig597	390420	390421		0.78	0.74	0.77	0.79	0.9	0.76	-0.05	1	insignificant			0.83	0.76	0.74	0.73	0.86	0.76	-0.01	1	insignificant			0.84	0.68	0.71	0.87	0.89	0.88	-0.14	0.04916	hypomethylated		+	CpG	ID=NSC_02097;Name=acetyl- carboxylase 1;Alias=46278;Length=2352;GO=P:root development| P:response to cytokinin stimulus| P:primary shoot apical meristem specification| P:fatty acid elongation| C:plasma membrane| F:ATP binding| F:metal ion binding| F:biotin carboxylase activity| F:acetylCoA carboxylase activity;EC=;ipr=IPR000022| IPR000089| IPR005479| IPR005481| IPR005482| IPR011053| IPR011054| IP…	NSC_02097	ko:K11262	512.1	2467.6	0	acetyl-CoA carboxylase / biotin carboxylase 1 [EC:6.4.1.2 6.3.4.14 2.1.3.15]	path:map00061	ACACA; acetyl-CoA carboxylase / biotin carboxylase 1 [EC:6.4.1.2 6.3.4.14 2.1.3.15]	Fatty acid biosynthesis
321220	NSC_scaffold_contig597	407034	407035		0.88	0.69	0.78	0.78	0.84	0.72	0	1	insignificant			0.9	0.73	0.93	0.71	0.82	0.78	0.08	1	insignificant			0.81	0.72	0.74	0.94	0.86	0.9	-0.14	0.01373	hypomethylated		+	CpG	ID=NSC_02105;Name=protein;Alias=46108;Length=373;GO=C:chloroplast stroma| F:nucleotide binding;EC=;ipr=IPR016040| PTHR10366 (PANTHER)| PTHR10366:SF69 (PANTHER)| seg (SEG)| SSF51735 (SUPERFAMILY);Note=protein;	NSC_02105	ko:K01784	232.83	27	1.5e-06	UDP-glucose 4-epimerase [EC:5.1.3.2]	path:map00052	galE, GALE; UDP-glucose 4-epimerase [EC:5.1.3.2]	Galactose metabolism
330563	NSC_scaffold_contig597	571901	571902		0.49	0.41	0.55	0.52	0.52	0.56	-0.05	1	insignificant			0.46	0.51	0.56	0.6	0.54	0.42	-0.01	1	insignificant			0.49	0.41	0.48	0.58	0.63	0.59	-0.14	0.009713	hypomethylated		+	CpG	ID=NSC_02180;Name=zinc finger ran-binding domain-containing protein 3-like;Alias=46613;Length=1323;GO=F:DNA binding| F:ATP binding| F:helicase activity| F:endonuclease activity;EC=;ipr=IPR000330| IPR001650| IPR002711| IPR014001| coil (COIL)| G3DSA:3.40.50.300 (GENE3D)| PTHR10799 (PANTHER)| PTHR10799:SF43 (PANTHER)| seg (SEG)| SSF52540 (SUPERFAMILY);Note=zinc finger ran-binding domain-containing p…	NSC_02180	ko:K10875	565.8	168	1.2e-49	DNA repair and recombination protein RAD54 and RAD54-like protein [EC:3.6.4.-]	path:map03440	RAD54L, RAD54; DNA repair and recombination protein RAD54 and RAD54-like protein [EC:3.6.4.-]	Homologous recombination
349457	NSC_scaffold_contig597	945691	945692		0.84	0.63	0.84	0.77	0.9	0.81	-0.05	1	insignificant			0.72	0.75	0.74	0.76	0.69	0.77	0	1	insignificant			0.8	0.73	0.64	0.87	0.87	0.85	-0.14	0.04473	hypomethylated		+	CpG	ID=NSC_02337;Name=attic21 cia5 tic21;Alias=48809;Length=266;GO=C:plastid| C:membrane;EC=;ipr=IPR022051| seg (SEG)| tmhmm (TMHMM);Note=attic21 cia5 tic21;	NSC_02337	ko:K07646	225.7	12	0.019	two-component system OmpR family sensor histidine kinase KdpD [EC:2.7.13.3]	path:map02020	kdpD; two-component system, OmpR family, sensor histidine kinase KdpD [EC:2.7.13.3]	Two-component system
349457	NSC_scaffold_contig597	945691	945692		0.84	0.63	0.84	0.77	0.9	0.81	-0.05	1	insignificant			0.72	0.75	0.74	0.76	0.69	0.77	0	1	insignificant			0.8	0.73	0.64	0.87	0.87	0.85	-0.14	0.04473	hypomethylated		+	CpG	ID=NSC_02338_P;	NSC_02338	ko:K11649	276.1	62.2	1.6e-17	SWI/SNF related-matrix-associated actin-dependent regulator of chromatin subfamily C	path:map04714	SMARCC; SWI/SNF related-matrix-associated actin-dependent regulator of chromatin subfamily C	Thermogenesis
252896	NSC_scaffold_contig595	39009	39010		0.86	0.73	0.84	0.88	0.88	0.87	-0.06	1	insignificant			0.9	0.81	0.84	0.79	0.89	0.76	0.03	1	insignificant			0.84	0.76	0.79	0.94	0.95	0.92	-0.14	0.004627	hypomethylated		+	CpG	ID=NSC_02492;Name=serine threonine-protein kinase ctr1-like;Alias=13043;Length=1211;GO=F:ATP binding| P:protein amino acid phosphorylation| F:protein serine/threonine kinase activity| F:protein binding| F:protein tyrosine kinase activity;EC=;ipr=IPR000719| IPR001245| IPR002290| IPR008271| IPR011009| IPR015943| IPR017441| IPR017986| IPR020635| G3DSA:1.10.510.10 (GENE3D)| G3DSA:3.30.200.20 (GENE3D)…	NSC_02492	ko:K04424	437.17	279.2	3.4e-83	sterile alpha motif and leucine zipper containing kinase AZK [EC:2.7.11.25]	path:map04010	ZAK, MLTK; sterile alpha motif and leucine zipper containing kinase AZK [EC:2.7.11.25]	MAPK signaling pathway
264517	NSC_scaffold_contig595	262847	262848		0.46	0.26	0.33	0.31	0.43	0.39	-0.02	1	insignificant			0.39	0.34	0.35	0.56	0.43	0.35	-0.09	1	insignificant			0.33	0.32	0.21	0.46	0.46	0.38	-0.14	0.03517	hypomethylated		+	CpG	ID=NSC_02588;Name=sugar -lactone;Alias=13892;Length=595;GO=F:UDPNacetylmuramate dehydrogenase activity| F:FAD binding| P:oxidation reduction| C:membrane;EC=;ipr=IPR006094| IPR007173| IPR016166| IPR016168| PTHR13878 (PANTHER)| SignalP-NN(euk) (SIGNALP);Note=sugar -lactone;	NSC_02588	ko:K00103	352.33	188.8	6.7e-56	L-gulonolactone oxidase [EC:1.1.3.8]	path:map00053	GULO; L-gulonolactone oxidase [EC:1.1.3.8]	Ascorbate and aldarate metabolism
264517	NSC_scaffold_contig595	262847	262848		0.46	0.26	0.33	0.31	0.43	0.39	-0.02	1	insignificant			0.39	0.34	0.35	0.56	0.43	0.35	-0.09	1	insignificant			0.33	0.32	0.21	0.46	0.46	0.38	-0.14	0.03517	hypomethylated		+	CpG	ID=NSC_02589;Name=---NA---;Alias=14034;Length=519;GO=F:heat shock protein binding;EC=;ipr=IPR001623| coil (COIL)| seg (SEG);Note=---NA---;	NSC_02589	ko:K09504	411.17	14.4	0.0045	DnaJ homolog subfamily A member 3	path:map05203	DNAJA3; DnaJ homolog subfamily A member 3	Viral carcinogenesis
268551	NSC_scaffold_contig595	331919	331920		0.88	0.76	0.85	0.83	0.8	0.85	0	1	insignificant			0.81	0.75	0.78	0.89	0.91	0.76	-0.07	1	insignificant			0.77	0.78	0.7	0.87	0.87	0.93	-0.14	0.01494	hypomethylated		+	CpG	ID=NSC_02622;Name=protein;Alias=14502;Length=278;GO=C:chloroplast envelope| P:regulation of gene expression| F:serinetype endopeptidase activity| C:chloroplast stroma| P:proteolysis| P:response to reactive oxygen species;EC=EC:3.4.21.0;ipr=IPR001907| IPR023562| G3DSA:3.90.226.10 (GENE3D)| PTHR10381:SF3 (PANTHER)| seg (SEG)| SSF52096 (SUPERFAMILY);Note=protein;	NSC_02622	ko:K01358	49.33	204.4	7e-61	ATP-dependent Clp protease protease subunit [EC:3.4.21.92]	path:map04112	clpP, CLPP; ATP-dependent Clp protease, protease subunit [EC:3.4.21.92]	Cell cycle - Caulobacter
269166	NSC_scaffold_contig595	342786	342787		0.76	0.81	0.68	0.81	0.79	0.76	-0.04	1	insignificant			0.77	0.82	0.77	0.79	0.72	0.76	0.03	1	insignificant			0.75	0.74	0.67	0.78	0.9	0.91	-0.14	0.03736	hypomethylated		+	CpG	ID=NSC_02627;Name=synaptic glycoprotein sc2;Alias=14108;Length=305;GO=F:trans2enoylCoA reductase (NADPH) activity| P:sphingolipid metabolic process| P:wax biosynthetic process| C:plasma membrane| C:fatty acid elongase complex| F:fatty acid elongase activity| C:integral to membrane;EC=EC:1.3.1.38;ipr=IPR001104| IPR019955| PTHR10556 (PANTHER)| PTHR10556:SF28 (PANTHER)| tmhmm (TMHMM);Note=synaptic g…	NSC_02627	ko:K10258	152.57	335.8	7.8e-101	very-long-chain enoyl-CoA reductase [EC:1.3.1.93]	path:map00062	TER, TSC13, CER10; very-long-chain enoyl-CoA reductase [EC:1.3.1.93]	Fatty acid elongation
783442	NSC_scaffold_ontig562c-575-591	342324	342325		0.82	0.8	0.8	0.67	0.8	0.81	0.05	1	insignificant			0.65	0.84	0.92	0.76	0.77	0.88	0	1	insignificant			0.82	0.68	0.76	0.9	0.88	0.91	-0.14	0.03419	hypomethylated		+	CpG	ID=NSC_03049;Name=aluminum-activated malate transporter 2;Alias=9935;Length=931;GO=P:response to aluminum ion;EC=;ipr=IPR020966| seg (SEG)| SignalP-NN(euk) (SIGNALP)| tmhmm (TMHMM);Note=aluminum-activated malate transporter 2;	NSC_03049	ko:K07706	137.07	9	0.24	two-component system LytTR family sensor histidine kinase AgrC [EC:2.7.13.3]	path:map02020	agrC, blpH, fsrC; two-component system, LytTR family, sensor histidine kinase AgrC [EC:2.7.13.3]	Two-component system
785837	NSC_scaffold_ontig562c-575-591	389468	389469		0.79	0.65	0.8	0.75	0.71	0.78	0	1	insignificant			0.86	0.75	0.78	0.84	0.82	0.79	-0.02	1	insignificant			0.7	0.74	0.67	0.9	0.8	0.82	-0.14	0.024	hypomethylated		+	CpG	ID=NSC_03070;Name=hypothetical protein CHLNCDRAFT_134341 [Chlorella variabilis];Alias=10517;Length=602;GO=;EC=;ipr=seg (SEG);Note=hypothetical protein CHLNCDRAFT_134341 [Chlorella variabilis];	NSC_03070
800604	NSC_scaffold_ontig562c-575-591	685239	685240		0.82	0.71	0.8	0.82	0.91	0.83	-0.08	1	insignificant			0.88	0.8	0.94	0.81	0.86	0.82	0.04	1	insignificant			0.76	0.78	0.73	0.87	0.9	0.91	-0.14	0.00232	hypomethylated		+	CpG	ID=NSC_03204;Name=pepsin-type aspartyl protease;Alias=11358;Length=744;GO=F:aspartictype endopeptidase activity| P:proteolysis;EC=;ipr=IPR001461| IPR001969| IPR009007| IPR021109| PTHR13683:SF98 (PANTHER)| seg (SEG)| tmhmm (TMHMM);Note=pepsin-type aspartyl protease;	NSC_03204	ko:K01381	347.57	169	8.8e-50	saccharopepsin [EC:3.4.23.25]	path:map04138	PEP4; saccharopepsin [EC:3.4.23.25]	Autophagy - yeast
802446	NSC_scaffold_ontig562c-575-591	717714	717715		0.84	0.74	0.74	0.76	0.72	0.65	0.06	1	insignificant			0.59	0.83	0.79	0.76	0.72	0.7	0.02	1	insignificant			0.64	0.63	0.63	0.76	0.77	0.78	-0.14	4.04e-05	hypomethylated		+	CpG	ID=NSC_03221;Name=fe-s oxidoreductase;Alias=11818;Length=207;GO=C:membrane;EC=;ipr=IPR005358| seg (SEG);Note=fe-s oxidoreductase;	NSC_03221
802446	NSC_scaffold_ontig562c-575-591	717714	717715		0.84	0.74	0.74	0.76	0.72	0.65	0.06	1	insignificant			0.59	0.83	0.79	0.76	0.72	0.7	0.02	1	insignificant			0.64	0.63	0.63	0.76	0.77	0.78	-0.14	4.04e-05	hypomethylated		+	CpG	ID=NSC_03222_P;	NSC_03222	ko:K02911	20.57	42.3	2.5e-11	large subunit ribosomal protein L32	path:map03010	RP-L32, MRPL32, rpmF; large subunit ribosomal protein L32	Ribosome
804419	NSC_scaffold_ontig562c-575-591	760302	760303		0.29	0.27	0.3	0.39	0.25	0.35	-0.05	1	insignificant			0.31	0.31	0.24	0.5	0.32	0.3	-0.09	1	insignificant			0.15	0.23	0.26	0.39	0.3	0.36	-0.14	0.02752	hypomethylated		+	CpG	ID=NSC_03240;Name=mechanosensitive ion channel domain-containing;Alias=12246;Length=838;GO=C:membrane| P:transmembrane transport;EC=;ipr=IPR006685| IPR010920| IPR018249| coil (COIL)| seg (SEG)| tmhmm (TMHMM);Note=mechanosensitive ion channel domain-containing;	NSC_03240	ko:K07706	137.07	13.6	0.0094	two-component system LytTR family sensor histidine kinase AgrC [EC:2.7.13.3]	path:map02020	agrC, blpH, fsrC; two-component system, LytTR family, sensor histidine kinase AgrC [EC:2.7.13.3]	Two-component system
225368	NSC_scaffold_contig594	238936	238937		0.76	0.68	0.71	0.74	0.8	0.86	-0.08	1	insignificant			0.7	0.72	0.79	0.76	0.87	0.71	-0.05	1	insignificant			0.64	0.77	0.67	0.79	0.83	0.88	-0.14	0.04182	hypomethylated		+	CpG	ID=NSC_03364_T;	NSC_03364	ko:K03070	123.5	578	1.3e-173	preprotein translocase subunit SecA	path:map02024	secA; preprotein translocase subunit SecA [EC:7.4.2.8]	Quorum sensing
225840	NSC_scaffold_contig594	248997	248998		0.85	0.87	0.73	0.84	0.87	0.82	-0.02	1	insignificant			0.88	0.77	0.79	0.78	0.92	0.7	0.01	1	insignificant			0.78	0.75	0.68	0.87	0.83	0.92	-0.14	0.02577	hypomethylated		+	CpG	ID=NSC_03370;Name=protein;Alias=30814;Length=391;GO=C:integral to membrane;EC=;ipr=IPR012926| seg (SEG)| tmhmm (TMHMM);Note=protein;	NSC_03370
227490	NSC_scaffold_contig594	283945	283946		0.81	0.54	0.91	0.79	0.82	0.76	-0.04	1	insignificant			0.76	0.85	0.91	0.78	0.9	0.77	0.02	1	insignificant			0.77	0.7	0.63	0.84	0.85	0.82	-0.14	0.03209	hypomethylated		+	CpG	ID=NSC_03386;Name=protein;Alias=31083;Length=679;GO=P:protein localization| C:integral to membrane;EC=;ipr=IPR010482| PTHR23319 (PANTHER)| seg (SEG);Note=protein;	NSC_03386
241313	NSC_scaffold_contig594	547669	547670		0.86	0.82	0.81	0.91	0.9	0.82	-0.04	1	insignificant			0.84	0.86	0.91	0.82	0.91	0.85	0.01	1	insignificant			0.83	0.74	0.71	0.87	0.87	0.97	-0.14	0.04991	hypomethylated		+	CpG	ID=NSC_03508;Name=protein ric1 homolog isoform 2;Alias=32218;Length=1273;GO=F:protein binding;EC=;ipr=IPR009771| IPR011044| IPR015943| PTHR22746 (PANTHER)| PTHR22746:SF4 (PANTHER)| seg (SEG);Note=protein ric1 homolog isoform 2;	NSC_03508	ko:K03363	514.33	17	0.00083	cell division cycle 20 cofactor of APC complex	path:map04110	CDC20; cell division cycle 20, cofactor of APC complex	Cell cycle
248014	NSC_scaffold_contig594	677694	677695		0.86	0.74	0.79	0.89	0.89	0.81	-0.07	1	insignificant			0.78	0.78	0.9	0.84	0.88	0.82	-0.02	1	insignificant			0.77	0.69	0.72	0.9	0.82	0.87	-0.14	0.01358	hypomethylated		+	CpG	ID=NSC_03567;Name=protein;Alias=32667;Length=310;GO=F:copper ion binding| P:ironsulfur cluster assembly| F:ironsulfur cluster binding| F:iron ion binding| F:ATP binding| C:mitochondrion| F:structural molecule activity;EC=;ipr=IPR001075| IPR014824| IPR017065| PTHR11178 (PANTHER)| seg (SEG)| SignalP-NN(euk) (SIGNALP)| SSF117916 (SUPERFAMILY);Note=protein;	NSC_03567
248643	NSC_scaffold_contig594	687480	687481		0.83	0.72	0.8	0.9	0.78	0.91	-0.08	1	insignificant			0.69	0.69	0.87	0.89	0.86	0.78	-0.09	1	insignificant			0.69	0.71	0.73	0.84	0.8	0.92	-0.14	0.01874	hypomethylated		+	CpG	ID=NSC_03574;Name=protein;Alias=33187;Length=448;GO=P:fatty acid biosynthetic process| F:transition metal ion binding| F:acyl[acylcarrierprotein] desaturase activity| C:chloroplast| P:oxidation reduction;EC=EC:1.14.19.2;ipr=IPR005067| IPR009078| IPR012348| seg (SEG);Note=protein;	NSC_03574	ko:K03921	154.6	534.5	4.3e-161	acyl-[acyl-carrier-protein] desaturase [EC:1.14.19.2 1.14.19.11 1.14.19.26]	path:map00061	FAB2, SSI2, desA1; acyl-[acyl-carrier-protein] desaturase [EC:1.14.19.2 1.14.19.11 1.14.19.26]	Fatty acid biosynthesis
569449	NSC_scaffold_contig579-589	144461	144462		0.24	0.38	0.42	0.35	0.23	0.44	0.01	1	insignificant			0.27	0.35	0.39	0.29	0.43	0.36	-0.03	1	insignificant			0.23	0.27	0.31	0.46	0.35	0.44	-0.14	0.02324	hypomethylated		+	CpG	ID=NSC_03650;Name=---NA---;Alias=57966;Length=76;GO=;EC=;ipr=no IPS match;Note=---NA---;	NSC_03650
576625	NSC_scaffold_contig579-589	281201	281202		0.85	0.84	0.84	0.81	0.85	0.83	0.01	1	insignificant			0.67	0.81	0.82	0.82	0.89	0.74	-0.05	1	insignificant			0.73	0.71	0.75	0.85	0.9	0.85	-0.14	0.002598	hypomethylated		+	CpG	ID=NSC_03711;Name=snf2 super family;Alias=58371;Length=820;GO=P:methylationdependent chromatin silencing| P:DNA duplex unwinding| F:protein binding| P:negative regulation of histone H4 acetylation| P:maintenance of chromatin silencing| C:nucleosome| P:DNA mediated transformation| F:DNA binding| P:regulation of DNA methylation| F:ATPdependent DNA helicase activity| P:regulation of gene expression …	NSC_03711	ko:K11647	1095.93	674.1	1.8e-202	SWI/SNF-related matrix-associated actin-dependent regulator of chromatin subfamily A member 2/4 [EC:3.6.4.-]	path:map04714	SMARCA2_4; SWI/SNF-related matrix-associated actin-dependent regulator of chromatin subfamily A member 2/4 [EC:3.6.4.-]	Thermogenesis
576625	NSC_scaffold_contig579-589	281201	281202		0.85	0.84	0.84	0.81	0.85	0.83	0.01	1	insignificant			0.67	0.81	0.82	0.82	0.89	0.74	-0.05	1	insignificant			0.73	0.71	0.75	0.85	0.9	0.85	-0.14	0.002598	hypomethylated		+	CpG	ID=NSC_03712_P;	NSC_03712	ko:K19562	333.87	381.9	2.4e-114	bifunctional dethiobiotin synthetase / adenosylmethionine---8-amino-7-oxononanoate aminotransferase [EC:6.3.3.3 2.6.1.62]	path:map00780	BIO3-BIO1; bifunctional dethiobiotin synthetase / adenosylmethionine---8-amino-7-oxononanoate aminotransferase [EC:6.3.3.3 2.6.1.62]	Biotin metabolism
579233	NSC_scaffold_contig579-589	336969	336970		0.81	0.77	0.74	0.74	0.74	0.74	0.04	1	insignificant			0.74	0.76	0.65	0.77	0.91	0.79	-0.11	0.119	insignificant			0.75	0.64	0.73	0.85	0.82	0.87	-0.14	0.01815	hypomethylated		+	CpG	ID=NSC_03734;Name=NSC_03734;Alias=58816;Length=8669;GO=P:biosynthetic process| F:phosphopantetheine binding| F:cofactor binding| F:acyl carrier activity| F:zinc ion binding| F:oxidoreductase activity| P:oxidation reduction| F:nucleotide binding;EC=;ipr=IPR000794| IPR001031| IPR006162| IPR006163| IPR009081| IPR011032| IPR013149| IPR013968| IPR014030| IPR014031| IPR016038| IPR016039| IPR016040| IPR…	NSC_03734	ko:K16420	16002.2	2556.7	0	rapamycin polyketide synthase A/B/C	path:map01052	rapA_B_C; rapamycin polyketide synthase A/B/C	Type I polyketide structures
581717	NSC_scaffold_contig579-589	390040	390041		0.59	0.73	0.83	0.72	0.7	0.85	-0.03	1	insignificant			0.71	0.79	0.73	0.6	0.77	0.75	0.03	1	insignificant			0.63	0.7	0.68	0.86	0.74	0.83	-0.14	0.0245	hypomethylated		+	CpG	ID=NSC_03739;Name=hypothetical protein CHLNCDRAFT_145296 [Chlorella variabilis];Alias=59238;Length=481;GO=F:transcription factor activity| F:sequencespecific DNA binding| F:protein dimerization activity;EC=;ipr=IPR011616| coil (COIL)| G3DSA:1.20.5.170 (GENE3D);Note=hypothetical protein CHLNCDRAFT_145296 [Chlorella variabilis];	NSC_03739	ko:K04450	404.6	35	4.5e-09	cyclic AMP-dependent transcription factor ATF-2	path:map04010	ATF2, CREBP1; cyclic AMP-dependent transcription factor ATF-2	MAPK signaling pathway
677682	NSC_scaffold_contig593-552c	401965	401966		0.39	0.18	0.26	0.25	0.24	0.18	0.05	1	insignificant			0.17	0.28	0.24	0.19	0.33	0.27	-0.04	1	insignificant			0.16	0.18	0.06	0.27	0.23	0.31	-0.14	0.03608	hypomethylated		+	CpG	ID=NSC_04387;Name=histone-lysine n-methyltransferase setd2;Alias=42464;Length=1006;GO=F:histone methyltransferase activity (H3K36 specific)| P:carotenoid metabolic process| P:anther development| P:regulation of planttype hypersensitive response| P:negative regulation of flower development| P:positive regulation of histone methylation| P:pollen development| P:secondary shoot formation| P:embryo sa…	NSC_04387	ko:K11423	338.27	431.3	3e-129	histone-lysine N-methyltransferase SETD2 [EC:2.1.1.43]	path:map00310	SETD2; [histone H3]-dimethyl-L-lysine36 N-methyltransferase [EC:2.1.1.358]	Lysine degradation
677682	NSC_scaffold_contig593-552c	401965	401966		0.39	0.18	0.26	0.25	0.24	0.18	0.05	1	insignificant			0.17	0.28	0.24	0.19	0.33	0.27	-0.04	1	insignificant			0.16	0.18	0.06	0.27	0.23	0.31	-0.14	0.03608	hypomethylated		+	CpG	ID=NSC_04388_P;	NSC_04388
681327	NSC_scaffold_contig593-552c	479366	479367		0.8	0.81	0.81	0.81	0.77	0.85	0	1	insignificant			0.78	0.83	0.85	0.75	0.78	0.77	0.05	1	insignificant			0.75	0.84	0.69	0.88	0.91	0.91	-0.14	0.03229	hypomethylated		+	CpG	ID=NSC_04416;Name=sh3 domain-containing protein;Alias=42345;Length=1239;GO=F:protein binding;EC=;ipr=IPR001452| G3DSA:2.30.30.40 (GENE3D)| PTHR10661 (PANTHER)| PTHR10661:SF23 (PANTHER)| seg (SEG);Note=sh3 domain-containing protein;	NSC_04416	ko:K20121	203.9	53	1.1e-14	formin-binding protein 1	path:map05131	FNBP1; formin-binding protein 1	Shigellosis
196138	NSC_scaffold_contig590	220916	220917		0.34	0.44	0.47	0.44	0.48	0.47	-0.05	1	insignificant			0.46	0.41	0.4	0.39	0.56	0.47	-0.05	1	insignificant			0.39	0.45	0.37	0.46	0.56	0.6	-0.14	0.04804	hypomethylated		+	CpG	ID=NSC_04582;Name=chlorophyll a b-binding protein;Alias=35409;Length=245;GO=C:membrane| P:photosynthesis| light harvesting| C:chloroplast;EC=;ipr=IPR001344| IPR022796| IPR023329;Note=chlorophyll a b-binding protein;	NSC_04582	ko:K08913	509.7	432.3	2e-130	light-harvesting complex II chlorophyll a/b binding protein 2	path:map00196	LHCB2; light-harvesting complex II chlorophyll a/b binding protein 2	Photosynthesis - antenna proteins
197474	NSC_scaffold_contig590	248630	248631		0.72	0.52	0.67	0.56	0.8	0.74	-0.06	1	insignificant			0.6	0.74	0.58	0.62	0.82	0.6	-0.04	1	insignificant			0.61	0.57	0.51	0.68	0.7	0.72	-0.14	0.00973	hypomethylated		+	CpG	ID=NSC_04594;Name=abc transporter family protein;Alias=35106;Length=1246;GO=F:calcium ion binding| F:ATP binding| F:ATPase activity| C:membrane;EC=;ipr=IPR002048| IPR003439| IPR003593| IPR011992| IPR013525| IPR018247| IPR018249| G3DSA:3.40.50.300 (GENE3D)| PTHR19241 (PANTHER)| seg (SEG)| SignalP-NN(euk) (SIGNALP)| tmhmm (TMHMM)| SSF47473 (SUPERFAMILY)| SSF52540 (SUPERFAMILY);Note=abc transporter …	NSC_04594	ko:K05681	568.17	324.2	6.1e-97	ATP-binding cassette subfamily G (WHITE) member 2	path:map01523	ABCG2, CD338; ATP-binding cassette, subfamily G (WHITE), member 2	Antifolate resistance
199250	NSC_scaffold_contig590	281799	281800		0.32	0.21	0.23	0.2	0.25	0.27	0.01	1	insignificant			0.17	0.19	0.2	0.23	0.2	0.19	-0.02	1	insignificant			0.28	0.12	0.17	0.34	0.33	0.31	-0.14	0.04924	hypomethylated		+	CpG	ID=NSC_04606_T;	NSC_04606	ko:K02734	128.9	283.2	3.5e-85	20S proteasome subunit beta 4 [EC:3.4.25.1]	path:map03050	PSMB2; 20S proteasome subunit beta 4 [EC:3.4.25.1]	Proteasome
199250	NSC_scaffold_contig590	281799	281800		0.32	0.21	0.23	0.2	0.25	0.27	0.01	1	insignificant			0.17	0.19	0.2	0.23	0.2	0.19	-0.02	1	insignificant			0.28	0.12	0.17	0.34	0.33	0.31	-0.14	0.04924	hypomethylated		+	CpG	ID=NSC_04607_P;	NSC_04607
166325	NSC_scaffold_contig588	51863	51864		0.75	0.75	0.77	0.8	0.8	0.74	-0.02	1	insignificant			0.76	0.71	0.77	0.79	0.68	0.82	-0.02	1	insignificant			0.69	0.71	0.69	0.82	0.86	0.82	-0.14	0.0006494	hypomethylated		+	CpG	ID=NSC_04748;Name=protein;Alias=236;Length=219;GO=P:transport| C:integral to membrane;EC=;ipr=IPR009038| PTHR22811 (PANTHER)| PTHR22811:SF5 (PANTHER)| SignalP-NN(euk) (SIGNALP)| tmhmm (TMHMM);Note=protein;	NSC_04748	ko:K20352	163.1	151	1.5e-44	p24 family protein delta-1	path:map05130	TMED10, ERV25; p24 family protein delta-1	Pathogenic Escherichia coli infection
170011	NSC_scaffold_contig588	111544	111545		0.81	0.76	0.82	0.73	0.78	0.78	0.03	1	insignificant			0.94	0.78	0.9	0.8	0.71	0.75	0.12	0.09119	insignificant			0.68	0.74	0.77	0.88	0.89	0.82	-0.14	0.01952	hypomethylated		+	CpG	ID=NSC_04775;Name=adp-ribosylation factor gtpase-activating protein agd3-like;Alias=396;Length=852;GO=F:ARF GTPase activator activity| F:zinc ion binding| P:regulation of ARF GTPase activity| F:protein binding| F:phospholipid binding;EC=;ipr=IPR001164| IPR001849| IPR002110| IPR011993| IPR020683| PTHR23180 (PANTHER)| PTHR23180:SF22 (PANTHER)| seg (SEG)| SSF103657 (SUPERFAMILY)| SSF50729 (SUPERFAMI…	NSC_04775	ko:K12489	376.13	479.1	1.2e-143	Arf-GAP with coiled-coil ANK repeat and PH domain-containing protein	path:map04144	ACAP; Arf-GAP with coiled-coil, ANK repeat and PH domain-containing protein	Endocytosis
600239	NSC_scaffold_contig587-553c	47238	47239		0.7	0.71	0.68	0.74	0.78	0.72	-0.05	1	insignificant			0.65	0.62	0.77	0.73	0.72	0.7	-0.03	1	insignificant			0.58	0.66	0.63	0.76	0.72	0.8	-0.14	0.01134	hypomethylated		+	CpG	ID=NSC_04925_T;	NSC_04925	ko:K00472	144.37	217	1.1e-64	prolyl 4-hydroxylase [EC:1.14.11.2]	path:map00330	P4HA; prolyl 4-hydroxylase [EC:1.14.11.2]	Arginine and proline metabolism
600239	NSC_scaffold_contig587-553c	47238	47239		0.7	0.71	0.68	0.74	0.78	0.72	-0.05	1	insignificant			0.65	0.62	0.77	0.73	0.72	0.7	-0.03	1	insignificant			0.58	0.66	0.63	0.76	0.72	0.8	-0.14	0.01134	hypomethylated		+	CpG	ID=NSC_04926;Name=sodium phosphate symporter;Alias=61061;Length=706;GO=C:membrane| F:inorganic phosphate transmembrane transporter activity| P:phosphate transport;EC=;ipr=IPR001204| coil (COIL)| PTHR11101:SF7 (PANTHER)| seg (SEG)| SignalP-NN(euk) (SIGNALP)| tmhmm (TMHMM);Note=sodium phosphate symporter;	NSC_04926	ko:K10249	343.93	12.2	0.037	elongation of very long chain fatty acids protein 4 [EC:2.3.1.199]	path:map00062	ELOVL4; elongation of very long chain fatty acids protein 4 [EC:2.3.1.199]	Fatty acid elongation
603338	NSC_scaffold_contig587-553c	109480	109481		0.8	0.84	0.88	0.78	0.74	0.85	0.05	1	insignificant			0.75	0.79	0.91	0.79	0.88	0.73	0.02	1	insignificant			0.74	0.69	0.72	0.8	0.84	0.92	-0.14	0.02307	hypomethylated		+	CpG	ID=NSC_04959;Name=dolichyl pyrophosphate glc1man9 c2 alpha- -glucosyltransferase;Alias=61516;Length=591;GO=C:cytoplasmic part| F:transferase activity| C:endoplasmic reticulum membrane;EC=;ipr=IPR004856| seg (SEG)| SignalP-NN(euk) (SIGNALP)| tmhmm (TMHMM);Note=dolichyl pyrophosphate glc1man9 c2 alpha- -glucosyltransferase;	NSC_04959	ko:K03849	246.7	530.5	1.8e-159	alpha-1 3-glucosyltransferase [EC:2.4.1.265]	path:map00510	ALG8; alpha-1,3-glucosyltransferase [EC:2.4.1.265]	N-Glycan biosynthesis
604984	NSC_scaffold_contig587-553c	140531	140532		0.43	0.35	0.33	0.29	0.29	0.38	0.05	1	insignificant			0.28	0.22	0.4	0.25	0.24	0.29	0.04	1	insignificant			0.24	0.25	0.25	0.31	0.43	0.41	-0.14	0.02375	hypomethylated		+	CpG	ID=NSC_04972;Name=dna polymerase theta;Alias=61598;Length=1948;GO=F:DNA binding| F:DNAdirected DNA polymerase activity| P:DNA replication| F:ATP binding| F:ATPdependent helicase activity;EC=;ipr=IPR001098| IPR001650| IPR002298| IPR011545| IPR014001| IPR019760| G3DSA:1.10.150.20 (GENE3D)| G3DSA:1.20.1060.10 (GENE3D)| G3DSA:3.30.70.370 (GENE3D)| G3DSA:3.40.50.300 (GENE3D)| PTHR11752 (PANTHER)| PTHR…	NSC_04972	ko:K16618	500.03	323.8	9.1e-97	DNA polymerase nu [EC:2.7.7.7]	path:map03460	POLN; DNA polymerase nu [EC:2.7.7.7]	Fanconi anemia pathway
614087	NSC_scaffold_contig587-553c	295279	295280		0.77	0.8	0.84	0.76	0.76	0.72	0.06	1	insignificant			0.74	0.76	0.82	0.81	0.75	0.84	-0.03	1	insignificant			0.71	0.67	0.71	0.88	0.83	0.79	-0.14	0.01055	hypomethylated		+	CpG	ID=NSC_05044;Name=hypothetical protein CHLNCDRAFT_50346 [Chlorella variabilis];Alias=62408;Length=1106;GO=;EC=;ipr=coil (COIL)| G3DSA:3.80.10.10 (GENE3D)| seg (SEG)| SSF52058 (SUPERFAMILY);Note=hypothetical protein CHLNCDRAFT_50346 [Chlorella variabilis];	NSC_05044	ko:K11092	115.1	41.3	4.3e-11	U2 small nuclear ribonucleoprotein A'	path:map03040	SNRPA1; U2 small nuclear ribonucleoprotein A'	Spliceosome
614175	NSC_scaffold_contig587-553c	296528	296529		0.69	0.47	0.69	0.63	0.68	0.65	-0.04	1	insignificant			0.68	0.56	0.64	0.69	0.64	0.68	-0.04	1	insignificant			0.67	0.58	0.54	0.71	0.78	0.72	-0.14	0.03669	hypomethylated		+	CpG	ID=NSC_05044;Name=hypothetical protein CHLNCDRAFT_50346 [Chlorella variabilis];Alias=62408;Length=1106;GO=;EC=;ipr=coil (COIL)| G3DSA:3.80.10.10 (GENE3D)| seg (SEG)| SSF52058 (SUPERFAMILY);Note=hypothetical protein CHLNCDRAFT_50346 [Chlorella variabilis];	NSC_05044	ko:K11092	115.1	41.3	4.3e-11	U2 small nuclear ribonucleoprotein A'	path:map03040	SNRPA1; U2 small nuclear ribonucleoprotein A'	Spliceosome
614376	NSC_scaffold_contig587-553c	300347	300348		0.9	0.74	0.82	0.78	0.82	0.82	0.01	1	insignificant			0.87	0.79	0.79	0.81	0.91	0.89	-0.05	1	insignificant			0.77	0.77	0.71	0.91	0.9	0.87	-0.14	0.003693	hypomethylated		+	CpG	ID=NSC_05045;Name=glycosyltransferase-like 1b;Alias=62510;Length=542;GO=F:molecular_function| F:transferase activity| C:integral to membrane| C:membrane| P:biological_process| C:Golgi apparatus| C:cellular_component| F:transferase activity| transferring glycosyl groups;EC=;ipr=PTHR12270 (PANTHER)| PTHR12270:SF7 (PANTHER)| PF13896 (PFAM)| seg (SEG)| SignalP-NN(euk) (SIGNALP);Note=glycosyltransfera…	NSC_05045	ko:K09668	204.7	232.4	4.7e-69	glycosyltransferase-like protein LARGE [EC:2.4.2.- 2.4.1.-]	path:map00515	LARGE; glycosyltransferase-like protein LARGE [EC:2.4.2.- 2.4.1.-]	Mannose type O-glycan biosynthesis
614376	NSC_scaffold_contig587-553c	300347	300348		0.9	0.74	0.82	0.78	0.82	0.82	0.01	1	insignificant			0.87	0.79	0.79	0.81	0.91	0.89	-0.05	1	insignificant			0.77	0.77	0.71	0.91	0.9	0.87	-0.14	0.003693	hypomethylated		+	CpG	ID=NSC_05046;Name=heat shock protein n-terminal;Alias=62662;Length=528;GO=F:heat shock protein binding| P:protein folding| F:unfolded protein binding;EC=;ipr=IPR001623| IPR003095| IPR007052| IPR008978| IPR017447| IPR018253| coil (COIL)| G3DSA:2.60.40.790 (GENE3D)| PTHR24078 (PANTHER);Note=heat shock protein n-terminal;	NSC_05046	ko:K09503	537.83	62.6	1.1e-17	DnaJ homolog subfamily A member 2	path:map04141	DNAJA2; DnaJ homolog subfamily A member 2	Protein processing in endoplasmic reticulum
544429	NSC_scaffold_contig568-546-580	24868	24869		0.88	0.71	0.76	0.87	0.92	0.84	-0.09	1	insignificant			0.65	0.8	0.82	0.79	0.91	0.82	-0.08	1	insignificant			0.8	0.72	0.74	0.89	0.87	0.93	-0.14	0.008451	hypomethylated		+	CpG	ID=NSC_05095;Name=sec14 cytosolic;Alias=28042;Length=738;GO=F:metal ion binding| F:zinc ion binding;EC=;ipr=IPR001251| IPR011074| PTHR23324 (PANTHER)| PTHR23324:SF18 (PANTHER)| seg (SEG);Note=sec14 cytosolic;	NSC_05095
549496	NSC_scaffold_contig568-546-580	123667	123668		0.8	0.65	0.81	0.78	0.84	0.77	-0.04	1	insignificant			0.8	0.8	0.78	0.73	0.83	0.8	0.01	1	insignificant			0.82	0.68	0.73	0.88	0.85	0.93	-0.14	0.03912	hypomethylated		+	CpG	ID=NSC_05142;Name=proteasome activator subunit 4;Alias=28708;Length=1990;GO=F:binding;EC=;ipr=IPR011989| IPR016024| IPR021843| seg (SEG)| SignalP-NN(euk) (SIGNALP);Note=proteasome activator subunit 4;	NSC_05142	ko:K06699	159.87	825.7	3.6e-248	proteasome activator subunit 4	path:map03050	PSME4; proteasome activator subunit 4	Proteasome
550145	NSC_scaffold_contig568-546-580	143501	143502		0.94	0.77	0.82	0.81	0.91	0.75	0.02	1	insignificant			0.88	0.8	0.93	0.84	0.93	0.81	0.01	1	insignificant			0.85	0.79	0.79	0.93	0.96	0.95	-0.14	0.00324	hypomethylated		+	CpG	ID=NSC_05152;Name=pumilio homolog 2;Alias=28403;Length=662;GO=C:cytoplasmic part| F:RNA binding;EC=;ipr=IPR001313| IPR011989| IPR016024| PTHR12537 (PANTHER)| seg (SEG);Note=pumilio homolog 2;	NSC_05152	ko:K17943	425.37	224.9	1.1e-66	pumilio RNA-binding family	path:map05017	PUM; pumilio RNA-binding family	Spinocerebellar ataxia
116500	NSC_scaffold_contig584	40253	40254		0.74	0.69	0.78	0.82	0.73	0.73	-0.02	1	insignificant			0.77	0.77	0.76	0.65	0.67	0.77	0.07	1	insignificant			0.62	0.63	0.71	0.77	0.81	0.79	-0.14	0.01372	hypomethylated		+	CpG	ID=NSC_05270;Name=elongation factor g;Alias=37693;Length=769;GO=F:translation elongation factor activity| C:mitochondrion| P:translational elongation| F:ATP binding| P:GTP catabolic process| F:GTPase activity| P:response to cadmium ion| F:GTP binding;EC=;ipr=IPR000640| IPR000795| IPR004161| IPR004540| IPR005225| IPR005517| IPR009000| IPR009022| IPR014721| IPR020568| G3DSA:2.40.30.10 (GENE3D)| G3D…	NSC_05270	ko:K03234	849.3	296	1.8e-88	elongation factor 2	path:map04152	EEF2; elongation factor 2	AMPK signaling pathway
125827	NSC_scaffold_contig584	207954	207955		0.59	0.71	0.73	0.61	0.65	0.86	-0.03	1	insignificant			0.57	0.63	0.82	0.5	0.5	0.7	0.11	0.3404	insignificant			0.58	0.56	0.46	0.67	0.68	0.67	-0.14	0.02065	hypomethylated		+	CpG	ID=NSC_05351;Name=probable anion transporter chloroplastic-like;Alias=38510;Length=516;GO=F:inorganic phosphate transmembrane transporter activity| C:chloroplast inner membrane| C:integral to membrane| P:transmembrane transport;EC=;ipr=IPR011701| IPR016196| IPR020846| G3DSA:1.20.1250.20 (GENE3D)| PTHR11662 (PANTHER)| PTHR11662:SF23 (PANTHER)| seg (SEG)| tmhmm (TMHMM);Note=probable anion transport…	NSC_05351	ko:K12301	584.1	306.1	1.2e-91	MFS transporter ACS family solute carrier family 17 (sodium-dependent inorganic phosphate cotransporter) member 5	path:map04142	SLC17A5; MFS transporter, ACS family, solute carrier family 17 (sodium-dependent inorganic phosphate cotransporter), member 5	Lysosome
127133	NSC_scaffold_contig584	231139	231140		0.82	0.64	0.93	0.86	0.8	0.97	-0.08	1	insignificant			0.77	0.89	0.84	0.79	0.85	0.83	0.01	1	insignificant			0.69	0.75	0.64	0.9	0.81	0.79	-0.14	0.03939	hypomethylated		+	CpG	ID=NSC_05361;Name=glutamyl aminopeptidase-like;Alias=38328;Length=1074;GO=P:proteolysis| F:metallopeptidase activity| F:zinc ion binding;EC=;ipr=IPR001930| IPR014782| IPR024571| seg (SEG)| tmhmm (TMHMM)| SSF55486 (SUPERFAMILY)| SSF63737 (SUPERFAMILY);Note=glutamyl aminopeptidase-like;	NSC_05361	ko:K11140	893.27	564	2.6e-169	aminopeptidase N [EC:3.4.11.2]	path:map00480	ANPEP, CD13; aminopeptidase N [EC:3.4.11.2]	Glutathione metabolism
127133	NSC_scaffold_contig584	231139	231140		0.82	0.64	0.93	0.86	0.8	0.97	-0.08	1	insignificant			0.77	0.89	0.84	0.79	0.85	0.83	0.01	1	insignificant			0.69	0.75	0.64	0.9	0.81	0.79	-0.14	0.03939	hypomethylated		+	CpG	ID=NSC_05362;Name=endcodes part of kinesin;Alias=38430;Length=811;GO=F:microtubule motor activity| F:ATP binding| P:microtubulebased movement;EC=;ipr=IPR001752| IPR019821| coil (COIL)| PTHR24115 (PANTHER)| PTHR24115:SF262 (PANTHER)| seg (SEG)| SSF52540 (SUPERFAMILY);Note=endcodes part of kinesin;	NSC_05362	ko:K10394	816.37	185.3	6.5e-55	kinesin family member 3A	path:map04340	KIF3A; kinesin family member 3A	Hedgehog signaling pathway
85155	NSC_scaffold_contig582	46339	46340		0.74	0.84	0.75	0.74	0.7	0.62	0.09	1	insignificant			0.65	0.61	0.79	0.62	0.57	0.66	0.07	1	insignificant			0.65	0.67	0.64	0.79	0.75	0.84	-0.14	0.007467	hypomethylated		+	CpG	ID=NSC_05587;Name=chlorophyll synthetase;Alias=7395;Length=384;GO=F:chlorophyll synthetase activity| P:bacteriochlorophyll biosynthetic process| C:integral to membrane| C:chloroplast thylakoid membrane| C:mitochondrion;EC=EC:2.5.1.62;ipr=IPR000537| IPR006372| IPR011799| PTHR11048 (PANTHER)| PTHR11048:SF12 (PANTHER)| seg (SEG)| tmhmm (TMHMM);Note=chlorophyll synthetase;	NSC_05587	ko:K04040	278.67	526.7	8.3e-159	chlorophyll/bacteriochlorophyll a synthase [EC:2.5.1.62 2.5.1.133]	path:map00860	chlG, bchG; chlorophyll/bacteriochlorophyll a synthase [EC:2.5.1.62 2.5.1.133]	Porphyrin and chlorophyll metabolism
76625	NSC_scaffold_contig581	152352	152353		0.87	0.81	0.9	0.83	0.91	0.9	-0.02	1	insignificant			0.89	0.75	0.91	0.8	0.88	0.88	-0.01	1	insignificant			0.76	0.82	0.76	0.94	0.92	0.9	-0.14	0.003876	hypomethylated		+	CpG	ID=NSC_05883;Name=ribosome biogenesis protein bms1 homolog;Alias=27032;Length=1242;GO=F:nucleosidetriphosphatase activity| | C:nucleus| P:ribosome biogenesis;EC=EC:3.6.1.15;ipr=IPR003593| IPR007034| IPR012948| coil (COIL)| G3DSA:3.40.50.300 (GENE3D)| PTHR12858 (PANTHER)| PTHR12858:SF2 (PANTHER)| PF13191 (PFAM)| seg (SEG)| SSF52540 (SUPERFAMILY);Note=ribosome biogenesis protein bms1 homolog;	NSC_05883	ko:K14569	256	1324	0	ribosome biogenesis protein BMS1	path:map03008	BMS1; ribosome biogenesis protein BMS1	Ribosome biogenesis in eukaryotes
49824	NSC_scaffold_contig577	62313	62314		0.52	0.29	0.48	0.49	0.45	0.49	-0.05	1	insignificant			0.62	0.41	0.55	0.4	0.38	0.47	0.11	0.1651	insignificant			0.41	0.34	0.39	0.54	0.46	0.56	-0.14	0.0163	hypomethylated		+	CpG	ID=NSC_06268;Name=---NA---;Alias=33253;Length=86;GO=;EC=;ipr=seg (SEG);Note=---NA---;	NSC_06268
49824	NSC_scaffold_contig577	62313	62314		0.52	0.29	0.48	0.49	0.45	0.49	-0.05	1	insignificant			0.62	0.41	0.55	0.4	0.38	0.47	0.11	0.1651	insignificant			0.41	0.34	0.39	0.54	0.46	0.56	-0.14	0.0163	hypomethylated		+	CpG	ID=NSC_06269;Name=hypothetical protein CHLNCDRAFT_143475 [Chlorella variabilis];Alias=33542;Length=298;GO=;EC=;ipr=seg (SEG);Note=hypothetical protein CHLNCDRAFT_143475 [Chlorella variabilis];	NSC_06269
36656	NSC_scaffold_contig573	38717	38718		0.61	0.55	0.61	0.65	0.76	0.63	-0.09	1	insignificant			0.55	0.59	0.7	0.62	0.74	0.68	-0.07	1	insignificant			0.55	0.54	0.56	0.72	0.64	0.71	-0.14	0.004705	hypomethylated		+	CpG	ID=NSC_06336_T;	NSC_06336
36656	NSC_scaffold_contig573	38717	38718		0.61	0.55	0.61	0.65	0.76	0.63	-0.09	1	insignificant			0.55	0.59	0.7	0.62	0.74	0.68	-0.07	1	insignificant			0.55	0.54	0.56	0.72	0.64	0.71	-0.14	0.004705	hypomethylated		+	CpG	ID=NSC_06337_P;	NSC_06337	ko:K14432	93.8	49.5	2e-13	ABA responsive element binding factor	path:map04075	ABF; ABA responsive element binding factor	Plant hormone signal transduction
41357	NSC_scaffold_contig573	124623	124624		0.85	0.75	0.69	0.82	0.78	0.71	-0.01	1	insignificant			0.73	0.67	0.7	0.76	0.78	0.81	-0.08	1	insignificant			0.74	0.69	0.65	0.88	0.8	0.8	-0.14	0.02363	hypomethylated		+	CpG	ID=NSC_06374;Name=dna polymerase epsilon catalytic subunit a;Alias=2662;Length=3239;GO=F:zinc ion binding| F:DNAdirected DNA polymerase activity| P:telomere maintenance| P:DNAdependent DNA replication| P:nucleotideexcision repair| DNA gap filling| F:DNA binding| P:DNA synthesis involved in DNA repair| C:epsilon DNA polymerase complex| P:baseexcision repair| gapfilling| P:G1/S transition of mitoti…	NSC_06374	ko:K02324	223.3	2728.8	0	DNA polymerase epsilon subunit 1 [EC:2.7.7.7]	path:map03030	POLE; DNA polymerase epsilon subunit 1 [EC:2.7.7.7]	DNA replication
22578	NSC_scaffold_contig570	79997	79998		0.89	0.64	0.91	0.88	0.86	0.91	-0.07	1	insignificant			1	0.8	0.96	0.87	0.86	0.89	0.05	1	insignificant			0.76	0.83	0.76	0.9	0.91	0.96	-0.14	0.007597	hypomethylated		+	CpG	ID=NSC_06502;Name=protein;Alias=36702;Length=481;GO=C:cytosolic ribosome| C:proteasome core complex| P:response to cadmium ion| P:ubiquitindependent protein catabolic process| C:nucleus| F:threoninetype endopeptidase activity| P:response to salt stress;EC=EC:3.4.25.0;ipr=IPR001353| IPR016050| IPR023333| G3DSA:3.60.20.10 (GENE3D)| PTHR11599 (PANTHER)| PTHR11599:SF5 (PANTHER)| SSF56235 (SUPERFAMILY…	NSC_06502	ko:K02736	142.13	326.2	3.3e-98	20S proteasome subunit beta 7 [EC:3.4.25.1]	path:map03050	PSMB4; 20S proteasome subunit beta 7 [EC:3.4.25.1]	Proteasome
22578	NSC_scaffold_contig570	79997	79998		0.89	0.64	0.91	0.88	0.86	0.91	-0.07	1	insignificant			1	0.8	0.96	0.87	0.86	0.89	0.05	1	insignificant			0.76	0.83	0.76	0.9	0.91	0.96	-0.14	0.007597	hypomethylated		+	CpG	ID=NSC_06503_P;	NSC_06503
11762	NSC_scaffold_contig565	4022	4023		0.61	0.69	0.63	0.6	0.59	0.64	0.04	1	insignificant			0.65	0.56	0.65	0.72	0.62	0.69	-0.05	1	insignificant			0.58	0.53	0.61	0.72	0.67	0.74	-0.14	0.01227	hypomethylated		-	CpG	ID=NSC_06588_P;	NSC_06588	ko:K02212	689.67	1014.8	0	DNA replication licensing factor MCM4 [EC:3.6.4.12]	path:map03030	MCM4, CDC54; DNA replication licensing factor MCM4 [EC:3.6.4.12]	DNA replication
8132	NSC_scaffold_contig563	48850	48851		0.6	0.56	0.55	0.54	0.55	0.47	0.05	1	insignificant			0.55	0.49	0.57	0.53	0.55	0.47	0.02	1	insignificant			0.53	0.42	0.53	0.59	0.63	0.67	-0.14	0.03512	hypomethylated		+	CpG	ID=NSC_06649;Name=4-hydroxy-3-methylbut-2-en-1-yl diphosphate synthase-like;Alias=12768;Length=739;GO=F:iron ion binding| P:oxidation reduction| P:terpenoid biosynthetic process| F:4hydroxy3methylbut2en1yl diphosphate synthase activity;EC=EC:1.17.7.1;ipr=IPR004588| IPR017178| seg (SEG)| SSF56014 (SUPERFAMILY);Note=4-hydroxy-3-methylbut-2-en-1-yl diphosphate synthase-like;	NSC_06649	ko:K03526	75	640.4	3.8e-193	(E)-4-hydroxy-3-methylbut-2-enyl-diphosphate synthase [EC:1.17.7.1 1.17.7.3]	path:map00900	gcpE, ispG; (E)-4-hydroxy-3-methylbut-2-enyl-diphosphate synthase [EC:1.17.7.1 1.17.7.3]	Terpenoid backbone biosynthesis
8657	NSC_scaffold_contig563	57650	57651		0.34	0.39	0.21	0.33	0.39	0.31	-0.03	1	insignificant			0.28	0.34	0.47	0.35	0.39	0.31	0.01	1	insignificant			0.31	0.35	0.32	0.5	0.46	0.45	-0.14	0.00263	hypomethylated		+	CpG	ID=NSC_06652;Name=domain protein;Alias=12704;Length=438;GO=F:catalytic activity;EC=;ipr=IPR002173| IPR007342| IPR011611| G3DSA:3.40.1190.20 (GENE3D)| PTHR10584 (PANTHER)| seg (SEG)| SignalP-NN(euk) (SIGNALP)| SSF53613 (SUPERFAMILY);Note=domain protein;	NSC_06652	ko:K16328	231.7	149.5	3.4e-44	pseudouridine kinase [EC:2.7.1.83]	path:map00240	psuK; pseudouridine kinase [EC:2.7.1.83]	Pyrimidine metabolism
421703	NSC_scaffold_contig598	1052057	1052058		0.53	0.71	0.56	0.78	0.71	0.72	-0.14	0.08772	insignificant			0.73	0.69	0.7	0.47	0.58	0.48	0.19	0.006644	hypermethylated			0.62	0.55	0.64	0.77	0.77	0.67	-0.13	0.04178	hypomethylated		+	CpG
682819	NSC_scaffold_contig593-552c	505046	505047		0.08	0.17	0.23	0.24	0.22	0.17	-0.05	1	insignificant			0.31	0.25	0.31	0.23	0.18	0.15	0.1	0.03079	hypermethylated			0.15	0.13	0.18	0.32	0.21	0.31	-0.13	0.02516	hypomethylated		+	CpG	ID=NSC_04430;Name=long-chain acyl- synthetase 7;Alias=42712;Length=659;GO=F:longchainfattyacidCoA ligase activity| C:peroxisome| F:protein binding| P:longchain fatty acid metabolic process| P:response to ozone| P:response to salt stress;EC=EC:6.2.1.3;ipr=IPR000873| IPR020845| G3DSA:2.30.38.10 (GENE3D)| G3DSA:3.40.50.980 (GENE3D)| PTHR24096 (PANTHER)| SSF56801 (SUPERFAMILY);Note=long-chain acyl- s…	NSC_04430	ko:K01897	376.3	610.9	8.9e-184	long-chain acyl-CoA synthetase [EC:6.2.1.3]	path:map00061	ACSL, fadD; long-chain acyl-CoA synthetase [EC:6.2.1.3]	Fatty acid biosynthesis
682819	NSC_scaffold_contig593-552c	505046	505047		0.08	0.17	0.23	0.24	0.22	0.17	-0.05	1	insignificant			0.31	0.25	0.31	0.23	0.18	0.15	0.1	0.03079	hypermethylated			0.15	0.13	0.18	0.32	0.21	0.31	-0.13	0.02516	hypomethylated		+	CpG	ID=NSC_04431_P;	NSC_04431	ko:K03363	514.33	396.3	7e-119	cell division cycle 20 cofactor of APC complex	path:map04110	CDC20; cell division cycle 20, cofactor of APC complex	Cell cycle
233126	NSC_scaffold_contig594	398622	398623		0.38	0.41	0.46	0.46	0.45	0.4	-0.02	1	insignificant			0.36	0.39	0.38	0.64	0.63	0.49	-0.21	0.01355	hypomethylated			0.38	0.49	0.38	0.51	0.59	0.53	-0.13	0.04089	hypomethylated		+	CpG	ID=NSC_03437;Name=hypothetical protein COCSUDRAFT_56177 [Coccomyxa subellipsoidea C-169];Alias=31936;Length=1763;GO=;EC=;ipr=seg (SEG);Note=hypothetical protein COCSUDRAFT_56177 [Coccomyxa subellipsoidea C-169];	NSC_03437
183637	NSC_scaffold_contig588	356523	356524		0.29	0.19	0.29	0.31	0.16	0.3	0	1	insignificant			0.21	0.19	0.22	0.36	0.34	0.27	-0.12	0.01247	hypomethylated			0.13	0.22	0.17	0.27	0.34	0.31	-0.13	0.01599	hypomethylated		+	CpG	ID=NSC_04877;Name=ubiquitin fusion degradation protein;Alias=1374;Length=331;GO=P:ubiquitindependent protein catabolic process;EC=;ipr=IPR004854| seg (SEG);Note=ubiquitin fusion degradation protein;	NSC_04877	ko:K14016	64.43	374.3	1.5e-112	ubiquitin fusion degradation protein 1	path:map04141	UFD1; ubiquitin fusion degradation protein 1	Protein processing in endoplasmic reticulum
113919	NSC_scaffold_contig583	286987	286988		0.46	0.43	0.35	0.43	0.36	0.31	0.05	1	insignificant			0.38	0.33	0.36	0.47	0.49	0.43	-0.1	0.011	hypomethylated			0.29	0.33	0.37	0.48	0.48	0.41	-0.13	0.01887	hypomethylated		+	CpG	ID=NSC_05830;Name=dnaj homolog subfamily c member 13;Alias=6854;Length=2601;GO=F:heat shock protein binding;EC=;ipr=IPR001623| IPR016024| PTHR24078 (PANTHER)| PTHR24078:SF23 (PANTHER)| seg (SEG);Note=dnaj homolog subfamily c member 13;	NSC_05830	ko:K09502	574.87	37.7	4.1e-10	DnaJ homolog subfamily A member 1	path:map04141	DNAJA1; DnaJ homolog subfamily A member 1	Protein processing in endoplasmic reticulum
169	NSC_scaffold_contig551	3457	3458		0.55	0.3	0.39	0.37	0.43	0.43	0.01	1	insignificant			0.21	0.29	0.37	0.48	0.47	0.4	-0.16	0.03379	hypomethylated			0.32	0.3	0.21	0.37	0.41	0.44	-0.13	0.02764	hypomethylated		+	CpG	ID=NSC_06768_T;	NSC_06768	ko:K03032	149.63	241.9	4.2e-72	26S proteasome regulatory subunit N2	path:map03050	PSMD1, RPN2; 26S proteasome regulatory subunit N2	Proteasome
283071	NSC_scaffold_contig595	581983	581984		0.86	0.83	0.86	0.67	0.75	0.78	0.12	0.02441	hypermethylated			0.75	0.74	0.82	0.91	0.88	0.79	-0.09	1	insignificant			0.68	0.8	0.69	0.83	0.84	0.9	-0.13	0.03842	hypomethylated		+	CpG	ID=NSC_02738;Name=60s acidic ribosomal protein p0;Alias=15078;Length=314;GO=C:ribosome| F:structural constituent of ribosome| P:translational elongation| F:sequencespecific DNA binding| P:ribosome biogenesis;EC=;ipr=IPR001790| IPR001813| PTHR21141 (PANTHER)| PTHR21141:SF3 (PANTHER)| seg (SEG);Note=60s acidic ribosomal protein p0;	NSC_02738	ko:K02941	189.87	448.6	4e-135	large subunit ribosomal protein LP0	path:map03010	RP-LP0, RPLP0; large subunit ribosomal protein LP0	Ribosome
459056	NSC_scaffold_contig599	357613	357614		0.62	0.58	0.68	0.73	0.81	0.77	-0.14	0.02198	hypomethylated			0.75	0.78	0.74	0.76	0.84	0.71	-0.01	1	insignificant			0.68	0.7	0.67	0.78	0.8	0.87	-0.13	0.009711	hypomethylated		+	CpG	ID=NSC_00156;Name=protein;Alias=19804;Length=698;GO=P:DNA repair| P:photoperiodism| flowering| P:photomorphogenesis| F:identical protein binding| P:regulation of stomatal movement| P:entrainment of circadian clock| F:ubiquitinprotein ligase activity| C:ubiquitin ligase complex| P:shade avoidance| P:anthocyanin metabolic process| C:nucleus| F:zinc ion binding| P:protein ubiquitination;EC=EC:6.3.2.…	NSC_00156	ko:K10143	573.33	609.1	3.8e-183	E3 ubiquitin-protein ligase RFWD2 [EC:2.3.2.27]	path:map04115	RFWD2, COP1; E3 ubiquitin-protein ligase RFWD2 [EC:2.3.2.27]	p53 signaling pathway
76627	NSC_scaffold_contig581	152360	152361		0.79	0.76	0.88	0.89	0.93	0.9	-0.1	0.05689	insignificant			0.88	0.73	0.89	0.78	0.9	0.88	-0.02	1	insignificant			0.72	0.85	0.77	0.9	0.9	0.93	-0.13	0.02715	hypomethylated		+	CpG	ID=NSC_05883;Name=ribosome biogenesis protein bms1 homolog;Alias=27032;Length=1242;GO=F:nucleosidetriphosphatase activity| | C:nucleus| P:ribosome biogenesis;EC=EC:3.6.1.15;ipr=IPR003593| IPR007034| IPR012948| coil (COIL)| G3DSA:3.40.50.300 (GENE3D)| PTHR12858 (PANTHER)| PTHR12858:SF2 (PANTHER)| PF13191 (PFAM)| seg (SEG)| SSF52540 (SUPERFAMILY);Note=ribosome biogenesis protein bms1 homolog;	NSC_05883	ko:K14569	256	1324	0	ribosome biogenesis protein BMS1	path:map03008	BMS1; ribosome biogenesis protein BMS1	Ribosome biogenesis in eukaryotes
532353	NSC_scaffold_contig555-550-574	156422	156423		0.5	0.56	0.46	0.6	0.7	0.58	-0.12	0.06019	insignificant			0.58	0.6	0.61	0.55	0.67	0.57	0	1	insignificant			0.43	0.47	0.51	0.67	0.58	0.55	-0.13	0.03786	hypomethylated		+	CpG	ID=NSC_06218;Name=-like protein;Alias=44045;Length=522;GO=C:mitochondrion| F:zinc ion binding;EC=;ipr=IPR003788| PTHR12049:SF5 (PANTHER)| seg (SEG)| SSF53335 (SUPERFAMILY);Note=-like protein;	NSC_06218	ko:K18164	76.53	473.8	1.3e-142	NADH dehydrogenase [ubiquinone] 1 alpha subcomplex assembly factor 7	path:map04714	NDUFAF7; NADH dehydrogenase [ubiquinone] 1 alpha subcomplex assembly factor 7	Thermogenesis
733617	NSC_scaffold_contig596-571c	891205	891206		0.79	0.78	0.72	0.84	0.8	0.96	-0.11	0.1196	insignificant			1	0.76	0.67	0.68	0.85	0.8	0.03	1	insignificant			0.7	0.75	0.64	0.81	0.79	0.89	-0.13	0.04608	hypomethylated		+	CpG	ID=NSC_01070;Name=protein;Alias=67031;Length=539;GO=F:RNA binding;EC=;ipr=IPR001313| IPR011989| IPR016024| PTHR12537 (PANTHER)| PTHR12537:SF13 (PANTHER)| seg (SEG);Note=protein;	NSC_01070	ko:K17943	425.37	136.1	8.1e-40	pumilio RNA-binding family	path:map05017	PUM; pumilio RNA-binding family	Spinocerebellar ataxia
52262	NSC_scaffold_contig577	105474	105475		0.71	0.7	0.87	0.88	0.84	0.88	-0.11	0.1381	insignificant			0.88	0.72	0.95	0.93	0.9	0.83	-0.03	1	insignificant			0.76	0.71	0.81	0.91	0.87	0.9	-0.13	0.01268	hypomethylated		+	CpG	ID=NSC_06284;Name=magnesium chelatase atpase subunit i;Alias=33630;Length=462;GO=F:magnesium chelatase activity| P:chlorophyll biosynthetic process| F:ATP binding| F:nucleosidetriphosphatase activity| P:photosynthesis| C:plastid;EC=EC:6.6.1.1| EC:3.6.1.15;ipr=IPR000523| IPR011775| coil (COIL)| G3DSA:1.10.8.80 (GENE3D)| G3DSA:3.40.50.300 (GENE3D)| seg (SEG)| SSF52540 (SUPERFAMILY);Note=magnesium c…	NSC_06284	ko:K03405	224.53	439.1	5.5e-132	magnesium chelatase subunit I [EC:6.6.1.1]	path:map00860	chlI, bchI; magnesium chelatase subunit I [EC:6.6.1.1]	Porphyrin and chlorophyll metabolism
1815	NSC_scaffold_contig557	6866	6867		0.5	0.37	0.5	0.51	0.7	0.56	-0.13	0.1434	insignificant			0.49	0.53	0.52	0.56	0.6	0.45	-0.02	1	insignificant			0.4	0.45	0.37	0.53	0.51	0.57	-0.13	0.01385	hypomethylated		+	CpG	ID=NSC_06703_T;	NSC_06703	ko:K13293	421.43	170.5	3.1e-50	cAMP-specific phosphodiesterase 4 [EC:3.1.4.53]	path:map00230	PDE4; cAMP-specific phosphodiesterase 4 [EC:3.1.4.53]	Purine metabolism
1815	NSC_scaffold_contig557	6866	6867		0.5	0.37	0.5	0.51	0.7	0.56	-0.13	0.1434	insignificant			0.49	0.53	0.52	0.56	0.6	0.45	-0.02	1	insignificant			0.4	0.45	0.37	0.53	0.51	0.57	-0.13	0.01385	hypomethylated		+	CpG	ID=NSC_06704;Name=protein;Alias=12304;Length=1269;GO=P:protein neddylation| F:acidamino acid ligase activity| F:NEDD8 activating enzyme activity| F:ATP binding| F:protein heterodimerization activity| F:DNA binding| F:nuclease activity| P:DNA metabolic process;EC=EC:6.3.2.0;ipr=IPR000127| IPR000449| IPR000594| IPR006166| IPR009036| IPR009060| IPR011335| IPR014929| IPR016040| IPR018074| IPR019572| …	NSC_06704	ko:K10686	240.5	550.4	9.9e-166	ubiquitin-activating enzyme E1 C [EC:6.2.1.45]	path:map04120	UBE1C, UBA3; ubiquitin-activating enzyme E1 C [EC:6.2.1.45]	Ubiquitin mediated proteolysis
447260	NSC_scaffold_contig599	137633	137634		0.8	0.59	0.6	0.38	0.57	0.58	0.16	0.1767	insignificant			0.55	0.57	0.54	0.55	0.59	0.6	-0.03	1	insignificant			0.51	0.54	0.53	0.7	0.63	0.63	-0.13	0.005531	hypomethylated		+	CpG	ID=NSC_00050;Name=phosphatidylserine decarboxylase;Alias=19088;Length=544;GO=F:phosphatidylserine decarboxylase activity| P:phospholipid biosynthetic process;EC=;ipr=IPR003817| IPR005221| seg (SEG)| SignalP-NN(euk) (SIGNALP)| tmhmm (TMHMM);Note=phosphatidylserine decarboxylase;	NSC_00050	ko:K01613	18.6	124.4	1.8e-36	phosphatidylserine decarboxylase [EC:4.1.1.65]	path:map00564	psd, PISD; phosphatidylserine decarboxylase [EC:4.1.1.65]	Glycerophospholipid metabolism
401360	NSC_scaffold_contig598	673474	673475		0.62	0.6	0.66	0.87	0.6	0.74	-0.11	0.2419	insignificant			0.56	0.62	0.56	0.51	0.8	0.65	-0.08	1	insignificant			0.65	0.65	0.63	0.8	0.74	0.79	-0.13	0.003451	hypomethylated		+	CpG	ID=NSC_01606;Name=protein kinase domain-containing protein;Alias=54224;Length=633;GO=C:nucleus| C:plastid| F:ATP binding| P:protein amino acid phosphorylation| F:protein serine/threonine kinase activity| F:protein tyrosine kinase activity;EC=;ipr=IPR000719| IPR002290| IPR008271| IPR011009| IPR020635| G3DSA:1.10.510.10 (GENE3D)| G3DSA:3.30.200.20 (GENE3D)| PTHR24056 (PANTHER)| PTHR24056:SF17 (PANT…	NSC_01606	ko:K18669	482.3	295.7	2.6e-88	dual specificity tyrosine-phosphorylation-regulated kinase 2/3/4 [EC:2.7.12.1]	path:map04111	DYRK2_3_4; dual specificity tyrosine-phosphorylation-regulated kinase 2/3/4 [EC:2.7.12.1]	Cell cycle - yeast
401360	NSC_scaffold_contig598	673474	673475		0.62	0.6	0.66	0.87	0.6	0.74	-0.11	0.2419	insignificant			0.56	0.62	0.56	0.51	0.8	0.65	-0.08	1	insignificant			0.65	0.65	0.63	0.8	0.74	0.79	-0.13	0.003451	hypomethylated		+	CpG	ID=NSC_01607_P;	NSC_01607	ko:K02889	44.87	232.9	5e-70	large subunit ribosomal protein L21e	path:map03010	RP-L21e, RPL21; large subunit ribosomal protein L21e	Ribosome
496734	NSC_scaffold_contig599	1062957	1062958		0.59	0.59	0.55	0.66	0.53	0.63	-0.03	1	insignificant			0.6	0.5	0.56	0.52	0.54	0.57	0.01	1	insignificant			0.48	0.51	0.56	0.61	0.61	0.73	-0.13	0.04868	hypomethylated		+	CpG	ID=NSC_00485;Name=protein;Alias=23218;Length=413;GO=P:reductive pentosephosphate cycle| F:phosphoribulokinase activity| P:phosphorylation| F:ATP binding| C:chloroplast;EC=EC:2.7.1.19;ipr=IPR006082| IPR006083| G3DSA:3.40.50.300 (GENE3D)| PTHR10285 (PANTHER)| PTHR10285:SF29 (PANTHER)| SSF52540 (SUPERFAMILY);Note=protein;	NSC_00485	ko:K00855	155.77	418	8e-126	phosphoribulokinase [EC:2.7.1.19]	path:map00710	PRK, prkB; phosphoribulokinase [EC:2.7.1.19]	Carbon fixation in photosynthetic organisms
496734	NSC_scaffold_contig599	1062957	1062958		0.59	0.59	0.55	0.66	0.53	0.63	-0.03	1	insignificant			0.6	0.5	0.56	0.52	0.54	0.57	0.01	1	insignificant			0.48	0.51	0.56	0.61	0.61	0.73	-0.13	0.04868	hypomethylated		+	CpG	ID=NSC_00486_P;	NSC_00486	ko:K14002	390.6	35.9	1.4e-09	DnaJ-related protein SCJ1	path:map04141	SCJ1; DnaJ-related protein SCJ1	Protein processing in endoplasmic reticulum
501485	NSC_scaffold_contig599	1168799	1168800		0.24	0.17	0.29	0.37	0.16	0.29	-0.03	1	insignificant			0.28	0.25	0.24	0.21	0.35	0.2	0	1	insignificant			0.14	0.2	0.16	0.28	0.35	0.25	-0.13	0.02016	hypomethylated		+	CpG	ID=NSC_00533_T;	NSC_00533	ko:K09553	159	52.7	1.5e-14	stress-induced-phosphoprotein 1	path:map05020	STIP1; stress-induced-phosphoprotein 1	Prion diseases
501485	NSC_scaffold_contig599	1168799	1168800		0.24	0.17	0.29	0.37	0.16	0.29	-0.03	1	insignificant			0.28	0.25	0.24	0.21	0.35	0.2	0	1	insignificant			0.14	0.2	0.16	0.28	0.35	0.25	-0.13	0.02016	hypomethylated		+	CpG	ID=NSC_00534;Name=major facilitator superfamily;Alias=23872;Length=822;GO=C:integral to membrane| P:transmembrane transport;EC=;ipr=IPR011701| IPR016196| IPR020846| G3DSA:1.20.1250.20 (GENE3D)| PTHR11662 (PANTHER)| PTHR11662:SF82 (PANTHER)| seg (SEG)| tmhmm (TMHMM);Note=major facilitator superfamily;	NSC_00534	ko:K07783	478.1	143.6	3.5e-42	MFS transporter OPA family sugar phosphate sensor protein UhpC	path:map02020	uhpC; MFS transporter, OPA family, sugar phosphate sensor protein UhpC	Two-component system
511696	NSC_scaffold_contig599	1361535	1361536		0.95	0.78	0.85	0.85	0.87	0.84	0.01	1	insignificant			0.83	0.74	0.85	0.7	0.79	0.8	0.04	1	insignificant			0.84	0.77	0.8	0.97	0.97	0.87	-0.13	0.02935	hypomethylated		+	CpG	ID=NSC_00618;Name=protein;Alias=24691;Length=613;GO=F:hydrolase activity| C:chloroplast stroma;EC=;ipr=IPR008380| IPR023214| PTHR12103:SF1 (PANTHER);Note=protein;	NSC_00618	ko:K01091	110.87	18.8	0.00063	phosphoglycolate phosphatase [EC:3.1.3.18]	path:map00630	gph; phosphoglycolate phosphatase [EC:3.1.3.18]	Glyoxylate and dicarboxylate metabolism
513159	NSC_scaffold_contig599	1387414	1387415		0.6	0.61	0.7	0.69	0.67	0.6	-0.02	1	insignificant			0.51	0.68	0.63	0.67	0.76	0.63	-0.08	1	insignificant			0.6	0.58	0.65	0.71	0.77	0.74	-0.13	0.009008	hypomethylated		+	CpG	ID=NSC_00628_T;	NSC_00628	ko:K07374	470.03	727.3	3.5e-219	tubulin alpha	path:map04145	TUBA; tubulin alpha	Phagosome
513159	NSC_scaffold_contig599	1387414	1387415		0.6	0.61	0.7	0.69	0.67	0.6	-0.02	1	insignificant			0.51	0.68	0.63	0.67	0.76	0.63	-0.08	1	insignificant			0.6	0.58	0.65	0.71	0.77	0.74	-0.13	0.009008	hypomethylated		+	CpG	ID=NSC_00629;Name=phosphoribosylformimino-5-aminoimidazole carboxamide ribotide isomerase;Alias=24558;Length=336;GO=F:1(5phosphoribosyl)5[(5phosphoribosylamino)methylideneamino]imidazole4carboxamide isomerase activity| P:histidine biosynthetic process| C:chloroplast;EC=EC:5.3.1.16;ipr=IPR006062| IPR011060| IPR011858| IPR013785;Note=phosphoribosylformimino-5-aminoimidazole carboxamide ribotide iso…	NSC_00629	ko:K01814	165.7	215.9	2.8e-64	phosphoribosylformimino-5-aminoimidazole carboxamide ribotide isomerase [EC:5.3.1.16]	path:map00340	hisA; phosphoribosylformimino-5-aminoimidazole carboxamide ribotide isomerase [EC:5.3.1.16]	Histidine metabolism
521869	NSC_scaffold_contig599	1547553	1547554		0.65	0.67	0.46	0.52	0.7	0.55	0	1	insignificant			0.54	0.57	0.6	0.41	0.62	0.51	0.06	1	insignificant			0.45	0.49	0.44	0.58	0.54	0.65	-0.13	0.02344	hypomethylated		+	CpG	ID=NSC_00701;Name=expressed protein [Chlorella variabilis];Alias=25173;Length=537;GO=F:binding;EC=;ipr=IPR011990| seg (SEG);Note=expressed protein [Chlorella variabilis];	NSC_00701	ko:K09667	248.33	14.8	0.003	protein O-GlcNAc transferase [EC:2.4.1.255]	path:map00514	OGT; protein O-GlcNAc transferase [EC:2.4.1.255]	Other types of O-glycan biosynthesis
522105	NSC_scaffold_contig599	1550784	1550785		0.64	0.57	0.53	0.54	0.67	0.59	-0.02	1	insignificant			0.55	0.55	0.55	0.57	0.49	0.43	0.06	1	insignificant			0.59	0.49	0.48	0.61	0.68	0.67	-0.13	0.03044	hypomethylated		+	CpG	ID=NSC_00703_T;	NSC_00703
689690	NSC_scaffold_contig596-571c	2616	2617		0.72	0.66	0.72	0.69	0.63	0.65	0.04	1	insignificant			0.71	0.68	0.52	0.62	0.69	0.66	-0.02	1	insignificant			0.56	0.56	0.53	0.62	0.76	0.66	-0.13	0.03336	hypomethylated		+	CpG	ID=NSC_00704;Name=protein;Alias=62742;Length=689;GO=C:membrane;EC=;ipr=G3DSA:2.130.10.130 (GENE3D)| seg (SEG)| SignalP-NN(euk) (SIGNALP)| tmhmm (TMHMM);Note=protein;	NSC_00704
694139	NSC_scaffold_contig596-571c	83221	83222		0.4	0.3	0.21	0.37	0.23	0.28	0.01	1	insignificant			0.26	0.34	0.39	0.36	0.41	0.35	-0.05	1	insignificant			0.27	0.21	0.33	0.42	0.38	0.41	-0.13	0.02642	hypomethylated		+	CpG	ID=NSC_00740;Name=protein;Alias=62736;Length=158;GO=F:protein binding;EC=;ipr=IPR001478| G3DSA:2.30.42.10 (GENE3D);Note=protein;	NSC_00740	ko:K06095	1600.13	21.7	1.2e-05	multiple PDZ domain protein	path:map04391	MPDZ, MUPP1, Patj; multiple PDZ domain protein	Hippo signaling pathway - fly
694139	NSC_scaffold_contig596-571c	83221	83222		0.4	0.3	0.21	0.37	0.23	0.28	0.01	1	insignificant			0.26	0.34	0.39	0.36	0.41	0.35	-0.05	1	insignificant			0.27	0.21	0.33	0.42	0.38	0.41	-0.13	0.02642	hypomethylated		+	CpG	ID=NSC_00741_P;	NSC_00741	ko:K13412	372.43	365.8	1.4e-109	calcium-dependent protein kinase [EC:2.7.11.1]	path:map04626	CPK; calcium-dependent protein kinase [EC:2.7.11.1]	Plant-pathogen interaction
700403	NSC_scaffold_contig596-571c	206357	206358		0.68	0.51	0.55	0.71	0.64	0.63	-0.08	1	insignificant			0.57	0.67	0.6	0.64	0.54	0.7	-0.01	1	insignificant			0.54	0.58	0.54	0.7	0.65	0.71	-0.13	0.003932	hypomethylated		+	CpG	ID=NSC_00787_T;	NSC_00787	ko:K11426	75	9.5	0.26	SET and MYND domain-containing protein	path:map00310	SMYD; [histone H3]-lysine4/36 N-trimethyltransferase SMYD [EC:2.1.1.354 2.1.1.357]	Lysine degradation
700403	NSC_scaffold_contig596-571c	206357	206358		0.68	0.51	0.55	0.71	0.64	0.63	-0.08	1	insignificant			0.57	0.67	0.6	0.64	0.54	0.7	-0.01	1	insignificant			0.54	0.58	0.54	0.7	0.65	0.71	-0.13	0.003932	hypomethylated		+	CpG	ID=NSC_00788;Name=splicing factor subunit 2;Alias=63863;Length=251;GO=C:spliceosomal complex| F:nucleic acid binding| F:zinc ion binding| F:protein binding;EC=;ipr=IPR000690| IPR003604| IPR019134| PTHR23205 (PANTHER)| PF12874 (PFAM)| seg (SEG)| SSF57667 (SUPERFAMILY);Note=splicing factor subunit 2;	NSC_00788	ko:K12826	70.27	350.5	2.6e-105	splicing factor 3A subunit 2	path:map03040	SF3A2, SAP62; splicing factor 3A subunit 2	Spliceosome
710041	NSC_scaffold_contig596-571c	391889	391890		0.75	0.67	0.79	0.79	0.65	0.55	0.07	1	insignificant			0.71	0.64	0.72	0.6	0.66	0.76	0.02	1	insignificant			0.66	0.51	0.53	0.7	0.69	0.71	-0.13	0.04609	hypomethylated		+	CpG	ID=NSC_00862_T;	NSC_00862	ko:K12863	42.5	19	0.00041	protein CWC15	path:map03040	CWC15; protein CWC15	Spliceosome
737865	NSC_scaffold_contig596-571c	965418	965419		0.86	0.67	0.89	0.8	0.93	0.78	-0.03	1	insignificant			0.93	0.76	0.74	0.85	0.81	0.85	-0.03	1	insignificant			0.77	0.78	0.76	0.91	0.95	0.85	-0.13	0.009479	hypomethylated		-	CpG	ID=NSC_01098;Name=nuclear pore protein 84 107 containing expressed;Alias=66706;Length=1063;GO=C:nuclear pore| P:transport;EC=;ipr=IPR007252| PTHR13003:SF2 (PANTHER)| seg (SEG);Note=nuclear pore protein 84 107 containing expressed;	NSC_01098	ko:K14301	69.3	355.4	2.8e-106	nuclear pore complex protein Nup107	path:map03013	NUP107, NUP84; nuclear pore complex protein Nup107	RNA transport
764452	NSC_scaffold_contig596-571c	1437126	1437127		0.86	0.81	0.85	0.89	0.85	0.85	-0.02	1	insignificant			0.79	0.79	0.76	0.97	0.81	0.83	-0.09	1	insignificant			0.78	0.75	0.73	0.83	0.86	0.95	-0.13	0.02771	hypomethylated		+	CpG	ID=NSC_01305;Name=udp-glucose:glycoprotein glucosyltransferase-like;Alias=68978;Length=1643;GO=F:UDPglucose:glycoprotein glucosyltransferase activity| P:protein amino acid glycosylation;EC=;ipr=IPR002495| IPR009448| G3DSA:3.90.550.10 (GENE3D)| SSF53448 (SUPERFAMILY);Note=udp-glucose:glycoprotein glucosyltransferase-like;	NSC_01305	ko:K11718	162.83	1380.6	0	UDP-glucose:glycoprotein glucosyltransferase [EC:2.4.1.-]	path:map04141	HUGT; UDP-glucose:glycoprotein glucosyltransferase [EC:2.4.1.-]	Protein processing in endoplasmic reticulum
368216	NSC_scaffold_contig598	68714	68715		0.81	0.8	0.84	0.79	0.89	0.8	-0.01	1	insignificant			0.76	0.78	0.72	0.71	0.92	0.86	-0.08	1	insignificant			0.83	0.74	0.73	0.95	0.88	0.85	-0.13	0.04506	hypomethylated		+	CpG	ID=NSC_01344;Name=cue domain containing protein;Alias=51151;Length=310;GO=F:protein binding;EC=;ipr=IPR003892| IPR009060| coil (COIL);Note=cue domain containing protein;	NSC_01344	ko:K05402	122.47	16.3	0.0018	toll-interacting protein	path:map04620	TOLLIP; toll-interacting protein	Toll-like receptor signaling pathway
369233	NSC_scaffold_contig598	87658	87659		0.83	0.8	0.84	0.83	0.76	0.8	0.03	1	insignificant			0.82	0.84	0.85	0.77	0.84	0.77	0.05	1	insignificant			0.7	0.71	0.73	0.87	0.76	0.91	-0.13	0.0499	hypomethylated		-	CpG	ID=NSC_01352;Name=protein;Alias=51858;Length=941;GO=C:plasma membrane| P:translation| C:cytosol| F:protein binding;EC=;ipr=IPR000717| coil (COIL)| PTHR14005 (PANTHER)| seg (SEG)| SSF46785 (SUPERFAMILY);Note=protein;	NSC_01352	ko:K03254	120.73	829.6	1.1e-249	translation initiation factor 3 subunit A	path:map03013	EIF3A; translation initiation factor 3 subunit A	RNA transport
373462	NSC_scaffold_contig598	162443	162444		0.8	0.82	0.79	0.85	0.82	0.85	-0.03	1	insignificant			0.86	0.79	0.87	0.8	0.9	0.76	0.02	1	insignificant			0.76	0.78	0.68	0.87	0.86	0.86	-0.13	0.01936	hypomethylated		+	CpG	ID=NSC_01388;Name=uric acid-xanthine permease;Alias=51641;Length=621;GO=F:transporter activity| C:membrane| P:transmembrane transport;EC=;ipr=IPR006042| IPR006043| PTHR11119:SF3 (PANTHER)| seg (SEG)| tmhmm (TMHMM);Note=uric acid-xanthine permease;	NSC_01388	ko:K14611	372.47	147.2	2e-43	solute carrier family 23 (nucleobase transporter) member 1/2	path:map04977	SLC23A1, SVCT1; solute carrier family 23 (nucleobase transporter), member 1	Vitamin digestion and absorption
379811	NSC_scaffold_contig598	281330	281331		0.47	0.55	0.49	0.39	0.52	0.48	0.04	1	insignificant			0.42	0.55	0.44	0.5	0.4	0.5	0	1	insignificant			0.4	0.41	0.33	0.52	0.56	0.45	-0.13	0.03661	hypomethylated		+	CpG	ID=NSC_01440;Name=vascular protein;Alias=52221;Length=1623;GO=P:vesiclemediated transport| C:COPI vesicle coat| F:structural molecule activity| P:intracellular protein transport| F:binding;EC=;ipr=IPR011044| seg (SEG);Note=vascular protein;	NSC_01440
379811	NSC_scaffold_contig598	281330	281331		0.47	0.55	0.49	0.39	0.52	0.48	0.04	1	insignificant			0.42	0.55	0.44	0.5	0.4	0.5	0	1	insignificant			0.4	0.41	0.33	0.52	0.56	0.45	-0.13	0.03661	hypomethylated		+	CpG	ID=NSC_01441;Name=protein mon2 homolog;Alias=52098;Length=1712;GO=F:binding;EC=;ipr=IPR011989| IPR015403| IPR016024| PTHR10663 (PANTHER)| PTHR10663:SF5 (PANTHER)| PF12783 (PFAM)| seg (SEG);Note=protein mon2 homolog;	NSC_01441	ko:K18442	1522.33	146.1	3.6e-43	brefeldin A-inhibited guanine nucleotide-exchange protein	path:map04144	ARFGEF, BIG; brefeldin A-inhibited guanine nucleotide-exchange protein	Endocytosis
383234	NSC_scaffold_contig598	343807	343808		0.6	0.53	0.52	0.5	0.52	0.57	0.02	1	insignificant			0.53	0.42	0.58	0.5	0.47	0.34	0.07	1	insignificant			0.39	0.45	0.41	0.56	0.56	0.53	-0.13	0.002392	hypomethylated		+	CpG	ID=NSC_01461_T;	NSC_01461	ko:K03351	77.4	200	2.9e-59	anaphase-promoting complex subunit 4	path:map04110	APC4; anaphase-promoting complex subunit 4	Cell cycle
383234	NSC_scaffold_contig598	343807	343808		0.6	0.53	0.52	0.5	0.52	0.57	0.02	1	insignificant			0.53	0.42	0.58	0.5	0.47	0.34	0.07	1	insignificant			0.39	0.45	0.41	0.56	0.56	0.53	-0.13	0.002392	hypomethylated		+	CpG	ID=NSC_01463;Name=mitochondrial processing peptidase;Alias=52667;Length=501;GO=C:cell wall| F:zinc ion binding| C:nucleolus| C:mitochondrial respiratory chain complex III| C:mitochondrial outer membrane| F:metalloendopeptidase activity| P:proteolysis| C:vacuolar membrane| C:mitochondrial intermembrane space| C:mitochondrial matrix| C:chloroplast;EC=EC:3.4.24.0;ipr=IPR001431| IPR007863| IPR011237|…	NSC_01463	ko:K00414	729.2	505.1	6.4e-152	ubiquinol-cytochrome c reductase core subunit 1	path:map00190	QCR1, UQCRC1; ubiquinol-cytochrome c reductase core subunit 1	Oxidative phosphorylation
389103	NSC_scaffold_contig598	460468	460469		0.74	0.68	0.71	0.64	0.66	0.67	0.05	1	insignificant			0.65	0.8	0.71	0.73	0.75	0.76	-0.03	1	insignificant			0.69	0.61	0.73	0.8	0.82	0.79	-0.13	0.02546	hypomethylated		+	CpG	ID=NSC_01519;Name=dna-cytosine methyltransferase;Alias=53030;Length=938;GO=P:DNA methylation on cytosine| F:DNA binding;EC=;ipr=IPR001525| coil (COIL)| G3DSA:3.40.50.150 (GENE3D)| PTHR10629:SF11 (PANTHER)| seg (SEG)| SSF53335 (SUPERFAMILY)| SSF63748 (SUPERFAMILY);Note=dna-cytosine methyltransferase;	NSC_01519	ko:K00558	137.83	124.7	1.5e-36	DNA (cytosine-5)-methyltransferase 1 [EC:2.1.1.37]	path:map00270	DNMT1, dcm; DNA (cytosine-5)-methyltransferase 1 [EC:2.1.1.37]	Cysteine and methionine metabolism
434393	NSC_scaffold_contig598	1322658	1322659		0.3	0.21	0.34	0.41	0.28	0.4	-0.08	1	insignificant			0.3	0.24	0.2	0.27	0.31	0.36	-0.07	1	insignificant			0.24	0.22	0.28	0.38	0.35	0.38	-0.13	0.003234	hypomethylated		+	CpG	ID=NSC_01874;Name=haloacid dehalogenase-like hydrolase domain-containing protein;Alias=56950;Length=369;GO=C:vacuole| P:dephosphorylation| F:phosphoglycolate phosphatase activity| C:chloroplast stroma| C:membrane| C:nucleus| C:cytosol| C:apoplast| F:4nitrophenylphosphatase activity;EC=EC:3.1.3.18| EC:3.1.3.41;ipr=IPR006349| IPR006357| IPR023214| IPR023215| PTHR19288 (PANTHER)| PTHR19288:SF6 (PANT…	NSC_01874	ko:K19269	354.5	409.5	2.6e-123	phosphoglycolate phosphatase [EC:3.1.3.18 3.1.3.48]	path:map00630	PGP, PGLP; phosphoglycolate phosphatase [EC:3.1.3.18 3.1.3.48]	Glyoxylate and dicarboxylate metabolism
299904	NSC_scaffold_contig597	20368	20369		0.81	0.78	0.72	0.72	0.7	0.7	0.06	1	insignificant			0.78	0.69	0.86	0.7	0.87	0.72	0.01	1	insignificant			0.69	0.71	0.72	0.86	0.76	0.89	-0.13	0.03701	hypomethylated		+	CpG	ID=NSC_01928;Name=ferredoxin-dependent bilin reductase;Alias=44535;Length=397;GO=F:oxidoreductase activity| P:phytochromobilin biosynthetic process| F:cobalt ion binding| P:oxidation reduction;EC=;ipr=IPR009249;Note=ferredoxin-dependent bilin reductase;	NSC_01928	ko:K05371	214.87	171.9	5.7e-51	phycocyanobilin:ferredoxin oxidoreductase [EC:1.3.7.5]	path:map00860	pcyA; phycocyanobilin:ferredoxin oxidoreductase [EC:1.3.7.5]	Porphyrin and chlorophyll metabolism
301173	NSC_scaffold_contig597	43559	43560		0.61	0.62	0.66	0.72	0.51	0.78	-0.04	1	insignificant			0.51	0.64	0.71	0.62	0.83	0.65	-0.08	1	insignificant			0.62	0.62	0.67	0.7	0.79	0.81	-0.13	0.02357	hypomethylated		+	CpG	ID=NSC_01939;Name=cohesin loading factor subunit scc2;Alias=44432;Length=1632;GO=F:binding;EC=;ipr=IPR011989| IPR016024| IPR024986| coil (COIL)| PTHR21704 (PANTHER)| PTHR21704:SF8 (PANTHER)| PF12765 (PFAM)| seg (SEG);Note=cohesin loading factor subunit scc2;	NSC_01939	ko:K06672	153.7	476.7	8e-143	cohesin loading factor subunit SCC2	path:map04111	SCC2, NIPBL; cohesin loading factor subunit SCC2	Cell cycle - yeast
317998	NSC_scaffold_contig597	347912	347913		0.83	0.86	0.88	0.94	0.91	0.9	-0.06	1	insignificant			0.81	0.84	0.97	0.9	0.88	0.86	-0.01	1	insignificant			0.8	0.8	0.81	0.88	0.96	0.95	-0.13	0.0051	hypomethylated		+	CpG	ID=NSC_02084;Name=mitochondrial transcription termination factor;Alias=45763;Length=218;GO=;EC=;ipr=PTHR13068 (PANTHER)| PTHR13068:SF3 (PANTHER)| seg (SEG);Note=mitochondrial transcription termination factor;	NSC_02084	ko:K22227	341.43	12.6	0.022	heme synthase	path:map00860	ahbD; AdoMet-dependent heme synthase [EC:1.3.98.6]	Porphyrin and chlorophyll metabolism
333736	NSC_scaffold_contig597	634281	634282		0.88	0.83	0.7	0.8	0.8	0.83	0	1	insignificant			0.89	0.72	0.8	0.83	0.82	0.86	-0.04	1	insignificant			0.78	0.8	0.74	0.93	0.87	0.9	-0.13	0.008156	hypomethylated		+	CpG	ID=NSC_02200;Name=protein;Alias=47057;Length=1114;GO=F:binding;EC=;ipr=IPR016024| PTHR12596 (PANTHER)| PTHR12596:SF1 (PANTHER)| seg (SEG);Note=protein;	NSC_02200	ko:K14290	119.97	34.3	2.3e-09	exportin-1	path:map03008	XPO1, CRM1; exportin-1	Ribosome biogenesis in eukaryotes
333736	NSC_scaffold_contig597	634281	634282		0.88	0.83	0.7	0.8	0.8	0.83	0	1	insignificant			0.89	0.72	0.8	0.83	0.82	0.86	-0.04	1	insignificant			0.78	0.8	0.74	0.93	0.87	0.9	-0.13	0.008156	hypomethylated		+	CpG	ID=NSC_02201_P;	NSC_02201	ko:K09523	346.03	113.9	3.7e-33	DnaJ homolog subfamily C member 3	path:map04141	DNAJC3; DnaJ homolog subfamily C member 3	Protein processing in endoplasmic reticulum
337233	NSC_scaffold_contig597	706637	706638		0.62	0.55	0.7	0.63	0.77	0.75	-0.09	1	insignificant			0.64	0.7	0.72	0.76	0.74	0.68	-0.04	1	insignificant			0.64	0.62	0.65	0.78	0.78	0.74	-0.13	0.001668	hypomethylated		+	CpG	ID=NSC_02231;Name=protein phosphatase 1;Alias=47775;Length=331;GO=F:metal ion binding| F:phosphoprotein phosphatase activity;EC=EC:3.1.3.16;ipr=IPR004843| IPR006186| G3DSA:3.60.21.10 (GENE3D)| PTHR11668 (PANTHER)| PTHR11668:SF136 (PANTHER)| SSF56300 (SUPERFAMILY);Note=protein phosphatase 1;	NSC_02231	ko:K06269	388.5	587.7	1.9e-177	serine/threonine-protein phosphatase PP1 catalytic subunit [EC:3.1.3.16]	path:map03015	PPP1C; serine/threonine-protein phosphatase PP1 catalytic subunit [EC:3.1.3.16]	mRNA surveillance pathway
340783	NSC_scaffold_contig597	789663	789664		0.83	0.68	0.83	0.85	0.8	0.72	-0.02	1	insignificant			0.68	0.79	0.82	0.84	0.74	0.81	-0.03	1	insignificant			0.69	0.69	0.75	0.85	0.82	0.86	-0.13	0.003358	hypomethylated		+	CpG	ID=NSC_02265;Name=atp-dependent helicase rhp16-like;Alias=48380;Length=1034;GO=F:DNA binding| F:ATP binding| F:helicase activity| F:protein binding| F:zinc ion binding;EC=;ipr=IPR000330| IPR001650| IPR001841| IPR013083| IPR014001| IPR017907| IPR018957| G3DSA:3.40.50.300 (GENE3D)| PTHR10799 (PANTHER)| PTHR10799:SF62 (PANTHER)| seg (SEG)| SSF52540 (SUPERFAMILY)| SSF57850 (SUPERFAMILY);Note=atp-depe…	NSC_02265	ko:K15173	556.53	404.2	4.4e-121	transcription termination factor 2 [EC:3.6.4.-]	path:map04918	TTF2; transcription termination factor 2 [EC:3.6.4.-]	Thyroid hormone synthesis
342491	NSC_scaffold_contig597	821275	821276		0.81	0.75	0.69	0.83	0.76	0.77	-0.04	1	insignificant			0.84	0.89	0.66	0.75	0.8	0.81	0.01	1	insignificant			0.73	0.7	0.69	0.76	0.88	0.86	-0.13	0.02908	hypomethylated		+	CpG	ID=NSC_02280;Name=t-complex protein 11;Alias=48300;Length=1133;GO=C:plasmodesma| P:biological_process;EC=;ipr=IPR008862| coil (COIL)| PTHR12832:SF2 (PANTHER)| seg (SEG);Note=t-complex protein 11;	NSC_02280	ko:K10652	553.4	11.6	0.029	tripartite motif-containing protein 25 [EC:2.3.2.27]	path:map04064	TRIM25, EFP; tripartite motif-containing protein 25 [EC:2.3.2.27]	NF-kappa B signaling pathway
348205	NSC_scaffold_contig597	916907	916908		0.28	0.32	0.24	0.22	0.36	0.33	-0.02	1	insignificant			0.35	0.18	0.28	0.37	0.26	0.35	-0.06	1	insignificant			0.29	0.21	0.17	0.39	0.33	0.33	-0.13	0.03889	hypomethylated		+	CpG	ID=NSC_02327;Name=---NA---;Alias=48775;Length=388;GO=;EC=;ipr=seg (SEG)| SignalP-NN(euk) (SIGNALP)| tmhmm (TMHMM);Note=---NA---;	NSC_02327
348205	NSC_scaffold_contig597	916907	916908		0.28	0.32	0.24	0.22	0.36	0.33	-0.02	1	insignificant			0.35	0.18	0.28	0.37	0.26	0.35	-0.06	1	insignificant			0.29	0.21	0.17	0.39	0.33	0.33	-0.13	0.03889	hypomethylated		+	CpG	ID=NSC_02328_P;	NSC_02328	ko:K07029	164.1	113.9	2.9e-33	diacylglycerol kinase (ATP) [EC:2.7.1.107]	path:map00561	dagK; diacylglycerol kinase (ATP) [EC:2.7.1.107]	Glycerolipid metabolism
355841	NSC_scaffold_contig597	1058913	1058914		0.76	0.66	0.77	0.71	0.91	0.86	-0.1	1	insignificant			0.72	0.77	0.75	0.73	0.74	0.82	-0.01	1	insignificant			0.73	0.65	0.71	0.8	0.79	0.9	-0.13	0.03091	hypomethylated		+	CpG	ID=NSC_02390;Name=protein;Alias=48983;Length=2247;GO=F:binding;EC=;ipr=IPR016024| IPR025481| IPR025614| PTHR12295 (PANTHER)| PTHR12295:SF2 (PANTHER)| PF14228 (PFAM)| seg (SEG);Note=protein;	NSC_02390
362141	NSC_scaffold_contig597	1197333	1197334		0.23	0.37	0.36	0.36	0.35	0.28	-0.01	1	insignificant			0.38	0.45	0.35	0.22	0.29	0.37	0.1	1	insignificant			0.32	0.22	0.19	0.38	0.37	0.36	-0.13	0.02785	hypomethylated		+	CpG	ID=NSC_02452;Name=nucleoporin autopeptidase family expressed;Alias=49990;Length=1634;GO=C:plastid| C:nuclear pore| P:transport;EC=;ipr=IPR007230| IPR021967| coil (COIL)| G3DSA:3.30.1610.10 (GENE3D)| PTHR23198 (PANTHER)| seg (SEG);Note=nucleoporin autopeptidase family expressed;	NSC_02452	ko:K14297	104.03	320.3	1.8e-95	nuclear pore complex protein Nup98-Nup96	path:map03013	NUP98, ADAR2, NUP116; nuclear pore complex protein Nup98-Nup96	RNA transport
253003	NSC_scaffold_contig595	41439	41440		0.69	0.58	0.67	0.56	0.65	0.57	0.05	1	insignificant			0.58	0.64	0.54	0.78	0.68	0.51	-0.07	1	insignificant			0.66	0.71	0.61	0.75	0.82	0.79	-0.13	0.02782	hypomethylated		+	CpG	ID=NSC_02493;Name=---NA---;Alias=12854;Length=110;GO=;EC=;ipr=IPR019034| seg (SEG);Note=---NA---;	NSC_02493
253003	NSC_scaffold_contig595	41439	41440		0.69	0.58	0.67	0.56	0.65	0.57	0.05	1	insignificant			0.58	0.64	0.54	0.78	0.68	0.51	-0.07	1	insignificant			0.66	0.71	0.61	0.75	0.82	0.79	-0.13	0.02782	hypomethylated		+	CpG	ID=NSC_02494;Name=uroporphyrinogen decarboxylase chloroplast precursor;Alias=13261;Length=406;GO=F:uroporphyrinogen decarboxylase activity| C:chloroplast envelope| P:porphyrin biosynthetic process| C:chloroplast stroma;EC=EC:4.1.1.37;ipr=IPR000257| IPR006361| G3DSA:3.20.20.210 (GENE3D)| PTHR21091 (PANTHER)| SSF51726 (SUPERFAMILY);Note=uroporphyrinogen decarboxylase chloroplast precursor;	NSC_02494	ko:K01599	187.13	410.6	2.4e-123	uroporphyrinogen decarboxylase [EC:4.1.1.37]	path:map00860	hemE, UROD; uroporphyrinogen decarboxylase [EC:4.1.1.37]	Porphyrin and chlorophyll metabolism
254793	NSC_scaffold_contig595	79322	79323		0.74	0.81	0.85	0.79	0.78	0.73	0.03	1	insignificant			0.73	0.74	0.81	0.89	0.83	0.73	-0.06	1	insignificant			0.8	0.71	0.71	0.82	0.92	0.87	-0.13	0.03036	hypomethylated		+	CpG	ID=NSC_02513;Name=protein;Alias=13233;Length=197;GO=F:molecular_function| P:biological_process;EC=;ipr=no IPS match;Note=protein;	NSC_02513
261214	NSC_scaffold_contig595	200296	200297		0.82	0.8	0.8	0.74	0.73	0.84	0.04	1	insignificant			0.86	0.84	0.82	0.8	0.9	0.86	-0.02	1	insignificant			0.79	0.71	0.71	0.89	0.83	0.87	-0.13	0.01899	hypomethylated		+	CpG	ID=NSC_02569;Name=hypothetical protein CHLNCDRAFT_142135 [Chlorella variabilis];Alias=13974;Length=1913;GO=;EC=;ipr=seg (SEG)| tmhmm (TMHMM);Note=hypothetical protein CHLNCDRAFT_142135 [Chlorella variabilis];	NSC_02569	ko:K14311	217.47	321	7.9e-96	nuclear pore complex protein Nup188	path:map03013	NUP188; nuclear pore complex protein Nup188	RNA transport
262470	NSC_scaffold_contig595	225558	225559		0.81	0.75	0.81	0.83	0.85	0.81	-0.04	1	insignificant			0.77	0.82	0.93	0.82	0.87	0.8	0.01	1	insignificant			0.77	0.71	0.7	0.89	0.81	0.88	-0.13	0.01694	hypomethylated		+	CpG	ID=NSC_02576;Name=pleckstrin homology domain-containing protein;Alias=13753;Length=4253;GO=C:cell part;EC=;ipr=IPR009291| coil (COIL)| PTHR16166 (PANTHER)| PF12624 (PFAM)| seg (SEG);Note=pleckstrin homology domain-containing protein;	NSC_02576	ko:K17906	128.93	91	1.9e-26	autophagy-related protein 2	path:map04136	ATG2; autophagy-related protein 2	Autophagy - other
267170	NSC_scaffold_contig595	306696	306697		0.58	0.65	0.73	0.66	0.7	0.62	0	1	insignificant			0.68	0.7	0.6	0.78	0.72	0.71	-0.08	1	insignificant			0.66	0.61	0.57	0.78	0.76	0.69	-0.13	0.02508	hypomethylated		+	CpG	ID=NSC_02606;Name=protein;Alias=14119;Length=733;GO=P:phosphorylation| F:ATP binding| P:protein amino acid phosphorylation| F:protein serine/threonine kinase activity| F:protein tyrosine kinase activity;EC=;ipr=IPR000719| IPR001245| IPR002290| IPR008271| IPR011009| IPR020635| G3DSA:1.10.510.10 (GENE3D)| G3DSA:3.30.200.20 (GENE3D)| PTHR23257 (PANTHER)| seg (SEG)| SignalP-NN(euk) (SIGNALP)| tmhmm (…	NSC_02606	ko:K04424	437.17	259.2	4.1e-77	sterile alpha motif and leucine zipper containing kinase AZK [EC:2.7.11.25]	path:map04010	ZAK, MLTK; sterile alpha motif and leucine zipper containing kinase AZK [EC:2.7.11.25]	MAPK signaling pathway
267170	NSC_scaffold_contig595	306696	306697		0.58	0.65	0.73	0.66	0.7	0.62	0	1	insignificant			0.68	0.7	0.6	0.78	0.72	0.71	-0.08	1	insignificant			0.66	0.61	0.57	0.78	0.76	0.69	-0.13	0.02508	hypomethylated		+	CpG	ID=NSC_02607;Name=---NA---;Alias=14550;Length=187;GO=;EC=;ipr=seg (SEG);Note=---NA---;	NSC_02607
268014	NSC_scaffold_contig595	321396	321397		0.85	0.71	0.85	0.81	0.86	0.91	-0.06	1	insignificant			0.84	0.82	0.89	0.83	0.76	0.78	0.06	1	insignificant			0.8	0.72	0.71	0.85	0.85	0.93	-0.13	0.0269	hypomethylated		+	CpG	ID=NSC_02615;Name=aldo-keto reductase family 4 member c9-like;Alias=14410;Length=827;GO=F:oxidoreductase activity| P:oxidation reduction;EC=;ipr=IPR001395| IPR018170| IPR020471| IPR023210| PTHR11732:SF34 (PANTHER)| seg (SEG);Note=aldo-keto reductase family 4 member c9-like;	NSC_02615	ko:K00011	464.43	706.3	1.2e-213	aldehyde reductase [EC:1.1.1.21]	path:map00040	AKR1B; aldehyde reductase [EC:1.1.1.21]	Pentose and glucuronate interconversions
278525	NSC_scaffold_contig595	509147	509148		0.56	0.52	0.57	0.65	0.64	0.44	-0.03	1	insignificant			0.56	0.53	0.47	0.68	0.52	0.54	-0.06	1	insignificant			0.5	0.47	0.45	0.6	0.55	0.67	-0.13	0.02323	hypomethylated		+	CpG	ID=NSC_02707;Name=hypothetical protein CHLREDRAFT_166746 [Chlamydomonas reinhardtii];Alias=15361;Length=689;GO=;EC=;ipr=G3DSA:3.80.10.10 (GENE3D)| PTHR25480 (PANTHER)| PTHR25480:SF188 (PANTHER)| PF13638 (PFAM)| seg (SEG)| SSF52047 (SUPERFAMILY);Note=hypothetical protein CHLREDRAFT_166746 [Chlamydomonas reinhardtii];	NSC_02707	ko:K10165	934	24.8	1.7e-06	nucleotide-binding oligomerization domain-containing protein 2	path:map04621	NOD2, CARD15; nucleotide-binding oligomerization domain-containing protein 2	NOD-like receptor signaling pathway
283083	NSC_scaffold_contig595	582138	582139		0.85	0.63	0.81	0.85	0.8	0.72	-0.03	1	insignificant			0.89	0.79	0.77	0.68	0.72	0.75	0.1	0.07754	insignificant			0.8	0.74	0.68	0.85	0.92	0.85	-0.13	0.03607	hypomethylated		+	CpG	ID=NSC_02738;Name=60s acidic ribosomal protein p0;Alias=15078;Length=314;GO=C:ribosome| F:structural constituent of ribosome| P:translational elongation| F:sequencespecific DNA binding| P:ribosome biogenesis;EC=;ipr=IPR001790| IPR001813| PTHR21141 (PANTHER)| PTHR21141:SF3 (PANTHER)| seg (SEG);Note=60s acidic ribosomal protein p0;	NSC_02738	ko:K02941	189.87	448.6	4e-135	large subunit ribosomal protein LP0	path:map03010	RP-LP0, RPLP0; large subunit ribosomal protein LP0	Ribosome
290001	NSC_scaffold_contig595	713197	713198		0.88	0.75	0.81	0.88	0.85	0.89	-0.06	1	insignificant			0.86	0.77	0.75	0.93	0.97	0.84	-0.12	0.06937	insignificant			0.88	0.78	0.81	0.88	0.98	1	-0.13	0.04925	hypomethylated		+	CpG	ID=NSC_02798;Name=atp-binding cassette transporter;Alias=16226;Length=1516;GO=F:ATP binding| F:ATPase activity| C:membrane;EC=EC:3.6.1.15;ipr=IPR003439| IPR003593| IPR013525| IPR013581| coil (COIL)| G3DSA:3.40.50.300 (GENE3D)| PTHR19241 (PANTHER)| PTHR19241:SF10 (PANTHER)| seg (SEG)| tmhmm (TMHMM)| SSF52540 (SUPERFAMILY);Note=atp-binding cassette transporter;	NSC_02798	ko:K08712	1800.17	691.5	8e-208	ATP-binding cassette subfamily G (WHITE) member 2 SNQ2	path:map02010	ABCG2.SNQ2; ATP-binding cassette, subfamily G (WHITE), member 2, SNQ2	ABC transporters
293702	NSC_scaffold_contig595	787728	787729		0.51	0.38	0.45	0.47	0.66	0.44	-0.07	1	insignificant			0.41	0.36	0.66	0.3	0.48	0.41	0.08	1	insignificant			0.39	0.38	0.31	0.52	0.44	0.51	-0.13	0.0218	hypomethylated		+	CpG	ID=NSC_02837;Name=protein;Alias=16405;Length=368;GO=P:microtubulebased movement| P:protein amino acid phosphorylation| F:ATP binding| F:protein serine/threonine kinase activity| P:cell division| F:microtubule motor activity| C:microtubule| F:protein tyrosine kinase activity;EC=EC:2.7.11.0;ipr=IPR000719| IPR002290| IPR008271| IPR011009| IPR017441| IPR020635| G3DSA:1.10.510.10 (GENE3D)| G3DSA:3.30.…	NSC_02837	ko:K02206	510.03	397.4	1.3e-119	cyclin-dependent kinase 2 [EC:2.7.11.22]	path:map04068	CDK2; cyclin-dependent kinase 2 [EC:2.7.11.22]	FoxO signaling pathway
293702	NSC_scaffold_contig595	787728	787729		0.51	0.38	0.45	0.47	0.66	0.44	-0.07	1	insignificant			0.41	0.36	0.66	0.3	0.48	0.41	0.08	1	insignificant			0.39	0.38	0.31	0.52	0.44	0.51	-0.13	0.0218	hypomethylated		+	CpG	ID=NSC_02838_P;	NSC_02838	ko:K09526	1321.9	77.4	3.4e-22	DnaJ homolog subfamily C member 6	path:map04144	DNAJC6; DnaJ homolog subfamily C member 6	Endocytosis
767822	NSC_scaffold_ontig562c-575-591	34596	34597		0.85	0.79	0.8	0.85	0.7	0.74	0.05	1	insignificant			0.88	0.84	0.85	0.9	0.81	0.87	-0.01	1	insignificant			0.77	0.75	0.76	0.93	0.85	0.9	-0.13	0.005794	hypomethylated		+	CpG	ID=NSC_02908;Name=probable lactoylglutathione chloroplast-like;Alias=8640;Length=321;GO=F:metal ion binding| P:carbohydrate metabolic process| P:response to cold| C:thylakoid lumen| C:stromule| C:chloroplast stroma| F:lactoylglutathione lyase activity;EC=EC:4.4.1.5;ipr=IPR004360| IPR004361| IPR018146| G3DSA:3.10.180.10 (GENE3D)| PTHR10374 (PANTHER)| PTHR10374:SF0 (PANTHER)| SignalP-NN(euk) (SIGNA…	NSC_02908	ko:K01759	68.9	126.7	3.3e-37	lactoylglutathione lyase [EC:4.4.1.5]	path:map00620	GLO1, gloA; lactoylglutathione lyase [EC:4.4.1.5]	Pyruvate metabolism
767822	NSC_scaffold_ontig562c-575-591	34596	34597		0.85	0.79	0.8	0.85	0.7	0.74	0.05	1	insignificant			0.88	0.84	0.85	0.9	0.81	0.87	-0.01	1	insignificant			0.77	0.75	0.76	0.93	0.85	0.9	-0.13	0.005794	hypomethylated		+	CpG	ID=NSC_02909;Name=glucose inhibited division protein a;Alias=8760;Length=752;GO=C:cytoplasm| F:FAD binding| F:tRNA (uracil5)methyltransferase activity| F:methylenetetrahydrofolatetRNA(uracil5)methyltransferase (FADH2oxidizing) activity| P:methylation| P:tRNA wobble uridine modification;EC=EC:2.1.1.35| EC:2.1.1.74;ipr=IPR002218| IPR004416| IPR020595| G3DSA:3.50.50.60 (GENE3D)| PTHR11806 (PANTHER)|…	NSC_02909	ko:K00306	267.07	33.7	8.1e-09	sarcosine oxidase / L-pipecolate oxidase [EC:1.5.3.1 1.5.3.7]	path:map00260	PIPOX; sarcosine oxidase / L-pipecolate oxidase [EC:1.5.3.1 1.5.3.7]	Glycine, serine and threonine metabolism
778225	NSC_scaffold_ontig562c-575-591	239548	239549		0.84	0.79	0.85	0.87	0.89	0.83	-0.04	1	insignificant			0.85	0.8	0.86	0.77	0.77	0.77	0.07	1	insignificant			0.78	0.79	0.71	0.92	0.91	0.85	-0.13	0.01608	hypomethylated		+	CpG	ID=NSC_03006;Name=-dimethylmalate lyase-like;Alias=9574;Length=499;GO=P:metabolic process| F:catalytic activity| C:plastid;EC=;ipr=IPR015813| PTHR21631 (PANTHER)| PTHR21631:SF4 (PANTHER)| PF13714 (PFAM);Note=-dimethylmalate lyase-like;	NSC_03006	ko:K20454	381.1	313.1	5.8e-94	2 3-dimethylmalate lyase [EC:4.1.3.32]	path:map00760	dml; 2,3-dimethylmalate lyase [EC:4.1.3.32]	Nicotinate and nicotinamide metabolism
780250	NSC_scaffold_ontig562c-575-591	277695	277696		0.76	0.67	0.69	0.74	0.72	0.75	-0.03	1	insignificant			0.69	0.76	0.82	0.78	0.75	0.8	-0.02	1	insignificant			0.64	0.71	0.65	0.8	0.77	0.84	-0.13	0.01287	hypomethylated		+	CpG	ID=NSC_03021;Name=hypothetical protein CHLNCDRAFT_134476 [Chlorella variabilis];Alias=9771;Length=830;GO=F:binding;EC=;ipr=seg (SEG);Note=hypothetical protein CHLNCDRAFT_134476 [Chlorella variabilis];	NSC_03021
800402	NSC_scaffold_ontig562c-575-591	681947	681948		0.8	0.88	0.78	0.84	0.76	0.8	0.02	1	insignificant			0.68	0.84	0.88	0.75	0.83	0.87	-0.02	1	insignificant			0.78	0.83	0.8	0.88	0.94	1	-0.13	0.02393	hypomethylated		+	CpG	ID=NSC_03203;Name=unknown [Picea sitchensis];Alias=11322;Length=594;GO=;EC=;ipr=no IPS match;Note=unknown [Picea sitchensis];	NSC_03203
801759	NSC_scaffold_ontig562c-575-591	705654	705655		0.74	0.74	0.81	0.82	0.85	0.81	-0.06	1	insignificant			0.85	0.79	0.9	0.87	0.9	0.86	-0.03	1	insignificant			0.84	0.75	0.7	0.9	0.88	0.9	-0.13	0.03962	hypomethylated		+	CpG	ID=NSC_03213;Name=gpi mannosyltransferase 1;Alias=12050;Length=432;GO=P:GPI anchor biosynthetic process| P:cellulose biosynthetic process| F:transferase activity| transferring hexosyl groups| P:cell division| P:planttype cell wall biogenesis| P:embryonic development| C:endoplasmic reticulum membrane| C:integral to membrane;EC=EC:2.4.1.0;ipr=IPR007704| SignalP-NN(euk) (SIGNALP)| tmhmm (TMHMM);Note…	NSC_03213	ko:K05284	156.07	441.8	9.1e-133	phosphatidylinositol glycan class M [EC:2.4.1.-]	path:map00563	PIGM; GPI mannosyltransferase 1 subunit M [EC:2.4.1.-]	Glycosylphosphatidylinositol (GPI)-anchor biosynthesis
217582	NSC_scaffold_contig594	86347	86348		0.15	0.06	0.18	0.16	0.19	0.1	-0.02	1	insignificant			0.19	0.1	0.07	0.08	0.11	0.11	0.02	1	insignificant			0.14	0.19	0.09	0.29	0.23	0.29	-0.13	0.02427	hypomethylated		+	CpG	ID=NSC_03295;Name=rna recognition motif-containing protein;Alias=30383;Length=442;GO=F:nucleic acid binding| F:nucleotide binding;EC=;ipr=IPR000504| IPR012677| PTHR24011 (PANTHER)| seg (SEG)| SSF54928 (SUPERFAMILY);Note=rna recognition motif-containing protein;	NSC_03295	ko:K13126	202.4	85.6	1.7e-24	polyadenylate-binding protein	path:map03013	PABPC; polyadenylate-binding protein	RNA transport
218540	NSC_scaffold_contig594	102462	102463		0.51	0.5	0.55	0.45	0.59	0.67	-0.05	1	insignificant			0.81	0.56	0.53	0.5	0.7	0.51	0.06	1	insignificant			0.53	0.61	0.53	0.7	0.66	0.71	-0.13	0.01438	hypomethylated		+	CpG	ID=NSC_03302;Name=protein;Alias=30474;Length=424;GO=;EC=;ipr=IPR003035;Note=protein;	NSC_03302
229282	NSC_scaffold_contig594	317625	317626		0.85	0.73	0.75	0.82	0.81	0.85	-0.05	1	insignificant			0.82	0.7	0.79	0.76	0.71	0.8	0.02	1	insignificant			0.66	0.74	0.68	0.83	0.77	0.86	-0.13	0.02474	hypomethylated		+	CpG	ID=NSC_03402;Name=cell division cycle 5-like protein;Alias=31349;Length=1334;GO=P:defense response to bacterium| P:regulation of transcription| DNAdependent| P:defense response signaling pathway| resistance genedependent| F:DNA binding| F:protein binding| P:defense response signaling pathway| resistance geneindependent| C:chloroplast| P:defense response to fungus| C:nucleus;EC=;ipr=IPR000727| IPR…	NSC_03402	ko:K12860	91.47	890.9	3.7e-268	pre-mRNA-splicing factor CDC5/CEF1	path:map03040	CDC5L, CDC5, CEF1; pre-mRNA-splicing factor CDC5/CEF1	Spliceosome
231053	NSC_scaffold_contig594	357173	357174		0.84	0.83	0.79	0.83	0.84	0.85	-0.02	1	insignificant			0.83	0.68	0.76	0.82	0.89	0.78	-0.07	1	insignificant			0.74	0.67	0.71	0.79	0.82	0.9	-0.13	0.02952	hypomethylated		+	CpG	ID=NSC_03418;Name=rossmann-fold nad -binding domain-containing protein;Alias=31455;Length=1333;GO=C:vacuole| C:chloroplast stroma| F:nucleotide binding;EC=;ipr=IPR007941| IPR008030| IPR008979| IPR013857| IPR016040| PTHR24311 (PANTHER)| PTHR24311:SF18 (PANTHER)| PF13460 (PFAM)| seg (SEG)| SignalP-NN(euk) (SIGNALP)| SSF51735 (SUPERFAMILY);Note=rossmann-fold nad -binding domain-containing protein;	NSC_03418	ko:K18159	67.77	75.9	1.2e-21	NADH dehydrogenase [ubiquinone] 1 alpha subcomplex assembly factor 1	path:map04714	NDUFAF1, CIA30; NADH dehydrogenase [ubiquinone] 1 alpha subcomplex assembly factor 1	Thermogenesis
248364	NSC_scaffold_contig594	682075	682076		0.85	0.87	0.74	0.83	0.74	0.79	0.03	1	insignificant			0.73	0.66	0.9	0.66	0.83	0.68	0.04	1	insignificant			0.68	0.63	0.61	0.77	0.75	0.8	-0.13	0.005292	hypomethylated		+	CpG	ID=NSC_03570;Name=protein;Alias=32927;Length=332;GO=C:membrane| C:mitochondrion| C:chloroplast;EC=;ipr=IPR019275| tmhmm (TMHMM);Note=protein;	NSC_03570	ko:K00853	366	11	0.048	L-ribulokinase [EC:2.7.1.16]	path:map00040	araB; L-ribulokinase [EC:2.7.1.16]	Pentose and glucuronate interconversions
248364	NSC_scaffold_contig594	682075	682076		0.85	0.87	0.74	0.83	0.74	0.79	0.03	1	insignificant			0.73	0.66	0.9	0.66	0.83	0.68	0.04	1	insignificant			0.68	0.63	0.61	0.77	0.75	0.8	-0.13	0.005292	hypomethylated		+	CpG	ID=NSC_03571_P;	NSC_03571	ko:K09567	258.93	315.3	3.4e-95	peptidyl-prolyl isomerase H (cyclophilin H) [EC:5.2.1.8]	path:map03040	PPIH, CYPH; peptidyl-prolyl isomerase H (cyclophilin H) [EC:5.2.1.8]	Spliceosome
573593	NSC_scaffold_contig579-589	223767	223768		0.83	0.75	0.77	0.88	0.8	0.82	-0.05	1	insignificant			0.73	0.83	0.82	0.81	0.69	0.73	0.05	1	insignificant			0.81	0.69	0.67	0.85	0.83	0.88	-0.13	0.04749	hypomethylated		+	CpG	ID=NSC_03681_T;	NSC_03681	ko:K11340	606	540.2	1.2e-162	actin-like protein 6A	path:map04714	ACTL6A, INO80K; actin-like protein 6A	Thermogenesis
573593	NSC_scaffold_contig579-589	223767	223768		0.83	0.75	0.77	0.88	0.8	0.82	-0.05	1	insignificant			0.73	0.83	0.82	0.81	0.69	0.73	0.05	1	insignificant			0.81	0.69	0.67	0.85	0.83	0.88	-0.13	0.04749	hypomethylated		+	CpG	ID=NSC_03684;Name=plac8 family protein;Alias=58613;Length=161;GO=F:molecular_function| P:biological_process| C:cellular_component;EC=;ipr=IPR006461| PTHR15907 (PANTHER)| PTHR15907:SF11 (PANTHER)| seg (SEG)| tmhmm (TMHMM);Note=plac8 family protein;	NSC_03684
580232	NSC_scaffold_contig579-589	359180	359181		0.85	0.63	0.81	0.81	0.87	0.75	-0.05	1	insignificant			0.79	0.71	0.87	0.85	0.84	0.84	-0.05	1	insignificant			0.78	0.75	0.79	0.87	0.91	0.92	-0.13	0.002893	hypomethylated		+	CpG	ID=NSC_03735;Name=NSC_03735;Alias=58860;Length=8187;GO=P:biosynthetic process| F:zinc ion binding| F:oxidoreductase activity| F:phosphopantetheine binding| F:cofactor binding| F:acyl carrier activity| P:oxidation reduction| F:nucleotide binding;EC=;ipr=IPR000794| IPR000873| IPR002364| IPR006162| IPR006163| IPR009081| IPR011032| IPR013149| IPR013154| IPR013968| IPR014030| IPR014031| IPR016038| IPR…	NSC_03735	ko:K16384	21624.1	2414	0	polyene macrolide polyketide synthase	path:map01052	amphC, nysC; polyene macrolide polyketide synthase	Type I polyketide structures
585935	NSC_scaffold_contig579-589	470353	470354		0.76	0.65	0.81	0.77	0.8	0.76	-0.04	1	insignificant			0.63	0.75	0.69	0.65	0.75	0.82	-0.05	1	insignificant			0.67	0.7	0.71	0.86	0.84	0.78	-0.13	0.006166	hypomethylated		+	CpG	ID=NSC_03782_T;	NSC_03782	ko:K11778	303.6	287.1	3.7e-86	ditrans polycis-polyprenyl diphosphate synthase [EC:2.5.1.87]	path:map00900	DHDDS, RER2, SRT1; ditrans,polycis-polyprenyl diphosphate synthase [EC:2.5.1.87]	Terpenoid backbone biosynthesis
585935	NSC_scaffold_contig579-589	470353	470354		0.76	0.65	0.81	0.77	0.8	0.76	-0.04	1	insignificant			0.63	0.75	0.69	0.65	0.75	0.82	-0.05	1	insignificant			0.67	0.7	0.71	0.86	0.84	0.78	-0.13	0.006166	hypomethylated		+	CpG	ID=NSC_03783;Name=protein;Alias=59271;Length=517;GO=P:metabolic process| F:methyltransferase activity;EC=;ipr=IPR013216| G3DSA:3.40.50.150 (GENE3D)| PTHR10108 (PANTHER)| PTHR10108:SF238 (PANTHER)| seg (SEG)| SignalP-NN(euk) (SIGNALP)| SSF53335 (SUPERFAMILY);Note=protein;	NSC_03783	ko:K03183	216.67	73.8	6.3e-21	demethylmenaquinone methyltransferase / 2-methoxy-6-polyprenyl-1 4-benzoquinol methylase [EC:2.1.1.163 2.1.1.201]	path:map00130	ubiE; demethylmenaquinone methyltransferase / 2-methoxy-6-polyprenyl-1,4-benzoquinol methylase [EC:2.1.1.163 2.1.1.201]	Ubiquinone and other terpenoid-quinone biosynthesis
588456	NSC_scaffold_contig579-589	521402	521403		0.32	0.25	0.3	0.36	0.25	0.35	-0.03	1	insignificant			0.13	0.26	0.24	0.33	0.32	0.26	-0.09	1	insignificant			0.22	0.2	0.2	0.36	0.34	0.3	-0.13	0.002471	hypomethylated		+	CpG	ID=NSC_03805;Name=ca2+-transporting atpase;Alias=59737;Length=1066;GO=C:vacuolar membrane| P:response to manganese ion| C:integral to endoplasmic reticulum membrane| P:cellular manganese ion homeostasis| P:calcium ion transport| F:transferase activity| transferring glycosyl groups| P:response to cadmium ion| F:calciumtransporting ATPase activity| C:plasma membrane| P:metabolic process| P:manganes…	NSC_03805	ko:K05853	1352.13	1248.4	0	P-type Ca2+ transporter type 2A [EC:7.2.2.10]	path:map04020	ATP2A; P-type Ca2+ transporter type 2A [EC:7.2.2.10]	Calcium signaling pathway
626564	NSC_scaffold_contig592-558c-549c-548c-566	124093	124094		0.82	0.8	0.81	0.84	0.75	0.95	-0.03	1	insignificant			0.79	0.77	0.86	0.87	0.82	0.91	-0.06	1	insignificant			0.75	0.77	0.73	0.85	0.88	0.91	-0.13	0.004657	hypomethylated		+	CpG	ID=NSC_03949;Name=protein;Alias=3678;Length=695;GO=C:monolayersurrounded lipid storage body| P:triglyceride catabolic process| F:triglyceride lipase activity;EC=EC:3.1.1.3;ipr=IPR002641| IPR016035| IPR021771| G3DSA:3.40.1090.10 (GENE3D)| PTHR14226 (PANTHER)| seg (SEG)| SignalP-NN(euk) (SIGNALP)| tmhmm (TMHMM);Note=protein;	NSC_03949	ko:K14674	543.73	602.9	3.2e-181	TAG lipase / steryl ester hydrolase / phospholipase A2 / LPA acyltransferase [EC:3.1.1.3 3.1.1.13 3.1.1.4 2.3.1.51]	path:map00100	TGL4; TAG lipase / steryl ester hydrolase / phospholipase A2 / LPA acyltransferase [EC:3.1.1.3 3.1.1.13 3.1.1.4 2.3.1.51]	Steroid biosynthesis
636910	NSC_scaffold_contig592-558c-549c-548c-566	295303	295304		0.68	0.56	0.67	0.74	0.72	0.64	-0.06	1	insignificant			0.73	0.77	0.65	0.63	0.81	0.69	0.01	1	insignificant			0.65	0.57	0.61	0.77	0.68	0.77	-0.13	0.02708	hypomethylated		+	CpG	ID=NSC_04024;Name=polyadenylate-binding protein 1-like;Alias=4181;Length=478;GO=F:nucleic acid binding| F:nucleotide binding;EC=;ipr=IPR000504| IPR012677| PTHR24012 (PANTHER)| PTHR24012:SF159 (PANTHER)| seg (SEG)| SSF54928 (SUPERFAMILY);Note=polyadenylate-binding protein 1-like;	NSC_04024	ko:K13126	202.4	59.8	1.2e-16	polyadenylate-binding protein	path:map03013	PABPC; polyadenylate-binding protein	RNA transport
636912	NSC_scaffold_contig592-558c-549c-548c-566	295309	295310		0.69	0.61	0.73	0.68	0.8	0.7	-0.05	1	insignificant			0.75	0.82	0.61	0.7	0.77	0.75	-0.01	1	insignificant			0.65	0.57	0.66	0.78	0.75	0.75	-0.13	0.01107	hypomethylated		+	CpG	ID=NSC_04024;Name=polyadenylate-binding protein 1-like;Alias=4181;Length=478;GO=F:nucleic acid binding| F:nucleotide binding;EC=;ipr=IPR000504| IPR012677| PTHR24012 (PANTHER)| PTHR24012:SF159 (PANTHER)| seg (SEG)| SSF54928 (SUPERFAMILY);Note=polyadenylate-binding protein 1-like;	NSC_04024	ko:K13126	202.4	59.8	1.2e-16	polyadenylate-binding protein	path:map03013	PABPC; polyadenylate-binding protein	RNA transport
636910	NSC_scaffold_contig592-558c-549c-548c-566	295303	295304		0.68	0.56	0.67	0.74	0.72	0.64	-0.06	1	insignificant			0.73	0.77	0.65	0.63	0.81	0.69	0.01	1	insignificant			0.65	0.57	0.61	0.77	0.68	0.77	-0.13	0.02708	hypomethylated		+	CpG	ID=NSC_04025;Name=protein;Alias=4506;Length=379;GO=F:molecular_function| P:biological_process;EC=;ipr=seg (SEG);Note=protein;	NSC_04025	ko:K05726	909.5	10.7	0.045	breast cancer anti-estrogen resistance 1	path:map04015	BCAR1, CAS; breast cancer anti-estrogen resistance 1	Rap1 signaling pathway
636912	NSC_scaffold_contig592-558c-549c-548c-566	295309	295310		0.69	0.61	0.73	0.68	0.8	0.7	-0.05	1	insignificant			0.75	0.82	0.61	0.7	0.77	0.75	-0.01	1	insignificant			0.65	0.57	0.66	0.78	0.75	0.75	-0.13	0.01107	hypomethylated		+	CpG	ID=NSC_04025;Name=protein;Alias=4506;Length=379;GO=F:molecular_function| P:biological_process;EC=;ipr=seg (SEG);Note=protein;	NSC_04025	ko:K05726	909.5	10.7	0.045	breast cancer anti-estrogen resistance 1	path:map04015	BCAR1, CAS; breast cancer anti-estrogen resistance 1	Rap1 signaling pathway
661127	NSC_scaffold_contig593-552c	95131	95132		0.75	0.62	0.74	0.72	0.69	0.59	0.03	1	insignificant			0.77	0.65	0.83	0.67	0.68	0.73	0.05	1	insignificant			0.61	0.55	0.64	0.72	0.67	0.79	-0.13	0.04074	hypomethylated		+	CpG	ID=NSC_04242;Name=microsomal glutathione s-transferase 3;Alias=40887;Length=171;GO=F:catalytic activity;EC=;ipr=IPR001129| IPR023352| PTHR10250 (PANTHER)| PTHR10250:SF1 (PANTHER)| seg (SEG)| tmhmm (TMHMM);Note=microsomal glutathione s-transferase 3;	NSC_04242	ko:K00807	173.4	26.1	2.7e-06	leukotriene-C4 synthase [EC:4.4.1.20]	path:map00590	LTC4S; leukotriene-C4 synthase [EC:4.4.1.20]	Arachidonic acid metabolism
664086	NSC_scaffold_contig593-552c	153126	153127		0.81	0.8	0.82	0.93	0.88	0.82	-0.07	1	insignificant			0.86	0.78	0.72	0.89	0.9	0.85	-0.09	1	insignificant			0.7	0.77	0.71	0.91	0.79	0.89	-0.13	0.03266	hypomethylated		+	CpG	ID=NSC_04266_T;	NSC_04266	ko:K01652	457	767.7	2.2e-231	acetolactate synthase I/II/III large subunit [EC:2.2.1.6]	path:map00290	E2.2.1.6L, ilvB, ilvG, ilvI; acetolactate synthase I/II/III large subunit [EC:2.2.1.6]	Valine, leucine and isoleucine biosynthesis
664086	NSC_scaffold_contig593-552c	153126	153127		0.81	0.8	0.82	0.93	0.88	0.82	-0.07	1	insignificant			0.86	0.78	0.72	0.89	0.9	0.85	-0.09	1	insignificant			0.7	0.77	0.71	0.91	0.79	0.89	-0.13	0.03266	hypomethylated		+	CpG	ID=NSC_04268;Name=---NA---;Alias=41228;Length=156;GO=;EC=;ipr=seg (SEG);Note=---NA---;	NSC_04268	ko:K05011	1192.07	5.4	1.5	chloride channel 2	path:map04978	CLCN2; chloride channel 2	Mineral absorption
664086	NSC_scaffold_contig593-552c	153126	153127		0.81	0.8	0.82	0.93	0.88	0.82	-0.07	1	insignificant			0.86	0.78	0.72	0.89	0.9	0.85	-0.09	1	insignificant			0.7	0.77	0.71	0.91	0.79	0.89	-0.13	0.03266	hypomethylated		+	CpG	ID=NSC_04269_P;	NSC_04269	ko:K00326	147.47	315.3	1.3e-94	cytochrome-b5 reductase [EC:1.6.2.2]	path:map00520	E1.6.2.2; cytochrome-b5 reductase [EC:1.6.2.2]	Amino sugar and nucleotide sugar metabolism
664086	NSC_scaffold_contig593-552c	153126	153127		0.81	0.8	0.82	0.93	0.88	0.82	-0.07	1	insignificant			0.86	0.78	0.72	0.89	0.9	0.85	-0.09	1	insignificant			0.7	0.77	0.71	0.91	0.79	0.89	-0.13	0.03266	hypomethylated		+	CpG	ID=NSC_04270_P;	NSC_04270	ko:K00216	228.1	10.9	0.1	2 3-dihydro-2 3-dihydroxybenzoate dehydrogenase [EC:1.3.1.28]	path:map01053	entA; 2,3-dihydro-2,3-dihydroxybenzoate dehydrogenase [EC:1.3.1.28]	Biosynthesis of siderophore group nonribosomal peptides
675593	NSC_scaffold_contig593-552c	362142	362143		0.66	0.52	0.7	0.68	0.62	0.67	-0.03	1	insignificant			0.61	0.69	0.7	0.66	0.72	0.69	-0.02	1	insignificant			0.63	0.6	0.52	0.67	0.7	0.76	-0.13	0.03734	hypomethylated		+	CpG	ID=NSC_04367;Name=homeodomain protein;Alias=41764;Length=1338;GO=P:response to salt stress| P:leaf morphogenesis| P:response to blue light| F:sequencespecific DNA binding| F:protein homodimerization activity| P:positive regulation of transcription| DNAdependent| F:transcription factor activity| C:nucleus;EC=;ipr=IPR001356| IPR004022| IPR009057| IPR017970| IPR018500| IPR018501| coil (COIL)| PTHR24…	NSC_04367	ko:K12822	108.43	68.3	2.2e-19	RNA-binding protein 25	path:map03040	RBM25, S164; RNA-binding protein 25	Spliceosome
194162	NSC_scaffold_contig590	179361	179362		0.69	0.72	0.73	0.7	0.7	0.76	0	1	insignificant			0.75	0.79	0.8	0.81	0.8	0.79	-0.02	1	insignificant			0.64	0.71	0.64	0.81	0.74	0.83	-0.13	0.02398	hypomethylated		+	CpG	ID=NSC_04567;Name=target of rapamycin kinase;Alias=34955;Length=2499;GO=P:negative regulation of autophagy| P:positive regulation of cell growth| F:kinase activity| P:embryonic development ending in seed dormancy| F:protein selfassociation| F:phosphotransferase activity| alcohol group as acceptor| C:cytoplasm| P:rRNA transcription| F:identical protein binding| P:positive regulation of embryonic d…	NSC_04567	ko:K07203	1118.83	2967	0	serine/threonine-protein kinase mTOR [EC:2.7.11.1]	path:map01521	MTOR, FRAP, TOR; serine/threonine-protein kinase mTOR [EC:2.7.11.1]	EGFR tyrosine kinase inhibitor resistance
196497	NSC_scaffold_contig590	227671	227672		0.68	0.55	0.72	0.75	0.7	0.73	-0.07	1	insignificant			0.4	0.55	0.62	0.73	0.56	0.46	-0.06	1	insignificant			0.51	0.46	0.49	0.66	0.53	0.66	-0.13	0.03808	hypomethylated		+	CpG	ID=NSC_04584;Name=origin recognition complex;Alias=35175;Length=235;GO=F:DNA binding| C:nuclear origin of replication recognition complex| P:DNA replication;EC=;ipr=IPR008721| IPR020529| PTHR13394 (PANTHER)| seg (SEG);Note=origin recognition complex;	NSC_04584	ko:K02608	37.83	100.7	5.1e-29	origin recognition complex subunit 6	path:map04110	ORC6; origin recognition complex subunit 6	Cell cycle
196497	NSC_scaffold_contig590	227671	227672		0.68	0.55	0.72	0.75	0.7	0.73	-0.07	1	insignificant			0.4	0.55	0.62	0.73	0.56	0.46	-0.06	1	insignificant			0.51	0.46	0.49	0.66	0.53	0.66	-0.13	0.03808	hypomethylated		+	CpG	ID=NSC_04585;Name=2 family protein;Alias=35313;Length=967;GO=F:ATP binding| P:mismatch repair| F:mismatched DNA binding| F:damaged DNA binding| P:maintenance of fidelity during DNAdependent DNA replication;EC=;ipr=IPR000432| IPR002625| IPR005747| IPR007696| coil (COIL)| G3DSA:3.40.50.300 (GENE3D)| PTHR11361 (PANTHER)| seg (SEG)| SSF52540 (SUPERFAMILY);Note=2 family protein;	NSC_04585	ko:K07456	298.1	674.4	9.5e-203	DNA mismatch repair protein MutS2	path:map03430	mutS2; DNA mismatch repair protein MutS2	Mismatch repair
202206	NSC_scaffold_contig590	340699	340700		0.88	0.77	0.84	0.81	0.77	0.77	0.05	1	insignificant			0.87	0.79	0.85	0.8	0.92	0.83	-0.01	1	insignificant			0.7	0.77	0.82	0.93	0.84	0.91	-0.13	0.04333	hypomethylated		+	CpG	ID=NSC_04632;Name=endosomal p24a protein;Alias=35484;Length=634;GO=P:cellular zinc ion homeostasis| P:cellular copper ion homeostasis| C:Golgi apparatus| C:vacuolar membrane| C:integral to membrane| C:nucleus;EC=;ipr=IPR004240| seg (SEG)| SignalP-NN(euk) (SIGNALP)| tmhmm (TMHMM);Note=endosomal p24a protein;	NSC_04632	ko:K05662	988.73	9.9	0.057	ATP-binding cassette subfamily B (MDR/TAP) member 7	path:map02010	ABCB7; ATP-binding cassette, subfamily B (MDR/TAP), member 7	ABC transporters
202206	NSC_scaffold_contig590	340699	340700		0.88	0.77	0.84	0.81	0.77	0.77	0.05	1	insignificant			0.87	0.79	0.85	0.8	0.92	0.83	-0.01	1	insignificant			0.7	0.77	0.82	0.93	0.84	0.91	-0.13	0.04333	hypomethylated		+	CpG	ID=NSC_04633;Name=polyribonucleotide nucleotidyltransferase;Alias=35843;Length=867;GO=F:RNA binding| F:polyribonucleotide nucleotidyltransferase activity| P:mRNA catabolic process;EC=;ipr=IPR001247| IPR003029| IPR004088| IPR009019| IPR012162| IPR012340| IPR016027| IPR020568| IPR022967| G3DSA:3.30.1370.10 (GENE3D)| seg (SEG);Note=polyribonucleotide nucleotidyltransferase;	NSC_04633	ko:K00962	142.27	283	1.9e-84	polyribonucleotide nucleotidyltransferase [EC:2.7.7.8]	path:map03018	pnp, PNPT1; polyribonucleotide nucleotidyltransferase [EC:2.7.7.8]	RNA degradation
211701	NSC_scaffold_contig590	506899	506900		0.89	0.81	0.79	0.89	0.87	0.84	-0.04	1	insignificant			0.95	0.82	0.74	0.9	0.9	0.81	-0.04	1	insignificant			0.78	0.73	0.77	0.85	0.91	0.91	-0.13	0.006688	hypomethylated		+	CpG	ID=NSC_04710;Name=hypothetical protein CHLNCDRAFT_135579 [Chlorella variabilis];Alias=36489;Length=1171;GO=;EC=;ipr=seg (SEG);Note=hypothetical protein CHLNCDRAFT_135579 [Chlorella variabilis];	NSC_04710
179883	NSC_scaffold_contig588	292699	292700		0.79	0.82	0.84	0.83	0.88	0.8	-0.02	1	insignificant			0.89	0.8	0.89	0.89	0.86	0.86	-0.01	1	insignificant			0.76	0.75	0.76	0.91	0.9	0.86	-0.13	0.001704	hypomethylated		+	CpG	ID=NSC_04845_T;	NSC_04845
179824	NSC_scaffold_contig588	291298	291299		0.73	0.54	0.61	0.74	0.76	0.62	-0.08	1	insignificant			0.54	0.62	0.76	0.61	0.61	0.74	-0.01	1	insignificant			0.67	0.66	0.66	0.76	0.79	0.81	-0.13	0.001327	hypomethylated		+	CpG	ID=NSC_04845;Name=---NA---;Alias=1607;Length=927;GO=F:protein binding;EC=;ipr=IPR011990| IPR013026| seg (SEG)| SSF48452 (SUPERFAMILY);Note=---NA---;	NSC_04845
179883	NSC_scaffold_contig588	292699	292700		0.79	0.82	0.84	0.83	0.88	0.8	-0.02	1	insignificant			0.89	0.8	0.89	0.89	0.86	0.86	-0.01	1	insignificant			0.76	0.75	0.76	0.91	0.9	0.86	-0.13	0.001704	hypomethylated		+	CpG	ID=NSC_04846;Name=expressed protein [Chlorella variabilis];Alias=1404;Length=438;GO=;EC=;ipr=IPR007434| IPR016181| seg (SEG);Note=expressed protein [Chlorella variabilis];	NSC_04846
603726	NSC_scaffold_contig587-553c	117630	117631		0.8	0.76	0.83	0.76	0.73	0.74	0.06	1	insignificant			0.82	0.58	0.88	0.82	0.86	0.64	-0.02	1	insignificant			0.68	0.68	0.73	0.89	0.8	0.79	-0.13	0.02347	hypomethylated		+	CpG	ID=NSC_04964;Name=histone deacetylase;Alias=61491;Length=412;GO=F:hydrolase activity| C:chloroplast;EC=;ipr=IPR000286| IPR023801| PTHR10625:SF22 (PANTHER)| SSF52768 (SUPERFAMILY);Note=histone deacetylase;	NSC_04964	ko:K11407	524.13	284.2	7.7e-85	histone deacetylase 6 [EC:3.5.1.98]	path:map05034	HDAC6; histone deacetylase 6 [EC:3.5.1.98]	Alcoholism
609381	NSC_scaffold_contig587-553c	217001	217002		0.41	0.18	0.28	0.29	0.33	0.26	-0.01	1	insignificant			0.34	0.24	0.24	0.33	0.1	0.29	0.04	1	insignificant			0.21	0.23	0.23	0.41	0.32	0.32	-0.13	0.01395	hypomethylated		+	CpG	ID=NSC_05008;Name=protein;Alias=61926;Length=631;GO=C:cytosol| P:lipid metabolic process| F:pyruvate kinase activity| P:glycolysis| C:chloroplast stroma| P:response to cadmium ion| F:magnesium ion binding| F:potassium ion binding;EC=EC:2.7.1.40;ipr=IPR001697| IPR011037| IPR015793| IPR015794| IPR015795| IPR015806| IPR015813| seg (SEG);Note=protein;	NSC_05008	ko:K00873	41.77	454.7	1.3e-136	pyruvate kinase [EC:2.7.1.40]	path:map00010	PK, pyk; pyruvate kinase [EC:2.7.1.40]	Glycolysis / Gluconeogenesis
609566	NSC_scaffold_contig587-553c	219907	219908		0.9	0.79	0.88	0.84	0.84	0.9	-0.01	1	insignificant			0.84	0.73	0.84	0.85	0.92	0.87	-0.07	1	insignificant			0.72	0.67	0.74	0.85	0.8	0.87	-0.13	0.01168	hypomethylated		+	CpG	ID=NSC_05009;Name=gata factor srep;Alias=61904;Length=752;GO=F:transcription factor activity| F:sequencespecific DNA binding| F:zinc ion binding| P:regulation of transcription| DNAdependent;EC=;ipr=IPR000679| IPR013088| coil (COIL)| PTHR10071 (PANTHER)| PTHR10071:SF34 (PANTHER)| seg (SEG)| SSF57716 (SUPERFAMILY);Note=gata factor srep;	NSC_05009	ko:K17895	688.8	91.2	4.3e-26	GATA-binding protein 3	path:map04658	GATA3; GATA-binding protein 3	Th1 and Th2 cell differentiation
619350	NSC_scaffold_contig587-553c	389101	389102		0.66	0.54	0.79	0.66	0.62	0.67	0.01	1	insignificant			0.68	0.56	0.81	0.85	0.78	0.68	-0.08	1	insignificant			0.62	0.59	0.73	0.78	0.74	0.81	-0.13	0.04506	hypomethylated		+	CpG	ID=NSC_05083;Name=---NA---;Alias=62578;Length=204;GO=;EC=;ipr=IPR008160| PTHR24023 (PANTHER)| PTHR24023:SF87 (PANTHER)| seg (SEG);Note=---NA---;	NSC_05083	ko:K16617	241.47	36.6	5.4e-10	collagen type XIII alpha	path:map04974	COL13A; collagen, type XIII, alpha	Protein digestion and absorption
547900	NSC_scaffold_contig568-546-580	95393	95394		0.83	0.85	0.73	0.86	0.75	0.72	0.03	1	insignificant			0.65	0.71	0.81	0.83	0.77	0.79	-0.08	1	insignificant			0.67	0.67	0.57	0.76	0.77	0.78	-0.13	0.01933	hypomethylated		+	CpG	ID=NSC_05129_T;	NSC_05129
114918	NSC_scaffold_contig584	11349	11350		0.82	0.57	0.72	0.76	0.62	0.72	0.01	1	insignificant			0.69	0.68	0.67	0.74	0.79	0.68	-0.06	1	insignificant			0.67	0.65	0.71	0.84	0.81	0.77	-0.13	0.01054	hypomethylated		+	CpG	ID=NSC_05260;Name=flowering time control protein fpa;Alias=37477;Length=752;GO=F:nucleic acid binding| F:nucleotide binding| P:multicellular organismal development;EC=;ipr=IPR000504| IPR012677| PTHR24012 (PANTHER)| PTHR24012:SF273 (PANTHER)| seg (SEG)| SSF54928 (SUPERFAMILY);Note=flowering time control protein fpa;	NSC_05260	ko:K13126	202.4	71.8	2.6e-20	polyadenylate-binding protein	path:map03013	PABPC; polyadenylate-binding protein	RNA transport
116415	NSC_scaffold_contig584	38485	38486		0.59	0.51	0.62	0.56	0.62	0.75	-0.07	1	insignificant			0.64	0.49	0.62	0.62	0.59	0.57	-0.01	1	insignificant			0.5	0.48	0.52	0.59	0.62	0.68	-0.13	0.008174	hypomethylated		+	CpG	ID=NSC_05268;Name=protein;Alias=37381;Length=580;GO=P:trehalose metabolic process| F:catalytic activity;EC=;ipr=IPR001661| IPR008928| IPR018232| PTHR23403:SF1 (PANTHER)| seg (SEG);Note=protein;	NSC_05268	ko:K01194	126.53	473.6	4.5e-142	alpha alpha-trehalase [EC:3.2.1.28]	path:map00500	TREH, treA, treF; alpha,alpha-trehalase [EC:3.2.1.28]	Starch and sucrose metabolism
116415	NSC_scaffold_contig584	38485	38486		0.59	0.51	0.62	0.56	0.62	0.75	-0.07	1	insignificant			0.64	0.49	0.62	0.62	0.59	0.57	-0.01	1	insignificant			0.5	0.48	0.52	0.59	0.62	0.68	-0.13	0.008174	hypomethylated		+	CpG	ID=NSC_05269_P;	NSC_05269	ko:K00059	238.9	22.7	2.5e-05	3-oxoacyl-[acyl-carrier protein] reductase [EC:1.1.1.100]	path:map00061	fabG, OAR1; 3-oxoacyl-[acyl-carrier protein] reductase [EC:1.1.1.100]	Fatty acid biosynthesis
127826	NSC_scaffold_contig584	244801	244802		0.83	0.77	0.7	0.78	0.8	0.69	0.01	1	insignificant			0.81	0.71	0.87	0.78	0.76	0.73	0.04	1	insignificant			0.72	0.68	0.59	0.75	0.78	0.84	-0.13	0.04974	hypomethylated		+	CpG	ID=NSC_05368;Name=protein;Alias=38234;Length=317;GO=C:chloroplast thylakoid| C:chloroplast envelope;EC=;ipr=IPR025114| seg (SEG);Note=protein;	NSC_05368	ko:K17911	119.2	181.6	6.1e-54	beta-carotene isomerase [EC:5.2.1.14]	path:map00906	DWARF27; beta-carotene isomerase [EC:5.2.1.14]	Carotenoid biosynthesis
128296	NSC_scaffold_contig584	259076	259077		0.89	0.86	0.91	0.93	0.83	0.94	-0.01	1	insignificant			0.84	0.83	1	0.91	0.91	0.93	-0.02	1	insignificant			0.75	0.85	0.77	0.89	0.91	0.98	-0.13	0.03253	hypomethylated		+	CpG	ID=NSC_05375;Name=expressed protein [Chlorella variabilis];Alias=38402;Length=313;GO=;EC=;ipr=IPR002885| PTHR24015 (PANTHER)| seg (SEG);Note=expressed protein [Chlorella variabilis];	NSC_05375	ko:K18213	220	19.8	9.5e-05	proteinaceous RNase P [EC:3.1.26.5]	path:map03013	PRORP; proteinaceous RNase P [EC:3.1.26.5]	RNA transport
129726	NSC_scaffold_contig584	282327	282328		0.78	0.61	0.67	0.83	0.66	0.68	-0.04	1	insignificant			0.62	0.54	0.75	0.54	0.69	0.56	0.04	1	insignificant			0.64	0.62	0.59	0.75	0.69	0.79	-0.13	0.01892	hypomethylated		+	CpG	ID=NSC_05389;Name=tubulin gamma chain;Alias=38744;Length=482;GO=P:stomatal complex morphogenesis| F:structural molecule activity| P:phragmoplast assembly| P:cellular localization| C:microtubule organizing center| F:GTP binding| C:cell wall| P:GTP catabolic process| C:cytosol| C:microtubule| P:protein polymerization| C:nuclear envelope| P:embryo sac development| P:root hair cell tip growth| P:leaf…	NSC_05389	ko:K10389	412.73	790.9	1.3e-238	tubulin gamma	path:map05165	TUBG; tubulin gamma	Human papillomavirus infection
129726	NSC_scaffold_contig584	282327	282328		0.78	0.61	0.67	0.83	0.66	0.68	-0.04	1	insignificant			0.62	0.54	0.75	0.54	0.69	0.56	0.04	1	insignificant			0.64	0.62	0.59	0.75	0.69	0.79	-0.13	0.01892	hypomethylated		+	CpG	ID=NSC_05390_P;	NSC_05390
160295	NSC_scaffold_contig586	260238	260239		0.76	0.47	0.69	0.68	0.67	0.67	-0.04	1	insignificant			0.62	0.76	0.82	0.77	0.58	0.58	0.09	1	insignificant			0.53	0.6	0.53	0.73	0.64	0.67	-0.13	0.01896	hypomethylated		+	CpG	ID=NSC_05535;Name=thiamin pyrophosphokinase 1;Alias=17810;Length=303;GO=C:cytosol| P:regulation of seed germination| F:calciumactivated potassium channel activity| P:thiamin metabolic process| P:protein homooligomerization| P:regulation of stomatal movement| C:vacuolar membrane| F:thiamin diphosphokinase activity| F:outward rectifier potassium channel activity| P:cellular potassium ion homeostasi…	NSC_05535	ko:K00949	34.57	213	1.8e-63	thiamine pyrophosphokinase [EC:2.7.6.2]	path:map00730	thiN, TPK1, THI80; thiamine pyrophosphokinase [EC:2.7.6.2]	Thiamine metabolism
160295	NSC_scaffold_contig586	260238	260239		0.76	0.47	0.69	0.68	0.67	0.67	-0.04	1	insignificant			0.62	0.76	0.82	0.77	0.58	0.58	0.09	1	insignificant			0.53	0.6	0.53	0.73	0.64	0.67	-0.13	0.01896	hypomethylated		+	CpG	ID=NSC_05536;Name=glyoxalase ii;Alias=18193;Length=258;GO=P:methylglyoxal catabolic process to Dlactate| F:iron ion binding| F:hydroxyacylglutathione hydrolase activity| C:chloroplast| F:zinc ion binding| C:mitochondrion;EC=EC:3.1.2.6;ipr=IPR001279| IPR017782| G3DSA:3.60.15.10 (GENE3D)| PTHR11935 (PANTHER)| SSF56281 (SUPERFAMILY);Note=glyoxalase ii;	NSC_05536	ko:K01069	103.63	263.1	8.1e-79	hydroxyacylglutathione hydrolase [EC:3.1.2.6]	path:map00620	gloB, gloC, HAGH; hydroxyacylglutathione hydrolase [EC:3.1.2.6]	Pyruvate metabolism
93058	NSC_scaffold_contig582	203080	203081		0.18	0.26	0.22	0.18	0.05	0.28	0.05	1	insignificant			0.33	0.18	0.21	0.17	0.15	0.19	0.07	1	insignificant			0.15	0.11	0.1	0.32	0.25	0.18	-0.13	0.03601	hypomethylated		+	CpG	ID=NSC_05656;Name=histone acetyltransferase;Alias=8258;Length=1496;GO=P:protein amino acid acetylation| P:DNA mediated transformation| P:photoperiodism| flowering| P:flower development| F:histone acetyltransferase activity| F:transcription cofactor activity| C:nucleus| F:zinc ion binding| F:protein binding;EC=EC:2.3.1.48;ipr=IPR000197| IPR000433| IPR001965| IPR011011| IPR013083| IPR013178| IPR019…	NSC_05656	ko:K04498	140.77	732	5.4e-220	E1A/CREB-binding protein [EC:2.3.1.48]	path:map04024	EP300, CREBBP, KAT3; E1A/CREB-binding protein [EC:2.3.1.48]	cAMP signaling pathway
109805	NSC_scaffold_contig583	215468	215469		0.81	0.75	0.7	0.72	0.82	0.79	-0.02	1	insignificant			0.72	0.73	0.85	0.73	0.9	0.8	-0.04	1	insignificant			0.72	0.65	0.81	0.85	0.86	0.85	-0.13	0.04869	hypomethylated		-	CpG	ID=NSC_05796;Name=hypothetical protein CHLNCDRAFT_136100 [Chlorella variabilis];Alias=6921;Length=164;GO=F:phosphoprotein phosphatase inhibitor activity| P:regulation of signal transduction| P:regulation of phosphoprotein phosphatase activity;EC=;ipr=IPR007062| PTHR12398 (PANTHER)| PTHR12398:SF4 (PANTHER)| seg (SEG);Note=hypothetical protein CHLNCDRAFT_136100 [Chlorella variabilis];	NSC_05796	ko:K04009	348.57	8	0.47	C3a anaphylatoxin chemotactic receptor	path:map04080	C3AR1; C3a anaphylatoxin chemotactic receptor	Neuroactive ligand-receptor interaction
109805	NSC_scaffold_contig583	215468	215469		0.81	0.75	0.7	0.72	0.82	0.79	-0.02	1	insignificant			0.72	0.73	0.85	0.73	0.9	0.8	-0.04	1	insignificant			0.72	0.65	0.81	0.85	0.86	0.85	-0.13	0.04869	hypomethylated		-	CpG	ID=NSC_05797;Name=importin alpha isoform 9;Alias=7245;Length=461;GO=C:cytoplasmic part| F:protein binding;EC=;ipr=IPR000225| IPR011989| IPR016024| PTHR23316 (PANTHER);Note=importin alpha isoform 9;	NSC_05797	ko:K15043	678.53	103.9	2.4e-30	importin subunit alpha-2	path:map05164	KPNA2_7; importin subunit alpha-1/8	Influenza A
82358	NSC_scaffold_contig581	263825	263826		0.61	0.6	0.67	0.73	0.54	0.61	0	1	insignificant			0.76	0.57	0.7	0.58	0.61	0.62	0.08	1	insignificant			0.65	0.55	0.56	0.67	0.71	0.78	-0.13	0.04638	hypomethylated		+	CpG	ID=NSC_05930;Name=abc transporter a family member 2;Alias=27579;Length=1001;GO=C:plasma membrane| F:ATP binding| F:ATPase activity;EC=EC:3.6.1.15;ipr=IPR003439| IPR003593| IPR017871| G3DSA:3.40.50.300 (GENE3D)| PTHR19229 (PANTHER)| PTHR19229:SF72 (PANTHER)| PF12698 (PFAM)| seg (SEG)| tmhmm (TMHMM)| SSF52540 (SUPERFAMILY);Note=abc transporter a family member 2;	NSC_05930	ko:K05643	1692.6	581.6	1.6e-174	ATP-binding cassette subfamily A (ABC1) member 3	path:map02010	ABCA3; ATP-binding cassette, subfamily A (ABC1), member 3	ABC transporters
137706	NSC_scaffold_contig585	103467	103468		0.84	0.75	0.85	0.82	0.76	0.82	0.01	1	insignificant			0.86	0.83	0.81	0.85	0.91	0.8	-0.02	1	insignificant			0.7	0.73	0.71	0.83	0.88	0.82	-0.13	0.003805	hypomethylated		+	CpG	ID=NSC_05987;Name=polyribonucleotide nucleotidyltransferase;Alias=26040;Length=948;GO=F:RNA binding| F:polyribonucleotide nucleotidyltransferase activity| P:mRNA catabolic process| P:RNA processing| F:3'5'exoribonuclease activity;EC=;ipr=IPR001247| IPR003029| IPR004087| IPR004088| IPR009019| IPR012162| IPR012340| IPR015847| IPR015848| IPR016027| IPR020568| IPR022967| G3DSA:3.30.1370.10 (GENE3D)| …	NSC_05987	ko:K00962	142.27	933.2	3.7e-281	polyribonucleotide nucleotidyltransferase [EC:2.7.7.8]	path:map03018	pnp, PNPT1; polyribonucleotide nucleotidyltransferase [EC:2.7.7.8]	RNA degradation
139426	NSC_scaffold_contig585	137136	137137		0.84	0.66	0.67	0.77	0.75	0.72	-0.02	1	insignificant			0.65	0.69	0.83	0.54	0.74	0.7	0.06	1	insignificant			0.77	0.7	0.71	0.82	0.89	0.85	-0.13	0.01493	hypomethylated		+	CpG	ID=NSC_06002_T;	NSC_06002	ko:K12399	151.93	24.3	7.1e-06	AP-3 complex subunit sigma	path:map04142	AP3S; AP-3 complex subunit sigma	Lysosome
139426	NSC_scaffold_contig585	137136	137137		0.84	0.66	0.67	0.77	0.75	0.72	-0.02	1	insignificant			0.65	0.69	0.83	0.54	0.74	0.7	0.06	1	insignificant			0.77	0.7	0.71	0.82	0.89	0.85	-0.13	0.01493	hypomethylated		+	CpG	ID=NSC_06003;Name=atp-nad kinase;Alias=26173;Length=531;GO=P:pyridine nucleotide biosynthetic process| F:NAD+ kinase activity| C:chloroplast| F:calmodulin binding;EC=EC:2.7.1.23;ipr=IPR002504| IPR016064| IPR017437| IPR017438;Note=atp-nad kinase;	NSC_06003	ko:K00858	33.9	311.6	1.9e-93	NAD+ kinase [EC:2.7.1.23]	path:map00760	ppnK, NADK; NAD+ kinase [EC:2.7.1.23]	Nicotinate and nicotinamide metabolism
139961	NSC_scaffold_contig585	146099	146100		0.18	0.21	0.27	0.15	0.22	0.24	0.02	1	insignificant			0.16	0.23	0.31	0.16	0.22	0.25	0.02	1	insignificant			0.18	0.27	0.16	0.34	0.29	0.36	-0.13	0.03324	hypomethylated		+	CpG	ID=NSC_06006_T;	NSC_06006	ko:K03014	83.83	161.2	5.3e-48	DNA-directed RNA polymerases I II and III subunit RPABC2	path:map03020	RPB6, POLR2F; DNA-directed RNA polymerases I, II, and III subunit RPABC2	RNA polymerase
62634	NSC_scaffold_contig578	88181	88182		0.79	0.64	0.85	0.64	0.74	0.64	0.08	1	insignificant			0.83	0.74	0.65	0.8	0.87	0.76	-0.07	1	insignificant			0.77	0.71	0.64	0.86	0.83	0.83	-0.13	0.02849	hypomethylated		+	CpG	ID=NSC_06103;Name=myosin;Alias=50688;Length=2419;GO=F:protein binding| F:motor activity| F:ATP binding| C:myosin complex| F:arginyltransferase activity| P:protein arginylation;EC=;ipr=IPR000048| IPR001609| IPR002710| IPR007471| IPR007472| IPR016181| IPR018444| coil (COIL)| PTHR13140 (PANTHER)| seg (SEG)| SSF52540 (SUPERFAMILY);Note=myosin;	NSC_06103	ko:K10357	1060.97	1137.8	0	myosin V	path:map05130	MYO5; myosin V	Pathogenic Escherichia coli infection
62634	NSC_scaffold_contig578	88181	88182		0.79	0.64	0.85	0.64	0.74	0.64	0.08	1	insignificant			0.83	0.74	0.65	0.8	0.87	0.76	-0.07	1	insignificant			0.77	0.71	0.64	0.86	0.83	0.83	-0.13	0.02849	hypomethylated		+	CpG	ID=NSC_06104_T;	NSC_06104
527714	NSC_scaffold_contig555-550-574	70073	70074		0.71	0.8	0.84	0.86	0.81	0.74	-0.02	1	insignificant			0.69	0.77	0.74	0.63	0.82	0.82	-0.02	1	insignificant			0.78	0.7	0.69	0.84	0.82	0.88	-0.13	0.02155	hypomethylated		+	CpG	ID=NSC_06178;Name=protein;Alias=43372;Length=616;GO=F:hydrolase activity| P:lipid metabolic process;EC=;ipr=IPR002641| IPR016035| coil (COIL)| G3DSA:3.40.1090.10 (GENE3D)| seg (SEG);Note=protein;	NSC_06178	ko:K11157	312.2	28.7	3.1e-07	patatin-like phospholipase domain-containing protein 4 [EC:3.1.1.-]	path:map00830	PNPLA4; patatin-like phospholipase domain-containing protein 4 [EC:3.1.1.-]	Retinol metabolism
527714	NSC_scaffold_contig555-550-574	70073	70074		0.71	0.8	0.84	0.86	0.81	0.74	-0.02	1	insignificant			0.69	0.77	0.74	0.63	0.82	0.82	-0.02	1	insignificant			0.78	0.7	0.69	0.84	0.82	0.88	-0.13	0.02155	hypomethylated		+	CpG	ID=NSC_06179;Name=auxin efflux carrier family protein;Alias=43639;Length=416;GO=C:integral to membrane| P:transmembrane transport;EC=;ipr=IPR004776| seg (SEG)| SignalP-NN(euk) (SIGNALP)| tmhmm (TMHMM);Note=auxin efflux carrier family protein;	NSC_06179	ko:K05648	1776.77	3.8	2.6	ATP-binding cassette subfamily A (ABC1) member 5	path:map02010	ABCA5; ATP-binding cassette, subfamily A (ABC1), member 5	ABC transporters
531829	NSC_scaffold_contig555-550-574	142349	142350		0.77	0.58	0.62	0.64	0.69	0.56	0.03	1	insignificant			0.7	0.66	0.84	0.71	0.59	0.73	0.06	1	insignificant			0.58	0.56	0.53	0.69	0.66	0.73	-0.13	0.004322	hypomethylated		+	CpG	ID=NSC_06214;Name=major facilitator superfamily domain-containing protein 5-like;Alias=43779;Length=518;GO=C:cytoplasmic membranebounded vesicle| C:membrane| F:zinc ion binding;EC=;ipr=IPR007087| IPR008509| IPR016196| G3DSA:1.20.1250.20 (GENE3D)| PTHR24003 (PANTHER)| PTHR24003:SF315 (PANTHER)| seg (SEG)| tmhmm (TMHMM);Note=major facilitator superfamily domain-containing protein 5-like;	NSC_06214	ko:K07299	754.03	19.9	8.9e-05	MFS transporter SP family solute carrier family 2 (facilitated glucose transporter) member 1	path:map04066	SLC2A1, GLUT1; MFS transporter, SP family, solute carrier family 2 (facilitated glucose transporter), member 1	HIF-1 signaling pathway
53606	NSC_scaffold_contig577	130494	130495		0.75	0.78	0.83	0.77	0.72	0.77	0.03	1	insignificant			0.75	0.77	0.86	0.66	0.81	0.78	0.04	1	insignificant			0.77	0.71	0.69	0.85	0.84	0.86	-0.13	0.00472	hypomethylated		+	CpG	ID=NSC_06293;Name=endoribonuclease protein kinase ire1-like protein;Alias=33835;Length=1198;GO=P:activation of signaling protein activity involved in unfolded protein response| F:endoribonuclease activity| C:extrinsic to endoplasmic reticulum membrane| F:nucleic acid binding| F:zinc ion binding| F:ATP binding| F:protein binding| F:protein serine/threonine kinase activity| P:mRNA processing| F:pro…	NSC_06293	ko:K08852	198.57	574.4	1.6e-172	serine/threonine-protein kinase/endoribonuclease IRE1 [EC:2.7.11.1 3.1.26.-]	path:map04140	ERN1; serine/threonine-protein kinase/endoribonuclease IRE1 [EC:2.7.11.1 3.1.26.-]	Autophagy - animal
36158	NSC_scaffold_contig573	28902	28903		0.86	0.67	0.84	0.88	0.86	0.89	-0.09	1	insignificant			0.78	0.8	0.91	0.8	0.93	0.82	-0.02	1	insignificant			0.78	0.84	0.76	0.92	0.95	0.91	-0.13	0.007547	hypomethylated		+	CpG	ID=NSC_06331_T;	NSC_06331
36810	NSC_scaffold_contig573	41066	41067		0.33	0.36	0.45	0.36	0.43	0.37	0	1	insignificant			0.29	0.3	0.47	0.3	0.62	0.45	-0.1	0.398	insignificant			0.32	0.3	0.2	0.4	0.42	0.4	-0.13	0.02174	hypomethylated		+	CpG	ID=NSC_06338;Name=cytochrome c oxidase polypeptide vc;Alias=2224;Length=144;GO=C:mitochondrial respiratory chain;EC=;ipr=IPR008432;Note=cytochrome c oxidase polypeptide vc;	NSC_06338	ko:K02269	23	20.6	0.00015	cytochrome c oxidase subunit 7	path:map00190	COX7; cytochrome c oxidase subunit 7	Oxidative phosphorylation
36810	NSC_scaffold_contig573	41066	41067		0.33	0.36	0.45	0.36	0.43	0.37	0	1	insignificant			0.29	0.3	0.47	0.3	0.62	0.45	-0.1	0.398	insignificant			0.32	0.3	0.2	0.4	0.42	0.4	-0.13	0.02174	hypomethylated		+	CpG	ID=NSC_06339_P;	NSC_06339
39099	NSC_scaffold_contig573	82514	82515		0.85	0.55	0.9	0.76	0.82	0.84	-0.04	1	insignificant			0.76	0.81	0.72	0.82	0.79	0.77	-0.03	1	insignificant			0.72	0.7	0.73	0.86	0.84	0.83	-0.13	0.001075	hypomethylated		+	CpG	ID=NSC_06358;Name=---NA---;Alias=2204;Length=435;GO=;EC=;ipr=coil (COIL)| seg (SEG);Note=---NA---;	NSC_06358	ko:K20899	181.27	18.5	0.00025	guanylate-binding protein 1/3/4/7	path:map04621	GBP1_3_4_7; guanylate-binding protein 1/3/4/7	NOD-like receptor signaling pathway
39099	NSC_scaffold_contig573	82514	82515		0.85	0.55	0.9	0.76	0.82	0.84	-0.04	1	insignificant			0.76	0.81	0.72	0.82	0.79	0.77	-0.03	1	insignificant			0.72	0.7	0.73	0.86	0.84	0.83	-0.13	0.001075	hypomethylated		+	CpG	ID=NSC_06359;Name=hypothetical protein CHLNCDRAFT_133197 [Chlorella variabilis];Alias=2262;Length=445;GO=;EC=;ipr=coil (COIL)| seg (SEG);Note=hypothetical protein CHLNCDRAFT_133197 [Chlorella variabilis];	NSC_06359	ko:K10421	918.3	14.2	0.0024	CAP-Gly domain-containing linker protein 1	path:map04150	CLIP1, RSN; CAP-Gly domain-containing linker protein 1	mTOR signaling pathway
23024	NSC_scaffold_contig570	86679	86680		0.81	0.63	0.77	0.72	0.82	0.86	-0.06	1	insignificant			0.88	0.83	0.92	0.77	0.85	0.8	0.06	1	insignificant			0.73	0.71	0.76	0.92	0.85	0.82	-0.13	0.01721	hypomethylated		+	CpG	ID=NSC_06507;Name=transmembrane protein;Alias=36824;Length=258;GO=;EC=;ipr=IPR025423| PTHR23241 (PANTHER)| seg (SEG)| tmhmm (TMHMM);Note=transmembrane protein;	NSC_06507	ko:K21656	-	11	0.11	KSHV protein K12	path:map05167	K12; KSHV protein K12	Kaposi sarcoma-associated herpesvirus infection
23024	NSC_scaffold_contig570	86679	86680		0.81	0.63	0.77	0.72	0.82	0.86	-0.06	1	insignificant			0.88	0.83	0.92	0.77	0.85	0.8	0.06	1	insignificant			0.73	0.71	0.76	0.92	0.85	0.82	-0.13	0.01721	hypomethylated		+	CpG	ID=NSC_06508;Name=stress responsive alpha-beta barrel domain protein;Alias=36868;Length=311;GO=F:molecular_function| P:biological_process;EC=;ipr=no IPS match;Note=stress responsive alpha-beta barrel domain protein;	NSC_06508
548578	NSC_scaffold_contig568-546-580	106281	106282		0.83	0.88	0.87	0.87	0.92	1	-0.07	1	insignificant			0.82	0.85	0.86	0.95	0.91	0.95	-0.09	1	insignificant			0.77	0.82	0.81	1	0.93	0.87	-0.13	0.03387	hypomethylated		+	CpG
706069	NSC_scaffold_contig596-571c	318964	318965		0.78	0.8	0.82	0.89	0.74	0.81	-0.01	1	insignificant			0.79	0.75	0.76	0.77	0.84	0.79	-0.03	1	insignificant			0.74	0.74	0.72	0.85	0.87	0.88	-0.13	9.11e-05	hypomethylated		+	CpG
248944	NSC_scaffold_contig594	692076	692077		0.92	0.76	0.88	0.87	0.8	0.89	0	1	insignificant			0.91	0.91	0.93	0.73	0.81	0.82	0.13	0.01212	hypermethylated			0.72	0.82	0.81	0.93	0.87	0.91	-0.12	0.02895	hypomethylated		+	CpG	ID=NSC_03575;Name=protein;Alias=33091;Length=577;GO=F:copper ion binding| P:protein refolding| P:response to heat| C:vacuolar membrane| F:ATP binding| P:mitochondrion organization| C:mitochondrial matrix| P:chaperonemediated protein complex assembly| P:response to cadmium ion| C:cytosolic ribosome;EC=;ipr=IPR001844| IPR002423| IPR018370| G3DSA:1.10.560.10 (GENE3D)| G3DSA:3.50.7.10 (GENE3D)| seg (…	NSC_03575	ko:K04077	120.47	852.8	3.5e-257	chaperonin GroEL	path:map03018	groEL, HSPD1; chaperonin GroEL	RNA degradation
590086	NSC_scaffold_contig579-589	551186	551187		0.68	0.83	0.74	0.75	0.48	0.79	0.08	1	insignificant			0.83	0.87	0.88	0.74	0.67	0.65	0.17	0.006143	hypermethylated			0.7	0.72	0.64	0.86	0.74	0.81	-0.12	0.04845	hypomethylated		+	CpG	ID=NSC_03816;Name=uncharacterized aarf domain-containing protein kinase chloroplastic-like;Alias=59604;Length=840;GO=C:plastoglobule| F:transferase activity| transferring phosphoruscontaining groups;EC=;ipr=IPR004147| IPR011009| PTHR10566 (PANTHER)| PTHR10566:SF10 (PANTHER);Note=uncharacterized aarf domain-containing protein kinase chloroplastic-like;	NSC_03816	ko:K02850	126.67	24.5	7e-06	heptose II phosphotransferase [EC:2.7.1.-]	path:map00540	waaY, rfaY; heptose II phosphotransferase [EC:2.7.1.-]	Lipopolysaccharide biosynthesis
272857	NSC_scaffold_contig595	411011	411012		0.85	0.73	0.87	0.89	0.84	0.88	-0.06	1	insignificant			0.77	0.78	0.76	0.83	0.97	0.91	-0.13	0.02998	hypomethylated			0.87	0.8	0.75	0.96	0.93	0.88	-0.12	0.04403	hypomethylated		+	CpG	ID=NSC_02657_T;	NSC_02657
272857	NSC_scaffold_contig595	411011	411012		0.85	0.73	0.87	0.89	0.84	0.88	-0.06	1	insignificant			0.77	0.78	0.76	0.83	0.97	0.91	-0.13	0.02998	hypomethylated			0.87	0.8	0.75	0.96	0.93	0.88	-0.12	0.04403	hypomethylated		+	CpG	ID=NSC_02658;Name=glycine dehydrogenase;Alias=14739;Length=1056;GO=C:glycine cleavage complex| P:oxidation reduction| F:glycine dehydrogenase (decarboxylating) activity| P:glycine decarboxylation via glycine cleavage system| C:mitochondrion| C:chloroplast envelope| F:ATP binding| F:pyridoxal phosphate binding;EC=EC:1.4.4.2;ipr=IPR003437| IPR015421| IPR015424| IPR020580| IPR020581| seg (SEG);Note=…	NSC_02658	ko:K00281	568.57	1573.2	0	glycine dehydrogenase [EC:1.4.4.2]	path:map00260	GLDC, gcvP; glycine dehydrogenase [EC:1.4.4.2]	Glycine, serine and threonine metabolism
107354	NSC_scaffold_contig583	171743	171744		0.64	0.53	0.44	0.46	0.43	0.56	0.05	1	insignificant			0.34	0.42	0.42	0.53	0.48	0.47	-0.1	0.03171	hypomethylated			0.39	0.4	0.47	0.54	0.56	0.52	-0.12	0.01268	hypomethylated		+	CpG	ID=NSC_05777_T;	NSC_05777
107354	NSC_scaffold_contig583	171743	171744		0.64	0.53	0.44	0.46	0.43	0.56	0.05	1	insignificant			0.34	0.42	0.42	0.53	0.48	0.47	-0.1	0.03171	hypomethylated			0.39	0.4	0.47	0.54	0.56	0.52	-0.12	0.01268	hypomethylated		+	CpG	ID=NSC_05778;Name=cytochrome b561 ferric reductase transmembrane family protein;Alias=6635;Length=265;GO=C:membrane| C:integral to membrane;EC=;ipr=coil (COIL)| seg (SEG);Note=cytochrome b561 ferric reductase transmembrane family protein;	NSC_05778
199007	NSC_scaffold_contig590	278220	278221		0.31	0.4	0.3	0.18	0.21	0.15	0.15	0.01456	hypermethylated			0.17	0.29	0.42	0.26	0.38	0.35	-0.04	1	insignificant			0.27	0.15	0.21	0.34	0.29	0.37	-0.12	0.04331	hypomethylated		+	CpG	ID=NSC_04605;Name=protein;Alias=35118;Length=1098;GO=F:binding;EC=;ipr=IPR002885| IPR011990| PTHR24015 (PANTHER)| seg (SEG);Note=protein;	NSC_04605	ko:K18213	220	23.9	5.6e-06	proteinaceous RNase P [EC:3.1.26.5]	path:map03013	PRORP; proteinaceous RNase P [EC:3.1.26.5]	RNA transport
301509	NSC_scaffold_contig597	50375	50376		0.86	0.78	0.8	0.92	0.95	0.92	-0.12	0.01172	hypomethylated			0.89	0.72	0.89	0.82	0.97	0.84	-0.05	1	insignificant			0.89	0.81	0.74	0.95	0.94	0.93	-0.12	0.04518	hypomethylated		+	CpG	ID=NSC_01940;Name=acyl-activating enzyme 14;Alias=44584;Length=638;GO=F:ligase activity| C:intracellular membranebounded organelle| C:cytoplasmic part| P:metabolic process;EC=;ipr=IPR000873| IPR020845| G3DSA:2.30.38.10 (GENE3D)| G3DSA:3.30.300.30 (GENE3D)| G3DSA:3.40.50.980 (GENE3D)| PTHR24095 (PANTHER)| PTHR24095:SF47 (PANTHER)| SSF56801 (SUPERFAMILY);Note=acyl-activating enzyme 14;	NSC_01940	ko:K14760	373.17	486	5.1e-146	acyl-activating enzyme 14 [EC:6.2.1.26]	path:map00130	AAE14; acyl-activating enzyme 14 [EC:6.2.1.26]	Ubiquinone and other terpenoid-quinone biosynthesis
301509	NSC_scaffold_contig597	50375	50376		0.86	0.78	0.8	0.92	0.95	0.92	-0.12	0.01172	hypomethylated			0.89	0.72	0.89	0.82	0.97	0.84	-0.05	1	insignificant			0.89	0.81	0.74	0.95	0.94	0.93	-0.12	0.04518	hypomethylated		+	CpG	ID=NSC_01941_T;	NSC_01941	ko:K09667	248.33	24.9	2.7e-06	protein O-GlcNAc transferase [EC:2.4.1.255]	path:map00514	OGT; protein O-GlcNAc transferase [EC:2.4.1.255]	Other types of O-glycan biosynthesis
598989	NSC_scaffold_contig587-553c	24568	24569		0.9	0.83	0.85	0.97	0.96	0.94	-0.1	0.01294	hypomethylated			0.76	0.9	0.89	0.77	0.9	0.89	0	1	insignificant			0.83	0.87	0.8	0.94	0.95	0.98	-0.12	0.007224	hypomethylated		+	CpG	ID=NSC_04917;Name=---NA---;Alias=61073;Length=717;GO=F:transcription factor activity| F:sequencespecific DNA binding| F:protein dimerization activity;EC=;ipr=IPR011616| coil (COIL)| G3DSA:1.20.5.170 (GENE3D);Note=---NA---;	NSC_04917	ko:K09034	96.37	21	8.5e-05	ATF-like basic leucine zipper transcriptional factor	path:map05235	BATF; ATF-like basic leucine zipper transcriptional factor	PD-L1 expression and PD-1 checkpoint pathway in cancer
598989	NSC_scaffold_contig587-553c	24568	24569		0.9	0.83	0.85	0.97	0.96	0.94	-0.1	0.01294	hypomethylated			0.76	0.9	0.89	0.77	0.9	0.89	0	1	insignificant			0.83	0.87	0.8	0.94	0.95	0.98	-0.12	0.007224	hypomethylated		+	CpG	ID=NSC_04918;Name=protein;Alias=61217;Length=316;GO=C:plastid| C:membrane;EC=;ipr=IPR015414| PTHR12677 (PANTHER)| seg (SEG)| tmhmm (TMHMM);Note=protein;	NSC_04918
805585	NSC_scaffold_ontig562c-575-591	781786	781787		0.78	0.69	0.76	0.87	0.89	0.83	-0.12	0.02219	hypomethylated			0.8	0.78	0.93	0.79	0.85	0.76	0.03	1	insignificant			0.77	0.75	0.72	0.84	0.86	0.88	-0.12	0.004825	hypomethylated		+	CpG	ID=NSC_03252;Name=gluconolactonase precursor;Alias=12272;Length=471;GO=F:1|4lactonase activity| F:hydrolase activity;EC=;ipr=IPR011042| IPR013658| PTHR10907 (PANTHER)| PTHR10907:SF4 (PANTHER)| seg (SEG)| SignalP-NN(euk) (SIGNALP)| tmhmm (TMHMM)| SSF63829 (SUPERFAMILY);Note=gluconolactonase precursor;	NSC_03252	ko:K01053	184.93	211.3	8.2e-63	gluconolactonase [EC:3.1.1.17]	path:map00030	E3.1.1.17, gnl, RGN; gluconolactonase [EC:3.1.1.17]	Pentose phosphate pathway
646092	NSC_scaffold_contig592-558c-549c-548c-566	466611	466612		0.86	0.72	0.84	0.92	0.91	0.89	-0.1	0.08778	insignificant			0.86	0.83	0.98	0.83	0.89	0.8	0.05	1	insignificant			0.88	0.78	0.79	0.96	0.9	0.95	-0.12	0.0309	hypomethylated		+	CpG	ID=NSC_04104;Name=fructose-bisphosphate class i;Alias=4806;Length=962;GO=C:cytosol| F:copper ion binding| C:cell wall| C:nucleolus| P:pentosephosphate shunt| P:response to salt stress| C:plasmodesma| C:vacuolar membrane| P:glycolysis| C:mitochondrial envelope| F:fructosebisphosphate aldolase activity| C:chloroplast| P:response to cadmium ion| | C:apoplast;EC=EC:4.1.2.13;ipr=IPR000741| IPR013785| …	NSC_04104	ko:K01623	46.3	545.7	1.5e-164	fructose-bisphosphate aldolase class I [EC:4.1.2.13]	path:map00010	ALDO; fructose-bisphosphate aldolase, class I [EC:4.1.2.13]	Glycolysis / Gluconeogenesis
748611	NSC_scaffold_contig596-571c	1147648	1147649		0.8	0.67	0.7	0.79	0.81	0.89	-0.11	0.09459	insignificant			0.71	0.78	0.88	0.94	0.88	0.8	-0.08	1	insignificant			0.77	0.71	0.81	0.94	0.86	0.84	-0.12	0.04508	hypomethylated		+	CpG	ID=NSC_01178;Name=metal ion transporter family;Alias=67773;Length=558;GO=P:magnesium ion transport| C:chloroplast envelope| P:transmembrane transport| F:magnesium ion transmembrane transporter activity| C:membrane;EC=;ipr=IPR002523| coil (COIL)| G3DSA:1.20.58.340 (GENE3D)| PTHR13890 (PANTHER)| PTHR13890:SF3 (PANTHER)| seg (SEG)| tmhmm (TMHMM)| SSF144083 (SUPERFAMILY);Note=metal ion transporter fa…	NSC_01178	ko:K08288	127.5	4.6	6.3	protein kinase C substrate 80K-H	path:map04141	PRKCSH; protein kinase C substrate 80K-H	Protein processing in endoplasmic reticulum
932	NSC_scaffold_contig554	8216	8217		0.73	0.64	0.82	0.8	0.85	0.93	-0.13	0.1182	insignificant			0.81	0.74	0.87	0.68	0.84	0.77	0.04	1	insignificant			0.71	0.68	0.65	0.79	0.86	0.77	-0.12	0.01983	hypomethylated		+	CpG	ID=NSC_06761;Name=sm sec1-family protein;Alias=12618;Length=623;GO=C:cytosol| P:vesiclemediated transport| P:vesicle docking during exocytosis;EC=;ipr=IPR001619| coil (COIL)| G3DSA:1.25.40.60 (GENE3D)| G3DSA:3.40.50.1910 (GENE3D)| G3DSA:3.40.50.2060 (GENE3D)| G3DSA:3.90.830.10 (GENE3D)| PTHR11679:SF2 (PANTHER);Note=sm sec1-family protein;	NSC_06761	ko:K15292	519.27	179.3	4.5e-53	syntaxin-binding protein 1	path:map04721	STXBP1, MUNC18-1; syntaxin-binding protein 1	Synaptic vesicle cycle
932	NSC_scaffold_contig554	8216	8217		0.73	0.64	0.82	0.8	0.85	0.93	-0.13	0.1182	insignificant			0.81	0.74	0.87	0.68	0.84	0.77	0.04	1	insignificant			0.71	0.68	0.65	0.79	0.86	0.77	-0.12	0.01983	hypomethylated		+	CpG	ID=NSC_06762;Name=protein;Alias=12692;Length=697;GO=P:drug transmembrane transport| C:membrane| F:drug transmembrane transporter activity| P:transmembrane transport| F:antiporter activity;EC=;ipr=IPR021869| PTHR24015 (PANTHER)| seg (SEG)| SignalP-NN(euk) (SIGNALP)| tmhmm (TMHMM);Note=protein;	NSC_06762	ko:K18213	220	417.9	2.2e-125	proteinaceous RNase P [EC:3.1.26.5]	path:map03013	PRORP; proteinaceous RNase P [EC:3.1.26.5]	RNA transport
330617	NSC_scaffold_contig597	572873	572874		0.61	0.46	0.57	0.58	0.69	0.69	-0.11	0.1323	insignificant			0.65	0.52	0.51	0.69	0.68	0.64	-0.11	0.07891	insignificant			0.53	0.52	0.53	0.65	0.69	0.61	-0.12	0.006524	hypomethylated		+	CpG	ID=NSC_02180;Name=zinc finger ran-binding domain-containing protein 3-like;Alias=46613;Length=1323;GO=F:DNA binding| F:ATP binding| F:helicase activity| F:endonuclease activity;EC=;ipr=IPR000330| IPR001650| IPR002711| IPR014001| coil (COIL)| G3DSA:3.40.50.300 (GENE3D)| PTHR10799 (PANTHER)| PTHR10799:SF43 (PANTHER)| seg (SEG)| SSF52540 (SUPERFAMILY);Note=zinc finger ran-binding domain-containing p…	NSC_02180	ko:K10875	565.8	168	1.2e-49	DNA repair and recombination protein RAD54 and RAD54-like protein [EC:3.6.4.-]	path:map03440	RAD54L, RAD54; DNA repair and recombination protein RAD54 and RAD54-like protein [EC:3.6.4.-]	Homologous recombination
802278	NSC_scaffold_ontig562c-575-591	715058	715059		0.59	0.36	0.63	0.69	0.65	0.64	-0.13	0.1944	insignificant			0.64	0.59	0.53	0.67	0.76	0.67	-0.11	0.06189	insignificant			0.57	0.54	0.47	0.6	0.69	0.66	-0.12	0.04782	hypomethylated		+	CpG	ID=NSC_03218_T;	NSC_03218	ko:K01519	162.97	290.3	2.1e-87	inosine triphosphate pyrophosphatase [EC:3.6.1.-]	path:map00230	ITPA; inosine triphosphate pyrophosphatase [EC:3.6.1.-]	Purine metabolism
802278	NSC_scaffold_ontig562c-575-591	715058	715059		0.59	0.36	0.63	0.69	0.65	0.64	-0.13	0.1944	insignificant			0.64	0.59	0.53	0.67	0.76	0.67	-0.11	0.06189	insignificant			0.57	0.54	0.47	0.6	0.69	0.66	-0.12	0.04782	hypomethylated		+	CpG	ID=NSC_03219;Name=protein;Alias=11975;Length=329;GO=F:catalytic activity| F:protein binding;EC=;ipr=IPR011990| IPR013026| IPR019734| PTHR22904 (PANTHER)| PF13414 (PFAM)| SSF48452 (SUPERFAMILY);Note=protein;	NSC_03219	ko:K09553	159	67.1	6e-19	stress-induced-phosphoprotein 1	path:map05020	STIP1; stress-induced-phosphoprotein 1	Prion diseases
414003	NSC_scaffold_contig598	900195	900196		0.5	0.27	0.51	0.61	0.51	0.47	-0.1	0.2987	insignificant			0.49	0.47	0.48	0.49	0.61	0.48	-0.05	1	insignificant			0.37	0.48	0.38	0.52	0.51	0.55	-0.12	0.03034	hypomethylated		+	CpG	ID=NSC_01699;Name=protein;Alias=55243;Length=1543;GO=F:DNAdirected RNA polymerase activity| C:plasmodesma| C:DNAdirected RNA polymerase II| core complex| F:DNA binding| F:protein binding| P:transcription| DNAdependent| C:chloroplast| C:vacuole| F:transferase activity| transferring glycosyl groups;EC=EC:2.7.7.6;ipr=IPR000722| IPR006592| IPR007066| IPR007073| IPR007075| IPR007080| IPR007081| IPR007…	NSC_01699	ko:K03018	1314.37	1190.8	0	DNA-directed RNA polymerase III subunit RPC1 [EC:2.7.7.6]	path:map03020	RPC1, POLR3A; DNA-directed RNA polymerase III subunit RPC1 [EC:2.7.7.6]	RNA polymerase
42007	NSC_scaffold_contig573	137982	137983		0.85	0.46	0.69	0.71	0.77	0.9	-0.13	0.3712	insignificant			0.68	0.74	0.78	0.74	0.82	0.71	-0.03	1	insignificant			0.63	0.68	0.66	0.77	0.73	0.83	-0.12	0.01572	hypomethylated		+	CpG	ID=NSC_06377;Name=amino acid adenylation domain protein;Alias=2588;Length=2493;GO=F:hydrolase activity| acting on ester bonds| P:metabolic process| F:cofactor binding| F:acyl carrier activity| F:ligase activity| F:transferase activity;EC=;ipr=IPR000873| IPR001242| IPR006163| IPR009081| IPR010071| IPR011004| IPR020845| G3DSA:2.160.10.10 (GENE3D)| G3DSA:2.30.38.10 (GENE3D)| G3DSA:3.30.300.30 (GENE3…	NSC_06377	ko:K15654	3515.83	1110.6	0	surfactin family lipopeptide synthetase A	path:map01054	srfAA, lchAA; surfactin family lipopeptide synthetase A	Nonribosomal peptide structures
469198	NSC_scaffold_contig599	551376	551377		0.91	0.49	0.77	0.9	0.8	0.82	-0.12	0.4117	insignificant			0.81	0.81	0.71	0.72	0.78	0.82	0	1	insignificant			0.67	0.8	0.74	0.86	0.83	0.9	-0.12	0.0484	hypomethylated		+	CpG
444348	NSC_scaffold_contig599	85938	85939		0.89	0.6	0.86	0.96	0.76	0.8	-0.06	1	insignificant			0.66	0.73	0.85	0.79	0.71	0.85	-0.04	1	insignificant			0.77	0.77	0.75	0.95	0.86	0.85	-0.12	0.02298	hypomethylated		+	CpG	ID=NSC_00028;Name=cell division cycle protein 48 homolog;Alias=18430;Length=810;GO=F:nucleosidetriphosphatase activity| P:cell cycle| F:ATP binding| C:plasma membrane| P:cell division;EC=EC:3.6.1.15;ipr=IPR003338| IPR003593| IPR003959| IPR003960| IPR004201| IPR005938| IPR009010| IPR015415| G3DSA:3.10.330.10 (GENE3D)| G3DSA:3.40.50.300 (GENE3D)| PTHR23077 (PANTHER)| seg (SEG)| SSF52540 (SUPERFAMIL…	NSC_00028	ko:K13525	807.5	1258.8	0	transitional endoplasmic reticulum ATPase	path:map04141	VCP, CDC48; transitional endoplasmic reticulum ATPase	Protein processing in endoplasmic reticulum
446487	NSC_scaffold_contig599	123788	123789		0.23	0.17	0.29	0.3	0.2	0.27	-0.03	1	insignificant			0.21	0.16	0.23	0.47	0.21	0.36	-0.15	0.1384	insignificant			0.19	0.24	0.21	0.41	0.27	0.33	-0.12	0.04387	hypomethylated		+	CpG	ID=NSC_00043;Name=helicase associated domain protein;Alias=18909;Length=1661;GO=F:helicase activity| F:ATP binding| F:DNA binding;EC=;ipr=IPR001650| IPR005114| IPR006935| IPR014001| coil (COIL)| G3DSA:3.40.50.300 (GENE3D)| seg (SEG)| SSF52540 (SUPERFAMILY);Note=helicase associated domain protein;	NSC_00043	ko:K15472	1136.47	10.4	0.055	premnaspirodiene oxygenase [EC:1.14.14.151]	path:map00909	CYP71D55; premnaspirodiene oxygenase [EC:1.14.14.151]	Sesquiterpenoid and triterpenoid biosynthesis
451800	NSC_scaffold_contig599	218906	218907		0.9	0.85	0.83	0.93	0.89	0.92	-0.05	1	insignificant			0.88	0.79	0.88	0.83	0.9	0.83	-0.01	1	insignificant			0.74	0.85	0.86	0.97	0.91	0.94	-0.12	0.04618	hypomethylated		+	CpG	ID=NSC_00093;Name=dna replication licensing factor mcm5-a-like;Alias=19152;Length=751;GO=P:DNA unwinding involved in replication| F:DNA binding| F:ATP binding| P:DNA replication initiation| F:DNAdependent ATPase activity| C:cytoplasm| C:nucleus;EC=;ipr=IPR001208| IPR008048| IPR012340| IPR016027| IPR018525| coil (COIL)| G3DSA:3.30.1640.10 (GENE3D)| G3DSA:3.40.50.300 (GENE3D)| PTHR11630 (PANTHER)| …	NSC_00093	ko:K02209	667.43	955.3	8e-288	DNA replication licensing factor MCM5 [EC:3.6.4.12]	path:map03030	MCM5, CDC46; DNA replication licensing factor MCM5 [EC:3.6.4.12]	DNA replication
458548	NSC_scaffold_contig599	348853	348854		0.93	0.85	0.84	0.91	0.79	0.83	0.03	1	insignificant			0.76	0.79	0.86	0.88	0.88	0.84	-0.06	1	insignificant			0.77	0.68	0.77	0.83	0.86	0.89	-0.12	0.03	hypomethylated		+	CpG	ID=NSC_00151;Name=---NA---;Alias=20044;Length=143;GO=;EC=;ipr=no IPS match;Note=---NA---;	NSC_00151
458548	NSC_scaffold_contig599	348853	348854		0.93	0.85	0.84	0.91	0.79	0.83	0.03	1	insignificant			0.76	0.79	0.86	0.88	0.88	0.84	-0.06	1	insignificant			0.77	0.68	0.77	0.83	0.86	0.89	-0.12	0.03	hypomethylated		+	CpG	ID=NSC_00152_P;	NSC_00152
459565	NSC_scaffold_contig599	367237	367238		0.82	0.75	0.8	0.83	0.81	0.74	0	1	insignificant			0.89	0.72	0.81	0.84	0.81	0.8	-0.01	1	insignificant			0.82	0.77	0.74	0.85	0.94	0.9	-0.12	0.02878	hypomethylated		+	CpG	ID=NSC_00161;Name=inorganic pyrophosphatase;Alias=19669;Length=271;GO=F:inorganic diphosphatase activity| P:phosphate metabolic process| C:chloroplast| F:magnesium ion binding;EC=EC:3.6.1.1;ipr=IPR008162| PTHR10286:SF0 (PANTHER)| SignalP-NN(euk) (SIGNALP);Note=inorganic pyrophosphatase;	NSC_00161	ko:K01507	20.73	286	9.8e-86	inorganic pyrophosphatase [EC:3.6.1.1]	path:map00190	ppa; inorganic pyrophosphatase [EC:3.6.1.1]	Oxidative phosphorylation
460287	NSC_scaffold_contig599	379825	379826		0.83	0.69	0.71	0.78	0.78	0.73	-0.02	1	insignificant			0.7	0.81	0.85	0.7	0.83	0.79	0.02	1	insignificant			0.71	0.68	0.62	0.83	0.77	0.78	-0.12	0.016	hypomethylated		+	CpG	ID=NSC_00170;Name=melanotransferrin precursor;Alias=19630;Length=372;GO=C:extracellular region| P:iron ion transport| P:cellular iron ion homeostasis| F:ferric iron binding;EC=;ipr=IPR001156| G3DSA:3.40.190.10 (GENE3D)| seg (SEG)| SignalP-NN(euk) (SIGNALP)| SSF53850 (SUPERFAMILY);Note=melanotransferrin precursor;	NSC_00170	ko:K14736	768.8	183.5	1.9e-54	transferrin	path:map04066	TF; transferrin	HIF-1 signaling pathway
460287	NSC_scaffold_contig599	379825	379826		0.83	0.69	0.71	0.78	0.78	0.73	-0.02	1	insignificant			0.7	0.81	0.85	0.7	0.83	0.79	0.02	1	insignificant			0.71	0.68	0.62	0.83	0.77	0.78	-0.12	0.016	hypomethylated		+	CpG	ID=NSC_00171_P;	NSC_00171	ko:K19850	87.07	48.3	4.3e-13	protein OPY2	path:map04011	OPY2; protein OPY2	MAPK signaling pathway - yeast
460719	NSC_scaffold_contig599	387467	387468		0.58	0.53	0.67	0.55	0.58	0.65	0	1	insignificant			0.47	0.63	0.42	0.63	0.57	0.59	-0.09	1	insignificant			0.51	0.55	0.56	0.66	0.69	0.63	-0.12	0.008162	hypomethylated		+	CpG	ID=NSC_00173;Name=unc-13-like protein;Alias=19679;Length=975;GO=F:protein binding;EC=;ipr=IPR000008| IPR008973| IPR013583| IPR018029| G3DSA:2.60.40.150 (GENE3D)| PTHR10024 (PANTHER)| seg (SEG)| tmhmm (TMHMM);Note=unc-13-like protein;	NSC_00173	ko:K15621	1113.23	69.7	6.7e-20	BAI1-associated protein 3	path:map05202	BAIAP3; BAI1-associated protein 3	Transcriptional misregulation in cancer
462121	NSC_scaffold_contig599	411894	411895		0.8	0.59	0.79	0.82	0.67	0.83	-0.05	1	insignificant			0.83	0.78	0.7	0.86	0.68	0.67	0.03	1	insignificant			0.71	0.61	0.68	0.78	0.8	0.77	-0.12	0.01836	hypomethylated		+	CpG	ID=NSC_00185;Name=protein;Alias=20106;Length=1862;GO=F:transmembrane transporter activity| F:substratespecific transmembrane transporter activity| C:integral to membrane| C:membrane| P:transmembrane transport| P:transport;EC=;ipr=IPR007196| IPR024557| PTHR13162 (PANTHER)| PTHR13162:SF8 (PANTHER)| seg (SEG);Note=protein;	NSC_00185	ko:K12604	210.03	1760.7	0	CCR4-NOT transcription complex subunit 1	path:map03018	CNOT1, NOT1; CCR4-NOT transcription complex subunit 1	RNA degradation
466018	NSC_scaffold_contig599	488402	488403		0.59	0.59	0.6	0.56	0.62	0.58	0.01	1	insignificant			0.52	0.56	0.56	0.66	0.67	0.6	-0.1	1	insignificant			0.52	0.44	0.5	0.59	0.61	0.62	-0.12	0.008803	hypomethylated		+	CpG	ID=NSC_00221;Name=protein;Alias=20636;Length=635;GO=C:chloroplast| F:protein binding;EC=;ipr=IPR000626| IPR011990| IPR013026| IPR013105| IPR019734| IPR019955| coil (COIL)| G3DSA:3.10.20.90 (GENE3D)| PTHR23083 (PANTHER)| PTHR23083:SF131 (PANTHER)| seg (SEG)| SSF48452 (SUPERFAMILY)| SSF54236 (SUPERFAMILY);Note=protein;	NSC_00221	ko:K09667	248.33	31.8	2.2e-08	protein O-GlcNAc transferase [EC:2.4.1.255]	path:map00514	OGT; protein O-GlcNAc transferase [EC:2.4.1.255]	Other types of O-glycan biosynthesis
468629	NSC_scaffold_contig599	541258	541259		0.68	0.69	0.73	0.68	0.76	0.76	-0.03	1	insignificant			0.78	0.72	0.68	0.7	0.78	0.71	0	1	insignificant			0.68	0.66	0.61	0.79	0.78	0.75	-0.12	0.006384	hypomethylated		+	CpG	ID=NSC_00244;Name=glucose-6-phosphate phosphate translocator-like protein;Alias=20843;Length=402;GO=F:diaminopimelate decarboxylase activity| F:phosphoglycerate transmembrane transporter activity| P:phosphoglycerate transport| C:integral to membrane| P:lysine biosynthetic process via diaminopimelate| P:triose phosphate transmembrane transport| C:chloroplast envelope| C:chloroplast thylakoid| | P:…	NSC_00244
468631	NSC_scaffold_contig599	541264	541265		0.74	0.68	0.75	0.75	0.78	0.77	-0.04	1	insignificant			0.78	0.71	0.7	0.71	0.82	0.71	-0.02	1	insignificant			0.73	0.68	0.63	0.81	0.82	0.77	-0.12	0.02546	hypomethylated		+	CpG	ID=NSC_00244;Name=glucose-6-phosphate phosphate translocator-like protein;Alias=20843;Length=402;GO=F:diaminopimelate decarboxylase activity| F:phosphoglycerate transmembrane transporter activity| P:phosphoglycerate transport| C:integral to membrane| P:lysine biosynthetic process via diaminopimelate| P:triose phosphate transmembrane transport| C:chloroplast envelope| C:chloroplast thylakoid| | P:…	NSC_00244
471135	NSC_scaffold_contig599	589684	589685		0.9	0.8	0.92	0.87	0.91	0.89	-0.02	1	insignificant			0.9	0.82	0.93	0.88	0.93	0.89	-0.02	1	insignificant			0.88	0.86	0.78	0.95	0.97	0.96	-0.12	0.01951	hypomethylated		+	CpG	ID=NSC_00264;Name=pyruvate kinase;Alias=21326;Length=683;GO=F:magnesium ion binding| F:pyruvate kinase activity| P:glycolysis| F:potassium ion binding;EC=;ipr=IPR001697| IPR015793| IPR015794| IPR015795| IPR015813| seg (SEG);Note=pyruvate kinase;	NSC_00264	ko:K00873	41.77	386	9.1e-116	pyruvate kinase [EC:2.7.1.40]	path:map00010	PK, pyk; pyruvate kinase [EC:2.7.1.40]	Glycolysis / Gluconeogenesis
472597	NSC_scaffold_contig599	614802	614803		0.26	0.32	0.14	0.35	0.34	0.23	-0.07	1	insignificant			0.2	0.2	0.25	0.19	0.29	0.26	-0.03	1	insignificant			0.25	0.23	0.13	0.31	0.32	0.35	-0.12	0.03478	hypomethylated		+	CpG	ID=NSC_00276;Name=respiratory burst oxidase homolog protein f-like isoform 4;Alias=21188;Length=720;GO=F:oxidoreductase activity| P:oxidation reduction;EC=;ipr=IPR013112| IPR013121| IPR017927| IPR017938| G3DSA:2.40.30.10 (GENE3D)| G3DSA:3.40.50.80 (GENE3D)| PTHR11972 (PANTHER)| PTHR11972:SF5 (PANTHER)| tmhmm (TMHMM)| SSF52343 (SUPERFAMILY);Note=respiratory burst oxidase homolog protein f-like iso…	NSC_00276	ko:K13447	475.13	232.3	4e-69	respiratory burst oxidase [EC:1.6.3.- 1.11.1.-]	path:map04016	RBOH; respiratory burst oxidase [EC:1.6.3.- 1.11.1.-]	MAPK signaling pathway - plant
472874	NSC_scaffold_contig599	620583	620584		0.58	0.45	0.54	0.51	0.45	0.56	0.02	1	insignificant			0.5	0.5	0.48	0.49	0.47	0.61	-0.03	1	insignificant			0.49	0.45	0.53	0.59	0.63	0.6	-0.12	0.009597	hypomethylated		+	CpG	ID=NSC_00278;Name=camk family protein kinase;Alias=20953;Length=2030;GO=F:ATP binding| P:protein amino acid phosphorylation| F:protein serine/threonine kinase activity;EC=;ipr=IPR000719| IPR002290| IPR008271| IPR011009| G3DSA:1.10.510.10 (GENE3D)| PTHR24362 (PANTHER)| PTHR24362:SF97 (PANTHER)| seg (SEG);Note=camk family protein kinase;	NSC_00278	ko:K07359	444.67	66.5	8.2e-19	calcium/calmodulin-dependent protein kinase kinase 2 [EC:2.7.11.17]	path:map04140	CAMKK2; calcium/calmodulin-dependent protein kinase kinase 2 [EC:2.7.11.17]	Autophagy - animal
474962	NSC_scaffold_contig599	659149	659150		0.93	0.83	0.87	0.89	0.98	0.77	0	1	insignificant			0.93	0.84	0.82	0.94	0.86	0.81	-0.01	1	insignificant			0.83	0.83	0.72	0.92	0.87	0.93	-0.12	0.04553	hypomethylated		+	CpG	ID=NSC_00294;Name=cdk5rap3-like protein;Alias=21334;Length=540;GO=F:molecular_function| P:biological_process;EC=;ipr=IPR008491| seg (SEG);Note=cdk5rap3-like protein;	NSC_00294	ko:K07803	66.27	8.7	0.76	zinc resistance-associated protein	path:map02020	zraP; zinc resistance-associated protein	Two-component system
492542	NSC_scaffold_contig599	984059	984060		0.77	0.72	0.84	0.75	0.88	0.85	-0.05	1	insignificant			0.8	0.73	0.92	0.76	0.82	0.89	-0.01	1	insignificant			0.75	0.72	0.7	0.82	0.85	0.85	-0.12	0.002053	hypomethylated		+	CpG	ID=NSC_00453;Name=jmjc domain-containing protein 4-like;Alias=22498;Length=288;GO=F:protein binding;EC=;ipr=IPR003347| PTHR12480 (PANTHER)| SSF51197 (SUPERFAMILY);Note=jmjc domain-containing protein 4-like;	NSC_00453	ko:K11447	924.7	16.8	0.00055	histone demethylase [EC:1.14.11.-]	path:map05202	UTX, KDM6A; lysine-specific demethylase 6A [EC:1.14.11.68]	Transcriptional misregulation in cancer
492542	NSC_scaffold_contig599	984059	984060		0.77	0.72	0.84	0.75	0.88	0.85	-0.05	1	insignificant			0.8	0.73	0.92	0.76	0.82	0.89	-0.01	1	insignificant			0.75	0.72	0.7	0.82	0.85	0.85	-0.12	0.002053	hypomethylated		+	CpG	ID=NSC_00454;Name=3-dehydroquinate synthase;Alias=22687;Length=474;GO=F:oxidoreductase activity| P:oxidation reduction;EC=;ipr=IPR002812| seg (SEG)| tmhmm (TMHMM);Note=3-dehydroquinate synthase;	NSC_00454	ko:K11646	345.1	308	3.1e-92	3-dehydroquinate synthase II [EC:1.4.1.24]	path:map00400	K11646; 3-dehydroquinate synthase II [EC:1.4.1.24]	Phenylalanine, tyrosine and tryptophan biosynthesis
494790	NSC_scaffold_contig599	1028986	1028987		0.81	0.65	0.81	0.88	0.79	0.65	-0.01	1	insignificant			0.73	0.72	0.81	0.74	0.95	0.73	-0.05	1	insignificant			0.71	0.72	0.77	0.83	0.83	0.91	-0.12	0.0185	hypomethylated		+	CpG	ID=NSC_00472_T;	NSC_00472
494790	NSC_scaffold_contig599	1028986	1028987		0.81	0.65	0.81	0.88	0.79	0.65	-0.01	1	insignificant			0.73	0.72	0.81	0.74	0.95	0.73	-0.05	1	insignificant			0.71	0.72	0.77	0.83	0.83	0.91	-0.12	0.0185	hypomethylated		+	CpG	ID=NSC_00473;Name=kelch-like protein 10-like;Alias=23035;Length=396;GO=F:kinase activity| F:ATP binding| P:phosphorylation| F:transferase activity| F:nucleotide binding| F:catalytic activity| F:transferase activity| transferring phosphoruscontaining groups;EC=;ipr=IPR011705| PTHR24412 (PANTHER)| seg (SEG);Note=kelch-like protein 10-like;	NSC_00473	ko:K10447	713.7	59.3	9.5e-17	kelch-like protein 9/13	path:map04120	KLHL9_13; kelch-like protein 9/13	Ubiquitin mediated proteolysis
500728	NSC_scaffold_contig599	1150522	1150523		0.74	0.78	0.71	0.79	0.73	0.89	-0.06	1	insignificant			0.75	0.74	0.71	0.7	0.72	0.68	0.03	1	insignificant			0.76	0.68	0.64	0.81	0.8	0.82	-0.12	0.02625	hypomethylated		+	CpG	ID=NSC_00525;Name=protein;Alias=23730;Length=961;GO=F:metalloendopeptidase activity| P:proteolysis| F:zinc ion binding;EC=;ipr=IPR001431| IPR007863| IPR011237| IPR011249| IPR011765| PTHR11851 (PANTHER)| PTHR11851:SF64 (PANTHER)| seg (SEG);Note=protein;	NSC_00525	ko:K01408	981.6	978.4	1.8e-294	insulysin [EC:3.4.24.56]	path:map05010	IDE, ide; insulysin [EC:3.4.24.56]	Alzheimer disease
514817	NSC_scaffold_contig599	1417406	1417407		0.89	0.68	0.95	0.91	0.88	0.95	-0.08	1	insignificant			0.92	0.81	0.89	0.95	1	0.91	-0.08	1	insignificant			0.88	0.88	0.78	0.92	1	0.97	-0.12	0.04238	hypomethylated		+	CpG	ID=NSC_00644;Name=---NA---;Alias=25005;Length=464;GO=F:protein binding;EC=;ipr=IPR001611| G3DSA:3.80.10.10 (GENE3D)| PTHR24365 (PANTHER)| PF13516 (PFAM)| seg (SEG)| SSF52047 (SUPERFAMILY);Note=---NA---;	NSC_00644	ko:K19613	142.6	40.4	9.3e-11	leucine-rich repeat protein SHOC2	path:map04014	SHOC2, SUR8; leucine-rich repeat protein SHOC2	Ras signaling pathway
515109	NSC_scaffold_contig599	1423377	1423378		0.4	0.25	0.29	0.35	0.39	0.32	-0.04	1	insignificant			0.28	0.26	0.39	0.41	0.33	0.37	-0.06	1	insignificant			0.26	0.24	0.24	0.45	0.33	0.33	-0.12	0.03935	hypomethylated		+	CpG	ID=NSC_00648;Name=---NA---;Alias=24961;Length=114;GO=;EC=;ipr=seg (SEG)| SignalP-NN(euk) (SIGNALP);Note=---NA---;	NSC_00648
515109	NSC_scaffold_contig599	1423377	1423378		0.4	0.25	0.29	0.35	0.39	0.32	-0.04	1	insignificant			0.28	0.26	0.39	0.41	0.33	0.37	-0.06	1	insignificant			0.26	0.24	0.24	0.45	0.33	0.33	-0.12	0.03935	hypomethylated		+	CpG	ID=NSC_00649;Name=kinesin light chain;Alias=24838;Length=598;GO=F:protein binding;EC=;ipr=IPR011990| IPR013026| IPR019734| PTHR24559 (PANTHER)| PTHR24559:SF32 (PANTHER)| PF13181 (PFAM)| PF13424 (PFAM)| PS51257 (PROFILE)| seg (SEG)| tmhmm (TMHMM)| SSF48452 (SUPERFAMILY);Note=kinesin light chain;	NSC_00649	ko:K10407	178.97	49.1	1.3e-13	kinesin light chain	path:map05010	KLC; kinesin light chain	Alzheimer disease
691613	NSC_scaffold_contig596-571c	32899	32900		0.95	0.79	0.85	0.91	0.88	0.85	-0.02	1	insignificant			0.87	0.78	0.92	0.92	0.9	0.83	-0.03	1	insignificant			0.8	0.82	0.76	0.88	0.95	0.91	-0.12	0.01277	hypomethylated		+	CpG	ID=NSC_00717;Name=guanylyl cyclase;Alias=62842;Length=213;GO=C:chloroplast envelope| C:Golgi apparatus| P:chloroplast fission;EC=;ipr=IPR018616;Note=guanylyl cyclase;	NSC_00717	ko:K20344	774.57	10.8	0.035	ATP-binding cassette subfamily C bacteriocin exporter	path:map02010	blpA, lagD; ATP-binding cassette, subfamily C, bacteriocin exporter	ABC transporters
691613	NSC_scaffold_contig596-571c	32899	32900		0.95	0.79	0.85	0.91	0.88	0.85	-0.02	1	insignificant			0.87	0.78	0.92	0.92	0.9	0.83	-0.03	1	insignificant			0.8	0.82	0.76	0.88	0.95	0.91	-0.12	0.01277	hypomethylated		+	CpG	ID=NSC_00718;Name=mitogen-activated protein;Alias=63075;Length=547;GO=F:ATP binding| P:protein amino acid phosphorylation| F:protein serine/threonine kinase activity| F:protein tyrosine kinase activity;EC=;ipr=IPR000719| IPR002290| IPR008271| IPR011009| IPR020635| G3DSA:1.10.510.10 (GENE3D)| G3DSA:3.30.200.20 (GENE3D)| PTHR24056 (PANTHER);Note=mitogen-activated protein;	NSC_00718	ko:K02202	396	240.1	9.3e-72	cyclin-dependent kinase 7 [EC:2.7.11.22 2.7.11.23]	path:map03022	CDK7; cyclin-dependent kinase 7 [EC:2.7.11.22 2.7.11.23]	Basal transcription factors
696178	NSC_scaffold_contig596-571c	126492	126493		0.84	0.75	0.85	0.89	0.85	0.87	-0.06	1	insignificant			0.78	0.8	0.88	0.75	0.86	0.79	0.02	1	insignificant			0.79	0.71	0.79	0.86	0.87	0.92	-0.12	0.02681	hypomethylated		+	CpG	ID=NSC_00760;Name=oligopeptidase a;Alias=63348;Length=769;GO=F:metal ion binding| F:metalloendopeptidase activity| P:response to cadmium ion| C:chloroplast stroma| P:proteolysis| C:cytosol| C:apoplast;EC=EC:3.4.24.0;ipr=IPR001567| IPR024077| IPR024079| IPR024080| coil (COIL)| PTHR11804 (PANTHER)| PTHR11804:SF7 (PANTHER)| seg (SEG)| SSF55486 (SUPERFAMILY);Note=oligopeptidase a;	NSC_00760	ko:K01392	626.9	453.4	4.3e-136	thimet oligopeptidase [EC:3.4.24.15]	path:map04614	THOP1; thimet oligopeptidase [EC:3.4.24.15]	Renin-angiotensin system
701705	NSC_scaffold_contig596-571c	240015	240016		0.89	0.73	0.84	0.9	0.89	0.84	-0.06	1	insignificant			0.85	0.75	0.78	0.89	0.85	0.92	-0.1	1	insignificant			0.82	0.79	0.83	0.93	0.94	0.93	-0.12	0.0007279	hypomethylated		+	CpG	ID=NSC_00800;Name=protein vac14 homolog;Alias=63797;Length=681;GO=C:cytoplasmic part| F:binding;EC=;ipr=IPR011989| IPR016024| IPR021133| IPR021841| PTHR16023 (PANTHER)| PF12755 (PFAM)| seg (SEG)| tmhmm (TMHMM);Note=protein vac14 homolog;	NSC_00800	ko:K15305	116.27	391.9	2.1e-117	vacuole morphology and inheritance protein 14	path:map05166	VAC14, TAX1BP2; vacuole morphology and inheritance protein 14	Human T-cell leukemia virus 1 infection
701982	NSC_scaffold_contig596-571c	245191	245192		0.3	0.23	0.28	0.26	0.17	0.34	0.01	1	insignificant			0.18	0.22	0.48	0.21	0.21	0.38	0.03	1	insignificant			0.19	0.15	0.24	0.31	0.33	0.3	-0.12	0.01307	hypomethylated		+	CpG	ID=NSC_00802_T;	NSC_00802	ko:K10447	713.7	45.4	1.5e-12	kelch-like protein 9/13	path:map04120	KLHL9_13; kelch-like protein 9/13	Ubiquitin mediated proteolysis
701982	NSC_scaffold_contig596-571c	245191	245192		0.3	0.23	0.28	0.26	0.17	0.34	0.01	1	insignificant			0.18	0.22	0.48	0.21	0.21	0.38	0.03	1	insignificant			0.19	0.15	0.24	0.31	0.33	0.3	-0.12	0.01307	hypomethylated		+	CpG	ID=NSC_00803_P;	NSC_00803	ko:K17890	487.23	256.8	1.6e-76	autophagy-related protein 16-1	path:map04136	ATG16L1; autophagy-related protein 16-1	Autophagy - other
702142	NSC_scaffold_contig596-571c	248319	248320		0.78	0.59	0.76	0.64	0.78	0.7	0	1	insignificant			0.58	0.66	0.73	0.79	0.76	0.66	-0.08	1	insignificant			0.66	0.63	0.65	0.74	0.77	0.78	-0.12	0.00141	hypomethylated		+	CpG	ID=NSC_00803;Name=wd-40 repeat protein;Alias=63837;Length=1201;GO=P:cellular process| F:catalytic activity| F:protein binding;EC=;ipr=IPR001680| IPR015943| IPR017986| IPR019775| IPR020472| PTHR22847 (PANTHER)| seg (SEG);Note=wd-40 repeat protein;	NSC_00803	ko:K17890	487.23	256.8	1.6e-76	autophagy-related protein 16-1	path:map04136	ATG16L1; autophagy-related protein 16-1	Autophagy - other
704612	NSC_scaffold_contig596-571c	291669	291670		0.88	0.85	0.83	0.85	0.88	0.91	-0.02	1	insignificant			0.75	0.76	0.87	0.9	0.9	0.81	-0.07	1	insignificant			0.81	0.73	0.8	0.88	0.89	0.92	-0.12	0.01053	hypomethylated		+	CpG	ID=NSC_00816;Name=heavy metal p-type atpase;Alias=64190;Length=1026;GO=F:ATPase activity| coupled to transmembrane movement of ions| phosphorylative mechanism| P:detoxification of copper ion| F:ATP binding| F:copper ion binding| P:copper ion transport| P:ATP biosynthetic process| C:integral to membrane;EC=;ipr=IPR000695| IPR001757| IPR005834| IPR006121| IPR006122| IPR006416| IPR008250| IPR017969|…	NSC_00816	ko:K17686	750.2	1018.4	0	P-type Cu+ transporter [EC:7.2.2.8]	path:map01524	copA, ctpA, ATP7; P-type Cu+ transporter [EC:7.2.2.8]	Platinum drug resistance
709142	NSC_scaffold_contig596-571c	373646	373647		0.84	0.87	0.91	0.94	0.91	0.85	-0.02	1	insignificant			0.87	0.85	0.92	0.89	0.9	0.84	0	1	insignificant			0.79	0.8	0.8	0.93	0.92	0.91	-0.12	8.79e-05	hypomethylated		+	CpG	ID=NSC_00854;Name=amidohydrolase family protein;Alias=64132;Length=643;GO=C:cytoplasmic part;EC=;ipr=IPR011059| IPR013108| G3DSA:2.30.40.10 (GENE3D)| G3DSA:3.20.20.140 (GENE3D)| PTHR11271 (PANTHER)| PTHR11271:SF25 (PANTHER)| seg (SEG)| SignalP-NN(euk) (SIGNALP)| tmhmm (TMHMM)| SSF51556 (SUPERFAMILY);Note=amidohydrolase family protein;	NSC_00854	ko:K01487	292.37	35.7	1.9e-09	guanine deaminase [EC:3.5.4.3]	path:map00230	E3.5.4.3, guaD; guanine deaminase [EC:3.5.4.3]	Purine metabolism
714008	NSC_scaffold_contig596-571c	477082	477083		0.52	0.69	0.41	0.62	0.67	0.51	-0.06	1	insignificant			0.63	0.47	0.53	0.56	0.71	0.59	-0.07	1	insignificant			0.54	0.49	0.57	0.71	0.61	0.62	-0.12	0.03857	hypomethylated		+	CpG	ID=NSC_00903;Name=polyketide synthase;Alias=64932;Length=2185;GO=F:transferase activity| transferring acyl groups other than aminoacyl groups| F:oxidoreductase activity| P:biosynthetic process| F:phosphopantetheine binding| F:cofactor binding| F:acyl carrier activity| F:nucleotide binding;EC=EC:2.3.1.0;ipr=IPR000794| IPR006162| IPR006163| IPR009081| IPR013968| IPR014030| IPR014031| IPR016038| IPR…	NSC_00903	ko:K16420	16002.2	536.4	2.2e-161	rapamycin polyketide synthase A/B/C	path:map01052	rapA_B_C; rapamycin polyketide synthase A/B/C	Type I polyketide structures
718422	NSC_scaffold_contig596-571c	569434	569435		0.84	0.71	0.79	0.79	0.8	0.73	0.01	1	insignificant			0.81	0.8	0.74	0.8	0.76	0.74	0.02	1	insignificant			0.69	0.72	0.71	0.9	0.78	0.8	-0.12	0.03526	hypomethylated		+	CpG	ID=NSC_00928;Name=enhancer of mrna-decapping protein;Alias=65123;Length=895;GO=F:protein binding;EC=;ipr=IPR001680| IPR015943| IPR017986| PTHR15598 (PANTHER)| PTHR15598:SF5 (PANTHER)| seg (SEG);Note=enhancer of mrna-decapping protein;	NSC_00928	ko:K12616	131.63	219.5	3.2e-65	enhancer of mRNA-decapping protein 4	path:map03018	EDC4; enhancer of mRNA-decapping protein 4	RNA degradation
724720	NSC_scaffold_contig596-571c	690684	690685		0.82	0.85	0.74	0.7	0.9	0.63	0.06	1	insignificant			0.74	0.64	0.74	0.6	0.85	0.63	0.01	1	insignificant			0.65	0.66	0.62	0.73	0.79	0.77	-0.12	0.006015	hypomethylated		+	CpG	ID=NSC_00974;Name=thiazole biosynthetic enzyme;Alias=65716;Length=340;GO=P:thiamin biosynthetic process;EC=;ipr=IPR002922| G3DSA:3.50.50.60 (GENE3D)| PTHR10617 (PANTHER)| PF01946 (PFAM)| SSF51905 (SUPERFAMILY);Note=thiazole biosynthetic enzyme;	NSC_00974	ko:K03146	337.07	503.6	6.3e-152	cysteine-dependent adenosine diphosphate thiazole synthase [EC:2.4.2.60]	path:map00730	THI4, THI1; cysteine-dependent adenosine diphosphate thiazole synthase [EC:2.4.2.60]	Thiamine metabolism
725174	NSC_scaffold_contig596-571c	700175	700176		0.09	0.13	0.11	0.16	0.16	0.21	-0.07	1	insignificant			0.08	0.2	0.1	0.14	0.17	0.17	-0.04	1	insignificant			0.05	0.05	0.14	0.18	0.24	0.18	-0.12	0.03027	hypomethylated		+	CpG	ID=NSC_00981_T;	NSC_00981
725174	NSC_scaffold_contig596-571c	700175	700176		0.09	0.13	0.11	0.16	0.16	0.21	-0.07	1	insignificant			0.08	0.2	0.1	0.14	0.17	0.17	-0.04	1	insignificant			0.05	0.05	0.14	0.18	0.24	0.18	-0.12	0.03027	hypomethylated		+	CpG	ID=NSC_00982;Name=a chain human cyclophilin d complexed with a fragment;Alias=66054;Length=280;GO=P:protein peptidylprolyl isomerization| P:protein folding| C:mitochondrial inner membrane| P:regulation of apoptosis| C:membrane fraction| F:peptidylprolyl cistrans isomerase activity| P:apoptotic mitochondrial changes| F:protein binding| C:mitochondrial matrix| P:regulation of mitochondrial membrane…	NSC_00982	ko:K09565	319.67	298.8	5.5e-90	peptidyl-prolyl isomerase F (cyclophilin D) [EC:5.2.1.8]	path:map04020	PPIF; peptidyl-prolyl isomerase F (cyclophilin D) [EC:5.2.1.8]	Calcium signaling pathway
728956	NSC_scaffold_contig596-571c	787932	787933		0.41	0.43	0.54	0.5	0.45	0.5	-0.02	1	insignificant			0.3	0.42	0.43	0.42	0.48	0.43	-0.06	1	insignificant			0.32	0.41	0.35	0.47	0.45	0.52	-0.12	0.02597	hypomethylated		+	CpG	ID=NSC_01027_T;	NSC_01027	ko:K12608	140.47	370.6	2e-111	CCR4-NOT complex subunit CAF16	path:map03018	CAF16; CCR4-NOT complex subunit CAF16	RNA degradation
728956	NSC_scaffold_contig596-571c	787932	787933		0.41	0.43	0.54	0.5	0.45	0.5	-0.02	1	insignificant			0.3	0.42	0.43	0.42	0.48	0.43	-0.06	1	insignificant			0.32	0.41	0.35	0.47	0.45	0.52	-0.12	0.02597	hypomethylated		+	CpG	ID=NSC_01028;Name=protein;Alias=66423;Length=520;GO=;EC=;ipr=seg (SEG);Note=protein;	NSC_01028
736223	NSC_scaffold_contig596-571c	938416	938417		0.75	0.63	0.78	0.67	0.85	0.75	-0.03	1	insignificant			0.65	0.7	0.69	0.71	0.83	0.72	-0.07	1	insignificant			0.75	0.67	0.7	0.77	0.87	0.84	-0.12	0.03523	hypomethylated		+	CpG	ID=NSC_01089;Name=minichromosome maintenance protein 6;Alias=66667;Length=884;GO=P:DNA unwinding involved in replication| P:DNA replication initiation| F:DNA binding| F:protein binding| F:ATP binding| F:nucleosidetriphosphatase activity| C:nucleus;EC=EC:3.6.1.15;ipr=IPR001208| IPR008049| IPR012340| IPR016027| IPR018525| G3DSA:3.30.1640.10 (GENE3D)| G3DSA:3.40.50.300 (GENE3D)| PTHR11630 (PANTHER)|…	NSC_01089	ko:K02542	656.9	1019	0	DNA replication licensing factor MCM6 [EC:3.6.4.12]	path:map03030	MCM6; DNA replication licensing factor MCM6 [EC:3.6.4.12]	DNA replication
739609	NSC_scaffold_contig596-571c	992743	992744		0.93	0.77	0.97	0.96	0.9	0.9	-0.03	1	insignificant			0.8	0.9	0.97	0.87	0.95	0.97	-0.04	1	insignificant			0.91	0.83	0.78	1	0.96	0.93	-0.12	0.04271	hypomethylated		+	CpG	ID=NSC_01113;Name=protein arc5;Alias=67139;Length=843;GO=P:peroxisome fission| C:peroxisome| F:identical protein binding| P:circadian rhythm| P:GTP catabolic process| F:GTPase activity| P:chloroplast fission| C:chloroplast outer membrane| F:GTP binding;EC=;ipr=IPR001401| IPR022812| coil (COIL)| G3DSA:3.40.50.300 (GENE3D)| PTHR11566 (PANTHER)| PTHR11566:SF63 (PANTHER)| seg (SEG)| SSF52540 (SUPERFA…	NSC_01113	ko:K17065	795.27	87.7	2.2e-25	dynamin 1-like protein [EC:3.6.5.5]	path:map04139	DNM1L; dynamin 1-like protein [EC:3.6.5.5]	Mitophagy - yeast
744267	NSC_scaffold_contig596-571c	1079685	1079686		0.89	0.85	0.8	0.77	0.83	0.87	0.02	1	insignificant			0.88	0.85	0.89	0.84	0.91	0.85	0	1	insignificant			0.83	0.8	0.74	0.91	0.89	0.93	-0.12	0.01908	hypomethylated		+	CpG	ID=NSC_01149;Name=gtp-binding protein;Alias=67585;Length=703;GO=P:translation| P:GTP catabolic process| F:GTPase activity| F:GTP binding| C:plasma membrane;EC=;ipr=IPR000640| IPR000795| IPR004161| IPR005225| IPR006297| IPR009000| IPR009022| IPR013842| G3DSA:2.40.30.10 (GENE3D)| G3DSA:3.30.70.870 (GENE3D)| G3DSA:3.40.50.300 (GENE3D)| PTHR23115 (PANTHER)| seg (SEG)| SSF52540 (SUPERFAMILY);Note=gtp-…	NSC_01149	ko:K03596	865.27	964.4	7.2e-291	GTP-binding protein LepA	path:map05134	lepA; GTP-binding protein LepA	Legionellosis
752572	NSC_scaffold_contig596-571c	1218749	1218750		0.69	0.71	0.82	0.76	0.79	0.84	-0.06	1	insignificant			0.83	0.69	0.78	0.85	0.83	0.81	-0.06	1	insignificant			0.79	0.71	0.65	0.83	0.85	0.82	-0.12	0.04917	hypomethylated		+	CpG	ID=NSC_01209;Name=hypothetical protein COCSUDRAFT_47016 [Coccomyxa subellipsoidea C-169];Alias=67929;Length=769;GO=P:metabolic process| F:catalytic activity;EC=;ipr=coil (COIL)| seg (SEG);Note=hypothetical protein COCSUDRAFT_47016 [Coccomyxa subellipsoidea C-169];	NSC_01209
368234	NSC_scaffold_contig598	69113	69114		0.86	0.76	0.8	0.79	0.86	0.89	-0.04	1	insignificant			0.9	0.75	0.88	0.85	0.8	0.83	0.02	1	insignificant			0.73	0.78	0.77	0.87	0.84	0.92	-0.12	0.01417	hypomethylated		+	CpG	ID=NSC_01344;Name=cue domain containing protein;Alias=51151;Length=310;GO=F:protein binding;EC=;ipr=IPR003892| IPR009060| coil (COIL);Note=cue domain containing protein;	NSC_01344	ko:K05402	122.47	16.3	0.0018	toll-interacting protein	path:map04620	TOLLIP; toll-interacting protein	Toll-like receptor signaling pathway
368234	NSC_scaffold_contig598	69113	69114		0.86	0.76	0.8	0.79	0.86	0.89	-0.04	1	insignificant			0.9	0.75	0.88	0.85	0.8	0.83	0.02	1	insignificant			0.73	0.78	0.77	0.87	0.84	0.92	-0.12	0.01417	hypomethylated		+	CpG	ID=NSC_01345_P;	NSC_01345	ko:K09667	248.33	67	5.1e-19	protein O-GlcNAc transferase [EC:2.4.1.255]	path:map00514	OGT; protein O-GlcNAc transferase [EC:2.4.1.255]	Other types of O-glycan biosynthesis
369172	NSC_scaffold_contig598	86523	86524		0.85	0.74	0.86	0.91	0.91	0.84	-0.07	1	insignificant			0.91	0.81	0.84	0.89	1	0.84	-0.06	1	insignificant			0.77	0.8	0.76	0.86	0.93	0.88	-0.12	0.00949	hypomethylated		+	CpG	ID=NSC_01352;Name=protein;Alias=51858;Length=941;GO=C:plasma membrane| P:translation| C:cytosol| F:protein binding;EC=;ipr=IPR000717| coil (COIL)| PTHR14005 (PANTHER)| seg (SEG)| SSF46785 (SUPERFAMILY);Note=protein;	NSC_01352	ko:K03254	120.73	829.6	1.1e-249	translation initiation factor 3 subunit A	path:map03013	EIF3A; translation initiation factor 3 subunit A	RNA transport
371489	NSC_scaffold_contig598	123471	123472		0.89	0.8	0.86	0.85	0.85	0.84	0	1	insignificant			0.78	0.76	0.83	0.83	0.79	0.77	-0.01	1	insignificant			0.82	0.69	0.72	0.87	0.87	0.87	-0.12	0.03196	hypomethylated		+	CpG	ID=NSC_01369;Name=protein;Alias=51667;Length=433;GO=F:hydrolase activity| acting on ester bonds| C:peroxisome;EC=;ipr=IPR004843| IPR006186| G3DSA:3.60.21.10 (GENE3D)| PTHR11668 (PANTHER)| PTHR11668:SF155 (PANTHER)| seg (SEG)| SSF56300 (SUPERFAMILY);Note=protein;	NSC_01369	ko:K06269	388.5	31.4	4.4e-08	serine/threonine-protein phosphatase PP1 catalytic subunit [EC:3.1.3.16]	path:map03015	PPP1C; serine/threonine-protein phosphatase PP1 catalytic subunit [EC:3.1.3.16]	mRNA surveillance pathway
376068	NSC_scaffold_contig598	209116	209117		0.89	0.78	0.89	0.89	0.91	0.84	-0.03	1	insignificant			0.87	0.85	0.87	0.9	0.89	0.81	0	1	insignificant			0.89	0.79	0.81	0.94	0.96	0.96	-0.12	0.01378	hypomethylated		+	CpG	ID=NSC_01402;Name=---NA---;Alias=51964;Length=713;GO=;EC=;ipr=coil (COIL)| seg (SEG);Note=---NA---;	NSC_01402	ko:K10421	918.3	31.5	1.5e-08	CAP-Gly domain-containing linker protein 1	path:map04150	CLIP1, RSN; CAP-Gly domain-containing linker protein 1	mTOR signaling pathway
376068	NSC_scaffold_contig598	209116	209117		0.89	0.78	0.89	0.89	0.91	0.84	-0.03	1	insignificant			0.87	0.85	0.87	0.9	0.89	0.81	0	1	insignificant			0.89	0.79	0.81	0.94	0.96	0.96	-0.12	0.01378	hypomethylated		+	CpG	ID=NSC_01403;Name=protein;Alias=52124;Length=762;GO=P:translational initiation| F:translation initiation factor activity| P:biological_process| P:transcription from RNA polymerase I promoter| C:cellular_component;EC=;ipr=IPR007991| coil (COIL)| seg (SEG);Note=protein;	NSC_01403	ko:K22202	-	11.4	0.087	virus protein R	path:map05170	vpr; HIV-1 virus protein R	Human immunodeficiency virus 1 infection
382039	NSC_scaffold_contig598	320411	320412		0.8	0.75	0.81	0.69	0.73	0.82	0.04	1	insignificant			0.76	0.76	0.88	0.78	0.97	0.66	0	1	insignificant			0.7	0.65	0.77	0.81	0.85	0.81	-0.12	0.03871	hypomethylated		+	CpG	ID=NSC_01454;Name=transcription initiation factor subunit taf1;Alias=52453;Length=1795;GO=F:protein binding;EC=;ipr=IPR001487| IPR009067| IPR022591| coil (COIL)| PTHR13900 (PANTHER)| seg (SEG);Note=transcription initiation factor subunit taf1;	NSC_01454	ko:K03125	119.7	540.3	5.4e-162	transcription initiation factor TFIID subunit 1	path:map03022	TAF1; transcription initiation factor TFIID subunit 1 [EC:2.3.1.48 2.7.11.1]	Basal transcription factors
388301	NSC_scaffold_contig598	448837	448838		0.86	0.8	0.81	0.79	0.78	0.81	0.03	1	insignificant			0.81	0.79	0.89	0.85	0.9	0.8	-0.02	1	insignificant			0.79	0.76	0.75	0.86	0.89	0.91	-0.12	0.002371	hypomethylated		+	CpG	ID=NSC_01514;Name=---NA---;Alias=53293;Length=221;GO=;EC=;ipr=coil (COIL)| seg (SEG);Note=---NA---;	NSC_01514	ko:K06675	672.53	8.2	0.14	structural maintenance of chromosome 4	path:map04111	SMC4; structural maintenance of chromosome 4	Cell cycle - yeast
392840	NSC_scaffold_contig598	528910	528911		0.84	0.76	0.77	0.83	0.88	0.78	-0.04	1	insignificant			0.75	0.8	0.82	0.83	0.84	0.74	-0.01	1	insignificant			0.72	0.76	0.62	0.82	0.83	0.83	-0.12	0.04043	hypomethylated		+	CpG	ID=NSC_01551;Name=methionyl-trna synthetase;Alias=53609;Length=580;GO=C:mitochondrion| F:methioninetRNA ligase activity| P:ovule development| C:chloroplast stroma| F:ATP binding| P:methionyltRNA aminoacylation;EC=EC:6.1.1.10;ipr=IPR009080| IPR014729| IPR014758| IPR015413| IPR023457| G3DSA:1.10.730.10 (GENE3D)| G3DSA:2.170.220.10 (GENE3D)| PTHR11946 (PANTHER)| PTHR11946:SF1 (PANTHER)| seg (SEG)| S…	NSC_01551	ko:K01874	194.47	567.9	8.7e-171	methionyl-tRNA synthetase [EC:6.1.1.10]	path:map00450	MARS, metG; methionyl-tRNA synthetase [EC:6.1.1.10]	Selenocompound metabolism
394378	NSC_scaffold_contig598	558650	558651		0.77	0.82	0.88	0.84	0.88	0.91	-0.06	1	insignificant			0.75	0.82	0.98	0.87	0.94	0.82	-0.03	1	insignificant			0.85	0.76	0.72	0.92	0.9	0.86	-0.12	0.04616	hypomethylated		+	CpG	ID=NSC_01557;Name=protein;Alias=53636;Length=670;GO=F:sulfotransferase activity| C:integral to membrane;EC=;ipr=IPR004263| IPR005331| PTHR11062 (PANTHER);Note=protein;	NSC_01557	ko:K09673	405.73	98.5	1.5e-28	carbohydrate 4-sulfotransferase 9 [EC:2.8.2.-]	path:map00513	CHST9; carbohydrate 4-sulfotransferase 9 [EC:2.8.2.-]	Various types of N-glycan biosynthesis
394382	NSC_scaffold_contig598	558862	558863		0.76	0.65	0.77	0.78	0.83	0.76	-0.07	1	insignificant			0.79	0.82	0.66	0.76	0.82	0.75	-0.02	1	insignificant			0.75	0.63	0.67	0.83	0.75	0.83	-0.12	0.04661	hypomethylated		+	CpG	ID=NSC_01557;Name=protein;Alias=53636;Length=670;GO=F:sulfotransferase activity| C:integral to membrane;EC=;ipr=IPR004263| IPR005331| PTHR11062 (PANTHER);Note=protein;	NSC_01557	ko:K09673	405.73	98.5	1.5e-28	carbohydrate 4-sulfotransferase 9 [EC:2.8.2.-]	path:map00513	CHST9; carbohydrate 4-sulfotransferase 9 [EC:2.8.2.-]	Various types of N-glycan biosynthesis
394378	NSC_scaffold_contig598	558650	558651		0.77	0.82	0.88	0.84	0.88	0.91	-0.06	1	insignificant			0.75	0.82	0.98	0.87	0.94	0.82	-0.03	1	insignificant			0.85	0.76	0.72	0.92	0.9	0.86	-0.12	0.04616	hypomethylated		+	CpG	ID=NSC_01558;Name=---NA---;Alias=53509;Length=329;GO=F:sulfotransferase activity| C:integral to membrane;EC=;ipr=IPR005331| G3DSA:3.40.50.300 (GENE3D)| SignalP-NN(euk) (SIGNALP)| tmhmm (TMHMM)| SSF52540 (SUPERFAMILY);Note=---NA---;	NSC_01558	ko:K02514	573.5	22.2	2.1e-05	heparan sulfate 6-O-sulfotransferase HS6ST1 [EC:2.8.2.-]	path:map00534	HS6ST1; heparan sulfate 6-O-sulfotransferase HS6ST1 [EC:2.8.2.-]	Glycosaminoglycan biosynthesis - heparan sulfate / heparin
394382	NSC_scaffold_contig598	558862	558863		0.76	0.65	0.77	0.78	0.83	0.76	-0.07	1	insignificant			0.79	0.82	0.66	0.76	0.82	0.75	-0.02	1	insignificant			0.75	0.63	0.67	0.83	0.75	0.83	-0.12	0.04661	hypomethylated		+	CpG	ID=NSC_01558;Name=---NA---;Alias=53509;Length=329;GO=F:sulfotransferase activity| C:integral to membrane;EC=;ipr=IPR005331| G3DSA:3.40.50.300 (GENE3D)| SignalP-NN(euk) (SIGNALP)| tmhmm (TMHMM)| SSF52540 (SUPERFAMILY);Note=---NA---;	NSC_01558	ko:K02514	573.5	22.2	2.1e-05	heparan sulfate 6-O-sulfotransferase HS6ST1 [EC:2.8.2.-]	path:map00534	HS6ST1; heparan sulfate 6-O-sulfotransferase HS6ST1 [EC:2.8.2.-]	Glycosaminoglycan biosynthesis - heparan sulfate / heparin
405793	NSC_scaffold_contig598	753988	753989		0.36	0.31	0.31	0.33	0.37	0.37	-0.03	1	insignificant			0.28	0.39	0.38	0.45	0.35	0.24	0.01	1	insignificant			0.24	0.29	0.31	0.44	0.35	0.41	-0.12	0.02698	hypomethylated		+	CpG	ID=NSC_01633_T;	NSC_01633	ko:K00694	271.8	298.5	3.3e-89	cellulose synthase (UDP-forming) [EC:2.4.1.12]	path:map00500	bcsA; cellulose synthase (UDP-forming) [EC:2.4.1.12]	Starch and sucrose metabolism
405793	NSC_scaffold_contig598	753988	753989		0.36	0.31	0.31	0.33	0.37	0.37	-0.03	1	insignificant			0.28	0.39	0.38	0.45	0.35	0.24	0.01	1	insignificant			0.24	0.29	0.31	0.44	0.35	0.41	-0.12	0.02698	hypomethylated		+	CpG	ID=NSC_01634_P;	NSC_01634
409286	NSC_scaffold_contig598	816833	816834		0.78	0.69	0.78	0.79	0.82	0.77	-0.04	1	insignificant			0.65	0.77	0.86	0.81	0.79	0.82	-0.04	1	insignificant			0.71	0.68	0.74	0.87	0.82	0.81	-0.12	0.006414	hypomethylated		+	CpG	ID=NSC_01663;Name=set domain protein;Alias=54729;Length=1342;GO=P:anatomical structure morphogenesis| F:protein binding| P:histone methylation| P:organ development| | P:embryonic development| C:nucleus| F:histonelysine Nmethyltransferase activity;EC=;ipr=IPR000313| IPR001214| IPR003616| IPR006560| IPR015300| G3DSA:2.170.270.10 (GENE3D)| G3DSA:2.30.30.160 (GENE3D)| PTHR22884 (PANTHER)| PTHR22884:S…	NSC_01663	ko:K11424	1352.83	283	2.6e-84	histone-lysine N-methyltransferase NSD2 [EC:2.1.1.43]	path:map00310	WHSC1, MMSET, NSD2; [histone H3]-lysine36 N-dimethyltransferase NSD2 [EC:2.1.1.357]	Lysine degradation
413435	NSC_scaffold_contig598	890235	890236		0.9	0.79	0.75	0.84	0.8	0.79	0.01	1	insignificant			0.84	0.78	0.87	0.82	0.82	0.75	0.03	1	insignificant			0.77	0.73	0.73	0.85	0.85	0.88	-0.12	0.002635	hypomethylated		+	CpG	ID=NSC_01695;Name=swi snf matrix actin dependent regulator of subfamily member 2;Alias=55326;Length=838;GO=C:protein complex| P:regulation of transcription| DNAdependent| C:nuclear part| F:DNA binding| F:protein binding;EC=;ipr=IPR001005| IPR001357| IPR007526| IPR009057| IPR011991| IPR017884| coil (COIL)| PTHR12802 (PANTHER)| PTHR12802:SF9 (PANTHER)| seg (SEG);Note=swi snf matrix actin dependent …	NSC_01695	ko:K11649	276.1	282.8	2.7e-84	SWI/SNF related-matrix-associated actin-dependent regulator of chromatin subfamily C	path:map04714	SMARCC; SWI/SNF related-matrix-associated actin-dependent regulator of chromatin subfamily C	Thermogenesis
420788	NSC_scaffold_contig598	1032218	1032219		0.38	0.43	0.34	0.33	0.41	0.32	0.03	1	insignificant			0.41	0.41	0.31	0.34	0.53	0.4	-0.05	1	insignificant			0.31	0.3	0.3	0.38	0.45	0.44	-0.12	0.006677	hypomethylated		+	CpG	ID=NSC_01762;Name=prolyl-trna synthetase;Alias=55595;Length=584;GO=P:seed development| C:mitochondrion| F:prolinetRNA ligase activity| P:regulation of photosynthesis| P:embryo sac development| P:ovule development| F:ATP binding| C:chloroplast stroma| P:prolyltRNA aminoacylation;EC=EC:6.1.1.15;ipr=IPR002314| IPR002316| IPR004154| IPR004499| IPR006195| IPR016061| IPR017449| G3DSA:3.30.930.10 (GENE3…	NSC_01762	ko:K14163	1201.5	472.1	1.2e-141	bifunctional glutamyl/prolyl-tRNA synthetase [EC:6.1.1.17 6.1.1.15]	path:map00860	EPRS; bifunctional glutamyl/prolyl-tRNA synthetase [EC:6.1.1.17 6.1.1.15]	Porphyrin and chlorophyll metabolism
422931	NSC_scaffold_contig598	1078133	1078134		0.74	0.81	0.65	0.7	0.77	0.62	0.04	1	insignificant			0.67	0.81	0.77	0.76	0.75	0.69	0.02	1	insignificant			0.72	0.62	0.69	0.84	0.79	0.77	-0.12	0.02677	hypomethylated		+	CpG	ID=NSC_01783;Name=expressed protein [Chlorella variabilis];Alias=55402;Length=381;GO=;EC=;ipr=IPR016087;Note=expressed protein [Chlorella variabilis];	NSC_01783	ko:K01859	63.17	16.7	0.0014	chalcone isomerase [EC:5.5.1.6]	path:map00941	E5.5.1.6; chalcone isomerase [EC:5.5.1.6]	Flavonoid biosynthesis
433263	NSC_scaffold_contig598	1301501	1301502		0.86	0.74	0.82	0.78	0.87	0.79	-0.01	1	insignificant			0.73	0.79	0.83	0.79	0.85	0.8	-0.03	1	insignificant			0.7	0.72	0.68	0.81	0.86	0.79	-0.12	0.006584	hypomethylated		+	CpG	ID=NSC_01864;Name=vacuolar protein sorting 35;Alias=57172;Length=796;GO=P:retrograde transport| endosome to Golgi| P:intracellular protein transport;EC=;ipr=IPR005378| seg (SEG);Note=vacuolar protein sorting 35;	NSC_01864	ko:K18468	92.97	752.3	2.8e-226	vacuolar protein sorting-associated protein 35	path:map04144	VPS35; vacuolar protein sorting-associated protein 35	Endocytosis
434383	NSC_scaffold_contig598	1322492	1322493		0.65	0.59	0.63	0.61	0.6	0.6	0.02	1	insignificant			0.74	0.58	0.54	0.57	0.62	0.56	0.04	1	insignificant			0.46	0.5	0.51	0.65	0.59	0.59	-0.12	0.009743	hypomethylated		+	CpG	ID=NSC_01874;Name=haloacid dehalogenase-like hydrolase domain-containing protein;Alias=56950;Length=369;GO=C:vacuole| P:dephosphorylation| F:phosphoglycolate phosphatase activity| C:chloroplast stroma| C:membrane| C:nucleus| C:cytosol| C:apoplast| F:4nitrophenylphosphatase activity;EC=EC:3.1.3.18| EC:3.1.3.41;ipr=IPR006349| IPR006357| IPR023214| IPR023215| PTHR19288 (PANTHER)| PTHR19288:SF6 (PANT…	NSC_01874	ko:K19269	354.5	409.5	2.6e-123	phosphoglycolate phosphatase [EC:3.1.3.18 3.1.3.48]	path:map00630	PGP, PGLP; phosphoglycolate phosphatase [EC:3.1.3.18 3.1.3.48]	Glyoxylate and dicarboxylate metabolism
436578	NSC_scaffold_contig598	1367180	1367181		0.85	0.79	0.81	0.94	0.88	0.89	-0.09	1	insignificant			0.72	0.89	0.89	0.8	0.88	0.77	0.02	1	insignificant			0.79	0.74	0.74	0.89	0.87	0.88	-0.12	0.003053	hypomethylated		+	CpG	ID=NSC_01896;Name=udp-n-acetylglucosamine transporter;Alias=57210;Length=401;GO=P:cellular process| F:nucleotidesugar transmembrane transporter activity| P:nucleotidesugar transport| C:integral to membrane| C:Golgi membrane| F:sugar:hydrogen symporter activity;EC=;ipr=IPR004689| IPR007271| PTHR10231:SF17 (PANTHER)| seg (SEG)| tmhmm (TMHMM)| SSF103481 (SUPERFAMILY);Note=udp-n-acetylglucosamine tra…	NSC_01896
436805	NSC_scaffold_contig598	1372418	1372419		0.79	0.8	0.73	0.66	0.74	0.71	0.07	1	insignificant			0.82	0.73	0.77	0.73	0.71	0.77	0.04	1	insignificant			0.77	0.7	0.69	0.82	0.84	0.85	-0.12	0.01345	hypomethylated		+	CpG	ID=NSC_01897;Name=snare-like protein;Alias=57005;Length=1514;GO=C:cytosol| C:cisGolgi network| P:ER to Golgi vesiclemediated transport| F:protein binding;EC=;ipr=IPR007233| IPR011012| IPR015943| IPR017986| coil (COIL)| G3DSA:3.30.450.70 (GENE3D)| PTHR23249:SF9 (PANTHER)| seg (SEG);Note=snare-like protein;	NSC_01897	ko:K03363	514.33	17.8	0.00046	cell division cycle 20 cofactor of APC complex	path:map04110	CDC20; cell division cycle 20, cofactor of APC complex	Cell cycle
309965	NSC_scaffold_contig597	205174	205175		0.2	0.13	0.19	0.19	0.31	0.27	-0.08	1	insignificant			0.28	0.13	0.15	0.17	0.19	0.18	0	1	insignificant			0.12	0.19	0.17	0.33	0.28	0.23	-0.12	0.02348	hypomethylated		+	CpG	ID=NSC_02014;Name=uncharacterized glycosyltransferase aer61-like isoform 1;Alias=45290;Length=555;GO=F:transferase activity| transferring glycosyl groups| C:extracellular region| F:molecular_function| F:transferase activity| P:biological_process| C:cellular_component;EC=;ipr=IPR007657| PTHR20961 (PANTHER)| tmhmm (TMHMM);Note=uncharacterized glycosyltransferase aer61-like isoform 1;	NSC_02014	ko:K18134	315.57	105.5	1.4e-30	EGF domain-specific O-GlcNAc transferase [EC:2.4.1.255]	path:map00514	EOGT; EGF domain-specific O-GlcNAc transferase [EC:2.4.1.255]	Other types of O-glycan biosynthesis
312675	NSC_scaffold_contig597	260365	260366		0.9	0.77	0.82	0.93	0.87	0.92	-0.07	1	insignificant			0.91	0.79	0.87	0.81	0.94	0.74	0.03	1	insignificant			0.84	0.72	0.83	0.91	0.92	0.91	-0.12	0.03663	hypomethylated		+	CpG	ID=NSC_02044_T;	NSC_02044	ko:K02731	275.5	378.5	4.7e-114	20S proteasome subunit alpha 4 [EC:3.4.25.1]	path:map03050	PSMA7; 20S proteasome subunit alpha 4 [EC:3.4.25.1]	Proteasome
312675	NSC_scaffold_contig597	260365	260366		0.9	0.77	0.82	0.93	0.87	0.92	-0.07	1	insignificant			0.91	0.79	0.87	0.81	0.94	0.74	0.03	1	insignificant			0.84	0.72	0.83	0.91	0.92	0.91	-0.12	0.03663	hypomethylated		+	CpG	ID=NSC_02045;Name=alkylated dna repair protein alkb-like protein;Alias=45609;Length=194;GO=F:oxidoreductase activity| P:oxidation reduction;EC=;ipr=IPR005123| G3DSA:2.60.120.590 (GENE3D)| PTHR13069 (PANTHER)| PTHR13069:SF2 (PANTHER)| PF13532 (PFAM)| SSF51197 (SUPERFAMILY);Note=alkylated dna repair protein alkb-like protein;	NSC_02045
319234	NSC_scaffold_contig597	371526	371527		0.83	0.61	0.76	0.84	0.82	0.81	-0.09	1	insignificant			0.86	0.83	0.84	0.8	0.84	0.75	0.05	1	insignificant			0.83	0.76	0.78	0.93	0.88	0.93	-0.12	0.01038	hypomethylated		+	CpG	ID=NSC_02091_T;	NSC_02091	ko:K13088	662.7	57.4	4.5e-16	ELAV-like protein 1	path:map04152	ELAVL1, HUR; ELAV-like protein 1	AMPK signaling pathway
319234	NSC_scaffold_contig597	371526	371527		0.83	0.61	0.76	0.84	0.82	0.81	-0.09	1	insignificant			0.86	0.83	0.84	0.8	0.84	0.75	0.05	1	insignificant			0.83	0.76	0.78	0.93	0.88	0.93	-0.12	0.01038	hypomethylated		+	CpG	ID=NSC_02093;Name=dead-box atp-dependent rna helicase 42-like;Alias=46320;Length=986;GO=F:nucleic acid binding| F:ATP binding| F:ATPdependent helicase activity;EC=;ipr=IPR000629| IPR001650| IPR011545| IPR014001| IPR014014| coil (COIL)| G3DSA:3.40.50.300 (GENE3D)| PTHR24031 (PANTHER)| PTHR24031:SF45 (PANTHER)| seg (SEG)| SSF52540 (SUPERFAMILY);Note=dead-box atp-dependent rna helicase 42-like;	NSC_02093	ko:K12811	734.27	1157.3	0	ATP-dependent RNA helicase DDX46/PRP5 [EC:3.6.4.13]	path:map03040	DDX46, PRP5; ATP-dependent RNA helicase DDX46/PRP5 [EC:3.6.4.13]	Spliceosome
320401	NSC_scaffold_contig597	393150	393151		0.81	0.7	0.88	0.96	0.74	0.88	-0.06	1	insignificant			0.79	0.83	0.97	1	1	0.88	-0.1	1	insignificant			0.81	0.8	0.78	0.93	0.86	0.94	-0.12	0.01423	hypomethylated		+	CpG	ID=NSC_02098;Name=---NA---;Alias=46061;Length=571;GO=;EC=;ipr=coil (COIL);Note=---NA---;	NSC_02098
328096	NSC_scaffold_contig597	522807	522808		0.64	0.72	0.73	0.71	0.63	0.71	0.01	1	insignificant			0.76	0.64	0.82	0.74	0.85	0.75	-0.04	1	insignificant			0.71	0.68	0.6	0.8	0.78	0.76	-0.12	0.02607	hypomethylated		+	CpG	ID=NSC_02157;Name=helicase domain-containing protein;Alias=46596;Length=1423;GO=F:nucleic acid binding| F:ATP binding| F:ATPdependent helicase activity;EC=;ipr=IPR001650| IPR002464| IPR007502| IPR011545| IPR011709| IPR014001| coil (COIL)| G3DSA:3.40.50.300 (GENE3D)| PTHR18934 (PANTHER)| PTHR18934:SF68 (PANTHER)| seg (SEG)| SSF52540 (SUPERFAMILY);Note=helicase domain-containing protein;	NSC_02157	ko:K14442	1029.5	853.8	6.6e-257	ATP-dependent RNA helicase DHX36 [EC:3.6.4.13]	path:map03018	DHX36, RHAU; ATP-dependent RNA helicase DHX36 [EC:3.6.4.13]	RNA degradation
333040	NSC_scaffold_contig597	620174	620175		0.46	0.4	0.47	0.48	0.33	0.27	0.08	1	insignificant			0.39	0.42	0.52	0.47	0.58	0.52	-0.08	1	insignificant			0.56	0.52	0.42	0.62	0.61	0.65	-0.12	0.04358	hypomethylated		+	CpG	ID=NSC_02195;Name=cell division control protein expressed;Alias=47320;Length=300;GO=F:RNA polymerase II carboxyterminal domain kinase activity| C:cytoplasmic membranebounded vesicle| P:mitosis| P:protein amino acid phosphorylation| F:ATP binding| F:cyclindependent protein kinase activity| P:cell division| F:protein tyrosine kinase activity;EC=EC:2.7.11.23| EC:2.7.11.22;ipr=IPR000719| IPR002290| I…	NSC_02195	ko:K02206	510.03	480	9.3e-145	cyclin-dependent kinase 2 [EC:2.7.11.22]	path:map04068	CDK2; cyclin-dependent kinase 2 [EC:2.7.11.22]	FoxO signaling pathway
333609	NSC_scaffold_contig597	631381	631382		0.76	0.62	0.78	0.81	0.69	0.69	-0.01	1	insignificant			0.64	0.67	0.63	0.69	0.81	0.67	-0.08	1	insignificant			0.68	0.59	0.69	0.77	0.77	0.79	-0.12	0.01711	hypomethylated		+	CpG	ID=NSC_02200;Name=protein;Alias=47057;Length=1114;GO=F:binding;EC=;ipr=IPR016024| PTHR12596 (PANTHER)| PTHR12596:SF1 (PANTHER)| seg (SEG);Note=protein;	NSC_02200	ko:K14290	119.97	34.3	2.3e-09	exportin-1	path:map03008	XPO1, CRM1; exportin-1	Ribosome biogenesis in eukaryotes
334762	NSC_scaffold_contig597	658485	658486		0.69	0.77	0.7	0.75	0.69	0.76	-0.01	1	insignificant			0.76	0.71	0.8	0.66	0.77	0.73	0.04	1	insignificant			0.65	0.7	0.67	0.8	0.78	0.8	-0.12	0.00159	hypomethylated		+	CpG	ID=NSC_02210_T;	NSC_02210	ko:K14510	872.47	17	0.0006	serine/threonine-protein kinase CTR1 [EC:2.7.11.1]	path:map04016	CTR1; serine/threonine-protein kinase CTR1 [EC:2.7.11.1]	MAPK signaling pathway - plant
343019	NSC_scaffold_contig597	831577	831578		0.8	0.73	0.78	0.9	0.83	0.85	-0.09	1	insignificant			0.76	0.83	0.8	0.81	0.82	0.84	-0.03	1	insignificant			0.73	0.82	0.76	0.88	0.88	0.9	-0.12	0.01637	hypomethylated		+	CpG	ID=NSC_02285;Name=protein;Alias=48483;Length=831;GO=F:UDPNacetylmuramate dehydrogenase activity| F:FAD binding| P:oxidation reduction;EC=;ipr=IPR006094| IPR012951| IPR016166| IPR016167| IPR016168| PTHR11748 (PANTHER)| PTHR11748:SF29 (PANTHER)| seg (SEG)| SignalP-NN(euk) (SIGNALP);Note=protein;	NSC_02285	ko:K22395	177.73	231.4	6.4e-69	cinnamyl-alcohol dehydrogenase [EC:1.1.1.195]	path:map00940	K22395; cinnamyl-alcohol dehydrogenase [EC:1.1.1.195]	Phenylpropanoid biosynthesis
345724	NSC_scaffold_contig597	875210	875211		0.78	0.7	0.73	0.76	0.73	0.87	-0.05	1	insignificant			0.66	0.66	0.78	0.78	0.76	0.7	-0.05	1	insignificant			0.73	0.67	0.69	0.86	0.78	0.8	-0.12	0.01686	hypomethylated		+	CpG	ID=NSC_02306_T;	NSC_02306
345724	NSC_scaffold_contig597	875210	875211		0.78	0.7	0.73	0.76	0.73	0.87	-0.05	1	insignificant			0.66	0.66	0.78	0.78	0.76	0.7	-0.05	1	insignificant			0.73	0.67	0.69	0.86	0.78	0.8	-0.12	0.01686	hypomethylated		+	CpG	ID=NSC_02307;Name=ankyrin;Alias=48287;Length=262;GO=F:protein binding;EC=;ipr=IPR002110| IPR020683| PTHR24198 (PANTHER)| PTHR24198:SF302 (PANTHER);Note=ankyrin;	NSC_02307	ko:K04984	439.07	73.2	4e-21	transient receptor potential cation channel subfamily A member 1	path:map04750	TRPA1, ANKTM1; transient receptor potential cation channel subfamily A member 1	Inflammatory mediator regulation of TRP channels
352787	NSC_scaffold_contig597	1004975	1004976		0.82	0.59	0.71	0.68	0.7	0.71	0.01	1	insignificant			0.67	0.54	0.76	0.54	0.64	0.59	0.07	1	insignificant			0.64	0.62	0.65	0.77	0.73	0.76	-0.12	0.001118	hypomethylated		+	CpG	ID=NSC_02370;Name=protein;Alias=48963;Length=1808;GO=F:protein binding| F:zinc ion binding;EC=;ipr=IPR001841| IPR011989| IPR013083| IPR016024| IPR016135| PTHR12389 (PANTHER)| PF11793 (PFAM)| seg (SEG)| SSF57850 (SUPERFAMILY);Note=protein;	NSC_02370	ko:K10606	76.57	25.2	3.6e-06	E3 ubiquitin-protein ligase FANCL [EC:2.3.2.27]	path:map03460	FANCL, PHF9; E3 ubiquitin-protein ligase FANCL [EC:2.3.2.27]	Fanconi anemia pathway
362197	NSC_scaffold_contig597	1198629	1198630		0.2	0.13	0.15	0.12	0.21	0.26	-0.04	1	insignificant			0.21	0.12	0.15	0.12	0.2	0.14	0.01	1	insignificant			0.07	0.06	0.12	0.25	0.22	0.14	-0.12	0.03141	hypomethylated		+	CpG	ID=NSC_02452;Name=nucleoporin autopeptidase family expressed;Alias=49990;Length=1634;GO=C:plastid| C:nuclear pore| P:transport;EC=;ipr=IPR007230| IPR021967| coil (COIL)| G3DSA:3.30.1610.10 (GENE3D)| PTHR23198 (PANTHER)| seg (SEG);Note=nucleoporin autopeptidase family expressed;	NSC_02452	ko:K14297	104.03	320.3	1.8e-95	nuclear pore complex protein Nup98-Nup96	path:map03013	NUP98, ADAR2, NUP116; nuclear pore complex protein Nup98-Nup96	RNA transport
363904	NSC_scaffold_contig597	1233746	1233747		0.55	0.51	0.53	0.53	0.57	0.55	-0.02	1	insignificant			0.38	0.53	0.5	0.49	0.42	0.45	0.02	1	insignificant			0.44	0.47	0.46	0.56	0.58	0.59	-0.12	0.0009722	hypomethylated		+	CpG	ID=NSC_02468;Name=protein;Alias=49876;Length=301;GO=P:rRNA processing| C:chloroplast;EC=;ipr=IPR000238| IPR015946| IPR020053| IPR023799;Note=protein;	NSC_02468
363904	NSC_scaffold_contig597	1233746	1233747		0.55	0.51	0.53	0.53	0.57	0.55	-0.02	1	insignificant			0.38	0.53	0.5	0.49	0.42	0.45	0.02	1	insignificant			0.44	0.47	0.46	0.56	0.58	0.59	-0.12	0.0009722	hypomethylated		+	CpG	ID=NSC_02469;Name=kelch-like protein 8;Alias=50006;Length=584;GO=F:protein binding;EC=;ipr=IPR000210| IPR006652| IPR011333| IPR011705| IPR013069| IPR015916| PTHR24412 (PANTHER)| seg (SEG)| SSF117281 (SUPERFAMILY);Note=kelch-like protein 8;	NSC_02469	ko:K10456	622.67	107.4	2.4e-31	kelch-like protein 19	path:map04120	KLHL19, KEAP1, INRF2; kelch-like protein 19	Ubiquitin mediated proteolysis
364197	NSC_scaffold_contig597	1239609	1239610		0.85	0.76	0.95	0.84	0.89	0.86	-0.01	1	insignificant			0.88	0.84	0.97	0.91	0.94	0.92	-0.02	1	insignificant			0.89	0.77	0.79	0.94	0.9	0.97	-0.12	0.04162	hypomethylated		+	CpG	ID=NSC_02472;Name=trna pseudouridine synthase a;Alias=49968;Length=460;GO=P:pseudouridine synthesis| F:RNA binding| F:pseudouridine synthase activity;EC=;ipr=IPR001406| IPR020094| IPR020095| IPR020097| IPR020103;Note=trna pseudouridine synthase a;	NSC_02472
364197	NSC_scaffold_contig597	1239609	1239610		0.85	0.76	0.95	0.84	0.89	0.86	-0.01	1	insignificant			0.88	0.84	0.97	0.91	0.94	0.92	-0.02	1	insignificant			0.89	0.77	0.79	0.94	0.9	0.97	-0.12	0.04162	hypomethylated		+	CpG	ID=NSC_02473_P;	NSC_02473	ko:K18826	93.67	46	1.9e-12	calmodulin-lysine N-methyltransferase [EC:2.1.1.60]	path:map00310	CAMKMT; calmodulin-lysine N-methyltransferase [EC:2.1.1.60]	Lysine degradation
252816	NSC_scaffold_contig595	37188	37189		0.85	0.67	0.79	0.91	0.79	0.68	-0.03	1	insignificant			0.76	0.8	0.85	0.73	0.58	0.8	0.1	0.2109	insignificant			0.73	0.79	0.71	0.84	0.84	0.89	-0.12	0.01741	hypomethylated		+	CpG	ID=NSC_02492;Name=serine threonine-protein kinase ctr1-like;Alias=13043;Length=1211;GO=F:ATP binding| P:protein amino acid phosphorylation| F:protein serine/threonine kinase activity| F:protein binding| F:protein tyrosine kinase activity;EC=;ipr=IPR000719| IPR001245| IPR002290| IPR008271| IPR011009| IPR015943| IPR017441| IPR017986| IPR020635| G3DSA:1.10.510.10 (GENE3D)| G3DSA:3.30.200.20 (GENE3D)…	NSC_02492	ko:K04424	437.17	279.2	3.4e-83	sterile alpha motif and leucine zipper containing kinase AZK [EC:2.7.11.25]	path:map04010	ZAK, MLTK; sterile alpha motif and leucine zipper containing kinase AZK [EC:2.7.11.25]	MAPK signaling pathway
259624	NSC_scaffold_contig595	170748	170749		0.24	0.16	0.2	0.21	0.17	0.22	0	1	insignificant			0.13	0.14	0.23	0.22	0.18	0.17	-0.02	1	insignificant			0.1	0.18	0.21	0.31	0.27	0.28	-0.12	0.02486	hypomethylated		+	CpG	ID=NSC_02557;Name=lysine-specific demethylase 5d;Alias=13470;Length=1988;GO=F:DNA binding| F:protein binding| F:zinc ion binding| C:nucleus| P:oxidation reduction;EC=;ipr=IPR001606| IPR001965| IPR003347| IPR003349| IPR004198| IPR011011| IPR013083| IPR013637| IPR019786| IPR019787| coil (COIL)| PTHR10694 (PANTHER)| PTHR10694:SF8 (PANTHER)| SM01014 (SMART)| seg (SEG)| SSF51197 (SUPERFAMILY);Note=lys…	NSC_02557	ko:K11478	519.6	257.7	8.8e-77	protein Jumonji	path:map04550	JARID2, JMJ; protein Jumonji	Signaling pathways regulating pluripotency of stem cells
268549	NSC_scaffold_contig595	331912	331913		0.9	0.8	0.84	0.89	0.77	0.91	0	1	insignificant			0.81	0.74	0.8	0.82	0.91	0.83	-0.07	1	insignificant			0.77	0.83	0.77	0.93	0.91	0.89	-0.12	0.004852	hypomethylated		+	CpG	ID=NSC_02622;Name=protein;Alias=14502;Length=278;GO=C:chloroplast envelope| P:regulation of gene expression| F:serinetype endopeptidase activity| C:chloroplast stroma| P:proteolysis| P:response to reactive oxygen species;EC=EC:3.4.21.0;ipr=IPR001907| IPR023562| G3DSA:3.90.226.10 (GENE3D)| PTHR10381:SF3 (PANTHER)| seg (SEG)| SSF52096 (SUPERFAMILY);Note=protein;	NSC_02622	ko:K01358	49.33	204.4	7e-61	ATP-dependent Clp protease protease subunit [EC:3.4.21.92]	path:map04112	clpP, CLPP; ATP-dependent Clp protease, protease subunit [EC:3.4.21.92]	Cell cycle - Caulobacter
270233	NSC_scaffold_contig595	360690	360691		0.87	0.78	0.91	0.86	0.96	0.93	-0.06	1	insignificant			0.78	0.84	0.83	0.85	0.94	0.86	-0.07	1	insignificant			0.83	0.79	0.78	0.91	0.92	0.92	-0.12	0.00171	hypomethylated		+	CpG	ID=NSC_02635;Name=upf0614 protein c14orf102-like;Alias=14191;Length=1139;GO=F:binding| P:RNA processing| C:intracellular| F:molecular_function| P:biological_process| C:cellular_component;EC=;ipr=IPR013633| coil (COIL)| PTHR13471 (PANTHER)| seg (SEG);Note=upf0614 protein c14orf102-like;	NSC_02635	ko:K12855	182.3	19.8	7.2e-05	pre-mRNA-processing factor 6	path:map03040	PRPF6, PRP6; pre-mRNA-processing factor 6	Spliceosome
270903	NSC_scaffold_contig595	372549	372550		0.93	0.74	0.87	0.95	0.92	0.84	-0.06	1	insignificant			0.78	0.77	0.88	0.89	0.91	0.81	-0.06	1	insignificant			0.79	0.76	0.79	0.87	0.91	0.92	-0.12	0.003103	hypomethylated		+	CpG	ID=NSC_02640;Name=radical sam domain protein;Alias=14370;Length=1044;GO=F:ironsulfur cluster binding| F:catalytic activity| P:metabolic process;EC=;ipr=IPR006638| IPR007197| IPR018768| IPR023404| IPR023862| IPR023970| PTHR11918:SF41 (PANTHER)| seg (SEG)| SSF102114 (SUPERFAMILY);Note=radical sam domain protein;	NSC_02640	ko:K04034	260.57	36.5	1e-09	anaerobic magnesium-protoporphyrin IX monomethyl ester cyclase [EC:1.21.98.3]	path:map00860	bchE; anaerobic magnesium-protoporphyrin IX monomethyl ester cyclase [EC:1.21.98.3]	Porphyrin and chlorophyll metabolism
274890	NSC_scaffold_contig595	447663	447664		0.84	0.81	0.78	0.81	0.71	0.81	0.03	1	insignificant			0.82	0.69	0.76	0.83	0.71	0.84	-0.04	1	insignificant			0.72	0.7	0.62	0.8	0.82	0.78	-0.12	0.02131	hypomethylated		+	CpG	ID=NSC_02672;Name=---NA---;Alias=14749;Length=872;GO=;EC=;ipr=coil (COIL)| seg (SEG);Note=---NA---;	NSC_02672	ko:K21347	314.3	46	1.4e-12	Tax1-binding protein 1	path:map04137	TAX1BP1; Tax1-binding protein 1	Mitophagy - animal
275521	NSC_scaffold_contig595	458699	458700		0.59	0.69	0.61	0.64	0.63	0.57	0.02	1	insignificant			0.5	0.65	0.67	0.62	0.6	0.58	0.01	1	insignificant			0.57	0.52	0.52	0.7	0.63	0.63	-0.12	0.01687	hypomethylated		+	CpG	ID=NSC_02678;Name=nuclear-interacting partner of alk;Alias=14637;Length=520;GO=C:nucleus| F:zinc ion binding;EC=;ipr=IPR012935| PTHR15835 (PANTHER)| PTHR15835:SF2 (PANTHER)| seg (SEG);Note=nuclear-interacting partner of alk;	NSC_02678
275521	NSC_scaffold_contig595	458699	458700		0.59	0.69	0.61	0.64	0.63	0.57	0.02	1	insignificant			0.5	0.65	0.67	0.62	0.6	0.58	0.01	1	insignificant			0.57	0.52	0.52	0.7	0.63	0.63	-0.12	0.01687	hypomethylated		+	CpG	ID=NSC_02679;Name=phytoene desaturase;Alias=14933;Length=585;GO=C:chloroplast envelope| P:carotene biosynthetic process| F:oxidoreductase activity| acting on paired donors| with incorporation or reduction of molecular oxygen| C:chloroplast thylakoid| P:oxidation reduction| F:phytoene dehydrogenase activity;EC=;ipr=IPR002937| IPR014102| G3DSA:3.50.50.60 (GENE3D)| PTHR10742 (PANTHER)| PTHR10742:SF6…	NSC_02679	ko:K02293	513.83	940.4	1e-283	15-cis-phytoene desaturase [EC:1.3.5.5]	path:map00906	PDS, crtP; 15-cis-phytoene desaturase [EC:1.3.5.5]	Carotenoid biosynthesis
291318	NSC_scaffold_contig595	738718	738719		0.93	0.7	0.78	0.71	0.86	0.71	0.04	1	insignificant			0.92	0.7	0.91	0.89	0.75	0.8	0.03	1	insignificant			0.73	0.75	0.72	0.85	0.86	0.86	-0.12	0.0001242	hypomethylated		+	CpG	ID=NSC_02812_T;	NSC_02812
291318	NSC_scaffold_contig595	738718	738719		0.93	0.7	0.78	0.71	0.86	0.71	0.04	1	insignificant			0.92	0.7	0.91	0.89	0.75	0.8	0.03	1	insignificant			0.73	0.75	0.72	0.85	0.86	0.86	-0.12	0.0001242	hypomethylated		+	CpG	ID=NSC_02813;Name=protein;Alias=16314;Length=437;GO=C:integral to membrane| F:protoheme IX farnesyltransferase activity| P:heme O biosynthetic process;EC=;ipr=IPR000537| IPR006369| PTHR11048 (PANTHER)| seg (SEG)| tmhmm (TMHMM);Note=protein;	NSC_02813	ko:K02257	128.97	341.2	2.7e-102	heme o synthase [EC:2.5.1.141]	path:map00190	COX10, ctaB, cyoE; heme o synthase [EC:2.5.1.141]	Oxidative phosphorylation
292614	NSC_scaffold_contig595	766828	766829		0.17	0.16	0.19	0.16	0.2	0.14	0.01	1	insignificant			0.16	0.16	0.16	0.2	0.16	0.14	-0.01	1	insignificant			0.16	0.2	0.1	0.23	0.29	0.29	-0.12	0.03021	hypomethylated		+	CpG	ID=NSC_02828;Name=major facilitator superfamily mfs_1;Alias=16142;Length=502;GO=C:integral to membrane| P:transmembrane transport;EC=;ipr=IPR011701| IPR016196| IPR020846| G3DSA:1.20.1250.20 (GENE3D)| PTHR11662 (PANTHER)| PTHR11662:SF89 (PANTHER)| seg (SEG)| SignalP-NN(euk) (SIGNALP)| tmhmm (TMHMM);Note=major facilitator superfamily mfs_1;	NSC_02828	ko:K07783	478.1	99.1	1.1e-28	MFS transporter OPA family sugar phosphate sensor protein UhpC	path:map02020	uhpC; MFS transporter, OPA family, sugar phosphate sensor protein UhpC	Two-component system
293437	NSC_scaffold_contig595	784145	784146		0.69	0.74	0.78	0.78	0.79	0.8	-0.05	1	insignificant			0.7	0.7	0.72	0.74	0.82	0.77	-0.07	1	insignificant			0.67	0.69	0.71	0.85	0.81	0.77	-0.12	0.008166	hypomethylated		+	CpG	ID=NSC_02835;Name=beta-catenin-like protein 1-like;Alias=16328;Length=583;GO=F:binding;EC=;ipr=IPR011989| IPR013180| IPR016024| PTHR14978 (PANTHER)| seg (SEG);Note=beta-catenin-like protein 1-like;	NSC_02835	ko:K12864	109.53	490.8	1.8e-147	beta-catenin-like protein 1	path:map03040	CTNNBL1; beta-catenin-like protein 1	Spliceosome
293437	NSC_scaffold_contig595	784145	784146		0.69	0.74	0.78	0.78	0.79	0.8	-0.05	1	insignificant			0.7	0.7	0.72	0.74	0.82	0.77	-0.07	1	insignificant			0.67	0.69	0.71	0.85	0.81	0.77	-0.12	0.008166	hypomethylated		+	CpG	ID=NSC_02836;Name=cyclin-dependent kinase-like 5;Alias=16218;Length=829;GO=F:protein kinase activity| C:intracellular part| F:ATP binding| P:protein amino acid phosphorylation;EC=;ipr=IPR000719| IPR002290| IPR011009| G3DSA:1.10.510.10 (GENE3D)| PTHR24054 (PANTHER)| PTHR24054:SF85 (PANTHER)| seg (SEG);Note=cyclin-dependent kinase-like 5;	NSC_02836	ko:K08794	373.37	57	6.6e-16	calcium/calmodulin-dependent protein kinase I [EC:2.7.11.17]	path:map04020	CAMK1; calcium/calmodulin-dependent protein kinase I [EC:2.7.11.17]	Calcium signaling pathway
295250	NSC_scaffold_contig595	820304	820305		0.78	0.78	0.77	0.86	0.8	0.84	-0.06	1	insignificant			0.73	0.76	0.87	0.84	0.76	0.83	-0.03	1	insignificant			0.78	0.77	0.75	0.81	0.89	0.95	-0.12	0.04623	hypomethylated		+	CpG	ID=NSC_02854;Name=phospholipid-translocating p-type atpase;Alias=16420;Length=1530;GO=F:structural constituent of ribosome| C:ribosome| P:translation| F:ATP binding| P:cation transport| F:magnesium ion binding| F:phospholipidtranslocating ATPase activity| P:phospholipid transport| C:integral to membrane;EC=;ipr=IPR000054| IPR001757| IPR005834| IPR006539| IPR008250| IPR018303| IPR020052| IPR023214…	NSC_02854	ko:K05850	1088.47	160.2	2e-47	P-type Ca2+ transporter type 2B [EC:7.2.2.10]	path:map04020	ATP2B; P-type Ca2+ transporter type 2B [EC:7.2.2.10]	Calcium signaling pathway
298503	NSC_scaffold_contig595	891866	891867		0.76	0.63	0.7	0.48	0.61	0.73	0.09	1	insignificant			0.76	0.58	0.75	0.68	0.63	0.68	0.03	1	insignificant			0.61	0.66	0.65	0.73	0.78	0.75	-0.12	0.007021	hypomethylated		+	CpG	ID=NSC_02887;Name=heat shock transcription factor 1;Alias=16464;Length=418;GO=F:transcription factor activity| F:protein binding| P:response to heat| C:nucleus| F:sequencespecific DNA binding;EC=;ipr=IPR000232| IPR011991| coil (COIL)| PTHR10015 (PANTHER)| PTHR10015:SF7 (PANTHER)| seg (SEG)| SSF46785 (SUPERFAMILY);Note=heat shock transcription factor 1;	NSC_02887	ko:K09414	415.63	168.6	1.3e-49	heat shock transcription factor 1	path:map04212	HSF1; heat shock transcription factor 1	Longevity regulating pathway - worm
298734	NSC_scaffold_contig595	896543	896544		0.74	0.73	0.7	0.75	0.79	0.63	0	1	insignificant			0.62	0.71	0.78	0.75	0.87	0.79	-0.1	1	insignificant			0.68	0.76	0.65	0.81	0.79	0.84	-0.12	0.02963	hypomethylated		+	CpG	ID=NSC_02890;Name=hypothetical protein CHLNCDRAFT_138922 [Chlorella variabilis];Alias=16790;Length=1000;GO=;EC=;ipr=coil (COIL)| SignalP-NN(euk) (SIGNALP)| tmhmm (TMHMM);Note=hypothetical protein CHLNCDRAFT_138922 [Chlorella variabilis];	NSC_02890	ko:K07706	137.07	7.5	0.7	two-component system LytTR family sensor histidine kinase AgrC [EC:2.7.13.3]	path:map02020	agrC, blpH, fsrC; two-component system, LytTR family, sensor histidine kinase AgrC [EC:2.7.13.3]	Two-component system
770835	NSC_scaffold_ontig562c-575-591	94889	94890		0.77	0.79	0.75	0.74	0.76	0.91	-0.03	1	insignificant			0.82	0.76	0.85	0.81	0.81	0.72	0.03	1	insignificant			0.76	0.67	0.74	0.89	0.79	0.83	-0.12	0.0418	hypomethylated		+	CpG	ID=NSC_02934;Name=---NA---;Alias=9078;Length=811;GO=;EC=;ipr=coil (COIL)| tmhmm (TMHMM);Note=---NA---;	NSC_02934	ko:K10352	852.43	23	5.3e-06	myosin heavy chain	path:map04530	MYH; myosin heavy chain	Tight junction
770835	NSC_scaffold_ontig562c-575-591	94889	94890		0.77	0.79	0.75	0.74	0.76	0.91	-0.03	1	insignificant			0.82	0.76	0.85	0.81	0.81	0.72	0.03	1	insignificant			0.76	0.67	0.74	0.89	0.79	0.83	-0.12	0.0418	hypomethylated		+	CpG	ID=NSC_02935;Name=enhanced disease susceptibility;Alias=9395;Length=528;GO=P:drug transmembrane transport| F:drug transmembrane transporter activity| F:antiporter activity| C:membrane;EC=;ipr=IPR002528| PTHR11206:SF3 (PANTHER)| seg (SEG)| tmhmm (TMHMM);Note=enhanced disease susceptibility;	NSC_02935
780182	NSC_scaffold_ontig562c-575-591	275906	275907		0.87	0.75	0.72	0.82	0.9	0.85	-0.07	1	insignificant			0.87	0.81	0.88	0.75	0.94	0.79	0.03	1	insignificant			0.75	0.78	0.65	0.82	0.87	0.85	-0.12	0.04892	hypomethylated		+	CpG	ID=NSC_03020_T;	NSC_03020	ko:K10914	159.47	16.2	0.0031	CRP/FNR family transcriptional regulator cyclic AMP receptor protein	path:map02020	crp; CRP/FNR family transcriptional regulator, cyclic AMP receptor protein	Two-component system
780182	NSC_scaffold_ontig562c-575-591	275906	275907		0.87	0.75	0.72	0.82	0.9	0.85	-0.07	1	insignificant			0.87	0.81	0.88	0.75	0.94	0.79	0.03	1	insignificant			0.75	0.78	0.65	0.82	0.87	0.85	-0.12	0.04892	hypomethylated		+	CpG	ID=NSC_03021;Name=hypothetical protein CHLNCDRAFT_134476 [Chlorella variabilis];Alias=9771;Length=830;GO=F:binding;EC=;ipr=seg (SEG);Note=hypothetical protein CHLNCDRAFT_134476 [Chlorella variabilis];	NSC_03021
782390	NSC_scaffold_ontig562c-575-591	320001	320002		0.83	0.75	0.89	0.89	0.83	0.93	-0.06	1	insignificant			0.73	0.74	0.79	0.78	0.85	0.75	-0.04	1	insignificant			0.8	0.73	0.69	0.87	0.83	0.89	-0.12	0.02899	hypomethylated		+	CpG	ID=NSC_03040;Name=predicted protein [Chlamydomonas reinhardtii];Alias=10033;Length=189;GO=;EC=;ipr=no IPS match;Note=predicted protein [Chlamydomonas reinhardtii];	NSC_03040
796655	NSC_scaffold_ontig562c-575-591	616282	616283		0.12	0.08	0.04	0.11	0.11	0.19	-0.06	1	insignificant			0.15	0.15	0.14	0.09	0.14	0.09	0.04	1	insignificant			0.13	0.1	0.09	0.17	0.26	0.24	-0.12	0.01468	hypomethylated		+	CpG	ID=NSC_03170;Name=abc-1-like kinase;Alias=11532;Length=784;GO=F:acidamino acid ligase activity| F:ATP binding| C:plastid| F:transferase activity| transferring phosphoruscontaining groups;EC=EC:6.3.2.0;ipr=IPR004147| IPR011009| coil (COIL)| G3DSA:3.90.1200.10 (GENE3D)| PTHR10566 (PANTHER)| PTHR10566:SF10 (PANTHER)| seg (SEG)| tmhmm (TMHMM);Note=abc-1-like kinase;	NSC_03170	ko:K02850	126.67	18.2	0.00058	heptose II phosphotransferase [EC:2.7.1.-]	path:map00540	waaY, rfaY; heptose II phosphotransferase [EC:2.7.1.-]	Lipopolysaccharide biosynthesis
796655	NSC_scaffold_ontig562c-575-591	616282	616283		0.12	0.08	0.04	0.11	0.11	0.19	-0.06	1	insignificant			0.15	0.15	0.14	0.09	0.14	0.09	0.04	1	insignificant			0.13	0.1	0.09	0.17	0.26	0.24	-0.12	0.01468	hypomethylated		+	CpG	ID=NSC_03171_P;	NSC_03171	ko:K15227	242.43	498.5	3.1e-150	arogenate dehydrogenase (NADP+) plant [EC:1.3.1.78]	path:map00400	TYRAAT; arogenate dehydrogenase (NADP+), plant [EC:1.3.1.78]	Phenylalanine, tyrosine and tryptophan biosynthesis
797954	NSC_scaffold_ontig562c-575-591	639693	639694		0.33	0.33	0.37	0.34	0.49	0.37	-0.06	1	insignificant			0.27	0.41	0.42	0.31	0.48	0.44	-0.05	1	insignificant			0.34	0.36	0.28	0.41	0.5	0.45	-0.12	0.02827	hypomethylated		+	CpG	ID=NSC_03182;Name=sac3 ganp family protein;Alias=11369;Length=1543;GO=C:intracellular membranebounded organelle;EC=;ipr=IPR005062| coil (COIL)| PTHR12436 (PANTHER)| PTHR12436:SF3 (PANTHER)| seg (SEG);Note=sac3 ganp family protein;	NSC_03182	ko:K04407	2069.27	26.5	5.2e-07	mitogen-activated protein kinase kinase kinase kinase 4 [EC:2.7.11.1]	path:map04010	MAP4K4, HGK; mitogen-activated protein kinase kinase kinase kinase 4 [EC:2.7.11.1]	MAPK signaling pathway
801477	NSC_scaffold_ontig562c-575-591	702025	702026		0.84	0.81	0.82	0.83	0.83	0.68	0.04	1	insignificant			0.89	0.82	0.88	0.84	0.92	0.75	0.03	1	insignificant			0.75	0.77	0.68	0.89	0.86	0.81	-0.12	0.02667	hypomethylated		+	CpG	ID=NSC_03212;Name=protein;Alias=12204;Length=1059;GO=P:response to aluminum ion;EC=;ipr=IPR020966| coil (COIL)| seg (SEG)| SignalP-NN(euk) (SIGNALP)| tmhmm (TMHMM);Note=protein;	NSC_03212	ko:K22748	166.67	10.8	0.026	histone-lysine N-methyltransferase ATXR3 [EC:2.1.1.43]	path:map00310	ATXR3, SDG2; [histone H3]-lysine4 N-trimethyltransferase ATXR3 [EC:2.1.1.354]	Lysine degradation
804202	NSC_scaffold_ontig562c-575-591	756717	756718		0.86	0.81	0.88	0.78	0.85	0.93	0	1	insignificant			0.91	0.88	0.79	0.87	0.82	0.89	0	1	insignificant			0.82	0.81	0.8	0.95	0.9	0.93	-0.12	0.001332	hypomethylated		+	CpG	ID=NSC_03237_T;	NSC_03237
804202	NSC_scaffold_ontig562c-575-591	756717	756718		0.86	0.81	0.88	0.78	0.85	0.93	0	1	insignificant			0.91	0.88	0.79	0.87	0.82	0.89	0	1	insignificant			0.82	0.81	0.8	0.95	0.9	0.93	-0.12	0.001332	hypomethylated		+	CpG	ID=NSC_03238;Name=hypothetical protein COCSUDRAFT_20202 [Coccomyxa subellipsoidea C-169];Alias=12192;Length=247;GO=F:molecular_function;EC=;ipr=tmhmm (TMHMM);Note=hypothetical protein COCSUDRAFT_20202 [Coccomyxa subellipsoidea C-169];	NSC_03238	ko:K04548	139.67	13.4	0.032	guanine nucleotide-binding protein G(T) subunit gamma-T1	path:map04014	GNGT1; guanine nucleotide-binding protein G(T) subunit gamma-T1	Ras signaling pathway
221829	NSC_scaffold_contig594	170184	170185		0.76	0.76	0.73	0.74	0.8	0.76	-0.01	1	insignificant			0.76	0.69	0.81	0.65	0.7	0.75	0.06	1	insignificant			0.69	0.73	0.68	0.84	0.83	0.8	-0.12	0.00207	hypomethylated		+	CpG	ID=NSC_03337;Name=ribonuclease activity regulator protein;Alias=30335;Length=207;GO=P:regulation of RNA metabolic process| F:transferase activity| F:ribonuclease inhibitor activity;EC=;ipr=IPR005493| IPR010203;Note=ribonuclease activity regulator protein;	NSC_03337	ko:K10218	201.07	84.8	1.8e-24	4-hydroxy-4-methyl-2-oxoglutarate aldolase [EC:4.1.3.17]	path:map00362	ligK, galC; 4-hydroxy-4-methyl-2-oxoglutarate aldolase [EC:4.1.3.17]	Benzoate degradation
221829	NSC_scaffold_contig594	170184	170185		0.76	0.76	0.73	0.74	0.8	0.76	-0.01	1	insignificant			0.76	0.69	0.81	0.65	0.7	0.75	0.06	1	insignificant			0.69	0.73	0.68	0.84	0.83	0.8	-0.12	0.00207	hypomethylated		+	CpG	ID=NSC_03338;Name=electron transfer flavoprotein subunit mitochondrial-like;Alias=30770;Length=241;GO=P:chlorophyll catabolic process| P:leucine catabolic process| C:mitochondrion| F:electron carrier activity;EC=;ipr=IPR000049| IPR012255| IPR014729| IPR014730| seg (SEG)| SSF52402 (SUPERFAMILY);Note=electron transfer flavoprotein subunit mitochondrial-like;	NSC_03338
232348	NSC_scaffold_contig594	382754	382755		0.86	0.7	0.91	0.77	0.85	0.94	-0.03	1	insignificant			0.86	0.86	0.97	0.88	0.88	0.82	0.04	1	insignificant			0.78	0.84	0.76	0.9	0.89	0.96	-0.12	0.01958	hypomethylated		+	CpG	ID=NSC_03430;Name=serine threonine protein kinase 3;Alias=31311;Length=955;GO=P:protein amino acid phosphorylation| P:regulation of primary metabolic process| F:protein serine/threonine kinase activity| P:regulation of cellular metabolic process| P:regulation of macromolecule metabolic process| P:positive regulation of molecular function| P:transcription| DNAdependent| C:intracellular part| F:ATP…	NSC_03430	ko:K07359	444.67	337	6.9e-101	calcium/calmodulin-dependent protein kinase kinase 2 [EC:2.7.11.17]	path:map04140	CAMKK2; calcium/calmodulin-dependent protein kinase kinase 2 [EC:2.7.11.17]	Autophagy - animal
[truncated: 607 more rows]

## Sheet: HYPER
Unnamed: 0_x	chrom	start	end_x	Day 4	Aza 1	Aza 2	Aza 3	Co 1	Co 2	Co 3	methyl diff	p-value	classification		Day 5	Aza 1	Aza 2	Aza 3	Co 1	Co 2	Co 3	methyl diff	p-value	classification		Day 6	Aza 1	Aza 2	Aza 3	Co 1	Co 2	Co 3	methyl diff	p-value	classification		Day 7	Aza 1	Aza 2	Aza 3	Co 1	Co 2	Co 3	methyl diff	p-value	classification		Day 10	Aza 1
[truncated: 339 more rows]
[truncated: 20 more columns]
