# Supplementary material for: Inhibition of DNA Methylation in Picochlorum soloecismus Alters Algae Productivity
Source: Front Genet. 2020 Oct 15;11:560444. doi: 10.3389/fgene.2020.560444 (PMC7593850; doi:10.3389/fgene.2020.560444)
Supplement: Supplementary TABLE 1 — All cytosine sites called from whole genome bisulfite sequencing analysis (WGBS). [file Data_Sheet_1.zip › Supplemental Table 8_Day 7_5AZA Hypo and Hypermethylation.xlsx]

## Sheet: HYPO
Unnamed: 0_x	chrom	start	end_x	Day 4	Aza 1	Aza 2	Aza 3	Co 1	Co 2	Co 3	methyl diff	p-value	classification		Day 5	Aza 1	Aza 2	Aza 3	Co 1	Co 2	Co 3	methyl diff	p-value	classification		Day 6	Aza 1	Aza 2	Aza 3	Co 1	Co 2	Co 3	methyl diff	p-value	classification		Day 7	Aza 1	Aza 2	Aza 3	Co 1	Co 2	Co 3	methyl diff	p-value	classification		Strand	Type
262582	NSC_scaffold_contig595	228506	228507		0.52	0.52	0.25	0.38	0.22	0.32	0.12	0.2987	insignificant			0.42	0.4	0.42	0.32	0.36	0.29	0.09	1	insignificant			0.33	0.38	0.33	0.41	0.52	0.34	-0.08	1	insignificant			0.22	0.14	0.33	0.51	0.39	0.58	-0.26	0.03002	hypomethylated		+	CpG
518812	NSC_scaffold_contig599	1494847	1494848		0.79	0.74	0.66	0.74	0.67	0.6	0.06	1	insignificant			0.52	0.7	0.74	0.57	0.85	0.75	-0.07	1	insignificant			0.78	0.88	0.72	0.76	0.73	0.5	0.13	0.2291	insignificant			0.52	0.67	0.59	0.77	0.8	0.88	-0.22	0.01337	hypomethylated		+	CpG
518812	NSC_scaffold_contig599	1494847	1494848		0.79	0.74	0.66	0.74	0.67	0.6	0.06	1	insignificant			0.52	0.7	0.74	0.57	0.85	0.75	-0.07	1	insignificant			0.78	0.88	0.72	0.76	0.73	0.5	0.13	0.2291	insignificant			0.52	0.67	0.59	0.77	0.8	0.88	-0.22	0.01337	hypomethylated		+	CpG
413733	NSC_scaffold_contig598	895614	895615		0.69	0.67	0.71	0.72	0.71	0.81	-0.06	1	insignificant			0.79	0.63	0.86	0.72	0.85	0.68	0.01	1	insignificant			0.72	0.65	0.59	0.83	0.67	0.67	-0.07	1	insignificant			0.57	0.74	0.58	0.83	0.88	0.84	-0.22	0.01963	hypomethylated		+	CpG
203329	NSC_scaffold_contig590	360955	360956		0.68	0.64	0.57	0.59	0.65	0.63	0.01	1	insignificant			0.66	0.57	0.75	0.68	0.73	0.65	-0.03	1	insignificant			0.7	0.75	0.8	0.7	0.72	0.59	0.08	1	insignificant			0.65	0.47	0.58	0.75	0.75	0.85	-0.22	0.02833	hypomethylated		+	CpG
90137	NSC_scaffold_contig582	141012	141013		0.88	0.73	0.78	0.85	0.79	0.86	-0.03	1	insignificant			0.69	0.8	0.71	0.74	0.67	0.75	0.01	1	insignificant			0.81	0.87	0.69	0.86	0.78	0.72	0.01	1	insignificant			0.69	0.58	0.63	0.94	0.76	0.85	-0.22	0.02143	hypomethylated		+	CpG
240258	NSC_scaffold_contig594	525878	525879		0.6	0.57	0.41	0.5	0.7	0.51	-0.04	1	insignificant			0.43	0.51	0.69	0.56	0.52	0.54	0.01	1	insignificant			0.51	0.66	0.57	0.5	0.63	0.59	0	1	insignificant			0.4	0.4	0.57	0.72	0.66	0.63	-0.21	0.02568	hypomethylated		+	CpG
667232	NSC_scaffold_contig593-552c	212387	212388		0.44	0.39	0.38	0.44	0.38	0.48	-0.02	1	insignificant			0.53	0.46	0.46	0.67	0.36	0.46	-0.01	1	insignificant			0.36	0.54	0.3	0.51	0.48	0.46	-0.08	1	insignificant			0.4	0.34	0.23	0.53	0.55	0.51	-0.21	0.01633	hypomethylated		+	CpG
116025	NSC_scaffold_contig584	30345	30346		0.7	0.78	0.78	0.81	0.85	0.74	-0.05	1	insignificant			0.88	0.78	0.82	0.81	0.76	0.79	0.04	1	insignificant			0.84	0.84	0.71	0.83	0.74	0.74	0.03	1	insignificant			0.73	0.71	0.76	0.88	0.95	1	-0.21	0.004224	hypomethylated		+	CpG
107883	NSC_scaffold_contig583	181326	181327		0.94	0.8	0.86	0.89	0.7	0.79	0.07	1	insignificant			0.79	0.7	0.81	0.69	0.93	0.78	-0.03	1	insignificant			0.74	0.73	0.7	0.84	0.84	0.84	-0.12	0.001303	hypomethylated			0.72	0.7	0.73	0.91	0.91	0.91	-0.2	4.33e-05	hypomethylated		+	CpG
458363	NSC_scaffold_contig599	345664	345665		0.82	0.89	0.77	0.8	0.9	0.76	0.01	1	insignificant			0.88	0.85	0.92	0.89	0.83	0.8	0.04	1	insignificant			0.89	0.81	0.83	0.93	0.9	0.85	-0.05	1	insignificant			0.64	0.62	0.68	0.93	0.78	0.84	-0.2	0.01176	hypomethylated		+	CpG
693102	NSC_scaffold_contig596-571c	62645	62646		0.61	0.5	0.71	0.61	0.7	0.51	0	1	insignificant			0.67	0.57	0.67	0.49	0.76	0.57	0.03	1	insignificant			0.65	0.68	0.64	0.58	0.55	0.58	0.09	1	insignificant			0.59	0.53	0.45	0.75	0.72	0.7	-0.2	0.009813	hypomethylated		+	CpG
720506	NSC_scaffold_contig596-571c	607301	607302		0.56	0.84	0.69	0.58	0.55	0.83	0.05	1	insignificant			0.61	0.66	0.59	0.85	0.83	0.57	-0.13	0.2293	insignificant			0.63	0.53	0.68	0.65	0.73	0.66	-0.07	1	insignificant			0.64	0.62	0.6	0.87	0.83	0.77	-0.2	0.003023	hypomethylated		+	CpG
157701	NSC_scaffold_contig586	211648	211649		0.7	0.7	0.75	0.66	0.69	0.69	0.04	1	insignificant			0.64	0.64	0.65	0.57	0.64	0.65	0.02	1	insignificant			0.81	0.63	0.68	0.69	0.62	0.66	0.05	1	insignificant			0.61	0.57	0.57	0.79	0.71	0.84	-0.2	0.006464	hypomethylated		+	CpG
138785	NSC_scaffold_contig585	125225	125226		0.79	0.73	0.63	0.74	0.63	0.7	0.03	1	insignificant			0.77	0.71	0.86	0.66	0.92	0.7	0.02	1	insignificant			0.77	0.65	0.72	0.77	0.7	0.76	-0.03	1	insignificant			0.68	0.67	0.59	0.82	0.77	0.94	-0.2	0.02291	hypomethylated		+	CpG
48315	NSC_scaffold_contig577	29054	29055		0.63	0.63	0.71	0.64	0.65	0.76	-0.03	1	insignificant			0.72	0.67	0.72	0.7	0.69	0.68	0.01	1	insignificant			0.68	0.61	0.72	0.67	0.66	0.73	-0.02	1	insignificant			0.59	0.62	0.57	0.7	0.86	0.82	-0.2	0.01512	hypomethylated		+	CpG
719	NSC_scaffold_contig554	4418	4419		0.78	0.53	0.71	0.8	0.75	0.52	-0.02	1	insignificant			0.75	0.69	0.73	0.67	0.76	0.66	0.03	1	insignificant			0.71	0.68	0.59	0.84	0.63	0.64	-0.05	1	insignificant			0.64	0.62	0.57	0.83	0.79	0.8	-0.2	0.001117	hypomethylated		+	CpG
634908	NSC_scaffold_contig592-558c-549c-548c-566	261745	261746		0.53	0.48	0.64	0.76	0.77	0.74	-0.21	0.01252	hypomethylated			0.74	0.72	0.74	0.66	0.7	0.69	0.05	1	insignificant			0.54	0.71	0.53	0.62	0.68	0.69	-0.07	1	insignificant			0.64	0.67	0.53	0.81	0.85	0.76	-0.19	0.02022	hypomethylated		+	CpG
510478	NSC_scaffold_contig599	1339207	1339208		0.6	0.45	0.56	0.5	0.61	0.55	-0.02	1	insignificant			0.5	0.43	0.44	0.42	0.5	0.54	-0.03	1	insignificant			0.46	0.56	0.52	0.47	0.5	0.5	0.02	1	insignificant			0.47	0.4	0.52	0.6	0.76	0.59	-0.19	0.04447	hypomethylated		+	CpG
753891	NSC_scaffold_contig596-571c	1241104	1241105		0.74	0.75	0.7	0.77	0.78	0.71	-0.02	1	insignificant			0.73	0.75	0.63	0.68	0.72	0.79	-0.03	1	insignificant			0.67	0.74	0.72	0.65	0.64	0.71	0.05	1	insignificant			0.52	0.67	0.56	0.81	0.79	0.72	-0.19	0.02532	hypomethylated		+	CpG
255577	NSC_scaffold_contig595	94756	94757		0.57	0.54	0.62	0.64	0.62	0.55	-0.03	1	insignificant			0.6	0.56	0.68	0.65	0.51	0.54	0.05	1	insignificant			0.69	0.54	0.65	0.54	0.66	0.61	0.02	1	insignificant			0.57	0.48	0.49	0.69	0.75	0.67	-0.19	0.008016	hypomethylated		+	CpG
658728	NSC_scaffold_contig593-552c	46647	46648		0.35	0.38	0.44	0.41	0.48	0.41	-0.05	1	insignificant			0.51	0.36	0.45	0.46	0.26	0.43	0.06	1	insignificant			0.38	0.37	0.35	0.46	0.42	0.39	-0.05	1	insignificant			0.28	0.17	0.25	0.46	0.45	0.35	-0.19	0.02084	hypomethylated		+	CpG
147994	NSC_scaffold_contig586	35415	35416		0.66	0.56	0.78	0.75	0.57	0.63	0.01	1	insignificant			0.72	0.76	0.86	0.75	0.76	0.78	0.02	1	insignificant			0.68	0.77	0.75	0.67	0.79	0.64	0.03	1	insignificant			0.75	0.65	0.68	0.83	0.91	0.9	-0.19	0.008735	hypomethylated		+	CpG
111769	NSC_scaffold_contig583	246931	246932		0.4	0.47	0.37	0.41	0.57	0.41	-0.05	1	insignificant			0.25	0.4	0.44	0.36	0.38	0.41	-0.02	1	insignificant			0.43	0.4	0.39	0.44	0.3	0.42	0.02	1	insignificant			0.31	0.29	0.36	0.53	0.52	0.47	-0.19	0.002542	hypomethylated		+	CpG
111769	NSC_scaffold_contig583	246931	246932		0.4	0.47	0.37	0.41	0.57	0.41	-0.05	1	insignificant			0.25	0.4	0.44	0.36	0.38	0.41	-0.02	1	insignificant			0.43	0.4	0.39	0.44	0.3	0.42	0.02	1	insignificant			0.31	0.29	0.36	0.53	0.52	0.47	-0.19	0.002542	hypomethylated		+	CpG
777058	NSC_scaffold_ontig562c-575-591	221313	221314		0.73	0.73	0.84	0.71	0.7	0.63	0.09	1	insignificant			0.82	0.71	0.9	0.76	0.75	0.73	0.06	1	insignificant			0.76	0.67	0.69	0.67	0.73	0.64	0.02	1	insignificant			0.61	0.55	0.59	0.79	0.8	0.74	-0.19	0.001715	hypomethylated		+	CpG
278800	NSC_scaffold_contig595	514800	514801		0.82	0.8	0.84	0.91	0.95	0.87	-0.09	1	insignificant			0.78	0.85	0.94	0.83	0.87	0.86	0	1	insignificant			0.92	0.9	0.88	0.8	0.85	0.75	0.1	0.03161	hypermethylated			0.7	0.82	0.69	0.87	0.93	0.95	-0.18	0.02132	hypomethylated		+	CpG
289920	NSC_scaffold_contig595	711803	711804		0.4	0.31	0.36	0.4	0.44	0.54	-0.11	0.1049	insignificant			0.39	0.33	0.47	0.53	0.55	0.4	-0.1	1	insignificant			0.53	0.48	0.38	0.43	0.3	0.43	0.07	1	insignificant			0.27	0.34	0.37	0.56	0.46	0.48	-0.18	0.01527	hypomethylated		+	CpG
398776	NSC_scaffold_contig598	631011	631012		0.71	0.76	0.73	0.87	0.74	0.82	-0.08	1	insignificant			0.92	0.76	0.48	0.74	0.54	0.78	0.03	1	insignificant			0.81	0.69	0.75	0.74	0.72	0.78	0.01	1	insignificant			0.68	0.71	0.72	0.91	0.87	0.87	-0.18	0.0008038	hypomethylated		+	CpG
398776	NSC_scaffold_contig598	631011	631012		0.71	0.76	0.73	0.87	0.74	0.82	-0.08	1	insignificant			0.92	0.76	0.48	0.74	0.54	0.78	0.03	1	insignificant			0.81	0.69	0.75	0.74	0.72	0.78	0.01	1	insignificant			0.68	0.71	0.72	0.91	0.87	0.87	-0.18	0.0008038	hypomethylated		+	CpG
317994	NSC_scaffold_contig597	347889	347890		0.69	0.79	0.69	0.57	0.74	0.58	0.09	1	insignificant			0.65	0.79	0.75	0.63	0.83	0.73	0	1	insignificant			0.74	0.61	0.79	0.73	0.73	0.82	-0.05	1	insignificant			0.67	0.54	0.68	0.83	0.83	0.78	-0.18	0.01684	hypomethylated		+	CpG
767984	NSC_scaffold_ontig562c-575-591	37332	37333		0.81	0.79	0.73	0.74	0.81	0.84	-0.02	1	insignificant			0.74	0.72	0.85	0.75	0.75	0.79	0.01	1	insignificant			0.78	0.83	0.73	0.88	0.67	0.84	-0.02	1	insignificant			0.59	0.66	0.7	0.76	0.9	0.81	-0.18	0.02707	hypomethylated		+	CpG
767984	NSC_scaffold_ontig562c-575-591	37332	37333		0.81	0.79	0.73	0.74	0.81	0.84	-0.02	1	insignificant			0.74	0.72	0.85	0.75	0.75	0.79	0.01	1	insignificant			0.78	0.83	0.73	0.88	0.67	0.84	-0.02	1	insignificant			0.59	0.66	0.7	0.76	0.9	0.81	-0.18	0.02707	hypomethylated		+	CpG
671205	NSC_scaffold_contig593-552c	280966	280967		0.66	0.73	0.68	0.56	0.78	0.77	-0.01	1	insignificant			0.45	0.71	0.59	0.79	0.78	0.56	-0.13	0.2908	insignificant			0.79	0.68	0.63	0.59	0.58	0.51	0.14	0.05601	insignificant			0.62	0.47	0.51	0.75	0.76	0.64	-0.18	0.03863	hypomethylated		+	CpG
123061	NSC_scaffold_contig584	163946	163947		0.59	0.43	0.49	0.47	0.67	0.57	-0.06	1	insignificant			0.32	0.44	0.59	0.61	0.44	0.52	-0.07	1	insignificant			0.37	0.73	0.48	0.5	0.62	0.65	-0.06	1	insignificant			0.38	0.36	0.44	0.49	0.61	0.64	-0.18	0.02619	hypomethylated		+	CpG
150602	NSC_scaffold_contig586	85915	85916		0.29	0.52	0.42	0.43	0.22	0.31	0.09	1	insignificant			0.38	0.32	0.39	0.35	0.35	0.37	0.01	1	insignificant			0.4	0.36	0.23	0.36	0.41	0.53	-0.1	1	insignificant			0.41	0.26	0.26	0.51	0.48	0.49	-0.18	0.02203	hypomethylated		+	CpG
243891	NSC_scaffold_contig594	596191	596192		0.71	0.81	0.72	0.83	0.72	0.72	-0.02	1	insignificant			0.73	0.76	0.77	0.6	0.8	0.71	0.05	1	insignificant			0.69	0.65	0.69	0.73	0.69	0.64	-0.01	1	insignificant			0.54	0.53	0.55	0.68	0.71	0.75	-0.18	0.001041	hypomethylated		+	CpG
793055	NSC_scaffold_ontig562c-575-591	536932	536933		0.78	0.83	0.81	0.64	0.72	0.65	0.14	0.009201	hypermethylated			0.7	0.76	0.8	0.73	0.78	0.75	0	1	insignificant			0.77	0.81	0.75	0.6	0.8	0.86	0.02	1	insignificant			0.67	0.72	0.79	0.88	0.94	0.88	-0.17	0.01008	hypomethylated		+	CpG
15251	NSC_scaffold_contig565	70169	70170		0.76	0.76	0.74	0.85	0.88	0.83	-0.1	0.003875	hypomethylated			0.77	0.73	0.78	0.71	0.82	0.82	-0.02	1	insignificant			0.8	0.72	0.73	0.76	0.87	0.88	-0.08	1	insignificant			0.76	0.65	0.71	0.88	0.83	0.9	-0.17	0.01173	hypomethylated		+	CpG
502971	NSC_scaffold_contig599	1197267	1197268		0.76	0.72	0.71	0.82	0.84	0.67	-0.04	1	insignificant			0.79	0.78	0.7	0.7	0.87	0.77	-0.02	1	insignificant			0.7	0.72	0.76	0.67	0.76	0.64	0.04	1	insignificant			0.64	0.6	0.66	0.83	0.78	0.79	-0.17	0.001621	hypomethylated		+	CpG
693558	NSC_scaffold_contig596-571c	71497	71498		0.56	0.44	0.26	0.33	0.38	0.45	0.03	1	insignificant			0.3	0.29	0.33	0.27	0.38	0.37	-0.03	1	insignificant			0.32	0.34	0.23	0.42	0.31	0.33	-0.06	1	insignificant			0.25	0.21	0.36	0.5	0.43	0.4	-0.17	0.0307	hypomethylated		+	CpG
738155	NSC_scaffold_contig596-571c	969231	969232		0.74	0.81	0.59	0.71	0.75	0.85	-0.06	1	insignificant			0.78	0.7	0.8	0.38	0.81	0.7	0.13	0.377	insignificant			0.72	0.67	0.71	0.8	0.79	0.7	-0.06	1	insignificant			0.63	0.54	0.59	0.73	0.78	0.74	-0.17	0.00549	hypomethylated		+	CpG
738155	NSC_scaffold_contig596-571c	969231	969232		0.74	0.81	0.59	0.71	0.75	0.85	-0.06	1	insignificant			0.78	0.7	0.8	0.38	0.81	0.7	0.13	0.377	insignificant			0.72	0.67	0.71	0.8	0.79	0.7	-0.06	1	insignificant			0.63	0.54	0.59	0.73	0.78	0.74	-0.17	0.00549	hypomethylated		+	CpG
374069	NSC_scaffold_contig598	171833	171834		0.46	0.42	0.4	0.28	0.56	0.48	-0.01	1	insignificant			0.43	0.37	0.59	0.41	0.36	0.47	0.05	1	insignificant			0.41	0.49	0.49	0.5	0.51	0.44	-0.02	1	insignificant			0.41	0.31	0.34	0.57	0.57	0.44	-0.17	0.03125	hypomethylated		+	CpG
402728	NSC_scaffold_contig598	698058	698059		0.22	0.23	0.26	0.28	0.17	0.21	0.02	1	insignificant			0.35	0.22	0.32	0.24	0.37	0.18	0.03	1	insignificant			0.29	0.17	0.33	0.28	0.23	0.32	-0.02	1	insignificant			0.14	0.16	0.15	0.38	0.29	0.27	-0.17	0.007028	hypomethylated		+	CpG
413731	NSC_scaffold_contig598	895612	895613		0.65	0.65	0.69	0.66	0.63	0.68	0.01	1	insignificant			0.74	0.65	0.69	0.71	0.72	0.7	-0.02	1	insignificant			0.71	0.59	0.64	0.72	0.64	0.55	0.01	1	insignificant			0.52	0.69	0.61	0.73	0.82	0.77	-0.17	0.03549	hypomethylated		+	CpG
337070	NSC_scaffold_contig597	704227	704228		0.7	0.5	0.53	0.54	0.52	0.68	0	1	insignificant			0.54	0.65	0.5	0.72	0.57	0.62	-0.07	1	insignificant			0.62	0.51	0.62	0.67	0.62	0.84	-0.13	0.1672	insignificant			0.58	0.57	0.55	0.8	0.64	0.77	-0.17	0.03219	hypomethylated		+	CpG
269977	NSC_scaffold_contig595	356690	356691		0.75	0.76	0.76	0.74	0.79	0.64	0.04	1	insignificant			0.64	0.81	0.76	0.77	0.71	0.78	-0.02	1	insignificant			0.73	0.66	0.67	0.77	0.69	0.76	-0.05	1	insignificant			0.7	0.65	0.57	0.88	0.8	0.75	-0.17	0.03023	hypomethylated		+	CpG
269977	NSC_scaffold_contig595	356690	356691		0.75	0.76	0.76	0.74	0.79	0.64	0.04	1	insignificant			0.64	0.81	0.76	0.77	0.71	0.78	-0.02	1	insignificant			0.73	0.66	0.67	0.77	0.69	0.76	-0.05	1	insignificant			0.7	0.65	0.57	0.88	0.8	0.75	-0.17	0.03023	hypomethylated		+	CpG
778543	NSC_scaffold_ontig562c-575-591	245859	245860		0.6	0.76	0.67	0.78	0.73	0.75	-0.08	1	insignificant			0.76	0.75	0.74	0.74	0.51	0.76	0.08	1	insignificant			0.74	0.71	0.69	0.81	0.63	0.81	-0.03	1	insignificant			0.63	0.68	0.78	0.81	0.88	0.92	-0.17	0.03021	hypomethylated		+	CpG
778543	NSC_scaffold_ontig562c-575-591	245859	245860		0.6	0.76	0.67	0.78	0.73	0.75	-0.08	1	insignificant			0.76	0.75	0.74	0.74	0.51	0.76	0.08	1	insignificant			0.74	0.71	0.69	0.81	0.63	0.81	-0.03	1	insignificant			0.63	0.68	0.78	0.81	0.88	0.92	-0.17	0.03021	hypomethylated		+	CpG
652594	NSC_scaffold_contig592-558c-549c-548c-566	593402	593403		0.5	0.28	0.43	0.56	0.34	0.38	-0.02	1	insignificant			0.53	0.32	0.6	0.35	0.48	0.37	0.08	1	insignificant			0.44	0.56	0.45	0.51	0.28	0.21	0.15	0.2012	insignificant			0.24	0.32	0.29	0.45	0.47	0.44	-0.17	0.002483	hypomethylated		+	CpG
662919	NSC_scaffold_contig593-552c	133379	133380		0.63	0.61	0.72	0.64	0.65	0.71	-0.02	1	insignificant			0.66	0.68	0.61	0.63	0.62	0.69	0	1	insignificant			0.62	0.68	0.69	0.64	0.64	0.68	0	1	insignificant			0.5	0.36	0.51	0.67	0.57	0.65	-0.17	0.03716	hypomethylated		+	CpG
662919	NSC_scaffold_contig593-552c	133379	133380		0.63	0.61	0.72	0.64	0.65	0.71	-0.02	1	insignificant			0.66	0.68	0.61	0.63	0.62	0.69	0	1	insignificant			0.62	0.68	0.69	0.64	0.64	0.68	0	1	insignificant			0.5	0.36	0.51	0.67	0.57	0.65	-0.17	0.03716	hypomethylated		+	CpG
673976	NSC_scaffold_contig593-552c	332412	332413		0.24	0.3	0.29	0.45	0.35	0.3	-0.09	1	insignificant			0.27	0.26	0.32	0.47	0.39	0.32	-0.11	0.0885	insignificant			0.4	0.45	0.26	0.24	0.38	0.35	0.05	1	insignificant			0.29	0.29	0.27	0.55	0.38	0.44	-0.17	0.02777	hypomethylated		+	CpG
678725	NSC_scaffold_contig593-552c	423601	423602		0.74	0.75	0.68	0.66	0.62	0.67	0.07	1	insignificant			0.65	0.72	0.77	0.61	0.61	0.69	0.08	1	insignificant			0.61	0.69	0.48	0.59	0.69	0.72	-0.07	1	insignificant			0.57	0.59	0.47	0.74	0.68	0.72	-0.17	0.01398	hypomethylated		+	CpG
678725	NSC_scaffold_contig593-552c	423601	423602		0.74	0.75	0.68	0.66	0.62	0.67	0.07	1	insignificant			0.65	0.72	0.77	0.61	0.61	0.69	0.08	1	insignificant			0.61	0.69	0.48	0.59	0.69	0.72	-0.07	1	insignificant			0.57	0.59	0.47	0.74	0.68	0.72	-0.17	0.01398	hypomethylated		+	CpG
688752	NSC_scaffold_contig593-552c	618420	618421		0.83	0.68	0.81	0.82	0.87	0.79	-0.05	1	insignificant			0.69	0.73	0.89	0.76	0.69	0.79	0.03	1	insignificant			0.79	0.79	0.81	0.76	0.79	0.71	0.05	1	insignificant			0.62	0.6	0.63	0.83	0.74	0.78	-0.17	0.004282	hypomethylated		+	CpG
194685	NSC_scaffold_contig590	190423	190424		0.77	0.67	0.77	0.73	0.87	0.68	-0.02	1	insignificant			0.78	0.81	0.61	0.63	0.56	0.82	0.06	1	insignificant			0.77	0.59	0.62	0.73	0.67	0.72	-0.05	1	insignificant			0.65	0.71	0.71	0.86	0.87	0.86	-0.17	0.001449	hypomethylated		+	CpG
616474	NSC_scaffold_contig587-553c	341963	341964		0.61	0.69	0.62	0.61	0.71	0.48	0.04	1	insignificant			0.64	0.67	0.75	0.59	0.86	0.71	-0.03	1	insignificant			0.79	0.59	0.76	0.7	0.75	0.78	-0.03	1	insignificant			0.6	0.62	0.53	0.79	0.78	0.69	-0.17	0.01728	hypomethylated		+	CpG
616474	NSC_scaffold_contig587-553c	341963	341964		0.61	0.69	0.62	0.61	0.71	0.48	0.04	1	insignificant			0.64	0.67	0.75	0.59	0.86	0.71	-0.03	1	insignificant			0.79	0.59	0.76	0.7	0.75	0.78	-0.03	1	insignificant			0.6	0.62	0.53	0.79	0.78	0.69	-0.17	0.01728	hypomethylated		+	CpG
104469	NSC_scaffold_contig583	118038	118039		0.42	0.47	0.41	0.41	0.36	0.46	0.02	1	insignificant			0.55	0.36	0.42	0.43	0.37	0.52	0	1	insignificant			0.44	0.39	0.51	0.38	0.47	0.53	-0.02	1	insignificant			0.47	0.35	0.3	0.56	0.52	0.55	-0.17	0.02839	hypomethylated		+	CpG
104469	NSC_scaffold_contig583	118038	118039		0.42	0.47	0.41	0.41	0.36	0.46	0.02	1	insignificant			0.55	0.36	0.42	0.43	0.37	0.52	0	1	insignificant			0.44	0.39	0.51	0.38	0.47	0.53	-0.02	1	insignificant			0.47	0.35	0.3	0.56	0.52	0.55	-0.17	0.02839	hypomethylated		+	CpG
61299	NSC_scaffold_contig578	64745	64746		0.62	0.43	0.58	0.6	0.51	0.62	-0.03	1	insignificant			0.72	0.7	0.69	0.72	0.7	0.66	0.01	1	insignificant			0.64	0.7	0.59	0.57	0.65	0.85	-0.05	1	insignificant			0.64	0.49	0.51	0.76	0.75	0.64	-0.17	0.04468	hypomethylated		+	CpG
61299	NSC_scaffold_contig578	64745	64746		0.62	0.43	0.58	0.6	0.51	0.62	-0.03	1	insignificant			0.72	0.7	0.69	0.72	0.7	0.66	0.01	1	insignificant			0.64	0.7	0.59	0.57	0.65	0.85	-0.05	1	insignificant			0.64	0.49	0.51	0.76	0.75	0.64	-0.17	0.04468	hypomethylated		+	CpG
538032	NSC_scaffold_contig567-545c	20672	20673		0.55	0.8	0.63	0.61	0.68	0.67	0.01	1	insignificant			0.61	0.68	0.72	0.69	0.59	0.51	0.07	1	insignificant			0.79	0.77	0.75	0.68	0.66	0.82	0.05	1	insignificant			0.69	0.55	0.59	0.77	0.81	0.77	-0.17	0.01685	hypomethylated		+	CpG
538032	NSC_scaffold_contig567-545c	20672	20673		0.55	0.8	0.63	0.61	0.68	0.67	0.01	1	insignificant			0.61	0.68	0.72	0.69	0.59	0.51	0.07	1	insignificant			0.79	0.77	0.75	0.68	0.66	0.82	0.05	1	insignificant			0.69	0.55	0.59	0.77	0.81	0.77	-0.17	0.01685	hypomethylated		+	CpG
149710	NSC_scaffold_contig586	71585	71586		0.61	0.74	0.65	0.67	0.87	0.8	-0.11	0.1886	insignificant			0.72	0.6	0.72	0.59	0.67	0.72	0.02	1	insignificant			0.72	0.73	0.79	0.86	0.68	0.7	0	1	insignificant			0.69	0.58	0.69	0.83	0.83	0.79	-0.16	0.01219	hypomethylated		+	CpG
476868	NSC_scaffold_contig599	690587	690588		0.73	0.69	0.71	0.8	0.65	0.57	0.04	1	insignificant			0.53	0.72	0.65	0.76	0.73	0.73	-0.11	0.13	insignificant			0.55	0.73	0.6	0.7	0.61	0.76	-0.06	1	insignificant			0.65	0.53	0.63	0.73	0.76	0.79	-0.16	0.01876	hypomethylated		+	CpG
371353	NSC_scaffold_contig598	121023	121024		0.21	0.11	0.26	0.19	0.26	0.3	-0.05	1	insignificant			0.17	0.32	0.14	0.25	0.09	0.18	0.04	1	insignificant			0.2	0.22	0.24	0.29	0.25	0.23	-0.04	1	insignificant			0.18	0.14	0.18	0.25	0.3	0.4	-0.16	0.03041	hypomethylated		+	CpG
371353	NSC_scaffold_contig598	121023	121024		0.21	0.11	0.26	0.19	0.26	0.3	-0.05	1	insignificant			0.17	0.32	0.14	0.25	0.09	0.18	0.04	1	insignificant			0.2	0.22	0.24	0.29	0.25	0.23	-0.04	1	insignificant			0.18	0.14	0.18	0.25	0.3	0.4	-0.16	0.03041	hypomethylated		+	CpG
423734	NSC_scaffold_contig598	1095126	1095127		0.68	0.65	0.65	0.71	0.64	0.64	0	1	insignificant			0.63	0.5	0.68	0.75	0.57	0.68	-0.06	1	insignificant			0.73	0.49	0.51	0.66	0.58	0.66	-0.06	1	insignificant			0.51	0.54	0.6	0.71	0.73	0.67	-0.16	0.009118	hypomethylated		+	CpG
346540	NSC_scaffold_contig597	887647	887648		0.64	0.68	0.54	0.78	0.75	0.51	-0.06	1	insignificant			0.74	0.71	0.68	0.74	0.73	0.65	0	1	insignificant			0.53	0.54	0.76	0.68	0.67	0.82	-0.11	0.2844	insignificant			0.62	0.63	0.5	0.74	0.78	0.72	-0.16	0.02618	hypomethylated		+	CpG
285677	NSC_scaffold_contig595	630279	630280		0.58	0.63	0.68	0.6	0.66	0.67	-0.01	1	insignificant			0.74	0.62	0.73	0.68	0.75	0.67	0	1	insignificant			0.61	0.59	0.58	0.72	0.55	0.48	0.01	1	insignificant			0.61	0.53	0.58	0.79	0.64	0.77	-0.16	0.03914	hypomethylated		+	CpG
591274	NSC_scaffold_contig579-589	581831	581832		0.74	0.78	0.69	0.81	0.85	0.59	-0.01	1	insignificant			0.68	0.62	0.85	0.67	0.77	0.75	-0.01	1	insignificant			0.77	0.74	0.77	0.62	0.68	0.82	0.06	1	insignificant			0.67	0.73	0.62	0.83	0.89	0.77	-0.16	0.0304	hypomethylated		+	CpG
625666	NSC_scaffold_contig592-558c-549c-548c-566	108310	108311		0.81	0.78	0.79	0.7	0.79	0.75	0.05	1	insignificant			0.74	0.69	0.78	0.71	0.84	0.8	-0.05	1	insignificant			0.77	0.75	0.79	0.75	0.71	0.78	0.03	1	insignificant			0.66	0.71	0.64	0.87	0.85	0.78	-0.16	0.008833	hypomethylated		+	CpG
630308	NSC_scaffold_contig592-558c-549c-548c-566	184839	184840		0.34	0.41	0.34	0.44	0.34	0.24	0.02	1	insignificant			0.42	0.37	0.48	0.39	0.33	0.28	0.08	1	insignificant			0.21	0.44	0.38	0.45	0.49	0.31	-0.07	1	insignificant			0.33	0.26	0.36	0.4	0.52	0.51	-0.16	0.02839	hypomethylated		+	CpG
185403	NSC_scaffold_contig588	396603	396604		0.86	0.68	0.78	0.84	0.65	0.86	-0.01	1	insignificant			0.78	0.66	0.7	0.69	0.67	0.85	-0.03	1	insignificant			0.94	0.83	0.76	0.9	0.82	0.89	-0.03	1	insignificant			0.77	0.79	0.76	0.89	0.91	1	-0.16	0.01088	hypomethylated		+	CpG
185407	NSC_scaffold_contig588	396636	396637		0.47	0.54	0.54	0.38	0.46	0.43	0.1	1	insignificant			0.38	0.49	0.38	0.46	0.42	0.49	-0.04	1	insignificant			0.46	0.54	0.59	0.43	0.38	0.49	0.09	1	insignificant			0.42	0.35	0.3	0.57	0.5	0.49	-0.16	0.02154	hypomethylated		+	CpG
600306	NSC_scaffold_contig587-553c	48095	48096		0.77	0.83	0.73	0.76	0.71	0.72	0.05	1	insignificant			0.83	0.79	0.78	0.82	0.82	0.66	0.03	1	insignificant			0.75	0.7	0.81	0.74	0.76	0.79	-0.01	1	insignificant			0.68	0.71	0.67	0.85	0.82	0.87	-0.16	0.001521	hypomethylated		+	CpG
547302	NSC_scaffold_contig568-546-580	82536	82537		0.76	0.76	0.75	0.78	0.86	0.73	-0.03	1	insignificant			0.74	0.85	0.67	0.73	0.73	0.71	0.03	1	insignificant			0.73	0.76	0.74	0.75	0.71	0.71	0.02	1	insignificant			0.59	0.76	0.61	0.78	0.84	0.81	-0.16	0.04591	hypomethylated		+	CpG
547302	NSC_scaffold_contig568-546-580	82536	82537		0.76	0.76	0.75	0.78	0.86	0.73	-0.03	1	insignificant			0.74	0.85	0.67	0.73	0.73	0.71	0.03	1	insignificant			0.73	0.76	0.74	0.75	0.71	0.71	0.02	1	insignificant			0.59	0.76	0.61	0.78	0.84	0.81	-0.16	0.04591	hypomethylated		+	CpG
558449	NSC_scaffold_contig568-546-580	320398	320399		0.46	0.46	0.52	0.6	0.42	0.5	-0.03	1	insignificant			0.67	0.51	0.55	0.33	0.49	0.56	0.12	0.2306	insignificant			0.53	0.38	0.48	0.39	0.44	0.49	0.02	1	insignificant			0.44	0.41	0.35	0.56	0.63	0.5	-0.16	0.02462	hypomethylated		+	CpG
558449	NSC_scaffold_contig568-546-580	320398	320399		0.46	0.46	0.52	0.6	0.42	0.5	-0.03	1	insignificant			0.67	0.51	0.55	0.33	0.49	0.56	0.12	0.2306	insignificant			0.53	0.38	0.48	0.39	0.44	0.49	0.02	1	insignificant			0.44	0.41	0.35	0.56	0.63	0.5	-0.16	0.02462	hypomethylated		+	CpG
136454	NSC_scaffold_contig585	79740	79741		0.48	0.65	0.7	0.62	0.61	0.71	-0.04	1	insignificant			0.72	0.65	0.57	0.62	0.72	0.7	-0.03	1	insignificant			0.6	0.61	0.55	0.46	0.64	0.8	-0.05	1	insignificant			0.47	0.62	0.54	0.73	0.71	0.68	-0.16	0.0218	hypomethylated		+	CpG
136454	NSC_scaffold_contig585	79740	79741		0.48	0.65	0.7	0.62	0.61	0.71	-0.04	1	insignificant			0.72	0.65	0.57	0.62	0.72	0.7	-0.03	1	insignificant			0.6	0.61	0.55	0.46	0.64	0.8	-0.05	1	insignificant			0.47	0.62	0.54	0.73	0.71	0.68	-0.16	0.0218	hypomethylated		+	CpG
27643	NSC_scaffold_contig572	33114	33115		0.4	0.44	0.51	0.36	0.59	0.36	0.01	1	insignificant			0.26	0.46	0.32	0.65	0.43	0.58	-0.21	0.07991	insignificant			0.37	0.42	0.41	0.53	0.4	0.48	-0.07	1	insignificant			0.35	0.26	0.37	0.55	0.47	0.44	-0.16	0.02922	hypomethylated		+	CpG
33010	NSC_scaffold_contig572	134685	134686		0.27	0.16	0.25	0.13	0.21	0.16	0.06	1	insignificant			0.17	0.25	0.27	0.13	0.28	0.16	0.04	1	insignificant			0.27	0.19	0.26	0.3	0.28	0.19	-0.02	1	insignificant			0.16	0.2	0.05	0.29	0.26	0.34	-0.16	0.03224	hypomethylated		+	CpG
19109	NSC_scaffold_contig570	18772	18773		0.69	0.72	0.75	0.83	0.72	0.8	-0.06	1	insignificant			0.74	0.72	0.75	0.74	0.82	0.79	-0.05	1	insignificant			0.65	0.63	0.72	0.68	0.63	0.8	-0.04	1	insignificant			0.64	0.58	0.64	0.83	0.75	0.77	-0.16	0.007303	hypomethylated		+	CpG
19109	NSC_scaffold_contig570	18772	18773		0.69	0.72	0.75	0.83	0.72	0.8	-0.06	1	insignificant			0.74	0.72	0.75	0.74	0.82	0.79	-0.05	1	insignificant			0.65	0.63	0.72	0.68	0.63	0.8	-0.04	1	insignificant			0.64	0.58	0.64	0.83	0.75	0.77	-0.16	0.007303	hypomethylated		+	CpG
3220	NSC_scaffold_contig557	33346	33347		0.81	0.79	0.85	0.78	0.79	0.69	0.06	1	insignificant			0.77	0.76	0.79	0.85	0.8	0.8	-0.04	1	insignificant			0.85	0.75	0.79	0.91	0.72	0.89	-0.05	1	insignificant			0.63	0.66	0.67	0.84	0.77	0.83	-0.16	0.003205	hypomethylated		+	CpG
197793	NSC_scaffold_contig590	254453	254454		0.39	0.47	0.47	0.43	0.57	0.41	-0.03	1	insignificant			0.39	0.42	0.42	0.6	0.49	0.55	-0.13	0.01552	hypomethylated			0.42	0.48	0.53	0.47	0.28	0.42	0.08	1	insignificant			0.35	0.31	0.4	0.57	0.46	0.5	-0.15	0.01608	hypomethylated		+	CpG
711475	NSC_scaffold_contig596-571c	422401	422402		0.66	0.62	0.81	0.88	0.95	0.84	-0.2	0.0415	hypomethylated			0.83	0.75	0.76	0.7	0.82	0.83	0	1	insignificant			0.79	0.7	0.84	0.76	0.85	0.95	-0.08	1	insignificant			0.71	0.79	0.71	0.91	0.91	0.83	-0.15	0.01687	hypomethylated		+	CpG
711475	NSC_scaffold_contig596-571c	422401	422402		0.66	0.62	0.81	0.88	0.95	0.84	-0.2	0.0415	hypomethylated			0.83	0.75	0.76	0.7	0.82	0.83	0	1	insignificant			0.79	0.7	0.84	0.76	0.85	0.95	-0.08	1	insignificant			0.71	0.79	0.71	0.91	0.91	0.83	-0.15	0.01687	hypomethylated		+	CpG
510591	NSC_scaffold_contig599	1341809	1341810		0.22	0.13	0.16	0.25	0.25	0.38	-0.12	0.07285	insignificant			0.11	0.26	0.42	0.3	0.2	0.18	0.04	1	insignificant			0.24	0.17	0.26	0.21	0.26	0.17	0.01	1	insignificant			0.15	0.24	0.2	0.36	0.34	0.33	-0.15	0.005705	hypomethylated		+	CpG
510591	NSC_scaffold_contig599	1341809	1341810		0.22	0.13	0.16	0.25	0.25	0.38	-0.12	0.07285	insignificant			0.11	0.26	0.42	0.3	0.2	0.18	0.04	1	insignificant			0.24	0.17	0.26	0.21	0.26	0.17	0.01	1	insignificant			0.15	0.24	0.2	0.36	0.34	0.33	-0.15	0.005705	hypomethylated		+	CpG
442208	NSC_scaffold_contig599	47135	47136		0.72	0.71	0.83	0.77	0.79	0.73	-0.01	1	insignificant			0.69	0.75	0.91	0.71	0.81	0.66	0.06	1	insignificant			0.81	0.81	0.73	0.74	0.68	0.73	0.07	1	insignificant			0.63	0.72	0.63	0.86	0.83	0.74	-0.15	0.03472	hypomethylated		+	CpG
463342	NSC_scaffold_contig599	435343	435344		0.8	0.59	0.73	0.78	0.66	0.57	0.04	1	insignificant			0.73	0.71	0.8	0.69	0.63	0.74	0.06	1	insignificant			0.74	0.75	0.6	0.71	0.67	0.64	0.02	1	insignificant			0.66	0.63	0.64	0.81	0.84	0.72	-0.15	0.01952	hypomethylated		+	CpG
753536	NSC_scaffold_contig596-571c	1235279	1235280		0.53	0.7	0.53	0.61	0.55	0.49	0.04	1	insignificant			0.59	0.61	0.69	0.61	0.47	0.48	0.11	0.1028	insignificant			0.48	0.64	0.5	0.68	0.75	0.42	-0.08	1	insignificant			0.42	0.56	0.46	0.64	0.63	0.61	-0.15	0.0283	hypomethylated		+	CpG
753536	NSC_scaffold_contig596-571c	1235279	1235280		0.53	0.7	0.53	0.61	0.55	0.49	0.04	1	insignificant			0.59	0.61	0.69	0.61	0.47	0.48	0.11	0.1028	insignificant			0.48	0.64	0.5	0.68	0.75	0.42	-0.08	1	insignificant			0.42	0.56	0.46	0.64	0.63	0.61	-0.15	0.0283	hypomethylated		+	CpG
379177	NSC_scaffold_contig598	269763	269764		0.82	0.76	0.91	0.9	0.83	0.92	-0.05	1	insignificant			0.94	0.84	0.85	0.9	0.93	0.8	0	1	insignificant			0.79	0.83	0.82	0.84	0.96	0.94	-0.1	0.05689	insignificant			0.75	0.79	0.84	0.95	0.98	0.91	-0.15	0.01181	hypomethylated		-	CpG
379847	NSC_scaffold_contig598	282032	282033		0.76	0.76	0.75	0.89	0.77	0.89	-0.1	1	insignificant			0.77	0.79	0.86	0.73	0.85	0.83	0	1	insignificant			0.89	0.83	0.82	0.8	0.73	0.82	0.06	1	insignificant			0.67	0.72	0.65	0.87	0.78	0.83	-0.15	0.01441	hypomethylated		+	CpG
379847	NSC_scaffold_contig598	282032	282033		0.76	0.76	0.75	0.89	0.77	0.89	-0.1	1	insignificant			0.77	0.79	0.86	0.73	0.85	0.83	0	1	insignificant			0.89	0.83	0.82	0.8	0.73	0.82	0.06	1	insignificant			0.67	0.72	0.65	0.87	0.78	0.83	-0.15	0.01441	hypomethylated		+	CpG
404849	NSC_scaffold_contig598	735798	735799		0.73	0.59	0.84	0.79	0.8	0.74	-0.06	1	insignificant			0.84	0.81	0.62	0.75	0.72	0.79	0	1	insignificant			0.7	0.7	0.7	0.71	0.67	0.75	-0.01	1	insignificant			0.66	0.61	0.68	0.84	0.76	0.79	-0.15	0.009288	hypomethylated		+	CpG
348725	NSC_scaffold_contig597	927691	927692		0.43	0.28	0.47	0.34	0.3	0.52	0.01	1	insignificant			0.37	0.29	0.35	0.33	0.35	0.37	-0.01	1	insignificant			0.33	0.32	0.4	0.44	0.2	0.23	0.06	1	insignificant			0.25	0.22	0.23	0.36	0.38	0.43	-0.15	0.003317	hypomethylated		+	CpG
350082	NSC_scaffold_contig597	956724	956725		0.43	0.54	0.43	0.4	0.38	0.36	0.09	1	insignificant			0.4	0.5	0.62	0.29	0.44	0.42	0.12	0.1985	insignificant			0.44	0.4	0.45	0.33	0.42	0.34	0.07	1	insignificant			0.32	0.29	0.39	0.49	0.41	0.55	-0.15	0.04142	hypomethylated		+	CpG
257670	NSC_scaffold_contig595	131474	131475		0.89	0.74	0.71	0.76	0.71	0.84	0.01	1	insignificant			0.7	0.82	0.62	0.69	0.94	0.8	-0.09	1	insignificant			0.76	0.77	0.69	0.83	0.81	0.75	-0.06	1	insignificant			0.75	0.65	0.66	0.82	0.86	0.82	-0.15	0.01278	hypomethylated		+	CpG
269056	NSC_scaffold_contig595	340549	340550		0.56	0.7	0.71	0.62	0.69	0.45	0.07	1	insignificant			0.65	0.67	0.66	0.76	0.67	0.76	-0.07	1	insignificant			0.64	0.75	0.56	0.55	0.59	0.68	0.04	1	insignificant			0.51	0.47	0.6	0.67	0.65	0.71	-0.15	0.0245	hypomethylated		+	CpG
217539	NSC_scaffold_contig594	85617	85618		0.8	0.7	0.8	0.85	0.8	0.8	-0.05	1	insignificant			0.68	0.64	0.85	0.8	0.75	0.72	-0.04	1	insignificant			0.84	0.78	0.83	0.81	0.74	0.87	0.01	1	insignificant			0.76	0.66	0.72	0.84	0.88	0.85	-0.15	0.0114	hypomethylated		+	CpG
231339	NSC_scaffold_contig594	362528	362529		0.84	0.7	0.81	0.79	0.81	0.82	-0.02	1	insignificant			0.83	0.89	0.93	0.73	0.84	0.79	0.09	1	insignificant			0.85	0.83	0.87	0.8	0.77	0.93	0.02	1	insignificant			0.73	0.73	0.81	0.87	0.91	0.96	-0.15	0.01192	hypomethylated		+	CpG
231339	NSC_scaffold_contig594	362528	362529		0.84	0.7	0.81	0.79	0.81	0.82	-0.02	1	insignificant			0.83	0.89	0.93	0.73	0.84	0.79	0.09	1	insignificant			0.85	0.83	0.87	0.8	0.77	0.93	0.02	1	insignificant			0.73	0.73	0.81	0.87	0.91	0.96	-0.15	0.01192	hypomethylated		+	CpG
248993	NSC_scaffold_contig594	692932	692933		0.74	0.67	0.9	0.82	0.88	0.9	-0.09	1	insignificant			0.88	0.74	0.91	0.69	0.8	0.86	0.06	1	insignificant			0.87	0.87	0.78	0.84	0.91	0.86	-0.03	1	insignificant			0.87	0.71	0.75	0.89	0.97	0.93	-0.15	0.04785	hypomethylated		+	CpG
248993	NSC_scaffold_contig594	692932	692933		0.74	0.67	0.9	0.82	0.88	0.9	-0.09	1	insignificant			0.88	0.74	0.91	0.69	0.8	0.86	0.06	1	insignificant			0.87	0.87	0.78	0.84	0.91	0.86	-0.03	1	insignificant			0.87	0.71	0.75	0.89	0.97	0.93	-0.15	0.04785	hypomethylated		+	CpG
563447	NSC_scaffold_contig579-589	27336	27337		0.61	0.52	0.46	0.54	0.58	0.56	-0.03	1	insignificant			0.6	0.49	0.53	0.7	0.68	0.43	-0.06	1	insignificant			0.52	0.43	0.67	0.58	0.61	0.59	-0.05	1	insignificant			0.34	0.43	0.42	0.56	0.48	0.61	-0.15	0.03252	hypomethylated		+	CpG
571116	NSC_scaffold_contig579-589	179413	179414		0.47	0.5	0.55	0.44	0.49	0.47	0.04	1	insignificant			0.29	0.46	0.52	0.44	0.64	0.46	-0.09	1	insignificant			0.56	0.48	0.44	0.49	0.4	0.56	0.01	1	insignificant			0.39	0.38	0.29	0.54	0.5	0.46	-0.15	0.01671	hypomethylated		+	CpG
579382	NSC_scaffold_contig579-589	340186	340187		0.49	0.43	0.53	0.47	0.43	0.44	0.04	1	insignificant			0.52	0.42	0.48	0.45	0.51	0.42	0.01	1	insignificant			0.49	0.48	0.5	0.55	0.44	0.5	-0.01	1	insignificant			0.41	0.37	0.47	0.55	0.53	0.62	-0.15	0.02242	hypomethylated		+	CpG
652933	NSC_scaffold_contig592-558c-549c-548c-566	604890	604891		0.7	0.62	0.65	0.65	0.63	0.68	0	1	insignificant			0.55	0.64	0.72	0.53	0.64	0.51	0.08	1	insignificant			0.57	0.58	0.69	0.5	0.59	0.76	0	1	insignificant			0.55	0.5	0.46	0.65	0.64	0.68	-0.15	0.004669	hypomethylated		+	CpG
652933	NSC_scaffold_contig592-558c-549c-548c-566	604890	604891		0.7	0.62	0.65	0.65	0.63	0.68	0	1	insignificant			0.55	0.64	0.72	0.53	0.64	0.51	0.08	1	insignificant			0.57	0.58	0.69	0.5	0.59	0.76	0	1	insignificant			0.55	0.5	0.46	0.65	0.64	0.68	-0.15	0.004669	hypomethylated		+	CpG
659613	NSC_scaffold_contig593-552c	67714	67715		0.53	0.55	0.48	0.39	0.31	0.6	0.09	1	insignificant			0.48	0.38	0.49	0.36	0.45	0.41	0.04	1	insignificant			0.42	0.34	0.47	0.32	0.4	0.3	0.07	1	insignificant			0.32	0.27	0.4	0.5	0.47	0.49	-0.15	0.01632	hypomethylated		+	CpG
660331	NSC_scaffold_contig593-552c	82356	82357		0.86	0.78	0.8	0.87	0.83	0.95	-0.07	1	insignificant			0.71	0.78	0.72	0.8	0.84	0.85	-0.1	1	insignificant			0.85	0.75	0.78	0.83	0.85	0.76	-0.02	1	insignificant			0.66	0.71	0.81	0.88	0.92	0.83	-0.15	0.04189	hypomethylated		+	CpG
676268	NSC_scaffold_contig593-552c	372491	372492		0.83	0.73	0.8	0.74	0.88	0.62	0.04	1	insignificant			0.77	0.7	0.75	0.74	0.69	0.68	0.04	1	insignificant			0.72	0.76	0.69	0.76	0.75	0.79	-0.04	1	insignificant			0.6	0.68	0.7	0.82	0.88	0.75	-0.15	0.0335	hypomethylated		+	CpG
676268	NSC_scaffold_contig593-552c	372491	372492		0.83	0.73	0.8	0.74	0.88	0.62	0.04	1	insignificant			0.77	0.7	0.75	0.74	0.69	0.68	0.04	1	insignificant			0.72	0.76	0.69	0.76	0.75	0.79	-0.04	1	insignificant			0.6	0.68	0.7	0.82	0.88	0.75	-0.15	0.0335	hypomethylated		+	CpG
688750	NSC_scaffold_contig593-552c	618418	618419		0.85	0.7	0.83	0.8	0.84	0.71	0.01	1	insignificant			0.76	0.75	0.87	0.76	0.64	0.77	0.07	1	insignificant			0.77	0.75	0.83	0.75	0.75	0.76	0.03	1	insignificant			0.64	0.62	0.66	0.83	0.76	0.78	-0.15	0.003894	hypomethylated		+	CpG
206615	NSC_scaffold_contig590	421782	421783		0.73	0.59	0.69	0.7	0.62	0.79	-0.03	1	insignificant			0.65	0.63	0.75	0.64	0.61	0.76	0.01	1	insignificant			0.64	0.7	0.71	0.7	0.69	0.7	-0.02	1	insignificant			0.57	0.71	0.58	0.8	0.76	0.76	-0.15	0.02934	hypomethylated		+	CpG
173015	NSC_scaffold_contig588	165227	165228		0.24	0.16	0.26	0.26	0.15	0.18	0.02	1	insignificant			0.1	0.27	0.2	0.21	0.3	0.28	-0.07	1	insignificant			0.14	0.19	0.25	0.22	0.21	0.17	-0.01	1	insignificant			0.09	0.23	0.11	0.3	0.27	0.32	-0.15	0.03142	hypomethylated		+	CpG
607902	NSC_scaffold_contig587-553c	188763	188764		0.88	0.76	0.85	0.89	0.9	0.83	-0.05	1	insignificant			0.9	0.79	0.98	0.98	0.74	0.84	0.04	1	insignificant			0.85	0.85	0.88	0.76	0.97	0.85	0	1	insignificant			0.85	0.78	0.8	0.95	0.96	0.96	-0.15	0.002327	hypomethylated		+	CpG
607902	NSC_scaffold_contig587-553c	188763	188764		0.88	0.76	0.85	0.89	0.9	0.83	-0.05	1	insignificant			0.9	0.79	0.98	0.98	0.74	0.84	0.04	1	insignificant			0.85	0.85	0.88	0.76	0.97	0.85	0	1	insignificant			0.85	0.78	0.8	0.95	0.96	0.96	-0.15	0.002327	hypomethylated		+	CpG
615613	NSC_scaffold_contig587-553c	325065	325066		0.52	0.37	0.49	0.47	0.53	0.37	0	1	insignificant			0.46	0.45	0.4	0.46	0.62	0.49	-0.09	1	insignificant			0.52	0.43	0.42	0.47	0.41	0.45	0.01	1	insignificant			0.44	0.3	0.46	0.55	0.55	0.54	-0.15	0.042	hypomethylated		+	CpG
155763	NSC_scaffold_contig586	176257	176258		0.76	0.81	0.76	0.75	0.85	0.84	-0.04	1	insignificant			0.84	0.74	0.89	0.76	0.81	0.87	0.01	1	insignificant			0.91	0.84	0.79	0.76	0.77	0.8	0.07	1	insignificant			0.77	0.66	0.8	0.85	0.92	0.9	-0.15	0.03924	hypomethylated		+	CpG
87324	NSC_scaffold_contig582	90944	90945		0.5	0.36	0.36	0.33	0.4	0.22	0.09	1	insignificant			0.3	0.34	0.43	0.4	0.42	0.35	-0.03	1	insignificant			0.38	0.35	0.34	0.42	0.39	0.41	-0.05	1	insignificant			0.36	0.21	0.33	0.42	0.5	0.43	-0.15	0.04778	hypomethylated		+	CpG
133768	NSC_scaffold_contig585	29550	29551		0.87	0.74	0.78	0.75	0.79	0.86	0	1	insignificant			0.85	0.86	0.67	0.74	0.7	0.83	0.04	1	insignificant			0.89	0.76	0.68	0.92	0.93	0.91	-0.15	0.085	insignificant			0.76	0.74	0.76	0.86	1	0.85	-0.15	0.03698	hypomethylated		+	CpG
67687	NSC_scaffold_contig578	200009	200010		0.42	0.46	0.48	0.32	0.33	0.55	0.06	1	insignificant			0.38	0.43	0.56	0.44	0.41	0.41	0.04	1	insignificant			0.26	0.47	0.24	0.48	0.26	0.3	-0.02	1	insignificant			0.38	0.26	0.36	0.48	0.47	0.5	-0.15	0.01516	hypomethylated		+	CpG
533616	NSC_scaffold_contig555-550-574	179347	179348		0.52	0.38	0.56	0.44	0.57	0.49	-0.01	1	insignificant			0.52	0.46	0.66	0.59	0.63	0.61	-0.06	1	insignificant			0.49	0.46	0.58	0.5	0.52	0.55	-0.02	1	insignificant			0.41	0.39	0.48	0.56	0.57	0.59	-0.15	0.007688	hypomethylated		+	CpG
40464	NSC_scaffold_contig573	106325	106326		0.94	0.68	0.88	0.87	0.97	0.92	-0.08	1	insignificant			0.82	0.95	0.93	0.8	0.9	0.7	0.1	0.2138	insignificant			0.76	0.94	0.87	0.79	0.83	0.86	0.03	1	insignificant			0.7	0.81	0.8	0.86	0.95	0.94	-0.15	0.02663	hypomethylated		+	CpG
232840	NSC_scaffold_contig594	391933	391934		0.08	0.1	0.17	0.12	0.13	0.15	-0.02	1	insignificant			0.18	0.07	0.17	0.36	0.24	0.14	-0.11	0.2267	insignificant			0.11	0.14	0.12	0.14	0.14	0.21	-0.04	1	insignificant			0.14	0.18	0.07	0.26	0.27	0.31	-0.15	0.01401	hypomethylated		+	CpG
758160	NSC_scaffold_contig596-571c	1320242	1320243		0.85	0.73	0.83	0.7	0.77	0.78	0.05	1	insignificant			0.85	0.79	0.78	0.8	0.71	0.77	0.05	1	insignificant			0.84	0.77	0.8	0.62	0.74	0.68	0.12	0.03976	hypermethylated			0.72	0.69	0.71	0.88	0.83	0.83	-0.14	0.001614	hypomethylated		+	CpG
686015	NSC_scaffold_contig593-552c	562591	562592		0.69	0.4	0.59	0.7	0.74	0.79	-0.19	0.1008	insignificant			0.9	0.8	0.8	0.71	0.69	0.76	0.11	0.0401	hypermethylated			0.52	0.76	0.68	0.86	0.76	0.83	-0.16	0.09886	insignificant			0.61	0.54	0.66	0.71	0.78	0.75	-0.14	0.02181	hypomethylated		+	CpG
522369	NSC_scaffold_contig542-556	4870	4871		0.36	0.32	0.58	0.63	0.56	0.59	-0.17	0.1068	insignificant			0.42	0.43	0.52	0.56	0.54	0.49	-0.08	1	insignificant			0.49	0.46	0.5	0.53	0.58	0.43	-0.02	1	insignificant			0.49	0.4	0.4	0.6	0.59	0.51	-0.14	0.03186	hypomethylated		+	CpG
522369	NSC_scaffold_contig542-556	4870	4871		0.36	0.32	0.58	0.63	0.56	0.59	-0.17	0.1068	insignificant			0.42	0.43	0.52	0.56	0.54	0.49	-0.08	1	insignificant			0.49	0.46	0.5	0.53	0.58	0.43	-0.02	1	insignificant			0.49	0.4	0.4	0.6	0.59	0.51	-0.14	0.03186	hypomethylated		+	CpG
372477	NSC_scaffold_contig598	142216	142217		0.77	0.58	0.78	0.79	0.84	0.85	-0.12	0.1584	insignificant			0.69	0.8	0.72	0.79	0.84	0.84	-0.09	1	insignificant			0.69	0.76	0.73	0.72	0.67	0.84	-0.02	1	insignificant			0.72	0.76	0.73	0.87	0.84	0.93	-0.14	0.005902	hypomethylated		+	CpG
372477	NSC_scaffold_contig598	142216	142217		0.77	0.58	0.78	0.79	0.84	0.85	-0.12	0.1584	insignificant			0.69	0.8	0.72	0.79	0.84	0.84	-0.09	1	insignificant			0.69	0.76	0.73	0.72	0.67	0.84	-0.02	1	insignificant			0.72	0.76	0.73	0.87	0.84	0.93	-0.14	0.005902	hypomethylated		+	CpG
453652	NSC_scaffold_contig599	250695	250696		0.77	0.64	0.76	0.8	0.8	0.81	-0.08	1	insignificant			0.69	0.74	0.95	0.91	0.91	0.74	-0.06	1	insignificant			0.82	0.86	0.82	0.78	0.91	0.85	-0.01	1	insignificant			0.74	0.81	0.71	0.88	0.89	0.9	-0.14	0.01145	hypomethylated		+	CpG
453935	NSC_scaffold_contig599	255020	255021		0.73	0.71	0.64	0.74	0.75	0.7	-0.03	1	insignificant			0.82	0.68	0.83	0.83	0.86	0.68	-0.01	1	insignificant			0.71	0.63	0.7	0.71	0.72	0.78	-0.06	1	insignificant			0.56	0.66	0.65	0.73	0.76	0.81	-0.14	0.02241	hypomethylated		-	CpG
453935	NSC_scaffold_contig599	255020	255021		0.73	0.71	0.64	0.74	0.75	0.7	-0.03	1	insignificant			0.82	0.68	0.83	0.83	0.86	0.68	-0.01	1	insignificant			0.71	0.63	0.7	0.71	0.72	0.78	-0.06	1	insignificant			0.56	0.66	0.65	0.73	0.76	0.81	-0.14	0.02241	hypomethylated		-	CpG
455366	NSC_scaffold_contig599	282426	282427		0.68	0.61	0.7	0.7	0.54	0.55	0.07	1	insignificant			0.56	0.57	0.82	0.77	0.65	0.64	-0.03	1	insignificant			0.53	0.59	0.65	0.67	0.6	0.65	-0.05	1	insignificant			0.54	0.48	0.57	0.68	0.7	0.63	-0.14	0.01255	hypomethylated		+	CpG
455366	NSC_scaffold_contig599	282426	282427		0.68	0.61	0.7	0.7	0.54	0.55	0.07	1	insignificant			0.56	0.57	0.82	0.77	0.65	0.64	-0.03	1	insignificant			0.53	0.59	0.65	0.67	0.6	0.65	-0.05	1	insignificant			0.54	0.48	0.57	0.68	0.7	0.63	-0.14	0.01255	hypomethylated		+	CpG
462475	NSC_scaffold_contig599	419322	419323		0.38	0.47	0.44	0.58	0.45	0.38	-0.04	1	insignificant			0.46	0.73	0.56	0.44	0.45	0.41	0.15	0.132	insignificant			0.48	0.41	0.5	0.45	0.51	0.42	0	1	insignificant			0.36	0.47	0.42	0.58	0.57	0.5	-0.14	0.03055	hypomethylated		+	CpG
462475	NSC_scaffold_contig599	419322	419323		0.38	0.47	0.44	0.58	0.45	0.38	-0.04	1	insignificant			0.46	0.73	0.56	0.44	0.45	0.41	0.15	0.132	insignificant			0.48	0.41	0.5	0.45	0.51	0.42	0	1	insignificant			0.36	0.47	0.42	0.58	0.57	0.5	-0.14	0.03055	hypomethylated		+	CpG
464291	NSC_scaffold_contig599	457307	457308		0.77	0.58	0.68	0.68	0.81	0.64	-0.03	1	insignificant			0.9	0.78	0.89	0.67	0.75	0.77	0.12	0.05954	insignificant			0.64	0.72	0.71	0.68	0.65	0.72	0.01	1	insignificant			0.55	0.65	0.66	0.78	0.78	0.73	-0.14	0.02064	hypomethylated		+	CpG
464291	NSC_scaffold_contig599	457307	457308		0.77	0.58	0.68	0.68	0.81	0.64	-0.03	1	insignificant			0.9	0.78	0.89	0.67	0.75	0.77	0.12	0.05954	insignificant			0.64	0.72	0.71	0.68	0.65	0.72	0.01	1	insignificant			0.55	0.65	0.66	0.78	0.78	0.73	-0.14	0.02064	hypomethylated		+	CpG
490906	NSC_scaffold_contig599	954674	954675		0.54	0.51	0.71	0.6	0.59	0.52	0.02	1	insignificant			0.68	0.61	0.69	0.59	0.72	0.62	0.02	1	insignificant			0.56	0.62	0.6	0.57	0.64	0.71	-0.05	1	insignificant			0.54	0.46	0.53	0.65	0.65	0.66	-0.14	0.006663	hypomethylated		+	CpG
517724	NSC_scaffold_contig599	1475532	1475533		0.74	0.62	0.71	0.7	0.69	0.78	-0.03	1	insignificant			0.76	0.73	0.73	0.67	0.78	0.65	0.04	1	insignificant			0.73	0.67	0.63	0.62	0.73	0.72	-0.02	1	insignificant			0.67	0.61	0.75	0.79	0.79	0.86	-0.14	0.04266	hypomethylated		+	CpG
517724	NSC_scaffold_contig599	1475532	1475533		0.74	0.62	0.71	0.7	0.69	0.78	-0.03	1	insignificant			0.76	0.73	0.73	0.67	0.78	0.65	0.04	1	insignificant			0.73	0.67	0.63	0.62	0.73	0.72	-0.02	1	insignificant			0.67	0.61	0.75	0.79	0.79	0.86	-0.14	0.04266	hypomethylated		+	CpG
691016	NSC_scaffold_contig596-571c	22525	22526		0.73	0.6	0.61	0.66	0.68	0.56	0.02	1	insignificant			0.56	0.61	0.63	0.58	0.74	0.62	-0.04	1	insignificant			0.59	0.62	0.62	0.6	0.53	0.6	0.03	1	insignificant			0.51	0.51	0.62	0.7	0.72	0.65	-0.14	0.02664	hypomethylated		+	CpG
699452	NSC_scaffold_contig596-571c	187153	187154		0.82	0.84	0.85	0.78	0.8	0.86	0.02	1	insignificant			0.91	0.88	0.87	0.73	0.9	0.82	0.07	1	insignificant			0.82	0.78	0.81	0.86	0.76	0.82	0	1	insignificant			0.71	0.8	0.81	0.95	0.92	0.86	-0.14	0.0314	hypomethylated		+	CpG
378799	NSC_scaffold_contig598	257672	257673		0.19	0.17	0.17	0.15	0.26	0.31	-0.06	1	insignificant			0.21	0.24	0.26	0.07	0.24	0.17	0.08	1	insignificant			0.2	0.22	0.22	0.18	0.13	0.36	-0.01	1	insignificant			0.1	0.21	0.17	0.32	0.31	0.25	-0.14	0.02484	hypomethylated		+	CpG
378799	NSC_scaffold_contig598	257672	257673		0.19	0.17	0.17	0.15	0.26	0.31	-0.06	1	insignificant			0.21	0.24	0.26	0.07	0.24	0.17	0.08	1	insignificant			0.2	0.22	0.22	0.18	0.13	0.36	-0.01	1	insignificant			0.1	0.21	0.17	0.32	0.31	0.25	-0.14	0.02484	hypomethylated		+	CpG
409003	NSC_scaffold_contig598	811505	811506		0.9	0.88	0.9	0.8	0.88	0.74	0.09	1	insignificant			0.83	0.92	0.88	0.96	0.94	0.9	-0.06	1	insignificant			0.85	0.89	0.86	0.92	0.84	0.77	0.02	1	insignificant			0.78	0.71	0.8	0.92	0.92	0.88	-0.14	0.01011	hypomethylated		+	CpG
329002	NSC_scaffold_contig597	540935	540936		0.46	0.43	0.47	0.4	0.6	0.4	-0.01	1	insignificant			0.46	0.44	0.34	0.29	0.57	0.47	-0.03	1	insignificant			0.39	0.38	0.4	0.38	0.38	0.53	-0.04	1	insignificant			0.36	0.38	0.39	0.49	0.53	0.54	-0.14	0.0006983	hypomethylated		+	CpG
329002	NSC_scaffold_contig597	540935	540936		0.46	0.43	0.47	0.4	0.6	0.4	-0.01	1	insignificant			0.46	0.44	0.34	0.29	0.57	0.47	-0.03	1	insignificant			0.39	0.38	0.4	0.38	0.38	0.53	-0.04	1	insignificant			0.36	0.38	0.39	0.49	0.53	0.54	-0.14	0.0006983	hypomethylated		+	CpG
777580	NSC_scaffold_ontig562c-575-591	229187	229188		0.42	0.34	0.41	0.43	0.33	0.44	-0.01	1	insignificant			0.39	0.3	0.42	0.44	0.5	0.41	-0.08	1	insignificant			0.43	0.38	0.31	0.36	0.35	0.31	0.03	1	insignificant			0.29	0.28	0.32	0.44	0.48	0.39	-0.14	0.006908	hypomethylated		+	CpG
783337	NSC_scaffold_ontig562c-575-591	339474	339475		0.46	0.4	0.48	0.46	0.46	0.53	-0.03	1	insignificant			0.36	0.43	0.4	0.39	0.45	0.36	0	1	insignificant			0.43	0.4	0.43	0.43	0.38	0.43	0.01	1	insignificant			0.35	0.36	0.35	0.53	0.55	0.4	-0.14	0.04535	hypomethylated		+	CpG
783337	NSC_scaffold_ontig562c-575-591	339474	339475		0.46	0.4	0.48	0.46	0.46	0.53	-0.03	1	insignificant			0.36	0.43	0.4	0.39	0.45	0.36	0	1	insignificant			0.43	0.4	0.43	0.43	0.38	0.43	0.01	1	insignificant			0.35	0.36	0.35	0.53	0.55	0.4	-0.14	0.04535	hypomethylated		+	CpG
784881	NSC_scaffold_ontig562c-575-591	369289	369290		0.79	0.65	0.75	0.68	0.81	0.78	-0.03	1	insignificant			0.7	0.82	0.92	0.82	0.87	0.68	0.02	1	insignificant			0.78	0.78	0.82	0.79	0.73	0.84	0	1	insignificant			0.69	0.7	0.62	0.88	0.81	0.75	-0.14	0.03572	hypomethylated		+	CpG
226228	NSC_scaffold_contig594	257857	257858		0.09	0.1	0.1	0.1	0.04	0.11	0.01	1	insignificant			0.18	0.08	0.15	0.1	0.09	0.11	0.04	1	insignificant			0.04	0.14	0.05	0.1	0.07	0.09	-0.01	1	insignificant			0.08	0.07	0.05	0.27	0.17	0.18	-0.14	0.01362	hypomethylated		+	CpG
635289	NSC_scaffold_contig592-558c-549c-548c-566	268173	268174		0.41	0.48	0.58	0.55	0.5	0.44	-0.01	1	insignificant			0.51	0.47	0.59	0.41	0.49	0.51	0.05	1	insignificant			0.5	0.55	0.47	0.48	0.38	0.47	0.06	1	insignificant			0.34	0.47	0.44	0.6	0.53	0.53	-0.14	0.03932	hypomethylated		+	CpG
635289	NSC_scaffold_contig592-558c-549c-548c-566	268173	268174		0.41	0.48	0.58	0.55	0.5	0.44	-0.01	1	insignificant			0.51	0.47	0.59	0.41	0.49	0.51	0.05	1	insignificant			0.5	0.55	0.47	0.48	0.38	0.47	0.06	1	insignificant			0.34	0.47	0.44	0.6	0.53	0.53	-0.14	0.03932	hypomethylated		+	CpG
673974	NSC_scaffold_contig593-552c	332409	332410		0.17	0.23	0.18	0.24	0.31	0.21	-0.06	1	insignificant			0.21	0.2	0.21	0.22	0.22	0.2	0	1	insignificant			0.33	0.32	0.21	0.16	0.34	0.28	0.03	1	insignificant			0.15	0.13	0.1	0.34	0.24	0.23	-0.14	0.01934	hypomethylated		+	CpG
679962	NSC_scaffold_contig593-552c	446623	446624		0.37	0.29	0.33	0.38	0.28	0.31	0.01	1	insignificant			0.29	0.29	0.48	0.28	0.47	0.41	-0.03	1	insignificant			0.32	0.3	0.34	0.35	0.39	0.37	-0.05	1	insignificant			0.21	0.26	0.29	0.37	0.4	0.41	-0.14	0.00626	hypomethylated		+	CpG
195965	NSC_scaffold_contig590	217617	217618		0.68	0.66	0.81	0.75	0.75	0.7	-0.02	1	insignificant			0.67	0.76	0.74	0.62	0.74	0.75	0.02	1	insignificant			0.67	0.66	0.68	0.64	0.71	0.68	-0.01	1	insignificant			0.64	0.67	0.55	0.78	0.74	0.78	-0.14	0.01795	hypomethylated		+	CpG
196499	NSC_scaffold_contig590	227699	227700		0.75	0.7	0.84	0.88	0.84	0.67	-0.04	1	insignificant			0.72	0.79	0.83	0.78	0.77	0.73	0.02	1	insignificant			0.78	0.88	0.85	0.81	0.77	0.86	0.03	1	insignificant			0.8	0.67	0.7	0.88	0.81	0.89	-0.14	0.04501	hypomethylated		+	CpG
196499	NSC_scaffold_contig590	227699	227700		0.75	0.7	0.84	0.88	0.84	0.67	-0.04	1	insignificant			0.72	0.79	0.83	0.78	0.77	0.73	0.02	1	insignificant			0.78	0.88	0.85	0.81	0.77	0.86	0.03	1	insignificant			0.8	0.67	0.7	0.88	0.81	0.89	-0.14	0.04501	hypomethylated		+	CpG
163689	NSC_scaffold_contig588	7083	7084		0.82	0.79	0.77	0.83	0.82	0.86	-0.04	1	insignificant			0.8	0.8	0.84	0.79	0.75	0.88	0	1	insignificant			0.87	0.79	0.76	0.77	0.78	0.89	-0.01	1	insignificant			0.7	0.66	0.74	0.85	0.88	0.78	-0.14	0.02328	hypomethylated		+	CpG
184720	NSC_scaffold_contig588	382930	382931		0.84	0.69	0.64	0.81	0.72	0.91	-0.09	1	insignificant			0.64	0.76	0.9	0.88	0.93	0.79	-0.1	1	insignificant			0.82	0.85	0.84	0.84	0.83	0.93	-0.02	1	insignificant			0.71	0.77	0.76	0.84	0.9	0.91	-0.14	0.008978	hypomethylated		+	CpG
557618	NSC_scaffold_contig568-546-580	300578	300579		0.63	0.63	0.64	0.59	0.57	0.72	0.01	1	insignificant			0.69	0.66	0.86	0.56	0.65	0.71	0.09	1	insignificant			0.75	0.66	0.76	0.72	0.7	0.67	0.03	1	insignificant			0.57	0.67	0.58	0.72	0.72	0.8	-0.14	0.02546	hypomethylated		+	CpG
120364	NSC_scaffold_contig584	108915	108916		0.86	0.68	0.81	0.79	0.7	0.84	0.01	1	insignificant			0.77	0.7	0.76	0.75	0.86	0.77	-0.05	1	insignificant			0.78	0.79	0.75	0.81	0.71	0.75	0.01	1	insignificant			0.65	0.72	0.76	0.82	0.85	0.89	-0.14	0.02115	hypomethylated		+	CpG
131949	NSC_scaffold_contig584	320329	320330		0.88	0.83	0.9	0.85	0.87	0.81	0.03	1	insignificant			0.93	0.81	0.91	0.87	0.79	0.89	0.03	1	insignificant			0.86	0.83	0.86	0.83	0.87	0.91	-0.02	1	insignificant			0.8	0.77	0.79	0.98	0.87	0.91	-0.14	0.01523	hypomethylated		+	CpG
131949	NSC_scaffold_contig584	320329	320330		0.88	0.83	0.9	0.85	0.87	0.81	0.03	1	insignificant			0.93	0.81	0.91	0.87	0.79	0.89	0.03	1	insignificant			0.86	0.83	0.86	0.83	0.87	0.91	-0.02	1	insignificant			0.8	0.77	0.79	0.98	0.87	0.91	-0.14	0.01523	hypomethylated		+	CpG
157570	NSC_scaffold_contig586	208401	208402		0.35	0.33	0.33	0.36	0.4	0.2	0.02	1	insignificant			0.33	0.45	0.42	0.41	0.51	0.26	0	1	insignificant			0.38	0.29	0.39	0.49	0.47	0.21	-0.04	1	insignificant			0.34	0.3	0.28	0.42	0.44	0.49	-0.14	0.007107	hypomethylated		+	CpG
161377	NSC_scaffold_contig586	281422	281423		0.51	0.56	0.47	0.55	0.49	0.56	-0.02	1	insignificant			0.52	0.6	0.51	0.51	0.56	0.43	0.05	1	insignificant			0.52	0.52	0.39	0.6	0.61	0.55	-0.11	0.07586	insignificant			0.46	0.39	0.49	0.57	0.62	0.58	-0.14	0.01839	hypomethylated		+	CpG
161389	NSC_scaffold_contig586	281563	281564		0.56	0.62	0.64	0.6	0.58	0.57	0.02	1	insignificant			0.6	0.54	0.59	0.6	0.68	0.58	-0.04	1	insignificant			0.63	0.44	0.68	0.64	0.59	0.57	-0.02	1	insignificant			0.51	0.63	0.53	0.71	0.65	0.71	-0.14	0.02999	hypomethylated		+	CpG
102367	NSC_scaffold_contig583	72749	72750		0.82	0.64	0.67	0.78	0.8	0.8	-0.09	1	insignificant			0.67	0.73	0.74	0.53	0.7	0.75	0.05	1	insignificant			0.67	0.7	0.87	0.71	0.72	0.83	-0.01	1	insignificant			0.66	0.52	0.62	0.74	0.73	0.75	-0.14	0.02694	hypomethylated		+	CpG
104431	NSC_scaffold_contig583	116677	116678		0.65	0.45	0.55	0.62	0.5	0.6	-0.02	1	insignificant			0.48	0.48	0.65	0.47	0.55	0.43	0.06	1	insignificant			0.48	0.36	0.58	0.52	0.42	0.48	0	1	insignificant			0.39	0.37	0.41	0.58	0.53	0.49	-0.14	0.008695	hypomethylated		+	CpG
111945	NSC_scaffold_contig583	250565	250566		0.53	0.64	0.5	0.53	0.58	0.56	0	1	insignificant			0.53	0.65	0.57	0.54	0.52	0.53	0.05	1	insignificant			0.54	0.41	0.52	0.47	0.53	0.67	-0.07	1	insignificant			0.37	0.38	0.47	0.53	0.55	0.56	-0.14	0.0137	hypomethylated		+	CpG
71433	NSC_scaffold_contig581	53720	53721		0.26	0.19	0.17	0.27	0.14	0.17	0.02	1	insignificant			0.24	0.08	0.1	0.24	0.44	0.31	-0.19	0.06818	insignificant			0.21	0.15	0.14	0.13	0.15	0.24	-0.01	1	insignificant			0.14	0.05	0.04	0.22	0.2	0.23	-0.14	0.01274	hypomethylated		+	CpG
71433	NSC_scaffold_contig581	53720	53721		0.26	0.19	0.17	0.27	0.14	0.17	0.02	1	insignificant			0.24	0.08	0.1	0.24	0.44	0.31	-0.19	0.06818	insignificant			0.21	0.15	0.14	0.13	0.15	0.24	-0.01	1	insignificant			0.14	0.05	0.04	0.22	0.2	0.23	-0.14	0.01274	hypomethylated		+	CpG
529073	NSC_scaffold_contig555-550-574	94705	94706		0.7	0.74	0.77	0.83	0.79	0.69	-0.03	1	insignificant			0.83	0.75	0.78	0.75	0.72	0.65	0.08	1	insignificant			0.8	0.65	0.71	0.65	0.78	0.75	0	1	insignificant			0.76	0.69	0.71	0.81	0.93	0.84	-0.14	0.02992	hypomethylated		+	CpG
533163	NSC_scaffold_contig555-550-574	169294	169295		0.2	0.21	0.19	0.26	0.29	0.33	-0.09	1	insignificant			0.2	0.11	0.19	0.25	0.32	0.18	-0.08	1	insignificant			0.17	0.19	0.23	0.1	0.22	0.3	-0.01	1	insignificant			0.13	0.07	0.1	0.27	0.23	0.21	-0.14	0.007116	hypomethylated		+	CpG
533163	NSC_scaffold_contig555-550-574	169294	169295		0.2	0.21	0.19	0.26	0.29	0.33	-0.09	1	insignificant			0.2	0.11	0.19	0.25	0.32	0.18	-0.08	1	insignificant			0.17	0.19	0.23	0.1	0.22	0.3	-0.01	1	insignificant			0.13	0.07	0.1	0.27	0.23	0.21	-0.14	0.007116	hypomethylated		+	CpG
46855	NSC_scaffold_contig577	1109	1110		0.17	0.31	0.25	0.21	0.16	0.26	0.03	1	insignificant			0.21	0.25	0.19	0.39	0.19	0.23	-0.05	1	insignificant			0.29	0.2	0.26	0.26	0.16	0.17	0.05	1	insignificant			0.22	0.22	0.16	0.34	0.4	0.27	-0.14	0.03379	hypomethylated		+	CpG
46855	NSC_scaffold_contig577	1109	1110		0.17	0.31	0.25	0.21	0.16	0.26	0.03	1	insignificant			0.21	0.25	0.19	0.39	0.19	0.23	-0.05	1	insignificant			0.29	0.2	0.26	0.26	0.16	0.17	0.05	1	insignificant			0.22	0.22	0.16	0.34	0.4	0.27	-0.14	0.03379	hypomethylated		+	CpG
24472	NSC_scaffold_contig570	113741	113742		0.73	0.75	0.85	0.64	0.65	0.77	0.09	1	insignificant			0.76	0.78	0.86	0.93	0.71	0.71	0.02	1	insignificant			0.74	0.78	0.78	0.8	0.7	0.76	0.01	1	insignificant			0.58	0.65	0.59	0.76	0.77	0.71	-0.14	0.006769	hypomethylated		+	CpG
24472	NSC_scaffold_contig570	113741	113742		0.73	0.75	0.85	0.64	0.65	0.77	0.09	1	insignificant			0.76	0.78	0.86	0.93	0.71	0.71	0.02	1	insignificant			0.74	0.78	0.78	0.8	0.7	0.76	0.01	1	insignificant			0.58	0.65	0.59	0.76	0.77	0.71	-0.14	0.006769	hypomethylated		+	CpG
795020	NSC_scaffold_ontig562c-575-591	578022	578023		0.72	0.62	0.95	0.79	0.7	0.76	0.01	1	insignificant			0.72	0.63	0.7	0.67	0.78	0.77	-0.06	1	insignificant			0.74	0.61	0.69	0.61	0.7	0.69	0.02	1	insignificant			0.59	0.69	0.71	0.85	0.78	0.79	-0.14	0.029	hypomethylated		+	CpG
521869	NSC_scaffold_contig599	1547553	1547554		0.65	0.67	0.46	0.52	0.7	0.55	0	1	insignificant			0.54	0.57	0.6	0.41	0.62	0.51	0.06	1	insignificant			0.45	0.49	0.44	0.58	0.54	0.65	-0.13	0.02344	hypomethylated			0.51	0.42	0.48	0.67	0.56	0.58	-0.13	0.04162	hypomethylated		+	CpG
341079	NSC_scaffold_contig597	795234	795235		0.18	0.34	0.23	0.22	0.19	0.19	0.05	1	insignificant			0.29	0.09	0.21	0.12	0.06	0.19	0.07	1	insignificant			0.19	0.14	0.09	0.23	0.28	0.23	-0.11	0.03761	hypomethylated			0.07	0.11	0.08	0.22	0.19	0.24	-0.13	0.001791	hypomethylated		+	CpG
36810	NSC_scaffold_contig573	41066	41067		0.33	0.36	0.45	0.36	0.43	0.37	0	1	insignificant			0.29	0.3	0.47	0.3	0.62	0.45	-0.1	0.398	insignificant			0.32	0.3	0.2	0.4	0.42	0.4	-0.13	0.02174	hypomethylated			0.33	0.21	0.25	0.35	0.45	0.37	-0.13	0.04939	hypomethylated		+	CpG
36810	NSC_scaffold_contig573	41066	41067		0.33	0.36	0.45	0.36	0.43	0.37	0	1	insignificant			0.29	0.3	0.47	0.3	0.62	0.45	-0.1	0.398	insignificant			0.32	0.3	0.2	0.4	0.42	0.4	-0.13	0.02174	hypomethylated			0.33	0.21	0.25	0.35	0.45	0.37	-0.13	0.04939	hypomethylated		+	CpG
500913	NSC_scaffold_contig599	1153750	1153751		0.66	0.69	0.74	0.66	0.78	0.8	-0.05	1	insignificant			0.77	0.75	0.82	0.61	0.7	0.71	0.11	0.04478	hypermethylated			0.74	0.79	0.75	0.64	0.81	0.78	0.01	1	insignificant			0.67	0.65	0.66	0.7	0.83	0.85	-0.13	0.04548	hypomethylated		+	CpG
500913	NSC_scaffold_contig599	1153750	1153751		0.66	0.69	0.74	0.66	0.78	0.8	-0.05	1	insignificant			0.77	0.75	0.82	0.61	0.7	0.71	0.11	0.04478	hypermethylated			0.74	0.79	0.75	0.64	0.81	0.78	0.01	1	insignificant			0.67	0.65	0.66	0.7	0.83	0.85	-0.13	0.04548	hypomethylated		+	CpG
631578	NSC_scaffold_contig592-558c-549c-548c-566	205840	205841		0.64	0.66	0.73	0.61	0.53	0.57	0.1	0.04207	hypermethylated			0.7	0.56	0.66	0.61	0.8	0.56	-0.02	1	insignificant			0.67	0.64	0.61	0.65	0.67	0.51	0.03	1	insignificant			0.52	0.59	0.51	0.71	0.64	0.66	-0.13	0.01626	hypomethylated		+	CpG
531032	NSC_scaffold_contig555-550-574	128038	128039		0.4	0.45	0.54	0.54	0.62	0.63	-0.14	0.05046	insignificant			0.36	0.57	0.67	0.57	0.51	0.54	-0.01	1	insignificant			0.58	0.62	0.56	0.53	0.53	0.47	0.08	1	insignificant			0.47	0.42	0.42	0.53	0.55	0.62	-0.13	0.01387	hypomethylated		+	CpG
470276	NSC_scaffold_contig599	573014	573015		0.64	0.72	0.73	0.83	0.86	0.72	-0.1	0.1124	insignificant			0.81	0.74	0.68	0.86	0.93	0.69	-0.08	1	insignificant			0.62	0.69	0.81	0.8	0.57	0.64	0.04	1	insignificant			0.7	0.62	0.74	0.81	0.83	0.79	-0.13	0.02338	hypomethylated		+	CpG
549514	NSC_scaffold_contig568-546-580	124331	124332		0.86	0.7	0.78	0.71	0.55	0.71	0.13	0.1496	insignificant			0.71	0.74	0.7	0.69	0.81	0.85	-0.06	1	insignificant			0.88	0.79	0.78	0.82	0.89	0.58	0.05	1	insignificant			0.73	0.73	0.78	0.88	0.9	0.83	-0.13	0.01056	hypomethylated		+	CpG
37343	NSC_scaffold_contig573	50084	50085		0.93	0.68	0.9	0.96	1	0.97	-0.14	0.1502	insignificant			0.92	0.9	1	0.92	0.9	0.94	0.02	1	insignificant			0.95	0.94	0.97	0.9	0.96	0.97	0.01	1	insignificant			0.91	0.85	0.82	1	0.96	1	-0.13	0.01236	hypomethylated		+	CpG
228908	NSC_scaffold_contig594	309331	309332		0.82	0.68	0.84	0.77	0.88	1	-0.1	0.2763	insignificant			0.81	0.61	0.74	0.76	0.7	0.63	0.02	1	insignificant			0.73	0.72	0.68	0.74	0.59	0.67	0.05	1	insignificant			0.65	0.64	0.64	0.76	0.8	0.78	-0.13	0.0005129	hypomethylated		+	CpG
228908	NSC_scaffold_contig594	309331	309332		0.82	0.68	0.84	0.77	0.88	1	-0.1	0.2763	insignificant			0.81	0.61	0.74	0.76	0.7	0.63	0.02	1	insignificant			0.73	0.72	0.68	0.74	0.59	0.67	0.05	1	insignificant			0.65	0.64	0.64	0.76	0.8	0.78	-0.13	0.0005129	hypomethylated		+	CpG
441851	NSC_scaffold_contig599	40714	40715		0.85	0.78	0.78	0.83	0.81	0.73	0.01	1	insignificant			0.62	0.8	0.9	0.82	0.83	0.85	-0.06	1	insignificant			0.84	0.8	0.75	0.81	0.79	0.79	0	1	insignificant			0.8	0.77	0.76	0.87	0.88	0.97	-0.13	0.01997	hypomethylated		+	CpG
457522	NSC_scaffold_contig599	329155	329156		0.78	0.82	0.44	0.8	0.61	0.65	0	1	insignificant			0.62	0.75	0.54	0.62	0.68	0.58	0.01	1	insignificant			0.68	0.6	0.61	0.52	0.66	0.7	0	1	insignificant			0.57	0.55	0.53	0.67	0.76	0.62	-0.13	0.03152	hypomethylated		+	CpG
463292	NSC_scaffold_contig599	434335	434336		0.32	0.39	0.42	0.27	0.38	0.3	0.06	1	insignificant			0.37	0.44	0.46	0.33	0.48	0.58	-0.04	1	insignificant			0.27	0.4	0.48	0.21	0.37	0.29	0.09	1	insignificant			0.22	0.33	0.23	0.39	0.36	0.41	-0.13	0.02422	hypomethylated		+	CpG
491960	NSC_scaffold_contig599	972019	972020		1	0.75	0.96	0.96	0.93	0.85	-0.01	1	insignificant			0.93	0.84	0.93	1	0.93	0.93	-0.05	1	insignificant			0.89	0.94	0.88	0.95	0.8	1	-0.01	1	insignificant			0.84	0.83	0.86	1	0.97	0.96	-0.13	0.0008907	hypomethylated		+	CpG
510437	NSC_scaffold_contig599	1338447	1338448		0.58	0.62	0.59	0.59	0.67	0.65	-0.03	1	insignificant			0.47	0.67	0.66	0.53	0.73	0.57	-0.01	1	insignificant			0.71	0.59	0.46	0.65	0.48	0.52	0.03	1	insignificant			0.53	0.49	0.52	0.7	0.56	0.68	-0.13	0.04982	hypomethylated		+	CpG
512985	NSC_scaffold_contig599	1384767	1384768		0.76	0.72	0.8	0.88	0.91	0.76	-0.09	1	insignificant			0.86	0.78	0.94	0.89	0.95	0.82	-0.02	1	insignificant			0.82	0.81	0.76	0.84	0.8	0.92	-0.05	1	insignificant			0.72	0.76	0.78	0.91	0.86	0.87	-0.13	0.005062	hypomethylated		+	CpG
515127	NSC_scaffold_contig599	1423790	1423791		0.87	0.82	0.79	0.91	0.91	0.75	-0.03	1	insignificant			0.8	0.9	0.9	0.74	0.95	0.78	0.04	1	insignificant			0.9	0.82	0.76	0.73	0.86	0.81	0.03	1	insignificant			0.79	0.73	0.8	0.89	0.94	0.89	-0.13	0.007738	hypomethylated		+	CpG
515127	NSC_scaffold_contig599	1423790	1423791		0.87	0.82	0.79	0.91	0.91	0.75	-0.03	1	insignificant			0.8	0.9	0.9	0.74	0.95	0.78	0.04	1	insignificant			0.9	0.82	0.76	0.73	0.86	0.81	0.03	1	insignificant			0.79	0.73	0.8	0.89	0.94	0.89	-0.13	0.007738	hypomethylated		+	CpG
707379	NSC_scaffold_contig596-571c	345176	345177		0.51	0.6	0.5	0.36	0.5	0.72	0.01	1	insignificant			0.42	0.54	0.49	0.41	0.55	0.63	-0.05	1	insignificant			0.43	0.46	0.46	0.39	0.36	0.46	0.05	1	insignificant			0.49	0.38	0.41	0.54	0.51	0.62	-0.13	0.04756	hypomethylated		+	CpG
707379	NSC_scaffold_contig596-571c	345176	345177		0.51	0.6	0.5	0.36	0.5	0.72	0.01	1	insignificant			0.42	0.54	0.49	0.41	0.55	0.63	-0.05	1	insignificant			0.43	0.46	0.46	0.39	0.36	0.46	0.05	1	insignificant			0.49	0.38	0.41	0.54	0.51	0.62	-0.13	0.04756	hypomethylated		+	CpG
708648	NSC_scaffold_contig596-571c	364857	364858		0.74	0.76	0.79	0.74	0.83	0.67	0.02	1	insignificant			0.74	0.69	0.77	0.78	0.83	0.74	-0.05	1	insignificant			0.9	0.74	0.75	0.77	0.7	0.8	0.04	1	insignificant			0.77	0.71	0.75	0.87	0.8	0.94	-0.13	0.04961	hypomethylated		+	CpG
708648	NSC_scaffold_contig596-571c	364857	364858		0.74	0.76	0.79	0.74	0.83	0.67	0.02	1	insignificant			0.74	0.69	0.77	0.78	0.83	0.74	-0.05	1	insignificant			0.9	0.74	0.75	0.77	0.7	0.8	0.04	1	insignificant			0.77	0.71	0.75	0.87	0.8	0.94	-0.13	0.04961	hypomethylated		+	CpG
725771	NSC_scaffold_contig596-571c	712380	712381		0.84	0.8	0.94	0.86	0.92	0.91	-0.04	1	insignificant			0.83	0.77	0.97	0.9	0.79	0.82	0.02	1	insignificant			0.79	0.88	0.83	0.78	0.8	0.88	0.02	1	insignificant			0.75	0.82	0.71	0.93	0.88	0.86	-0.13	0.02336	hypomethylated		+	CpG
725771	NSC_scaffold_contig596-571c	712380	712381		0.84	0.8	0.94	0.86	0.92	0.91	-0.04	1	insignificant			0.83	0.77	0.97	0.9	0.79	0.82	0.02	1	insignificant			0.79	0.88	0.83	0.78	0.8	0.88	0.02	1	insignificant			0.75	0.82	0.71	0.93	0.88	0.86	-0.13	0.02336	hypomethylated		+	CpG
731728	NSC_scaffold_contig596-571c	849830	849831		0.56	0.51	0.6	0.53	0.64	0.54	-0.02	1	insignificant			0.51	0.51	0.49	0.55	0.61	0.51	-0.05	1	insignificant			0.51	0.58	0.49	0.58	0.63	0.5	-0.04	1	insignificant			0.4	0.45	0.52	0.65	0.57	0.55	-0.13	0.04459	hypomethylated		+	CpG
744279	NSC_scaffold_contig596-571c	1080040	1080041		0.69	0.72	0.59	0.69	0.76	0.69	-0.04	1	insignificant			0.65	0.7	0.74	0.72	0.75	0.74	-0.04	1	insignificant			0.72	0.66	0.62	0.54	0.7	0.82	-0.02	1	insignificant			0.72	0.58	0.65	0.75	0.8	0.81	-0.13	0.03931	hypomethylated		+	CpG
744279	NSC_scaffold_contig596-571c	1080040	1080041		0.69	0.72	0.59	0.69	0.76	0.69	-0.04	1	insignificant			0.65	0.7	0.74	0.72	0.75	0.74	-0.04	1	insignificant			0.72	0.66	0.62	0.54	0.7	0.82	-0.02	1	insignificant			0.72	0.58	0.65	0.75	0.8	0.81	-0.13	0.03931	hypomethylated		+	CpG
751045	NSC_scaffold_contig596-571c	1191487	1191488		0.78	0.64	0.9	0.71	0.81	0.72	0.03	1	insignificant			0.89	0.77	0.71	0.76	0.78	0.7	0.04	1	insignificant			0.88	0.82	0.79	0.67	0.73	0.79	0.1	0.08983	insignificant			0.76	0.75	0.71	0.88	0.92	0.81	-0.13	0.02371	hypomethylated		+	CpG
751734	NSC_scaffold_contig596-571c	1204746	1204747		0.84	0.69	0.81	0.84	0.81	0.7	0	1	insignificant			0.79	0.82	0.76	0.74	0.69	0.74	0.07	1	insignificant			0.83	0.63	0.81	0.82	0.82	0.77	-0.04	1	insignificant			0.65	0.72	0.78	0.89	0.81	0.84	-0.13	0.03881	hypomethylated		+	CpG
751734	NSC_scaffold_contig596-571c	1204746	1204747		0.84	0.69	0.81	0.84	0.81	0.7	0	1	insignificant			0.79	0.82	0.76	0.74	0.69	0.74	0.07	1	insignificant			0.83	0.63	0.81	0.82	0.82	0.77	-0.04	1	insignificant			0.65	0.72	0.78	0.89	0.81	0.84	-0.13	0.03881	hypomethylated		+	CpG
756749	NSC_scaffold_contig596-571c	1294560	1294561		0.91	0.73	0.82	0.88	0.93	0.95	-0.1	1	insignificant			0.75	0.8	0.97	0.93	0.77	0.89	-0.02	1	insignificant			0.9	0.89	0.92	0.92	0.98	0.81	0	1	insignificant			0.88	0.77	0.84	0.97	1	0.9	-0.13	0.03922	hypomethylated		+	CpG
761599	NSC_scaffold_contig596-571c	1383104	1383105		0.29	0.31	0.37	0.47	0.38	0.33	-0.07	1	insignificant			0.27	0.39	0.48	0.2	0.52	0.44	-0.01	1	insignificant			0.28	0.36	0.33	0.33	0.4	0.39	-0.05	1	insignificant			0.3	0.3	0.16	0.39	0.39	0.36	-0.13	0.04959	hypomethylated		+	CpG
380352	NSC_scaffold_contig598	289307	289308		0.94	0.67	0.95	1	0.79	0.93	-0.06	1	insignificant			0.88	0.86	0.97	0.85	0.97	0.94	-0.01	1	insignificant			0.93	0.79	0.9	0.97	0.87	0.85	-0.02	1	insignificant			0.8	0.72	0.79	0.94	0.84	0.93	-0.13	0.03143	hypomethylated		+	CpG
380352	NSC_scaffold_contig598	289307	289308		0.94	0.67	0.95	1	0.79	0.93	-0.06	1	insignificant			0.88	0.86	0.97	0.85	0.97	0.94	-0.01	1	insignificant			0.93	0.79	0.9	0.97	0.87	0.85	-0.02	1	insignificant			0.8	0.72	0.79	0.94	0.84	0.93	-0.13	0.03143	hypomethylated		+	CpG
389470	NSC_scaffold_contig598	466795	466796		0.33	0.17	0.23	0.28	0.31	0.27	-0.05	1	insignificant			0.34	0.2	0.36	0.23	0.36	0.29	0.01	1	insignificant			0.37	0.3	0.25	0.27	0.22	0.31	0.04	1	insignificant			0.25	0.2	0.23	0.32	0.4	0.37	-0.13	0.007752	hypomethylated		+	CpG
389470	NSC_scaffold_contig598	466795	466796		0.33	0.17	0.23	0.28	0.31	0.27	-0.05	1	insignificant			0.34	0.2	0.36	0.23	0.36	0.29	0.01	1	insignificant			0.37	0.3	0.25	0.27	0.22	0.31	0.04	1	insignificant			0.25	0.2	0.23	0.32	0.4	0.37	-0.13	0.007752	hypomethylated		+	CpG
395667	NSC_scaffold_contig598	580491	580492		0.85	0.81	0.81	0.78	0.76	0.78	0.05	1	insignificant			0.82	0.74	0.91	0.76	0.84	0.78	0.03	1	insignificant			0.82	0.82	0.79	0.82	0.82	0.79	0	1	insignificant			0.75	0.67	0.67	0.9	0.77	0.81	-0.13	0.04419	hypomethylated		+	CpG
401962	NSC_scaffold_contig598	683904	683905		0.82	0.83	0.76	0.82	0.86	0.7	0.01	1	insignificant			0.83	0.78	0.83	0.75	0.82	0.79	0.03	1	insignificant			0.82	0.74	0.73	0.78	0.79	0.71	0	1	insignificant			0.7	0.67	0.73	0.79	0.87	0.82	-0.13	0.01283	hypomethylated		+	CpG
409264	NSC_scaffold_contig598	816428	816429		0.62	0.63	0.67	0.67	0.65	0.49	0.04	1	insignificant			0.71	0.67	0.79	0.64	0.7	0.8	0.01	1	insignificant			0.69	0.8	0.72	0.71	0.59	0.62	0.09	1	insignificant			0.56	0.55	0.6	0.68	0.71	0.69	-0.13	0.002069	hypomethylated		+	CpG
410001	NSC_scaffold_contig598	829573	829574		0.87	0.81	0.94	0.92	0.93	0.88	-0.04	1	insignificant			0.85	0.91	1	0.85	0.89	0.9	0.04	1	insignificant			0.82	0.96	0.95	0.86	0.87	0.93	0.03	1	insignificant			0.86	0.86	0.83	0.94	0.98	1	-0.13	0.002758	hypomethylated		+	CpG
425419	NSC_scaffold_contig598	1127204	1127205		0.69	0.82	0.72	0.72	0.83	0.64	0.01	1	insignificant			0.81	0.8	0.74	0.8	0.76	0.79	0	1	insignificant			0.71	0.85	0.88	0.74	0.78	0.63	0.1	0.2099	insignificant			0.72	0.58	0.64	0.74	0.82	0.77	-0.13	0.04457	hypomethylated		+	CpG
438991	NSC_scaffold_contig598	1411628	1411629		0.88	0.77	0.96	0.88	0.76	0.83	0.04	1	insignificant			0.94	0.78	0.87	0.83	0.93	0.94	-0.04	1	insignificant			0.9	0.7	0.91	0.87	0.86	0.92	-0.05	1	insignificant			0.78	0.83	0.82	0.9	0.92	1	-0.13	0.01584	hypomethylated		+	CpG
299554	NSC_scaffold_contig597	12331	12332		0.77	0.74	0.83	0.81	0.73	0.78	0.01	1	insignificant			0.76	0.73	0.84	0.9	0.87	0.77	-0.07	1	insignificant			0.68	0.68	0.74	0.76	0.71	0.78	-0.05	1	insignificant			0.65	0.74	0.78	0.82	0.89	0.86	-0.13	0.03385	hypomethylated		+	CpG
342899	NSC_scaffold_contig597	829159	829160		0.91	0.83	0.83	0.82	0.87	0.92	-0.01	1	insignificant			0.88	0.85	0.89	0.86	0.88	0.83	0.02	1	insignificant			0.93	0.98	0.87	0.88	0.83	0.93	0.05	1	insignificant			0.79	0.83	0.84	0.98	0.95	0.92	-0.13	0.004706	hypomethylated		+	CpG
342899	NSC_scaffold_contig597	829159	829160		0.91	0.83	0.83	0.82	0.87	0.92	-0.01	1	insignificant			0.88	0.85	0.89	0.86	0.88	0.83	0.02	1	insignificant			0.93	0.98	0.87	0.88	0.83	0.93	0.05	1	insignificant			0.79	0.83	0.84	0.98	0.95	0.92	-0.13	0.004706	hypomethylated		+	CpG
348727	NSC_scaffold_contig597	927694	927695		0.45	0.32	0.37	0.27	0.29	0.41	0.05	1	insignificant			0.29	0.31	0.29	0.38	0.41	0.4	-0.1	1	insignificant			0.33	0.26	0.38	0.44	0.24	0.27	0.01	1	insignificant			0.24	0.23	0.24	0.37	0.4	0.33	-0.13	0.003073	hypomethylated		+	CpG
252827	NSC_scaffold_contig595	37543	37544		0.67	0.53	0.65	0.67	0.62	0.7	-0.05	1	insignificant			0.73	0.63	0.74	0.7	0.77	0.67	-0.01	1	insignificant			0.74	0.63	0.61	0.75	0.79	0.79	-0.11	0.05001	insignificant			0.56	0.61	0.68	0.72	0.76	0.76	-0.13	0.02377	hypomethylated		+	CpG
274357	NSC_scaffold_contig595	436909	436910		0.23	0.18	0.15	0.17	0.3	0.35	-0.09	1	insignificant			0.14	0.11	0.19	0.05	0.21	0.27	-0.03	1	insignificant			0.26	0.13	0.22	0.22	0.2	0.21	-0.01	1	insignificant			0.12	0.05	0.16	0.25	0.27	0.22	-0.13	0.01801	hypomethylated		+	CpG
293092	NSC_scaffold_contig595	776967	776968		0.76	0.66	0.77	0.65	0.76	0.67	0.04	1	insignificant			0.74	0.75	0.88	0.75	0.77	0.73	0.04	1	insignificant			0.76	0.77	0.72	0.8	0.83	0.72	-0.03	1	insignificant			0.7	0.7	0.72	0.81	0.88	0.81	-0.13	0.006848	hypomethylated		+	CpG
296311	NSC_scaffold_contig595	843257	843258		0.34	0.25	0.35	0.32	0.31	0.19	0.04	1	insignificant			0.38	0.32	0.31	0.29	0.27	0.3	0.05	1	insignificant			0.41	0.23	0.28	0.2	0.26	0.29	0.06	1	insignificant			0.26	0.3	0.17	0.4	0.36	0.35	-0.13	0.03627	hypomethylated		+	CpG
297044	NSC_scaffold_contig595	855639	855640		0.83	0.71	0.75	0.84	0.93	0.81	-0.1	1	insignificant			0.6	0.82	0.92	0.75	0.84	0.76	-0.01	1	insignificant			0.83	0.77	0.9	0.84	0.86	0.85	-0.02	1	insignificant			0.69	0.74	0.8	0.91	0.9	0.82	-0.13	0.03632	hypomethylated		+	CpG
297044	NSC_scaffold_contig595	855639	855640		0.83	0.71	0.75	0.84	0.93	0.81	-0.1	1	insignificant			0.6	0.82	0.92	0.75	0.84	0.76	-0.01	1	insignificant			0.83	0.77	0.9	0.84	0.86	0.85	-0.02	1	insignificant			0.69	0.74	0.8	0.91	0.9	0.82	-0.13	0.03632	hypomethylated		+	CpG
776440	NSC_scaffold_ontig562c-575-591	208353	208354		0.67	0.56	0.66	0.73	0.69	0.57	-0.03	1	insignificant			0.64	0.66	0.72	0.67	0.57	0.58	0.07	1	insignificant			0.64	0.63	0.74	0.69	0.81	0.6	-0.03	1	insignificant			0.49	0.51	0.52	0.6	0.65	0.66	-0.13	0.003825	hypomethylated		+	CpG
777529	NSC_scaffold_ontig562c-575-591	228648	228649		0.45	0.6	0.54	0.5	0.52	0.56	0	1	insignificant			0.45	0.58	0.53	0.46	0.48	0.51	0.03	1	insignificant			0.59	0.57	0.56	0.48	0.53	0.46	0.08	1	insignificant			0.45	0.43	0.39	0.57	0.49	0.59	-0.13	0.02273	hypomethylated		+	CpG
788897	NSC_scaffold_ontig562c-575-591	451766	451767		0.58	0.55	0.53	0.53	0.57	0.63	-0.02	1	insignificant			0.62	0.59	0.63	0.7	0.66	0.6	-0.04	1	insignificant			0.63	0.65	0.6	0.63	0.51	0.56	0.06	1	insignificant			0.56	0.43	0.56	0.64	0.65	0.64	-0.13	0.0415	hypomethylated		+	CpG
788897	NSC_scaffold_ontig562c-575-591	451766	451767		0.58	0.55	0.53	0.53	0.57	0.63	-0.02	1	insignificant			0.62	0.59	0.63	0.7	0.66	0.6	-0.04	1	insignificant			0.63	0.65	0.6	0.63	0.51	0.56	0.06	1	insignificant			0.56	0.43	0.56	0.64	0.65	0.64	-0.13	0.0415	hypomethylated		+	CpG
794850	NSC_scaffold_ontig562c-575-591	574610	574611		0.68	0.69	0.67	0.85	0.67	0.75	-0.08	1	insignificant			0.73	0.7	0.85	0.71	0.7	0.75	0.04	1	insignificant			0.66	0.81	0.76	0.68	0.74	0.79	0	1	insignificant			0.68	0.68	0.74	0.78	0.88	0.82	-0.13	0.01642	hypomethylated		+	CpG
798450	NSC_scaffold_ontig562c-575-591	648755	648756		0.77	0.79	0.82	0.69	0.82	0.9	-0.01	1	insignificant			0.76	0.74	0.79	0.75	0.9	0.78	-0.05	1	insignificant			0.73	0.77	0.85	0.79	0.83	0.83	-0.03	1	insignificant			0.74	0.68	0.74	0.9	0.82	0.81	-0.13	0.02139	hypomethylated		+	CpG
798450	NSC_scaffold_ontig562c-575-591	648755	648756		0.77	0.79	0.82	0.69	0.82	0.9	-0.01	1	insignificant			0.76	0.74	0.79	0.75	0.9	0.78	-0.05	1	insignificant			0.73	0.77	0.85	0.79	0.83	0.83	-0.03	1	insignificant			0.74	0.68	0.74	0.9	0.82	0.81	-0.13	0.02139	hypomethylated		+	CpG
230905	NSC_scaffold_contig594	354578	354579		0.21	0.24	0.31	0.26	0.34	0.31	-0.06	1	insignificant			0.27	0.23	0.26	0.2	0.24	0.25	0.03	1	insignificant			0.18	0.32	0.28	0.23	0.36	0.29	-0.03	1	insignificant			0.17	0.18	0.21	0.25	0.3	0.4	-0.13	0.04155	hypomethylated		+	CpG
230905	NSC_scaffold_contig594	354578	354579		0.21	0.24	0.31	0.26	0.34	0.31	-0.06	1	insignificant			0.27	0.23	0.26	0.2	0.24	0.25	0.03	1	insignificant			0.18	0.32	0.28	0.23	0.36	0.29	-0.03	1	insignificant			0.17	0.18	0.21	0.25	0.3	0.4	-0.13	0.04155	hypomethylated		+	CpG
247360	NSC_scaffold_contig594	660056	660057		0.05	0.14	0.26	0.12	0.18	0.27	-0.04	1	insignificant			0.14	0.11	0.3	0.1	0.15	0.16	0.05	1	insignificant			0.11	0.16	0.14	0.14	0.19	0.16	-0.02	1	insignificant			0.06	0.13	0.13	0.21	0.24	0.26	-0.13	0.006838	hypomethylated		+	CpG
563416	NSC_scaffold_contig579-589	26482	26483		0.5	0.24	0.53	0.53	0.46	0.54	-0.08	1	insignificant			0.48	0.54	0.58	0.53	0.51	0.49	0.03	1	insignificant			0.49	0.5	0.47	0.43	0.4	0.47	0.05	1	insignificant			0.42	0.39	0.46	0.63	0.52	0.51	-0.13	0.04225	hypomethylated		+	CpG
569047	NSC_scaffold_contig579-589	137798	137799		0.65	0.54	0.65	0.67	0.77	0.66	-0.09	1	insignificant			0.68	0.59	0.69	0.52	0.75	0.72	-0.01	1	insignificant			0.7	0.63	0.67	0.72	0.78	0.7	-0.07	1	insignificant			0.55	0.53	0.64	0.67	0.68	0.74	-0.13	0.03391	hypomethylated		+	CpG
569806	NSC_scaffold_contig579-589	150138	150139		0.76	0.67	0.88	0.78	0.83	0.78	-0.02	1	insignificant			0.76	0.77	0.91	0.79	0.82	0.83	0	1	insignificant			0.71	0.78	0.78	0.85	0.78	0.75	-0.04	1	insignificant			0.77	0.71	0.7	0.91	0.87	0.81	-0.13	0.02008	hypomethylated		+	CpG
569806	NSC_scaffold_contig579-589	150138	150139		0.76	0.67	0.88	0.78	0.83	0.78	-0.02	1	insignificant			0.76	0.77	0.91	0.79	0.82	0.83	0	1	insignificant			0.71	0.78	0.78	0.85	0.78	0.75	-0.04	1	insignificant			0.77	0.71	0.7	0.91	0.87	0.81	-0.13	0.02008	hypomethylated		+	CpG
577959	NSC_scaffold_contig579-589	305740	305741		0.02	0.17	0.22	0.15	0.27	0.26	-0.09	1	insignificant			0.17	0.16	0.13	0.12	0.13	0.16	0.02	1	insignificant			0.2	0.11	0.13	0.24	0.19	0.15	-0.05	1	insignificant			0.09	0.05	0.18	0.27	0.22	0.22	-0.13	0.03239	hypomethylated		+	CpG
577959	NSC_scaffold_contig579-589	305740	305741		0.02	0.17	0.22	0.15	0.27	0.26	-0.09	1	insignificant			0.17	0.16	0.13	0.12	0.13	0.16	0.02	1	insignificant			0.2	0.11	0.13	0.24	0.19	0.15	-0.05	1	insignificant			0.09	0.05	0.18	0.27	0.22	0.22	-0.13	0.03239	hypomethylated		+	CpG
579718	NSC_scaffold_contig579-589	347585	347586		0.42	0.4	0.37	0.4	0.27	0.37	0.05	1	insignificant			0.25	0.3	0.29	0.37	0.45	0.22	-0.07	1	insignificant			0.32	0.31	0.42	0.46	0.42	0.51	-0.11	0.05962	insignificant			0.32	0.41	0.29	0.44	0.51	0.46	-0.13	0.03342	hypomethylated		+	CpG
620374	NSC_scaffold_contig592-558c-549c-548c-566	14249	14250		0.84	0.63	0.78	0.84	0.86	0.8	-0.08	1	insignificant			0.8	0.88	0.86	0.76	0.92	0.83	0.01	1	insignificant			0.72	0.8	0.81	0.87	0.84	0.87	-0.08	1	insignificant			0.78	0.67	0.69	0.78	0.89	0.86	-0.13	0.0492	hypomethylated		+	CpG
620374	NSC_scaffold_contig592-558c-549c-548c-566	14249	14250		0.84	0.63	0.78	0.84	0.86	0.8	-0.08	1	insignificant			0.8	0.88	0.86	0.76	0.92	0.83	0.01	1	insignificant			0.72	0.8	0.81	0.87	0.84	0.87	-0.08	1	insignificant			0.78	0.67	0.69	0.78	0.89	0.86	-0.13	0.0492	hypomethylated		+	CpG
652596	NSC_scaffold_contig592-558c-549c-548c-566	593405	593406		0.73	0.54	0.62	0.67	0.71	0.51	0	1	insignificant			0.79	0.65	0.79	0.74	0.64	0.73	0.04	1	insignificant			0.57	0.72	0.6	0.72	0.42	0.5	0.09	1	insignificant			0.54	0.52	0.49	0.63	0.64	0.66	-0.13	0.001923	hypomethylated		+	CpG
668321	NSC_scaffold_contig593-552c	232446	232447		0.76	0.57	0.8	0.71	0.74	0.7	-0.01	1	insignificant			0.65	0.75	0.86	0.8	0.8	0.73	-0.03	1	insignificant			0.74	0.59	0.76	0.72	0.73	0.68	-0.01	1	insignificant			0.72	0.64	0.69	0.76	0.8	0.88	-0.13	0.03578	hypomethylated		+	CpG
671207	NSC_scaffold_contig593-552c	280976	280977		0.71	0.61	0.69	0.68	0.68	0.61	0.01	1	insignificant			0.49	0.71	0.59	0.6	0.75	0.65	-0.08	1	insignificant			0.75	0.59	0.64	0.62	0.59	0.55	0.07	1	insignificant			0.66	0.51	0.55	0.7	0.72	0.7	-0.13	0.03479	hypomethylated		+	CpG
196852	NSC_scaffold_contig590	234906	234907		0.69	0.75	0.88	0.73	0.75	0.73	0.04	1	insignificant			0.81	0.83	0.85	0.67	0.79	0.76	0.09	1	insignificant			0.75	0.74	0.91	0.7	0.64	0.65	0.14	0.08554	insignificant			0.63	0.67	0.71	0.78	0.75	0.88	-0.13	0.04696	hypomethylated		+	CpG
603481	NSC_scaffold_contig587-553c	113002	113003		0.88	0.72	0.81	0.88	0.87	0.87	-0.07	1	insignificant			0.74	0.84	0.86	0.76	0.85	0.84	-0.01	1	insignificant			0.75	0.78	0.83	0.89	0.77	0.75	-0.02	1	insignificant			0.79	0.79	0.69	0.92	0.86	0.88	-0.13	0.02035	hypomethylated		+	CpG
619085	NSC_scaffold_contig587-553c	382911	382912		0.74	0.7	0.82	0.9	0.83	0.8	-0.09	1	insignificant			0.7	0.72	0.83	0.76	0.84	0.73	-0.03	1	insignificant			0.77	0.76	0.78	0.86	0.84	0.85	-0.08	1	insignificant			0.8	0.73	0.73	0.89	0.85	0.91	-0.13	0.01041	hypomethylated		+	CpG
619085	NSC_scaffold_contig587-553c	382911	382912		0.74	0.7	0.82	0.9	0.83	0.8	-0.09	1	insignificant			0.7	0.72	0.83	0.76	0.84	0.73	-0.03	1	insignificant			0.77	0.76	0.78	0.86	0.84	0.85	-0.08	1	insignificant			0.8	0.73	0.73	0.89	0.85	0.91	-0.13	0.01041	hypomethylated		+	CpG
123446	NSC_scaffold_contig584	171520	171521		0.82	0.83	0.86	0.83	0.78	0.85	0.02	1	insignificant			0.79	0.79	0.95	0.91	0.95	0.92	-0.08	1	insignificant			0.87	0.9	0.81	0.83	0.89	0.79	0.03	1	insignificant			0.72	0.84	0.81	0.9	0.93	0.92	-0.13	0.02448	hypomethylated		+	CpG
123446	NSC_scaffold_contig584	171520	171521		0.82	0.83	0.86	0.83	0.78	0.85	0.02	1	insignificant			0.79	0.79	0.95	0.91	0.95	0.92	-0.08	1	insignificant			0.87	0.9	0.81	0.83	0.89	0.79	0.03	1	insignificant			0.72	0.84	0.81	0.9	0.93	0.92	-0.13	0.02448	hypomethylated		+	CpG
129767	NSC_scaffold_contig584	282850	282851		0.17	0.26	0.18	0.19	0.18	0.27	-0.01	1	insignificant			0.29	0.28	0.22	0.23	0.21	0.22	0.04	1	insignificant			0.22	0.18	0.23	0.18	0.17	0.22	0.02	1	insignificant			0.15	0.19	0.11	0.21	0.32	0.31	-0.13	0.03352	hypomethylated		+	CpG
129767	NSC_scaffold_contig584	282850	282851		0.17	0.26	0.18	0.19	0.18	0.27	-0.01	1	insignificant			0.29	0.28	0.22	0.23	0.21	0.22	0.04	1	insignificant			0.22	0.18	0.23	0.18	0.17	0.22	0.02	1	insignificant			0.15	0.19	0.11	0.21	0.32	0.31	-0.13	0.03352	hypomethylated		+	CpG
130929	NSC_scaffold_contig584	302727	302728		0.41	0.3	0.35	0.36	0.41	0.17	0.04	1	insignificant			0.27	0.28	0.33	0.28	0.39	0.38	-0.06	1	insignificant			0.43	0.32	0.32	0.41	0.3	0.48	-0.04	1	insignificant			0.23	0.31	0.26	0.39	0.44	0.37	-0.13	0.01104	hypomethylated		+	CpG
147995	NSC_scaffold_contig586	35421	35422		0.73	0.62	0.77	0.75	0.65	0.69	0.01	1	insignificant			0.81	0.7	0.88	0.78	0.74	0.77	0.03	1	insignificant			0.72	0.79	0.82	0.74	0.76	0.71	0.04	1	insignificant			0.61	0.72	0.73	0.8	0.82	0.83	-0.13	0.0268	hypomethylated		+	CpG
101402	NSC_scaffold_contig583	54667	54668		0.91	0.54	0.78	0.85	0.86	0.72	-0.07	1	insignificant			0.86	0.63	0.69	0.58	0.95	0.72	-0.02	1	insignificant			0.86	0.79	0.69	0.9	0.84	0.95	-0.12	0.1145	insignificant			0.79	0.73	0.74	0.91	0.93	0.81	-0.13	0.04212	hypomethylated		+	CpG
101402	NSC_scaffold_contig583	54667	54668		0.91	0.54	0.78	0.85	0.86	0.72	-0.07	1	insignificant			0.86	0.63	0.69	0.58	0.95	0.72	-0.02	1	insignificant			0.86	0.79	0.69	0.9	0.84	0.95	-0.12	0.1145	insignificant			0.79	0.73	0.74	0.91	0.93	0.81	-0.13	0.04212	hypomethylated		+	CpG
15033	NSC_scaffold_contig565	65115	65116		0.17	0.06	0.22	0.24	0.06	0.24	-0.03	1	insignificant			0.16	0.16	0.25	0.23	0.29	0.3	-0.08	1	insignificant			0.13	0.28	0.11	0.22	0.17	0.07	0.02	1	insignificant			0.13	0.07	0.18	0.29	0.28	0.2	-0.13	0.03967	hypomethylated		+	CpG
10374	NSC_scaffold_contig564	29536	29537		0.79	0.53	0.64	0.68	0.73	0.61	-0.02	1	insignificant			0.59	0.73	0.7	0.71	0.69	0.57	0.02	1	insignificant			0.62	0.67	0.57	0.68	0.74	0.75	-0.1	0.05093	insignificant			0.65	0.59	0.6	0.8	0.72	0.69	-0.13	0.03192	hypomethylated		+	CpG
536330	NSC_scaffold_contig559-543-547c	19454	19455		0.21	0.5	0.18	0.32	0.31	0.28	-0.01	1	insignificant			0.43	0.41	0.34	0.28	0.35	0.35	0.07	1	insignificant			0.27	0.32	0.35	0.3	0.31	0.52	-0.06	1	insignificant			0.18	0.24	0.25	0.41	0.32	0.31	-0.13	0.03068	hypomethylated		+	CpG
536330	NSC_scaffold_contig559-543-547c	19454	19455		0.21	0.5	0.18	0.32	0.31	0.28	-0.01	1	insignificant			0.43	0.41	0.34	0.28	0.35	0.35	0.07	1	insignificant			0.27	0.32	0.35	0.3	0.31	0.52	-0.06	1	insignificant			0.18	0.24	0.25	0.41	0.32	0.31	-0.13	0.03068	hypomethylated		+	CpG
421689	NSC_scaffold_contig598	1051705	1051706		0.72	0.73	0.64	0.74	0.79	0.64	-0.03	1	insignificant			0.63	0.58	0.86	0.52	0.65	0.73	0.06	1	insignificant			0.66	0.77	0.58	0.85	0.62	0.75	-0.07	1	insignificant			0.65	0.7	0.69	0.78	0.85	0.79	-0.13	0.009773	hypomethylated		+	CpG
197204	NSC_scaffold_contig590	242646	242647		0.22	0.25	0.25	0.27	0.28	0.42	-0.08	1	insignificant			0.19	0.3	0.27	0.3	0.29	0.31	-0.04	1	insignificant			0.22	0.2	0.19	0.38	0.33	0.26	-0.12	0.02568	hypomethylated			0.14	0.21	0.24	0.29	0.38	0.3	-0.12	0.03359	hypomethylated		+	CpG
197204	NSC_scaffold_contig590	242646	242647		0.22	0.25	0.25	0.27	0.28	0.42	-0.08	1	insignificant			0.19	0.3	0.27	0.3	0.29	0.31	-0.04	1	insignificant			0.22	0.2	0.19	0.38	0.33	0.26	-0.12	0.02568	hypomethylated			0.14	0.21	0.24	0.29	0.38	0.3	-0.12	0.03359	hypomethylated		+	CpG
898	NSC_scaffold_contig554	7344	7345		0.74	0.79	0.83	0.74	0.76	0.77	0.03	1	insignificant			0.79	0.65	0.65	0.79	0.72	0.72	-0.05	1	insignificant			0.67	0.72	0.66	0.82	0.77	0.77	-0.1	0.01034	hypomethylated			0.7	0.7	0.71	0.88	0.83	0.74	-0.12	0.04042	hypomethylated		+	CpG
898	NSC_scaffold_contig554	7344	7345		0.74	0.79	0.83	0.74	0.76	0.77	0.03	1	insignificant			0.79	0.65	0.65	0.79	0.72	0.72	-0.05	1	insignificant			0.67	0.72	0.66	0.82	0.77	0.77	-0.1	0.01034	hypomethylated			0.7	0.7	0.71	0.88	0.83	0.74	-0.12	0.04042	hypomethylated		+	CpG
737470	NSC_scaffold_contig596-571c	957685	957686		0.77	0.74	0.71	0.72	0.79	0.64	0.02	1	insignificant			0.81	0.72	0.88	0.61	0.68	0.68	0.15	0.04597	hypermethylated			0.72	0.77	0.57	0.72	0.75	0.63	-0.01	1	insignificant			0.59	0.64	0.59	0.74	0.66	0.8	-0.12	0.04882	hypomethylated		+	CpG
432546	NSC_scaffold_contig598	1287363	1287364		0.74	0.69	0.63	0.65	0.59	0.61	0.07	1	insignificant			0.68	0.71	0.69	0.5	0.62	0.57	0.13	0.01919	hypermethylated			0.49	0.71	0.7	0.62	0.6	0.53	0.05	1	insignificant			0.58	0.57	0.47	0.61	0.69	0.67	-0.12	0.044	hypomethylated		+	CpG
691800	NSC_scaffold_contig596-571c	36167	36168		0.22	0.25	0.19	0.08	0.16	0.09	0.11	0.02232	hypermethylated			0.13	0.14	0.11	0.18	0.13	0.12	-0.02	1	insignificant			0.05	0.09	0.15	0.19	0.24	0.16	-0.1	1	insignificant			0.06	0.11	0.16	0.18	0.27	0.26	-0.12	0.03611	hypomethylated		+	CpG
25065	NSC_scaffold_contig570	123526	123527		0.44	0.56	0.58	0.38	0.42	0.48	0.1	0.1257	insignificant			0.5	0.43	0.54	0.35	0.57	0.38	0.06	1	insignificant			0.54	0.44	0.56	0.54	0.43	0.46	0.03	1	insignificant			0.36	0.32	0.44	0.49	0.53	0.47	-0.12	0.03092	hypomethylated		+	CpG
25065	NSC_scaffold_contig570	123526	123527		0.44	0.56	0.58	0.38	0.42	0.48	0.1	0.1257	insignificant			0.5	0.43	0.54	0.35	0.57	0.38	0.06	1	insignificant			0.54	0.44	0.56	0.54	0.43	0.46	0.03	1	insignificant			0.36	0.32	0.44	0.49	0.53	0.47	-0.12	0.03092	hypomethylated		+	CpG
495614	NSC_scaffold_contig599	1044327	1044328		0.52	0.77	0.68	0.77	0.8	0.82	-0.14	0.1326	insignificant			0.7	0.8	0.85	0.76	0.84	0.72	0.01	1	insignificant			0.64	0.64	0.72	0.7	0.77	0.76	-0.07	1	insignificant			0.73	0.8	0.68	0.88	0.83	0.85	-0.12	0.03902	hypomethylated		+	CpG
301499	NSC_scaffold_contig597	50016	50017		0.78	0.85	0.68	0.75	0.63	0.62	0.11	0.1718	insignificant			0.89	0.84	0.78	0.78	0.73	0.79	0.07	1	insignificant			0.67	0.86	0.8	0.73	0.7	0.65	0.09	1	insignificant			0.76	0.65	0.68	0.79	0.81	0.84	-0.12	0.03218	hypomethylated		+	CpG
301499	NSC_scaffold_contig597	50016	50017		0.78	0.85	0.68	0.75	0.63	0.62	0.11	0.1718	insignificant			0.89	0.84	0.78	0.78	0.73	0.79	0.07	1	insignificant			0.67	0.86	0.8	0.73	0.7	0.65	0.09	1	insignificant			0.76	0.65	0.68	0.79	0.81	0.84	-0.12	0.03218	hypomethylated		+	CpG
605269	NSC_scaffold_contig587-553c	146702	146703		0.78	0.51	0.71	0.83	0.76	0.81	-0.14	0.1766	insignificant			0.87	0.7	0.78	0.62	0.67	0.75	0.1	0.181	insignificant			0.82	0.73	0.78	0.78	0.83	0.75	-0.01	1	insignificant			0.66	0.68	0.73	0.79	0.78	0.86	-0.12	0.02283	hypomethylated		+	CpG
742001	NSC_scaffold_contig596-571c	1034716	1034717		0.88	0.61	0.81	0.89	0.89	0.9	-0.12	0.2018	insignificant			0.84	0.76	0.78	0.77	0.9	0.85	-0.05	1	insignificant			0.85	0.82	0.88	0.88	0.82	0.78	0.03	1	insignificant			0.72	0.85	0.79	0.92	0.89	0.9	-0.12	0.0365	hypomethylated		+	CpG
358143	NSC_scaffold_contig597	1113260	1113261		0.7	0.46	0.58	0.77	0.63	0.65	-0.11	0.2536	insignificant			0.59	0.49	0.82	0.75	0.63	0.57	-0.01	1	insignificant			0.85	0.57	0.64	0.71	0.63	0.45	0.09	1	insignificant			0.59	0.5	0.6	0.66	0.74	0.64	-0.12	0.04835	hypomethylated		+	CpG
358143	NSC_scaffold_contig597	1113260	1113261		0.7	0.46	0.58	0.77	0.63	0.65	-0.11	0.2536	insignificant			0.59	0.49	0.82	0.75	0.63	0.57	-0.01	1	insignificant			0.85	0.57	0.64	0.71	0.63	0.45	0.09	1	insignificant			0.59	0.5	0.6	0.66	0.74	0.64	-0.12	0.04835	hypomethylated		+	CpG
704171	NSC_scaffold_contig596-571c	282752	282753		0.93	0.68	0.91	0.92	0.96	0.94	-0.1	0.2655	insignificant			0.88	0.73	0.94	0.86	0.9	0.79	0	1	insignificant			0.83	0.85	0.86	0.9	0.97	0.93	-0.08	1	insignificant			0.77	0.89	0.85	0.94	0.98	0.94	-0.12	0.03221	hypomethylated		+	CpG
704171	NSC_scaffold_contig596-571c	282752	282753		0.93	0.68	0.91	0.92	0.96	0.94	-0.1	0.2655	insignificant			0.88	0.73	0.94	0.86	0.9	0.79	0	1	insignificant			0.83	0.85	0.86	0.9	0.97	0.93	-0.08	1	insignificant			0.77	0.89	0.85	0.94	0.98	0.94	-0.12	0.03221	hypomethylated		+	CpG
545349	NSC_scaffold_contig568-546-580	46812	46813		0.94	0.57	0.82	0.96	0.85	0.88	-0.12	0.3481	insignificant			0.76	0.82	0.73	0.88	0.77	0.87	-0.07	1	insignificant			0.75	0.78	0.84	0.71	0.89	0.79	0	1	insignificant			0.83	0.72	0.76	0.84	0.93	0.89	-0.12	0.04311	hypomethylated		+	CpG
487890	NSC_scaffold_contig599	894784	894785		0.69	0.61	0.8	0.75	0.71	0.76	-0.04	1	insignificant			0.72	0.76	0.88	0.79	0.74	0.8	0.01	1	insignificant			0.67	0.81	0.72	0.82	0.77	0.77	-0.06	1	insignificant			0.63	0.68	0.7	0.77	0.81	0.8	-0.12	0.005624	hypomethylated		+	CpG
492161	NSC_scaffold_contig599	975306	975307		0.89	0.71	0.82	0.79	0.78	0.83	0.01	1	insignificant			0.88	0.73	0.87	0.77	0.86	0.83	0.01	1	insignificant			0.85	0.72	0.83	0.78	0.83	0.79	0	1	insignificant			0.72	0.71	0.72	0.83	0.87	0.81	-0.12	0.002926	hypomethylated		+	CpG
492161	NSC_scaffold_contig599	975306	975307		0.89	0.71	0.82	0.79	0.78	0.83	0.01	1	insignificant			0.88	0.73	0.87	0.77	0.86	0.83	0.01	1	insignificant			0.85	0.72	0.83	0.78	0.83	0.79	0	1	insignificant			0.72	0.71	0.72	0.83	0.87	0.81	-0.12	0.002926	hypomethylated		+	CpG
494116	NSC_scaffold_contig599	1014340	1014341		0.75	0.67	0.73	0.73	0.85	0.74	-0.06	1	insignificant			0.65	0.76	0.79	0.81	0.73	0.73	-0.02	1	insignificant			0.63	0.69	0.58	0.8	0.82	0.66	-0.12	0.1015	insignificant			0.7	0.67	0.72	0.83	0.87	0.75	-0.12	0.03557	hypomethylated		+	CpG
494164	NSC_scaffold_contig599	1015372	1015373		0.81	0.71	0.7	0.73	0.77	0.84	-0.04	1	insignificant			0.93	0.74	0.84	0.79	0.95	0.73	0.01	1	insignificant			0.8	0.82	0.76	0.82	0.67	0.83	0.02	1	insignificant			0.67	0.76	0.7	0.85	0.8	0.82	-0.12	0.01698	hypomethylated		+	CpG
497300	NSC_scaffold_contig599	1075410	1075411		0.78	0.83	0.81	0.85	0.8	0.93	-0.05	1	insignificant			0.89	0.81	0.87	0.82	0.96	0.91	-0.04	1	insignificant			0.94	0.84	0.84	0.89	0.9	0.91	-0.03	1	insignificant			0.81	0.72	0.76	0.85	0.9	0.9	-0.12	0.02086	hypomethylated		+	CpG
499345	NSC_scaffold_contig599	1120790	1120791		0.61	0.77	0.79	0.78	0.76	0.8	-0.06	1	insignificant			0.66	0.77	0.84	0.64	0.7	0.75	0.06	1	insignificant			0.8	0.69	0.78	0.68	0.77	0.68	0.04	1	insignificant			0.66	0.66	0.71	0.83	0.78	0.77	-0.12	0.008501	hypomethylated		+	CpG
501429	NSC_scaffold_contig599	1167196	1167197		0.63	0.55	0.61	0.56	0.61	0.62	0	1	insignificant			0.61	0.57	0.66	0.73	0.64	0.64	-0.06	1	insignificant			0.55	0.58	0.66	0.71	0.62	0.66	-0.07	1	insignificant			0.5	0.49	0.54	0.64	0.63	0.63	-0.12	0.001763	hypomethylated		+	CpG
507070	NSC_scaffold_contig599	1278174	1278175		0.87	0.74	0.75	0.69	0.74	0.82	0.04	1	insignificant			0.82	0.83	0.87	0.74	0.7	0.84	0.08	1	insignificant			0.85	0.78	0.86	0.84	0.79	0.72	0.05	1	insignificant			0.65	0.67	0.66	0.81	0.71	0.81	-0.12	0.02367	hypomethylated		+	CpG
510586	NSC_scaffold_contig599	1341645	1341646		0.8	0.56	0.74	0.69	0.79	0.77	-0.05	1	insignificant			0.73	0.7	0.74	0.75	0.85	0.76	-0.06	1	insignificant			0.77	0.76	0.74	0.77	0.69	0.71	0.03	1	insignificant			0.7	0.71	0.72	0.83	0.83	0.84	-0.12	2.45e-05	hypomethylated		+	CpG
510586	NSC_scaffold_contig599	1341645	1341646		0.8	0.56	0.74	0.69	0.79	0.77	-0.05	1	insignificant			0.73	0.7	0.74	0.75	0.85	0.76	-0.06	1	insignificant			0.77	0.76	0.74	0.77	0.69	0.71	0.03	1	insignificant			0.7	0.71	0.72	0.83	0.83	0.84	-0.12	2.45e-05	hypomethylated		+	CpG
690237	NSC_scaffold_contig596-571c	10906	10907		0.81	0.56	0.69	0.78	0.85	0.67	-0.08	1	insignificant			0.7	0.62	0.74	0.82	0.78	0.68	-0.08	1	insignificant			0.8	0.8	0.73	0.86	0.74	0.84	-0.03	1	insignificant			0.69	0.71	0.69	0.82	0.84	0.81	-0.12	0.0004117	hypomethylated		+	CpG
690237	NSC_scaffold_contig596-571c	10906	10907		0.81	0.56	0.69	0.78	0.85	0.67	-0.08	1	insignificant			0.7	0.62	0.74	0.82	0.78	0.68	-0.08	1	insignificant			0.8	0.8	0.73	0.86	0.74	0.84	-0.03	1	insignificant			0.69	0.71	0.69	0.82	0.84	0.81	-0.12	0.0004117	hypomethylated		+	CpG
712273	NSC_scaffold_contig596-571c	438725	438726		0.77	0.69	0.88	0.71	0.81	0.86	-0.01	1	insignificant			0.81	0.82	0.85	0.85	0.88	0.86	-0.04	1	insignificant			0.75	0.67	0.78	0.84	0.8	0.81	-0.09	1	insignificant			0.76	0.76	0.71	0.84	0.85	0.89	-0.12	0.005588	hypomethylated		+	CpG
731730	NSC_scaffold_contig596-571c	849832	849833		0.6	0.47	0.64	0.51	0.62	0.57	0	1	insignificant			0.55	0.53	0.61	0.61	0.51	0.58	-0.01	1	insignificant			0.49	0.51	0.45	0.58	0.64	0.47	-0.08	1	insignificant			0.39	0.44	0.44	0.57	0.54	0.54	-0.12	0.003752	hypomethylated		+	CpG
733487	NSC_scaffold_contig596-571c	887650	887651		0.38	0.4	0.32	0.31	0.39	0.26	0.05	1	insignificant			0.32	0.41	0.31	0.32	0.35	0.37	0	1	insignificant			0.34	0.38	0.35	0.36	0.35	0.37	-0.01	1	insignificant			0.3	0.21	0.29	0.4	0.41	0.33	-0.12	0.0388	hypomethylated		+	CpG
744409	NSC_scaffold_contig596-571c	1082274	1082275		0.7	0.83	0.81	0.77	0.8	0.75	0.01	1	insignificant			0.74	0.74	0.79	0.75	0.76	0.75	0.01	1	insignificant			0.73	0.81	0.8	0.7	0.62	0.81	0.07	1	insignificant			0.63	0.76	0.68	0.79	0.8	0.83	-0.12	0.04295	hypomethylated		+	CpG
759370	NSC_scaffold_contig596-571c	1342436	1342437		0.68	0.75	0.72	0.66	0.69	0.67	0.04	1	insignificant			0.61	0.65	0.84	0.54	0.75	0.64	0.06	1	insignificant			0.76	0.56	0.55	0.65	0.6	0.68	-0.02	1	insignificant			0.65	0.62	0.63	0.72	0.75	0.79	-0.12	0.004167	hypomethylated		+	CpG
367234	NSC_scaffold_contig598	51959	51960		0.82	0.74	0.84	0.81	0.82	0.86	-0.03	1	insignificant			0.78	0.73	0.91	0.8	0.77	0.83	0.01	1	insignificant			0.82	0.74	0.79	0.79	0.84	0.87	-0.05	1	insignificant			0.82	0.69	0.8	0.89	0.86	0.9	-0.12	0.04745	hypomethylated		+	CpG
372760	NSC_scaffold_contig598	148568	148569		0.88	0.7	0.96	0.9	0.85	0.91	-0.04	1	insignificant			0.78	0.83	0.83	0.82	0.94	0.82	-0.05	1	insignificant			0.77	0.87	0.8	0.9	0.83	0.88	-0.06	1	insignificant			0.82	0.73	0.69	0.9	0.88	0.83	-0.12	0.04353	hypomethylated		+	CpG
374077	NSC_scaffold_contig598	172002	172003		0.9	0.72	0.89	0.87	0.87	0.87	-0.03	1	insignificant			0.83	0.74	0.85	0.88	0.89	0.81	-0.05	1	insignificant			0.84	0.81	0.83	0.87	0.78	0.83	0	1	insignificant			0.68	0.76	0.75	0.85	0.85	0.87	-0.12	0.009238	hypomethylated		+	CpG
376160	NSC_scaffold_contig598	211093	211094		0.26	0.13	0.16	0.18	0.23	0.2	-0.02	1	insignificant			0.23	0.19	0.2	0.34	0.22	0.15	-0.03	1	insignificant			0.22	0.25	0.3	0.18	0.21	0.26	0.04	1	insignificant			0.12	0.21	0.17	0.32	0.25	0.27	-0.12	0.02606	hypomethylated		+	CpG
376160	NSC_scaffold_contig598	211093	211094		0.26	0.13	0.16	0.18	0.23	0.2	-0.02	1	insignificant			0.23	0.19	0.2	0.34	0.22	0.15	-0.03	1	insignificant			0.22	0.25	0.3	0.18	0.21	0.26	0.04	1	insignificant			0.12	0.21	0.17	0.32	0.25	0.27	-0.12	0.02606	hypomethylated		+	CpG
392243	NSC_scaffold_contig598	518663	518664		0.75	0.57	0.74	0.78	0.78	0.77	-0.09	1	insignificant			0.74	0.79	0.68	0.79	0.73	0.81	-0.04	1	insignificant			0.75	0.72	0.68	0.88	0.76	0.82	-0.1	0.07227	insignificant			0.62	0.65	0.64	0.73	0.78	0.76	-0.12	0.002259	hypomethylated		+	CpG
402870	NSC_scaffold_contig598	700397	700398		0.77	0.71	0.7	0.66	0.57	0.71	0.08	1	insignificant			0.59	0.68	0.73	0.6	0.73	0.65	0.01	1	insignificant			0.71	0.57	0.61	0.74	0.74	0.61	-0.06	1	insignificant			0.62	0.67	0.66	0.71	0.8	0.8	-0.12	0.01829	hypomethylated		+	CpG
424210	NSC_scaffold_contig598	1106372	1106373		0.68	0.55	0.61	0.65	0.67	0.47	0.02	1	insignificant			0.57	0.68	0.59	0.72	0.8	0.64	-0.1	0.1412	insignificant			0.67	0.69	0.66	0.68	0.66	0.54	0.05	1	insignificant			0.53	0.6	0.61	0.75	0.65	0.71	-0.12	0.02997	hypomethylated		+	CpG
424954	NSC_scaffold_contig598	1118966	1118967		0.86	0.67	0.94	0.79	0.76	0.77	0.05	1	insignificant			0.78	0.87	0.92	0.87	0.85	0.88	-0.01	1	insignificant			0.9	0.79	0.85	0.86	0.79	0.84	0.02	1	insignificant			0.72	0.85	0.82	0.94	0.91	0.9	-0.12	0.04603	hypomethylated		+	CpG
425421	NSC_scaffold_contig598	1127219	1127220		0.72	0.79	0.74	0.74	0.77	0.62	0.04	1	insignificant			0.82	0.77	0.7	0.64	0.87	0.69	0.03	1	insignificant			0.73	0.82	0.83	0.75	0.76	0.81	0.02	1	insignificant			0.71	0.65	0.7	0.86	0.8	0.75	-0.12	0.0338	hypomethylated		+	CpG
427719	NSC_scaffold_contig598	1180925	1180926		0.67	0.7	0.6	0.62	0.57	0.72	0.02	1	insignificant			0.58	0.65	0.61	0.71	0.71	0.61	-0.07	1	insignificant			0.61	0.47	0.6	0.6	0.56	0.59	-0.02	1	insignificant			0.55	0.54	0.6	0.67	0.63	0.76	-0.12	0.0437	hypomethylated		+	CpG
433220	NSC_scaffold_contig598	1300077	1300078		0.34	0.36	0.27	0.32	0.2	0.25	0.06	1	insignificant			0.31	0.37	0.19	0.27	0.33	0.31	-0.02	1	insignificant			0.34	0.31	0.25	0.34	0.23	0.39	-0.02	1	insignificant			0.28	0.22	0.24	0.35	0.42	0.34	-0.12	0.01312	hypomethylated		+	CpG
305702	NSC_scaffold_contig597	124545	124546		0.75	0.8	0.68	0.8	0.79	0.78	-0.05	1	insignificant			0.73	0.73	0.89	0.72	0.9	0.73	0	1	insignificant			0.69	0.78	0.7	0.7	0.84	0.75	-0.04	1	insignificant			0.7	0.77	0.72	0.82	0.84	0.88	-0.12	0.01256	hypomethylated		+	CpG
329752	NSC_scaffold_contig597	554657	554658		0.43	0.56	0.58	0.53	0.59	0.54	-0.03	1	insignificant			0.55	0.6	0.5	0.65	0.64	0.51	-0.05	1	insignificant			0.5	0.57	0.51	0.58	0.65	0.56	-0.07	1	insignificant			0.46	0.47	0.44	0.55	0.52	0.65	-0.12	0.04652	hypomethylated		+	CpG
333818	NSC_scaffold_contig597	636048	636049		0.23	0.11	0.07	0.14	0.14	0.07	0.02	1	insignificant			0.19	0.1	0.19	0.04	0.17	0.14	0.05	1	insignificant			0.13	0.1	0.14	0.15	0.15	0.08	0	1	insignificant			0.09	0.06	0.09	0.27	0.18	0.14	-0.12	0.03802	hypomethylated		+	CpG
333818	NSC_scaffold_contig597	636048	636049		0.23	0.11	0.07	0.14	0.14	0.07	0.02	1	insignificant			0.19	0.1	0.19	0.04	0.17	0.14	0.05	1	insignificant			0.13	0.1	0.14	0.15	0.15	0.08	0	1	insignificant			0.09	0.06	0.09	0.27	0.18	0.14	-0.12	0.03802	hypomethylated		+	CpG
273787	NSC_scaffold_contig595	426901	426902		0.65	0.74	0.84	0.83	0.78	0.77	-0.05	1	insignificant			0.8	0.67	0.72	0.78	0.8	0.78	-0.05	1	insignificant			0.86	0.7	0.6	0.62	0.69	0.81	0.02	1	insignificant			0.79	0.79	0.73	0.91	0.89	0.86	-0.12	0.01045	hypomethylated		+	CpG
292882	NSC_scaffold_contig595	773001	773002		0.85	0.74	0.83	0.82	0.73	0.8	0.02	1	insignificant			0.76	0.8	0.8	0.8	0.85	0.82	-0.04	1	insignificant			0.89	0.79	0.81	0.79	0.95	0.81	-0.02	1	insignificant			0.79	0.76	0.75	0.92	0.9	0.84	-0.12	0.009673	hypomethylated		+	CpG
292882	NSC_scaffold_contig595	773001	773002		0.85	0.74	0.83	0.82	0.73	0.8	0.02	1	insignificant			0.76	0.8	0.8	0.8	0.85	0.82	-0.04	1	insignificant			0.89	0.79	0.81	0.79	0.95	0.81	-0.02	1	insignificant			0.79	0.76	0.75	0.92	0.9	0.84	-0.12	0.009673	hypomethylated		+	CpG
767307	NSC_scaffold_ontig562c-575-591	25513	25514		0.88	0.78	0.9	0.96	0.94	0.81	-0.05	1	insignificant			0.83	0.84	0.97	0.84	0.92	0.91	-0.01	1	insignificant			0.91	0.87	0.81	0.96	0.86	0.91	-0.05	1	insignificant			0.79	0.88	0.88	0.96	1	0.94	-0.12	0.03005	hypomethylated		+	CpG
773779	NSC_scaffold_ontig562c-575-591	149240	149241		0.76	0.69	0.92	0.84	0.75	0.73	0.02	1	insignificant			0.93	0.78	0.81	0.9	0.79	0.75	0.03	1	insignificant			0.71	0.83	0.8	0.81	0.87	0.83	-0.05	1	insignificant			0.77	0.81	0.82	0.97	0.87	0.93	-0.12	0.01998	hypomethylated		+	CpG
781597	NSC_scaffold_ontig562c-575-591	305912	305913		0.82	0.74	0.74	0.63	0.71	0.75	0.07	1	insignificant			0.75	0.74	0.78	0.76	0.64	0.75	0.04	1	insignificant			0.85	0.75	0.61	0.75	0.73	0.73	0	1	insignificant			0.66	0.77	0.72	0.8	0.85	0.85	-0.12	0.03587	hypomethylated		+	CpG
781597	NSC_scaffold_ontig562c-575-591	305912	305913		0.82	0.74	0.74	0.63	0.71	0.75	0.07	1	insignificant			0.75	0.74	0.78	0.76	0.64	0.75	0.04	1	insignificant			0.85	0.75	0.61	0.75	0.73	0.73	0	1	insignificant			0.66	0.77	0.72	0.8	0.85	0.85	-0.12	0.03587	hypomethylated		+	CpG
787849	NSC_scaffold_ontig562c-575-591	430859	430860		0.79	0.71	0.84	0.84	0.8	0.89	-0.06	1	insignificant			0.83	0.87	0.95	0.8	0.82	0.79	0.08	1	insignificant			0.8	0.9	0.79	0.88	0.72	0.84	0.01	1	insignificant			0.81	0.73	0.75	0.91	0.92	0.82	-0.12	0.03221	hypomethylated		+	CpG
791157	NSC_scaffold_ontig562c-575-591	496455	496456		0.77	0.81	0.8	0.81	0.84	0.9	-0.05	1	insignificant			0.75	0.62	0.77	0.79	0.91	0.72	-0.09	1	insignificant			0.77	0.7	0.84	0.75	0.81	0.82	-0.03	1	insignificant			0.74	0.69	0.69	0.86	0.85	0.76	-0.12	0.03309	hypomethylated		+	CpG
791157	NSC_scaffold_ontig562c-575-591	496455	496456		0.77	0.81	0.8	0.81	0.84	0.9	-0.05	1	insignificant			0.75	0.62	0.77	0.79	0.91	0.72	-0.09	1	insignificant			0.77	0.7	0.84	0.75	0.81	0.82	-0.03	1	insignificant			0.74	0.69	0.69	0.86	0.85	0.76	-0.12	0.03309	hypomethylated		+	CpG
215170	NSC_scaffold_contig594	38552	38553		0.74	0.7	0.78	0.83	0.8	0.78	-0.06	1	insignificant			0.72	0.79	0.84	0.78	0.89	0.82	-0.05	1	insignificant			0.77	0.84	0.68	0.76	0.81	0.9	-0.06	1	insignificant			0.78	0.73	0.69	0.81	0.87	0.89	-0.12	0.03008	hypomethylated		+	CpG
217674	NSC_scaffold_contig594	87855	87856		0.8	0.8	0.82	0.89	0.84	0.87	-0.06	1	insignificant			0.84	0.79	0.94	0.84	0.98	0.86	-0.04	1	insignificant			0.87	0.8	0.75	0.84	0.93	0.84	-0.06	1	insignificant			0.79	0.81	0.85	0.94	0.93	0.94	-0.12	0.002375	hypomethylated		+	CpG
231264	NSC_scaffold_contig594	360799	360800		0.78	0.8	0.87	0.78	0.84	0.71	0.04	1	insignificant			0.67	0.75	0.7	0.69	0.77	0.77	-0.04	1	insignificant			0.69	0.59	0.75	0.79	0.78	0.79	-0.11	0.07658	insignificant			0.69	0.6	0.67	0.77	0.81	0.73	-0.12	0.0285	hypomethylated		+	CpG
231264	NSC_scaffold_contig594	360799	360800		0.78	0.8	0.87	0.78	0.84	0.71	0.04	1	insignificant			0.67	0.75	0.7	0.69	0.77	0.77	-0.04	1	insignificant			0.69	0.59	0.75	0.79	0.78	0.79	-0.11	0.07658	insignificant			0.69	0.6	0.67	0.77	0.81	0.73	-0.12	0.0285	hypomethylated		+	CpG
241731	NSC_scaffold_contig594	554020	554021		0.88	0.79	0.83	0.9	0.94	0.85	-0.06	1	insignificant			0.85	0.89	0.95	0.8	0.84	0.84	0.06	1	insignificant			0.93	0.93	0.86	0.92	0.88	0.83	0.03	1	insignificant			0.76	0.81	0.8	0.89	0.89	0.94	-0.12	0.00916	hypomethylated		+	CpG
241741	NSC_scaffold_contig594	554161	554162		0.72	0.8	0.75	0.79	0.78	0.8	-0.03	1	insignificant			0.82	0.73	0.62	0.72	0.7	0.84	-0.03	1	insignificant			0.8	0.61	0.69	0.8	0.77	0.81	-0.09	1	insignificant			0.68	0.61	0.72	0.82	0.78	0.79	-0.12	0.02306	hypomethylated		+	CpG
241743	NSC_scaffold_contig594	554164	554165		0.7	0.8	0.77	0.74	0.73	0.75	0.02	1	insignificant			0.75	0.71	0.59	0.65	0.79	0.78	-0.06	1	insignificant			0.81	0.62	0.72	0.78	0.73	0.76	-0.04	1	insignificant			0.66	0.58	0.71	0.76	0.76	0.76	-0.12	0.03522	hypomethylated		+	CpG
247499	NSC_scaffold_contig594	662172	662173		0.78	0.56	0.75	0.78	0.78	0.8	-0.09	1	insignificant			0.75	0.71	0.81	0.75	0.83	0.78	-0.03	1	insignificant			0.8	0.63	0.76	0.79	0.74	0.75	-0.03	1	insignificant			0.68	0.61	0.71	0.81	0.81	0.76	-0.12	0.0201	hypomethylated		+	CpG
583170	NSC_scaffold_contig579-589	414589	414590		0.83	0.74	0.86	0.77	0.77	0.76	0.04	1	insignificant			0.78	0.78	0.8	0.85	0.81	0.75	-0.01	1	insignificant			0.85	0.77	0.75	0.81	0.67	0.77	0.04	1	insignificant			0.79	0.7	0.75	0.88	0.88	0.84	-0.12	0.01282	hypomethylated		+	CpG
583170	NSC_scaffold_contig579-589	414589	414590		0.83	0.74	0.86	0.77	0.77	0.76	0.04	1	insignificant			0.78	0.78	0.8	0.85	0.81	0.75	-0.01	1	insignificant			0.85	0.77	0.75	0.81	0.67	0.77	0.04	1	insignificant			0.79	0.7	0.75	0.88	0.88	0.84	-0.12	0.01282	hypomethylated		+	CpG
586301	NSC_scaffold_contig579-589	477356	477357		0.66	0.79	0.68	0.68	0.66	0.7	0.03	1	insignificant			0.59	0.6	0.75	0.78	0.84	0.71	-0.13	0.1247	insignificant			0.76	0.66	0.7	0.72	0.71	0.7	0	1	insignificant			0.59	0.68	0.64	0.8	0.75	0.74	-0.12	0.01644	hypomethylated		+	CpG
586301	NSC_scaffold_contig579-589	477356	477357		0.66	0.79	0.68	0.68	0.66	0.7	0.03	1	insignificant			0.59	0.6	0.75	0.78	0.84	0.71	-0.13	0.1247	insignificant			0.76	0.66	0.7	0.72	0.71	0.7	0	1	insignificant			0.59	0.68	0.64	0.8	0.75	0.74	-0.12	0.01644	hypomethylated		+	CpG
588174	NSC_scaffold_contig579-589	515940	515941		0.64	0.58	0.77	0.5	0.71	0.61	0.06	1	insignificant			0.57	0.7	0.8	0.58	0.52	0.71	0.09	1	insignificant			0.72	0.64	0.67	0.62	0.67	0.59	0.05	1	insignificant			0.56	0.53	0.59	0.73	0.66	0.65	-0.12	0.01254	hypomethylated		+	CpG
588174	NSC_scaffold_contig579-589	515940	515941		0.64	0.58	0.77	0.5	0.71	0.61	0.06	1	insignificant			0.57	0.7	0.8	0.58	0.52	0.71	0.09	1	insignificant			0.72	0.64	0.67	0.62	0.67	0.59	0.05	1	insignificant			0.56	0.53	0.59	0.73	0.66	0.65	-0.12	0.01254	hypomethylated		+	CpG
620959	NSC_scaffold_contig592-558c-549c-548c-566	22572	22573		0.81	0.65	0.72	0.82	0.76	0.7	-0.03	1	insignificant			0.69	0.7	0.7	0.82	0.81	0.66	-0.07	1	insignificant			0.66	0.76	0.75	0.72	0.82	0.73	-0.04	1	insignificant			0.63	0.58	0.61	0.75	0.76	0.67	-0.12	0.01764	hypomethylated		+	CpG
621728	NSC_scaffold_contig592-558c-549c-548c-566	34813	34814		0.59	0.62	0.6	0.66	0.56	0.46	0.04	1	insignificant			0.65	0.5	0.69	0.67	0.57	0.67	-0.02	1	insignificant			0.57	0.61	0.71	0.59	0.55	0.67	0.03	1	insignificant			0.51	0.51	0.55	0.58	0.69	0.66	-0.12	0.02597	hypomethylated		+	CpG
621728	NSC_scaffold_contig592-558c-549c-548c-566	34813	34814		0.59	0.62	0.6	0.66	0.56	0.46	0.04	1	insignificant			0.65	0.5	0.69	0.67	0.57	0.67	-0.02	1	insignificant			0.57	0.61	0.71	0.59	0.55	0.67	0.03	1	insignificant			0.51	0.51	0.55	0.58	0.69	0.66	-0.12	0.02597	hypomethylated		+	CpG
622310	NSC_scaffold_contig592-558c-549c-548c-566	46331	46332		0.77	0.71	0.79	0.75	0.79	0.81	-0.03	1	insignificant			0.65	0.71	0.79	0.8	0.86	0.68	-0.06	1	insignificant			0.77	0.65	0.69	0.83	0.66	0.77	-0.05	1	insignificant			0.66	0.69	0.69	0.77	0.79	0.84	-0.12	0.005917	hypomethylated		+	CpG
634139	NSC_scaffold_contig592-558c-549c-548c-566	248354	248355		0.49	0.4	0.33	0.54	0.5	0.37	-0.06	1	insignificant			0.39	0.63	0.62	0.35	0.38	0.44	0.16	0.1315	insignificant			0.5	0.46	0.33	0.45	0.54	0.39	-0.03	1	insignificant			0.47	0.38	0.38	0.5	0.53	0.54	-0.12	0.02404	hypomethylated		+	CpG
669510	NSC_scaffold_contig593-552c	253086	253087		0.75	0.6	0.69	0.6	0.55	0.6	0.1	1	insignificant			0.59	0.57	0.67	0.66	0.65	0.56	-0.01	1	insignificant			0.5	0.66	0.5	0.63	0.67	0.47	-0.03	1	insignificant			0.51	0.52	0.48	0.66	0.65	0.54	-0.12	0.04908	hypomethylated		+	CpG
672565	NSC_scaffold_contig593-552c	307119	307120		0.09	0.22	0.13	0.13	0.13	0.06	0.04	1	insignificant			0.16	0.1	0.09	0.18	0.19	0.19	-0.07	1	insignificant			0.16	0.14	0.27	0.2	0.15	0.14	0.02	1	insignificant			0.07	0.11	0.12	0.26	0.2	0.19	-0.12	0.01363	hypomethylated		+	CpG
672988	NSC_scaffold_contig593-552c	315604	315605		0.67	0.65	0.76	0.73	0.71	0.7	-0.02	1	insignificant			0.74	0.67	0.73	0.66	0.67	0.7	0.03	1	insignificant			0.66	0.72	0.66	0.63	0.68	0.6	0.04	1	insignificant			0.56	0.62	0.64	0.73	0.7	0.75	-0.12	0.01012	hypomethylated		+	CpG
672907	NSC_scaffold_contig593-552c	314133	314134		0.64	0.81	0.64	0.64	0.84	0.75	-0.05	1	insignificant			0.68	0.7	0.81	0.63	0.78	0.79	-0.01	1	insignificant			0.73	0.62	0.77	0.66	0.76	0.78	-0.03	1	insignificant			0.6	0.72	0.62	0.79	0.79	0.74	-0.12	0.03932	hypomethylated		+	CpG
672988	NSC_scaffold_contig593-552c	315604	315605		0.67	0.65	0.76	0.73	0.71	0.7	-0.02	1	insignificant			0.74	0.67	0.73	0.66	0.67	0.7	0.03	1	insignificant			0.66	0.72	0.66	0.63	0.68	0.6	0.04	1	insignificant			0.56	0.62	0.64	0.73	0.7	0.75	-0.12	0.01012	hypomethylated		+	CpG
680308	NSC_scaffold_contig593-552c	454888	454889		0.8	0.56	0.75	0.78	0.67	0.67	0	1	insignificant			0.73	0.58	0.79	0.71	0.71	0.8	-0.04	1	insignificant			0.72	0.51	0.61	0.69	0.75	0.65	-0.08	1	insignificant			0.65	0.58	0.6	0.69	0.79	0.7	-0.12	0.04341	hypomethylated		+	CpG
685284	NSC_scaffold_contig593-552c	550672	550673		0.86	0.72	0.85	0.84	0.81	0.84	-0.02	1	insignificant			0.83	0.81	0.86	0.86	0.88	0.81	-0.02	1	insignificant			0.86	0.78	0.8	0.84	0.85	0.82	-0.02	1	insignificant			0.79	0.78	0.85	0.97	0.91	0.92	-0.12	0.01157	hypomethylated		+	CpG
191980	NSC_scaffold_contig590	130922	130923		0.43	0.4	0.37	0.46	0.48	0.46	-0.07	1	insignificant			0.42	0.4	0.37	0.38	0.53	0.38	-0.04	1	insignificant			0.55	0.34	0.34	0.49	0.5	0.42	-0.06	1	insignificant			0.39	0.41	0.41	0.48	0.52	0.57	-0.12	0.01294	hypomethylated		+	CpG
206880	NSC_scaffold_contig590	424887	424888		0.73	0.63	0.59	0.71	0.71	0.49	0.01	1	insignificant			0.6	0.65	0.68	0.76	0.52	0.65	0	1	insignificant			0.78	0.6	0.78	0.69	0.65	0.43	0.13	0.26	insignificant			0.62	0.56	0.56	0.7	0.7	0.69	-0.12	0.003349	hypomethylated		+	CpG
166608	NSC_scaffold_contig588	56606	56607		0.73	0.69	0.78	0.78	0.74	0.76	-0.02	1	insignificant			0.79	0.78	0.86	0.79	0.81	0.76	0.02	1	insignificant			0.69	0.72	0.75	0.76	0.77	0.86	-0.08	1	insignificant			0.71	0.74	0.7	0.79	0.85	0.88	-0.12	0.01168	hypomethylated		+	CpG
172185	NSC_scaffold_contig588	150668	150669		0.69	0.65	0.84	0.79	0.83	0.85	-0.1	1	insignificant			0.72	0.79	0.82	0.85	0.76	0.85	-0.04	1	insignificant			0.86	0.72	0.77	0.77	0.75	0.83	0	1	insignificant			0.73	0.77	0.76	0.92	0.9	0.8	-0.12	0.03372	hypomethylated		+	CpG
543232	NSC_scaffold_contig568-546-580	6105	6106		0.93	0.74	0.83	0.84	0.9	0.87	-0.04	1	insignificant			0.81	0.79	0.93	0.78	0.81	0.8	0.04	1	insignificant			0.86	0.77	0.89	0.89	0.82	0.9	-0.03	1	insignificant			0.77	0.71	0.83	0.92	0.85	0.89	-0.12	0.04725	hypomethylated		+	CpG
545664	NSC_scaffold_contig568-546-580	51946	51947		0.85	0.53	0.75	0.74	0.77	0.85	-0.08	1	insignificant			0.68	0.69	0.78	0.7	0.7	0.73	0.01	1	insignificant			0.8	0.76	0.67	0.69	0.75	0.81	-0.01	1	insignificant			0.79	0.7	0.79	0.87	0.91	0.86	-0.12	0.02557	hypomethylated		+	CpG
545664	NSC_scaffold_contig568-546-580	51946	51947		0.85	0.53	0.75	0.74	0.77	0.85	-0.08	1	insignificant			0.68	0.69	0.78	0.7	0.7	0.73	0.01	1	insignificant			0.8	0.76	0.67	0.69	0.75	0.81	-0.01	1	insignificant			0.79	0.7	0.79	0.87	0.91	0.86	-0.12	0.02557	hypomethylated		+	CpG
116334	NSC_scaffold_contig584	36986	36987		0.34	0.22	0.32	0.22	0.31	0.23	0.05	1	insignificant			0.27	0.32	0.38	0.28	0.45	0.39	-0.05	1	insignificant			0.36	0.28	0.31	0.25	0.36	0.27	0.02	1	insignificant			0.18	0.29	0.27	0.36	0.4	0.34	-0.12	0.03194	hypomethylated		+	CpG
117713	NSC_scaffold_contig584	62051	62052		0.89	0.74	0.84	0.82	0.86	0.68	0.04	1	insignificant			0.57	0.74	0.96	0.88	0.79	0.83	-0.08	1	insignificant			0.86	0.82	0.79	0.84	0.83	0.81	0	1	insignificant			0.74	0.7	0.8	0.86	0.84	0.91	-0.12	0.0301	hypomethylated		+	CpG
117713	NSC_scaffold_contig584	62051	62052		0.89	0.74	0.84	0.82	0.86	0.68	0.04	1	insignificant			0.57	0.74	0.96	0.88	0.79	0.83	-0.08	1	insignificant			0.86	0.82	0.79	0.84	0.83	0.81	0	1	insignificant			0.74	0.7	0.8	0.86	0.84	0.91	-0.12	0.0301	hypomethylated		+	CpG
158142	NSC_scaffold_contig586	219867	219868		0.64	0.68	0.62	0.77	0.64	0.52	0.01	1	insignificant			0.41	0.61	0.77	0.81	0.61	0.65	-0.09	1	insignificant			0.53	0.6	0.71	0.63	0.64	0.76	-0.06	1	insignificant			0.63	0.55	0.51	0.7	0.71	0.65	-0.12	0.03846	hypomethylated		+	CpG
158142	NSC_scaffold_contig586	219867	219868		0.64	0.68	0.62	0.77	0.64	0.52	0.01	1	insignificant			0.41	0.61	0.77	0.81	0.61	0.65	-0.09	1	insignificant			0.53	0.6	0.71	0.63	0.64	0.76	-0.06	1	insignificant			0.63	0.55	0.51	0.7	0.71	0.65	-0.12	0.03846	hypomethylated		+	CpG
93665	NSC_scaffold_contig582	214130	214131		0.59	0.73	0.68	0.62	0.69	0.71	-0.01	1	insignificant			0.63	0.74	0.52	0.79	0.64	0.74	-0.09	1	insignificant			0.69	0.66	0.68	0.69	0.64	0.64	0.02	1	insignificant			0.56	0.53	0.62	0.68	0.68	0.7	-0.12	0.01446	hypomethylated		+	CpG
95442	NSC_scaffold_contig582	243200	243201		0.93	0.86	0.97	0.88	0.83	0.89	0.06	1	insignificant			0.76	0.86	0.88	0.91	0.94	0.88	-0.08	1	insignificant			0.84	0.88	0.9	0.93	0.84	0.97	-0.04	1	insignificant			0.83	0.77	0.8	1	0.89	0.87	-0.12	0.04533	hypomethylated		+	CpG
105253	NSC_scaffold_contig583	134077	134078		0.7	0.71	0.71	0.72	0.63	0.66	0.04	1	insignificant			0.72	0.74	0.8	0.69	0.68	0.69	0.07	1	insignificant			0.84	0.75	0.8	0.82	0.74	0.54	0.1	1	insignificant			0.64	0.63	0.75	0.8	0.77	0.8	-0.12	0.04225	hypomethylated		+	CpG
113233	NSC_scaffold_contig583	273183	273184		0.33	0.27	0.26	0.3	0.28	0.39	-0.04	1	insignificant			0.35	0.29	0.28	0.36	0.38	0.32	-0.05	1	insignificant			0.29	0.31	0.37	0.26	0.27	0.29	0.05	1	insignificant			0.25	0.16	0.22	0.38	0.3	0.32	-0.12	0.02169	hypomethylated		+	CpG
71090	NSC_scaffold_contig581	47271	47272		0.71	0.85	0.8	0.87	0.78	0.84	-0.05	1	insignificant			0.79	0.86	0.87	0.77	0.84	0.87	0.01	1	insignificant			0.74	0.87	0.78	0.78	0.83	0.8	0	1	insignificant			0.77	0.78	0.78	0.89	0.9	0.88	-0.12	4.85e-05	hypomethylated		+	CpG
142700	NSC_scaffold_contig585	198911	198912		0.68	0.61	0.74	0.68	0.79	0.75	-0.06	1	insignificant			0.9	0.65	0.68	0.71	0.85	0.62	0.02	1	insignificant			0.8	0.76	0.72	0.69	0.85	0.73	0	1	insignificant			0.7	0.62	0.69	0.74	0.8	0.83	-0.12	0.03436	hypomethylated		+	CpG
60398	NSC_scaffold_contig578	49583	49584		0.8	0.53	0.65	0.71	0.65	0.65	-0.01	1	insignificant			0.72	0.75	0.73	0.65	0.82	0.83	-0.03	1	insignificant			0.73	0.74	0.72	0.7	0.78	0.63	0.03	1	insignificant			0.66	0.66	0.62	0.76	0.76	0.79	-0.12	0.001991	hypomethylated		+	CpG
528986	NSC_scaffold_contig555-550-574	92938	92939		0.38	0.36	0.32	0.27	0.36	0.2	0.08	1	insignificant			0.32	0.37	0.25	0.23	0.32	0.29	0.03	1	insignificant			0.35	0.29	0.42	0.3	0.36	0.31	0.03	1	insignificant			0.22	0.21	0.21	0.34	0.26	0.4	-0.12	0.04055	hypomethylated		+	CpG
533161	NSC_scaffold_contig555-550-574	169292	169293		0.24	0.19	0.16	0.25	0.2	0.3	-0.05	1	insignificant			0.18	0.15	0.24	0.22	0.26	0.17	-0.02	1	insignificant			0.14	0.2	0.17	0.12	0.19	0.26	-0.02	1	insignificant			0.07	0.13	0.07	0.2	0.22	0.2	-0.12	0.005422	hypomethylated		+	CpG
533161	NSC_scaffold_contig555-550-574	169292	169293		0.24	0.19	0.16	0.25	0.2	0.3	-0.05	1	insignificant			0.18	0.15	0.24	0.22	0.26	0.17	-0.02	1	insignificant			0.14	0.2	0.17	0.12	0.19	0.26	-0.02	1	insignificant			0.07	0.13	0.07	0.2	0.22	0.2	-0.12	0.005422	hypomethylated		+	CpG
48614	NSC_scaffold_contig577	34829	34830		0.7	0.68	0.65	0.68	0.58	0.68	0.03	1	insignificant			0.7	0.7	0.71	0.67	0.68	0.69	0.02	1	insignificant			0.74	0.68	0.73	0.71	0.64	0.67	0.05	1	insignificant			0.57	0.56	0.62	0.68	0.75	0.67	-0.12	0.01811	hypomethylated		+	CpG
51753	NSC_scaffold_contig577	98738	98739		0.47	0.46	0.47	0.41	0.47	0.44	0.02	1	insignificant			0.49	0.44	0.52	0.41	0.43	0.5	0.04	1	insignificant			0.52	0.58	0.54	0.45	0.43	0.46	0.1	1	insignificant			0.35	0.46	0.41	0.5	0.53	0.55	-0.12	0.02431	hypomethylated		+	CpG
51753	NSC_scaffold_contig577	98738	98739		0.47	0.46	0.47	0.41	0.47	0.44	0.02	1	insignificant			0.49	0.44	0.52	0.41	0.43	0.5	0.04	1	insignificant			0.52	0.58	0.54	0.45	0.43	0.46	0.1	1	insignificant			0.35	0.46	0.41	0.5	0.53	0.55	-0.12	0.02431	hypomethylated		+	CpG
54489	NSC_scaffold_contig577	143442	143443		0.78	0.69	0.79	0.78	0.69	0.74	0.02	1	insignificant			0.71	0.84	0.8	0.72	0.9	0.86	-0.04	1	insignificant			0.63	0.81	0.81	0.86	0.84	0.79	-0.08	1	insignificant			0.69	0.79	0.76	0.91	0.86	0.84	-0.12	0.02826	hypomethylated		+	CpG
39841	NSC_scaffold_contig573	95594	95595		0.4	0.31	0.45	0.33	0.34	0.36	0.05	1	insignificant			0.48	0.43	0.34	0.41	0.43	0.35	0.02	1	insignificant			0.34	0.42	0.34	0.41	0.41	0.33	-0.02	1	insignificant			0.35	0.27	0.33	0.44	0.47	0.39	-0.12	0.02318	hypomethylated		+	CpG
39841	NSC_scaffold_contig573	95594	95595		0.4	0.31	0.45	0.33	0.34	0.36	0.05	1	insignificant			0.48	0.43	0.34	0.41	0.43	0.35	0.02	1	insignificant			0.34	0.42	0.34	0.41	0.41	0.33	-0.02	1	insignificant			0.35	0.27	0.33	0.44	0.47	0.39	-0.12	0.02318	hypomethylated		+	CpG
43296	NSC_scaffold_contig573	162494	162495		0.37	0.26	0.35	0.23	0.39	0.32	0.01	1	insignificant			0.37	0.32	0.35	0.25	0.25	0.36	0.06	1	insignificant			0.39	0.34	0.33	0.33	0.36	0.46	-0.03	1	insignificant			0.3	0.23	0.21	0.38	0.31	0.4	-0.12	0.03986	hypomethylated		+	CpG
43296	NSC_scaffold_contig573	162494	162495		0.37	0.26	0.35	0.23	0.39	0.32	0.01	1	insignificant			0.37	0.32	0.35	0.25	0.25	0.36	0.06	1	insignificant			0.39	0.34	0.33	0.33	0.36	0.46	-0.03	1	insignificant			0.3	0.23	0.21	0.38	0.31	0.4	-0.12	0.03986	hypomethylated		+	CpG
28865	NSC_scaffold_contig572	55080	55081		0.23	0.2	0.22	0.19	0.19	0.29	-0.01	1	insignificant			0.27	0.17	0.28	0.28	0.31	0.17	-0.01	1	insignificant			0.2	0.2	0.21	0.21	0.25	0.17	-0.01	1	insignificant			0.14	0.09	0.14	0.22	0.28	0.22	-0.12	0.01114	hypomethylated		+	CpG
28865	NSC_scaffold_contig572	55080	55081		0.23	0.2	0.22	0.19	0.19	0.29	-0.01	1	insignificant			0.27	0.17	0.28	0.28	0.31	0.17	-0.01	1	insignificant			0.2	0.2	0.21	0.21	0.25	0.17	-0.01	1	insignificant			0.14	0.09	0.14	0.22	0.28	0.22	-0.12	0.01114	hypomethylated		+	CpG
30552	NSC_scaffold_contig572	84868	84869		0.83	0.75	0.71	0.83	0.93	0.73	-0.07	1	insignificant			0.88	0.74	0.83	0.91	0.89	0.72	-0.02	1	insignificant			0.85	0.85	0.77	0.91	0.79	0.7	0.03	1	insignificant			0.75	0.71	0.67	0.83	0.8	0.87	-0.12	0.0125	hypomethylated		+	CpG
31285	NSC_scaffold_contig572	101242	101243		0.53	0.41	0.51	0.49	0.52	0.64	-0.07	1	insignificant			0.65	0.49	0.72	0.49	0.67	0.59	0.03	1	insignificant			0.65	0.49	0.49	0.61	0.53	0.64	-0.05	1	insignificant			0.53	0.45	0.48	0.61	0.59	0.64	-0.12	0.01213	hypomethylated		+	CpG
21240	NSC_scaffold_contig570	56366	56367		0.64	0.73	0.65	0.76	0.7	0.72	-0.05	1	insignificant			0.65	0.59	0.78	0.68	0.78	0.73	-0.06	1	insignificant			0.67	0.7	0.72	0.75	0.74	0.74	-0.05	1	insignificant			0.65	0.68	0.63	0.7	0.79	0.82	-0.12	0.03893	hypomethylated		+	CpG
21240	NSC_scaffold_contig570	56366	56367		0.64	0.73	0.65	0.76	0.7	0.72	-0.05	1	insignificant			0.65	0.59	0.78	0.68	0.78	0.73	-0.06	1	insignificant			0.67	0.7	0.72	0.75	0.74	0.74	-0.05	1	insignificant			0.65	0.68	0.63	0.7	0.79	0.82	-0.12	0.03893	hypomethylated		+	CpG
13065	NSC_scaffold_contig565	27370	27371		0.71	0.75	0.83	0.84	0.7	0.81	-0.01	1	insignificant			0.78	0.69	0.84	0.78	0.86	0.8	-0.04	1	insignificant			0.82	0.79	0.79	0.77	0.82	0.71	0.03	1	insignificant			0.71	0.77	0.67	0.79	0.83	0.88	-0.12	0.0358	hypomethylated		+	CpG
7197	NSC_scaffold_contig563	28527	28528		0.52	0.4	0.5	0.57	0.4	0.53	-0.03	1	insignificant			0.61	0.54	0.63	0.51	0.48	0.56	0.08	1	insignificant			0.51	0.4	0.65	0.55	0.52	0.77	-0.09	1	insignificant			0.52	0.45	0.57	0.65	0.6	0.65	-0.12	0.03584	hypomethylated		+	CpG
2487	NSC_scaffold_contig557	19805	19806		0.82	0.81	0.86	0.79	0.86	0.75	0.03	1	insignificant			0.86	0.8	0.87	0.88	0.86	0.81	-0.01	1	insignificant			0.76	0.93	0.92	0.93	0.87	0.81	0	1	insignificant			0.74	0.77	0.87	0.91	0.93	0.91	-0.12	0.03801	hypomethylated		+	CpG
5999	NSC_scaffold_contig561	41520	41521		0.72	0.63	0.66	0.66	0.69	0.68	-0.01	1	insignificant			0.5	0.59	0.68	0.7	0.86	0.62	-0.14	0.1886	insignificant			0.73	0.7	0.73	0.73	0.78	0.61	0.02	1	insignificant			0.55	0.57	0.58	0.61	0.7	0.74	-0.12	0.03935	hypomethylated		+	CpG
534598	NSC_scaffold_contig555-550-574	199440	199441		0.34	0.29	0.31	0.23	0.45	0.27	0	1	insignificant			0.39	0.36	0.42	0.35	0.33	0.36	0.04	1	insignificant			0.4	0.37	0.4	0.28	0.26	0.23	0.13	0.001268	hypermethylated			0.2	0.25	0.27	0.37	0.32	0.34	-0.11	0.01269	hypomethylated		+	CpG
534598	NSC_scaffold_contig555-550-574	199440	199441		0.34	0.29	0.31	0.23	0.45	0.27	0	1	insignificant			0.39	0.36	0.42	0.35	0.33	0.36	0.04	1	insignificant			0.4	0.37	0.4	0.28	0.26	0.23	0.13	0.001268	hypermethylated			0.2	0.25	0.27	0.37	0.32	0.34	-0.11	0.01269	hypomethylated		+	CpG
382039	NSC_scaffold_contig598	320411	320412		0.8	0.75	0.81	0.69	0.73	0.82	0.04	1	insignificant			0.76	0.76	0.88	0.78	0.97	0.66	0	1	insignificant			0.7	0.65	0.77	0.81	0.85	0.81	-0.12	0.03871	hypomethylated			0.71	0.74	0.69	0.76	0.89	0.83	-0.11	0.04527	hypomethylated		+	CpG
467096	NSC_scaffold_contig599	506757	506758		0.57	0.76	0.76	0.46	0.68	0.64	0.1	0.3338	insignificant			0.55	0.51	0.46	0.65	0.64	0.67	-0.14	0.007583	hypomethylated			0.57	0.54	0.54	0.61	0.49	0.57	-0.01	1	insignificant			0.49	0.44	0.52	0.62	0.53	0.64	-0.11	0.04989	hypomethylated		+	CpG
356968	NSC_scaffold_contig597	1081958	1081959		0.68	0.44	0.5	0.74	0.57	0.52	-0.07	1	insignificant			0.46	0.49	0.61	0.78	0.68	0.66	-0.19	0.0339	hypomethylated			0.61	0.57	0.53	0.43	0.59	0.63	0.02	1	insignificant			0.53	0.46	0.54	0.66	0.6	0.6	-0.11	0.02951	hypomethylated		+	CpG
637374	NSC_scaffold_contig592-558c-549c-548c-566	302413	302414		0.7	0.6	0.68	0.73	0.58	0.77	-0.03	1	insignificant			0.62	0.63	0.71	0.76	0.78	0.77	-0.12	0.0185	hypomethylated			0.68	0.61	0.78	0.78	0.64	0.74	-0.03	1	insignificant			0.65	0.64	0.59	0.71	0.7	0.8	-0.11	0.03938	hypomethylated		-	CpG
701763	NSC_scaffold_contig596-571c	241068	241069		0.7	0.72	0.7	0.8	0.82	0.8	-0.1	0.0005882	hypomethylated			0.7	0.73	0.69	0.76	0.78	0.75	-0.06	1	insignificant			0.8	0.73	0.75	0.69	0.79	0.86	-0.02	1	insignificant			0.63	0.69	0.69	0.78	0.79	0.74	-0.11	0.01143	hypomethylated		+	CpG
113854	NSC_scaffold_contig583	285271	285272		0.78	0.72	0.71	0.82	0.84	0.88	-0.11	0.02031	hypomethylated			0.67	0.74	0.8	0.71	0.84	0.78	-0.04	1	insignificant			0.8	0.76	0.64	0.79	0.81	0.82	-0.07	1	insignificant			0.77	0.67	0.72	0.78	0.87	0.84	-0.11	0.04841	hypomethylated		+	CpG
132644	NSC_scaffold_contig585	9267	9268		0.8	0.66	0.71	0.86	0.8	0.83	-0.11	0.07365	insignificant			0.75	0.8	0.77	0.81	0.83	0.73	-0.02	1	insignificant			0.77	0.81	0.83	0.78	0.84	0.84	-0.01	1	insignificant			0.74	0.78	0.75	0.84	0.88	0.87	-0.11	0.002521	hypomethylated		+	CpG
409245	NSC_scaffold_contig598	816045	816046		0.78	0.81	0.8	0.74	0.68	0.53	0.15	0.08071	insignificant			0.84	0.87	0.75	0.75	0.74	0.71	0.08	1	insignificant			0.65	0.8	0.83	0.88	0.61	0.8	0	1	insignificant			0.62	0.62	0.67	0.73	0.78	0.73	-0.11	0.008902	hypomethylated		+	CpG
353521	NSC_scaffold_contig597	1019377	1019378		0.68	0.85	0.74	0.61	0.65	0.64	0.12	0.08291	insignificant			0.62	0.74	0.72	0.76	0.65	0.77	-0.04	1	insignificant			0.76	0.73	0.75	0.67	0.72	0.68	0.06	1	insignificant			0.6	0.56	0.62	0.66	0.74	0.7	-0.11	0.02247	hypomethylated		+	CpG
353521	NSC_scaffold_contig597	1019377	1019378		0.68	0.85	0.74	0.61	0.65	0.64	0.12	0.08291	insignificant			0.62	0.74	0.72	0.76	0.65	0.77	-0.04	1	insignificant			0.76	0.73	0.75	0.67	0.72	0.68	0.06	1	insignificant			0.6	0.56	0.62	0.66	0.74	0.7	-0.11	0.02247	hypomethylated		+	CpG
284400	NSC_scaffold_contig595	604623	604624		0.76	0.62	0.85	0.89	0.96	0.86	-0.16	0.0945	insignificant			0.77	0.87	0.82	0.81	0.85	0.88	-0.03	1	insignificant			0.87	0.79	0.88	0.89	0.82	0.84	0	1	insignificant			0.83	0.79	0.79	0.9	0.91	0.92	-0.11	0.001592	hypomethylated		+	CpG
480297	NSC_scaffold_contig599	760420	760421		0.52	0.68	0.47	0.42	0.43	0.41	0.14	0.09793	insignificant			0.59	0.45	0.59	0.53	0.58	0.48	0.01	1	insignificant			0.45	0.51	0.56	0.49	0.4	0.51	0.04	1	insignificant			0.42	0.33	0.4	0.48	0.45	0.56	-0.11	0.04836	hypomethylated		+	CpG
749763	NSC_scaffold_contig596-571c	1166507	1166508		0.45	0.33	0.25	0.19	0.26	0.16	0.14	0.1005	insignificant			0.26	0.28	0.28	0.33	0.19	0.23	0.02	1	insignificant			0.29	0.28	0.14	0.16	0.27	0.24	0.02	1	insignificant			0.19	0.21	0.26	0.34	0.29	0.34	-0.11	0.01393	hypomethylated		+	CpG
373229	NSC_scaffold_contig598	157922	157923		0.85	0.61	0.79	0.86	0.86	0.87	-0.11	0.2157	insignificant			0.82	0.78	0.79	0.79	0.86	0.74	0	1	insignificant			0.78	0.79	0.85	0.79	0.85	0.88	-0.03	1	insignificant			0.81	0.71	0.77	0.85	0.91	0.84	-0.11	0.03901	hypomethylated		+	CpG
373229	NSC_scaffold_contig598	157922	157923		0.85	0.61	0.79	0.86	0.86	0.87	-0.11	0.2157	insignificant			0.82	0.78	0.79	0.79	0.86	0.74	0	1	insignificant			0.78	0.79	0.85	0.79	0.85	0.88	-0.03	1	insignificant			0.81	0.71	0.77	0.85	0.91	0.84	-0.11	0.03901	hypomethylated		+	CpG
446448	NSC_scaffold_contig599	122946	122947		0.77	0.68	0.87	0.83	0.84	0.81	-0.05	1	insignificant			0.81	0.78	0.9	0.88	0.82	0.73	0.02	1	insignificant			0.89	0.81	0.85	0.88	0.76	0.87	0.02	1	insignificant			0.83	0.75	0.79	0.87	0.9	0.94	-0.11	0.02396	hypomethylated		+	CpG
449190	NSC_scaffold_contig599	172722	172723		0.71	0.88	0.81	0.91	0.85	0.82	-0.06	1	insignificant			0.83	0.84	0.88	0.95	0.86	0.82	-0.03	1	insignificant			0.84	0.79	0.72	0.88	0.81	0.89	-0.08	1	insignificant			0.77	0.79	0.76	0.89	0.94	0.83	-0.11	0.03181	hypomethylated		+	CpG
449529	NSC_scaffold_contig599	179635	179636		0.92	0.7	0.82	0.83	0.81	0.92	-0.04	1	insignificant			0.85	0.75	0.81	0.89	0.9	0.86	-0.08	1	insignificant			0.75	0.77	0.8	0.86	0.75	0.88	-0.05	1	insignificant			0.74	0.78	0.7	0.89	0.86	0.81	-0.11	0.02275	hypomethylated		+	CpG
462058	NSC_scaffold_contig599	410293	410294		0.87	0.79	0.68	0.87	0.85	0.86	-0.08	1	insignificant			0.74	0.75	0.96	0.68	0.86	0.79	0.04	1	insignificant			0.77	0.86	0.8	0.74	0.82	0.71	0.05	1	insignificant			0.76	0.77	0.83	0.93	0.88	0.88	-0.11	0.01558	hypomethylated		+	CpG
462274	NSC_scaffold_contig599	415462	415463		0.83	0.59	0.72	0.71	0.76	0.78	-0.04	1	insignificant			0.71	0.73	0.69	0.62	0.85	0.77	-0.04	1	insignificant			0.77	0.71	0.6	0.74	0.76	0.8	-0.07	1	insignificant			0.68	0.65	0.7	0.81	0.73	0.82	-0.11	0.02173	hypomethylated		+	CpG
462558	NSC_scaffold_contig599	421416	421417		0.78	0.85	0.76	0.82	0.82	0.83	-0.03	1	insignificant			0.71	0.84	0.8	0.78	0.81	0.85	-0.03	1	insignificant			0.72	0.73	0.75	0.78	0.79	0.75	-0.04	1	insignificant			0.74	0.73	0.74	0.83	0.82	0.89	-0.11	0.009188	hypomethylated		+	CpG
475814	NSC_scaffold_contig599	674378	674379		0.82	0.74	0.83	0.83	0.83	0.82	-0.03	1	insignificant			0.78	0.73	0.83	0.86	0.87	0.81	-0.07	1	insignificant			0.88	0.77	0.81	0.87	0.9	0.8	-0.04	1	insignificant			0.76	0.74	0.74	0.82	0.85	0.9	-0.11	0.01244	hypomethylated		+	CpG
475814	NSC_scaffold_contig599	674378	674379		0.82	0.74	0.83	0.83	0.83	0.82	-0.03	1	insignificant			0.78	0.73	0.83	0.86	0.87	0.81	-0.07	1	insignificant			0.88	0.77	0.81	0.87	0.9	0.8	-0.04	1	insignificant			0.76	0.74	0.74	0.82	0.85	0.9	-0.11	0.01244	hypomethylated		+	CpG
475814	NSC_scaffold_contig599	674378	674379		0.82	0.74	0.83	0.83	0.83	0.82	-0.03	1	insignificant			0.78	0.73	0.83	0.86	0.87	0.81	-0.07	1	insignificant			0.88	0.77	0.81	0.87	0.9	0.8	-0.04	1	insignificant			0.76	0.74	0.74	0.82	0.85	0.9	-0.11	0.01244	hypomethylated		+	CpG
483162	NSC_scaffold_contig599	805035	805036		0.66	0.64	0.66	0.58	0.68	0.59	0.03	1	insignificant			0.54	0.57	0.73	0.65	0.58	0.59	0	1	insignificant			0.64	0.58	0.63	0.47	0.64	0.65	0.03	1	insignificant			0.48	0.48	0.53	0.62	0.56	0.64	-0.11	0.02089	hypomethylated		+	CpG
491181	NSC_scaffold_contig599	960831	960832		0.28	0.29	0.23	0.37	0.28	0.18	-0.01	1	insignificant			0.39	0.25	0.3	0.26	0.3	0.25	0.04	1	insignificant			0.34	0.21	0.26	0.24	0.23	0.21	0.05	1	insignificant			0.24	0.21	0.26	0.4	0.31	0.32	-0.11	0.02691	hypomethylated		+	CpG
493242	NSC_scaffold_contig599	996540	996541		0.84	0.81	0.96	0.94	0.93	0.9	-0.05	1	insignificant			0.9	0.78	0.92	0.91	0.88	0.92	-0.04	1	insignificant			0.79	0.91	0.88	0.91	0.9	0.95	-0.06	1	insignificant			0.8	0.81	0.86	0.94	0.88	1	-0.11	0.04592	hypomethylated		+	CpG
502364	NSC_scaffold_contig599	1186734	1186735		0.82	0.75	0.82	0.86	0.8	0.67	0.02	1	insignificant			0.82	0.79	0.74	0.83	0.79	0.75	-0.01	1	insignificant			0.79	0.86	0.78	0.81	0.82	0.8	0	1	insignificant			0.76	0.76	0.81	0.9	0.9	0.86	-0.11	0.008254	hypomethylated		+	CpG
502364	NSC_scaffold_contig599	1186734	1186735		0.82	0.75	0.82	0.86	0.8	0.67	0.02	1	insignificant			0.82	0.79	0.74	0.83	0.79	0.75	-0.01	1	insignificant			0.79	0.86	0.78	0.81	0.82	0.8	0	1	insignificant			0.76	0.76	0.81	0.9	0.9	0.86	-0.11	0.008254	hypomethylated		+	CpG
502614	NSC_scaffold_contig599	1190115	1190116		0.84	0.73	0.85	0.66	0.8	0.76	0.07	1	insignificant			0.88	0.8	0.88	0.76	0.81	0.83	0.06	1	insignificant			0.84	0.84	0.81	0.81	0.77	0.88	0.01	1	insignificant			0.74	0.76	0.72	0.9	0.84	0.81	-0.11	0.02322	hypomethylated		+	CpG
502614	NSC_scaffold_contig599	1190115	1190116		0.84	0.73	0.85	0.66	0.8	0.76	0.07	1	insignificant			0.88	0.8	0.88	0.76	0.81	0.83	0.06	1	insignificant			0.84	0.84	0.81	0.81	0.77	0.88	0.01	1	insignificant			0.74	0.76	0.72	0.9	0.84	0.81	-0.11	0.02322	hypomethylated		+	CpG
505234	NSC_scaffold_contig599	1243050	1243051		0.76	0.62	0.73	0.74	0.75	0.68	-0.02	1	insignificant			0.71	0.71	0.77	0.76	0.71	0.78	-0.02	1	insignificant			0.84	0.75	0.68	0.85	0.66	0.7	0.02	1	insignificant			0.73	0.62	0.7	0.79	0.82	0.78	-0.11	0.03389	hypomethylated		+	CpG
692399	NSC_scaffold_contig596-571c	48551	48552		0.83	0.8	0.84	0.78	0.77	0.73	0.06	1	insignificant			0.79	0.89	0.87	0.81	0.85	0.85	0.01	1	insignificant			0.78	0.78	0.87	0.79	0.86	0.86	-0.03	1	insignificant			0.73	0.8	0.8	0.89	0.86	0.9	-0.11	0.01392	hypomethylated		+	CpG
692399	NSC_scaffold_contig596-571c	48551	48552		0.83	0.8	0.84	0.78	0.77	0.73	0.06	1	insignificant			0.79	0.89	0.87	0.81	0.85	0.85	0.01	1	insignificant			0.78	0.78	0.87	0.79	0.86	0.86	-0.03	1	insignificant			0.73	0.8	0.8	0.89	0.86	0.9	-0.11	0.01392	hypomethylated		+	CpG
697453	NSC_scaffold_contig596-571c	149135	149136		0.61	0.58	0.7	0.64	0.68	0.64	-0.02	1	insignificant			0.49	0.54	0.67	0.74	0.63	0.64	-0.1	0.1862	insignificant			0.55	0.59	0.71	0.53	0.53	0.67	0.04	1	insignificant			0.57	0.5	0.56	0.65	0.66	0.66	-0.11	0.007115	hypomethylated		+	CpG
716782	NSC_scaffold_contig596-571c	532916	532917		0.27	0.18	0.31	0.2	0.29	0.26	0	1	insignificant			0.19	0.26	0.31	0.2	0.27	0.24	0.02	1	insignificant			0.32	0.16	0.21	0.3	0.34	0.29	-0.08	1	insignificant			0.19	0.18	0.28	0.33	0.29	0.37	-0.11	0.04738	hypomethylated		-	CpG
734736	NSC_scaffold_contig596-571c	912327	912328		0.82	0.64	0.75	0.89	0.81	0.75	-0.08	1	insignificant			0.82	0.77	0.84	0.77	0.8	0.83	0.01	1	insignificant			0.9	0.69	0.77	0.8	0.84	0.92	-0.07	1	insignificant			0.74	0.68	0.7	0.87	0.83	0.76	-0.11	0.03278	hypomethylated		+	CpG
744810	NSC_scaffold_contig596-571c	1089320	1089321		0.79	0.74	0.74	0.77	0.82	0.81	-0.04	1	insignificant			0.79	0.77	0.86	0.77	0.69	0.72	0.08	1	insignificant			0.91	0.92	0.75	0.84	0.79	0.77	0.06	1	insignificant			0.79	0.81	0.79	0.91	0.93	0.89	-0.11	0.0005918	hypomethylated		+	CpG
745982	NSC_scaffold_contig596-571c	1107707	1107708		0.35	0.33	0.28	0.33	0.28	0.43	-0.02	1	insignificant			0.29	0.2	0.36	0.17	0.35	0.27	0.02	1	insignificant			0.32	0.39	0.27	0.38	0.29	0.36	-0.02	1	insignificant			0.22	0.23	0.29	0.39	0.3	0.39	-0.11	0.04558	hypomethylated		+	CpG
764843	NSC_scaffold_contig596-571c	1443944	1443945		0.15	0.2	0.17	0.27	0.24	0.11	-0.03	1	insignificant			0.21	0.21	0.27	0.18	0.22	0.26	0.01	1	insignificant			0.28	0.23	0.16	0.29	0.19	0.23	-0.01	1	insignificant			0.22	0.15	0.14	0.29	0.3	0.23	-0.11	0.02712	hypomethylated		+	CpG
764843	NSC_scaffold_contig596-571c	1443944	1443945		0.15	0.2	0.17	0.27	0.24	0.11	-0.03	1	insignificant			0.21	0.21	0.27	0.18	0.22	0.26	0.01	1	insignificant			0.28	0.23	0.16	0.29	0.19	0.23	-0.01	1	insignificant			0.22	0.15	0.14	0.29	0.3	0.23	-0.11	0.02712	hypomethylated		+	CpG
383586	NSC_scaffold_contig598	349750	349751		0.69	0.66	0.73	0.67	0.79	0.69	-0.03	1	insignificant			0.65	0.64	0.68	0.7	0.79	0.74	-0.09	1	insignificant			0.66	0.64	0.65	0.61	0.62	0.71	0	1	insignificant			0.57	0.59	0.65	0.71	0.71	0.71	-0.11	0.01138	hypomethylated		+	CpG
391179	NSC_scaffold_contig598	501911	501912		0.83	0.73	0.81	0.81	0.85	0.79	-0.03	1	insignificant			0.69	0.74	0.85	0.72	0.84	0.78	-0.02	1	insignificant			0.76	0.77	0.81	0.82	0.88	0.86	-0.08	1	insignificant			0.81	0.81	0.77	0.96	0.93	0.84	-0.11	0.03642	hypomethylated		+	CpG
392600	NSC_scaffold_contig598	525132	525133		0.92	0.68	0.83	0.86	0.69	0.69	0.07	1	insignificant			0.82	0.67	0.85	0.73	0.63	0.86	0.04	1	insignificant			0.89	0.77	0.7	0.88	0.82	0.78	-0.04	1	insignificant			0.73	0.67	0.71	0.79	0.84	0.82	-0.11	0.008936	hypomethylated		+	CpG
402730	NSC_scaffold_contig598	698062	698063		0.15	0.22	0.12	0.11	0.17	0.09	0.04	1	insignificant			0.16	0.12	0.18	0.12	0.27	0.05	0.01	1	insignificant			0.17	0.14	0.18	0.09	0.18	0.17	0.01	1	insignificant			0.06	0.08	0.07	0.2	0.17	0.16	-0.11	0.002048	hypomethylated		+	CpG
409999	NSC_scaffold_contig598	829563	829564		0.81	0.65	0.82	0.79	0.89	0.86	-0.09	1	insignificant			0.73	0.84	0.93	0.8	0.91	0.81	-0.01	1	insignificant			0.83	0.88	0.91	0.9	0.88	0.85	0	1	insignificant			0.81	0.76	0.81	0.88	0.95	0.86	-0.11	0.0266	hypomethylated		+	CpG
410003	NSC_scaffold_contig598	829582	829583		0.93	0.79	0.94	0.94	0.98	0.83	-0.03	1	insignificant			0.9	0.9	1	0.93	0.91	0.93	0.01	1	insignificant			0.94	1	0.95	0.83	0.94	0.96	0.05	1	insignificant			0.9	0.84	0.85	0.95	0.96	1	-0.11	0.01212	hypomethylated		+	CpG
433239	NSC_scaffold_contig598	1300630	1300631		0.79	0.65	0.73	0.84	0.82	0.79	-0.09	1	insignificant			0.89	0.77	0.8	0.92	0.71	0.76	0.02	1	insignificant			0.88	0.84	0.74	0.81	0.74	0.79	0.04	1	insignificant			0.77	0.72	0.83	0.88	0.88	0.89	-0.11	0.02512	hypomethylated		+	CpG
436551	NSC_scaffold_contig598	1366775	1366776		0.46	0.41	0.41	0.51	0.4	0.56	-0.06	1	insignificant			0.43	0.4	0.49	0.44	0.51	0.48	-0.04	1	insignificant			0.54	0.48	0.44	0.43	0.49	0.44	0.03	1	insignificant			0.43	0.48	0.42	0.51	0.55	0.59	-0.11	0.01972	hypomethylated		+	CpG
436551	NSC_scaffold_contig598	1366775	1366776		0.46	0.41	0.41	0.51	0.4	0.56	-0.06	1	insignificant			0.43	0.4	0.49	0.44	0.51	0.48	-0.04	1	insignificant			0.54	0.48	0.44	0.43	0.49	0.44	0.03	1	insignificant			0.43	0.48	0.42	0.51	0.55	0.59	-0.11	0.01972	hypomethylated		+	CpG
306586	NSC_scaffold_contig597	140795	140796		0.74	0.74	0.72	0.61	0.69	0.77	0.04	1	insignificant			0.69	0.64	0.76	0.69	0.68	0.71	0	1	insignificant			0.68	0.62	0.69	0.69	0.65	0.65	0	1	insignificant			0.6	0.53	0.58	0.62	0.71	0.72	-0.11	0.04828	hypomethylated		+	CpG
307510	NSC_scaffold_contig597	156696	156697		0.61	0.62	0.72	0.68	0.68	0.61	-0.01	1	insignificant			0.69	0.67	0.63	0.66	0.7	0.68	-0.02	1	insignificant			0.81	0.67	0.69	0.57	0.7	0.75	0.05	1	insignificant			0.6	0.68	0.65	0.81	0.73	0.74	-0.11	0.02841	hypomethylated		+	CpG
307510	NSC_scaffold_contig597	156696	156697		0.61	0.62	0.72	0.68	0.68	0.61	-0.01	1	insignificant			0.69	0.67	0.63	0.66	0.7	0.68	-0.02	1	insignificant			0.81	0.67	0.69	0.57	0.7	0.75	0.05	1	insignificant			0.6	0.68	0.65	0.81	0.73	0.74	-0.11	0.02841	hypomethylated		+	CpG
312845	NSC_scaffold_contig597	263223	263224		0.83	0.86	0.86	0.82	0.85	0.85	0.01	1	insignificant			0.74	0.83	0.81	0.84	0.86	0.77	-0.03	1	insignificant			0.82	0.76	0.75	0.87	0.83	0.87	-0.08	1	insignificant			0.88	0.84	0.83	0.96	0.94	0.98	-0.11	0.003971	hypomethylated		+	CpG
318006	NSC_scaffold_contig597	348102	348103		0.89	0.82	0.75	0.8	0.88	0.84	-0.02	1	insignificant			1	0.88	0.95	0.73	0.81	0.92	0.12	0.1395	insignificant			0.86	0.65	0.71	0.89	0.89	0.71	-0.09	1	insignificant			0.75	0.79	0.83	0.95	0.9	0.86	-0.11	0.03065	hypomethylated		+	CpG
330800	NSC_scaffold_contig597	576955	576956		0.9	0.85	0.87	0.84	0.91	0.83	0.01	1	insignificant			0.96	0.82	1	0.95	0.82	0.97	0.02	1	insignificant			0.77	0.81	0.88	0.88	0.87	0.9	-0.06	1	insignificant			0.72	0.82	0.79	0.9	0.9	0.84	-0.11	0.03568	hypomethylated		+	CpG
333277	NSC_scaffold_contig597	624063	624064		0.8	0.62	0.76	0.73	0.85	0.8	-0.06	1	insignificant			0.88	0.75	0.82	0.69	0.8	0.75	0.07	1	insignificant			0.83	0.76	0.83	0.88	0.77	0.96	-0.06	1	insignificant			0.81	0.73	0.73	0.9	0.86	0.83	-0.11	0.03596	hypomethylated		+	CpG
333811	NSC_scaffold_contig597	635854	635855		0.87	0.71	0.85	0.78	0.74	0.82	0.03	1	insignificant			0.89	0.81	0.8	0.82	0.85	0.76	0.03	1	insignificant			0.88	0.78	0.79	0.81	0.87	0.84	-0.02	1	insignificant			0.75	0.8	0.8	0.92	0.9	0.85	-0.11	0.01506	hypomethylated		+	CpG
333811	NSC_scaffold_contig597	635854	635855		0.87	0.71	0.85	0.78	0.74	0.82	0.03	1	insignificant			0.89	0.81	0.8	0.82	0.85	0.76	0.03	1	insignificant			0.88	0.78	0.79	0.81	0.87	0.84	-0.02	1	insignificant			0.75	0.8	0.8	0.92	0.9	0.85	-0.11	0.01506	hypomethylated		+	CpG
334478	NSC_scaffold_contig597	651533	651534		0.32	0.29	0.36	0.18	0.28	0.37	0.05	1	insignificant			0.24	0.29	0.29	0.4	0.31	0.29	-0.06	1	insignificant			0.31	0.26	0.22	0.35	0.35	0.33	-0.08	1	insignificant			0.2	0.2	0.28	0.32	0.32	0.38	-0.11	0.03185	hypomethylated		+	CpG
339951	NSC_scaffold_contig597	766245	766246		0.79	0.82	0.82	0.78	0.83	0.82	0	1	insignificant			0.76	0.7	0.82	0.72	0.7	0.79	0.03	1	insignificant			0.67	0.73	0.68	0.82	0.75	0.76	-0.09	1	insignificant			0.76	0.73	0.71	0.87	0.82	0.82	-0.11	0.008745	hypomethylated		+	CpG
339951	NSC_scaffold_contig597	766245	766246		0.79	0.82	0.82	0.78	0.83	0.82	0	1	insignificant			0.76	0.7	0.82	0.72	0.7	0.79	0.03	1	insignificant			0.67	0.73	0.68	0.82	0.75	0.76	-0.09	1	insignificant			0.76	0.73	0.71	0.87	0.82	0.82	-0.11	0.008745	hypomethylated		+	CpG
342832	NSC_scaffold_contig597	828029	828030		0.72	0.72	0.75	0.83	0.76	0.8	-0.07	1	insignificant			0.74	0.76	0.78	0.74	0.8	0.73	0	1	insignificant			0.77	0.65	0.7	0.68	0.77	0.78	-0.03	1	insignificant			0.69	0.77	0.68	0.82	0.81	0.83	-0.11	0.02441	hypomethylated		-	CpG
347903	NSC_scaffold_contig597	911759	911760		0.07	0.13	0.18	0.18	0.26	0.14	-0.07	1	insignificant			0.14	0.12	0.17	0.12	0.13	0.15	0.01	1	insignificant			0.15	0.15	0.16	0.2	0.1	0.07	0.03	1	insignificant			0.03	0.09	0.13	0.2	0.19	0.2	-0.11	0.02115	hypomethylated		+	CpG
347903	NSC_scaffold_contig597	911759	911760		0.07	0.13	0.18	0.18	0.26	0.14	-0.07	1	insignificant			0.14	0.12	0.17	0.12	0.13	0.15	0.01	1	insignificant			0.15	0.15	0.16	0.2	0.1	0.07	0.03	1	insignificant			0.03	0.09	0.13	0.2	0.19	0.2	-0.11	0.02115	hypomethylated		+	CpG
359155	NSC_scaffold_contig597	1134941	1134942		0.84	0.82	0.78	0.79	0.86	0.79	0	1	insignificant			0.66	0.78	0.83	0.78	0.84	0.82	-0.06	1	insignificant			0.83	0.72	0.78	0.86	0.76	0.87	-0.05	1	insignificant			0.78	0.75	0.78	0.88	0.88	0.87	-0.11	0.0004075	hypomethylated		+	CpG
262640	NSC_scaffold_contig595	229780	229781		0.78	0.84	0.87	0.87	0.88	0.88	-0.05	1	insignificant			0.78	0.69	0.96	0.86	0.8	0.8	-0.01	1	insignificant			0.84	0.87	0.8	0.87	0.83	0.82	0	1	insignificant			0.77	0.75	0.81	0.89	0.9	0.89	-0.11	0.004015	hypomethylated		+	CpG
262640	NSC_scaffold_contig595	229780	229781		0.78	0.84	0.87	0.87	0.88	0.88	-0.05	1	insignificant			0.78	0.69	0.96	0.86	0.8	0.8	-0.01	1	insignificant			0.84	0.87	0.8	0.87	0.83	0.82	0	1	insignificant			0.77	0.75	0.81	0.89	0.9	0.89	-0.11	0.004015	hypomethylated		+	CpG
266660	NSC_scaffold_contig595	298328	298329		0.76	0.78	0.82	0.79	0.78	0.84	-0.02	1	insignificant			0.75	0.81	0.89	0.91	0.88	0.83	-0.06	1	insignificant			0.83	0.86	0.76	0.74	0.87	0.78	0.02	1	insignificant			0.72	0.72	0.78	0.88	0.84	0.84	-0.11	0.00953	hypomethylated		+	CpG
266660	NSC_scaffold_contig595	298328	298329		0.76	0.78	0.82	0.79	0.78	0.84	-0.02	1	insignificant			0.75	0.81	0.89	0.91	0.88	0.83	-0.06	1	insignificant			0.83	0.86	0.76	0.74	0.87	0.78	0.02	1	insignificant			0.72	0.72	0.78	0.88	0.84	0.84	-0.11	0.00953	hypomethylated		+	CpG
280672	NSC_scaffold_contig595	547859	547860		0.81	0.7	0.77	0.79	0.76	0.85	-0.04	1	insignificant			0.85	0.78	0.87	0.79	0.8	0.75	0.05	1	insignificant			0.79	0.73	0.74	0.84	0.82	0.8	-0.07	1	insignificant			0.64	0.71	0.68	0.72	0.82	0.8	-0.11	0.0413	hypomethylated		+	CpG
286178	NSC_scaffold_contig595	641286	641287		0.43	0.63	0.55	0.46	0.54	0.6	0	1	insignificant			0.44	0.66	0.57	0.64	0.52	0.39	0.04	1	insignificant			0.46	0.54	0.48	0.59	0.53	0.51	-0.05	1	insignificant			0.46	0.52	0.44	0.63	0.56	0.57	-0.11	0.02691	hypomethylated		+	CpG
286178	NSC_scaffold_contig595	641286	641287		0.43	0.63	0.55	0.46	0.54	0.6	0	1	insignificant			0.44	0.66	0.57	0.64	0.52	0.39	0.04	1	insignificant			0.46	0.54	0.48	0.59	0.53	0.51	-0.05	1	insignificant			0.46	0.52	0.44	0.63	0.56	0.57	-0.11	0.02691	hypomethylated		+	CpG
290079	NSC_scaffold_contig595	714414	714415		0.16	0.16	0.17	0.23	0.16	0.21	-0.04	1	insignificant			0.24	0.24	0.23	0.12	0.19	0.15	0.08	1	insignificant			0.15	0.19	0.13	0.12	0.2	0.24	-0.03	1	insignificant			0.09	0.16	0.17	0.22	0.27	0.26	-0.11	0.02548	hypomethylated		+	CpG
295310	NSC_scaffold_contig595	821703	821704		0.65	0.57	0.67	0.73	0.68	0.55	-0.03	1	insignificant			0.67	0.66	0.75	0.71	0.68	0.62	0.02	1	insignificant			0.76	0.68	0.7	0.72	0.65	0.73	0.01	1	insignificant			0.62	0.69	0.64	0.73	0.78	0.77	-0.11	0.01061	hypomethylated		+	CpG
786140	NSC_scaffold_ontig562c-575-591	396498	396499		0.63	0.61	0.61	0.77	0.64	0.58	-0.05	1	insignificant			0.71	0.61	0.82	0.63	0.68	0.67	0.05	1	insignificant			0.68	0.52	0.45	0.61	0.58	0.64	-0.06	1	insignificant			0.59	0.6	0.55	0.72	0.71	0.64	-0.11	0.01881	hypomethylated		+	CpG
795323	NSC_scaffold_ontig562c-575-591	584523	584524		0.5	0.39	0.51	0.44	0.52	0.42	0.01	1	insignificant			0.53	0.37	0.49	0.43	0.48	0.49	0	1	insignificant			0.4	0.5	0.56	0.52	0.36	0.49	0.03	1	insignificant			0.4	0.48	0.35	0.53	0.51	0.53	-0.11	0.04306	hypomethylated		+	CpG
800244	NSC_scaffold_ontig562c-575-591	678746	678747		0.56	0.54	0.62	0.51	0.63	0.65	-0.02	1	insignificant			0.53	0.52	0.45	0.58	0.53	0.49	-0.04	1	insignificant			0.65	0.56	0.67	0.5	0.52	0.61	0.08	1	insignificant			0.57	0.48	0.51	0.59	0.68	0.62	-0.11	0.04388	hypomethylated		+	CpG
215157	NSC_scaffold_contig594	38212	38213		0.93	0.76	0.86	0.77	0.87	0.83	0.03	1	insignificant			0.84	0.77	0.92	0.86	0.82	0.84	0	1	insignificant			0.73	0.82	0.71	0.87	0.82	0.81	-0.08	1	insignificant			0.69	0.74	0.76	0.81	0.89	0.83	-0.11	0.0238	hypomethylated		+	CpG
215983	NSC_scaffold_contig594	53167	53168		0.77	0.61	0.74	0.81	0.84	0.69	-0.07	1	insignificant			0.76	0.7	0.83	0.8	0.82	0.75	-0.02	1	insignificant			0.76	0.68	0.76	0.73	0.76	0.72	0	1	insignificant			0.71	0.74	0.77	0.82	0.87	0.86	-0.11	0.008605	hypomethylated		+	CpG
215983	NSC_scaffold_contig594	53167	53168		0.77	0.61	0.74	0.81	0.84	0.69	-0.07	1	insignificant			0.76	0.7	0.83	0.8	0.82	0.75	-0.02	1	insignificant			0.76	0.68	0.76	0.73	0.76	0.72	0	1	insignificant			0.71	0.74	0.77	0.82	0.87	0.86	-0.11	0.008605	hypomethylated		+	CpG
216536	NSC_scaffold_contig594	62139	62140		0.83	0.74	0.86	0.95	0.84	0.83	-0.06	1	insignificant			0.79	0.73	0.9	0.72	0.9	0.81	-0.01	1	insignificant			0.91	0.82	0.85	0.86	0.78	0.82	0.04	1	insignificant			0.81	0.74	0.84	0.94	0.9	0.87	-0.11	0.03994	hypomethylated		+	CpG
218226	NSC_scaffold_contig594	97446	97447		0.5	0.54	0.53	0.54	0.58	0.51	-0.02	1	insignificant			0.45	0.51	0.43	0.52	0.4	0.53	-0.02	1	insignificant			0.6	0.52	0.54	0.57	0.54	0.49	0.02	1	insignificant			0.49	0.49	0.46	0.6	0.6	0.56	-0.11	0.003487	hypomethylated		+	CpG
218505	NSC_scaffold_contig594	102080	102081		0.72	0.77	0.66	0.75	0.77	0.84	-0.07	1	insignificant			0.74	0.65	0.72	0.59	0.74	0.76	0.01	1	insignificant			0.66	0.82	0.7	0.83	0.74	0.76	-0.05	1	insignificant			0.77	0.76	0.7	0.85	0.82	0.88	-0.11	0.02078	hypomethylated		+	CpG
225356	NSC_scaffold_contig594	238762	238763		0.27	0.14	0.24	0.25	0.18	0.2	0.01	1	insignificant			0.31	0.25	0.23	0.24	0.2	0.33	0.01	1	insignificant			0.23	0.27	0.31	0.2	0.24	0.26	0.04	1	insignificant			0.22	0.17	0.18	0.33	0.24	0.32	-0.11	0.02744	hypomethylated		+	CpG
242209	NSC_scaffold_contig594	567961	567962		0.78	0.76	0.7	0.59	0.8	0.56	0.09	1	insignificant			0.63	0.75	0.73	0.64	0.78	0.71	0	1	insignificant			0.68	0.84	0.71	0.72	0.69	0.72	0.03	1	insignificant			0.6	0.65	0.62	0.78	0.72	0.7	-0.11	0.01966	hypomethylated		+	CpG
575269	NSC_scaffold_contig579-589	255732	255733		0.87	0.76	0.84	0.73	0.83	0.79	0.04	1	insignificant			0.79	0.77	0.88	0.87	0.92	0.78	-0.04	1	insignificant			0.77	0.72	0.74	0.83	0.75	0.75	-0.03	1	insignificant			0.71	0.66	0.69	0.83	0.81	0.76	-0.11	0.01373	hypomethylated		+	CpG
576285	NSC_scaffold_contig579-589	274289	274290		0.85	0.79	0.87	0.82	0.8	0.89	0	1	insignificant			0.82	0.74	0.88	0.88	0.82	0.77	-0.01	1	insignificant			0.85	0.78	0.78	0.75	0.79	0.78	0.03	1	insignificant			0.75	0.71	0.77	0.86	0.86	0.84	-0.11	0.005335	hypomethylated		+	CpG
576526	NSC_scaffold_contig579-589	279162	279163		0.8	0.69	0.73	0.74	0.8	0.87	-0.07	1	insignificant			0.6	0.83	0.9	0.79	0.79	0.82	-0.03	1	insignificant			0.59	0.83	0.76	0.83	0.79	0.78	-0.07	1	insignificant			0.71	0.71	0.74	0.81	0.87	0.81	-0.11	0.00958	hypomethylated		+	CpG
582644	NSC_scaffold_contig579-589	405290	405291		0.88	0.81	0.92	0.84	0.9	0.79	0.02	1	insignificant			0.88	0.83	0.98	0.87	0.92	0.92	0	1	insignificant			0.89	0.93	0.88	0.89	0.89	0.9	0.01	1	insignificant			0.82	0.89	0.8	0.94	0.92	0.98	-0.11	0.02682	hypomethylated		+	CpG
582644	NSC_scaffold_contig579-589	405290	405291		0.88	0.81	0.92	0.84	0.9	0.79	0.02	1	insignificant			0.88	0.83	0.98	0.87	0.92	0.92	0	1	insignificant			0.89	0.93	0.88	0.89	0.89	0.9	0.01	1	insignificant			0.82	0.89	0.8	0.94	0.92	0.98	-0.11	0.02682	hypomethylated		+	CpG
620065	NSC_scaffold_contig592-558c-549c-548c-566	9238	9239		0.89	0.83	0.9	0.88	0.95	0.9	-0.03	1	insignificant			0.96	0.83	0.96	0.91	0.96	0.82	0.02	1	insignificant			0.97	0.94	0.91	0.85	0.91	0.98	0.03	1	insignificant			0.86	0.9	0.81	1	0.97	0.94	-0.11	0.02248	hypomethylated		+	CpG
621730	NSC_scaffold_contig592-558c-549c-548c-566	34816	34817		0.67	0.71	0.68	0.7	0.66	0.57	0.05	1	insignificant			0.87	0.66	0.79	0.78	0.67	0.76	0.04	1	insignificant			0.68	0.74	0.71	0.75	0.74	0.68	-0.01	1	insignificant			0.61	0.65	0.68	0.7	0.78	0.79	-0.11	0.03059	hypomethylated		+	CpG
621730	NSC_scaffold_contig592-558c-549c-548c-566	34816	34817		0.67	0.71	0.68	0.7	0.66	0.57	0.05	1	insignificant			0.87	0.66	0.79	0.78	0.67	0.76	0.04	1	insignificant			0.68	0.74	0.71	0.75	0.74	0.68	-0.01	1	insignificant			0.61	0.65	0.68	0.7	0.78	0.79	-0.11	0.03059	hypomethylated		+	CpG
630505	NSC_scaffold_contig592-558c-549c-548c-566	187651	187652		0.81	0.77	0.9	0.89	0.94	0.89	-0.08	1	insignificant			0.93	0.91	0.87	0.79	0.89	0.8	0.08	1	insignificant			0.88	0.72	0.79	0.78	0.79	0.8	0.01	1	insignificant			0.81	0.78	0.81	0.91	0.87	0.94	-0.11	0.009347	hypomethylated		+	CpG
630505	NSC_scaffold_contig592-558c-549c-548c-566	187651	187652		0.81	0.77	0.9	0.89	0.94	0.89	-0.08	1	insignificant			0.93	0.91	0.87	0.79	0.89	0.8	0.08	1	insignificant			0.88	0.72	0.79	0.78	0.79	0.8	0.01	1	insignificant			0.81	0.78	0.81	0.91	0.87	0.94	-0.11	0.009347	hypomethylated		+	CpG
630758	NSC_scaffold_contig592-558c-549c-548c-566	192185	192186		0.72	0.67	0.78	0.69	0.68	0.76	0.01	1	insignificant			0.81	0.69	0.76	0.69	0.77	0.7	0.03	1	insignificant			0.82	0.59	0.75	0.73	0.65	0.81	-0.01	1	insignificant			0.61	0.61	0.58	0.67	0.69	0.77	-0.11	0.02914	hypomethylated		+	CpG
631341	NSC_scaffold_contig592-558c-549c-548c-566	201813	201814		0.73	0.71	0.72	0.58	0.66	0.67	0.08	1	insignificant			0.71	0.7	0.86	0.65	0.61	0.81	0.07	1	insignificant			0.71	0.62	0.65	0.73	0.55	0.81	-0.04	1	insignificant			0.64	0.62	0.65	0.73	0.71	0.82	-0.11	0.03702	hypomethylated		+	CpG
645893	NSC_scaffold_contig592-558c-549c-548c-566	461353	461354		0.92	0.81	0.9	0.86	0.92	0.8	0.02	1	insignificant			0.92	0.87	0.96	0.91	0.94	0.85	0.02	1	insignificant			0.88	0.86	0.72	0.9	0.87	0.85	-0.05	1	insignificant			0.8	0.73	0.84	0.88	0.93	0.89	-0.11	0.03882	hypomethylated		+	CpG
669444	NSC_scaffold_contig593-552c	251797	251798		0.73	0.68	0.76	0.7	0.78	0.75	-0.02	1	insignificant			0.74	0.75	0.82	0.74	0.75	0.8	0.01	1	insignificant			0.74	0.74	0.8	0.77	0.7	0.79	0.01	1	insignificant			0.65	0.75	0.63	0.79	0.78	0.81	-0.11	0.03625	hypomethylated		+	CpG
193051	NSC_scaffold_contig590	154156	154157		0.58	0.46	0.58	0.53	0.41	0.6	0.03	1	insignificant			0.5	0.49	0.48	0.51	0.47	0.49	0	1	insignificant			0.49	0.56	0.56	0.59	0.55	0.53	-0.02	1	insignificant			0.53	0.58	0.51	0.62	0.63	0.71	-0.11	0.02975	hypomethylated		+	CpG
193698	NSC_scaffold_contig590	168095	168096		0.84	0.53	0.85	0.87	0.75	0.81	-0.07	1	insignificant			0.8	0.85	0.84	0.83	0.92	0.82	-0.03	1	insignificant			0.9	0.73	0.86	0.81	0.84	0.85	0	1	insignificant			0.83	0.77	0.8	0.92	0.89	0.93	-0.11	0.005219	hypomethylated		+	CpG
198271	NSC_scaffold_contig590	264255	264256		0.82	0.82	0.82	0.76	0.79	0.81	0.03	1	insignificant			0.7	0.71	0.92	0.73	0.75	0.69	0.05	1	insignificant			0.78	0.86	0.83	0.9	0.73	0.82	0.01	1	insignificant			0.71	0.74	0.68	0.83	0.83	0.81	-0.11	0.004159	hypomethylated		+	CpG
198271	NSC_scaffold_contig590	264255	264256		0.82	0.82	0.82	0.76	0.79	0.81	0.03	1	insignificant			0.7	0.71	0.92	0.73	0.75	0.69	0.05	1	insignificant			0.78	0.86	0.83	0.9	0.73	0.82	0.01	1	insignificant			0.71	0.74	0.68	0.83	0.83	0.81	-0.11	0.004159	hypomethylated		+	CpG
209628	NSC_scaffold_contig590	471228	471229		0.83	0.78	0.86	0.79	0.82	0.81	0.01	1	insignificant			0.89	0.77	0.81	0.78	0.75	0.76	0.06	1	insignificant			0.8	0.76	0.77	0.78	0.74	0.8	0	1	insignificant			0.72	0.69	0.67	0.78	0.82	0.83	-0.11	0.005176	hypomethylated		+	CpG
209628	NSC_scaffold_contig590	471228	471229		0.83	0.78	0.86	0.79	0.82	0.81	0.01	1	insignificant			0.89	0.77	0.81	0.78	0.75	0.76	0.06	1	insignificant			0.8	0.76	0.77	0.78	0.74	0.8	0	1	insignificant			0.72	0.69	0.67	0.78	0.82	0.83	-0.11	0.005176	hypomethylated		+	CpG
211055	NSC_scaffold_contig590	495441	495442		0.41	0.32	0.34	0.44	0.38	0.33	-0.02	1	insignificant			0.44	0.4	0.35	0.37	0.31	0.39	0.04	1	insignificant			0.39	0.46	0.33	0.33	0.43	0.52	-0.03	1	insignificant			0.33	0.24	0.29	0.39	0.37	0.42	-0.11	0.02131	hypomethylated		+	CpG
211299	NSC_scaffold_contig590	498707	498708		0.55	0.51	0.62	0.72	0.58	0.54	-0.05	1	insignificant			0.5	0.57	0.58	0.63	0.65	0.53	-0.05	1	insignificant			0.54	0.5	0.5	0.69	0.57	0.51	-0.08	1	insignificant			0.55	0.57	0.49	0.69	0.61	0.66	-0.11	0.02609	hypomethylated		+	CpG
211299	NSC_scaffold_contig590	498707	498708		0.55	0.51	0.62	0.72	0.58	0.54	-0.05	1	insignificant			0.5	0.57	0.58	0.63	0.65	0.53	-0.05	1	insignificant			0.54	0.5	0.5	0.69	0.57	0.51	-0.08	1	insignificant			0.55	0.57	0.49	0.69	0.61	0.66	-0.11	0.02609	hypomethylated		+	CpG
164288	NSC_scaffold_contig588	19047	19048		0.78	0.67	0.84	0.72	0.8	0.9	-0.05	1	insignificant			0.69	0.79	0.87	0.79	0.82	0.8	-0.02	1	insignificant			0.8	0.81	0.83	0.79	0.87	0.84	-0.02	1	insignificant			0.68	0.71	0.72	0.76	0.86	0.82	-0.11	0.02632	hypomethylated		+	CpG
164288	NSC_scaffold_contig588	19047	19048		0.78	0.67	0.84	0.72	0.8	0.9	-0.05	1	insignificant			0.69	0.79	0.87	0.79	0.82	0.8	-0.02	1	insignificant			0.8	0.81	0.83	0.79	0.87	0.84	-0.02	1	insignificant			0.68	0.71	0.72	0.76	0.86	0.82	-0.11	0.02632	hypomethylated		+	CpG
166532	NSC_scaffold_contig588	54826	54827		0.89	0.8	0.9	0.87	0.92	0.81	-0.01	1	insignificant			0.89	0.85	0.87	0.76	0.84	0.87	0.05	1	insignificant			0.86	0.88	0.83	0.82	0.86	0.79	0.04	1	insignificant			0.84	0.77	0.74	0.91	0.84	0.92	-0.11	0.0495	hypomethylated		+	CpG
167119	NSC_scaffold_contig588	64017	64018		0.63	0.73	0.7	0.58	0.7	0.68	0.03	1	insignificant			0.75	0.74	0.78	0.62	0.75	0.72	0.06	1	insignificant			0.67	0.69	0.61	0.61	0.7	0.6	0.02	1	insignificant			0.57	0.61	0.67	0.77	0.69	0.73	-0.11	0.04027	hypomethylated		+	CpG
167569	NSC_scaffold_contig588	70560	70561		0.68	0.67	0.69	0.74	0.75	0.77	-0.07	1	insignificant			0.79	0.67	0.71	0.72	0.69	0.73	0	1	insignificant			0.75	0.7	0.76	0.76	0.77	0.8	-0.04	1	insignificant			0.68	0.69	0.68	0.75	0.79	0.84	-0.11	0.01216	hypomethylated		+	CpG
168432	NSC_scaffold_contig588	85070	85071		0.33	0.36	0.22	0.24	0.3	0.33	0.02	1	insignificant			0.23	0.31	0.32	0.22	0.45	0.38	-0.06	1	insignificant			0.3	0.27	0.2	0.39	0.23	0.26	-0.04	1	insignificant			0.22	0.24	0.17	0.31	0.39	0.27	-0.11	0.04859	hypomethylated		+	CpG
168432	NSC_scaffold_contig588	85070	85071		0.33	0.36	0.22	0.24	0.3	0.33	0.02	1	insignificant			0.23	0.31	0.32	0.22	0.45	0.38	-0.06	1	insignificant			0.3	0.27	0.2	0.39	0.23	0.26	-0.04	1	insignificant			0.22	0.24	0.17	0.31	0.39	0.27	-0.11	0.04859	hypomethylated		+	CpG
171742	NSC_scaffold_contig588	143038	143039		0.71	0.66	0.84	0.73	0.67	0.75	0.02	1	insignificant			0.84	0.82	0.81	0.7	0.87	0.85	0.02	1	insignificant			0.87	0.73	0.78	0.81	0.79	0.79	0	1	insignificant			0.71	0.7	0.73	0.8	0.85	0.83	-0.11	0.003078	hypomethylated		+	CpG
178146	NSC_scaffold_contig588	261792	261793		0.66	0.66	0.71	0.77	0.71	0.69	-0.05	1	insignificant			0.64	0.66	0.78	0.71	0.76	0.69	-0.03	1	insignificant			0.62	0.73	0.64	0.78	0.74	0.71	-0.08	1	insignificant			0.63	0.7	0.68	0.73	0.8	0.79	-0.11	0.02074	hypomethylated		+	CpG
601221	NSC_scaffold_contig587-553c	62779	62780		0.79	0.85	0.8	0.74	0.7	0.87	0.04	1	insignificant			0.75	0.74	0.77	0.68	0.79	0.76	0.01	1	insignificant			0.81	0.75	0.73	0.7	0.9	0.79	-0.03	1	insignificant			0.74	0.73	0.73	0.88	0.77	0.88	-0.11	0.04237	hypomethylated		+	CpG
615124	NSC_scaffold_contig587-553c	315346	315347		0.31	0.13	0.24	0.26	0.3	0.21	-0.03	1	insignificant			0.34	0.36	0.44	0.41	0.28	0.23	0.07	1	insignificant			0.33	0.24	0.31	0.27	0.32	0.38	-0.03	1	insignificant			0.21	0.24	0.24	0.37	0.31	0.33	-0.11	0.00551	hypomethylated		+	CpG
615797	NSC_scaffold_contig587-553c	328606	328607		0.68	0.52	0.68	0.65	0.65	0.69	-0.04	1	insignificant			0.6	0.72	0.69	0.7	0.68	0.66	-0.01	1	insignificant			0.71	0.7	0.59	0.73	0.68	0.76	-0.06	1	insignificant			0.67	0.69	0.59	0.73	0.75	0.78	-0.11	0.03069	hypomethylated		+	CpG
617150	NSC_scaffold_contig587-553c	353452	353453		0.75	0.89	0.89	0.79	0.75	0.88	0.03	1	insignificant			0.85	0.83	0.74	0.8	0.73	0.69	0.07	1	insignificant			0.83	0.71	0.77	0.78	0.83	0.74	-0.01	1	insignificant			0.78	0.75	0.78	0.83	0.89	0.92	-0.11	0.01644	hypomethylated		+	CpG
619110	NSC_scaffold_contig587-553c	383761	383762		0.69	0.67	0.79	0.62	0.62	0.8	0.04	1	insignificant			0.8	0.77	0.79	0.74	0.82	0.9	-0.03	1	insignificant			0.85	0.66	0.76	0.79	0.55	0.55	0.12	0.2708	insignificant			0.7	0.57	0.59	0.71	0.75	0.74	-0.11	0.04758	hypomethylated		+	CpG
548498	NSC_scaffold_contig568-546-580	105534	105535		0.47	0.51	0.57	0.42	0.52	0.42	0.06	1	insignificant			0.54	0.47	0.46	0.55	0.46	0.42	0.02	1	insignificant			0.55	0.53	0.45	0.68	0.59	0.48	-0.07	1	insignificant			0.45	0.47	0.44	0.55	0.51	0.63	-0.11	0.03598	hypomethylated		+	CpG
556688	NSC_scaffold_contig568-546-580	280442	280443		0.69	0.72	0.57	0.82	0.64	0.72	-0.07	1	insignificant			0.76	0.71	0.81	0.57	0.72	0.7	0.09	1	insignificant			0.57	0.74	0.68	0.66	0.58	0.6	0.05	1	insignificant			0.57	0.65	0.67	0.7	0.75	0.76	-0.11	0.04023	hypomethylated		+	CpG
558620	NSC_scaffold_contig568-546-580	323386	323387		0.12	0.1	0.11	0.07	0.16	0.15	-0.02	1	insignificant			0.16	0.13	0.15	0.22	0.14	0.11	-0.01	1	insignificant			0.08	0.14	0.18	0.1	0.07	0.22	0	1	insignificant			0.09	0.04	0.1	0.2	0.12	0.22	-0.11	0.04056	hypomethylated		+	CpG
120097	NSC_scaffold_contig584	103570	103571		0.62	0.39	0.43	0.45	0.45	0.53	0.01	1	insignificant			0.5	0.39	0.56	0.33	0.42	0.42	0.09	1	insignificant			0.42	0.47	0.59	0.49	0.4	0.22	0.12	0.2702	insignificant			0.36	0.4	0.38	0.43	0.48	0.55	-0.11	0.03685	hypomethylated		+	CpG
120097	NSC_scaffold_contig584	103570	103571		0.62	0.39	0.43	0.45	0.45	0.53	0.01	1	insignificant			0.5	0.39	0.56	0.33	0.42	0.42	0.09	1	insignificant			0.42	0.47	0.59	0.49	0.4	0.22	0.12	0.2702	insignificant			0.36	0.4	0.38	0.43	0.48	0.55	-0.11	0.03685	hypomethylated		+	CpG
126839	NSC_scaffold_contig584	223968	223969		0.88	0.8	0.84	0.75	0.76	0.77	0.08	1	insignificant			0.85	0.82	0.73	0.67	0.88	0.76	0.03	1	insignificant			0.86	0.79	0.68	0.9	0.88	0.92	-0.12	0.08362	insignificant			0.69	0.78	0.78	0.89	0.83	0.84	-0.11	0.03337	hypomethylated		+	CpG
128475	NSC_scaffold_contig584	260667	260668		0.35	0.19	0.24	0.24	0.28	0.28	-0.01	1	insignificant			0.32	0.33	0.3	0.29	0.33	0.4	-0.02	1	insignificant			0.34	0.37	0.25	0.3	0.24	0.45	-0.01	1	insignificant			0.3	0.22	0.28	0.38	0.33	0.44	-0.11	0.04889	hypomethylated		+	CpG
148650	NSC_scaffold_contig586	48991	48992		0.67	0.62	0.59	0.52	0.64	0.65	0.02	1	insignificant			0.56	0.62	0.63	0.68	0.54	0.71	-0.04	1	insignificant			0.51	0.55	0.64	0.6	0.54	0.63	-0.02	1	insignificant			0.56	0.55	0.56	0.65	0.65	0.69	-0.11	0.001042	hypomethylated		+	CpG
162239	NSC_scaffold_contig586	296899	296900		0.26	0.17	0.32	0.29	0.26	0.42	-0.07	1	insignificant			0.28	0.28	0.32	0.29	0.37	0.36	-0.05	1	insignificant			0.32	0.23	0.24	0.32	0.31	0.33	-0.06	1	insignificant			0.21	0.23	0.28	0.36	0.34	0.35	-0.11	0.00687	hypomethylated		+	CpG
88257	NSC_scaffold_contig582	105884	105885		0.6	0.77	0.58	0.7	0.78	0.65	-0.06	1	insignificant			0.66	0.68	0.77	0.75	0.61	0.74	0	1	insignificant			0.68	0.57	0.57	0.73	0.67	0.65	-0.08	1	insignificant			0.58	0.68	0.6	0.71	0.78	0.7	-0.11	0.04949	hypomethylated		+	CpG
98534	NSC_scaffold_contig583	3540	3541		0.79	0.85	0.87	0.87	0.82	0.76	0.02	1	insignificant			0.78	0.78	0.76	0.86	0.85	0.79	-0.06	1	insignificant			0.85	0.73	0.83	0.86	0.78	0.93	-0.05	1	insignificant			0.72	0.7	0.72	0.81	0.88	0.77	-0.11	0.03218	hypomethylated		+	CpG
98534	NSC_scaffold_contig583	3540	3541		0.79	0.85	0.87	0.87	0.82	0.76	0.02	1	insignificant			0.78	0.78	0.76	0.86	0.85	0.79	-0.06	1	insignificant			0.85	0.73	0.83	0.86	0.78	0.93	-0.05	1	insignificant			0.72	0.7	0.72	0.81	0.88	0.77	-0.11	0.03218	hypomethylated		+	CpG
99387	NSC_scaffold_contig583	16567	16568		0.64	0.62	0.76	0.7	0.65	0.7	-0.01	1	insignificant			0.61	0.54	0.59	0.66	0.66	0.67	-0.08	1	insignificant			0.73	0.72	0.64	0.65	0.68	0.66	0.03	1	insignificant			0.66	0.58	0.6	0.69	0.72	0.77	-0.11	0.02852	hypomethylated		+	CpG
101638	NSC_scaffold_contig583	58735	58736		0.85	0.87	0.83	0.82	0.88	0.77	0.03	1	insignificant			0.85	0.8	0.88	0.78	0.83	0.77	0.05	1	insignificant			0.88	0.81	0.75	0.94	0.82	0.89	-0.08	1	insignificant			0.76	0.71	0.78	0.84	0.86	0.89	-0.11	0.01028	hypomethylated		+	CpG
107885	NSC_scaffold_contig583	181333	181334		0.92	0.71	0.94	0.93	0.86	0.84	-0.02	1	insignificant			0.91	0.77	0.87	0.81	0.88	0.89	-0.01	1	insignificant			0.68	0.82	0.96	0.88	0.91	0.89	-0.08	1	insignificant			0.82	0.78	0.85	0.95	0.93	0.91	-0.11	0.00848	hypomethylated		+	CpG
77318	NSC_scaffold_contig581	167646	167647		0.52	0.3	0.51	0.49	0.45	0.44	-0.02	1	insignificant			0.4	0.3	0.33	0.42	0.45	0.43	-0.09	1	insignificant			0.36	0.33	0.38	0.35	0.38	0.31	0.01	1	insignificant			0.46	0.33	0.38	0.5	0.47	0.53	-0.11	0.04729	hypomethylated		+	CpG
77318	NSC_scaffold_contig581	167646	167647		0.52	0.3	0.51	0.49	0.45	0.44	-0.02	1	insignificant			0.4	0.3	0.33	0.42	0.45	0.43	-0.09	1	insignificant			0.36	0.33	0.38	0.35	0.38	0.31	0.01	1	insignificant			0.46	0.33	0.38	0.5	0.47	0.53	-0.11	0.04729	hypomethylated		+	CpG
80426	NSC_scaffold_contig581	230072	230073		0.27	0.17	0.13	0.24	0.23	0.23	-0.04	1	insignificant			0.18	0.13	0.08	0.21	0.36	0.2	-0.13	0.1026	insignificant			0.17	0.15	0.28	0.2	0.12	0.29	-0.01	1	insignificant			0.09	0.04	0.08	0.24	0.18	0.12	-0.11	0.04875	hypomethylated		+	CpG
145151	NSC_scaffold_contig585	250626	250627		0.72	0.9	0.87	0.89	0.82	0.83	-0.02	1	insignificant			0.84	0.84	0.87	0.81	0.76	0.82	0.05	1	insignificant			0.92	0.91	0.9	0.95	0.84	0.89	0.02	1	insignificant			0.82	0.77	0.77	0.92	0.91	0.85	-0.11	0.01925	hypomethylated		+	CpG
145152	NSC_scaffold_contig585	250634	250635		0.76	0.9	0.92	0.85	0.82	0.92	-0.01	1	insignificant			0.89	0.84	0.88	0.84	0.91	0.78	0.03	1	insignificant			0.87	0.86	0.84	0.94	0.85	0.92	-0.05	1	insignificant			0.82	0.82	0.77	0.92	0.91	0.91	-0.11	0.003958	hypomethylated		+	CpG
66276	NSC_scaffold_contig578	167081	167082		0.87	0.75	0.75	0.72	0.77	0.76	0.04	1	insignificant			0.71	0.75	0.87	0.82	0.77	0.8	-0.02	1	insignificant			0.86	0.78	0.78	0.82	0.89	0.73	-0.01	1	insignificant			0.85	0.8	0.73	0.9	0.9	0.9	-0.11	0.03723	hypomethylated		+	CpG
56420	NSC_scaffold_contig577	179105	179106		0.76	0.66	0.79	0.71	0.91	0.71	-0.04	1	insignificant			0.86	0.69	0.9	0.83	0.84	0.73	0.02	1	insignificant			0.84	0.7	0.84	0.84	0.73	0.71	0.03	1	insignificant			0.63	0.65	0.7	0.77	0.71	0.81	-0.11	0.0447	hypomethylated		+	CpG
39766	NSC_scaffold_contig573	93627	93628		0.81	0.69	0.84	0.78	0.88	0.79	-0.03	1	insignificant			0.87	0.84	0.8	0.83	0.86	0.79	0.01	1	insignificant			0.78	0.75	0.83	0.84	0.84	0.8	-0.04	1	insignificant			0.74	0.78	0.72	0.83	0.88	0.85	-0.11	0.009131	hypomethylated		+	CpG
42756	NSC_scaffold_contig573	151855	151856		0.94	0.91	0.93	0.98	0.94	0.96	-0.03	1	insignificant			0.91	0.95	0.89	0.9	0.94	0.9	0	1	insignificant			0.9	0.91	0.81	0.85	0.89	0.96	-0.02	1	insignificant			0.86	0.9	0.82	0.98	0.94	1	-0.11	0.02125	hypomethylated		+	CpG
42756	NSC_scaffold_contig573	151855	151856		0.94	0.91	0.93	0.98	0.94	0.96	-0.03	1	insignificant			0.91	0.95	0.89	0.9	0.94	0.9	0	1	insignificant			0.9	0.91	0.81	0.85	0.89	0.96	-0.02	1	insignificant			0.86	0.9	0.82	0.98	0.94	1	-0.11	0.02125	hypomethylated		+	CpG
33507	NSC_scaffold_contig572	143791	143792		0.55	0.45	0.63	0.64	0.49	0.5	0	1	insignificant			0.52	0.55	0.7	0.55	0.58	0.49	0.05	1	insignificant			0.65	0.58	0.66	0.56	0.54	0.62	0.06	1	insignificant			0.48	0.49	0.47	0.6	0.6	0.58	-0.11	0.0002029	hypomethylated		+	CpG
19107	NSC_scaffold_contig570	18767	18768		0.74	0.75	0.73	0.76	0.7	0.66	0.03	1	insignificant			0.71	0.67	0.72	0.73	0.71	0.76	-0.03	1	insignificant			0.61	0.69	0.75	0.69	0.67	0.77	-0.03	1	insignificant			0.71	0.63	0.63	0.76	0.76	0.77	-0.11	0.01229	hypomethylated		+	CpG
19107	NSC_scaffold_contig570	18767	18768		0.74	0.75	0.73	0.76	0.7	0.66	0.03	1	insignificant			0.71	0.67	0.72	0.73	0.71	0.76	-0.03	1	insignificant			0.61	0.69	0.75	0.69	0.67	0.77	-0.03	1	insignificant			0.71	0.63	0.63	0.76	0.76	0.77	-0.11	0.01229	hypomethylated		+	CpG
20851	NSC_scaffold_contig570	48820	48821		0.77	0.77	0.91	0.76	0.62	0.83	0.08	1	insignificant			0.92	0.8	0.85	0.86	0.81	0.87	0.01	1	insignificant			0.81	0.88	0.72	0.77	0.81	0.86	-0.01	1	insignificant			0.76	0.75	0.81	0.85	0.86	0.94	-0.11	0.02406	hypomethylated		+	CpG
22040	NSC_scaffold_contig570	69540	69541		0.94	0.73	0.89	0.91	0.92	0.9	-0.05	1	insignificant			0.89	0.85	0.95	0.92	0.97	0.88	-0.02	1	insignificant			0.91	0.9	0.91	0.94	0.98	0.89	-0.03	1	insignificant			0.89	0.8	0.86	0.95	0.98	0.96	-0.11	0.0162	hypomethylated		+	CpG
23352	NSC_scaffold_contig570	93732	93733		0.89	0.72	0.78	0.89	0.91	0.79	-0.07	1	insignificant			0.69	0.74	0.94	0.83	0.63	0.83	0.03	1	insignificant			0.8	0.8	0.84	0.78	0.89	0.89	-0.04	1	insignificant			0.66	0.68	0.71	0.84	0.73	0.81	-0.11	0.04221	hypomethylated		+	CpG
539551	NSC_scaffold_contig567-545c	50599	50600		0.76	0.66	0.74	0.79	0.78	0.8	-0.07	1	insignificant			0.8	0.74	0.78	0.72	0.72	0.69	0.06	1	insignificant			0.65	0.79	0.67	0.77	0.72	0.7	-0.02	1	insignificant			0.68	0.64	0.63	0.76	0.81	0.72	-0.11	0.0195	hypomethylated		+	CpG
539551	NSC_scaffold_contig567-545c	50599	50600		0.76	0.66	0.74	0.79	0.78	0.8	-0.07	1	insignificant			0.8	0.74	0.78	0.72	0.72	0.69	0.06	1	insignificant			0.65	0.79	0.67	0.77	0.72	0.7	-0.02	1	insignificant			0.68	0.64	0.63	0.76	0.81	0.72	-0.11	0.0195	hypomethylated		+	CpG
9051	NSC_scaffold_contig564	2782	2783		0.85	0.77	0.78	0.76	0.85	0.8	0	1	insignificant			0.73	0.7	0.81	0.81	0.88	0.8	-0.09	1	insignificant			0.7	0.85	0.72	0.81	0.72	0.78	-0.02	1	insignificant			0.68	0.75	0.76	0.86	0.83	0.84	-0.11	0.01371	hypomethylated		-	CpG
10060	NSC_scaffold_contig564	23394	23395		0.69	0.78	0.85	0.76	0.63	0.76	0.06	1	insignificant			0.84	0.84	0.84	0.9	0.7	0.84	0.03	1	insignificant			0.87	0.77	0.84	0.85	0.88	0.88	-0.04	1	insignificant			0.76	0.76	0.79	0.93	0.83	0.88	-0.11	0.02658	hypomethylated		+	CpG
10060	NSC_scaffold_contig564	23394	23395		0.69	0.78	0.85	0.76	0.63	0.76	0.06	1	insignificant			0.84	0.84	0.84	0.9	0.7	0.84	0.03	1	insignificant			0.87	0.77	0.84	0.85	0.88	0.88	-0.04	1	insignificant			0.76	0.76	0.79	0.93	0.83	0.88	-0.11	0.02658	hypomethylated		+	CpG
751046	NSC_scaffold_contig596-571c	1191492	1191493		0.7	0.61	0.9	0.56	0.79	0.65	0.07	1	insignificant			0.87	0.72	0.74	0.74	0.69	0.62	0.1	1	insignificant			0.8	0.78	0.77	0.63	0.66	0.7	0.12	0.005517	hypermethylated			0.7	0.6	0.63	0.74	0.76	0.73	-0.1	0.03006	hypomethylated		+	CpG
185266	NSC_scaffold_contig588	392958	392959		0.94	0.69	0.9	0.89	0.8	0.9	-0.02	1	insignificant			0.85	0.74	0.82	0.83	0.9	0.85	-0.06	1	insignificant			0.73	0.73	0.78	0.86	0.88	0.82	-0.11	0.0125	hypomethylated			0.87	0.8	0.81	0.95	0.97	0.88	-0.1	0.042	hypomethylated		+	CpG
185266	NSC_scaffold_contig588	392958	392959		0.94	0.69	0.9	0.89	0.8	0.9	-0.02	1	insignificant			0.85	0.74	0.82	0.83	0.9	0.85	-0.06	1	insignificant			0.73	0.73	0.78	0.86	0.88	0.82	-0.11	0.0125	hypomethylated			0.87	0.8	0.81	0.95	0.97	0.88	-0.1	0.042	hypomethylated		+	CpG
515237	NSC_scaffold_contig599	1426451	1426452		0.28	0.15	0.29	0.23	0.18	0.26	0.02	1	insignificant			0.31	0.33	0.29	0.19	0.17	0.2	0.12	0.001898	hypermethylated			0.22	0.31	0.38	0.22	0.28	0.3	0.03	1	insignificant			0.21	0.19	0.14	0.25	0.28	0.33	-0.1	0.02549	hypomethylated		+	CpG
305699	NSC_scaffold_contig597	124397	124398		0.64	0.71	0.83	0.72	0.8	0.82	-0.05	1	insignificant			0.72	0.72	0.75	0.84	0.8	0.93	-0.13	0.03047	hypomethylated			0.76	0.72	0.83	0.79	0.76	0.73	0.01	1	insignificant			0.67	0.67	0.66	0.76	0.75	0.79	-0.1	0.001773	hypomethylated		+	CpG
153982	NSC_scaffold_contig586	144881	144882		0.8	0.72	0.79	0.81	0.74	0.7	0.02	1	insignificant			0.71	0.71	0.75	0.82	0.87	0.81	-0.11	0.009639	hypomethylated			0.8	0.69	0.74	0.88	0.81	0.81	-0.09	1	insignificant			0.66	0.74	0.77	0.84	0.82	0.82	-0.1	0.03544	hypomethylated		+	CpG
105474	NSC_scaffold_contig583	137996	137997		0.85	0.9	0.84	0.75	0.79	0.68	0.12	0.03314	hypermethylated			0.82	0.82	0.86	0.83	0.83	0.72	0.04	1	insignificant			0.68	0.8	0.83	0.75	0.88	0.93	-0.08	1	insignificant			0.77	0.79	0.73	0.85	0.84	0.9	-0.1	0.01838	hypomethylated		+	CpG
105474	NSC_scaffold_contig583	137996	137997		0.85	0.9	0.84	0.75	0.79	0.68	0.12	0.03314	hypermethylated			0.82	0.82	0.86	0.83	0.83	0.72	0.04	1	insignificant			0.68	0.8	0.83	0.75	0.88	0.93	-0.08	1	insignificant			0.77	0.79	0.73	0.85	0.84	0.9	-0.1	0.01838	hypomethylated		+	CpG
38411	NSC_scaffold_contig573	68208	68209		0.78	0.66	0.71	0.79	0.89	0.91	-0.15	0.039	hypomethylated			0.9	0.84	0.81	0.64	0.78	0.85	0.09	1	insignificant			0.94	0.84	0.71	0.87	0.93	0.68	0	1	insignificant			0.72	0.64	0.76	0.82	0.8	0.81	-0.1	0.04357	hypomethylated		+	CpG
38411	NSC_scaffold_contig573	68208	68209		0.78	0.66	0.71	0.79	0.89	0.91	-0.15	0.039	hypomethylated			0.9	0.84	0.81	0.64	0.78	0.85	0.09	1	insignificant			0.94	0.84	0.71	0.87	0.93	0.68	0	1	insignificant			0.72	0.64	0.76	0.82	0.8	0.81	-0.1	0.04357	hypomethylated		+	CpG
173336	NSC_scaffold_contig588	171557	171558		0.79	0.78	0.84	0.69	0.58	0.79	0.12	0.1287	insignificant			0.68	0.83	0.78	0.77	0.71	0.74	0.02	1	insignificant			0.76	0.66	0.87	0.65	0.78	0.7	0.05	1	insignificant			0.64	0.59	0.58	0.66	0.71	0.75	-0.1	0.03046	hypomethylated		+	CpG
445515	NSC_scaffold_contig599	105906	105907		0.99	0.83	0.98	0.9	0.88	0.97	0.02	1	insignificant			0.96	0.87	0.97	0.86	0.91	0.86	0.06	1	insignificant			0.95	0.84	0.83	0.93	0.89	0.94	-0.05	1	insignificant			0.81	0.87	0.85	0.97	0.91	0.95	-0.1	0.01325	hypomethylated		+	CpG
455826	NSC_scaffold_contig599	292585	292586		0.5	0.4	0.55	0.63	0.47	0.59	-0.08	1	insignificant			0.53	0.56	0.5	0.48	0.67	0.59	-0.05	1	insignificant			0.72	0.61	0.49	0.55	0.51	0.52	0.08	1	insignificant			0.58	0.51	0.59	0.65	0.65	0.68	-0.1	0.0171	hypomethylated		+	CpG
459716	NSC_scaffold_contig599	369774	369775		0.9	0.87	0.84	0.91	0.84	0.71	0.04	1	insignificant			0.87	0.78	0.88	0.89	0.89	0.85	-0.04	1	insignificant			0.79	0.83	0.8	0.75	0.79	0.71	0.06	1	insignificant			0.77	0.77	0.81	0.84	0.95	0.86	-0.1	0.04307	hypomethylated		+	CpG
459716	NSC_scaffold_contig599	369774	369775		0.9	0.87	0.84	0.91	0.84	0.71	0.04	1	insignificant			0.87	0.78	0.88	0.89	0.89	0.85	-0.04	1	insignificant			0.79	0.83	0.8	0.75	0.79	0.71	0.06	1	insignificant			0.77	0.77	0.81	0.84	0.95	0.86	-0.1	0.04307	hypomethylated		+	CpG
473358	NSC_scaffold_contig599	630074	630075		0.92	0.82	0.91	0.93	0.82	0.91	0	1	insignificant			0.89	0.83	0.91	0.77	0.92	0.84	0.04	1	insignificant			0.89	0.86	0.87	0.87	0.9	0.76	0.03	1	insignificant			0.81	0.83	0.84	0.94	0.93	0.93	-0.1	0.0007502	hypomethylated		+	CpG
483939	NSC_scaffold_contig599	816643	816644		0.67	0.6	0.66	0.72	0.73	0.73	-0.08	1	insignificant			0.61	0.57	0.74	0.68	0.71	0.74	-0.07	1	insignificant			0.58	0.61	0.81	0.77	0.62	0.69	-0.03	1	insignificant			0.64	0.68	0.6	0.73	0.74	0.75	-0.1	0.01291	hypomethylated		+	CpG
485398	NSC_scaffold_contig599	842842	842843		0.58	0.62	0.48	0.65	0.63	0.69	-0.1	1	insignificant			0.66	0.63	0.63	0.62	0.44	0.52	0.11	0.1061	insignificant			0.63	0.39	0.54	0.59	0.47	0.64	-0.05	1	insignificant			0.55	0.56	0.54	0.7	0.59	0.67	-0.1	0.03504	hypomethylated		+	CpG
487124	NSC_scaffold_contig599	880268	880269		0.79	0.76	0.76	0.79	0.84	0.88	-0.07	1	insignificant			0.8	0.84	0.84	0.75	0.88	0.75	0.04	1	insignificant			0.82	0.77	0.84	0.79	0.76	0.79	0.03	1	insignificant			0.82	0.73	0.77	0.86	0.89	0.87	-0.1	0.01895	hypomethylated		+	CpG
489999	NSC_scaffold_contig599	939573	939574		0.68	0.8	0.69	0.73	0.79	0.75	-0.03	1	insignificant			0.79	0.82	0.86	0.79	0.76	0.77	0.05	1	insignificant			0.71	0.76	0.73	0.86	0.81	0.78	-0.08	1	insignificant			0.7	0.69	0.66	0.75	0.85	0.76	-0.1	0.04158	hypomethylated		+	CpG
490904	NSC_scaffold_contig599	954670	954671		0.62	0.76	0.8	0.76	0.72	0.79	-0.03	1	insignificant			0.8	0.71	0.82	0.73	0.84	0.78	-0.01	1	insignificant			0.76	0.76	0.76	0.7	0.7	0.67	0.07	1	insignificant			0.69	0.72	0.71	0.84	0.84	0.75	-0.1	0.02505	hypomethylated		+	CpG
501467	NSC_scaffold_contig599	1168475	1168476		0.87	0.77	0.75	0.77	0.83	0.75	0.01	1	insignificant			0.74	0.7	0.84	0.74	0.81	0.75	-0.01	1	insignificant			0.79	0.73	0.74	0.74	0.76	0.76	0	1	insignificant			0.73	0.69	0.79	0.87	0.85	0.79	-0.1	0.04902	hypomethylated		+	CpG
501467	NSC_scaffold_contig599	1168475	1168476		0.87	0.77	0.75	0.77	0.83	0.75	0.01	1	insignificant			0.74	0.7	0.84	0.74	0.81	0.75	-0.01	1	insignificant			0.79	0.73	0.74	0.74	0.76	0.76	0	1	insignificant			0.73	0.69	0.79	0.87	0.85	0.79	-0.1	0.04902	hypomethylated		+	CpG
508693	NSC_scaffold_contig599	1304932	1304933		0.07	0.15	0.22	0.27	0.15	0.22	-0.06	1	insignificant			0.25	0.18	0.15	0.18	0.13	0.17	0.03	1	insignificant			0.06	0.18	0.21	0.18	0.1	0.15	0.01	1	insignificant			0.15	0.16	0.16	0.31	0.23	0.25	-0.1	0.01007	hypomethylated		+	CpG
514000	NSC_scaffold_contig599	1403983	1403984		0.74	0.68	0.69	0.74	0.8	0.76	-0.06	1	insignificant			0.7	0.74	0.72	0.75	0.82	0.66	-0.03	1	insignificant			0.77	0.74	0.74	0.81	0.75	0.7	0	1	insignificant			0.7	0.72	0.66	0.83	0.77	0.79	-0.1	0.01425	hypomethylated		+	CpG
517400	NSC_scaffold_contig599	1469809	1469810		0.67	0.6	0.73	0.73	0.6	0.66	0.01	1	insignificant			0.57	0.55	0.66	0.68	0.67	0.57	-0.05	1	insignificant			0.68	0.64	0.68	0.54	0.69	0.63	0.05	1	insignificant			0.56	0.61	0.66	0.72	0.73	0.68	-0.1	0.03521	hypomethylated		+	CpG
519400	NSC_scaffold_contig599	1505140	1505141		0.16	0.25	0.15	0.14	0.2	0.12	0.03	1	insignificant			0.08	0.14	0.13	0.16	0.17	0.17	-0.05	1	insignificant			0.14	0.1	0.14	0.17	0.1	0.09	0.01	1	insignificant			0.09	0.07	0.08	0.17	0.14	0.23	-0.1	0.02244	hypomethylated		+	CpG
691209	NSC_scaffold_contig596-571c	25860	25861		0.85	0.59	0.84	0.87	0.87	0.83	-0.09	1	insignificant			0.92	0.79	0.95	0.89	0.83	0.87	0.02	1	insignificant			0.83	0.79	0.87	0.83	0.85	0.83	-0.01	1	insignificant			0.79	0.78	0.8	0.87	0.88	0.92	-0.1	0.003052	hypomethylated		+	CpG
697245	NSC_scaffold_contig596-571c	145374	145375		0.59	0.48	0.64	0.46	0.55	0.66	0.01	1	insignificant			0.66	0.65	0.67	0.56	0.43	0.6	0.13	0.07326	insignificant			0.57	0.55	0.58	0.57	0.56	0.65	-0.03	1	insignificant			0.58	0.6	0.57	0.76	0.67	0.63	-0.1	0.04925	hypomethylated		+	CpG
714043	NSC_scaffold_contig596-571c	477780	477781		0.69	0.71	0.8	0.8	0.76	0.62	0	1	insignificant			0.79	0.8	0.88	0.69	0.86	0.8	0.04	1	insignificant			0.84	0.86	0.79	0.78	0.71	0.84	0.05	1	insignificant			0.74	0.67	0.68	0.86	0.76	0.79	-0.1	0.04261	hypomethylated		-	CpG
755951	NSC_scaffold_contig596-571c	1277601	1277602		0.33	0.3	0.35	0.37	0.31	0.2	0.03	1	insignificant			0.23	0.31	0.27	0.45	0.43	0.29	-0.12	0.1053	insignificant			0.33	0.34	0.27	0.35	0.3	0.37	-0.03	1	insignificant			0.3	0.26	0.29	0.42	0.36	0.39	-0.1	0.006535	hypomethylated		+	CpG
760594	NSC_scaffold_contig596-571c	1364041	1364042		0.62	0.72	0.8	0.68	0.72	0.64	0.03	1	insignificant			0.57	0.73	0.86	0.61	0.63	0.72	0.07	1	insignificant			0.72	0.6	0.7	0.73	0.52	0.72	0.02	1	insignificant			0.65	0.71	0.63	0.77	0.82	0.72	-0.1	0.04926	hypomethylated		+	CpG
764356	NSC_scaffold_contig596-571c	1435145	1435146		0.75	0.71	0.69	0.81	0.63	0.68	0.01	1	insignificant			0.64	0.78	0.81	0.75	0.73	0.67	0.03	1	insignificant			0.65	0.75	0.69	0.6	0.71	0.61	0.06	1	insignificant			0.57	0.54	0.52	0.62	0.66	0.66	-0.1	0.006523	hypomethylated		+	CpG
368843	NSC_scaffold_contig598	81377	81378		0.86	0.87	0.92	0.87	0.95	0.88	-0.02	1	insignificant			0.82	0.73	0.83	0.81	0.95	0.86	-0.08	1	insignificant			0.78	0.74	0.92	0.94	0.89	0.74	-0.04	1	insignificant			0.76	0.71	0.77	0.82	0.85	0.87	-0.1	0.01221	hypomethylated		+	CpG
368843	NSC_scaffold_contig598	81377	81378		0.86	0.87	0.92	0.87	0.95	0.88	-0.02	1	insignificant			0.82	0.73	0.83	0.81	0.95	0.86	-0.08	1	insignificant			0.78	0.74	0.92	0.94	0.89	0.74	-0.04	1	insignificant			0.76	0.71	0.77	0.82	0.85	0.87	-0.1	0.01221	hypomethylated		+	CpG
372959	NSC_scaffold_contig598	152304	152305		0.73	0.72	0.72	0.69	0.83	0.65	0	1	insignificant			0.76	0.71	0.67	0.78	0.72	0.71	-0.02	1	insignificant			0.57	0.66	0.67	0.7	0.67	0.68	-0.05	1	insignificant			0.59	0.65	0.67	0.68	0.76	0.76	-0.1	0.046	hypomethylated		+	CpG
372959	NSC_scaffold_contig598	152304	152305		0.73	0.72	0.72	0.69	0.83	0.65	0	1	insignificant			0.76	0.71	0.67	0.78	0.72	0.71	-0.02	1	insignificant			0.57	0.66	0.67	0.7	0.67	0.68	-0.05	1	insignificant			0.59	0.65	0.67	0.68	0.76	0.76	-0.1	0.046	hypomethylated		+	CpG
378762	NSC_scaffold_contig598	256937	256938		0.81	0.74	0.78	0.81	0.75	0.8	-0.01	1	insignificant			0.85	0.81	0.84	0.88	0.76	0.84	0	1	insignificant			0.84	0.81	0.84	0.81	0.69	0.8	0.06	1	insignificant			0.63	0.62	0.69	0.73	0.74	0.78	-0.1	0.0179	hypomethylated		+	CpG
378762	NSC_scaffold_contig598	256937	256938		0.81	0.74	0.78	0.81	0.75	0.8	-0.01	1	insignificant			0.85	0.81	0.84	0.88	0.76	0.84	0	1	insignificant			0.84	0.81	0.84	0.81	0.69	0.8	0.06	1	insignificant			0.63	0.62	0.69	0.73	0.74	0.78	-0.1	0.0179	hypomethylated		+	CpG
379447	NSC_scaffold_contig598	274183	274184		0.62	0.67	0.69	0.74	0.69	0.77	-0.07	1	insignificant			0.6	0.72	0.54	0.53	0.65	0.64	0.01	1	insignificant			0.65	0.64	0.7	0.77	0.69	0.65	-0.04	1	insignificant			0.59	0.57	0.54	0.68	0.63	0.7	-0.1	0.01796	hypomethylated		+	CpG
387494	NSC_scaffold_contig598	430063	430064		0.56	0.65	0.66	0.62	0.52	0.61	0.04	1	insignificant			0.72	0.59	0.78	0.64	0.54	0.69	0.07	1	insignificant			0.66	0.63	0.63	0.61	0.6	0.61	0.03	1	insignificant			0.54	0.5	0.59	0.69	0.64	0.61	-0.1	0.04015	hypomethylated		+	CpG
387494	NSC_scaffold_contig598	430063	430064		0.56	0.65	0.66	0.62	0.52	0.61	0.04	1	insignificant			0.72	0.59	0.78	0.64	0.54	0.69	0.07	1	insignificant			0.66	0.63	0.63	0.61	0.6	0.61	0.03	1	insignificant			0.54	0.5	0.59	0.69	0.64	0.61	-0.1	0.04015	hypomethylated		+	CpG
387919	NSC_scaffold_contig598	439691	439692		0.53	0.54	0.56	0.65	0.58	0.57	-0.06	1	insignificant			0.43	0.42	0.61	0.4	0.49	0.59	-0.01	1	insignificant			0.48	0.61	0.54	0.6	0.53	0.64	-0.05	1	insignificant			0.43	0.5	0.45	0.56	0.56	0.57	-0.1	0.007704	hypomethylated		+	CpG
387919	NSC_scaffold_contig598	439691	439692		0.53	0.54	0.56	0.65	0.58	0.57	-0.06	1	insignificant			0.43	0.42	0.61	0.4	0.49	0.59	-0.01	1	insignificant			0.48	0.61	0.54	0.6	0.53	0.64	-0.05	1	insignificant			0.43	0.5	0.45	0.56	0.56	0.57	-0.1	0.007704	hypomethylated		+	CpG
391181	NSC_scaffold_contig598	501913	501914		0.86	0.75	0.8	0.82	0.83	0.75	0	1	insignificant			0.72	0.75	0.85	0.74	0.84	0.78	-0.01	1	insignificant			0.78	0.77	0.8	0.8	0.87	0.84	-0.05	1	insignificant			0.81	0.81	0.78	0.94	0.88	0.87	-0.1	0.01445	hypomethylated		+	CpG
431383	NSC_scaffold_contig598	1256326	1256327		0.68	0.47	0.63	0.64	0.71	0.64	-0.07	1	insignificant			0.67	0.59	0.71	0.69	0.7	0.61	-0.01	1	insignificant			0.65	0.6	0.55	0.72	0.6	0.5	-0.01	1	insignificant			0.59	0.56	0.61	0.69	0.66	0.72	-0.1	0.007509	hypomethylated		+	CpG
431383	NSC_scaffold_contig598	1256326	1256327		0.68	0.47	0.63	0.64	0.71	0.64	-0.07	1	insignificant			0.67	0.59	0.71	0.69	0.7	0.61	-0.01	1	insignificant			0.65	0.6	0.55	0.72	0.6	0.5	-0.01	1	insignificant			0.59	0.56	0.61	0.69	0.66	0.72	-0.1	0.007509	hypomethylated		+	CpG
435311	NSC_scaffold_contig598	1345131	1345132		0.76	0.65	0.75	0.64	0.69	0.75	0.03	1	insignificant			0.66	0.65	0.61	0.64	0.68	0.8	-0.06	1	insignificant			0.68	0.67	0.77	0.68	0.73	0.71	0.01	1	insignificant			0.68	0.63	0.65	0.79	0.71	0.77	-0.1	0.02408	hypomethylated		+	CpG
435865	NSC_scaffold_contig598	1353108	1353109		0.72	0.69	0.72	0.73	0.63	0.66	0.04	1	insignificant			0.76	0.75	0.83	0.64	0.67	0.76	0.09	1	insignificant			0.69	0.77	0.69	0.66	0.66	0.63	0.07	1	insignificant			0.68	0.62	0.62	0.79	0.72	0.72	-0.1	0.02872	hypomethylated		+	CpG
299714	NSC_scaffold_contig597	15742	15743		0.8	0.89	0.78	0.79	0.84	0.76	0.03	1	insignificant			0.8	0.76	0.9	0.8	0.72	0.85	0.03	1	insignificant			0.78	0.81	0.81	0.73	0.77	0.87	0.01	1	insignificant			0.75	0.73	0.74	0.82	0.8	0.9	-0.1	0.03037	hypomethylated		+	CpG
308194	NSC_scaffold_contig597	168939	168940		0.19	0.2	0.2	0.12	0.18	0.09	0.06	1	insignificant			0.08	0.16	0.14	0.11	0.16	0.15	-0.01	1	insignificant			0.21	0.13	0.08	0.07	0.14	0.22	0	1	insignificant			0.09	0.08	0.15	0.2	0.21	0.21	-0.1	0.01278	hypomethylated		+	CpG
322311	NSC_scaffold_contig597	425491	425492		0.76	0.65	0.71	0.82	0.8	0.77	-0.09	1	insignificant			0.67	0.69	0.8	0.79	0.92	0.67	-0.07	1	insignificant			0.85	0.81	0.81	0.76	0.69	0.83	0.06	1	insignificant			0.69	0.67	0.72	0.83	0.78	0.77	-0.1	0.01012	hypomethylated		+	CpG
322311	NSC_scaffold_contig597	425491	425492		0.76	0.65	0.71	0.82	0.8	0.77	-0.09	1	insignificant			0.67	0.69	0.8	0.79	0.92	0.67	-0.07	1	insignificant			0.85	0.81	0.81	0.76	0.69	0.83	0.06	1	insignificant			0.69	0.67	0.72	0.83	0.78	0.77	-0.1	0.01012	hypomethylated		+	CpG
328424	NSC_scaffold_contig597	529931	529932		0.82	0.81	0.86	0.72	0.88	0.8	0.03	1	insignificant			0.89	0.83	0.88	0.9	0.92	0.86	-0.03	1	insignificant			0.82	0.84	0.81	0.87	0.84	0.83	-0.02	1	insignificant			0.83	0.87	0.77	0.91	0.95	0.91	-0.1	0.03249	hypomethylated		+	CpG
328987	NSC_scaffold_contig597	540735	540736		0.69	0.67	0.66	0.61	0.66	0.71	0.01	1	insignificant			0.8	0.7	0.69	0.71	0.62	0.75	0.03	1	insignificant			0.65	0.7	0.55	0.64	0.57	0.65	0.02	1	insignificant			0.57	0.67	0.66	0.74	0.71	0.76	-0.1	0.04616	hypomethylated		+	CpG
328987	NSC_scaffold_contig597	540735	540736		0.69	0.67	0.66	0.61	0.66	0.71	0.01	1	insignificant			0.8	0.7	0.69	0.71	0.62	0.75	0.03	1	insignificant			0.65	0.7	0.55	0.64	0.57	0.65	0.02	1	insignificant			0.57	0.67	0.66	0.74	0.71	0.76	-0.1	0.04616	hypomethylated		+	CpG
340501	NSC_scaffold_contig597	776986	776987		0.88	0.78	0.81	0.82	0.91	0.93	-0.06	1	insignificant			0.68	0.75	0.82	0.85	0.73	0.8	-0.04	1	insignificant			0.69	0.84	0.66	0.78	0.8	0.89	-0.1	1	insignificant			0.76	0.76	0.68	0.81	0.88	0.82	-0.1	0.03653	hypomethylated		+	CpG
346542	NSC_scaffold_contig597	887665	887666		0.29	0.26	0.19	0.26	0.22	0.2	0.02	1	insignificant			0.25	0.22	0.18	0.23	0.18	0.19	0.02	1	insignificant			0.19	0.17	0.25	0.18	0.21	0.25	-0.01	1	insignificant			0.15	0.19	0.2	0.32	0.22	0.32	-0.1	0.04383	hypomethylated		+	CpG
363268	NSC_scaffold_contig597	1220336	1220337		0.35	0.35	0.34	0.32	0.39	0.4	-0.03	1	insignificant			0.24	0.28	0.44	0.28	0.25	0.43	0	1	insignificant			0.16	0.27	0.36	0.41	0.34	0.25	-0.07	1	insignificant			0.27	0.25	0.22	0.32	0.39	0.34	-0.1	0.01887	hypomethylated		+	CpG
260060	NSC_scaffold_contig595	180542	180543		0.82	0.9	0.74	0.96	0.81	0.89	-0.06	1	insignificant			0.83	0.79	0.84	0.78	0.85	0.87	-0.02	1	insignificant			0.84	0.88	0.81	0.88	0.85	0.82	-0.01	1	insignificant			0.75	0.73	0.82	0.9	0.84	0.87	-0.1	0.02636	hypomethylated		+	CpG
262732	NSC_scaffold_contig595	231794	231795		0.66	0.78	0.79	0.83	0.7	0.71	0	1	insignificant			0.82	0.83	0.82	0.76	0.84	0.72	0.05	1	insignificant			0.69	0.72	0.78	0.7	0.78	0.68	0.01	1	insignificant			0.67	0.77	0.69	0.81	0.82	0.8	-0.1	0.02326	hypomethylated		+	CpG
271298	NSC_scaffold_contig595	379133	379134		0.84	0.7	0.9	0.92	0.74	0.84	-0.02	1	insignificant			0.92	0.78	0.84	0.84	0.93	0.79	-0.01	1	insignificant			0.92	0.84	0.84	0.73	0.83	0.86	0.06	1	insignificant			0.8	0.76	0.83	0.91	0.91	0.88	-0.1	0.006392	hypomethylated		+	CpG
770828	NSC_scaffold_ontig562c-575-591	94744	94745		0.22	0.1	0.17	0.15	0.11	0.21	0.01	1	insignificant			0.17	0.17	0.27	0.32	0.15	0.12	0.01	1	insignificant			0.13	0.15	0.26	0.19	0.18	0.25	-0.03	1	insignificant			0.11	0.16	0.11	0.27	0.17	0.24	-0.1	0.03878	hypomethylated		+	CpG
770828	NSC_scaffold_ontig562c-575-591	94744	94745		0.22	0.1	0.17	0.15	0.11	0.21	0.01	1	insignificant			0.17	0.17	0.27	0.32	0.15	0.12	0.01	1	insignificant			0.13	0.15	0.26	0.19	0.18	0.25	-0.03	1	insignificant			0.11	0.16	0.11	0.27	0.17	0.24	-0.1	0.03878	hypomethylated		+	CpG
790968	NSC_scaffold_ontig562c-575-591	492762	492763		0.95	0.83	0.93	0.94	1	0.97	-0.07	1	insignificant			0.97	0.83	0.93	0.95	0.97	0.95	-0.05	1	insignificant			0.9	0.95	0.95	0.95	0.91	0.91	0.01	1	insignificant			0.88	0.81	0.83	0.94	0.92	0.97	-0.1	0.02078	hypomethylated		+	CpG
797872	NSC_scaffold_ontig562c-575-591	637510	637511		0.84	0.88	0.77	0.79	0.63	0.78	0.1	1	insignificant			0.72	0.82	0.81	0.79	0.82	0.79	-0.02	1	insignificant			0.77	0.78	0.68	0.91	0.71	0.76	-0.05	1	insignificant			0.81	0.77	0.78	0.88	0.85	0.93	-0.1	0.01637	hypomethylated		+	CpG
797872	NSC_scaffold_ontig562c-575-591	637510	637511		0.84	0.88	0.77	0.79	0.63	0.78	0.1	1	insignificant			0.72	0.82	0.81	0.79	0.82	0.79	-0.02	1	insignificant			0.77	0.78	0.68	0.91	0.71	0.76	-0.05	1	insignificant			0.81	0.77	0.78	0.88	0.85	0.93	-0.1	0.01637	hypomethylated		+	CpG
801767	NSC_scaffold_ontig562c-575-591	705693	705694		0.9	0.7	0.91	0.9	0.9	1	-0.1	1	insignificant			0.7	0.8	0.94	0.96	0.85	0.85	-0.08	1	insignificant			0.86	0.87	0.92	0.97	0.95	0.8	-0.02	1	insignificant			0.77	0.79	0.7	0.83	0.83	0.9	-0.1	0.04717	hypomethylated		+	CpG
219307	NSC_scaffold_contig594	121581	121582		0.91	0.68	0.76	0.8	0.79	0.74	0.01	1	insignificant			0.91	0.75	0.83	0.64	0.89	0.69	0.09	1	insignificant			0.85	0.66	0.72	0.82	0.77	0.79	-0.05	1	insignificant			0.79	0.73	0.79	0.82	0.93	0.88	-0.1	0.04473	hypomethylated		+	CpG
219307	NSC_scaffold_contig594	121581	121582		0.91	0.68	0.76	0.8	0.79	0.74	0.01	1	insignificant			0.91	0.75	0.83	0.64	0.89	0.69	0.09	1	insignificant			0.85	0.66	0.72	0.82	0.77	0.79	-0.05	1	insignificant			0.79	0.73	0.79	0.82	0.93	0.88	-0.1	0.04473	hypomethylated		+	CpG
224068	NSC_scaffold_contig594	214955	214956		0.04	0.09	0.08	0.19	0.12	0.09	-0.06	1	insignificant			0.13	0.09	0.13	0.21	0.19	0.14	-0.06	1	insignificant			0.05	0.09	0.13	0.13	0.05	0.14	-0.02	1	insignificant			0.08	0.03	0.07	0.16	0.16	0.17	-0.1	0.002265	hypomethylated		+	CpG
235303	NSC_scaffold_contig594	438936	438937		0.88	0.8	0.83	0.8	0.94	0.95	-0.06	1	insignificant			0.83	0.86	0.88	0.86	0.94	0.9	-0.04	1	insignificant			0.86	0.9	0.81	0.87	0.92	0.91	-0.05	1	insignificant			0.86	0.76	0.86	0.91	0.92	0.95	-0.1	0.04653	hypomethylated		+	CpG
235303	NSC_scaffold_contig594	438936	438937		0.88	0.8	0.83	0.8	0.94	0.95	-0.06	1	insignificant			0.83	0.86	0.88	0.86	0.94	0.9	-0.04	1	insignificant			0.86	0.9	0.81	0.87	0.92	0.91	-0.05	1	insignificant			0.86	0.76	0.86	0.91	0.92	0.95	-0.1	0.04653	hypomethylated		+	CpG
243212	NSC_scaffold_contig594	585115	585116		0.74	0.74	0.82	0.67	0.74	0.81	0.03	1	insignificant			0.64	0.75	0.86	0.61	0.73	0.76	0.05	1	insignificant			0.68	0.72	0.72	0.79	0.73	0.74	-0.05	1	insignificant			0.7	0.66	0.66	0.74	0.84	0.74	-0.1	0.04348	hypomethylated		+	CpG
579625	NSC_scaffold_contig579-589	345644	345645		0.82	0.75	0.87	0.93	0.84	0.86	-0.06	1	insignificant			0.93	0.94	0.93	0.91	1	0.93	-0.01	1	insignificant			0.95	0.95	0.86	0.93	0.93	0.9	0	1	insignificant			0.83	0.84	0.85	0.94	0.93	0.96	-0.1	0.0009456	hypomethylated		+	CpG
580924	NSC_scaffold_contig579-589	375989	375990		0.39	0.36	0.26	0.26	0.2	0.28	0.09	1	insignificant			0.21	0.23	0.26	0.34	0.29	0.26	-0.06	1	insignificant			0.16	0.25	0.22	0.29	0.23	0.18	-0.02	1	insignificant			0.2	0.23	0.2	0.28	0.27	0.38	-0.1	0.04695	hypomethylated		+	CpG
586154	NSC_scaffold_contig579-589	474588	474589		0.56	0.35	0.45	0.52	0.51	0.46	-0.04	1	insignificant			0.48	0.45	0.51	0.41	0.51	0.36	0.05	1	insignificant			0.53	0.52	0.49	0.51	0.46	0.5	0.03	1	insignificant			0.42	0.43	0.44	0.48	0.6	0.52	-0.1	0.04696	hypomethylated		+	CpG
590897	NSC_scaffold_contig579-589	571902	571903		0.93	0.78	0.86	0.96	0.88	0.95	-0.07	1	insignificant			0.95	0.81	0.86	0.92	0.93	0.79	-0.01	1	insignificant			0.89	0.69	0.92	0.8	0.89	0.86	-0.02	1	insignificant			0.83	0.72	0.76	0.91	0.84	0.88	-0.1	0.04926	hypomethylated		+	CpG
590897	NSC_scaffold_contig579-589	571902	571903		0.93	0.78	0.86	0.96	0.88	0.95	-0.07	1	insignificant			0.95	0.81	0.86	0.92	0.93	0.79	-0.01	1	insignificant			0.89	0.69	0.92	0.8	0.89	0.86	-0.02	1	insignificant			0.83	0.72	0.76	0.91	0.84	0.88	-0.1	0.04926	hypomethylated		+	CpG
641253	NSC_scaffold_contig592-558c-549c-548c-566	372929	372930		0.95	0.53	0.92	0.9	0.87	0.88	-0.08	1	insignificant			0.8	0.63	0.88	0.84	0.89	0.79	-0.08	1	insignificant			0.92	0.83	0.74	0.85	0.88	0.94	-0.06	1	insignificant			0.84	0.77	0.84	0.91	0.96	0.89	-0.1	0.03048	hypomethylated		+	CpG
641253	NSC_scaffold_contig592-558c-549c-548c-566	372929	372930		0.95	0.53	0.92	0.9	0.87	0.88	-0.08	1	insignificant			0.8	0.63	0.88	0.84	0.89	0.79	-0.08	1	insignificant			0.92	0.83	0.74	0.85	0.88	0.94	-0.06	1	insignificant			0.84	0.77	0.84	0.91	0.96	0.89	-0.1	0.03048	hypomethylated		+	CpG
660835	NSC_scaffold_contig593-552c	91198	91199		0.72	0.82	0.78	0.87	0.85	0.74	-0.05	1	insignificant			0.7	0.75	0.78	0.76	0.79	0.75	-0.02	1	insignificant			0.82	0.74	0.64	0.83	0.77	0.83	-0.08	1	insignificant			0.74	0.72	0.79	0.91	0.82	0.82	-0.1	0.04959	hypomethylated		+	CpG
660835	NSC_scaffold_contig593-552c	91198	91199		0.72	0.82	0.78	0.87	0.85	0.74	-0.05	1	insignificant			0.7	0.75	0.78	0.76	0.79	0.75	-0.02	1	insignificant			0.82	0.74	0.64	0.83	0.77	0.83	-0.08	1	insignificant			0.74	0.72	0.79	0.91	0.82	0.82	-0.1	0.04959	hypomethylated		+	CpG
676304	NSC_scaffold_contig593-552c	373214	373215		0.88	0.84	0.85	0.94	0.9	0.87	-0.05	1	insignificant			0.94	0.9	0.97	0.83	0.79	0.91	0.09	1	insignificant			0.72	0.92	0.94	0.82	0.81	0.96	-0.01	1	insignificant			0.79	0.76	0.85	0.9	0.92	0.9	-0.1	0.01912	hypomethylated		+	CpG
676304	NSC_scaffold_contig593-552c	373214	373215		0.88	0.84	0.85	0.94	0.9	0.87	-0.05	1	insignificant			0.94	0.9	0.97	0.83	0.79	0.91	0.09	1	insignificant			0.72	0.92	0.94	0.82	0.81	0.96	-0.01	1	insignificant			0.79	0.76	0.85	0.9	0.92	0.9	-0.1	0.01912	hypomethylated		+	CpG
190361	NSC_scaffold_contig590	98120	98121		0.74	0.72	0.71	0.74	0.77	0.8	-0.04	1	insignificant			0.89	0.75	0.91	0.82	0.86	0.76	0.04	1	insignificant			0.72	0.72	0.83	0.74	0.73	0.84	-0.01	1	insignificant			0.68	0.75	0.7	0.82	0.8	0.82	-0.1	0.01098	hypomethylated		+	CpG
200454	NSC_scaffold_contig590	304018	304019		0.78	0.78	0.82	0.92	0.83	0.88	-0.08	1	insignificant			0.64	0.79	0.74	0.86	0.92	0.76	-0.12	0.1423	insignificant			0.88	0.63	0.82	0.87	0.88	0.81	-0.08	1	insignificant			0.82	0.89	0.86	0.93	1	0.94	-0.1	0.02591	hypomethylated		+	CpG
204026	NSC_scaffold_contig590	374552	374553		0.78	0.71	0.81	0.74	0.84	0.77	-0.02	1	insignificant			0.82	0.8	0.77	0.79	0.79	0.75	0.02	1	insignificant			0.79	0.73	0.71	0.71	0.71	0.87	-0.02	1	insignificant			0.63	0.7	0.72	0.78	0.8	0.78	-0.1	0.02095	hypomethylated		+	CpG
204026	NSC_scaffold_contig590	374552	374553		0.78	0.71	0.81	0.74	0.84	0.77	-0.02	1	insignificant			0.82	0.8	0.77	0.79	0.79	0.75	0.02	1	insignificant			0.79	0.73	0.71	0.71	0.71	0.87	-0.02	1	insignificant			0.63	0.7	0.72	0.78	0.8	0.78	-0.1	0.02095	hypomethylated		+	CpG
204993	NSC_scaffold_contig590	392206	392207		0.23	0.34	0.41	0.24	0.3	0.45	0	1	insignificant			0.23	0.38	0.41	0.37	0.54	0.32	-0.07	1	insignificant			0.36	0.31	0.47	0.37	0.38	0.38	0	1	insignificant			0.28	0.37	0.33	0.44	0.39	0.46	-0.1	0.03482	hypomethylated		+	CpG
204993	NSC_scaffold_contig590	392206	392207		0.23	0.34	0.41	0.24	0.3	0.45	0	1	insignificant			0.23	0.38	0.41	0.37	0.54	0.32	-0.07	1	insignificant			0.36	0.31	0.47	0.37	0.38	0.38	0	1	insignificant			0.28	0.37	0.33	0.44	0.39	0.46	-0.1	0.03482	hypomethylated		+	CpG
167960	NSC_scaffold_contig588	76319	76320		0.73	0.72	0.77	0.72	0.74	0.72	0.01	1	insignificant			0.78	0.68	0.75	0.7	0.75	0.78	-0.01	1	insignificant			0.79	0.86	0.59	0.78	0.65	0.76	0.02	1	insignificant			0.63	0.67	0.73	0.77	0.8	0.76	-0.1	0.03644	hypomethylated		-	CpG
171528	NSC_scaffold_contig588	139601	139602		0.25	0.17	0.15	0.21	0.26	0.22	-0.04	1	insignificant			0.17	0.24	0.21	0.32	0.24	0.28	-0.07	1	insignificant			0.25	0.27	0.29	0.28	0.28	0.19	0.02	1	insignificant			0.18	0.13	0.19	0.28	0.26	0.27	-0.1	0.006099	hypomethylated		+	CpG
177462	NSC_scaffold_contig588	246859	246860		0.82	0.81	0.82	0.85	0.86	0.89	-0.05	1	insignificant			0.82	0.82	0.88	0.86	0.9	0.87	-0.04	1	insignificant			0.84	0.84	0.81	0.9	0.9	0.84	-0.05	1	insignificant			0.82	0.75	0.79	0.9	0.9	0.86	-0.1	0.01127	hypomethylated		+	CpG
177462	NSC_scaffold_contig588	246859	246860		0.82	0.81	0.82	0.85	0.86	0.89	-0.05	1	insignificant			0.82	0.82	0.88	0.86	0.9	0.87	-0.04	1	insignificant			0.84	0.84	0.81	0.9	0.9	0.84	-0.05	1	insignificant			0.82	0.75	0.79	0.9	0.9	0.86	-0.1	0.01127	hypomethylated		+	CpG
180579	NSC_scaffold_contig588	304744	304745		0.79	0.73	0.87	0.77	0.89	0.79	-0.02	1	insignificant			0.83	0.79	0.89	0.84	0.91	0.78	0	1	insignificant			0.83	0.74	0.78	0.82	0.86	0.9	-0.08	1	insignificant			0.81	0.75	0.78	0.88	0.9	0.88	-0.1	0.004061	hypomethylated		+	CpG
185037	NSC_scaffold_contig588	389152	389153		0.49	0.54	0.62	0.57	0.53	0.53	0.01	1	insignificant			0.46	0.56	0.51	0.52	0.55	0.54	-0.03	1	insignificant			0.54	0.5	0.51	0.69	0.54	0.56	-0.08	1	insignificant			0.48	0.5	0.45	0.56	0.61	0.56	-0.1	0.00877	hypomethylated		+	CpG
608030	NSC_scaffold_contig587-553c	190861	190862		0.87	0.72	0.76	0.72	0.78	0.72	0.04	1	insignificant			0.57	0.82	0.73	0.71	0.92	0.82	-0.11	0.2992	insignificant			0.74	0.66	0.85	0.82	0.76	0.84	-0.06	1	insignificant			0.67	0.7	0.68	0.79	0.82	0.76	-0.1	0.006958	hypomethylated		+	CpG
619102	NSC_scaffold_contig587-553c	383574	383575		0.77	0.7	0.76	0.8	0.72	0.67	0.02	1	insignificant			0.72	0.74	0.79	0.77	0.75	0.66	0.03	1	insignificant			0.66	0.73	0.85	0.67	0.79	0.8	-0.01	1	insignificant			0.66	0.65	0.69	0.73	0.78	0.81	-0.1	0.01734	hypomethylated		+	CpG
619102	NSC_scaffold_contig587-553c	383574	383575		0.77	0.7	0.76	0.8	0.72	0.67	0.02	1	insignificant			0.72	0.74	0.79	0.77	0.75	0.66	0.03	1	insignificant			0.66	0.73	0.85	0.67	0.79	0.8	-0.01	1	insignificant			0.66	0.65	0.69	0.73	0.78	0.81	-0.1	0.01734	hypomethylated		+	CpG
546098	NSC_scaffold_contig568-546-580	59478	59479		0.51	0.55	0.56	0.7	0.51	0.65	-0.08	1	insignificant			0.5	0.59	0.67	0.63	0.55	0.66	-0.03	1	insignificant			0.62	0.65	0.59	0.65	0.64	0.5	0.03	1	insignificant			0.63	0.63	0.56	0.71	0.75	0.67	-0.1	0.03498	hypomethylated		+	CpG
558897	NSC_scaffold_contig568-546-580	328041	328042		0.35	0.38	0.38	0.33	0.39	0.41	-0.01	1	insignificant			0.42	0.31	0.36	0.37	0.36	0.37	-0.01	1	insignificant			0.29	0.4	0.41	0.39	0.35	0.41	-0.01	1	insignificant			0.3	0.27	0.31	0.38	0.43	0.39	-0.1	0.008597	hypomethylated		+	CpG
558897	NSC_scaffold_contig568-546-580	328041	328042		0.35	0.38	0.38	0.33	0.39	0.41	-0.01	1	insignificant			0.42	0.31	0.36	0.37	0.36	0.37	-0.01	1	insignificant			0.29	0.4	0.41	0.39	0.35	0.41	-0.01	1	insignificant			0.3	0.27	0.31	0.38	0.43	0.39	-0.1	0.008597	hypomethylated		+	CpG
561830	NSC_scaffold_contig568-546-580	381881	381882		0.72	0.46	0.68	0.72	0.65	0.69	-0.07	1	insignificant			0.75	0.64	0.66	0.58	0.7	0.63	0.04	1	insignificant			0.68	0.58	0.66	0.66	0.7	0.59	-0.01	1	insignificant			0.66	0.58	0.62	0.73	0.74	0.7	-0.1	0.01667	hypomethylated		+	CpG
119394	NSC_scaffold_contig584	92325	92326		0.15	0.24	0.13	0.18	0.11	0.2	0.01	1	insignificant			0.15	0.14	0.14	0.16	0.23	0.15	-0.04	1	insignificant			0.22	0.18	0.1	0.07	0.18	0.15	0.04	1	insignificant			0.04	0.11	0.09	0.19	0.13	0.22	-0.1	0.03968	hypomethylated		+	CpG
119394	NSC_scaffold_contig584	92325	92326		0.15	0.24	0.13	0.18	0.11	0.2	0.01	1	insignificant			0.15	0.14	0.14	0.16	0.23	0.15	-0.04	1	insignificant			0.22	0.18	0.1	0.07	0.18	0.15	0.04	1	insignificant			0.04	0.11	0.09	0.19	0.13	0.22	-0.1	0.03968	hypomethylated		+	CpG
119557	NSC_scaffold_contig584	95243	95244		0.52	0.6	0.62	0.54	0.56	0.58	0.02	1	insignificant			0.53	0.54	0.71	0.52	0.6	0.59	0.02	1	insignificant			0.45	0.6	0.54	0.51	0.63	0.62	-0.06	1	insignificant			0.51	0.55	0.5	0.58	0.66	0.62	-0.1	0.02109	hypomethylated		+	CpG
150244	NSC_scaffold_contig586	79772	79773		0.79	0.67	0.86	0.86	0.81	0.85	-0.07	1	insignificant			0.86	0.79	0.8	0.79	0.82	0.76	0.03	1	insignificant			0.84	0.77	0.78	0.83	0.87	0.86	-0.05	1	insignificant			0.75	0.81	0.73	0.83	0.89	0.87	-0.1	0.02683	hypomethylated		-	CpG
150244	NSC_scaffold_contig586	79772	79773		0.79	0.67	0.86	0.86	0.81	0.85	-0.07	1	insignificant			0.86	0.79	0.8	0.79	0.82	0.76	0.03	1	insignificant			0.84	0.77	0.78	0.83	0.87	0.86	-0.05	1	insignificant			0.75	0.81	0.73	0.83	0.89	0.87	-0.1	0.02683	hypomethylated		-	CpG
94669	NSC_scaffold_contig582	230797	230798		0.64	0.58	0.63	0.7	0.66	0.61	-0.04	1	insignificant			0.66	0.62	0.63	0.71	0.72	0.54	-0.02	1	insignificant			0.62	0.59	0.65	0.63	0.66	0.75	-0.06	1	insignificant			0.51	0.53	0.57	0.66	0.66	0.59	-0.1	0.02607	hypomethylated		+	CpG
94669	NSC_scaffold_contig582	230797	230798		0.64	0.58	0.63	0.7	0.66	0.61	-0.04	1	insignificant			0.66	0.62	0.63	0.71	0.72	0.54	-0.02	1	insignificant			0.62	0.59	0.65	0.63	0.66	0.75	-0.06	1	insignificant			0.51	0.53	0.57	0.66	0.66	0.59	-0.1	0.02607	hypomethylated		+	CpG
106562	NSC_scaffold_contig583	156038	156039		0.73	0.8	0.84	0.86	0.84	0.92	-0.08	1	insignificant			0.85	0.89	0.97	0.91	0.87	0.89	0.01	1	insignificant			0.98	0.79	0.86	0.8	0.9	0.87	0.02	1	insignificant			0.84	0.85	0.86	0.94	0.96	0.96	-0.1	0.0003079	hypomethylated		+	CpG
107216	NSC_scaffold_contig583	168294	168295		0.66	0.66	0.66	0.58	0.73	0.61	0.02	1	insignificant			0.63	0.55	0.7	0.58	0.67	0.7	-0.02	1	insignificant			0.58	0.56	0.72	0.63	0.55	0.58	0.03	1	insignificant			0.53	0.52	0.51	0.69	0.58	0.6	-0.1	0.04213	hypomethylated		+	CpG
107544	NSC_scaffold_contig583	175622	175623		0.86	0.72	0.88	0.94	0.83	0.79	-0.03	1	insignificant			0.72	0.79	0.79	0.82	0.92	0.83	-0.09	1	insignificant			0.78	0.84	0.86	0.85	0.81	0.97	-0.05	1	insignificant			0.83	0.76	0.78	0.89	0.89	0.9	-0.1	0.0104	hypomethylated		+	CpG
107575	NSC_scaffold_contig583	176554	176555		0.12	0.19	0.15	0.08	0.18	0.11	0.03	1	insignificant			0.06	0.1	0.16	0.11	0.14	0.1	-0.01	1	insignificant			0.07	0.1	0.15	0.08	0.11	0.12	0	1	insignificant			0.08	0.03	0.08	0.21	0.13	0.15	-0.1	0.01989	hypomethylated		+	CpG
109771	NSC_scaffold_contig583	214787	214788		0.31	0.2	0.21	0.21	0.3	0.38	-0.06	1	insignificant			0.3	0.2	0.38	0.11	0.2	0.27	0.1	0.2319	insignificant			0.25	0.32	0.24	0.18	0.23	0.16	0.08	1	insignificant			0.2	0.16	0.26	0.33	0.31	0.29	-0.1	0.03306	hypomethylated		+	CpG
109771	NSC_scaffold_contig583	214787	214788		0.31	0.2	0.21	0.21	0.3	0.38	-0.06	1	insignificant			0.3	0.2	0.38	0.11	0.2	0.27	0.1	0.2319	insignificant			0.25	0.32	0.24	0.18	0.23	0.16	0.08	1	insignificant			0.2	0.16	0.26	0.33	0.31	0.29	-0.1	0.03306	hypomethylated		+	CpG
111286	NSC_scaffold_contig583	239658	239659		0.58	0.57	0.68	0.69	0.67	0.64	-0.06	1	insignificant			0.61	0.53	0.68	0.54	0.74	0.66	-0.04	1	insignificant			0.71	0.71	0.57	0.62	0.61	0.74	0.01	1	insignificant			0.52	0.47	0.56	0.64	0.58	0.63	-0.1	0.03225	hypomethylated		+	CpG
70928	NSC_scaffold_contig581	44317	44318		0.92	0.71	0.84	0.8	0.76	0.74	0.06	1	insignificant			0.64	0.74	0.88	0.78	0.81	0.79	-0.04	1	insignificant			0.73	0.79	0.79	0.82	0.83	0.9	-0.08	1	insignificant			0.69	0.67	0.75	0.76	0.82	0.84	-0.1	0.04034	hypomethylated		+	CpG
73617	NSC_scaffold_contig581	97444	97445		0.89	0.77	0.85	0.91	0.73	0.74	0.04	1	insignificant			0.92	0.76	0.81	0.75	0.67	0.76	0.1	0.1316	insignificant			0.77	0.83	0.86	0.82	0.83	0.92	-0.04	1	insignificant			0.81	0.77	0.76	0.92	0.88	0.85	-0.1	0.02261	hypomethylated		+	CpG
79398	NSC_scaffold_contig581	212181	212182		0.77	0.66	0.74	0.69	0.79	0.88	-0.06	1	insignificant			0.81	0.79	0.81	0.8	0.52	0.76	0.11	0.2657	insignificant			0.83	0.77	0.76	0.76	0.8	0.84	-0.01	1	insignificant			0.64	0.68	0.62	0.74	0.77	0.74	-0.1	0.01047	hypomethylated		+	CpG
81947	NSC_scaffold_contig581	256342	256343		0.74	0.73	0.78	0.82	0.84	0.84	-0.08	1	insignificant			0.7	0.73	0.78	0.82	0.82	0.86	-0.1	1	insignificant			0.81	0.67	0.76	0.79	0.8	0.8	-0.05	1	insignificant			0.79	0.77	0.79	0.89	0.85	0.91	-0.1	0.005604	hypomethylated		+	CpG
81947	NSC_scaffold_contig581	256342	256343		0.74	0.73	0.78	0.82	0.84	0.84	-0.08	1	insignificant			0.7	0.73	0.78	0.82	0.82	0.86	-0.1	1	insignificant			0.81	0.67	0.76	0.79	0.8	0.8	-0.05	1	insignificant			0.79	0.77	0.79	0.89	0.85	0.91	-0.1	0.005604	hypomethylated		+	CpG
139572	NSC_scaffold_contig585	139793	139794		0.85	0.79	0.76	0.81	0.88	0.83	-0.04	1	insignificant			0.83	0.83	0.81	0.85	0.94	0.79	-0.03	1	insignificant			0.87	0.82	0.76	0.86	0.87	0.84	-0.04	1	insignificant			0.79	0.84	0.85	0.88	0.96	0.94	-0.1	0.02997	hypomethylated		+	CpG
54487	NSC_scaffold_contig577	143438	143439		0.79	0.65	0.84	0.74	0.78	0.72	0.02	1	insignificant			0.7	0.82	0.76	0.72	0.88	0.8	-0.04	1	insignificant			0.62	0.86	0.72	0.81	0.84	0.82	-0.09	1	insignificant			0.7	0.69	0.77	0.83	0.84	0.79	-0.1	0.0267	hypomethylated		+	CpG
41942	NSC_scaffold_contig573	136135	136136		0.81	0.73	0.72	0.82	0.78	0.86	-0.06	1	insignificant			0.69	0.83	0.8	0.58	0.8	0.81	0.04	1	insignificant			0.75	0.71	0.83	0.78	0.74	0.82	-0.02	1	insignificant			0.75	0.67	0.7	0.8	0.85	0.77	-0.1	0.04277	hypomethylated		+	CpG
25383	NSC_scaffold_contig570	128489	128490		0.76	0.72	0.76	0.78	0.62	0.69	0.05	1	insignificant			0.68	0.75	0.75	0.66	0.82	0.75	-0.02	1	insignificant			0.72	0.65	0.86	0.77	0.72	0.73	0	1	insignificant			0.73	0.71	0.71	0.88	0.79	0.78	-0.1	0.02795	hypomethylated		+	CpG
25383	NSC_scaffold_contig570	128489	128490		0.76	0.72	0.76	0.78	0.62	0.69	0.05	1	insignificant			0.68	0.75	0.75	0.66	0.82	0.75	-0.02	1	insignificant			0.72	0.65	0.86	0.77	0.72	0.73	0	1	insignificant			0.73	0.71	0.71	0.88	0.79	0.78	-0.1	0.02795	hypomethylated		+	CpG
536997	NSC_scaffold_contig567-545c	5561	5562		0.75	0.57	0.7	0.76	0.73	0.63	-0.04	1	insignificant			0.78	0.63	0.72	0.65	0.73	0.73	0.01	1	insignificant			0.65	0.74	0.69	0.7	0.76	0.72	-0.03	1	insignificant			0.65	0.7	0.66	0.83	0.76	0.73	-0.1	0.03599	hypomethylated		+	CpG
542647	NSC_scaffold_contig567-545c	109239	109240		0.25	0.13	0.28	0.33	0.12	0.27	-0.02	1	insignificant			0.32	0.19	0.2	0.2	0.21	0.34	-0.01	1	insignificant			0.21	0.23	0.11	0.19	0.16	0.19	0	1	insignificant			0.21	0.15	0.11	0.24	0.26	0.28	-0.1	0.0259	hypomethylated		+	CpG
6738	NSC_scaffold_contig563	9064	9065		0.76	0.7	0.78	0.82	0.8	0.82	-0.07	1	insignificant			0.59	0.62	0.84	0.68	0.71	0.72	-0.01	1	insignificant			0.66	0.8	0.75	0.82	0.81	0.74	-0.05	1	insignificant			0.72	0.69	0.67	0.75	0.81	0.83	-0.1	0.01871	hypomethylated		+	CpG
200502	NSC_scaffold_contig590	304734	304735		0.18	0.25	0.26	0.25	0.22	0.32	-0.04	1	insignificant			0.19	0.2	0.15	0.14	0.19	0.26	-0.02	1	insignificant			0.28	0.14	0.16	0.17	0.19	0.28	-0.02	1	insignificant			0.25	0.19	0.19	0.34	0.3	0.29	-0.1	0.02111	hypomethylated		+	CpG
692711	NSC_scaffold_contig596-571c	55155	55156		0.84	0.75	0.83	0.79	0.78	0.78	0.03	1	insignificant			0.86	0.75	0.86	0.79	0.85	0.81	0.01	1	insignificant			0.83	0.76	0.75	0.86	0.84	0.86	-0.07	1	insignificant			0.8	0.81	0.72	0.9	0.89	0.85	-0.1	0.03671	hypomethylated		+	CpG
[truncated: 32 more columns]

## Sheet: HYPER
Unnamed: 0_x	chrom	start	end_x	Day 4	Aza 1	Aza 2	Aza 3	Co 1	Co 2	Co 3	methyl diff	p-value	classification		Day 5	Aza 1	Aza 2	Aza 3	Co 1	Co 2	Co 3	methyl diff	p-value	classification		Day 6	Aza 1	Aza 2	Aza 3	Co 1	Co 2	Co 3	methyl diff	p-value	classification		Day 7	Aza 1	Aza 2	Aza 3	Co 1	Co 2	Co 3	methyl diff	p-value	classification		Strand	Type
406455	NSC_scaffold_contig598	765162	765163		0.67	0.66	0.54	0.5	0.55	0.38	0.14	0.09539	insignificant			0.5	0.51	0.45	0.72	0.48	0.48	-0.07	1	insignificant			0.55	0.65	0.5	0.4	0.54	0.46	0.1	1	insignificant			0.59	0.6	0.69	0.38	0.26	0.53	0.24	0.04853	hypermethylated		+	CpG
201571	NSC_scaffold_contig590	324647	324648		0.57	0.43	0.54	0.58	0.6	0.42	-0.02	1	insignificant			0.52	0.55	0.34	0.62	0.4	0.59	-0.07	1	insignificant			0.45	0.38	0.49	0.58	0.63	0.47	-0.12	0.1159	insignificant			0.52	0.58	0.58	0.44	0.17	0.35	0.24	0.04365	hypermethylated		+	CpG
701484	NSC_scaffold_contig596-571c	235418	235419		0.38	0.45	0.3	0.27	0.32	0.44	0.03	1	insignificant			0.47	0.39	0.41	0.23	0.43	0.33	0.09	1	insignificant			0.34	0.41	0.35	0.33	0.1	0.28	0.13	0.1527	insignificant			0.36	0.5	0.32	0.24	0.1	0.17	0.23	0.02734	hypermethylated		+	CpG
665790	NSC_scaffold_contig593-552c	188256	188257		0.79	0.63	0.68	0.6	0.55	0.88	0.02	1	insignificant			0.6	0.66	0.74	0.71	0.73	0.65	-0.03	1	insignificant			0.64	0.62	0.7	0.6	0.65	0.65	0.02	1	insignificant			0.72	0.65	0.83	0.52	0.52	0.5	0.23	0.01256	hypermethylated		+	CpG
391324	NSC_scaffold_contig598	503987	503988		0.86	0.75	0.81	0.97	1	0.81	-0.12	0.1463	insignificant			0.83	0.77	0.78	0.84	0.95	0.89	-0.1	1	insignificant			0.81	0.76	0.74	0.94	0.95	0.97	-0.18	0.001083	hypomethylated			0.97	0.79	0.93	0.68	0.68	0.67	0.22	0.01364	hypermethylated		+	CpG
391324	NSC_scaffold_contig598	503987	503988		0.86	0.75	0.81	0.97	1	0.81	-0.12	0.1463	insignificant			0.83	0.77	0.78	0.84	0.95	0.89	-0.1	1	insignificant			0.81	0.76	0.74	0.94	0.95	0.97	-0.18	0.001083	hypomethylated			0.97	0.79	0.93	0.68	0.68	0.67	0.22	0.01364	hypermethylated		+	CpG
384931	NSC_scaffold_contig598	377204	377205		0.49	0.39	0.6	0.45	0.61	0.86	-0.15	0.3344	insignificant			0.65	0.62	0.57	0.63	0.62	0.57	0.01	1	insignificant			0.5	0.64	0.69	0.64	0.63	0.56	0	1	insignificant			0.58	0.68	0.58	0.28	0.48	0.41	0.22	0.03122	hypermethylated		+	CpG
531874	NSC_scaffold_contig555-550-574	142871	142872		0.66	0.43	0.61	0.48	0.56	0.68	0	1	insignificant			0.58	0.64	0.59	0.49	0.52	0.62	0.05	1	insignificant			0.67	0.55	0.53	0.45	0.62	0.62	0.02	1	insignificant			0.74	0.67	0.68	0.51	0.38	0.54	0.22	0.0152	hypermethylated		+	CpG
39989	NSC_scaffold_contig573	99572	99573		0.87	0.63	0.77	0.59	0.68	0.86	0.05	1	insignificant			0.71	0.67	0.61	0.77	0.83	0.85	-0.15	0.01435	hypomethylated			0.74	0.74	0.71	0.7	0.63	0.72	0.04	1	insignificant			0.78	0.72	0.91	0.68	0.58	0.53	0.21	0.04155	hypermethylated		+	CpG
176563	NSC_scaffold_contig588	229424	229425		0.82	0.61	0.85	0.73	0.68	0.85	0.01	1	insignificant			0.81	0.68	0.86	0.7	0.81	0.7	0.05	1	insignificant			0.72	0.75	0.62	0.74	0.76	0.81	-0.07	1	insignificant			0.82	0.7	0.84	0.52	0.62	0.59	0.21	0.01794	hypermethylated		+	CpG
424646	NSC_scaffold_contig598	1114605	1114606		0.67	0.49	0.39	0.73	0.74	0.52	-0.15	0.2477	insignificant			0.4	0.47	0.61	0.76	0.6	0.47	-0.12	0.3383	insignificant			0.58	0.49	0.38	0.58	0.48	0.58	-0.06	1	insignificant			0.59	0.7	0.66	0.48	0.45	0.41	0.2	0.006352	hypermethylated		+	CpG
502947	NSC_scaffold_contig599	1196728	1196729		0.53	0.62	0.67	0.7	0.7	0.57	-0.05	1	insignificant			0.69	0.6	0.54	0.6	0.59	0.67	-0.01	1	insignificant			0.63	0.59	0.59	0.7	0.5	0.75	-0.05	1	insignificant			0.64	0.72	0.75	0.56	0.53	0.43	0.2	0.01699	hypermethylated		+	CpG
361436	NSC_scaffold_contig597	1183992	1183993		0.6	0.71	0.57	0.7	0.52	0.57	0.03	1	insignificant			0.49	0.68	0.62	0.53	0.67	0.69	-0.03	1	insignificant			0.65	0.61	0.73	0.61	0.71	0.63	0.02	1	insignificant			0.73	0.61	0.64	0.46	0.49	0.43	0.2	0.008373	hypermethylated		+	CpG
772036	NSC_scaffold_ontig562c-575-591	118235	118236		0.53	0.34	0.4	0.41	0.46	0.54	-0.05	1	insignificant			0.51	0.3	0.45	0.41	0.46	0.46	-0.02	1	insignificant			0.49	0.45	0.47	0.49	0.44	0.33	0.05	1	insignificant			0.57	0.45	0.43	0.27	0.31	0.27	0.2	0.01114	hypermethylated		+	CpG
772036	NSC_scaffold_ontig562c-575-591	118235	118236		0.53	0.34	0.4	0.41	0.46	0.54	-0.05	1	insignificant			0.51	0.3	0.45	0.41	0.46	0.46	-0.02	1	insignificant			0.49	0.45	0.47	0.49	0.44	0.33	0.05	1	insignificant			0.57	0.45	0.43	0.27	0.31	0.27	0.2	0.01114	hypermethylated		+	CpG
89755	NSC_scaffold_contig582	133173	133174		0.71	0.92	0.85	0.72	0.74	0.79	0.07	1	insignificant			0.83	0.76	0.82	0.76	0.89	0.73	0.01	1	insignificant			0.76	0.77	0.8	0.79	0.84	0.64	0.02	1	insignificant			0.86	0.97	0.81	0.66	0.65	0.75	0.2	0.02518	hypermethylated		+	CpG
55710	NSC_scaffold_contig577	162592	162593		0.8	0.56	0.8	0.78	0.8	0.87	-0.1	1	insignificant			0.65	0.81	0.79	0.84	0.92	0.8	-0.1	0.1752	insignificant			0.89	0.77	0.71	0.84	0.85	0.78	-0.04	1	insignificant			0.93	0.86	0.92	0.72	0.67	0.73	0.2	0.002685	hypermethylated		+	CpG
601543	NSC_scaffold_contig587-553c	68037	68038		0.33	0.53	0.36	0.53	0.55	0.39	-0.09	1	insignificant			0.34	0.37	0.46	0.53	0.32	0.33	0	1	insignificant			0.51	0.52	0.49	0.35	0.43	0.3	0.15	0.02065	hypermethylated			0.53	0.48	0.44	0.35	0.24	0.29	0.19	0.008568	hypermethylated		+	CpG
601543	NSC_scaffold_contig587-553c	68037	68038		0.33	0.53	0.36	0.53	0.55	0.39	-0.09	1	insignificant			0.34	0.37	0.46	0.53	0.32	0.33	0	1	insignificant			0.51	0.52	0.49	0.35	0.43	0.3	0.15	0.02065	hypermethylated			0.53	0.48	0.44	0.35	0.24	0.29	0.19	0.008568	hypermethylated		+	CpG
416624	NSC_scaffold_contig598	948735	948736		0.55	0.44	0.67	0.55	0.41	0.38	0.11	0.2605	insignificant			0.48	0.4	0.53	0.46	0.43	0.44	0.03	1	insignificant			0.39	0.49	0.55	0.45	0.49	0.38	0.03	1	insignificant			0.5	0.64	0.67	0.35	0.45	0.43	0.19	0.03385	hypermethylated		+	CpG
718519	NSC_scaffold_contig596-571c	571645	571646		0.36	0.3	0.33	0.39	0.41	0.25	-0.02	1	insignificant			0.49	0.41	0.6	0.5	0.31	0.46	0.08	1	insignificant			0.43	0.33	0.41	0.36	0.36	0.31	0.04	1	insignificant			0.59	0.46	0.52	0.41	0.25	0.33	0.19	0.03156	hypermethylated		+	CpG
718519	NSC_scaffold_contig596-571c	571645	571646		0.36	0.3	0.33	0.39	0.41	0.25	-0.02	1	insignificant			0.49	0.41	0.6	0.5	0.31	0.46	0.08	1	insignificant			0.43	0.33	0.41	0.36	0.36	0.31	0.04	1	insignificant			0.59	0.46	0.52	0.41	0.25	0.33	0.19	0.03156	hypermethylated		+	CpG
742875	NSC_scaffold_contig596-571c	1049498	1049499		0.6	0.51	0.42	0.41	0.29	0.58	0.08	1	insignificant			0.34	0.46	0.38	0.5	0.54	0.45	-0.1	0.07092	insignificant			0.5	0.33	0.55	0.61	0.55	0.48	-0.09	1	insignificant			0.5	0.65	0.64	0.5	0.34	0.38	0.19	0.04957	hypermethylated		+	CpG
407654	NSC_scaffold_contig598	788505	788506		0.78	0.79	0.85	0.84	0.83	0.74	0	1	insignificant			0.82	0.78	0.69	0.78	0.9	0.86	-0.08	1	insignificant			0.84	0.74	0.79	0.82	0.8	0.92	-0.05	1	insignificant			0.86	0.93	0.85	0.67	0.74	0.67	0.19	0.00604	hypermethylated		+	CpG
255428	NSC_scaffold_contig595	90918	90919		0.53	0.34	0.26	0.44	0.36	0.35	-0.01	1	insignificant			0.23	0.36	0.47	0.32	0.64	0.43	-0.11	0.4103	insignificant			0.38	0.35	0.44	0.52	0.25	0.5	-0.03	1	insignificant			0.45	0.41	0.48	0.21	0.25	0.32	0.19	0.0082	hypermethylated		+	CpG
255428	NSC_scaffold_contig595	90918	90919		0.53	0.34	0.26	0.44	0.36	0.35	-0.01	1	insignificant			0.23	0.36	0.47	0.32	0.64	0.43	-0.11	0.4103	insignificant			0.38	0.35	0.44	0.52	0.25	0.5	-0.03	1	insignificant			0.45	0.41	0.48	0.21	0.25	0.32	0.19	0.0082	hypermethylated		+	CpG
580676	NSC_scaffold_contig579-589	369890	369891		0.7	0.73	0.67	0.92	0.73	0.72	-0.09	1	insignificant			0.69	0.8	0.65	0.69	0.72	0.64	0.03	1	insignificant			0.74	0.6	0.79	0.66	0.69	0.78	0	1	insignificant			0.77	0.83	0.85	0.62	0.57	0.7	0.19	0.01556	hypermethylated		+	CpG
682446	NSC_scaffold_contig593-552c	498699	498700		0.42	0.45	0.54	0.57	0.46	0.44	-0.02	1	insignificant			0.44	0.51	0.62	0.46	0.57	0.54	0	1	insignificant			0.6	0.49	0.51	0.54	0.53	0.43	0.03	1	insignificant			0.64	0.63	0.62	0.4	0.49	0.41	0.19	0.002852	hypermethylated		+	CpG
202480	NSC_scaffold_contig590	347229	347230		0.54	0.46	0.56	0.54	0.47	0.47	0.03	1	insignificant			0.53	0.57	0.63	0.56	0.65	0.59	-0.02	1	insignificant			0.51	0.58	0.56	0.56	0.55	0.62	-0.03	1	insignificant			0.64	0.62	0.68	0.47	0.5	0.41	0.19	0.003639	hypermethylated		+	CpG
202480	NSC_scaffold_contig590	347229	347230		0.54	0.46	0.56	0.54	0.47	0.47	0.03	1	insignificant			0.53	0.57	0.63	0.56	0.65	0.59	-0.02	1	insignificant			0.51	0.58	0.56	0.56	0.55	0.62	-0.03	1	insignificant			0.64	0.62	0.68	0.47	0.5	0.41	0.19	0.003639	hypermethylated		+	CpG
473816	NSC_scaffold_contig599	639398	639399		0.84	0.65	0.86	0.9	0.85	0.97	-0.12	0.1776	insignificant			0.8	0.77	0.91	0.7	0.77	0.79	0.08	1	insignificant			0.89	0.81	0.76	0.86	0.92	0.82	-0.05	1	insignificant			0.9	0.89	0.93	0.69	0.71	0.76	0.18	0.002067	hypermethylated		+	CpG
473816	NSC_scaffold_contig599	639398	639399		0.84	0.65	0.86	0.9	0.85	0.97	-0.12	0.1776	insignificant			0.8	0.77	0.91	0.7	0.77	0.79	0.08	1	insignificant			0.89	0.81	0.76	0.86	0.92	0.82	-0.05	1	insignificant			0.9	0.89	0.93	0.69	0.71	0.76	0.18	0.002067	hypermethylated		+	CpG
228084	NSC_scaffold_contig594	294498	294499		0.73	0.44	0.52	0.41	0.58	0.34	0.12	0.3524	insignificant			0.59	0.61	0.57	0.45	0.65	0.59	0.03	1	insignificant			0.49	0.52	0.64	0.37	0.48	0.46	0.11	0.1215	insignificant			0.55	0.52	0.62	0.44	0.32	0.38	0.18	0.0159	hypermethylated		+	CpG
228084	NSC_scaffold_contig594	294498	294499		0.73	0.44	0.52	0.41	0.58	0.34	0.12	0.3524	insignificant			0.59	0.61	0.57	0.45	0.65	0.59	0.03	1	insignificant			0.49	0.52	0.64	0.37	0.48	0.46	0.11	0.1215	insignificant			0.55	0.52	0.62	0.44	0.32	0.38	0.18	0.0159	hypermethylated		+	CpG
465859	NSC_scaffold_contig599	485031	485032		0.68	0.67	0.78	0.67	0.69	0.71	0.02	1	insignificant			0.59	0.71	0.8	0.69	0.76	0.73	-0.03	1	insignificant			0.76	0.71	0.76	0.75	0.69	0.75	0.01	1	insignificant			0.79	0.68	0.79	0.5	0.57	0.64	0.18	0.02656	hypermethylated		+	CpG
492560	NSC_scaffold_contig599	984443	984444		0.49	0.65	0.61	0.77	0.51	0.58	-0.04	1	insignificant			0.56	0.77	0.65	0.45	0.74	0.62	0.05	1	insignificant			0.62	0.59	0.55	0.65	0.47	0.56	0.03	1	insignificant			0.59	0.78	0.74	0.58	0.51	0.49	0.18	0.0487	hypermethylated		+	CpG
492560	NSC_scaffold_contig599	984443	984444		0.49	0.65	0.61	0.77	0.51	0.58	-0.04	1	insignificant			0.56	0.77	0.65	0.45	0.74	0.62	0.05	1	insignificant			0.62	0.59	0.55	0.65	0.47	0.56	0.03	1	insignificant			0.59	0.78	0.74	0.58	0.51	0.49	0.18	0.0487	hypermethylated		+	CpG
696891	NSC_scaffold_contig596-571c	138249	138250		0.5	0.54	0.49	0.37	0.53	0.44	0.06	1	insignificant			0.35	0.45	0.42	0.38	0.35	0.4	0.03	1	insignificant			0.41	0.36	0.5	0.57	0.41	0.43	-0.05	1	insignificant			0.47	0.44	0.53	0.27	0.31	0.32	0.18	0.003041	hypermethylated		+	CpG
711443	NSC_scaffold_contig596-571c	421508	421509		0.62	0.8	0.82	0.63	0.73	0.78	0.03	1	insignificant			0.63	0.78	0.67	0.64	0.72	0.72	0	1	insignificant			0.88	0.8	0.78	0.78	0.75	0.68	0.08	1	insignificant			0.82	0.79	0.82	0.59	0.67	0.62	0.18	0.001713	hypermethylated		+	CpG
300450	NSC_scaffold_contig597	31020	31021		0.26	0.32	0.31	0.3	0.32	0.31	-0.02	1	insignificant			0.34	0.33	0.16	0.37	0.31	0.34	-0.07	1	insignificant			0.29	0.17	0.26	0.28	0.32	0.33	-0.07	1	insignificant			0.49	0.38	0.5	0.24	0.25	0.33	0.18	0.01968	hypermethylated		+	CpG
300450	NSC_scaffold_contig597	31020	31021		0.26	0.32	0.31	0.3	0.32	0.31	-0.02	1	insignificant			0.34	0.33	0.16	0.37	0.31	0.34	-0.07	1	insignificant			0.29	0.17	0.26	0.28	0.32	0.33	-0.07	1	insignificant			0.49	0.38	0.5	0.24	0.25	0.33	0.18	0.01968	hypermethylated		+	CpG
357571	NSC_scaffold_contig597	1099182	1099183		0.54	0.68	0.71	0.6	0.6	0.6	0.04	1	insignificant			0.53	0.56	0.91	0.54	0.56	0.73	0.06	1	insignificant			0.58	0.62	0.42	0.66	0.62	0.61	-0.09	1	insignificant			0.69	0.65	0.65	0.53	0.5	0.42	0.18	0.007848	hypermethylated		+	CpG
791445	NSC_scaffold_ontig562c-575-591	502216	502217		0.52	0.42	0.42	0.53	0.47	0.45	-0.03	1	insignificant			0.41	0.46	0.57	0.53	0.58	0.51	-0.06	1	insignificant			0.45	0.31	0.69	0.48	0.38	0.41	0.06	1	insignificant			0.44	0.53	0.49	0.33	0.33	0.26	0.18	0.007413	hypermethylated		+	CpG
791445	NSC_scaffold_ontig562c-575-591	502216	502217		0.52	0.42	0.42	0.53	0.47	0.45	-0.03	1	insignificant			0.41	0.46	0.57	0.53	0.58	0.51	-0.06	1	insignificant			0.45	0.31	0.69	0.48	0.38	0.41	0.06	1	insignificant			0.44	0.53	0.49	0.33	0.33	0.26	0.18	0.007413	hypermethylated		+	CpG
244500	NSC_scaffold_contig594	607770	607771		0.23	0.12	0.22	0.09	0.15	0.13	0.07	1	insignificant			0.12	0.19	0.15	0.21	0.14	0.17	-0.02	1	insignificant			0.13	0.16	0.17	0.2	0.09	0.22	-0.01	1	insignificant			0.21	0.3	0.35	0.11	0.1	0.11	0.18	0.01165	hypermethylated		+	CpG
244500	NSC_scaffold_contig594	607770	607771		0.23	0.12	0.22	0.09	0.15	0.13	0.07	1	insignificant			0.12	0.19	0.15	0.21	0.14	0.17	-0.02	1	insignificant			0.13	0.16	0.17	0.2	0.09	0.22	-0.01	1	insignificant			0.21	0.3	0.35	0.11	0.1	0.11	0.18	0.01165	hypermethylated		+	CpG
675677	NSC_scaffold_contig593-552c	363230	363231		0.55	0.53	0.54	0.55	0.54	0.47	0.02	1	insignificant			0.47	0.56	0.49	0.46	0.64	0.59	-0.06	1	insignificant			0.53	0.62	0.56	0.48	0.6	0.5	0.04	1	insignificant			0.65	0.72	0.6	0.46	0.55	0.43	0.18	0.02053	hypermethylated		+	CpG
675677	NSC_scaffold_contig593-552c	363230	363231		0.55	0.53	0.54	0.55	0.54	0.47	0.02	1	insignificant			0.47	0.56	0.49	0.46	0.64	0.59	-0.06	1	insignificant			0.53	0.62	0.56	0.48	0.6	0.5	0.04	1	insignificant			0.65	0.72	0.6	0.46	0.55	0.43	0.18	0.02053	hypermethylated		+	CpG
201993	NSC_scaffold_contig590	335707	335708		0.7	0.66	0.74	0.69	0.82	0.71	-0.04	1	insignificant			0.74	0.64	0.59	0.7	0.77	0.68	-0.06	1	insignificant			0.81	0.68	0.67	0.73	0.69	0.76	-0.01	1	insignificant			0.7	0.76	0.84	0.63	0.54	0.59	0.18	0.01981	hypermethylated		+	CpG
163817	NSC_scaffold_contig588	9836	9837		0.76	0.78	0.8	0.71	0.72	0.88	0.01	1	insignificant			0.81	0.82	0.75	0.82	0.86	0.74	-0.02	1	insignificant			0.69	0.8	0.7	0.8	0.61	0.69	0.03	1	insignificant			0.76	0.75	0.88	0.57	0.61	0.67	0.18	0.02057	hypermethylated		+	CpG
120846	NSC_scaffold_contig584	118821	118822		0.24	0.28	0.37	0.38	0.39	0.32	-0.07	1	insignificant			0.26	0.29	0.3	0.29	0.34	0.24	-0.01	1	insignificant			0.44	0.3	0.29	0.19	0.36	0.41	0.02	1	insignificant			0.37	0.45	0.34	0.23	0.2	0.18	0.18	0.006838	hypermethylated		+	CpG
149249	NSC_scaffold_contig586	59868	59869		0.71	0.74	0.68	0.57	0.68	0.62	0.09	1	insignificant			0.72	0.73	0.78	0.74	0.63	0.69	0.06	1	insignificant			0.68	0.74	0.71	0.68	0.64	0.62	0.06	1	insignificant			0.8	0.7	0.76	0.67	0.54	0.52	0.18	0.03287	hypermethylated		+	CpG
507044	NSC_scaffold_contig599	1277781	1277782		0.77	0.86	0.76	0.93	0.83	0.82	-0.06	1	insignificant			0.78	0.78	0.8	0.76	0.9	0.75	-0.02	1	insignificant			0.78	0.83	0.77	0.96	0.85	0.89	-0.1	0.04997	hypomethylated			0.84	0.88	0.93	0.73	0.7	0.71	0.17	0.004114	hypermethylated		+	CpG
458311	NSC_scaffold_contig599	344640	344641		0.7	0.71	0.65	0.88	0.81	0.8	-0.14	0.008994	hypomethylated			0.68	0.82	0.75	0.82	0.78	0.72	-0.03	1	insignificant			0.82	0.74	0.72	0.68	0.68	0.73	0.06	1	insignificant			0.73	0.9	0.81	0.69	0.64	0.59	0.17	0.03804	hypermethylated		+	CpG
62070	NSC_scaffold_contig578	77403	77404		0.27	0.32	0.31	0.13	0.28	0.19	0.1	0.08052	insignificant			0.28	0.18	0.12	0.26	0.1	0.18	0.01	1	insignificant			0.42	0.2	0.14	0.26	0.2	0.21	0.03	1	insignificant			0.33	0.21	0.35	0.09	0.1	0.21	0.17	0.04264	hypermethylated		+	CpG
453152	NSC_scaffold_contig599	241689	241690		0.66	0.74	0.81	0.71	0.78	0.74	0	1	insignificant			0.83	0.72	0.69	0.88	0.76	0.79	-0.06	1	insignificant			0.82	0.76	0.82	0.71	0.7	0.76	0.07	1	insignificant			0.76	0.78	0.72	0.58	0.58	0.6	0.17	0.0007767	hypermethylated		+	CpG
513103	NSC_scaffold_contig599	1386444	1386445		0.83	0.75	0.92	0.87	0.93	0.9	-0.07	1	insignificant			0.95	0.64	0.8	0.81	0.88	0.82	-0.04	1	insignificant			0.85	0.89	0.81	0.89	0.87	0.91	-0.04	1	insignificant			0.97	0.94	0.95	0.75	0.83	0.76	0.17	0.003368	hypermethylated		+	CpG
748745	NSC_scaffold_contig596-571c	1150350	1150351		0.66	0.6	0.72	0.68	0.7	0.71	-0.03	1	insignificant			0.62	0.59	0.56	0.53	0.46	0.65	0.04	1	insignificant			0.76	0.71	0.62	0.59	0.69	0.72	0.03	1	insignificant			0.77	0.82	0.78	0.57	0.72	0.58	0.17	0.02868	hypermethylated		+	CpG
754806	NSC_scaffold_contig596-571c	1257661	1257662		0.89	0.77	0.9	0.8	0.84	0.85	0.02	1	insignificant			0.62	0.68	0.84	0.9	0.81	0.72	-0.1	1	insignificant			0.74	0.82	0.79	0.89	0.72	0.93	-0.07	1	insignificant			0.83	0.82	0.95	0.75	0.73	0.6	0.17	0.04999	hypermethylated		+	CpG
771145	NSC_scaffold_ontig562c-575-591	101198	101199		0.63	0.81	0.69	0.64	0.72	0.7	0.03	1	insignificant			0.75	0.76	0.66	0.63	0.66	0.77	0.04	1	insignificant			0.7	0.74	0.66	0.75	0.53	0.7	0.04	1	insignificant			0.72	0.8	0.82	0.62	0.62	0.58	0.17	0.006274	hypermethylated		+	CpG
775374	NSC_scaffold_ontig562c-575-591	189001	189002		0.82	0.68	0.81	0.9	0.75	0.75	-0.03	1	insignificant			0.65	0.74	0.87	0.79	0.79	0.75	-0.02	1	insignificant			0.76	0.71	0.86	0.85	0.73	0.84	-0.03	1	insignificant			0.84	0.84	0.96	0.66	0.78	0.69	0.17	0.03264	hypermethylated		+	CpG
589519	NSC_scaffold_contig579-589	539579	539580		0.63	0.73	0.57	0.6	0.61	0.52	0.07	1	insignificant			0.52	0.51	0.67	0.52	0.56	0.49	0.04	1	insignificant			0.55	0.59	0.49	0.5	0.56	0.68	-0.04	1	insignificant			0.63	0.62	0.6	0.35	0.45	0.53	0.17	0.02743	hypermethylated		+	CpG
646233	NSC_scaffold_contig592-558c-549c-548c-566	468707	468708		0.82	0.69	0.87	0.68	0.82	0.78	0.03	1	insignificant			0.82	0.73	0.8	0.67	0.97	0.82	-0.03	1	insignificant			0.78	0.78	0.67	0.71	0.79	0.83	-0.03	1	insignificant			0.85	0.86	0.89	0.71	0.66	0.72	0.17	0.002307	hypermethylated		+	CpG
155467	NSC_scaffold_contig586	171194	171195		0.6	0.58	0.62	0.51	0.66	0.69	-0.02	1	insignificant			0.6	0.73	0.5	0.56	0.57	0.73	-0.01	1	insignificant			0.55	0.52	0.6	0.58	0.62	0.61	-0.05	1	insignificant			0.65	0.62	0.53	0.52	0.37	0.4	0.17	0.04879	hypermethylated		+	CpG
75412	NSC_scaffold_contig581	129264	129265		0.74	0.59	0.7	0.69	0.55	0.72	0.02	1	insignificant			0.57	0.65	0.6	0.74	0.65	0.68	-0.08	1	insignificant			0.65	0.69	0.78	0.58	0.61	0.7	0.08	1	insignificant			0.65	0.6	0.75	0.51	0.54	0.45	0.17	0.03201	hypermethylated		+	CpG
34747	NSC_scaffold_contig573	3375	3376		0.38	0.23	0.27	0.34	0.39	0.38	-0.08	1	insignificant			0.33	0.34	0.24	0.35	0.38	0.29	-0.03	1	insignificant			0.17	0.27	0.28	0.32	0.3	0.26	-0.05	1	insignificant			0.4	0.28	0.42	0.18	0.28	0.13	0.17	0.04998	hypermethylated		+	CpG
1310	NSC_scaffold_contig554	14432	14433		0.23	0.29	0.22	0.22	0.38	0.35	-0.07	1	insignificant			0.27	0.25	0.28	0.23	0.24	0.25	0.02	1	insignificant			0.24	0.23	0.3	0.33	0.28	0.27	-0.03	1	insignificant			0.35	0.46	0.36	0.2	0.24	0.23	0.17	0.009903	hypermethylated		+	CpG
276961	NSC_scaffold_contig595	481679	481680		0.82	0.72	0.85	0.64	0.61	0.77	0.13	0.1203	insignificant			0.81	0.7	0.77	0.6	0.78	0.72	0.06	1	insignificant			0.7	0.7	0.78	0.79	0.83	0.73	-0.06	1	insignificant			0.69	0.73	0.79	0.52	0.58	0.66	0.16	0.03809	hypermethylated		+	CpG
467183	NSC_scaffold_contig599	508457	508458		0.73	0.73	0.78	0.62	0.8	0.82	0	1	insignificant			0.68	0.66	0.83	0.75	0.56	0.6	0.08	1	insignificant			0.61	0.67	0.63	0.64	0.64	0.7	-0.03	1	insignificant			0.69	0.61	0.69	0.57	0.47	0.46	0.16	0.02212	hypermethylated		+	CpG
467183	NSC_scaffold_contig599	508457	508458		0.73	0.73	0.78	0.62	0.8	0.82	0	1	insignificant			0.68	0.66	0.83	0.75	0.56	0.6	0.08	1	insignificant			0.61	0.67	0.63	0.64	0.64	0.7	-0.03	1	insignificant			0.69	0.61	0.69	0.57	0.47	0.46	0.16	0.02212	hypermethylated		+	CpG
471557	NSC_scaffold_contig599	595477	595478		0.15	0.06	0.17	0.14	0.1	0.04	0.03	1	insignificant			0.09	0.13	0.17	0.06	0.07	0.15	0.04	1	insignificant			0.15	0.14	0.12	0.1	0.11	0.14	0.02	1	insignificant			0.23	0.21	0.24	0.11	0.04	0.04	0.16	0.003658	hypermethylated		+	CpG
477157	NSC_scaffold_contig599	696364	696365		0.89	0.78	0.92	0.73	0.82	0.8	0.08	1	insignificant			0.74	0.79	0.9	0.79	0.76	0.77	0.03	1	insignificant			0.85	0.8	0.69	0.82	0.77	0.8	-0.02	1	insignificant			0.82	0.82	0.76	0.6	0.69	0.63	0.16	0.00841	hypermethylated		+	CpG
485586	NSC_scaffold_contig599	847937	847938		0.4	0.3	0.34	0.46	0.33	0.42	-0.05	1	insignificant			0.31	0.31	0.43	0.45	0.51	0.42	-0.11	0.07841	insignificant			0.33	0.34	0.44	0.31	0.43	0.33	0.01	1	insignificant			0.38	0.45	0.4	0.21	0.29	0.27	0.16	0.009793	hypermethylated		+	CpG
718517	NSC_scaffold_contig596-571c	571630	571631		0.67	0.59	0.68	0.69	0.7	0.68	-0.05	1	insignificant			0.74	0.61	0.76	0.68	0.67	0.68	0.02	1	insignificant			0.75	0.64	0.64	0.69	0.77	0.66	-0.03	1	insignificant			0.7	0.72	0.7	0.63	0.55	0.45	0.16	0.03325	hypermethylated		+	CpG
718517	NSC_scaffold_contig596-571c	571630	571631		0.67	0.59	0.68	0.69	0.7	0.68	-0.05	1	insignificant			0.74	0.61	0.76	0.68	0.67	0.68	0.02	1	insignificant			0.75	0.64	0.64	0.69	0.77	0.66	-0.03	1	insignificant			0.7	0.72	0.7	0.63	0.55	0.45	0.16	0.03325	hypermethylated		+	CpG
765131	NSC_scaffold_contig596-571c	1448747	1448748		0.73	0.74	0.78	0.87	0.71	0.62	0.02	1	insignificant			0.72	0.78	0.77	0.8	0.73	0.75	0	1	insignificant			0.77	0.65	0.8	0.86	0.79	0.8	-0.08	1	insignificant			0.83	0.75	0.75	0.7	0.58	0.57	0.16	0.0392	hypermethylated		+	CpG
384933	NSC_scaffold_contig598	377208	377209		0.5	0.42	0.66	0.47	0.63	0.7	-0.07	1	insignificant			0.64	0.61	0.51	0.6	0.58	0.52	0.02	1	insignificant			0.54	0.65	0.62	0.66	0.6	0.72	-0.05	1	insignificant			0.53	0.63	0.63	0.42	0.44	0.44	0.16	0.01018	hypermethylated		+	CpG
389327	NSC_scaffold_contig598	464291	464292		0.54	0.48	0.57	0.45	0.64	0.63	-0.05	1	insignificant			0.53	0.55	0.42	0.67	0.69	0.55	-0.14	0.07784	insignificant			0.44	0.51	0.63	0.6	0.64	0.65	-0.1	0.1597	insignificant			0.51	0.54	0.62	0.4	0.45	0.34	0.16	0.02256	hypermethylated		+	CpG
396083	NSC_scaffold_contig598	585834	585835		0.8	0.58	0.66	0.79	0.65	0.77	-0.06	1	insignificant			0.76	0.71	0.57	0.69	0.78	0.75	-0.06	1	insignificant			0.73	0.59	0.74	0.62	0.76	0.78	-0.03	1	insignificant			0.7	0.81	0.75	0.62	0.62	0.56	0.16	0.01447	hypermethylated		+	CpG
319978	NSC_scaffold_contig597	385494	385495		0.71	0.71	0.81	0.78	0.72	0.79	-0.02	1	insignificant			0.81	0.63	0.76	0.8	0.86	0.73	-0.06	1	insignificant			0.81	0.77	0.67	0.78	0.76	0.85	-0.05	1	insignificant			0.78	0.84	0.88	0.76	0.64	0.62	0.16	0.04423	hypermethylated		+	CpG
330581	NSC_scaffold_contig597	572228	572229		0.78	0.78	0.84	0.7	0.69	0.84	0.05	1	insignificant			0.77	0.8	0.77	0.8	0.7	0.78	0.02	1	insignificant			0.79	0.81	0.75	0.79	0.82	0.8	-0.02	1	insignificant			0.85	0.82	0.83	0.72	0.67	0.63	0.16	0.004531	hypermethylated		+	CpG
351870	NSC_scaffold_contig597	989484	989485		0.65	0.24	0.4	0.5	0.58	0.4	-0.06	1	insignificant			0.56	0.5	0.48	0.5	0.53	0.33	0.06	1	insignificant			0.38	0.5	0.42	0.46	0.36	0.78	-0.1	0.4907	insignificant			0.51	0.54	0.51	0.34	0.38	0.38	0.16	0.000715	hypermethylated		+	CpG
352871	NSC_scaffold_contig597	1006431	1006432		0.73	0.57	0.78	0.73	0.65	0.74	-0.01	1	insignificant			0.76	0.7	0.85	0.83	0.8	0.64	0.01	1	insignificant			0.82	0.79	0.72	0.74	0.72	0.79	0.03	1	insignificant			0.77	0.82	0.85	0.58	0.74	0.64	0.16	0.03678	hypermethylated		+	CpG
297057	NSC_scaffold_contig595	855856	855857		0.39	0.53	0.49	0.42	0.51	0.45	0.01	1	insignificant			0.41	0.38	0.48	0.39	0.52	0.5	-0.04	1	insignificant			0.46	0.46	0.35	0.56	0.46	0.4	-0.05	1	insignificant			0.46	0.62	0.5	0.38	0.33	0.38	0.16	0.03256	hypermethylated		+	CpG
297057	NSC_scaffold_contig595	855856	855857		0.39	0.53	0.49	0.42	0.51	0.45	0.01	1	insignificant			0.41	0.38	0.48	0.39	0.52	0.5	-0.04	1	insignificant			0.46	0.46	0.35	0.56	0.46	0.4	-0.05	1	insignificant			0.46	0.62	0.5	0.38	0.33	0.38	0.16	0.03256	hypermethylated		+	CpG
216896	NSC_scaffold_contig594	75924	75925		0.19	0.25	0.28	0.31	0.15	0.18	0.02	1	insignificant			0.15	0.21	0.3	0.29	0.3	0.17	-0.03	1	insignificant			0.23	0.28	0.2	0.32	0.21	0.24	-0.02	1	insignificant			0.36	0.43	0.39	0.29	0.19	0.22	0.16	0.01097	hypermethylated		+	CpG
216896	NSC_scaffold_contig594	75924	75925		0.19	0.25	0.28	0.31	0.15	0.18	0.02	1	insignificant			0.15	0.21	0.3	0.29	0.3	0.17	-0.03	1	insignificant			0.23	0.28	0.2	0.32	0.21	0.24	-0.02	1	insignificant			0.36	0.43	0.39	0.29	0.19	0.22	0.16	0.01097	hypermethylated		+	CpG
218536	NSC_scaffold_contig594	102450	102451		0.56	0.79	0.74	0.62	0.79	0.78	-0.04	1	insignificant			0.83	0.63	0.67	0.68	0.77	0.53	0.05	1	insignificant			0.76	0.75	0.71	0.7	0.7	0.82	0	1	insignificant			0.79	0.86	0.78	0.65	0.69	0.62	0.16	0.008535	hypermethylated		+	CpG
246575	NSC_scaffold_contig594	648919	648920		0.82	0.65	0.88	0.85	0.92	0.87	-0.1	1	insignificant			0.62	0.82	0.83	0.8	0.93	0.86	-0.1	0.244	insignificant			0.94	0.79	0.81	0.9	0.85	0.95	-0.05	1	insignificant			0.9	0.98	0.92	0.81	0.73	0.79	0.16	0.008972	hypermethylated		+	CpG
597229	NSC_scaffold_contig579-589	703868	703869		0.68	0.51	0.51	0.6	0.57	0.53	0	1	insignificant			0.49	0.56	0.57	0.48	0.59	0.56	0	1	insignificant			0.59	0.62	0.63	0.52	0.52	0.61	0.07	1	insignificant			0.62	0.58	0.64	0.4	0.55	0.43	0.16	0.03311	hypermethylated		+	CpG
597229	NSC_scaffold_contig579-589	703868	703869		0.68	0.51	0.51	0.6	0.57	0.53	0	1	insignificant			0.49	0.56	0.57	0.48	0.59	0.56	0	1	insignificant			0.59	0.62	0.63	0.52	0.52	0.61	0.07	1	insignificant			0.62	0.58	0.64	0.4	0.55	0.43	0.16	0.03311	hypermethylated		+	CpG
681222	NSC_scaffold_contig593-552c	477342	477343		0.67	0.56	0.56	0.61	0.6	0.47	0.03	1	insignificant			0.52	0.56	0.56	0.57	0.58	0.56	-0.02	1	insignificant			0.56	0.52	0.4	0.56	0.5	0.55	-0.04	1	insignificant			0.75	0.67	0.61	0.55	0.51	0.48	0.16	0.02573	hypermethylated		+	CpG
682896	NSC_scaffold_contig593-552c	506330	506331		0.68	0.54	0.68	0.7	0.71	0.67	-0.06	1	insignificant			0.7	0.64	0.55	0.74	0.57	0.67	-0.03	1	insignificant			0.72	0.58	0.66	0.78	0.62	0.62	-0.02	1	insignificant			0.64	0.71	0.75	0.57	0.48	0.57	0.16	0.02089	hypermethylated		+	CpG
682896	NSC_scaffold_contig593-552c	506330	506331		0.68	0.54	0.68	0.7	0.71	0.67	-0.06	1	insignificant			0.7	0.64	0.55	0.74	0.57	0.67	-0.03	1	insignificant			0.72	0.58	0.66	0.78	0.62	0.62	-0.02	1	insignificant			0.64	0.71	0.75	0.57	0.48	0.57	0.16	0.02089	hypermethylated		+	CpG
190056	NSC_scaffold_contig590	92038	92039		0.53	0.57	0.68	0.71	0.55	0.61	-0.03	1	insignificant			0.63	0.68	0.78	0.75	0.72	0.66	-0.01	1	insignificant			0.79	0.71	0.69	0.68	0.61	0.59	0.1	1	insignificant			0.67	0.71	0.78	0.58	0.52	0.58	0.16	0.01505	hypermethylated		+	CpG
193712	NSC_scaffold_contig590	168309	168310		0.34	0.29	0.36	0.18	0.34	0.23	0.08	1	insignificant			0.42	0.35	0.41	0.38	0.34	0.36	0.03	1	insignificant			0.32	0.35	0.26	0.24	0.19	0.36	0.05	1	insignificant			0.41	0.25	0.31	0.15	0.15	0.18	0.16	0.02915	hypermethylated		+	CpG
171123	NSC_scaffold_contig588	131192	131193		0.41	0.45	0.29	0.4	0.29	0.46	0	1	insignificant			0.29	0.36	0.37	0.4	0.48	0.38	-0.08	1	insignificant			0.27	0.4	0.39	0.33	0.35	0.16	0.07	1	insignificant			0.44	0.45	0.4	0.34	0.24	0.22	0.16	0.01684	hypermethylated		+	CpG
171123	NSC_scaffold_contig588	131192	131193		0.41	0.45	0.29	0.4	0.29	0.46	0	1	insignificant			0.29	0.36	0.37	0.4	0.48	0.38	-0.08	1	insignificant			0.27	0.4	0.39	0.33	0.35	0.16	0.07	1	insignificant			0.44	0.45	0.4	0.34	0.24	0.22	0.16	0.01684	hypermethylated		+	CpG
552081	NSC_scaffold_contig568-546-580	188556	188557		0.69	0.51	0.7	0.76	0.77	0.51	-0.05	1	insignificant			0.7	0.67	0.66	0.56	0.64	0.75	0.03	1	insignificant			0.78	0.64	0.71	0.7	0.54	0.67	0.08	1	insignificant			0.78	0.72	0.69	0.48	0.59	0.65	0.16	0.04775	hypermethylated		+	CpG
561677	NSC_scaffold_contig568-546-580	378812	378813		0.55	0.49	0.49	0.57	0.5	0.43	0.01	1	insignificant			0.53	0.53	0.47	0.47	0.53	0.47	0.02	1	insignificant			0.5	0.49	0.6	0.61	0.65	0.36	-0.01	1	insignificant			0.51	0.62	0.6	0.46	0.37	0.41	0.16	0.01865	hypermethylated		+	CpG
112353	NSC_scaffold_contig583	259701	259702		0.33	0.31	0.29	0.19	0.33	0.17	0.08	1	insignificant			0.25	0.28	0.21	0.18	0.15	0.23	0.06	1	insignificant			0.21	0.19	0.25	0.37	0.24	0.38	-0.11	0.07946	insignificant			0.29	0.39	0.28	0.18	0.16	0.16	0.16	0.01019	hypermethylated		+	CpG
535038	NSC_scaffold_contig555-550-574	206574	206575		0.19	0.18	0.21	0.14	0.17	0.27	0	1	insignificant			0.13	0.19	0.23	0.19	0.15	0.19	0.01	1	insignificant			0.19	0.18	0.19	0.27	0.13	0.28	-0.04	1	insignificant			0.37	0.31	0.25	0.09	0.14	0.22	0.16	0.03535	hypermethylated		+	CpG
22583	NSC_scaffold_contig570	80193	80194		0.61	0.5	0.59	0.6	0.72	0.52	-0.05	1	insignificant			0.66	0.79	0.76	0.67	0.82	0.68	0.01	1	insignificant			0.67	0.66	0.65	0.7	0.5	0.75	0.01	1	insignificant			0.71	0.67	0.62	0.59	0.49	0.44	0.16	0.03113	hypermethylated		+	CpG
22583	NSC_scaffold_contig570	80193	80194		0.61	0.5	0.59	0.6	0.72	0.52	-0.05	1	insignificant			0.66	0.79	0.76	0.67	0.82	0.68	0.01	1	insignificant			0.67	0.66	0.65	0.7	0.5	0.75	0.01	1	insignificant			0.71	0.67	0.62	0.59	0.49	0.44	0.16	0.03113	hypermethylated		+	CpG
7372	NSC_scaffold_contig563	33660	33661		0.37	0.44	0.47	0.38	0.53	0.47	-0.04	1	insignificant			0.41	0.54	0.37	0.44	0.42	0.43	0.01	1	insignificant			0.43	0.53	0.43	0.49	0.53	0.54	-0.06	1	insignificant			0.53	0.41	0.51	0.31	0.31	0.36	0.16	0.01786	hypermethylated		+	CpG
519060	NSC_scaffold_contig599	1499697	1499698		0.5	0.55	0.79	0.62	0.6	0.68	-0.02	1	insignificant			0.59	0.7	0.78	0.6	0.65	0.75	0.02	1	insignificant			0.66	0.65	0.79	0.68	0.7	0.57	0.05	1	insignificant			0.67	0.66	0.8	0.6	0.5	0.56	0.16	0.04641	hypermethylated		+	CpG
39588	NSC_scaffold_contig573	90710	90711		0.72	0.83	0.69	0.78	0.72	0.78	-0.01	1	insignificant			0.72	0.69	0.83	0.59	0.75	0.9	0	1	insignificant			0.67	0.77	0.68	0.83	0.8	0.8	-0.1	0.04264	hypomethylated			0.82	0.88	0.83	0.7	0.76	0.6	0.15	0.0367	hypermethylated		+	CpG
317183	NSC_scaffold_contig597	336128	336129		0.91	0.81	0.94	0.8	0.79	0.71	0.12	0.0766	insignificant			0.9	0.75	0.96	0.88	0.93	0.87	-0.02	1	insignificant			0.88	0.8	0.89	0.86	0.84	0.86	0	1	insignificant			0.97	0.9	0.91	0.84	0.69	0.79	0.15	0.03666	hypermethylated		+	CpG
516368	NSC_scaffold_contig599	1447197	1447198		0.69	0.6	0.67	0.8	0.83	0.68	-0.12	0.09089	insignificant			0.62	0.74	0.67	0.73	0.64	0.69	-0.01	1	insignificant			0.66	0.71	0.71	0.66	0.54	0.71	0.06	1	insignificant			0.8	0.78	0.73	0.61	0.56	0.7	0.15	0.03075	hypermethylated		+	CpG
516368	NSC_scaffold_contig599	1447197	1447198		0.69	0.6	0.67	0.8	0.83	0.68	-0.12	0.09089	insignificant			0.62	0.74	0.67	0.73	0.64	0.69	-0.01	1	insignificant			0.66	0.71	0.71	0.66	0.54	0.71	0.06	1	insignificant			0.8	0.78	0.73	0.61	0.56	0.7	0.15	0.03075	hypermethylated		+	CpG
121522	NSC_scaffold_contig584	132277	132278		0.62	0.42	0.58	0.6	0.53	0.81	-0.11	0.3599	insignificant			0.61	0.52	0.72	0.46	0.74	0.54	0.04	1	insignificant			0.56	0.55	0.48	0.69	0.62	0.55	-0.09	1	insignificant			0.67	0.73	0.62	0.58	0.47	0.53	0.15	0.02611	hypermethylated		+	CpG
445857	NSC_scaffold_contig599	112950	112951		0.67	0.75	0.82	0.7	0.81	0.68	0.02	1	insignificant			0.8	0.68	0.8	0.73	0.71	0.78	0.01	1	insignificant			0.76	0.63	0.76	0.8	0.76	0.7	-0.04	1	insignificant			0.83	0.91	0.84	0.69	0.65	0.78	0.15	0.03024	hypermethylated		+	CpG
450001	NSC_scaffold_contig599	188650	188651		0.6	0.42	0.5	0.61	0.33	0.46	0.04	1	insignificant			0.62	0.54	0.71	0.52	0.63	0.71	0	1	insignificant			0.31	0.43	0.69	0.58	0.49	0.48	-0.04	1	insignificant			0.61	0.66	0.68	0.52	0.41	0.57	0.15	0.0391	hypermethylated		+	CpG
453150	NSC_scaffold_contig599	241686	241687		0.74	0.76	0.85	0.75	0.79	0.66	0.05	1	insignificant			0.85	0.68	0.72	0.8	0.79	0.82	-0.05	1	insignificant			0.84	0.79	0.83	0.73	0.74	0.79	0.07	1	insignificant			0.77	0.79	0.72	0.61	0.62	0.6	0.15	0.003008	hypermethylated		+	CpG
510168	NSC_scaffold_contig599	1333480	1333481		0.8	0.54	0.71	0.8	0.72	0.69	-0.05	1	insignificant			0.71	0.72	0.74	0.73	0.76	0.71	-0.01	1	insignificant			0.78	0.72	0.71	0.83	0.66	0.71	0	1	insignificant			0.74	0.81	0.77	0.55	0.68	0.65	0.15	0.029	hypermethylated		+	CpG
705965	NSC_scaffold_contig596-571c	316757	316758		0.77	0.58	0.83	0.84	0.69	0.74	-0.03	1	insignificant			0.73	0.75	0.88	0.69	0.73	0.54	0.13	0.1442	insignificant			0.79	0.66	0.73	0.7	0.72	0.62	0.05	1	insignificant			0.8	0.78	0.85	0.7	0.6	0.68	0.15	0.01503	hypermethylated		+	CpG
705965	NSC_scaffold_contig596-571c	316757	316758		0.77	0.58	0.83	0.84	0.69	0.74	-0.03	1	insignificant			0.73	0.75	0.88	0.69	0.73	0.54	0.13	0.1442	insignificant			0.79	0.66	0.73	0.7	0.72	0.62	0.05	1	insignificant			0.8	0.78	0.85	0.7	0.6	0.68	0.15	0.01503	hypermethylated		+	CpG
705965	NSC_scaffold_contig596-571c	316757	316758		0.77	0.58	0.83	0.84	0.69	0.74	-0.03	1	insignificant			0.73	0.75	0.88	0.69	0.73	0.54	0.13	0.1442	insignificant			0.79	0.66	0.73	0.7	0.72	0.62	0.05	1	insignificant			0.8	0.78	0.85	0.7	0.6	0.68	0.15	0.01503	hypermethylated		+	CpG
716427	NSC_scaffold_contig596-571c	521715	521716		0.09	0.24	0.22	0.05	0.14	0.17	0.06	1	insignificant			0.11	0.12	0.13	0.23	0.19	0.05	-0.03	1	insignificant			0.17	0.14	0.07	0.11	0.07	0.15	0.01	1	insignificant			0.22	0.15	0.23	0.04	0.05	0.07	0.15	0.005366	hypermethylated		+	CpG
721688	NSC_scaffold_contig596-571c	627466	627467		0.82	0.63	0.79	0.78	0.78	0.74	-0.02	1	insignificant			0.86	0.73	0.8	0.8	0.87	0.8	-0.02	1	insignificant			0.93	0.78	0.8	0.77	0.8	0.79	0.05	1	insignificant			0.85	0.76	0.84	0.69	0.62	0.69	0.15	0.01735	hypermethylated		+	CpG
736800	NSC_scaffold_contig596-571c	946923	946924		0.76	0.69	0.77	0.72	0.8	0.94	-0.08	1	insignificant			0.76	0.59	0.83	0.8	0.75	0.79	-0.05	1	insignificant			0.81	0.86	0.79	0.81	0.76	0.66	0.08	1	insignificant			0.87	0.88	0.84	0.65	0.73	0.75	0.15	0.007781	hypermethylated		-	CpG
737206	NSC_scaffold_contig596-571c	953686	953687		0.5	0.41	0.57	0.42	0.41	0.4	0.08	1	insignificant			0.38	0.46	0.51	0.48	0.7	0.59	-0.14	0.1306	insignificant			0.44	0.43	0.42	0.56	0.42	0.31	0	1	insignificant			0.46	0.48	0.41	0.32	0.25	0.33	0.15	0.01038	hypermethylated		+	CpG
746047	NSC_scaffold_contig596-571c	1108832	1108833		0.64	0.52	0.49	0.46	0.44	0.51	0.08	1	insignificant			0.41	0.52	0.57	0.32	0.5	0.5	0.06	1	insignificant			0.48	0.48	0.53	0.57	0.52	0.58	-0.06	1	insignificant			0.53	0.68	0.6	0.45	0.44	0.48	0.15	0.03405	hypermethylated		+	CpG
762295	NSC_scaffold_contig596-571c	1398145	1398146		0.27	0.25	0.31	0.28	0.27	0.26	0.01	1	insignificant			0.26	0.29	0.32	0.34	0.29	0.31	-0.03	1	insignificant			0.3	0.27	0.27	0.34	0.28	0.34	-0.04	1	insignificant			0.34	0.33	0.39	0.23	0.21	0.17	0.15	0.003779	hypermethylated		+	CpG
764385	NSC_scaffold_contig596-571c	1435847	1435848		0.36	0.41	0.37	0.36	0.24	0.33	0.07	1	insignificant			0.3	0.38	0.42	0.35	0.37	0.41	-0.01	1	insignificant			0.34	0.36	0.42	0.41	0.38	0.44	-0.04	1	insignificant			0.44	0.37	0.44	0.28	0.26	0.27	0.15	0.003738	hypermethylated		+	CpG
397012	NSC_scaffold_contig598	602491	602492		0.71	0.72	0.72	0.71	0.69	0.79	-0.01	1	insignificant			0.67	0.64	0.67	0.76	0.82	0.63	-0.08	1	insignificant			0.71	0.66	0.65	0.69	0.73	0.69	-0.03	1	insignificant			0.77	0.84	0.89	0.65	0.71	0.68	0.15	0.01468	hypermethylated		+	CpG
397012	NSC_scaffold_contig598	602491	602492		0.71	0.72	0.72	0.71	0.69	0.79	-0.01	1	insignificant			0.67	0.64	0.67	0.76	0.82	0.63	-0.08	1	insignificant			0.71	0.66	0.65	0.69	0.73	0.69	-0.03	1	insignificant			0.77	0.84	0.89	0.65	0.71	0.68	0.15	0.01468	hypermethylated		+	CpG
400116	NSC_scaffold_contig598	652390	652391		0.31	0.15	0.23	0.22	0.29	0.23	-0.02	1	insignificant			0.2	0.23	0.29	0.28	0.41	0.18	-0.06	1	insignificant			0.32	0.32	0.25	0.33	0.31	0.45	-0.07	1	insignificant			0.37	0.33	0.34	0.24	0.15	0.21	0.15	0.008102	hypermethylated		+	CpG
423375	NSC_scaffold_contig598	1087516	1087517		0.37	0.38	0.56	0.42	0.49	0.26	0.05	1	insignificant			0.49	0.47	0.33	0.47	0.7	0.44	-0.11	0.3342	insignificant			0.52	0.37	0.26	0.49	0.48	0.4	-0.07	1	insignificant			0.41	0.54	0.51	0.33	0.29	0.39	0.15	0.03862	hypermethylated		+	CpG
330448	NSC_scaffold_contig597	569021	569022		0.79	0.74	0.77	0.79	0.85	0.6	0.02	1	insignificant			0.83	0.82	0.79	0.82	0.74	0.74	0.05	1	insignificant			0.79	0.67	0.81	0.76	0.65	0.71	0.05	1	insignificant			0.78	0.7	0.79	0.61	0.57	0.65	0.15	0.01919	hypermethylated		+	CpG
255565	NSC_scaffold_contig595	94403	94404		0.5	0.42	0.45	0.52	0.46	0.46	-0.02	1	insignificant			0.45	0.39	0.42	0.3	0.6	0.54	-0.06	1	insignificant			0.46	0.38	0.51	0.6	0.42	0.49	-0.05	1	insignificant			0.45	0.43	0.54	0.37	0.26	0.33	0.15	0.03021	hypermethylated		+	CpG
255565	NSC_scaffold_contig595	94403	94404		0.5	0.42	0.45	0.52	0.46	0.46	-0.02	1	insignificant			0.45	0.39	0.42	0.3	0.6	0.54	-0.06	1	insignificant			0.46	0.38	0.51	0.6	0.42	0.49	-0.05	1	insignificant			0.45	0.43	0.54	0.37	0.26	0.33	0.15	0.03021	hypermethylated		+	CpG
263653	NSC_scaffold_contig595	245890	245891		0.45	0.38	0.34	0.32	0.39	0.4	0.02	1	insignificant			0.26	0.36	0.39	0.35	0.47	0.32	-0.04	1	insignificant			0.44	0.36	0.31	0.39	0.29	0.39	0.02	1	insignificant			0.38	0.48	0.46	0.33	0.34	0.22	0.15	0.04496	hypermethylated		+	CpG
774274	NSC_scaffold_ontig562c-575-591	164151	164152		0.52	0.5	0.52	0.62	0.56	0.61	-0.09	1	insignificant			0.68	0.56	0.61	0.48	0.49	0.56	0.11	0.0645	insignificant			0.57	0.46	0.64	0.52	0.59	0.53	0.01	1	insignificant			0.54	0.61	0.51	0.31	0.44	0.45	0.15	0.04976	hypermethylated		+	CpG
774274	NSC_scaffold_ontig562c-575-591	164151	164152		0.52	0.5	0.52	0.62	0.56	0.61	-0.09	1	insignificant			0.68	0.56	0.61	0.48	0.49	0.56	0.11	0.0645	insignificant			0.57	0.46	0.64	0.52	0.59	0.53	0.01	1	insignificant			0.54	0.61	0.51	0.31	0.44	0.45	0.15	0.04976	hypermethylated		+	CpG
803632	NSC_scaffold_ontig562c-575-591	739469	739470		0.73	0.65	0.73	0.72	0.6	0.68	0.04	1	insignificant			0.76	0.84	0.74	0.66	0.74	0.69	0.09	1	insignificant			0.69	0.59	0.62	0.77	0.68	0.77	-0.1	0.05841	insignificant			0.79	0.75	0.81	0.57	0.67	0.67	0.15	0.01662	hypermethylated		+	CpG
222923	NSC_scaffold_contig594	192918	192919		0.57	0.56	0.52	0.58	0.52	0.49	0.02	1	insignificant			0.58	0.54	0.48	0.59	0.65	0.49	-0.04	1	insignificant			0.54	0.58	0.5	0.54	0.59	0.56	-0.02	1	insignificant			0.66	0.72	0.6	0.48	0.5	0.55	0.15	0.01826	hypermethylated		+	CpG
223930	NSC_scaffold_contig594	212362	212363		0.78	0.64	0.77	0.72	0.78	0.73	-0.02	1	insignificant			0.79	0.76	0.89	0.77	0.8	0.86	0	1	insignificant			0.69	0.71	0.81	0.79	0.69	0.69	0.01	1	insignificant			0.87	0.89	0.86	0.71	0.81	0.65	0.15	0.03137	hypermethylated		+	CpG
240251	NSC_scaffold_contig594	525719	525720		0.89	0.66	0.83	0.82	0.8	0.8	-0.02	1	insignificant			0.85	0.81	0.9	0.75	0.85	0.82	0.04	1	insignificant			0.77	0.72	0.81	0.77	0.78	0.77	-0.01	1	insignificant			0.8	0.9	0.82	0.75	0.62	0.71	0.15	0.04242	hypermethylated		+	CpG
637994	NSC_scaffold_contig592-558c-549c-548c-566	310686	310687		0.56	0.32	0.68	0.64	0.62	0.59	-0.09	1	insignificant			0.75	0.66	0.41	0.6	0.57	0.61	0.01	1	insignificant			0.65	0.58	0.62	0.75	0.58	0.67	-0.05	1	insignificant			0.68	0.78	0.71	0.55	0.65	0.53	0.15	0.03581	hypermethylated		+	CpG
637994	NSC_scaffold_contig592-558c-549c-548c-566	310686	310687		0.56	0.32	0.68	0.64	0.62	0.59	-0.09	1	insignificant			0.75	0.66	0.41	0.6	0.57	0.61	0.01	1	insignificant			0.65	0.58	0.62	0.75	0.58	0.67	-0.05	1	insignificant			0.68	0.78	0.71	0.55	0.65	0.53	0.15	0.03581	hypermethylated		+	CpG
652626	NSC_scaffold_contig592-558c-549c-548c-566	593754	593755		0.69	0.58	0.69	0.61	0.71	0.79	-0.05	1	insignificant			0.55	0.62	0.78	0.75	0.76	0.73	-0.1	1	insignificant			0.59	0.63	0.65	0.55	0.58	0.89	-0.05	1	insignificant			0.67	0.59	0.71	0.52	0.5	0.52	0.15	0.01538	hypermethylated		+	CpG
657806	NSC_scaffold_contig593-552c	32305	32306		0.76	0.71	0.77	0.69	0.8	0.81	-0.02	1	insignificant			0.7	0.81	0.83	0.73	0.8	0.67	0.05	1	insignificant			0.79	0.73	0.67	0.7	0.69	0.95	-0.05	1	insignificant			0.84	0.8	0.8	0.72	0.62	0.67	0.15	0.01089	hypermethylated		+	CpG
164623	NSC_scaffold_contig588	25523	25524		0.78	0.83	0.78	0.62	0.8	0.79	0.06	1	insignificant			0.78	0.84	0.76	0.63	0.8	0.84	0.03	1	insignificant			0.81	0.73	0.91	0.74	0.79	0.91	0	1	insignificant			0.92	0.8	0.84	0.65	0.7	0.76	0.15	0.0328	hypermethylated		+	CpG
173346	NSC_scaffold_contig588	171919	171920		0.89	0.78	0.92	0.89	0.79	0.79	0.04	1	insignificant			0.88	0.86	0.86	0.88	0.88	0.88	-0.01	1	insignificant			0.91	0.78	0.9	0.88	0.8	0.9	0.01	1	insignificant			0.89	0.93	0.93	0.79	0.81	0.72	0.15	0.008786	hypermethylated		+	CpG
547649	NSC_scaffold_contig568-546-580	91008	91009		0.38	0.23	0.38	0.32	0.36	0.46	-0.05	1	insignificant			0.3	0.29	0.41	0.31	0.34	0.33	0	1	insignificant			0.38	0.32	0.33	0.41	0.37	0.37	-0.04	1	insignificant			0.43	0.47	0.45	0.39	0.27	0.26	0.15	0.02636	hypermethylated		+	CpG
547649	NSC_scaffold_contig568-546-580	91008	91009		0.38	0.23	0.38	0.32	0.36	0.46	-0.05	1	insignificant			0.3	0.29	0.41	0.31	0.34	0.33	0	1	insignificant			0.38	0.32	0.33	0.41	0.37	0.37	-0.04	1	insignificant			0.43	0.47	0.45	0.39	0.27	0.26	0.15	0.02636	hypermethylated		+	CpG
122953	NSC_scaffold_contig584	161400	161401		0.62	0.6	0.55	0.49	0.57	0.69	0.01	1	insignificant			0.43	0.59	0.62	0.53	0.7	0.79	-0.12	0.2602	insignificant			0.77	0.6	0.59	0.57	0.6	0.7	0.03	1	insignificant			0.7	0.72	0.63	0.44	0.57	0.58	0.15	0.04912	hypermethylated		+	CpG
155775	NSC_scaffold_contig586	176595	176596		0.57	0.5	0.6	0.6	0.55	0.51	0	1	insignificant			0.5	0.47	0.45	0.51	0.59	0.57	-0.09	1	insignificant			0.44	0.43	0.42	0.42	0.42	0.4	0.02	1	insignificant			0.56	0.62	0.6	0.43	0.41	0.47	0.15	0.00408	hypermethylated		+	CpG
159249	NSC_scaffold_contig586	241168	241169		0.41	0.69	0.47	0.64	0.36	0.54	0.01	1	insignificant			0.47	0.59	0.47	0.53	0.64	0.56	-0.06	1	insignificant			0.51	0.59	0.54	0.58	0.34	0.4	0.11	0.234	insignificant			0.48	0.54	0.57	0.44	0.4	0.31	0.15	0.0328	hypermethylated		+	CpG
159249	NSC_scaffold_contig586	241168	241169		0.41	0.69	0.47	0.64	0.36	0.54	0.01	1	insignificant			0.47	0.59	0.47	0.53	0.64	0.56	-0.06	1	insignificant			0.51	0.59	0.54	0.58	0.34	0.4	0.11	0.234	insignificant			0.48	0.54	0.57	0.44	0.4	0.31	0.15	0.0328	hypermethylated		+	CpG
159249	NSC_scaffold_contig586	241168	241169		0.41	0.69	0.47	0.64	0.36	0.54	0.01	1	insignificant			0.47	0.59	0.47	0.53	0.64	0.56	-0.06	1	insignificant			0.51	0.59	0.54	0.58	0.34	0.4	0.11	0.234	insignificant			0.48	0.54	0.57	0.44	0.4	0.31	0.15	0.0328	hypermethylated		+	CpG
110996	NSC_scaffold_contig583	234783	234784		0.79	0.71	0.7	0.64	0.66	0.68	0.07	1	insignificant			0.69	0.57	0.76	0.71	0.74	0.73	-0.05	1	insignificant			0.71	0.69	0.77	0.85	0.71	0.7	-0.03	1	insignificant			0.7	0.74	0.83	0.64	0.54	0.63	0.15	0.03988	hypermethylated		+	CpG
137635	NSC_scaffold_contig585	102014	102015		0.71	0.56	0.74	0.62	0.65	0.79	-0.02	1	insignificant			0.8	0.61	0.65	0.72	0.7	0.71	-0.02	1	insignificant			0.71	0.68	0.74	0.65	0.64	0.68	0.06	1	insignificant			0.65	0.63	0.62	0.51	0.46	0.48	0.15	0.0009359	hypermethylated		+	CpG
144424	NSC_scaffold_contig585	235037	235038		0.39	0.37	0.26	0.34	0.4	0.26	0.01	1	insignificant			0.33	0.32	0.34	0.35	0.37	0.31	-0.02	1	insignificant			0.38	0.36	0.34	0.41	0.26	0.28	0.04	1	insignificant			0.31	0.36	0.47	0.25	0.25	0.19	0.15	0.04204	hypermethylated		+	CpG
144424	NSC_scaffold_contig585	235037	235038		0.39	0.37	0.26	0.34	0.4	0.26	0.01	1	insignificant			0.33	0.32	0.34	0.35	0.37	0.31	-0.02	1	insignificant			0.38	0.36	0.34	0.41	0.26	0.28	0.04	1	insignificant			0.31	0.36	0.47	0.25	0.25	0.19	0.15	0.04204	hypermethylated		+	CpG
162289	NSC_scaffold_contig586	297633	297634		0.8	0.72	0.69	0.71	0.78	0.76	-0.01	1	insignificant			0.86	0.76	0.84	0.73	0.69	0.72	0.1	0.02738	hypermethylated			0.63	0.67	0.68	0.69	0.74	0.58	-0.01	1	insignificant			0.76	0.78	0.73	0.66	0.54	0.66	0.14	0.03142	hypermethylated		+	CpG
525381	NSC_scaffold_contig555-550-574	28777	28778		0.54	0.7	0.8	0.73	0.76	0.68	-0.04	1	insignificant			0.93	0.81	0.78	0.7	0.7	0.68	0.15	0.02954	hypermethylated			0.75	0.82	0.76	0.62	0.69	0.73	0.1	1	insignificant			0.76	0.76	0.73	0.69	0.61	0.54	0.14	0.03248	hypermethylated		+	CpG
671716	NSC_scaffold_contig593-552c	291379	291380		0.49	0.48	0.52	0.35	0.35	0.4	0.13	0.002795	hypermethylated			0.16	0.44	0.53	0.49	0.45	0.43	-0.08	1	insignificant			0.48	0.47	0.34	0.46	0.47	0.4	-0.01	1	insignificant			0.52	0.44	0.56	0.37	0.4	0.34	0.14	0.02671	hypermethylated		+	CpG
562507	NSC_scaffold_contig579-589	10573	10574		0.71	0.73	0.76	0.62	0.51	0.71	0.12	0.1093	insignificant			0.83	0.77	0.77	0.79	0.84	0.72	0	1	insignificant			0.76	0.71	0.81	0.77	0.64	0.7	0.06	1	insignificant			0.7	0.76	0.82	0.61	0.56	0.69	0.14	0.04953	hypermethylated		+	CpG
115300	NSC_scaffold_contig584	17361	17362		0.77	0.7	0.81	0.76	0.94	0.9	-0.11	0.1519	insignificant			0.85	0.79	0.88	0.82	0.86	0.84	0	1	insignificant			0.87	0.8	0.7	0.85	0.83	0.83	-0.05	1	insignificant			0.9	0.92	0.93	0.76	0.72	0.84	0.14	0.01702	hypermethylated		+	CpG
115300	NSC_scaffold_contig584	17361	17362		0.77	0.7	0.81	0.76	0.94	0.9	-0.11	0.1519	insignificant			0.85	0.79	0.88	0.82	0.86	0.84	0	1	insignificant			0.87	0.8	0.7	0.85	0.83	0.83	-0.05	1	insignificant			0.9	0.92	0.93	0.76	0.72	0.84	0.14	0.01702	hypermethylated		+	CpG
656751	NSC_scaffold_contig593-552c	12695	12696		0.44	0.53	0.63	0.58	0.7	0.64	-0.11	0.1564	insignificant			0.61	0.54	0.6	0.54	0.66	0.53	0.01	1	insignificant			0.69	0.62	0.61	0.58	0.68	0.59	0.02	1	insignificant			0.62	0.71	0.68	0.5	0.56	0.54	0.14	0.01105	hypermethylated		+	CpG
744171	NSC_scaffold_contig596-571c	1077347	1077348		0.61	0.77	0.71	0.7	0.43	0.53	0.14	0.1982	insignificant			0.68	0.77	0.67	0.68	0.63	0.64	0.06	1	insignificant			0.84	0.71	0.74	0.73	0.57	0.7	0.1	1	insignificant			0.72	0.77	0.78	0.62	0.58	0.66	0.14	0.008735	hypermethylated		+	CpG
367530	NSC_scaffold_contig598	57328	57329		0.58	0.85	0.77	0.71	0.58	0.6	0.1	0.3004	insignificant			0.71	0.72	0.69	0.63	0.68	0.76	0.02	1	insignificant			0.65	0.67	0.74	0.61	0.59	0.67	0.06	1	insignificant			0.68	0.73	0.67	0.56	0.5	0.61	0.14	0.01687	hypermethylated		+	CpG
367530	NSC_scaffold_contig598	57328	57329		0.58	0.85	0.77	0.71	0.58	0.6	0.1	0.3004	insignificant			0.71	0.72	0.69	0.63	0.68	0.76	0.02	1	insignificant			0.65	0.67	0.74	0.61	0.59	0.67	0.06	1	insignificant			0.68	0.73	0.67	0.56	0.5	0.61	0.14	0.01687	hypermethylated		+	CpG
522838	NSC_scaffold_contig542-556	13554	13555		0.74	0.67	0.87	0.77	0.68	0.44	0.13	0.311	insignificant			0.72	0.7	0.89	0.77	0.82	0.78	-0.02	1	insignificant			0.75	0.82	0.76	0.74	0.67	0.58	0.11	0.093	insignificant			0.76	0.76	0.82	0.68	0.57	0.69	0.14	0.03819	hypermethylated		+	CpG
457059	NSC_scaffold_contig599	320730	320731		0.66	0.3	0.51	0.38	0.34	0.42	0.11	0.3618	insignificant			0.57	0.41	0.44	0.4	0.4	0.52	0.03	1	insignificant			0.38	0.39	0.51	0.37	0.54	0.46	-0.03	1	insignificant			0.48	0.42	0.49	0.27	0.36	0.33	0.14	0.01401	hypermethylated		+	CpG
455671	NSC_scaffold_contig599	288662	288663		0.86	0.75	0.79	0.89	0.87	0.88	-0.08	1	insignificant			0.8	0.72	0.83	0.81	0.88	0.82	-0.05	1	insignificant			0.77	0.77	0.79	0.84	0.77	0.82	-0.03	1	insignificant			0.93	0.81	0.82	0.71	0.74	0.69	0.14	0.03032	hypermethylated		+	CpG
455671	NSC_scaffold_contig599	288662	288663		0.86	0.75	0.79	0.89	0.87	0.88	-0.08	1	insignificant			0.8	0.72	0.83	0.81	0.88	0.82	-0.05	1	insignificant			0.77	0.77	0.79	0.84	0.77	0.82	-0.03	1	insignificant			0.93	0.81	0.82	0.71	0.74	0.69	0.14	0.03032	hypermethylated		+	CpG
508409	NSC_scaffold_contig599	1299039	1299040		0.18	0.19	0.13	0.1	0.13	0.15	0.04	1	insignificant			0.11	0.15	0.14	0.1	0.07	0.14	0.03	1	insignificant			0	0.11	0.11	0.08	0.11	0.1	-0.02	1	insignificant			0.15	0.26	0.18	0.02	0.07	0.08	0.14	0.02196	hypermethylated		+	CpG
508409	NSC_scaffold_contig599	1299039	1299040		0.18	0.19	0.13	0.1	0.13	0.15	0.04	1	insignificant			0.11	0.15	0.14	0.1	0.07	0.14	0.03	1	insignificant			0	0.11	0.11	0.08	0.11	0.1	-0.02	1	insignificant			0.15	0.26	0.18	0.02	0.07	0.08	0.14	0.02196	hypermethylated		+	CpG
715876	NSC_scaffold_contig596-571c	511196	511197		0.44	0.39	0.41	0.39	0.34	0.37	0.04	1	insignificant			0.36	0.34	0.31	0.47	0.41	0.36	-0.07	1	insignificant			0.43	0.47	0.35	0.4	0.46	0.36	0.01	1	insignificant			0.41	0.46	0.47	0.29	0.33	0.31	0.14	0.003288	hypermethylated		+	CpG
715876	NSC_scaffold_contig596-571c	511196	511197		0.44	0.39	0.41	0.39	0.34	0.37	0.04	1	insignificant			0.36	0.34	0.31	0.47	0.41	0.36	-0.07	1	insignificant			0.43	0.47	0.35	0.4	0.46	0.36	0.01	1	insignificant			0.41	0.46	0.47	0.29	0.33	0.31	0.14	0.003288	hypermethylated		+	CpG
732038	NSC_scaffold_contig596-571c	856505	856506		0.71	0.8	0.73	0.82	0.68	0.72	0.01	1	insignificant			0.74	0.74	0.86	0.89	0.69	0.75	0.01	1	insignificant			0.81	0.8	0.85	0.86	0.78	0.76	0.02	1	insignificant			0.72	0.85	0.75	0.68	0.65	0.58	0.14	0.04486	hypermethylated		+	CpG
764008	NSC_scaffold_contig596-571c	1428527	1428528		0.75	0.73	0.82	0.67	0.77	0.75	0.04	1	insignificant			0.66	0.74	0.87	0.78	0.8	0.75	-0.02	1	insignificant			0.81	0.59	0.8	0.79	0.78	0.66	-0.01	1	insignificant			0.7	0.76	0.81	0.64	0.61	0.62	0.14	0.01631	hypermethylated		+	CpG
368532	NSC_scaffold_contig598	75504	75505		0.85	0.61	0.82	0.79	0.84	0.8	-0.05	1	insignificant			0.83	0.73	0.86	0.77	0.77	0.83	0.02	1	insignificant			0.77	0.73	0.69	0.82	0.75	0.77	-0.05	1	insignificant			0.86	0.83	0.83	0.75	0.68	0.67	0.14	0.00662	hypermethylated		+	CpG
378200	NSC_scaffold_contig598	245817	245818		0.67	0.86	0.69	0.74	0.67	0.76	0.02	1	insignificant			0.57	0.57	0.65	0.92	0.69	0.66	-0.16	0.1389	insignificant			0.55	0.62	0.6	0.79	0.69	0.52	-0.08	1	insignificant			0.66	0.69	0.77	0.53	0.55	0.62	0.14	0.03001	hypermethylated		+	CpG
378200	NSC_scaffold_contig598	245817	245818		0.67	0.86	0.69	0.74	0.67	0.76	0.02	1	insignificant			0.57	0.57	0.65	0.92	0.69	0.66	-0.16	0.1389	insignificant			0.55	0.62	0.6	0.79	0.69	0.52	-0.08	1	insignificant			0.66	0.69	0.77	0.53	0.55	0.62	0.14	0.03001	hypermethylated		+	CpG
384935	NSC_scaffold_contig598	377212	377213		0.53	0.49	0.71	0.52	0.7	0.77	-0.08	1	insignificant			0.76	0.64	0.6	0.6	0.53	0.61	0.09	1	insignificant			0.52	0.74	0.74	0.71	0.66	0.83	-0.07	1	insignificant			0.53	0.65	0.7	0.47	0.49	0.49	0.14	0.04574	hypermethylated		+	CpG
397175	NSC_scaffold_contig598	604843	604844		0.66	0.62	0.76	0.71	0.83	0.79	-0.1	1	insignificant			0.82	0.71	0.66	0.64	0.83	0.74	-0.01	1	insignificant			0.79	0.7	0.76	0.7	0.75	0.8	0	1	insignificant			0.77	0.81	0.7	0.66	0.58	0.61	0.14	0.02391	hypermethylated		+	CpG
428170	NSC_scaffold_contig598	1187866	1187867		0.7	0.72	0.73	0.48	0.78	0.73	0.06	1	insignificant			0.68	0.64	0.73	0.67	0.69	0.61	0.03	1	insignificant			0.67	0.62	0.57	0.6	0.63	0.74	-0.04	1	insignificant			0.79	0.68	0.65	0.57	0.59	0.53	0.14	0.04335	hypermethylated		+	CpG
299227	NSC_scaffold_contig597	5986	5987		0.87	0.83	0.85	0.77	0.82	0.83	0.04	1	insignificant			0.86	0.9	0.87	0.9	0.91	0.82	0	1	insignificant			0.94	0.81	0.87	0.8	0.82	0.81	0.06	1	insignificant			0.9	0.93	0.93	0.8	0.72	0.79	0.14	0.006263	hypermethylated		+	CpG
299227	NSC_scaffold_contig597	5986	5987		0.87	0.83	0.85	0.77	0.82	0.83	0.04	1	insignificant			0.86	0.9	0.87	0.9	0.91	0.82	0	1	insignificant			0.94	0.81	0.87	0.8	0.82	0.81	0.06	1	insignificant			0.9	0.93	0.93	0.8	0.72	0.79	0.14	0.006263	hypermethylated		+	CpG
305034	NSC_scaffold_contig597	112355	112356		0.68	0.67	0.66	0.63	0.58	0.68	0.04	1	insignificant			0.69	0.66	0.81	0.73	0.5	0.68	0.08	1	insignificant			0.67	0.59	0.63	0.68	0.45	0.63	0.05	1	insignificant			0.69	0.64	0.71	0.6	0.53	0.5	0.14	0.02074	hypermethylated		+	CpG
307720	NSC_scaffold_contig597	160778	160779		0.2	0.21	0.07	0.23	0.17	0.11	-0.01	1	insignificant			0.14	0.2	0.19	0.18	0.19	0.16	0	1	insignificant			0.22	0.3	0.32	0.14	0.19	0.23	0.09	1	insignificant			0.21	0.25	0.29	0.17	0.1	0.04	0.14	0.03578	hypermethylated		+	CpG
363753	NSC_scaffold_contig597	1230315	1230316		0.82	0.76	0.82	0.84	0.8	0.9	-0.04	1	insignificant			0.83	0.83	0.88	0.83	0.94	0.84	-0.02	1	insignificant			0.86	0.69	0.76	0.92	0.75	0.68	-0.01	1	insignificant			0.84	0.86	0.84	0.78	0.72	0.64	0.14	0.0266	hypermethylated		+	CpG
363753	NSC_scaffold_contig597	1230315	1230316		0.82	0.76	0.82	0.84	0.8	0.9	-0.04	1	insignificant			0.83	0.83	0.88	0.83	0.94	0.84	-0.02	1	insignificant			0.86	0.69	0.76	0.92	0.75	0.68	-0.01	1	insignificant			0.84	0.86	0.84	0.78	0.72	0.64	0.14	0.0266	hypermethylated		+	CpG
297413	NSC_scaffold_contig595	863996	863997		0.63	0.45	0.6	0.57	0.57	0.65	-0.04	1	insignificant			0.69	0.53	0.56	0.46	0.57	0.6	0.05	1	insignificant			0.4	0.57	0.54	0.56	0.55	0.51	-0.04	1	insignificant			0.65	0.61	0.63	0.44	0.5	0.52	0.14	0.007096	hypermethylated		+	CpG
297413	NSC_scaffold_contig595	863996	863997		0.63	0.45	0.6	0.57	0.57	0.65	-0.04	1	insignificant			0.69	0.53	0.56	0.46	0.57	0.6	0.05	1	insignificant			0.4	0.57	0.54	0.56	0.55	0.51	-0.04	1	insignificant			0.65	0.61	0.63	0.44	0.5	0.52	0.14	0.007096	hypermethylated		+	CpG
298478	NSC_scaffold_contig595	891449	891450		0.95	0.54	0.76	0.8	0.73	0.79	-0.03	1	insignificant			0.89	0.62	0.78	0.72	0.97	0.77	-0.06	1	insignificant			0.79	0.71	0.77	0.8	0.69	0.81	-0.01	1	insignificant			0.78	0.83	0.82	0.67	0.65	0.68	0.14	0.001426	hypermethylated		+	CpG
792858	NSC_scaffold_ontig562c-575-591	531750	531751		0.74	0.75	0.84	0.87	0.88	0.81	-0.08	1	insignificant			0.69	0.77	0.75	0.76	0.75	0.89	-0.06	1	insignificant			0.93	0.67	0.76	0.79	0.84	0.76	-0.01	1	insignificant			0.79	0.92	0.84	0.7	0.73	0.69	0.14	0.02337	hypermethylated		+	CpG
215963	NSC_scaffold_contig594	52678	52679		0.55	0.52	0.61	0.62	0.64	0.7	-0.1	1	insignificant			0.69	0.66	0.8	0.7	0.66	0.77	0.01	1	insignificant			0.8	0.74	0.78	0.77	0.6	0.67	0.09	1	insignificant			0.8	0.78	0.71	0.67	0.62	0.57	0.14	0.0211	hypermethylated		+	CpG
215963	NSC_scaffold_contig594	52678	52679		0.55	0.52	0.61	0.62	0.64	0.7	-0.1	1	insignificant			0.69	0.66	0.8	0.7	0.66	0.77	0.01	1	insignificant			0.8	0.74	0.78	0.77	0.6	0.67	0.09	1	insignificant			0.8	0.78	0.71	0.67	0.62	0.57	0.14	0.0211	hypermethylated		+	CpG
225367	NSC_scaffold_contig594	238928	238929		0.8	0.69	0.8	0.91	0.81	0.84	-0.09	1	insignificant			0.82	0.67	0.76	0.76	0.82	0.65	0.01	1	insignificant			0.78	0.75	0.75	0.77	0.86	0.94	-0.09	1	insignificant			0.84	0.92	0.88	0.77	0.72	0.73	0.14	0.008199	hypermethylated		+	CpG
228321	NSC_scaffold_contig594	299118	299119		0.53	0.6	0.62	0.72	0.56	0.59	-0.04	1	insignificant			0.55	0.67	0.65	0.67	0.65	0.68	-0.04	1	insignificant			0.6	0.6	0.6	0.64	0.58	0.65	-0.03	1	insignificant			0.62	0.73	0.69	0.51	0.5	0.6	0.14	0.03986	hypermethylated		+	CpG
236881	NSC_scaffold_contig594	465375	465376		0.79	0.87	0.89	0.75	0.77	0.96	0.02	1	insignificant			0.76	0.8	0.94	0.92	0.9	0.79	-0.04	1	insignificant			0.83	0.73	0.75	0.83	0.73	0.77	-0.01	1	insignificant			0.84	0.87	0.93	0.68	0.76	0.79	0.14	0.035	hypermethylated		+	CpG
562986	NSC_scaffold_contig579-589	17585	17586		0.2	0.12	0.1	0.25	0.09	0.12	-0.01	1	insignificant			0.13	0.18	0.24	0.24	0.18	0.34	-0.07	1	insignificant			0.22	0.19	0.23	0.13	0.25	0.23	0.01	1	insignificant			0.25	0.32	0.22	0.18	0.07	0.1	0.14	0.02857	hypermethylated		+	CpG
564632	NSC_scaffold_contig579-589	46370	46371		0.22	0.25	0.25	0.29	0.24	0.24	-0.02	1	insignificant			0.27	0.27	0.29	0.4	0.29	0.25	-0.04	1	insignificant			0.38	0.23	0.29	0.26	0.29	0.25	0.04	1	insignificant			0.35	0.31	0.2	0.16	0.16	0.12	0.14	0.04464	hypermethylated		+	CpG
660814	NSC_scaffold_contig593-552c	90975	90976		0.69	0.77	0.71	0.65	0.74	0.71	0.02	1	insignificant			0.81	0.77	0.71	0.55	0.66	0.72	0.12	0.1	insignificant			0.67	0.74	0.62	0.58	0.71	0.59	0.05	1	insignificant			0.7	0.76	0.83	0.64	0.58	0.64	0.14	0.03316	hypermethylated		+	CpG
660814	NSC_scaffold_contig593-552c	90975	90976		0.69	0.77	0.71	0.65	0.74	0.71	0.02	1	insignificant			0.81	0.77	0.71	0.55	0.66	0.72	0.12	0.1	insignificant			0.67	0.74	0.62	0.58	0.71	0.59	0.05	1	insignificant			0.7	0.76	0.83	0.64	0.58	0.64	0.14	0.03316	hypermethylated		+	CpG
192223	NSC_scaffold_contig590	136383	136384		0.83	0.71	0.84	0.88	0.76	0.79	-0.02	1	insignificant			0.86	0.86	0.9	0.81	0.85	0.85	0.03	1	insignificant			0.91	0.8	0.75	0.93	0.81	0.87	-0.05	1	insignificant			0.93	0.87	0.94	0.71	0.81	0.79	0.14	0.01904	hypermethylated		+	CpG
204440	NSC_scaffold_contig590	382457	382458		0.5	0.35	0.56	0.48	0.4	0.41	0.04	1	insignificant			0.51	0.49	0.51	0.46	0.58	0.46	0	1	insignificant			0.48	0.39	0.49	0.39	0.4	0.46	0.04	1	insignificant			0.52	0.54	0.54	0.39	0.41	0.38	0.14	0.0001463	hypermethylated		+	CpG
204440	NSC_scaffold_contig590	382457	382458		0.5	0.35	0.56	0.48	0.4	0.41	0.04	1	insignificant			0.51	0.49	0.51	0.46	0.58	0.46	0	1	insignificant			0.48	0.39	0.49	0.39	0.4	0.46	0.04	1	insignificant			0.52	0.54	0.54	0.39	0.41	0.38	0.14	0.0001463	hypermethylated		+	CpG
168782	NSC_scaffold_contig588	91169	91170		0.24	0.19	0.3	0.35	0.3	0.22	-0.05	1	insignificant			0.16	0.17	0.28	0.31	0.27	0.34	-0.11	0.06412	insignificant			0.19	0.41	0.26	0.34	0.21	0.37	-0.02	1	insignificant			0.33	0.26	0.36	0.2	0.14	0.19	0.14	0.01316	hypermethylated		+	CpG
606998	NSC_scaffold_contig587-553c	178136	178137		0.8	0.7	0.8	0.77	0.87	0.76	-0.03	1	insignificant			0.78	0.74	0.87	0.74	0.86	0.8	0	1	insignificant			0.84	0.85	0.75	0.8	0.84	0.85	-0.02	1	insignificant			0.85	0.89	0.88	0.69	0.82	0.68	0.14	0.04204	hypermethylated		+	CpG
610083	NSC_scaffold_contig587-553c	228996	228997		0.82	0.64	0.92	0.81	0.82	0.96	-0.07	1	insignificant			0.82	0.83	0.81	0.71	0.92	0.88	-0.02	1	insignificant			0.95	0.85	0.76	0.88	0.92	0.84	-0.03	1	insignificant			0.92	0.86	0.85	0.8	0.72	0.72	0.14	0.01751	hypermethylated		+	CpG
610083	NSC_scaffold_contig587-553c	228996	228997		0.82	0.64	0.92	0.81	0.82	0.96	-0.07	1	insignificant			0.82	0.83	0.81	0.71	0.92	0.88	-0.02	1	insignificant			0.95	0.85	0.76	0.88	0.92	0.84	-0.03	1	insignificant			0.92	0.86	0.85	0.8	0.72	0.72	0.14	0.01751	hypermethylated		+	CpG
618188	NSC_scaffold_contig587-553c	368713	368714		0.7	0.66	0.73	0.57	0.72	0.67	0.04	1	insignificant			0.63	0.71	0.74	0.76	0.75	0.72	-0.05	1	insignificant			0.72	0.71	0.76	0.73	0.64	0.75	0.02	1	insignificant			0.75	0.69	0.64	0.57	0.56	0.53	0.14	0.01631	hypermethylated		+	CpG
544369	NSC_scaffold_contig568-546-580	23659	23660		0.19	0.22	0.32	0.31	0.12	0.22	0.03	1	insignificant			0.22	0.18	0.41	0.33	0.25	0.14	0.03	1	insignificant			0.09	0.24	0.27	0.4	0.15	0.22	-0.05	1	insignificant			0.33	0.23	0.3	0.11	0.16	0.18	0.14	0.02108	hypermethylated		+	CpG
561101	NSC_scaffold_contig568-546-580	366746	366747		0.75	0.76	0.85	0.78	0.67	0.79	0.04	1	insignificant			0.79	0.78	0.93	0.87	0.79	0.71	0.04	1	insignificant			0.79	0.74	0.82	0.74	0.78	0.85	-0.01	1	insignificant			0.77	0.82	0.81	0.63	0.72	0.64	0.14	0.01374	hypermethylated		+	CpG
122859	NSC_scaffold_contig584	158448	158449		0.57	0.51	0.62	0.55	0.57	0.53	0.02	1	insignificant			0.7	0.64	0.6	0.58	0.53	0.68	0.05	1	insignificant			0.53	0.6	0.63	0.57	0.59	0.65	-0.02	1	insignificant			0.59	0.7	0.6	0.55	0.47	0.46	0.14	0.0446	hypermethylated		+	CpG
122859	NSC_scaffold_contig584	158448	158449		0.57	0.51	0.62	0.55	0.57	0.53	0.02	1	insignificant			0.7	0.64	0.6	0.58	0.53	0.68	0.05	1	insignificant			0.53	0.6	0.63	0.57	0.59	0.65	-0.02	1	insignificant			0.59	0.7	0.6	0.55	0.47	0.46	0.14	0.0446	hypermethylated		+	CpG
124887	NSC_scaffold_contig584	193986	193987		0.53	0.59	0.6	0.57	0.66	0.54	-0.01	1	insignificant			0.58	0.53	0.6	0.67	0.56	0.69	-0.07	1	insignificant			0.6	0.45	0.62	0.73	0.56	0.7	-0.11	0.2185	insignificant			0.62	0.67	0.68	0.5	0.51	0.53	0.14	0.001957	hypermethylated		+	CpG
140315	NSC_scaffold_contig585	151582	151583		0.56	0.75	0.59	0.58	0.57	0.63	0.04	1	insignificant			0.51	0.73	0.76	0.47	0.6	0.68	0.09	1	insignificant			0.46	0.59	0.65	0.65	0.58	0.59	-0.04	1	insignificant			0.65	0.71	0.67	0.47	0.53	0.59	0.14	0.02208	hypermethylated		+	CpG
143323	NSC_scaffold_contig585	208774	208775		0.86	0.78	0.78	0.74	0.83	0.79	0.02	1	insignificant			0.71	0.69	0.75	0.83	0.81	0.79	-0.09	1	insignificant			0.75	0.78	0.71	0.85	0.78	0.8	-0.06	1	insignificant			0.87	0.86	0.86	0.71	0.69	0.76	0.14	0.002478	hypermethylated		+	CpG
143323	NSC_scaffold_contig585	208774	208775		0.86	0.78	0.78	0.74	0.83	0.79	0.02	1	insignificant			0.71	0.69	0.75	0.83	0.81	0.79	-0.09	1	insignificant			0.75	0.78	0.71	0.85	0.78	0.8	-0.06	1	insignificant			0.87	0.86	0.86	0.71	0.69	0.76	0.14	0.002478	hypermethylated		+	CpG
533788	NSC_scaffold_contig555-550-574	183735	183736		0.75	0.45	0.78	0.67	0.81	0.72	-0.07	1	insignificant			0.56	0.82	0.8	0.87	0.62	0.81	-0.04	1	insignificant			0.71	0.74	0.67	0.83	0.67	0.71	-0.03	1	insignificant			0.72	0.86	0.86	0.69	0.68	0.65	0.14	0.03955	hypermethylated		+	CpG
533788	NSC_scaffold_contig555-550-574	183735	183736		0.75	0.45	0.78	0.67	0.81	0.72	-0.07	1	insignificant			0.56	0.82	0.8	0.87	0.62	0.81	-0.04	1	insignificant			0.71	0.74	0.67	0.83	0.67	0.71	-0.03	1	insignificant			0.72	0.86	0.86	0.69	0.68	0.65	0.14	0.03955	hypermethylated		+	CpG
243893	NSC_scaffold_contig594	596219	596220		0.81	0.86	0.86	0.8	0.8	0.84	0.03	1	insignificant			0.73	0.89	0.91	0.92	0.87	0.76	-0.01	1	insignificant			0.85	0.75	0.82	0.87	0.85	0.88	-0.06	1	insignificant			0.87	0.91	0.91	0.77	0.73	0.76	0.14	0.002029	hypermethylated		+	CpG
330774	NSC_scaffold_contig597	576499	576500		0.08	0.17	0.17	0.17	0.27	0.16	-0.06	1	insignificant			0.28	0.03	0.15	0.33	0.13	0.15	-0.05	1	insignificant			0.28	0.2	0.25	0.19	0.13	0.15	0.09	1	insignificant			0.25	0.17	0.28	0.11	0.02	0.15	0.14	0.04509	hypermethylated		+	CpG
477894	NSC_scaffold_contig599	714812	714813		0.62	0.64	0.6	0.46	0.5	0.48	0.14	0.000691	hypermethylated			0.45	0.57	0.55	0.62	0.65	0.65	-0.12	0.0335	hypomethylated			0.54	0.49	0.63	0.58	0.56	0.29	0.08	1	insignificant			0.57	0.63	0.63	0.52	0.46	0.46	0.13	0.01079	hypermethylated		+	CpG
5143	NSC_scaffold_contig561	26190	26191		0.69	0.62	0.68	0.67	0.57	0.72	0.01	1	insignificant			0.67	0.73	0.63	0.77	0.81	0.77	-0.11	0.02132	hypomethylated			0.6	0.78	0.63	0.57	0.74	0.6	0.03	1	insignificant			0.73	0.78	0.71	0.62	0.56	0.68	0.13	0.0403	hypermethylated		+	CpG
384345	NSC_scaffold_contig598	366076	366077		0.1	0.12	0.07	0.2	0.29	0.28	-0.16	0.00957	hypomethylated			0.36	0.19	0.11	0.26	0.33	0.23	-0.06	1	insignificant			0.12	0.22	0.24	0.19	0.17	0.18	0.01	1	insignificant			0.3	0.25	0.26	0.16	0.11	0.15	0.13	0.00354	hypermethylated		+	CpG
480014	NSC_scaffold_contig599	755533	755534		0.65	0.54	0.58	0.45	0.52	0.5	0.1	0.05932	insignificant			0.71	0.61	0.59	0.44	0.53	0.75	0.07	1	insignificant			0.38	0.67	0.49	0.54	0.55	0.53	-0.03	1	insignificant			0.4	0.53	0.4	0.33	0.28	0.33	0.13	0.04704	hypermethylated		+	CpG
480014	NSC_scaffold_contig599	755533	755534		0.65	0.54	0.58	0.45	0.52	0.5	0.1	0.05932	insignificant			0.71	0.61	0.59	0.44	0.53	0.75	0.07	1	insignificant			0.38	0.67	0.49	0.54	0.55	0.53	-0.03	1	insignificant			0.4	0.53	0.4	0.33	0.28	0.33	0.13	0.04704	hypermethylated		+	CpG
776152	NSC_scaffold_ontig562c-575-591	202005	202006		0.76	0.55	0.73	0.76	0.86	0.78	-0.13	0.1565	insignificant			0.8	0.7	0.82	0.85	0.72	0.66	0.03	1	insignificant			0.84	0.78	0.85	0.82	0.8	0.8	0.02	1	insignificant			0.79	0.8	0.76	0.67	0.71	0.56	0.13	0.04567	hypermethylated		+	CpG
776152	NSC_scaffold_ontig562c-575-591	202005	202006		0.76	0.55	0.73	0.76	0.86	0.78	-0.13	0.1565	insignificant			0.8	0.7	0.82	0.85	0.72	0.66	0.03	1	insignificant			0.84	0.78	0.85	0.82	0.8	0.8	0.02	1	insignificant			0.79	0.8	0.76	0.67	0.71	0.56	0.13	0.04567	hypermethylated		+	CpG
781102	NSC_scaffold_ontig562c-575-591	296072	296073		0.46	0.29	0.3	0.44	0.56	0.4	-0.12	0.1816	insignificant			0.35	0.39	0.39	0.41	0.43	0.28	0.01	1	insignificant			0.33	0.35	0.45	0.48	0.44	0.29	-0.03	1	insignificant			0.46	0.38	0.5	0.31	0.33	0.32	0.13	0.02285	hypermethylated		+	CpG
597024	NSC_scaffold_contig579-589	700410	700411		0.53	0.44	0.67	0.34	0.47	0.46	0.12	0.2006	insignificant			0.5	0.64	0.7	0.58	0.47	0.46	0.11	0.1946	insignificant			0.53	0.63	0.64	0.64	0.31	0.32	0.18	0.1928	insignificant			0.54	0.59	0.64	0.45	0.5	0.41	0.13	0.02644	hypermethylated		+	CpG
437762	NSC_scaffold_contig598	1390302	1390303		0.45	0.3	0.42	0.62	0.39	0.46	-0.1	0.2775	insignificant			0.37	0.53	0.4	0.52	0.58	0.46	-0.09	1	insignificant			0.52	0.47	0.45	0.36	0.31	0.46	0.1	0.1035	insignificant			0.46	0.53	0.59	0.37	0.4	0.43	0.13	0.04153	hypermethylated		+	CpG
451221	NSC_scaffold_contig599	207256	207257		0.72	0.74	0.75	0.66	0.73	0.75	0.02	1	insignificant			0.76	0.75	0.8	0.69	0.8	0.73	0.03	1	insignificant			0.78	0.69	0.71	0.64	0.76	0.63	0.05	1	insignificant			0.76	0.77	0.73	0.61	0.69	0.56	0.13	0.03138	hypermethylated		+	CpG
451221	NSC_scaffold_contig599	207256	207257		0.72	0.74	0.75	0.66	0.73	0.75	0.02	1	insignificant			0.76	0.75	0.8	0.69	0.8	0.73	0.03	1	insignificant			0.78	0.69	0.71	0.64	0.76	0.63	0.05	1	insignificant			0.76	0.77	0.73	0.61	0.69	0.56	0.13	0.03138	hypermethylated		+	CpG
458322	NSC_scaffold_contig599	344844	344845		0.76	0.8	0.78	0.71	0.84	0.8	0	1	insignificant			0.83	0.66	0.77	0.78	0.71	0.8	-0.01	1	insignificant			0.78	0.66	0.81	0.7	0.65	0.68	0.07	1	insignificant			0.71	0.72	0.76	0.67	0.56	0.57	0.13	0.02571	hypermethylated		+	CpG
469062	NSC_scaffold_contig599	548121	548122		0.43	0.42	0.43	0.49	0.38	0.37	0.02	1	insignificant			0.42	0.43	0.47	0.24	0.43	0.46	0.06	1	insignificant			0.48	0.31	0.38	0.39	0.44	0.32	0.01	1	insignificant			0.49	0.46	0.46	0.38	0.31	0.33	0.13	0.003499	hypermethylated		+	CpG
493947	NSC_scaffold_contig599	1011302	1011303		0.71	0.6	0.74	0.66	0.81	0.79	-0.07	1	insignificant			0.67	0.71	0.79	0.72	0.68	0.67	0.03	1	insignificant			0.54	0.65	0.66	0.72	0.71	0.68	-0.09	1	insignificant			0.71	0.71	0.7	0.58	0.52	0.65	0.13	0.02986	hypermethylated		+	CpG
493947	NSC_scaffold_contig599	1011302	1011303		0.71	0.6	0.74	0.66	0.81	0.79	-0.07	1	insignificant			0.67	0.71	0.79	0.72	0.68	0.67	0.03	1	insignificant			0.54	0.65	0.66	0.72	0.71	0.68	-0.09	1	insignificant			0.71	0.71	0.7	0.58	0.52	0.65	0.13	0.02986	hypermethylated		+	CpG
510503	NSC_scaffold_contig599	1339682	1339683		0.83	0.48	0.84	0.75	0.78	0.67	-0.02	1	insignificant			0.77	0.54	0.7	0.6	0.81	0.6	0	1	insignificant			0.86	0.6	0.71	0.71	0.71	0.7	0.01	1	insignificant			0.81	0.81	0.82	0.75	0.61	0.69	0.13	0.03246	hypermethylated		+	CpG
704028	NSC_scaffold_contig596-571c	279590	279591		0.22	0.2	0.21	0.34	0.16	0.11	0.01	1	insignificant			0.15	0.18	0.19	0.09	0.2	0.18	0.02	1	insignificant			0.22	0.16	0.05	0.18	0.15	0.1	0	1	insignificant			0.23	0.29	0.24	0.11	0.16	0.1	0.13	0.008012	hypermethylated		+	CpG
720298	NSC_scaffold_contig596-571c	603556	603557		0.85	0.78	0.85	0.79	0.76	0.74	0.06	1	insignificant			0.64	0.83	0.8	0.72	0.79	0.79	-0.01	1	insignificant			0.85	0.84	0.78	0.72	0.79	0.92	0.02	1	insignificant			0.87	0.96	0.86	0.78	0.76	0.79	0.13	0.0205	hypermethylated		+	CpG
720298	NSC_scaffold_contig596-571c	603556	603557		0.85	0.78	0.85	0.79	0.76	0.74	0.06	1	insignificant			0.64	0.83	0.8	0.72	0.79	0.79	-0.01	1	insignificant			0.85	0.84	0.78	0.72	0.79	0.92	0.02	1	insignificant			0.87	0.96	0.86	0.78	0.76	0.79	0.13	0.0205	hypermethylated		+	CpG
725441	NSC_scaffold_contig596-571c	705071	705072		0.77	0.63	0.71	0.68	0.86	0.62	-0.02	1	insignificant			0.69	0.74	0.82	0.84	0.78	0.7	-0.02	1	insignificant			0.76	0.84	0.82	0.73	0.66	0.88	0.05	1	insignificant			0.76	0.71	0.76	0.6	0.6	0.63	0.13	0.002291	hypermethylated		+	CpG
725441	NSC_scaffold_contig596-571c	705071	705072		0.77	0.63	0.71	0.68	0.86	0.62	-0.02	1	insignificant			0.69	0.74	0.82	0.84	0.78	0.7	-0.02	1	insignificant			0.76	0.84	0.82	0.73	0.66	0.88	0.05	1	insignificant			0.76	0.71	0.76	0.6	0.6	0.63	0.13	0.002291	hypermethylated		+	CpG
728319	NSC_scaffold_contig596-571c	774269	774270		0.7	0.72	0.63	0.73	0.6	0.82	-0.03	1	insignificant			0.71	0.67	0.78	0.66	0.7	0.7	0.03	1	insignificant			0.73	0.65	0.73	0.64	0.7	0.75	0	1	insignificant			0.74	0.87	0.74	0.68	0.64	0.62	0.13	0.04386	hypermethylated		+	CpG
728319	NSC_scaffold_contig596-571c	774269	774270		0.7	0.72	0.63	0.73	0.6	0.82	-0.03	1	insignificant			0.71	0.67	0.78	0.66	0.7	0.7	0.03	1	insignificant			0.73	0.65	0.73	0.64	0.7	0.75	0	1	insignificant			0.74	0.87	0.74	0.68	0.64	0.62	0.13	0.04386	hypermethylated		+	CpG
729188	NSC_scaffold_contig596-571c	792174	792175		0.77	0.7	0.84	0.86	0.8	0.8	-0.05	1	insignificant			0.76	0.75	0.79	0.78	0.87	0.79	-0.05	1	insignificant			0.91	0.75	0.77	0.86	0.83	0.85	-0.04	1	insignificant			0.88	0.84	0.87	0.75	0.65	0.8	0.13	0.04468	hypermethylated		+	CpG
750060	NSC_scaffold_contig596-571c	1171473	1171474		0.22	0.19	0.25	0.2	0.14	0.29	0.01	1	insignificant			0.19	0.04	0.28	0.18	0.23	0.22	-0.04	1	insignificant			0.18	0.24	0.31	0.17	0.3	0.21	0.02	1	insignificant			0.25	0.21	0.23	0.12	0.11	0.09	0.13	0.001874	hypermethylated		+	CpG
750060	NSC_scaffold_contig596-571c	1171473	1171474		0.22	0.19	0.25	0.2	0.14	0.29	0.01	1	insignificant			0.19	0.04	0.28	0.18	0.23	0.22	-0.04	1	insignificant			0.18	0.24	0.31	0.17	0.3	0.21	0.02	1	insignificant			0.25	0.21	0.23	0.12	0.11	0.09	0.13	0.001874	hypermethylated		+	CpG
751761	NSC_scaffold_contig596-571c	1205091	1205092		0.58	0.59	0.6	0.53	0.47	0.49	0.09	1	insignificant			0.56	0.6	0.54	0.57	0.69	0.56	-0.04	1	insignificant			0.58	0.53	0.54	0.64	0.6	0.55	-0.05	1	insignificant			0.56	0.61	0.65	0.44	0.46	0.54	0.13	0.03016	hypermethylated		+	CpG
751761	NSC_scaffold_contig596-571c	1205091	1205092		0.58	0.59	0.6	0.53	0.47	0.49	0.09	1	insignificant			0.56	0.6	0.54	0.57	0.69	0.56	-0.04	1	insignificant			0.58	0.53	0.54	0.64	0.6	0.55	-0.05	1	insignificant			0.56	0.61	0.65	0.44	0.46	0.54	0.13	0.03016	hypermethylated		+	CpG
755450	NSC_scaffold_contig596-571c	1268557	1268558		0.66	0.66	0.68	0.62	0.62	0.73	0.01	1	insignificant			0.62	0.76	0.62	0.52	0.71	0.76	0	1	insignificant			0.74	0.69	0.67	0.78	0.68	0.57	0.03	1	insignificant			0.74	0.73	0.78	0.64	0.57	0.65	0.13	0.01382	hypermethylated		+	CpG
755450	NSC_scaffold_contig596-571c	1268557	1268558		0.66	0.66	0.68	0.62	0.62	0.73	0.01	1	insignificant			0.62	0.76	0.62	0.52	0.71	0.76	0	1	insignificant			0.74	0.69	0.67	0.78	0.68	0.57	0.03	1	insignificant			0.74	0.73	0.78	0.64	0.57	0.65	0.13	0.01382	hypermethylated		+	CpG
755525	NSC_scaffold_contig596-571c	1270164	1270165		0.8	0.75	0.73	0.78	0.71	0.73	0.02	1	insignificant			0.67	0.72	0.71	0.78	0.54	0.65	0.04	1	insignificant			0.66	0.72	0.71	0.67	0.65	0.51	0.09	1	insignificant			0.81	0.76	0.72	0.64	0.66	0.58	0.13	0.01811	hypermethylated		+	CpG
759390	NSC_scaffold_contig596-571c	1343073	1343074		0.71	0.72	0.82	0.69	0.78	0.77	0.01	1	insignificant			0.55	0.67	0.79	0.89	0.79	0.71	-0.13	0.223	insignificant			0.8	0.69	0.81	0.83	0.78	0.88	-0.06	1	insignificant			0.8	0.85	0.74	0.7	0.68	0.61	0.13	0.03373	hypermethylated		+	CpG
759390	NSC_scaffold_contig596-571c	1343073	1343074		0.71	0.72	0.82	0.69	0.78	0.77	0.01	1	insignificant			0.55	0.67	0.79	0.89	0.79	0.71	-0.13	0.223	insignificant			0.8	0.69	0.81	0.83	0.78	0.88	-0.06	1	insignificant			0.8	0.85	0.74	0.7	0.68	0.61	0.13	0.03373	hypermethylated		+	CpG
401544	NSC_scaffold_contig598	676207	676208		0.63	0.6	0.69	0.57	0.74	0.65	-0.01	1	insignificant			0.58	0.66	0.66	0.67	0.72	0.71	-0.06	1	insignificant			0.61	0.65	0.7	0.7	0.56	0.71	-0.01	1	insignificant			0.86	0.75	0.76	0.72	0.62	0.65	0.13	0.04835	hypermethylated		+	CpG
401544	NSC_scaffold_contig598	676207	676208		0.63	0.6	0.69	0.57	0.74	0.65	-0.01	1	insignificant			0.58	0.66	0.66	0.67	0.72	0.71	-0.06	1	insignificant			0.61	0.65	0.7	0.7	0.56	0.71	-0.01	1	insignificant			0.86	0.75	0.76	0.72	0.62	0.65	0.13	0.04835	hypermethylated		+	CpG
323731	NSC_scaffold_contig597	453227	453228		0.86	0.76	0.83	0.84	0.81	0.82	-0.01	1	insignificant			0.85	0.81	0.84	0.78	0.88	0.8	0.01	1	insignificant			0.9	0.75	0.77	0.93	0.83	0.98	-0.11	0.1767	insignificant			0.93	0.91	0.93	0.87	0.74	0.78	0.13	0.03156	hypermethylated		+	CpG
353303	NSC_scaffold_contig597	1015412	1015413		0.77	0.65	0.82	0.75	0.78	0.71	0	1	insignificant			0.75	0.77	0.84	0.81	0.7	0.79	0.02	1	insignificant			0.75	0.69	0.75	0.75	0.78	0.81	-0.05	1	insignificant			0.79	0.81	0.77	0.69	0.67	0.62	0.13	0.003924	hypermethylated		+	CpG
363902	NSC_scaffold_contig597	1233686	1233687		0.33	0.27	0.36	0.31	0.37	0.36	-0.02	1	insignificant			0.22	0.38	0.37	0.3	0.39	0.29	-0.01	1	insignificant			0.26	0.32	0.3	0.25	0.31	0.45	-0.04	1	insignificant			0.44	0.38	0.35	0.2	0.3	0.27	0.13	0.0348	hypermethylated		+	CpG
363902	NSC_scaffold_contig597	1233686	1233687		0.33	0.27	0.36	0.31	0.37	0.36	-0.02	1	insignificant			0.22	0.38	0.37	0.3	0.39	0.29	-0.01	1	insignificant			0.26	0.32	0.3	0.25	0.31	0.45	-0.04	1	insignificant			0.44	0.38	0.35	0.2	0.3	0.27	0.13	0.0348	hypermethylated		+	CpG
287144	NSC_scaffold_contig595	659511	659512		0.67	0.54	0.64	0.57	0.64	0.6	0.01	1	insignificant			0.56	0.61	0.55	0.65	0.62	0.61	-0.05	1	insignificant			0.63	0.61	0.61	0.61	0.58	0.58	0.02	1	insignificant			0.6	0.62	0.64	0.49	0.53	0.44	0.13	0.01067	hypermethylated		+	CpG
781601	NSC_scaffold_ontig562c-575-591	305971	305972		0.28	0.22	0.26	0.21	0.29	0.41	-0.05	1	insignificant			0.26	0.31	0.25	0.2	0.23	0.33	0.02	1	insignificant			0.26	0.23	0.32	0.31	0.32	0.23	-0.02	1	insignificant			0.29	0.36	0.38	0.23	0.26	0.14	0.13	0.04281	hypermethylated		+	CpG
781601	NSC_scaffold_ontig562c-575-591	305971	305972		0.28	0.22	0.26	0.21	0.29	0.41	-0.05	1	insignificant			0.26	0.31	0.25	0.2	0.23	0.33	0.02	1	insignificant			0.26	0.23	0.32	0.31	0.32	0.23	-0.02	1	insignificant			0.29	0.36	0.38	0.23	0.26	0.14	0.13	0.04281	hypermethylated		+	CpG
229167	NSC_scaffold_contig594	315265	315266		0.79	0.58	0.7	0.83	0.7	0.76	-0.07	1	insignificant			0.7	0.78	0.81	0.77	0.78	0.78	-0.02	1	insignificant			0.72	0.75	0.67	0.74	0.73	0.77	-0.04	1	insignificant			0.75	0.79	0.8	0.66	0.6	0.7	0.13	0.01773	hypermethylated		+	CpG
229167	NSC_scaffold_contig594	315265	315266		0.79	0.58	0.7	0.83	0.7	0.76	-0.07	1	insignificant			0.7	0.78	0.81	0.77	0.78	0.78	-0.02	1	insignificant			0.72	0.75	0.67	0.74	0.73	0.77	-0.04	1	insignificant			0.75	0.79	0.8	0.66	0.6	0.7	0.13	0.01773	hypermethylated		+	CpG
247023	NSC_scaffold_contig594	655798	655799		0.71	0.78	0.81	0.74	0.67	0.76	0.05	1	insignificant			0.82	0.7	0.73	0.71	0.85	0.75	-0.02	1	insignificant			0.74	0.8	0.79	0.66	0.76	0.77	0.05	1	insignificant			0.83	0.86	0.84	0.71	0.73	0.72	0.13	0.0002931	hypermethylated		+	CpG
594299	NSC_scaffold_contig579-589	642387	642388		0.5	0.23	0.37	0.45	0.44	0.39	-0.06	1	insignificant			0.31	0.37	0.45	0.39	0.38	0.48	-0.04	1	insignificant			0.37	0.36	0.5	0.51	0.47	0.42	-0.06	1	insignificant			0.52	0.47	0.49	0.36	0.31	0.43	0.13	0.02448	hypermethylated		+	CpG
594299	NSC_scaffold_contig579-589	642387	642388		0.5	0.23	0.37	0.45	0.44	0.39	-0.06	1	insignificant			0.31	0.37	0.45	0.39	0.38	0.48	-0.04	1	insignificant			0.37	0.36	0.5	0.51	0.47	0.42	-0.06	1	insignificant			0.52	0.47	0.49	0.36	0.31	0.43	0.13	0.02448	hypermethylated		+	CpG
622614	NSC_scaffold_contig592-558c-549c-548c-566	51542	51543		0.77	0.82	0.83	0.75	0.88	0.82	-0.01	1	insignificant			0.93	0.86	0.77	0.67	0.83	0.85	0.07	1	insignificant			0.8	0.84	0.77	0.76	0.91	0.78	-0.01	1	insignificant			0.91	0.82	0.91	0.7	0.82	0.72	0.13	0.04813	hypermethylated		+	CpG
647220	NSC_scaffold_contig592-558c-549c-548c-566	488200	488201		0.75	0.77	0.76	0.76	0.8	0.86	-0.04	1	insignificant			0.79	0.78	0.71	0.79	0.87	0.76	-0.05	1	insignificant			0.77	0.8	0.79	0.8	0.79	0.87	-0.04	1	insignificant			0.85	0.78	0.83	0.69	0.65	0.76	0.13	0.03041	hypermethylated		+	CpG
677738	NSC_scaffold_contig593-552c	403063	403064		0.7	0.63	0.74	0.69	0.68	0.72	-0.01	1	insignificant			0.76	0.7	0.6	0.71	0.78	0.63	-0.02	1	insignificant			0.76	0.55	0.59	0.75	0.63	0.76	-0.08	1	insignificant			0.74	0.83	0.68	0.61	0.6	0.64	0.13	0.04915	hypermethylated		+	CpG
191994	NSC_scaffold_contig590	131233	131234		0.74	0.55	0.63	0.64	0.73	0.69	-0.04	1	insignificant			0.59	0.68	0.66	0.88	0.72	0.62	-0.09	1	insignificant			0.69	0.6	0.6	0.74	0.64	0.65	-0.04	1	insignificant			0.77	0.73	0.69	0.63	0.61	0.55	0.13	0.01807	hypermethylated		+	CpG
170916	NSC_scaffold_contig588	127091	127092		0.74	0.63	0.74	0.68	0.69	0.75	-0.01	1	insignificant			0.71	0.65	0.66	0.81	0.82	0.61	-0.07	1	insignificant			0.67	0.69	0.59	0.9	0.55	0.67	-0.05	1	insignificant			0.74	0.69	0.77	0.64	0.55	0.61	0.13	0.01702	hypermethylated		+	CpG
611594	NSC_scaffold_contig587-553c	254090	254091		0.51	0.48	0.53	0.55	0.57	0.45	-0.02	1	insignificant			0.56	0.55	0.66	0.49	0.45	0.55	0.09	1	insignificant			0.62	0.55	0.44	0.59	0.47	0.59	-0.01	1	insignificant			0.62	0.66	0.57	0.51	0.5	0.45	0.13	0.01439	hypermethylated		+	CpG
611594	NSC_scaffold_contig587-553c	254090	254091		0.51	0.48	0.53	0.55	0.57	0.45	-0.02	1	insignificant			0.56	0.55	0.66	0.49	0.45	0.55	0.09	1	insignificant			0.62	0.55	0.44	0.59	0.47	0.59	-0.01	1	insignificant			0.62	0.66	0.57	0.51	0.5	0.45	0.13	0.01439	hypermethylated		+	CpG
557510	NSC_scaffold_contig568-546-580	298873	298874		0.53	0.5	0.65	0.58	0.63	0.64	-0.06	1	insignificant			0.71	0.63	0.55	0.64	0.65	0.64	-0.02	1	insignificant			0.62	0.64	0.63	0.69	0.49	0.57	0.04	1	insignificant			0.66	0.63	0.7	0.6	0.49	0.53	0.13	0.02808	hypermethylated		+	CpG
115298	NSC_scaffold_contig584	17355	17356		0.78	0.73	0.84	0.75	0.94	0.92	-0.09	1	insignificant			0.89	0.83	0.86	0.79	0.84	0.79	0.05	1	insignificant			0.87	0.76	0.75	0.86	0.8	0.92	-0.07	1	insignificant			0.92	0.89	0.94	0.78	0.73	0.84	0.13	0.01775	hypermethylated		+	CpG
115298	NSC_scaffold_contig584	17355	17356		0.78	0.73	0.84	0.75	0.94	0.92	-0.09	1	insignificant			0.89	0.83	0.86	0.79	0.84	0.79	0.05	1	insignificant			0.87	0.76	0.75	0.86	0.8	0.92	-0.07	1	insignificant			0.92	0.89	0.94	0.78	0.73	0.84	0.13	0.01775	hypermethylated		+	CpG
120238	NSC_scaffold_contig584	106055	106056		0.69	0.67	0.64	0.72	0.69	0.79	-0.06	1	insignificant			0.71	0.67	0.67	0.72	0.66	0.61	0.02	1	insignificant			0.79	0.68	0.72	0.84	0.6	0.8	-0.02	1	insignificant			0.84	0.82	0.71	0.65	0.68	0.66	0.13	0.03478	hypermethylated		+	CpG
120238	NSC_scaffold_contig584	106055	106056		0.69	0.67	0.64	0.72	0.69	0.79	-0.06	1	insignificant			0.71	0.67	0.67	0.72	0.66	0.61	0.02	1	insignificant			0.79	0.68	0.72	0.84	0.6	0.8	-0.02	1	insignificant			0.84	0.82	0.71	0.65	0.68	0.66	0.13	0.03478	hypermethylated		+	CpG
121002	NSC_scaffold_contig584	122438	122439		0.62	0.59	0.68	0.69	0.82	0.64	-0.08	1	insignificant			0.62	0.68	0.64	0.58	0.64	0.64	0.02	1	insignificant			0.65	0.66	0.75	0.72	0.65	0.65	0.02	1	insignificant			0.76	0.73	0.64	0.57	0.59	0.58	0.13	0.02277	hypermethylated		+	CpG
158810	NSC_scaffold_contig586	232252	232253		0.6	0.6	0.66	0.61	0.56	0.65	0.01	1	insignificant			0.67	0.62	0.69	0.64	0.62	0.5	0.07	1	insignificant			0.56	0.5	0.58	0.55	0.54	0.66	-0.04	1	insignificant			0.62	0.56	0.57	0.44	0.43	0.48	0.13	0.007883	hypermethylated		+	CpG
82855	NSC_scaffold_contig582	4195	4196		0.72	0.59	0.63	0.59	0.76	0.7	-0.04	1	insignificant			0.62	0.66	0.63	0.73	0.79	0.68	-0.1	1	insignificant			0.55	0.66	0.66	0.69	0.68	0.68	-0.06	1	insignificant			0.73	0.69	0.78	0.58	0.63	0.58	0.13	0.01441	hypermethylated		+	CpG
90763	NSC_scaffold_contig582	161242	161243		0.6	0.51	0.58	0.56	0.58	0.67	-0.04	1	insignificant			0.37	0.58	0.6	0.62	0.6	0.54	-0.07	1	insignificant			0.55	0.56	0.55	0.51	0.4	0.7	0.01	1	insignificant			0.55	0.54	0.6	0.46	0.4	0.44	0.13	0.01015	hypermethylated		+	CpG
101384	NSC_scaffold_contig583	54302	54303		0.58	0.62	0.64	0.72	0.56	0.81	-0.08	1	insignificant			0.6	0.64	0.43	0.59	0.58	0.58	-0.03	1	insignificant			0.6	0.7	0.59	0.43	0.74	0.52	0.07	1	insignificant			0.59	0.6	0.67	0.46	0.53	0.48	0.13	0.01337	hypermethylated		+	CpG
101384	NSC_scaffold_contig583	54302	54303		0.58	0.62	0.64	0.72	0.56	0.81	-0.08	1	insignificant			0.6	0.64	0.43	0.59	0.58	0.58	-0.03	1	insignificant			0.6	0.7	0.59	0.43	0.74	0.52	0.07	1	insignificant			0.59	0.6	0.67	0.46	0.53	0.48	0.13	0.01337	hypermethylated		+	CpG
133976	NSC_scaffold_contig585	33824	33825		0.58	0.75	0.7	0.66	0.77	0.7	-0.03	1	insignificant			0.77	0.71	0.86	0.67	0.7	0.74	0.08	1	insignificant			0.64	0.77	0.7	0.72	0.73	0.58	0.02	1	insignificant			0.8	0.78	0.72	0.69	0.64	0.57	0.13	0.03428	hypermethylated		+	CpG
139885	NSC_scaffold_contig585	145085	145086		0.14	0.2	0.16	0.14	0.15	0.11	0.03	1	insignificant			0.16	0.17	0.17	0.07	0.12	0.25	0.02	1	insignificant			0.13	0.19	0.15	0.14	0.22	0.11	0	1	insignificant			0.24	0.18	0.21	0.09	0.02	0.12	0.13	0.01552	hypermethylated		+	CpG
139885	NSC_scaffold_contig585	145085	145086		0.14	0.2	0.16	0.14	0.15	0.11	0.03	1	insignificant			0.16	0.17	0.17	0.07	0.12	0.25	0.02	1	insignificant			0.13	0.19	0.15	0.14	0.22	0.11	0	1	insignificant			0.24	0.18	0.21	0.09	0.02	0.12	0.13	0.01552	hypermethylated		+	CpG
528226	NSC_scaffold_contig555-550-574	79377	79378		0.11	0.12	0.1	0.11	0.12	0.05	0.02	1	insignificant			0.13	0.11	0.14	0.29	0.05	0.14	-0.03	1	insignificant			0.21	0.18	0.16	0.06	0.18	0.23	0.03	1	insignificant			0.24	0.19	0.21	0.12	0.14	0	0.13	0.04451	hypermethylated		+	CpG
528226	NSC_scaffold_contig555-550-574	79377	79378		0.11	0.12	0.1	0.11	0.12	0.05	0.02	1	insignificant			0.13	0.11	0.14	0.29	0.05	0.14	-0.03	1	insignificant			0.21	0.18	0.16	0.06	0.18	0.23	0.03	1	insignificant			0.24	0.19	0.21	0.12	0.14	0	0.13	0.04451	hypermethylated		+	CpG
534738	NSC_scaffold_contig555-550-574	201850	201851		0.48	0.49	0.42	0.39	0.45	0.36	0.07	1	insignificant			0.45	0.38	0.45	0.45	0.38	0.48	-0.01	1	insignificant			0.43	0.39	0.42	0.54	0.3	0.37	0.01	1	insignificant			0.41	0.48	0.46	0.3	0.35	0.32	0.13	0.009458	hypermethylated		+	CpG
36343	NSC_scaffold_contig573	32167	32168		0.49	0.39	0.42	0.45	0.51	0.43	-0.03	1	insignificant			0.27	0.46	0.53	0.51	0.63	0.43	-0.1	0.3515	insignificant			0.52	0.46	0.41	0.41	0.36	0.48	0.05	1	insignificant			0.44	0.57	0.48	0.33	0.39	0.38	0.13	0.03824	hypermethylated		+	CpG
26474	NSC_scaffold_contig572	16034	16035		0.83	0.69	0.55	0.74	0.67	0.74	-0.03	1	insignificant			0.61	0.86	0.68	0.61	0.79	0.72	0.01	1	insignificant			0.77	0.71	0.79	0.67	0.68	0.68	0.08	1	insignificant			0.8	0.77	0.82	0.73	0.65	0.61	0.13	0.02874	hypermethylated		+	CpG
28161	NSC_scaffold_contig572	42034	42035		0.48	0.41	0.31	0.37	0.4	0.4	0.01	1	insignificant			0.37	0.48	0.52	0.39	0.37	0.33	0.09	1	insignificant			0.41	0.38	0.38	0.44	0.41	0.36	-0.01	1	insignificant			0.39	0.38	0.43	0.27	0.26	0.29	0.13	0.001775	hypermethylated		+	CpG
21306	NSC_scaffold_contig570	57838	57839		0.45	0.39	0.41	0.44	0.35	0.46	0	1	insignificant			0.41	0.42	0.52	0.34	0.52	0.44	0.01	1	insignificant			0.52	0.3	0.35	0.53	0.53	0.44	-0.11	0.2146	insignificant			0.42	0.43	0.5	0.39	0.31	0.27	0.13	0.03745	hypermethylated		+	CpG
23320	NSC_scaffold_contig570	93217	93218		0.76	0.78	0.75	0.58	0.68	0.75	0.09	1	insignificant			0.64	0.67	0.74	0.66	0.81	0.73	-0.05	1	insignificant			0.76	0.67	0.72	0.75	0.64	0.64	0.04	1	insignificant			0.82	0.77	0.7	0.61	0.66	0.62	0.13	0.02309	hypermethylated		+	CpG
25107	NSC_scaffold_contig570	124203	124204		0.65	0.6	0.62	0.58	0.66	0.61	0	1	insignificant			0.49	0.59	0.6	0.73	0.72	0.56	-0.11	0.1658	insignificant			0.64	0.53	0.63	0.66	0.59	0.71	-0.05	1	insignificant			0.63	0.61	0.57	0.46	0.49	0.47	0.13	0.002814	hypermethylated		+	CpG
25107	NSC_scaffold_contig570	124203	124204		0.65	0.6	0.62	0.58	0.66	0.61	0	1	insignificant			0.49	0.59	0.6	0.73	0.72	0.56	-0.11	0.1658	insignificant			0.64	0.53	0.63	0.66	0.59	0.71	-0.05	1	insignificant			0.63	0.61	0.57	0.46	0.49	0.47	0.13	0.002814	hypermethylated		+	CpG
537442	NSC_scaffold_contig567-545c	11515	11516		0.71	0.68	0.78	0.75	0.86	0.76	-0.06	1	insignificant			0.76	0.77	0.86	0.65	0.82	0.72	0.06	1	insignificant			0.8	0.73	0.73	0.8	0.75	0.73	-0.01	1	insignificant			0.8	0.87	0.86	0.71	0.76	0.68	0.13	0.01315	hypermethylated		+	CpG
6089	NSC_scaffold_contig561	42823	42824		0.76	0.72	0.81	0.66	0.85	0.65	0.04	1	insignificant			0.87	0.69	0.8	0.77	0.89	0.77	-0.02	1	insignificant			0.86	0.82	0.7	0.83	0.69	0.84	0	1	insignificant			0.84	0.87	0.79	0.72	0.72	0.67	0.13	0.01296	hypermethylated		+	CpG
55950	NSC_scaffold_contig577	168300	168301		0.26	0.44	0.36	0.29	0.36	0.41	0	1	insignificant			0.36	0.47	0.26	0.26	0.43	0.48	-0.03	1	insignificant			0.24	0.36	0.35	0.33	0.19	0.34	0.03	1	insignificant			0.41	0.4	0.4	0.26	0.24	0.32	0.13	0.006782	hypermethylated		+	CpG
96651	NSC_scaffold_contig582	266044	266045		0.81	0.67	0.77	0.82	0.79	0.81	-0.06	1	insignificant			0.83	0.72	0.86	0.71	0.79	0.81	0.04	1	insignificant			0.77	0.73	0.73	0.77	0.76	0.94	-0.08	1	insignificant			0.82	0.84	0.7	0.63	0.66	0.67	0.13	0.04013	hypermethylated		+	CpG
777461	NSC_scaffold_ontig562c-575-591	226969	226970		0.78	0.74	0.72	0.8	0.7	0.82	-0.03	1	insignificant			0.73	0.75	0.88	0.8	0.76	0.72	0.03	1	insignificant			0.8	0.76	0.68	0.79	0.73	0.75	-0.01	1	insignificant			0.84	0.89	0.82	0.77	0.73	0.67	0.13	0.02341	hypermethylated		+	CpG
191986	NSC_scaffold_contig590	131117	131118		0.34	0.32	0.41	0.36	0.48	0.44	-0.07	1	insignificant			0.45	0.36	0.46	0.46	0.56	0.38	-0.04	1	insignificant			0.49	0.43	0.4	0.36	0.35	0.3	0.1	0.02741	hypermethylated			0.42	0.54	0.51	0.37	0.39	0.35	0.12	0.03661	hypermethylated		+	CpG
342491	NSC_scaffold_contig597	821275	821276		0.81	0.75	0.69	0.83	0.76	0.77	-0.04	1	insignificant			0.84	0.89	0.66	0.75	0.8	0.81	0.01	1	insignificant			0.73	0.7	0.69	0.76	0.88	0.86	-0.13	0.02908	hypomethylated			0.75	0.84	0.8	0.68	0.7	0.64	0.12	0.02198	hypermethylated		+	CpG
197576	NSC_scaffold_contig590	250905	250906		0.76	0.65	0.73	0.68	0.64	0.87	-0.02	1	insignificant			0.74	0.59	0.83	0.77	0.7	0.65	0.01	1	insignificant			0.76	0.59	0.59	0.86	0.82	0.81	-0.19	0.03241	hypomethylated			0.76	0.7	0.84	0.64	0.63	0.67	0.12	0.04908	hypermethylated		+	CpG
87304	NSC_scaffold_contig582	90659	90660		0.62	0.48	0.61	0.66	0.74	0.7	-0.13	0.05571	insignificant			0.68	0.7	0.63	0.67	0.6	0.65	0.03	1	insignificant			0.65	0.59	0.7	0.66	0.6	0.68	0	1	insignificant			0.66	0.58	0.68	0.54	0.48	0.53	0.12	0.02868	hypermethylated		+	CpG
775376	NSC_scaffold_ontig562c-575-591	189028	189029		0.76	0.64	0.69	0.81	0.76	0.82	-0.1	0.06043	insignificant			0.74	0.74	0.89	0.86	0.83	0.76	-0.03	1	insignificant			0.68	0.77	0.82	0.85	0.73	0.79	-0.03	1	insignificant			0.9	0.9	0.84	0.82	0.75	0.72	0.12	0.02982	hypermethylated		+	CpG
472007	NSC_scaffold_contig599	603983	603984		0.73	0.87	0.7	0.57	0.62	0.66	0.15	0.0634	insignificant			0.67	0.69	0.8	0.66	0.75	0.69	0.02	1	insignificant			0.67	0.75	0.64	0.72	0.64	0.72	-0.01	1	insignificant			0.7	0.7	0.69	0.55	0.54	0.64	0.12	0.01698	hypermethylated		-	CpG
454399	NSC_scaffold_contig599	265059	265060		0.69	0.64	0.81	0.75	0.71	0.74	-0.02	1	insignificant			0.8	0.68	0.71	0.75	0.77	0.75	-0.03	1	insignificant			0.73	0.67	0.74	0.73	0.77	0.77	-0.04	1	insignificant			0.79	0.74	0.79	0.6	0.67	0.7	0.12	0.02103	hypermethylated		+	CpG
454399	NSC_scaffold_contig599	265059	265060		0.69	0.64	0.81	0.75	0.71	0.74	-0.02	1	insignificant			0.8	0.68	0.71	0.75	0.77	0.75	-0.03	1	insignificant			0.73	0.67	0.74	0.73	0.77	0.77	-0.04	1	insignificant			0.79	0.74	0.79	0.6	0.67	0.7	0.12	0.02103	hypermethylated		+	CpG
454523	NSC_scaffold_contig599	266765	266766		0.63	0.51	0.6	0.5	0.55	0.59	0.03	1	insignificant			0.44	0.48	0.55	0.49	0.64	0.5	-0.05	1	insignificant			0.52	0.46	0.57	0.5	0.5	0.58	-0.01	1	insignificant			0.55	0.54	0.59	0.44	0.42	0.44	0.12	0.001553	hypermethylated		+	CpG
461307	NSC_scaffold_contig599	397203	397204		0.87	0.72	0.92	0.89	0.94	0.94	-0.09	1	insignificant			0.9	0.82	0.82	0.9	1	0.93	-0.1	1	insignificant			0.9	0.86	0.88	0.92	0.89	0.86	-0.01	1	insignificant			0.97	0.89	0.97	0.88	0.78	0.82	0.12	0.03486	hypermethylated		+	CpG
471770	NSC_scaffold_contig599	599523	599524		0.21	0.29	0.16	0.14	0.24	0.32	-0.01	1	insignificant			0.15	0.17	0.29	0.28	0.21	0.16	-0.01	1	insignificant			0.2	0.29	0.23	0.27	0.29	0.2	-0.01	1	insignificant			0.31	0.25	0.3	0.17	0.21	0.11	0.12	0.02266	hypermethylated		+	CpG
471770	NSC_scaffold_contig599	599523	599524		0.21	0.29	0.16	0.14	0.24	0.32	-0.01	1	insignificant			0.15	0.17	0.29	0.28	0.21	0.16	-0.01	1	insignificant			0.2	0.29	0.23	0.27	0.29	0.2	-0.01	1	insignificant			0.31	0.25	0.3	0.17	0.21	0.11	0.12	0.02266	hypermethylated		+	CpG
471770	NSC_scaffold_contig599	599523	599524		0.21	0.29	0.16	0.14	0.24	0.32	-0.01	1	insignificant			0.15	0.17	0.29	0.28	0.21	0.16	-0.01	1	insignificant			0.2	0.29	0.23	0.27	0.29	0.2	-0.01	1	insignificant			0.31	0.25	0.3	0.17	0.21	0.11	0.12	0.02266	hypermethylated		+	CpG
478961	NSC_scaffold_contig599	736062	736063		0.79	0.66	0.8	0.77	0.68	0.82	-0.01	1	insignificant			0.67	0.76	0.84	0.71	0.76	0.8	0	1	insignificant			0.69	0.72	0.66	0.69	0.73	0.76	-0.03	1	insignificant			0.77	0.74	0.77	0.64	0.62	0.65	0.12	0.00109	hypermethylated		+	CpG
481018	NSC_scaffold_contig599	771590	771591		0.82	0.72	0.93	0.76	0.9	0.83	-0.01	1	insignificant			0.8	0.75	0.65	0.75	0.86	0.94	-0.12	0.1594	insignificant			0.87	0.78	0.8	0.84	0.91	0.85	-0.05	1	insignificant			0.85	0.9	0.93	0.81	0.71	0.8	0.12	0.04009	hypermethylated		+	CpG
491139	NSC_scaffold_contig599	960184	960185		0.84	0.78	0.67	0.68	0.81	0.57	0.08	1	insignificant			0.85	0.81	0.58	0.64	0.78	0.73	0.03	1	insignificant			0.76	0.67	0.76	0.73	0.63	0.79	0.01	1	insignificant			0.66	0.75	0.76	0.62	0.59	0.6	0.12	0.02568	hypermethylated		+	CpG
491139	NSC_scaffold_contig599	960184	960185		0.84	0.78	0.67	0.68	0.81	0.57	0.08	1	insignificant			0.85	0.81	0.58	0.64	0.78	0.73	0.03	1	insignificant			0.76	0.67	0.76	0.73	0.63	0.79	0.01	1	insignificant			0.66	0.75	0.76	0.62	0.59	0.6	0.12	0.02568	hypermethylated		+	CpG
504480	NSC_scaffold_contig599	1231101	1231102		0.88	0.58	0.85	0.81	0.81	0.85	-0.05	1	insignificant			0.68	0.78	0.88	0.75	0.86	0.81	-0.03	1	insignificant			0.82	0.83	0.74	0.79	0.84	0.68	0.03	1	insignificant			0.82	0.86	0.88	0.77	0.68	0.75	0.12	0.02204	hypermethylated		+	CpG
504480	NSC_scaffold_contig599	1231101	1231102		0.88	0.58	0.85	0.81	0.81	0.85	-0.05	1	insignificant			0.68	0.78	0.88	0.75	0.86	0.81	-0.03	1	insignificant			0.82	0.83	0.74	0.79	0.84	0.68	0.03	1	insignificant			0.82	0.86	0.88	0.77	0.68	0.75	0.12	0.02204	hypermethylated		+	CpG
710726	NSC_scaffold_contig596-571c	406331	406332		0.23	0.11	0.16	0.19	0.21	0.12	0	1	insignificant			0.18	0.16	0.16	0.18	0.26	0.27	-0.07	1	insignificant			0.24	0.13	0.18	0.1	0.2	0.16	0.03	1	insignificant			0.21	0.24	0.16	0.1	0.06	0.1	0.12	0.009342	hypermethylated		+	CpG
710726	NSC_scaffold_contig596-571c	406331	406332		0.23	0.11	0.16	0.19	0.21	0.12	0	1	insignificant			0.18	0.16	0.16	0.18	0.26	0.27	-0.07	1	insignificant			0.24	0.13	0.18	0.1	0.2	0.16	0.03	1	insignificant			0.21	0.24	0.16	0.1	0.06	0.1	0.12	0.009342	hypermethylated		+	CpG
722082	NSC_scaffold_contig596-571c	635978	635979		0.69	0.58	0.68	0.71	0.64	0.77	-0.06	1	insignificant			0.62	0.7	0.7	0.73	0.62	0.76	-0.03	1	insignificant			0.67	0.76	0.71	0.71	0.63	0.71	0.03	1	insignificant			0.79	0.7	0.78	0.65	0.61	0.67	0.12	0.02874	hypermethylated		+	CpG
722082	NSC_scaffold_contig596-571c	635978	635979		0.69	0.58	0.68	0.71	0.64	0.77	-0.06	1	insignificant			0.62	0.7	0.7	0.73	0.62	0.76	-0.03	1	insignificant			0.67	0.76	0.71	0.71	0.63	0.71	0.03	1	insignificant			0.79	0.7	0.78	0.65	0.61	0.67	0.12	0.02874	hypermethylated		+	CpG
722082	NSC_scaffold_contig596-571c	635978	635979		0.69	0.58	0.68	0.71	0.64	0.77	-0.06	1	insignificant			0.62	0.7	0.7	0.73	0.62	0.76	-0.03	1	insignificant			0.67	0.76	0.71	0.71	0.63	0.71	0.03	1	insignificant			0.79	0.7	0.78	0.65	0.61	0.67	0.12	0.02874	hypermethylated		+	CpG
736815	NSC_scaffold_contig596-571c	947234	947235		0.23	0.23	0.29	0.32	0.25	0.16	0.01	1	insignificant			0.31	0.27	0.29	0.34	0.3	0.27	-0.01	1	insignificant			0.14	0.25	0.29	0.28	0.19	0.18	0.01	1	insignificant			0.28	0.38	0.33	0.25	0.15	0.22	0.12	0.04217	hypermethylated		+	CpG
745483	NSC_scaffold_contig596-571c	1101594	1101595		0.21	0.3	0.2	0.2	0.27	0.2	0.01	1	insignificant			0.29	0.25	0.26	0.2	0.29	0.23	0.03	1	insignificant			0.19	0.19	0.28	0.23	0.28	0.24	-0.03	1	insignificant			0.31	0.33	0.25	0.21	0.16	0.16	0.12	0.02031	hypermethylated		+	CpG
755919	NSC_scaffold_contig596-571c	1276948	1276949		0.37	0.28	0.4	0.31	0.29	0.37	0.03	1	insignificant			0.29	0.27	0.22	0.39	0.41	0.25	-0.09	1	insignificant			0.29	0.29	0.34	0.34	0.37	0.31	-0.03	1	insignificant			0.31	0.38	0.43	0.28	0.23	0.25	0.12	0.02912	hypermethylated		+	CpG
756626	NSC_scaffold_contig596-571c	1293017	1293018		0.77	0.64	0.71	0.69	0.75	0.71	-0.01	1	insignificant			0.64	0.71	0.68	0.67	0.67	0.68	0	1	insignificant			0.77	0.59	0.7	0.68	0.67	0.81	-0.03	1	insignificant			0.72	0.8	0.79	0.65	0.67	0.62	0.12	0.01349	hypermethylated		+	CpG
372325	NSC_scaffold_contig598	139219	139220		0.77	0.71	0.79	0.65	0.65	0.85	0.04	1	insignificant			0.75	0.74	0.78	0.77	0.76	0.75	-0.01	1	insignificant			0.71	0.71	0.79	0.78	0.73	0.71	-0.01	1	insignificant			0.71	0.77	0.7	0.61	0.56	0.64	0.12	0.01384	hypermethylated		+	CpG
372325	NSC_scaffold_contig598	139219	139220		0.77	0.71	0.79	0.65	0.65	0.85	0.04	1	insignificant			0.75	0.74	0.78	0.77	0.76	0.75	-0.01	1	insignificant			0.71	0.71	0.79	0.78	0.73	0.71	-0.01	1	insignificant			0.71	0.77	0.7	0.61	0.56	0.64	0.12	0.01384	hypermethylated		+	CpG
375507	NSC_scaffold_contig598	198581	198582		0.63	0.65	0.77	0.61	0.76	0.76	-0.03	1	insignificant			0.59	0.7	0.62	0.7	0.5	0.79	-0.03	1	insignificant			0.76	0.61	0.69	0.74	0.64	0.61	0.02	1	insignificant			0.72	0.78	0.68	0.6	0.61	0.63	0.12	0.0202	hypermethylated		+	CpG
377248	NSC_scaffold_contig598	229919	229920		0.17	0.02	0.03	0.12	0.1	0.16	-0.05	1	insignificant			0.05	0.06	0.11	0.13	0.22	0.05	-0.06	1	insignificant			0.04	0.11	0.07	0.08	0.08	0.15	-0.03	1	insignificant			0.15	0.2	0.24	0.09	0.08	0.06	0.12	0.016	hypermethylated		+	CpG
391734	NSC_scaffold_contig598	510825	510826		0.27	0.29	0.3	0.27	0.45	0.44	-0.1	1	insignificant			0.44	0.33	0.48	0.31	0.5	0.3	0.05	1	insignificant			0.41	0.4	0.33	0.4	0.3	0.35	0.04	1	insignificant			0.32	0.28	0.38	0.18	0.19	0.26	0.12	0.03606	hypermethylated		+	CpG
391734	NSC_scaffold_contig598	510825	510826		0.27	0.29	0.3	0.27	0.45	0.44	-0.1	1	insignificant			0.44	0.33	0.48	0.31	0.5	0.3	0.05	1	insignificant			0.41	0.4	0.33	0.4	0.3	0.35	0.04	1	insignificant			0.32	0.28	0.38	0.18	0.19	0.26	0.12	0.03606	hypermethylated		+	CpG
393122	NSC_scaffold_contig598	534447	534448		0.62	0.61	0.71	0.64	0.75	0.6	-0.02	1	insignificant			0.78	0.7	0.77	0.78	0.72	0.73	0.01	1	insignificant			0.68	0.58	0.59	0.73	0.7	0.64	-0.07	1	insignificant			0.67	0.67	0.78	0.58	0.57	0.59	0.12	0.03205	hypermethylated		+	CpG
399676	NSC_scaffold_contig598	644717	644718		0.33	0.38	0.43	0.29	0.42	0.37	0.02	1	insignificant			0.37	0.35	0.45	0.41	0.28	0.4	0.02	1	insignificant			0.37	0.34	0.36	0.39	0.32	0.51	-0.05	1	insignificant			0.37	0.39	0.42	0.33	0.25	0.25	0.12	0.01858	hypermethylated		+	CpG
400549	NSC_scaffold_contig598	659089	659090		0.57	0.6	0.72	0.6	0.6	0.53	0.05	1	insignificant			0.67	0.69	0.55	0.68	0.69	0.62	-0.03	1	insignificant			0.62	0.66	0.71	0.72	0.6	0.42	0.09	1	insignificant			0.64	0.66	0.6	0.49	0.58	0.46	0.12	0.03645	hypermethylated		+	CpG
422064	NSC_scaffold_contig598	1060447	1060448		0.73	0.67	0.76	0.68	0.8	0.73	-0.02	1	insignificant			0.63	0.72	0.85	0.71	0.75	0.73	0	1	insignificant			0.64	0.77	0.82	0.85	0.78	0.73	-0.04	1	insignificant			0.79	0.67	0.81	0.63	0.62	0.64	0.12	0.04977	hypermethylated		+	CpG
426922	NSC_scaffold_contig598	1159393	1159394		0.31	0.16	0.19	0.29	0.4	0.25	-0.09	1	insignificant			0.21	0.21	0.23	0.2	0.2	0.23	0.01	1	insignificant			0.24	0.21	0.25	0.22	0.25	0.26	-0.01	1	insignificant			0.22	0.2	0.31	0.13	0.16	0.07	0.12	0.04789	hypermethylated		+	CpG
308470	NSC_scaffold_contig597	174129	174130		0.68	0.68	0.68	0.68	0.71	0.77	-0.04	1	insignificant			0.69	0.79	0.83	0.66	0.66	0.71	0.1	1	insignificant			0.77	0.68	0.73	0.68	0.63	0.72	0.05	1	insignificant			0.66	0.78	0.69	0.62	0.57	0.58	0.12	0.03312	hypermethylated		+	CpG
308470	NSC_scaffold_contig597	174129	174130		0.68	0.68	0.68	0.68	0.71	0.77	-0.04	1	insignificant			0.69	0.79	0.83	0.66	0.66	0.71	0.1	1	insignificant			0.77	0.68	0.73	0.68	0.63	0.72	0.05	1	insignificant			0.66	0.78	0.69	0.62	0.57	0.58	0.12	0.03312	hypermethylated		+	CpG
313056	NSC_scaffold_contig597	266754	266755		0.62	0.53	0.56	0.59	0.7	0.49	-0.03	1	insignificant			0.41	0.56	0.52	0.45	0.57	0.63	-0.05	1	insignificant			0.45	0.49	0.51	0.55	0.62	0.57	-0.1	1	insignificant			0.63	0.68	0.58	0.51	0.56	0.46	0.12	0.03917	hypermethylated		+	CpG
314426	NSC_scaffold_contig597	292651	292652		0.65	0.78	0.78	0.79	0.73	0.57	0.04	1	insignificant			0.83	0.69	0.57	0.73	0.79	0.68	-0.04	1	insignificant			0.73	0.82	0.73	0.86	0.86	0.8	-0.08	1	insignificant			0.76	0.78	0.79	0.59	0.64	0.72	0.12	0.03563	hypermethylated		+	CpG
317296	NSC_scaffold_contig597	337966	337967		0.83	0.66	0.83	0.82	0.87	0.77	-0.05	1	insignificant			0.83	0.75	0.88	0.74	0.86	0.79	0.02	1	insignificant			0.93	0.79	0.83	0.88	0.87	0.84	-0.01	1	insignificant			0.86	0.85	0.84	0.69	0.8	0.71	0.12	0.02852	hypermethylated		+	CpG
318401	NSC_scaffold_contig597	355682	355683		0.73	0.69	0.73	0.68	0.71	0.7	0.02	1	insignificant			0.67	0.71	0.77	0.57	0.76	0.7	0.04	1	insignificant			0.67	0.74	0.65	0.8	0.79	0.63	-0.05	1	insignificant			0.76	0.83	0.71	0.67	0.59	0.67	0.12	0.04806	hypermethylated		+	CpG
337081	NSC_scaffold_contig597	704405	704406		0.84	0.68	0.77	0.59	0.69	0.76	0.08	1	insignificant			0.79	0.74	0.84	0.77	0.71	0.83	0.02	1	insignificant			0.67	0.73	0.76	0.84	0.78	0.78	-0.08	1	insignificant			0.78	0.7	0.79	0.7	0.62	0.59	0.12	0.04801	hypermethylated		+	CpG
340854	NSC_scaffold_contig597	790995	790996		0.34	0.19	0.2	0.28	0.29	0.22	-0.02	1	insignificant			0.27	0.25	0.21	0.27	0.24	0.22	0	1	insignificant			0.29	0.2	0.17	0.22	0.28	0.15	0	1	insignificant			0.26	0.27	0.26	0.18	0.12	0.14	0.12	0.002502	hypermethylated		+	CpG
344741	NSC_scaffold_contig597	861610	861611		0.62	0.56	0.69	0.56	0.62	0.59	0.03	1	insignificant			0.6	0.75	0.69	0.66	0.63	0.71	0.01	1	insignificant			0.66	0.7	0.66	0.66	0.66	0.64	0.02	1	insignificant			0.74	0.68	0.75	0.57	0.67	0.57	0.12	0.04027	hypermethylated		+	CpG
344741	NSC_scaffold_contig597	861610	861611		0.62	0.56	0.69	0.56	0.62	0.59	0.03	1	insignificant			0.6	0.75	0.69	0.66	0.63	0.71	0.01	1	insignificant			0.66	0.7	0.66	0.66	0.66	0.64	0.02	1	insignificant			0.74	0.68	0.75	0.57	0.67	0.57	0.12	0.04027	hypermethylated		+	CpG
280617	NSC_scaffold_contig595	546650	546651		0.82	0.66	0.86	0.76	0.86	0.87	-0.05	1	insignificant			0.84	0.94	0.85	0.86	0.77	0.92	0.02	1	insignificant			0.89	0.82	0.91	0.93	0.9	0.85	-0.02	1	insignificant			0.93	0.85	0.91	0.8	0.75	0.76	0.12	0.01316	hypermethylated		+	CpG
287499	NSC_scaffold_contig595	666111	666112		0.75	0.83	0.85	0.89	0.81	0.75	-0.01	1	insignificant			0.76	0.83	0.9	0.84	0.88	0.88	-0.03	1	insignificant			0.92	0.89	0.74	0.91	0.86	0.82	-0.01	1	insignificant			0.82	0.91	0.85	0.74	0.77	0.71	0.12	0.01982	hypermethylated		+	CpG
291275	NSC_scaffold_contig595	737815	737816		0.23	0.21	0.16	0.21	0.23	0.07	0.03	1	insignificant			0.12	0.3	0.17	0.23	0.3	0.16	-0.03	1	insignificant			0.24	0.28	0.19	0.18	0.18	0.29	0.02	1	insignificant			0.3	0.23	0.23	0.14	0.07	0.18	0.12	0.03946	hypermethylated		+	CpG
291275	NSC_scaffold_contig595	737815	737816		0.23	0.21	0.16	0.21	0.23	0.07	0.03	1	insignificant			0.12	0.3	0.17	0.23	0.3	0.16	-0.03	1	insignificant			0.24	0.28	0.19	0.18	0.18	0.29	0.02	1	insignificant			0.3	0.23	0.23	0.14	0.07	0.18	0.12	0.03946	hypermethylated		+	CpG
298481	NSC_scaffold_contig595	891502	891503		0.57	0.55	0.64	0.6	0.6	0.65	-0.02	1	insignificant			0.76	0.62	0.57	0.52	0.63	0.55	0.09	1	insignificant			0.66	0.66	0.67	0.59	0.65	0.56	0.06	1	insignificant			0.58	0.68	0.7	0.56	0.51	0.54	0.12	0.04139	hypermethylated		+	CpG
786681	NSC_scaffold_ontig562c-575-591	408515	408516		0.66	0.75	0.75	0.67	0.68	0.75	0.02	1	insignificant			0.78	0.82	0.79	0.77	0.66	0.82	0.05	1	insignificant			0.69	0.81	0.78	0.69	0.75	0.74	0.03	1	insignificant			0.78	0.75	0.83	0.6	0.72	0.68	0.12	0.04904	hypermethylated		+	CpG
794337	NSC_scaffold_ontig562c-575-591	564550	564551		0.78	0.58	0.83	0.7	0.87	0.69	-0.02	1	insignificant			0.8	0.78	0.85	0.85	0.88	0.85	-0.05	1	insignificant			0.84	0.75	0.63	0.87	0.79	0.88	-0.1	0.205	insignificant			0.85	0.9	0.78	0.68	0.77	0.72	0.12	0.04576	hypermethylated		+	CpG
798336	NSC_scaffold_ontig562c-575-591	646494	646495		0.84	0.66	0.78	0.72	0.81	0.76	0	1	insignificant			0.77	0.84	0.68	0.92	0.81	0.9	-0.12	0.1045	insignificant			0.75	0.77	0.89	0.85	0.76	0.8	0	1	insignificant			0.81	0.73	0.76	0.68	0.62	0.64	0.12	0.01389	hypermethylated		+	CpG
798336	NSC_scaffold_ontig562c-575-591	646494	646495		0.84	0.66	0.78	0.72	0.81	0.76	0	1	insignificant			0.77	0.84	0.68	0.92	0.81	0.9	-0.12	0.1045	insignificant			0.75	0.77	0.89	0.85	0.76	0.8	0	1	insignificant			0.81	0.73	0.76	0.68	0.62	0.64	0.12	0.01389	hypermethylated		+	CpG
801024	NSC_scaffold_ontig562c-575-591	692687	692688		0.88	0.78	0.77	0.77	0.78	0.91	-0.01	1	insignificant			0.83	0.65	0.73	0.81	0.78	0.82	-0.06	1	insignificant			0.77	0.7	0.8	0.81	0.77	0.81	-0.04	1	insignificant			0.81	0.81	0.79	0.65	0.76	0.64	0.12	0.03894	hypermethylated		+	CpG
801024	NSC_scaffold_ontig562c-575-591	692687	692688		0.88	0.78	0.77	0.77	0.78	0.91	-0.01	1	insignificant			0.83	0.65	0.73	0.81	0.78	0.82	-0.06	1	insignificant			0.77	0.7	0.8	0.81	0.77	0.81	-0.04	1	insignificant			0.81	0.81	0.79	0.65	0.76	0.64	0.12	0.03894	hypermethylated		+	CpG
225109	NSC_scaffold_contig594	234052	234053		0.8	0.59	0.68	0.72	0.7	0.71	-0.02	1	insignificant			0.79	0.62	0.7	0.79	0.85	0.7	-0.08	1	insignificant			0.81	0.66	0.7	0.68	0.75	0.7	0.01	1	insignificant			0.79	0.79	0.74	0.67	0.69	0.6	0.12	0.01565	hypermethylated		+	CpG
225109	NSC_scaffold_contig594	234052	234053		0.8	0.59	0.68	0.72	0.7	0.71	-0.02	1	insignificant			0.79	0.62	0.7	0.79	0.85	0.7	-0.08	1	insignificant			0.81	0.66	0.7	0.68	0.75	0.7	0.01	1	insignificant			0.79	0.79	0.74	0.67	0.69	0.6	0.12	0.01565	hypermethylated		+	CpG
225707	NSC_scaffold_contig594	246275	246276		0.55	0.74	0.71	0.61	0.66	0.6	0.04	1	insignificant			0.66	0.73	0.59	0.62	0.67	0.69	0	1	insignificant			0.65	0.65	0.65	0.67	0.66	0.65	-0.01	1	insignificant			0.7	0.76	0.77	0.58	0.61	0.69	0.12	0.0432	hypermethylated		+	CpG
228259	NSC_scaffold_contig594	297899	297900		0.52	0.5	0.49	0.55	0.64	0.42	-0.03	1	insignificant			0.56	0.57	0.4	0.65	0.57	0.55	-0.08	1	insignificant			0.49	0.51	0.66	0.5	0.47	0.33	0.12	0.191	insignificant			0.64	0.63	0.62	0.55	0.52	0.47	0.12	0.007701	hypermethylated		+	CpG
228259	NSC_scaffold_contig594	297899	297900		0.52	0.5	0.49	0.55	0.64	0.42	-0.03	1	insignificant			0.56	0.57	0.4	0.65	0.57	0.55	-0.08	1	insignificant			0.49	0.51	0.66	0.5	0.47	0.33	0.12	0.191	insignificant			0.64	0.63	0.62	0.55	0.52	0.47	0.12	0.007701	hypermethylated		+	CpG
228551	NSC_scaffold_contig594	303506	303507		0.21	0.2	0.2	0.27	0.18	0.17	0	1	insignificant			0.17	0.18	0.23	0.16	0.09	0.16	0.06	1	insignificant			0.16	0.11	0.16	0.2	0.11	0.16	-0.02	1	insignificant			0.17	0.29	0.22	0.1	0.1	0.1	0.12	0.02521	hypermethylated		+	CpG
236599	NSC_scaffold_contig594	459269	459270		0.91	0.69	0.88	0.85	0.89	0.92	-0.06	1	insignificant			0.76	0.8	0.9	0.81	0.94	0.74	-0.01	1	insignificant			0.82	0.89	0.84	0.93	0.88	0.88	-0.05	1	insignificant			0.95	0.9	0.92	0.85	0.78	0.79	0.12	0.01029	hypermethylated		+	CpG
239463	NSC_scaffold_contig594	512284	512285		0.79	0.65	0.85	0.78	0.83	0.81	-0.04	1	insignificant			0.79	0.81	0.83	0.78	0.88	0.74	0.01	1	insignificant			0.76	0.76	0.75	0.87	0.82	0.79	-0.07	1	insignificant			0.89	0.88	0.91	0.77	0.72	0.82	0.12	0.01849	hypermethylated		+	CpG
241825	NSC_scaffold_contig594	555083	555084		0.67	0.57	0.55	0.58	0.54	0.53	0.05	1	insignificant			0.54	0.55	0.57	0.49	0.53	0.44	0.07	1	insignificant			0.51	0.58	0.48	0.57	0.51	0.44	0.02	1	insignificant			0.52	0.63	0.57	0.46	0.44	0.46	0.12	0.0188	hypermethylated		+	CpG
241825	NSC_scaffold_contig594	555083	555084		0.67	0.57	0.55	0.58	0.54	0.53	0.05	1	insignificant			0.54	0.55	0.57	0.49	0.53	0.44	0.07	1	insignificant			0.51	0.58	0.48	0.57	0.51	0.44	0.02	1	insignificant			0.52	0.63	0.57	0.46	0.44	0.46	0.12	0.0188	hypermethylated		+	CpG
247025	NSC_scaffold_contig594	655801	655802		0.74	0.76	0.81	0.69	0.7	0.75	0.06	1	insignificant			0.78	0.69	0.71	0.73	0.81	0.72	-0.03	1	insignificant			0.76	0.75	0.77	0.62	0.75	0.8	0.04	1	insignificant			0.83	0.86	0.89	0.71	0.78	0.73	0.12	0.009163	hypermethylated		+	CpG
564707	NSC_scaffold_contig579-589	47323	47324		0.83	0.68	0.78	0.84	0.78	0.9	-0.08	1	insignificant			0.9	0.76	0.84	0.87	0.91	0.82	-0.03	1	insignificant			0.86	0.84	0.88	0.85	0.91	0.82	0	1	insignificant			0.92	0.93	0.88	0.73	0.85	0.79	0.12	0.03098	hypermethylated		+	CpG
595786	NSC_scaffold_contig579-589	674351	674352		0.7	0.82	0.82	0.67	0.74	0.91	0.01	1	insignificant			0.64	0.7	0.71	0.71	0.86	0.71	-0.08	1	insignificant			0.83	0.68	0.75	0.75	0.78	0.7	0.01	1	insignificant			0.77	0.76	0.78	0.65	0.68	0.63	0.12	0.001637	hypermethylated		+	CpG
624869	NSC_scaffold_contig592-558c-549c-548c-566	93898	93899		0.63	0.74	0.62	0.63	0.67	0.75	-0.02	1	insignificant			0.66	0.7	0.74	0.72	0.56	0.65	0.06	1	insignificant			0.63	0.61	0.7	0.72	0.69	0.61	-0.03	1	insignificant			0.74	0.78	0.74	0.65	0.65	0.61	0.12	0.00155	hypermethylated		+	CpG
624869	NSC_scaffold_contig592-558c-549c-548c-566	93898	93899		0.63	0.74	0.62	0.63	0.67	0.75	-0.02	1	insignificant			0.66	0.7	0.74	0.72	0.56	0.65	0.06	1	insignificant			0.63	0.61	0.7	0.72	0.69	0.61	-0.03	1	insignificant			0.74	0.78	0.74	0.65	0.65	0.61	0.12	0.00155	hypermethylated		+	CpG
630702	NSC_scaffold_contig592-558c-549c-548c-566	191450	191451		0.62	0.61	0.59	0.67	0.54	0.79	-0.06	1	insignificant			0.57	0.55	0.72	0.47	0.57	0.54	0.09	1	insignificant			0.56	0.57	0.59	0.58	0.56	0.58	-0.01	1	insignificant			0.62	0.53	0.56	0.41	0.49	0.44	0.12	0.0247	hypermethylated		+	CpG
630702	NSC_scaffold_contig592-558c-549c-548c-566	191450	191451		0.62	0.61	0.59	0.67	0.54	0.79	-0.06	1	insignificant			0.57	0.55	0.72	0.47	0.57	0.54	0.09	1	insignificant			0.56	0.57	0.59	0.58	0.56	0.58	-0.01	1	insignificant			0.62	0.53	0.56	0.41	0.49	0.44	0.12	0.0247	hypermethylated		+	CpG
637551	NSC_scaffold_contig592-558c-549c-548c-566	304598	304599		0.69	0.68	0.69	0.68	0.72	0.66	0	1	insignificant			0.65	0.72	0.71	0.73	0.8	0.69	-0.05	1	insignificant			0.65	0.63	0.69	0.77	0.67	0.76	-0.08	1	insignificant			0.73	0.71	0.72	0.6	0.6	0.59	0.12	2.96e-05	hypermethylated		+	CpG
656249	NSC_scaffold_contig593-552c	3606	3607		0.5	0.63	0.65	0.63	0.52	0.73	-0.03	1	insignificant			0.58	0.72	0.72	0.57	0.5	0.67	0.09	1	insignificant			0.57	0.61	0.64	0.56	0.51	0.52	0.07	1	insignificant			0.67	0.65	0.6	0.52	0.52	0.52	0.12	0.004196	hypermethylated		+	CpG
656249	NSC_scaffold_contig593-552c	3606	3607		0.5	0.63	0.65	0.63	0.52	0.73	-0.03	1	insignificant			0.58	0.72	0.72	0.57	0.5	0.67	0.09	1	insignificant			0.57	0.61	0.64	0.56	0.51	0.52	0.07	1	insignificant			0.67	0.65	0.6	0.52	0.52	0.52	0.12	0.004196	hypermethylated		+	CpG
656474	NSC_scaffold_contig593-552c	8042	8043		0.83	0.71	0.66	0.71	0.69	0.71	0.03	1	insignificant			0.69	0.7	0.68	0.71	0.75	0.64	-0.01	1	insignificant			0.6	0.74	0.68	0.77	0.72	0.65	-0.04	1	insignificant			0.78	0.79	0.72	0.61	0.63	0.7	0.12	0.02699	hypermethylated		+	CpG
682872	NSC_scaffold_contig593-552c	505812	505813		0.79	0.63	0.85	0.72	0.84	0.9	-0.06	1	insignificant			0.8	0.67	0.77	0.78	0.8	0.78	-0.04	1	insignificant			0.8	0.68	0.85	0.82	0.81	0.84	-0.04	1	insignificant			0.75	0.84	0.81	0.66	0.67	0.71	0.12	0.01854	hypermethylated		+	CpG
682872	NSC_scaffold_contig593-552c	505812	505813		0.79	0.63	0.85	0.72	0.84	0.9	-0.06	1	insignificant			0.8	0.67	0.77	0.78	0.8	0.78	-0.04	1	insignificant			0.8	0.68	0.85	0.82	0.81	0.84	-0.04	1	insignificant			0.75	0.84	0.81	0.66	0.67	0.71	0.12	0.01854	hypermethylated		+	CpG
200617	NSC_scaffold_contig590	306959	306960		0.94	0.67	0.97	0.9	0.88	0.94	-0.05	1	insignificant			0.97	0.79	0.87	0.9	0.91	0.9	-0.03	1	insignificant			0.94	0.93	0.91	0.95	0.82	0.89	0.04	1	insignificant			0.9	0.91	1	0.85	0.82	0.78	0.12	0.03516	hypermethylated		+	CpG
171456	NSC_scaffold_contig588	138392	138393		0.61	0.64	0.65	0.65	0.58	0.65	0.01	1	insignificant			0.78	0.59	0.73	0.66	0.6	0.64	0.07	1	insignificant			0.66	0.69	0.68	0.62	0.65	0.55	0.07	1	insignificant			0.71	0.67	0.62	0.61	0.53	0.5	0.12	0.04947	hypermethylated		+	CpG
176053	NSC_scaffold_contig588	218471	218472		0.59	0.67	0.57	0.64	0.62	0.5	0.03	1	insignificant			0.6	0.64	0.66	0.5	0.64	0.59	0.05	1	insignificant			0.57	0.51	0.75	0.61	0.46	0.62	0.05	1	insignificant			0.59	0.61	0.68	0.47	0.49	0.57	0.12	0.04335	hypermethylated		+	CpG
178551	NSC_scaffold_contig588	269663	269664		0.93	0.72	0.86	0.9	0.9	0.88	-0.06	1	insignificant			0.74	0.87	0.89	0.71	0.88	0.85	0.02	1	insignificant			0.87	0.93	0.84	0.88	0.87	0.93	-0.01	1	insignificant			0.92	0.97	1	0.88	0.86	0.79	0.12	0.02399	hypermethylated		+	CpG
178802	NSC_scaffold_contig588	274758	274759		0.48	0.46	0.46	0.56	0.46	0.53	-0.05	1	insignificant			0.44	0.55	0.47	0.49	0.54	0.47	-0.01	1	insignificant			0.55	0.53	0.41	0.48	0.5	0.55	-0.01	1	insignificant			0.56	0.5	0.55	0.4	0.44	0.42	0.12	0.007026	hypermethylated		+	CpG
179525	NSC_scaffold_contig588	287481	287482		0.18	0.18	0.22	0.17	0.23	0.21	-0.01	1	insignificant			0.2	0.23	0.27	0.18	0.19	0.21	0.04	1	insignificant			0.19	0.16	0.18	0.19	0.18	0.16	0	1	insignificant			0.28	0.26	0.3	0.18	0.2	0.12	0.12	0.01075	hypermethylated		+	CpG
182559	NSC_scaffold_contig588	337980	337981		0.64	0.72	0.64	0.67	0.65	0.69	-0.01	1	insignificant			0.69	0.69	0.76	0.73	0.71	0.73	-0.01	1	insignificant			0.61	0.68	0.68	0.75	0.53	0.69	0	1	insignificant			0.67	0.68	0.72	0.55	0.57	0.58	0.12	0.003277	hypermethylated		+	CpG
600350	NSC_scaffold_contig587-553c	48425	48426		0.75	0.83	0.73	0.72	0.69	0.72	0.06	1	insignificant			0.71	0.67	0.76	0.76	0.71	0.77	-0.03	1	insignificant			0.76	0.74	0.81	0.71	0.7	0.68	0.08	1	insignificant			0.72	0.76	0.76	0.69	0.6	0.58	0.12	0.03249	hypermethylated		+	CpG
606968	NSC_scaffold_contig587-553c	177973	177974		0.95	0.66	0.91	0.86	0.91	0.87	-0.04	1	insignificant			0.97	0.81	0.95	0.83	0.83	0.87	0.07	1	insignificant			0.75	0.89	0.9	0.85	0.76	0.8	0.04	1	insignificant			0.84	0.8	0.9	0.73	0.73	0.73	0.12	0.01588	hypermethylated		+	CpG
608177	NSC_scaffold_contig587-553c	194097	194098		0.72	0.63	0.72	0.59	0.68	0.7	0.03	1	insignificant			0.78	0.69	0.7	0.63	0.69	0.71	0.05	1	insignificant			0.56	0.64	0.7	0.73	0.54	0.62	0.01	1	insignificant			0.68	0.72	0.73	0.61	0.52	0.62	0.12	0.025	hypermethylated		+	CpG
608177	NSC_scaffold_contig587-553c	194097	194098		0.72	0.63	0.72	0.59	0.68	0.7	0.03	1	insignificant			0.78	0.69	0.7	0.63	0.69	0.71	0.05	1	insignificant			0.56	0.64	0.7	0.73	0.54	0.62	0.01	1	insignificant			0.68	0.72	0.73	0.61	0.52	0.62	0.12	0.025	hypermethylated		+	CpG
610777	NSC_scaffold_contig587-553c	240819	240820		0.82	0.71	0.91	0.78	0.75	0.83	0.03	1	insignificant			0.81	0.8	0.74	0.83	0.85	0.84	-0.05	1	insignificant			0.82	0.81	0.73	0.78	0.7	0.89	0	1	insignificant			0.81	0.87	0.9	0.77	0.7	0.74	0.12	0.02252	hypermethylated		+	CpG
613287	NSC_scaffold_contig587-553c	283022	283023		0.19	0.22	0.19	0.11	0.1	0.28	0.04	1	insignificant			0.15	0.19	0.1	0.19	0.18	0.13	-0.02	1	insignificant			0.15	0.26	0.07	0.12	0.27	0.06	0.01	1	insignificant			0.21	0.25	0.18	0.11	0.09	0.08	0.12	0.00577	hypermethylated		+	CpG
552063	NSC_scaffold_contig568-546-580	188292	188293		0.16	0.25	0.19	0.18	0.28	0.11	0.01	1	insignificant			0.22	0.23	0.25	0.19	0.23	0.27	0	1	insignificant			0.16	0.25	0.06	0.27	0.18	0.26	-0.08	1	insignificant			0.28	0.28	0.3	0.09	0.19	0.22	0.12	0.04409	hypermethylated		+	CpG
115567	NSC_scaffold_contig584	21914	21915		0.39	0.47	0.27	0.27	0.25	0.41	0.07	1	insignificant			0.42	0.39	0.35	0.43	0.29	0.44	0	1	insignificant			0.43	0.39	0.31	0.49	0.54	0.32	-0.07	1	insignificant			0.37	0.47	0.49	0.33	0.33	0.3	0.12	0.03576	hypermethylated		+	CpG
122246	NSC_scaffold_contig584	146514	146515		0.78	0.87	0.82	0.75	0.89	0.83	0	1	insignificant			0.77	0.71	0.69	0.61	0.9	0.68	0	1	insignificant			0.76	0.74	0.69	0.78	0.68	0.84	-0.03	1	insignificant			0.87	0.89	0.85	0.79	0.72	0.73	0.12	0.008734	hypermethylated		+	CpG
93744	NSC_scaffold_contig582	215569	215570		0.48	0.32	0.36	0.22	0.33	0.46	0.05	1	insignificant			0.36	0.35	0.35	0.43	0.31	0.42	-0.04	1	insignificant			0.43	0.41	0.39	0.27	0.34	0.37	0.08	1	insignificant			0.36	0.41	0.32	0.21	0.29	0.24	0.12	0.03122	hypermethylated		+	CpG
96200	NSC_scaffold_contig582	258088	258089		0.23	0.14	0.16	0.19	0.12	0.32	-0.03	1	insignificant			0.13	0.19	0.24	0.28	0.21	0.15	-0.03	1	insignificant			0.11	0.18	0.24	0.15	0.12	0.22	0.01	1	insignificant			0.2	0.17	0.25	0.04	0.09	0.12	0.12	0.02048	hypermethylated		+	CpG
58531	NSC_scaffold_contig578	19034	19035		0.12	0.19	0.21	0.16	0.22	0.24	-0.03	1	insignificant			0.19	0.15	0.19	0.21	0.26	0.12	-0.02	1	insignificant			0.19	0.11	0.23	0.19	0.14	0.03	0.05	1	insignificant			0.18	0.14	0.25	0.03	0.08	0.12	0.12	0.04983	hypermethylated		+	CpG
58531	NSC_scaffold_contig578	19034	19035		0.12	0.19	0.21	0.16	0.22	0.24	-0.03	1	insignificant			0.19	0.15	0.19	0.21	0.26	0.12	-0.02	1	insignificant			0.19	0.11	0.23	0.19	0.14	0.03	0.05	1	insignificant			0.18	0.14	0.25	0.03	0.08	0.12	0.12	0.04983	hypermethylated		+	CpG
63527	NSC_scaffold_contig578	108065	108066		0.22	0.27	0.27	0.28	0.21	0.24	0.01	1	insignificant			0.18	0.3	0.3	0.26	0.25	0.36	-0.03	1	insignificant			0.27	0.24	0.28	0.23	0.19	0.27	0.03	1	insignificant			0.3	0.31	0.32	0.13	0.25	0.2	0.12	0.02813	hypermethylated		+	CpG
65699	NSC_scaffold_contig578	153968	153969		0.78	0.62	0.83	0.81	0.82	0.89	-0.1	1	insignificant			0.72	0.81	0.79	0.72	0.8	0.83	-0.01	1	insignificant			0.82	0.85	0.69	0.82	0.71	0.83	0	1	insignificant			0.86	0.83	0.87	0.7	0.8	0.7	0.12	0.02544	hypermethylated		+	CpG
65699	NSC_scaffold_contig578	153968	153969		0.78	0.62	0.83	0.81	0.82	0.89	-0.1	1	insignificant			0.72	0.81	0.79	0.72	0.8	0.83	-0.01	1	insignificant			0.82	0.85	0.69	0.82	0.71	0.83	0	1	insignificant			0.86	0.83	0.87	0.7	0.8	0.7	0.12	0.02544	hypermethylated		+	CpG
533338	NSC_scaffold_contig555-550-574	173202	173203		0.51	0.42	0.34	0.37	0.34	0.25	0.1	1	insignificant			0.41	0.34	0.43	0.39	0.35	0.34	0.03	1	insignificant			0.45	0.33	0.39	0.46	0.35	0.34	0	1	insignificant			0.36	0.47	0.39	0.3	0.32	0.24	0.12	0.04388	hypermethylated		+	CpG
533338	NSC_scaffold_contig555-550-574	173202	173203		0.51	0.42	0.34	0.37	0.34	0.25	0.1	1	insignificant			0.41	0.34	0.43	0.39	0.35	0.34	0.03	1	insignificant			0.45	0.33	0.39	0.46	0.35	0.34	0	1	insignificant			0.36	0.47	0.39	0.3	0.32	0.24	0.12	0.04388	hypermethylated		+	CpG
54864	NSC_scaffold_contig577	149907	149908		0.24	0.21	0.16	0.2	0.13	0.17	0.04	1	insignificant			0.12	0.21	0.15	0.24	0.24	0.23	-0.08	1	insignificant			0.2	0.18	0.19	0.23	0.26	0.14	-0.02	1	insignificant			0.28	0.28	0.22	0.11	0.14	0.18	0.12	0.01298	hypermethylated		+	CpG
55568	NSC_scaffold_contig577	160248	160249		0.39	0.33	0.37	0.3	0.41	0.42	-0.01	1	insignificant			0.31	0.28	0.46	0.24	0.57	0.4	-0.05	1	insignificant			0.44	0.27	0.31	0.44	0.48	0.45	-0.11	0.1049	insignificant			0.37	0.41	0.44	0.29	0.25	0.3	0.12	0.007388	hypermethylated		+	CpG
40404	NSC_scaffold_contig573	105138	105139		0.82	0.81	0.76	0.69	0.76	0.75	0.07	1	insignificant			0.76	0.68	0.84	0.7	0.77	0.83	0	1	insignificant			0.69	0.74	0.63	0.71	0.82	0.7	-0.06	1	insignificant			0.81	0.78	0.75	0.66	0.68	0.64	0.12	0.004706	hypermethylated		+	CpG
3726	NSC_scaffold_contig561	1587	1588		0.87	0.77	0.89	0.8	0.89	0.91	-0.02	1	insignificant			0.81	0.82	0.75	0.81	0.88	0.83	-0.05	1	insignificant			0.84	0.79	0.82	0.97	0.83	0.67	-0.01	1	insignificant			0.85	0.88	0.82	0.77	0.76	0.65	0.12	0.04013	hypermethylated		+	CpG
3726	NSC_scaffold_contig561	1587	1588		0.87	0.77	0.89	0.8	0.89	0.91	-0.02	1	insignificant			0.81	0.82	0.75	0.81	0.88	0.83	-0.05	1	insignificant			0.84	0.79	0.82	0.97	0.83	0.67	-0.01	1	insignificant			0.85	0.88	0.82	0.77	0.76	0.65	0.12	0.04013	hypermethylated		+	CpG
7323	NSC_scaffold_contig563	32918	32919		0.35	0.2	0.36	0.33	0.42	0.38	-0.07	1	insignificant			0.31	0.28	0.5	0.38	0.38	0.35	0	1	insignificant			0.33	0.3	0.35	0.33	0.35	0.5	-0.07	1	insignificant			0.44	0.38	0.36	0.24	0.28	0.32	0.12	0.02298	hypermethylated		+	CpG
430362	NSC_scaffold_contig598	1230523	1230524		0.36	0.32	0.34	0.42	0.29	0.23	0.02	1	insignificant			0.18	0.39	0.27	0.32	0.44	0.3	-0.07	1	insignificant			0.25	0.3	0.31	0.37	0.36	0.29	-0.05	1	insignificant			0.44	0.39	0.37	0.26	0.28	0.32	0.12	0.01269	hypermethylated		+	CpG
652027	NSC_scaffold_contig592-558c-549c-548c-566	578598	578599		0.81	0.64	0.76	0.62	0.85	0.78	-0.02	1	insignificant			0.72	0.64	0.83	0.81	0.8	0.76	-0.06	1	insignificant			0.66	0.71	0.71	0.78	0.84	0.69	-0.08	1	insignificant			0.72	0.73	0.83	0.63	0.67	0.64	0.12	0.03211	hypermethylated		+	CpG
380049	NSC_scaffold_contig598	284806	284807		0.81	0.83	0.87	0.81	0.69	0.87	0.05	1	insignificant			0.76	0.73	0.83	0.8	0.97	0.8	-0.08	1	insignificant			0.73	0.76	0.71	0.86	0.78	0.89	-0.11	0.04165	hypomethylated			0.77	0.81	0.88	0.71	0.74	0.67	0.11	0.04345	hypermethylated		+	CpG
574064	NSC_scaffold_contig579-589	230377	230378		0.82	0.7	0.79	0.77	0.88	0.85	-0.06	1	insignificant			0.88	0.84	0.87	0.84	0.84	0.89	0	1	insignificant			0.81	0.78	0.72	0.88	0.87	0.89	-0.11	0.01349	hypomethylated			0.85	0.89	0.86	0.78	0.75	0.74	0.11	0.002044	hypermethylated		+	CpG
574064	NSC_scaffold_contig579-589	230377	230378		0.82	0.7	0.79	0.77	0.88	0.85	-0.06	1	insignificant			0.88	0.84	0.87	0.84	0.84	0.89	0	1	insignificant			0.81	0.78	0.72	0.88	0.87	0.89	-0.11	0.01349	hypomethylated			0.85	0.89	0.86	0.78	0.75	0.74	0.11	0.002044	hypermethylated		+	CpG
676506	NSC_scaffold_contig593-552c	377566	377567		0.81	0.7	0.8	0.75	0.72	0.83	0.01	1	insignificant			0.78	0.74	0.85	0.89	0.93	0.79	-0.08	1	insignificant			0.77	0.84	0.78	0.91	0.86	0.92	-0.1	0.02678	hypomethylated			0.88	0.94	0.85	0.8	0.75	0.78	0.11	0.02012	hypermethylated		+	CpG
676506	NSC_scaffold_contig593-552c	377566	377567		0.81	0.7	0.8	0.75	0.72	0.83	0.01	1	insignificant			0.78	0.74	0.85	0.89	0.93	0.79	-0.08	1	insignificant			0.77	0.84	0.78	0.91	0.86	0.92	-0.1	0.02678	hypomethylated			0.88	0.94	0.85	0.8	0.75	0.78	0.11	0.02012	hypermethylated		+	CpG
380049	NSC_scaffold_contig598	284806	284807		0.81	0.83	0.87	0.81	0.69	0.87	0.05	1	insignificant			0.76	0.73	0.83	0.8	0.97	0.8	-0.08	1	insignificant			0.73	0.76	0.71	0.86	0.78	0.89	-0.11	0.04165	hypomethylated			0.77	0.81	0.88	0.71	0.74	0.67	0.11	0.04345	hypermethylated		+	CpG
398035	NSC_scaffold_contig598	618488	618489		0.67	0.47	0.48	0.4	0.54	0.7	0	1	insignificant			0.32	0.41	0.44	0.5	0.6	0.51	-0.15	0.03458	hypomethylated			0.63	0.6	0.41	0.59	0.34	0.57	0.05	1	insignificant			0.47	0.47	0.49	0.41	0.38	0.3	0.11	0.02717	hypermethylated		+	CpG
211631	NSC_scaffold_contig590	505275	505276		0.87	0.77	0.8	0.77	0.81	0.84	0	1	insignificant			0.75	0.79	0.73	0.9	0.94	0.83	-0.13	0.0232	hypomethylated			0.78	0.81	0.76	0.81	0.78	0.74	0.01	1	insignificant			0.82	0.78	0.81	0.73	0.67	0.68	0.11	0.01109	hypermethylated		+	CpG
139834	NSC_scaffold_contig585	144157	144158		0.61	0.71	0.72	0.61	0.63	0.59	0.07	1	insignificant			0.62	0.65	0.62	0.78	0.8	0.83	-0.17	0.0007449	hypomethylated			0.78	0.75	0.73	0.71	0.69	0.73	0.04	1	insignificant			0.82	0.78	0.77	0.63	0.71	0.69	0.11	0.02161	hypermethylated		+	CpG
791269	NSC_scaffold_ontig562c-575-591	498820	498821		0.19	0.2	0.3	0.38	0.29	0.33	-0.1	0.08357	insignificant			0.25	0.22	0.26	0.29	0.22	0.24	-0.01	1	insignificant			0.37	0.38	0.19	0.33	0.35	0.27	0	1	insignificant			0.29	0.41	0.31	0.24	0.23	0.21	0.11	0.04759	hypermethylated		+	CpG
791269	NSC_scaffold_ontig562c-575-591	498820	498821		0.19	0.2	0.3	0.38	0.29	0.33	-0.1	0.08357	insignificant			0.25	0.22	0.26	0.29	0.22	0.24	-0.01	1	insignificant			0.37	0.38	0.19	0.33	0.35	0.27	0	1	insignificant			0.29	0.41	0.31	0.24	0.23	0.21	0.11	0.04759	hypermethylated		+	CpG
124722	NSC_scaffold_contig584	190561	190562		0.72	0.57	0.82	0.84	0.82	0.93	-0.16	0.1156	insignificant			0.91	0.74	0.86	0.89	0.88	0.86	-0.04	1	insignificant			0.8	0.73	0.8	0.87	0.88	0.85	-0.09	1	insignificant			0.82	0.83	0.8	0.78	0.67	0.69	0.11	0.04292	hypermethylated		+	CpG
596175	NSC_scaffold_contig579-589	683758	683759		0.73	0.51	0.43	0.41	0.48	0.19	0.19	0.2004	insignificant			0.62	0.56	0.42	0.38	0.54	0.51	0.06	1	insignificant			0.47	0.48	0.52	0.61	0.55	0.53	-0.08	1	insignificant			0.47	0.5	0.52	0.35	0.38	0.43	0.11	0.01484	hypermethylated		+	CpG
460487	NSC_scaffold_contig599	383052	383053		0.15	0.17	0.25	0.13	0.16	0.19	0.03	1	insignificant			0.23	0.18	0.1	0.12	0.19	0.15	0.02	1	insignificant			0.09	0.15	0.16	0.13	0.12	0.15	0	1	insignificant			0.22	0.14	0.27	0.1	0.11	0.1	0.11	0.04477	hypermethylated		+	CpG
475275	NSC_scaffold_contig599	665260	665261		0.17	0.23	0.23	0.15	0.25	0.17	0.03	1	insignificant			0.15	0.19	0.33	0.15	0.32	0.18	0.01	1	insignificant			0.24	0.24	0.26	0.25	0.19	0.3	0	1	insignificant			0.15	0.26	0.25	0.14	0.08	0.12	0.11	0.04836	hypermethylated		+	CpG
480861	NSC_scaffold_contig599	769241	769242		0.23	0.29	0.31	0.24	0.37	0.19	0.01	1	insignificant			0.3	0.3	0.47	0.26	0.24	0.33	0.08	1	insignificant			0.28	0.28	0.26	0.33	0.29	0.3	-0.03	1	insignificant			0.31	0.29	0.29	0.24	0.17	0.15	0.11	0.01406	hypermethylated		+	CpG
480861	NSC_scaffold_contig599	769241	769242		0.23	0.29	0.31	0.24	0.37	0.19	0.01	1	insignificant			0.3	0.3	0.47	0.26	0.24	0.33	0.08	1	insignificant			0.28	0.28	0.26	0.33	0.29	0.3	-0.03	1	insignificant			0.31	0.29	0.29	0.24	0.17	0.15	0.11	0.01406	hypermethylated		+	CpG
488102	NSC_scaffold_contig599	898969	898970		0.44	0.39	0.52	0.52	0.4	0.3	0.04	1	insignificant			0.38	0.36	0.35	0.32	0.34	0.34	0.03	1	insignificant			0.37	0.37	0.32	0.59	0.47	0.37	-0.12	0.1299	insignificant			0.43	0.44	0.44	0.37	0.3	0.32	0.11	0.004903	hypermethylated		+	CpG
725459	NSC_scaffold_contig596-571c	705446	705447		0.47	0.33	0.5	0.45	0.46	0.51	-0.04	1	insignificant			0.4	0.36	0.44	0.48	0.32	0.4	0	1	insignificant			0.43	0.46	0.34	0.47	0.4	0.41	-0.01	1	insignificant			0.45	0.45	0.41	0.34	0.38	0.25	0.11	0.04449	hypermethylated		+	CpG
725459	NSC_scaffold_contig596-571c	705446	705447		0.47	0.33	0.5	0.45	0.46	0.51	-0.04	1	insignificant			0.4	0.36	0.44	0.48	0.32	0.4	0	1	insignificant			0.43	0.46	0.34	0.47	0.4	0.41	-0.01	1	insignificant			0.45	0.45	0.41	0.34	0.38	0.25	0.11	0.04449	hypermethylated		+	CpG
742970	NSC_scaffold_contig596-571c	1051745	1051746		0.28	0.3	0.23	0.36	0.28	0.28	-0.04	1	insignificant			0.29	0.25	0.37	0.24	0.3	0.25	0.04	1	insignificant			0.22	0.25	0.38	0.19	0.35	0.21	0.03	1	insignificant			0.37	0.36	0.32	0.29	0.25	0.18	0.11	0.03658	hypermethylated		+	CpG
366386	NSC_scaffold_contig598	35950	35951		0.36	0.38	0.28	0.33	0.37	0.3	0	1	insignificant			0.51	0.32	0.25	0.39	0.41	0.38	-0.03	1	insignificant			0.35	0.33	0.39	0.33	0.3	0.26	0.06	1	insignificant			0.46	0.43	0.37	0.32	0.24	0.35	0.11	0.04508	hypermethylated		+	CpG
366386	NSC_scaffold_contig598	35950	35951		0.36	0.38	0.28	0.33	0.37	0.3	0	1	insignificant			0.51	0.32	0.25	0.39	0.41	0.38	-0.03	1	insignificant			0.35	0.33	0.39	0.33	0.3	0.26	0.06	1	insignificant			0.46	0.43	0.37	0.32	0.24	0.35	0.11	0.04508	hypermethylated		+	CpG
367654	NSC_scaffold_contig598	60310	60311		0.64	0.69	0.65	0.67	0.53	0.52	0.08	1	insignificant			0.72	0.76	0.62	0.68	0.67	0.68	0.03	1	insignificant			0.75	0.61	0.62	0.79	0.66	0.64	-0.04	1	insignificant			0.69	0.71	0.67	0.53	0.65	0.57	0.11	0.04207	hypermethylated		+	CpG
372258	NSC_scaffold_contig598	137643	137644		0.97	0.63	0.78	0.82	0.84	0.76	-0.01	1	insignificant			0.77	0.71	0.76	0.67	0.9	0.86	-0.06	1	insignificant			0.75	0.76	0.62	0.64	0.88	0.77	-0.05	1	insignificant			0.9	0.84	0.81	0.77	0.73	0.72	0.11	0.02426	hypermethylated		+	CpG
373964	NSC_scaffold_contig598	169882	169883		0.45	0.38	0.31	0.56	0.23	0.56	-0.07	1	insignificant			0.47	0.32	0.41	0.38	0.42	0.41	0	1	insignificant			0.41	0.29	0.44	0.37	0.36	0.4	0	1	insignificant			0.46	0.37	0.42	0.28	0.29	0.36	0.11	0.04279	hypermethylated		+	CpG
375936	NSC_scaffold_contig598	205716	205717		0.14	0.16	0.17	0.19	0.16	0.18	-0.02	1	insignificant			0.14	0.1	0.15	0.05	0.2	0.24	-0.03	1	insignificant			0.13	0.15	0.14	0.18	0.19	0.19	-0.05	1	insignificant			0.22	0.23	0.24	0.13	0.12	0.12	0.11	8.36e-05	hypermethylated		+	CpG
376226	NSC_scaffold_contig598	212534	212535		0.7	0.62	0.79	0.68	0.7	0.82	-0.03	1	insignificant			0.79	0.72	0.69	0.74	0.82	0.79	-0.05	1	insignificant			0.73	0.66	0.75	0.76	0.8	0.73	-0.05	1	insignificant			0.83	0.85	0.78	0.76	0.7	0.66	0.11	0.02926	hypermethylated		+	CpG
375936	NSC_scaffold_contig598	205716	205717		0.14	0.16	0.17	0.19	0.16	0.18	-0.02	1	insignificant			0.14	0.1	0.15	0.05	0.2	0.24	-0.03	1	insignificant			0.13	0.15	0.14	0.18	0.19	0.19	-0.05	1	insignificant			0.22	0.23	0.24	0.13	0.12	0.12	0.11	8.36e-05	hypermethylated		+	CpG
376226	NSC_scaffold_contig598	212534	212535		0.7	0.62	0.79	0.68	0.7	0.82	-0.03	1	insignificant			0.79	0.72	0.69	0.74	0.82	0.79	-0.05	1	insignificant			0.73	0.66	0.75	0.76	0.8	0.73	-0.05	1	insignificant			0.83	0.85	0.78	0.76	0.7	0.66	0.11	0.02926	hypermethylated		+	CpG
386260	NSC_scaffold_contig598	403831	403832		0.81	0.89	0.79	0.82	0.87	0.8	0	1	insignificant			0.79	0.79	0.81	0.8	0.91	0.87	-0.06	1	insignificant			0.83	0.7	0.88	0.82	0.82	0.66	0.04	1	insignificant			0.79	0.79	0.8	0.75	0.67	0.65	0.11	0.02754	hypermethylated		+	CpG
386260	NSC_scaffold_contig598	403831	403832		0.81	0.89	0.79	0.82	0.87	0.8	0	1	insignificant			0.79	0.79	0.81	0.8	0.91	0.87	-0.06	1	insignificant			0.83	0.7	0.88	0.82	0.82	0.66	0.04	1	insignificant			0.79	0.79	0.8	0.75	0.67	0.65	0.11	0.02754	hypermethylated		+	CpG
411144	NSC_scaffold_contig598	849526	849527		0.38	0.38	0.39	0.48	0.46	0.51	-0.1	1	insignificant			0.55	0.49	0.38	0.46	0.51	0.52	-0.02	1	insignificant			0.57	0.54	0.51	0.47	0.31	0.43	0.14	0.05812	insignificant			0.48	0.57	0.53	0.37	0.47	0.4	0.11	0.04338	hypermethylated		+	CpG
432486	NSC_scaffold_contig598	1285620	1285621		0.82	0.79	0.81	0.74	0.74	0.72	0.07	1	insignificant			0.75	0.75	0.82	0.76	0.85	0.77	-0.02	1	insignificant			0.78	0.74	0.71	0.79	0.77	0.8	-0.04	1	insignificant			0.84	0.87	0.84	0.73	0.77	0.71	0.11	0.003733	hypermethylated		+	CpG
437612	NSC_scaffold_contig598	1387437	1387438		0.44	0.36	0.43	0.37	0.44	0.48	-0.02	1	insignificant			0.43	0.37	0.43	0.35	0.48	0.44	-0.02	1	insignificant			0.46	0.34	0.44	0.47	0.36	0.45	-0.01	1	insignificant			0.4	0.39	0.47	0.27	0.31	0.36	0.11	0.03797	hypermethylated		+	CpG
302410	NSC_scaffold_contig597	64085	64086		0.59	0.48	0.6	0.65	0.65	0.63	-0.08	1	insignificant			0.63	0.58	0.64	0.54	0.62	0.62	0.03	1	insignificant			0.65	0.67	0.58	0.57	0.69	0.53	0.04	1	insignificant			0.64	0.67	0.69	0.56	0.52	0.57	0.11	0.005195	hypermethylated		+	CpG
302410	NSC_scaffold_contig597	64085	64086		0.59	0.48	0.6	0.65	0.65	0.63	-0.08	1	insignificant			0.63	0.58	0.64	0.54	0.62	0.62	0.03	1	insignificant			0.65	0.67	0.58	0.57	0.69	0.53	0.04	1	insignificant			0.64	0.67	0.69	0.56	0.52	0.57	0.11	0.005195	hypermethylated		+	CpG
309483	NSC_scaffold_contig597	195916	195917		0.61	0.52	0.66	0.55	0.57	0.52	0.05	1	insignificant			0.56	0.43	0.57	0.62	0.58	0.45	-0.03	1	insignificant			0.56	0.59	0.49	0.57	0.53	0.63	-0.03	1	insignificant			0.69	0.59	0.63	0.57	0.47	0.54	0.11	0.04713	hypermethylated		+	CpG
315483	NSC_scaffold_contig597	309217	309218		0.29	0.3	0.27	0.28	0.16	0.17	0.08	1	insignificant			0.28	0.28	0.34	0.23	0.34	0.26	0.03	1	insignificant			0.16	0.24	0.24	0.21	0.21	0.15	0.02	1	insignificant			0.32	0.26	0.31	0.22	0.19	0.16	0.11	0.01506	hypermethylated		+	CpG
320716	NSC_scaffold_contig597	398987	398988		0.6	0.8	0.82	0.79	0.8	0.78	-0.05	1	insignificant			0.75	0.67	0.81	0.68	0.82	0.82	-0.03	1	insignificant			0.74	0.74	0.83	0.69	0.73	0.71	0.06	1	insignificant			0.78	0.74	0.84	0.67	0.68	0.69	0.11	0.023	hypermethylated		+	CpG
320716	NSC_scaffold_contig597	398987	398988		0.6	0.8	0.82	0.79	0.8	0.78	-0.05	1	insignificant			0.75	0.67	0.81	0.68	0.82	0.82	-0.03	1	insignificant			0.74	0.74	0.83	0.69	0.73	0.71	0.06	1	insignificant			0.78	0.74	0.84	0.67	0.68	0.69	0.11	0.023	hypermethylated		+	CpG
322071	NSC_scaffold_contig597	421318	421319		0.68	0.82	0.75	0.73	0.75	0.83	-0.02	1	insignificant			0.69	0.74	0.75	0.81	0.64	0.77	-0.01	1	insignificant			0.66	0.73	0.77	0.77	0.79	0.67	-0.02	1	insignificant			0.7	0.74	0.67	0.6	0.59	0.59	0.11	0.007382	hypermethylated		+	CpG
333486	NSC_scaffold_contig597	628604	628605		0.57	0.44	0.55	0.48	0.75	0.5	-0.06	1	insignificant			0.52	0.56	0.6	0.36	0.59	0.57	0.05	1	insignificant			0.55	0.53	0.54	0.58	0.57	0.59	-0.04	1	insignificant			0.63	0.57	0.64	0.53	0.53	0.44	0.11	0.03901	hypermethylated		+	CpG
357346	NSC_scaffold_contig597	1089672	1089673		0.78	0.83	0.8	0.76	0.75	0.82	0.02	1	insignificant			0.85	0.78	0.81	0.84	0.75	0.86	0	1	insignificant			0.68	0.77	0.74	0.72	0.75	0.83	-0.04	1	insignificant			0.82	0.83	0.81	0.7	0.65	0.77	0.11	0.04167	hypermethylated		+	CpG
360931	NSC_scaffold_contig597	1173957	1173958		0.15	0.11	0.17	0.33	0.19	0.13	-0.08	1	insignificant			0.25	0.2	0.31	0.17	0.28	0.17	0.04	1	insignificant			0.28	0.23	0.13	0.18	0.29	0.23	-0.02	1	insignificant			0.24	0.3	0.33	0.23	0.16	0.14	0.11	0.03217	hypermethylated		+	CpG
266516	NSC_scaffold_contig595	294655	294656		0.73	0.75	0.74	0.76	0.71	0.7	0.01	1	insignificant			0.79	0.71	0.71	0.7	0.83	0.68	0	1	insignificant			0.76	0.72	0.76	0.69	0.65	0.74	0.06	1	insignificant			0.76	0.79	0.78	0.71	0.65	0.64	0.11	0.01111	hypermethylated		+	CpG
273488	NSC_scaffold_contig595	421411	421412		0.69	0.45	0.66	0.52	0.54	0.62	0.04	1	insignificant			0.58	0.64	0.57	0.71	0.61	0.66	-0.07	1	insignificant			0.57	0.44	0.67	0.6	0.48	0.53	0.02	1	insignificant			0.64	0.6	0.52	0.5	0.48	0.46	0.11	0.04905	hypermethylated		+	CpG
286167	NSC_scaffold_contig595	640992	640993		0.82	0.83	0.72	0.81	0.74	0.78	0.01	1	insignificant			0.79	0.76	0.86	0.72	0.89	0.75	0.01	1	insignificant			0.92	0.71	0.65	0.85	0.79	0.85	-0.07	1	insignificant			0.84	0.81	0.87	0.7	0.8	0.7	0.11	0.047	hypermethylated		+	CpG
286167	NSC_scaffold_contig595	640992	640993		0.82	0.83	0.72	0.81	0.74	0.78	0.01	1	insignificant			0.79	0.76	0.86	0.72	0.89	0.75	0.01	1	insignificant			0.92	0.71	0.65	0.85	0.79	0.85	-0.07	1	insignificant			0.84	0.81	0.87	0.7	0.8	0.7	0.11	0.047	hypermethylated		+	CpG
286699	NSC_scaffold_contig595	652112	652113		0.67	0.59	0.63	0.75	0.56	0.83	-0.08	1	insignificant			0.79	0.67	0.72	0.63	0.69	0.74	0.04	1	insignificant			0.52	0.68	0.69	0.77	0.69	0.66	-0.08	1	insignificant			0.66	0.73	0.7	0.56	0.56	0.63	0.11	0.02884	hypermethylated		+	CpG
287067	NSC_scaffold_contig595	657952	657953		0.5	0.56	0.48	0.53	0.6	0.47	-0.02	1	insignificant			0.51	0.54	0.55	0.45	0.49	0.46	0.07	1	insignificant			0.45	0.39	0.5	0.55	0.51	0.48	-0.07	1	insignificant			0.45	0.44	0.5	0.35	0.35	0.38	0.11	0.008964	hypermethylated		+	CpG
298708	NSC_scaffold_contig595	895800	895801		0.81	0.74	0.81	0.75	0.85	0.82	-0.02	1	insignificant			0.74	0.81	0.85	0.77	0.79	0.77	0.02	1	insignificant			0.78	0.77	0.84	0.85	0.87	0.89	-0.07	1	insignificant			0.84	0.85	0.91	0.82	0.75	0.7	0.11	0.04963	hypermethylated		+	CpG
777898	NSC_scaffold_ontig562c-575-591	234021	234022		0.72	0.73	0.59	0.62	0.67	0.47	0.09	1	insignificant			0.57	0.65	0.65	0.62	0.7	0.71	-0.05	1	insignificant			0.56	0.55	0.66	0.58	0.53	0.69	-0.01	1	insignificant			0.6	0.7	0.69	0.56	0.53	0.58	0.11	0.03315	hypermethylated		+	CpG
777898	NSC_scaffold_ontig562c-575-591	234021	234022		0.72	0.73	0.59	0.62	0.67	0.47	0.09	1	insignificant			0.57	0.65	0.65	0.62	0.7	0.71	-0.05	1	insignificant			0.56	0.55	0.66	0.58	0.53	0.69	-0.01	1	insignificant			0.6	0.7	0.69	0.56	0.53	0.58	0.11	0.03315	hypermethylated		+	CpG
778588	NSC_scaffold_ontig562c-575-591	246927	246928		0.79	0.66	0.72	0.74	0.78	0.7	-0.01	1	insignificant			0.67	0.71	0.8	0.7	0.79	0.76	-0.02	1	insignificant			0.67	0.74	0.83	0.73	0.73	0.65	0.05	1	insignificant			0.75	0.73	0.72	0.69	0.6	0.59	0.11	0.03352	hypermethylated		+	CpG
780644	NSC_scaffold_ontig562c-575-591	283709	283710		0.76	0.77	0.81	0.78	0.78	0.74	0.01	1	insignificant			0.82	0.78	0.7	0.85	0.83	0.75	-0.04	1	insignificant			0.79	0.81	0.83	0.81	0.69	0.91	0.01	1	insignificant			0.83	0.76	0.87	0.74	0.72	0.67	0.11	0.04214	hypermethylated		+	CpG
780644	NSC_scaffold_ontig562c-575-591	283709	283710		0.76	0.77	0.81	0.78	0.78	0.74	0.01	1	insignificant			0.82	0.78	0.7	0.85	0.83	0.75	-0.04	1	insignificant			0.79	0.81	0.83	0.81	0.69	0.91	0.01	1	insignificant			0.83	0.76	0.87	0.74	0.72	0.67	0.11	0.04214	hypermethylated		+	CpG
791898	NSC_scaffold_ontig562c-575-591	511008	511009		0.68	0.66	0.62	0.56	0.57	0.61	0.07	1	insignificant			0.57	0.62	0.65	0.63	0.63	0.63	-0.02	1	insignificant			0.59	0.52	0.66	0.6	0.61	0.7	-0.05	1	insignificant			0.64	0.68	0.67	0.56	0.55	0.54	0.11	0.001311	hypermethylated		+	CpG
791898	NSC_scaffold_ontig562c-575-591	511008	511009		0.68	0.66	0.62	0.56	0.57	0.61	0.07	1	insignificant			0.57	0.62	0.65	0.63	0.63	0.63	-0.02	1	insignificant			0.59	0.52	0.66	0.6	0.61	0.7	-0.05	1	insignificant			0.64	0.68	0.67	0.56	0.55	0.54	0.11	0.001311	hypermethylated		+	CpG
799224	NSC_scaffold_ontig562c-575-591	662571	662572		0.92	0.76	0.87	0.81	0.83	0.85	0.02	1	insignificant			0.87	0.9	0.77	0.86	0.9	0.82	-0.02	1	insignificant			0.85	0.85	0.74	0.86	0.86	0.88	-0.06	1	insignificant			0.9	0.94	0.9	0.78	0.87	0.76	0.11	0.03111	hypermethylated		+	CpG
799224	NSC_scaffold_ontig562c-575-591	662571	662572		0.92	0.76	0.87	0.81	0.83	0.85	0.02	1	insignificant			0.87	0.9	0.77	0.86	0.9	0.82	-0.02	1	insignificant			0.85	0.85	0.74	0.86	0.86	0.88	-0.06	1	insignificant			0.9	0.94	0.9	0.78	0.87	0.76	0.11	0.03111	hypermethylated		+	CpG
220222	NSC_scaffold_contig594	140031	140032		0.63	0.47	0.7	0.59	0.66	0.56	0	1	insignificant			0.65	0.6	0.59	0.67	0.53	0.7	-0.02	1	insignificant			0.69	0.65	0.69	0.63	0.67	0.67	0.02	1	insignificant			0.68	0.64	0.59	0.55	0.55	0.47	0.11	0.03903	hypermethylated		+	CpG
220222	NSC_scaffold_contig594	140031	140032		0.63	0.47	0.7	0.59	0.66	0.56	0	1	insignificant			0.65	0.6	0.59	0.67	0.53	0.7	-0.02	1	insignificant			0.69	0.65	0.69	0.63	0.67	0.67	0.02	1	insignificant			0.68	0.64	0.59	0.55	0.55	0.47	0.11	0.03903	hypermethylated		+	CpG
235602	NSC_scaffold_contig594	443308	443309		0.72	0.71	0.72	0.66	0.67	0.52	0.1	1	insignificant			0.83	0.74	0.82	0.73	0.66	0.74	0.09	1	insignificant			0.65	0.63	0.66	0.81	0.66	0.7	-0.08	1	insignificant			0.77	0.77	0.78	0.72	0.63	0.64	0.11	0.01889	hypermethylated		+	CpG
240428	NSC_scaffold_contig594	529146	529147		0.7	0.75	0.84	0.72	0.83	0.76	-0.01	1	insignificant			0.78	0.83	0.83	0.88	0.9	0.75	-0.03	1	insignificant			0.78	0.67	0.9	0.84	0.68	0.86	-0.01	1	insignificant			0.87	0.87	0.84	0.69	0.76	0.8	0.11	0.03494	hypermethylated		+	CpG
593439	NSC_scaffold_contig579-589	626908	626909		0.82	0.77	0.84	0.88	0.84	0.98	-0.09	1	insignificant			0.76	0.81	0.88	0.78	0.92	0.88	-0.04	1	insignificant			0.82	0.74	0.8	0.8	0.82	0.9	-0.05	1	insignificant			0.9	0.91	0.81	0.8	0.78	0.73	0.11	0.04969	hypermethylated		+	CpG
619576	NSC_scaffold_contig592-558c-549c-548c-566	1862	1863		0.61	0.47	0.57	0.64	0.55	0.46	0	1	insignificant			0.36	0.5	0.5	0.56	0.54	0.61	-0.11	0.08985	insignificant			0.59	0.49	0.48	0.51	0.44	0.47	0.04	1	insignificant			0.57	0.59	0.59	0.5	0.42	0.51	0.11	0.01923	hypermethylated		+	CpG
619576	NSC_scaffold_contig592-558c-549c-548c-566	1862	1863		0.61	0.47	0.57	0.64	0.55	0.46	0	1	insignificant			0.36	0.5	0.5	0.56	0.54	0.61	-0.11	0.08985	insignificant			0.59	0.49	0.48	0.51	0.44	0.47	0.04	1	insignificant			0.57	0.59	0.59	0.5	0.42	0.51	0.11	0.01923	hypermethylated		+	CpG
631282	NSC_scaffold_contig592-558c-549c-548c-566	200536	200537		0.18	0.09	0.15	0.13	0.13	0.19	-0.01	1	insignificant			0.16	0.11	0.21	0.14	0.14	0.17	0.01	1	insignificant			0.11	0.09	0.16	0.12	0.15	0.09	0	1	insignificant			0.18	0.25	0.19	0.12	0.07	0.09	0.11	0.01075	hypermethylated		+	CpG
679827	NSC_scaffold_contig593-552c	443881	443882		0.72	0.51	0.76	0.68	0.78	0.7	-0.06	1	insignificant			0.54	0.55	0.85	0.64	0.68	0.65	-0.01	1	insignificant			0.6	0.57	0.56	0.81	0.6	0.69	-0.13	0.1067	insignificant			0.66	0.7	0.74	0.61	0.59	0.57	0.11	0.009925	hypermethylated		+	CpG
684680	NSC_scaffold_contig593-552c	540028	540029		0.05	0.14	0.18	0.24	0.15	0.24	-0.09	1	insignificant			0.06	0.13	0.07	0.09	0.12	0.14	-0.03	1	insignificant			0.17	0.14	0.24	0.08	0.29	0.17	0.01	1	insignificant			0.15	0.21	0.25	0.08	0.06	0.13	0.11	0.03895	hypermethylated		+	CpG
685155	NSC_scaffold_contig593-552c	548385	548386		0.85	0.81	0.84	0.92	0.93	0.78	-0.04	1	insignificant			0.79	0.8	0.85	0.83	0.91	0.81	-0.04	1	insignificant			0.8	0.74	0.83	0.83	0.85	0.81	-0.04	1	insignificant			0.85	0.85	0.84	0.72	0.77	0.73	0.11	0.001584	hypermethylated		+	CpG
166096	NSC_scaffold_contig588	47010	47011		0.13	0.11	0.13	0.07	0.09	0.28	-0.03	1	insignificant			0.07	0.11	0.1	0.19	0.12	0.16	-0.07	1	insignificant			0.09	0.13	0.13	0.11	0.12	0.11	0	1	insignificant			0.17	0.2	0.14	0.02	0.11	0.04	0.11	0.02426	hypermethylated		+	CpG
166096	NSC_scaffold_contig588	47010	47011		0.13	0.11	0.13	0.07	0.09	0.28	-0.03	1	insignificant			0.07	0.11	0.1	0.19	0.12	0.16	-0.07	1	insignificant			0.09	0.13	0.13	0.11	0.12	0.11	0	1	insignificant			0.17	0.2	0.14	0.02	0.11	0.04	0.11	0.02426	hypermethylated		+	CpG
175998	NSC_scaffold_contig588	217295	217296		0.76	0.65	0.86	0.78	0.75	0.86	-0.04	1	insignificant			0.82	0.88	0.87	0.8	0.89	0.88	0	1	insignificant			0.86	0.77	0.95	0.82	0.83	0.95	0	1	insignificant			0.83	0.86	0.91	0.73	0.73	0.81	0.11	0.03242	hypermethylated		+	CpG
178522	NSC_scaffold_contig588	269121	269122		0.48	0.51	0.45	0.48	0.35	0.48	0.04	1	insignificant			0.44	0.51	0.61	0.51	0.5	0.53	0	1	insignificant			0.48	0.52	0.48	0.45	0.45	0.41	0.06	1	insignificant			0.56	0.51	0.49	0.42	0.36	0.45	0.11	0.02883	hypermethylated		+	CpG
601805	NSC_scaffold_contig587-553c	73535	73536		0.66	0.53	0.61	0.67	0.62	0.66	-0.05	1	insignificant			0.64	0.52	0.59	0.6	0.76	0.68	-0.1	1	insignificant			0.61	0.56	0.62	0.54	0.6	0.64	0.01	1	insignificant			0.67	0.67	0.66	0.54	0.62	0.49	0.11	0.04658	hypermethylated		+	CpG
601805	NSC_scaffold_contig587-553c	73535	73536		0.66	0.53	0.61	0.67	0.62	0.66	-0.05	1	insignificant			0.64	0.52	0.59	0.6	0.76	0.68	-0.1	1	insignificant			0.61	0.56	0.62	0.54	0.6	0.64	0.01	1	insignificant			0.67	0.67	0.66	0.54	0.62	0.49	0.11	0.04658	hypermethylated		+	CpG
602087	NSC_scaffold_contig587-553c	79169	79170		0.75	0.79	0.61	0.61	0.76	0.75	0.01	1	insignificant			0.72	0.66	0.72	0.7	0.68	0.66	0.02	1	insignificant			0.63	0.69	0.54	0.6	0.69	0.68	-0.04	1	insignificant			0.74	0.74	0.73	0.62	0.65	0.61	0.11	0.0004495	hypermethylated		+	CpG
602087	NSC_scaffold_contig587-553c	79169	79170		0.75	0.79	0.61	0.61	0.76	0.75	0.01	1	insignificant			0.72	0.66	0.72	0.7	0.68	0.66	0.02	1	insignificant			0.63	0.69	0.54	0.6	0.69	0.68	-0.04	1	insignificant			0.74	0.74	0.73	0.62	0.65	0.61	0.11	0.0004495	hypermethylated		+	CpG
606276	NSC_scaffold_contig587-553c	166120	166121		0.24	0.34	0.27	0.21	0.26	0.25	0.04	1	insignificant			0.29	0.29	0.23	0.33	0.27	0.32	-0.03	1	insignificant			0.31	0.24	0.25	0.19	0.3	0.23	0.03	1	insignificant			0.33	0.39	0.34	0.27	0.21	0.24	0.11	0.01046	hypermethylated		+	CpG
558168	NSC_scaffold_contig568-546-580	314646	314647		0.88	0.65	0.87	0.91	0.85	0.93	-0.1	1	insignificant			0.84	0.84	0.79	0.8	0.96	0.77	-0.02	1	insignificant			0.93	0.83	0.74	0.86	0.76	0.9	-0.01	1	insignificant			0.96	0.91	0.89	0.83	0.81	0.8	0.11	0.006635	hypermethylated		+	CpG
561538	NSC_scaffold_contig568-546-580	375725	375726		0.75	0.7	0.8	0.84	0.8	0.83	-0.07	1	insignificant			0.7	0.76	0.7	0.81	0.92	0.74	-0.1	0.15	insignificant			0.78	0.71	0.71	0.79	0.75	0.72	-0.02	1	insignificant			0.8	0.87	0.82	0.75	0.66	0.75	0.11	0.03279	hypermethylated		+	CpG
146210	NSC_scaffold_contig586	3807	3808		0.79	0.71	0.74	0.75	0.77	0.74	-0.01	1	insignificant			0.71	0.67	0.82	0.78	0.69	0.79	-0.02	1	insignificant			0.83	0.81	0.73	0.72	0.76	0.73	0.06	1	insignificant			0.77	0.85	0.78	0.73	0.71	0.64	0.11	0.03958	hypermethylated		+	CpG
147482	NSC_scaffold_contig586	24855	24856		0.7	0.83	0.75	0.72	0.76	0.79	0	1	insignificant			0.72	0.81	0.77	0.69	0.8	0.79	0.01	1	insignificant			0.69	0.81	0.67	0.78	0.77	0.73	-0.04	1	insignificant			0.73	0.78	0.77	0.69	0.58	0.68	0.11	0.04557	hypermethylated		+	CpG
154548	NSC_scaffold_contig586	154457	154458		0.81	0.71	0.79	0.73	0.7	0.77	0.03	1	insignificant			0.76	0.77	0.81	0.8	0.8	0.78	-0.01	1	insignificant			0.76	0.75	0.73	0.75	0.68	0.73	0.03	1	insignificant			0.75	0.82	0.82	0.67	0.72	0.65	0.11	0.0227	hypermethylated		+	CpG
154548	NSC_scaffold_contig586	154457	154458		0.81	0.71	0.79	0.73	0.7	0.77	0.03	1	insignificant			0.76	0.77	0.81	0.8	0.8	0.78	-0.01	1	insignificant			0.76	0.75	0.73	0.75	0.68	0.73	0.03	1	insignificant			0.75	0.82	0.82	0.67	0.72	0.65	0.11	0.0227	hypermethylated		+	CpG
158473	NSC_scaffold_contig586	225498	225499		0.31	0.2	0.25	0.18	0.26	0.12	0.07	1	insignificant			0.22	0.17	0.24	0.19	0.25	0.2	0	1	insignificant			0.17	0.17	0.16	0.22	0.24	0.2	-0.05	1	insignificant			0.18	0.26	0.23	0.08	0.17	0.1	0.11	0.03323	hypermethylated		+	CpG
158473	NSC_scaffold_contig586	225498	225499		0.31	0.2	0.25	0.18	0.26	0.12	0.07	1	insignificant			0.22	0.17	0.24	0.19	0.25	0.2	0	1	insignificant			0.17	0.17	0.16	0.22	0.24	0.2	-0.05	1	insignificant			0.18	0.26	0.23	0.08	0.17	0.1	0.11	0.03323	hypermethylated		+	CpG
85850	NSC_scaffold_contig582	62376	62377		0.72	0.82	0.74	0.71	0.64	0.74	0.06	1	insignificant			0.75	0.74	0.78	0.67	0.66	0.74	0.07	1	insignificant			0.73	0.68	0.72	0.71	0.68	0.72	0	1	insignificant			0.72	0.71	0.83	0.66	0.65	0.61	0.11	0.04924	hypermethylated		+	CpG
89783	NSC_scaffold_contig582	133737	133738		0.33	0.38	0.61	0.39	0.32	0.53	0.03	1	insignificant			0.59	0.43	0.46	0.36	0.35	0.52	0.08	1	insignificant			0.56	0.46	0.45	0.48	0.55	0.54	-0.03	1	insignificant			0.59	0.5	0.55	0.45	0.47	0.39	0.11	0.04368	hypermethylated		+	CpG
91062	NSC_scaffold_contig582	167081	167082		0.7	0.64	0.82	0.77	0.71	0.75	-0.02	1	insignificant			0.82	0.75	0.76	0.75	0.81	0.74	0.01	1	insignificant			0.77	0.65	0.72	0.77	0.76	0.87	-0.09	1	insignificant			0.83	0.81	0.8	0.68	0.69	0.73	0.11	0.004087	hypermethylated		+	CpG
106044	NSC_scaffold_contig583	146568	146569		0.68	0.66	0.71	0.63	0.61	0.62	0.07	1	insignificant			0.68	0.72	0.67	0.72	0.58	0.71	0.02	1	insignificant			0.6	0.65	0.64	0.61	0.56	0.6	0.04	1	insignificant			0.63	0.61	0.67	0.57	0.47	0.53	0.11	0.03503	hypermethylated		+	CpG
113926	NSC_scaffold_contig583	287158	287159		0.12	0.15	0.15	0.09	0.1	0.04	0.06	1	insignificant			0.07	0.17	0.12	0.07	0.03	0.1	0.05	1	insignificant			0.1	0.08	0.23	0.05	0.12	0.18	0.02	1	insignificant			0.23	0.3	0.21	0.12	0.17	0.14	0.11	0.02256	hypermethylated		+	CpG
136082	NSC_scaffold_contig585	71654	71655		0.48	0.35	0.37	0.6	0.55	0.3	-0.09	1	insignificant			0.49	0.46	0.41	0.47	0.49	0.32	0.03	1	insignificant			0.52	0.54	0.38	0.43	0.44	0.38	0.06	1	insignificant			0.57	0.53	0.57	0.45	0.44	0.45	0.11	0.002282	hypermethylated		+	CpG
144426	NSC_scaffold_contig585	235049	235050		0.37	0.37	0.32	0.35	0.38	0.3	0.01	1	insignificant			0.28	0.36	0.39	0.39	0.26	0.27	0.04	1	insignificant			0.33	0.4	0.33	0.38	0.23	0.41	0.01	1	insignificant			0.39	0.38	0.36	0.28	0.32	0.2	0.11	0.03219	hypermethylated		+	CpG
144426	NSC_scaffold_contig585	235049	235050		0.37	0.37	0.32	0.35	0.38	0.3	0.01	1	insignificant			0.28	0.36	0.39	0.39	0.26	0.27	0.04	1	insignificant			0.33	0.4	0.33	0.38	0.23	0.41	0.01	1	insignificant			0.39	0.38	0.36	0.28	0.32	0.2	0.11	0.03219	hypermethylated		+	CpG
526621	NSC_scaffold_contig555-550-574	49702	49703		0.69	0.54	0.58	0.69	0.63	0.63	-0.04	1	insignificant			0.61	0.48	0.63	0.6	0.66	0.66	-0.07	1	insignificant			0.64	0.4	0.73	0.71	0.61	0.6	-0.04	1	insignificant			0.61	0.71	0.68	0.55	0.56	0.58	0.11	0.02434	hypermethylated		+	CpG
54294	NSC_scaffold_contig577	141233	141234		0.23	0.22	0.13	0.18	0.22	0.22	-0.02	1	insignificant			0.19	0.14	0.21	0.12	0.14	0.14	0.04	1	insignificant			0.24	0.2	0.33	0.16	0.15	0.3	0.05	1	insignificant			0.19	0.22	0.27	0.14	0.13	0.07	0.11	0.02139	hypermethylated		+	CpG
54322	NSC_scaffold_contig577	141442	141443		0.85	0.7	0.9	0.76	0.85	0.84	0	1	insignificant			0.91	0.81	0.83	0.81	0.82	0.86	0.02	1	insignificant			0.82	0.9	0.76	0.92	0.85	0.85	-0.05	1	insignificant			0.84	0.84	0.89	0.72	0.77	0.74	0.11	0.004109	hypermethylated		+	CpG
23210	NSC_scaffold_contig570	90511	90512		0.94	0.74	0.86	0.85	0.93	0.72	0.01	1	insignificant			0.76	0.86	0.74	0.76	0.8	0.78	0	1	insignificant			0.81	0.8	0.78	0.86	0.81	0.8	-0.02	1	insignificant			0.86	0.87	0.85	0.77	0.73	0.73	0.11	0.002234	hypermethylated		+	CpG
23210	NSC_scaffold_contig570	90511	90512		0.94	0.74	0.86	0.85	0.93	0.72	0.01	1	insignificant			0.76	0.86	0.74	0.76	0.8	0.78	0	1	insignificant			0.81	0.8	0.78	0.86	0.81	0.8	-0.02	1	insignificant			0.86	0.87	0.85	0.77	0.73	0.73	0.11	0.002234	hypermethylated		+	CpG
24458	NSC_scaffold_contig570	113571	113572		0.78	0.71	0.79	0.75	0.74	0.87	-0.03	1	insignificant			0.67	0.75	0.81	0.81	0.81	0.76	-0.05	1	insignificant			0.75	0.8	0.77	0.78	0.71	0.74	0.03	1	insignificant			0.87	0.75	0.77	0.69	0.7	0.66	0.11	0.04438	hypermethylated		+	CpG
24458	NSC_scaffold_contig570	113571	113572		0.78	0.71	0.79	0.75	0.74	0.87	-0.03	1	insignificant			0.67	0.75	0.81	0.81	0.81	0.76	-0.05	1	insignificant			0.75	0.8	0.77	0.78	0.71	0.74	0.03	1	insignificant			0.87	0.75	0.77	0.69	0.7	0.66	0.11	0.04438	hypermethylated		+	CpG
452036	NSC_scaffold_contig599	222251	222252		0.58	0.72	0.69	0.67	0.75	0.7	-0.04	1	insignificant			0.67	0.71	0.67	0.77	0.81	0.73	-0.09	1	insignificant			0.72	0.67	0.72	0.61	0.53	0.79	0.06	1	insignificant			0.73	0.71	0.76	0.59	0.65	0.63	0.11	0.01074	hypermethylated		+	CpG
786182	NSC_scaffold_ontig562c-575-591	397073	397074		0.91	0.77	0.89	0.85	0.9	0.89	-0.03	1	insignificant			0.89	0.85	0.89	0.9	0.91	0.87	-0.01	1	insignificant			0.77	0.8	0.85	0.84	0.85	0.95	-0.07	1	insignificant			0.89	0.91	0.89	0.75	0.81	0.82	0.11	0.008397	hypermethylated		+	CpG
449131	NSC_scaffold_contig599	171796	171797		0.72	0.89	0.76	0.77	0.71	0.74	0.05	1	insignificant			0.74	0.75	0.71	0.76	0.84	0.82	-0.07	1	insignificant			0.93	0.85	0.81	0.76	0.77	0.68	0.13	0.04302	hypermethylated			0.85	0.77	0.8	0.71	0.68	0.72	0.1	0.01727	hypermethylated		+	CpG
449131	NSC_scaffold_contig599	171796	171797		0.72	0.89	0.76	0.77	0.71	0.74	0.05	1	insignificant			0.74	0.75	0.71	0.76	0.84	0.82	-0.07	1	insignificant			0.93	0.85	0.81	0.76	0.77	0.68	0.13	0.04302	hypermethylated			0.85	0.77	0.8	0.71	0.68	0.72	0.1	0.01727	hypermethylated		+	CpG
130301	NSC_scaffold_contig584	290689	290690		0.74	0.88	0.77	0.67	0.88	0.74	0.03	1	insignificant			0.79	0.75	0.81	0.72	0.8	0.82	0	1	insignificant			0.77	0.91	0.83	0.65	0.63	0.59	0.21	0.007524	hypermethylated			0.77	0.76	0.71	0.67	0.65	0.62	0.1	0.01038	hypermethylated		+	CpG
130301	NSC_scaffold_contig584	290689	290690		0.74	0.88	0.77	0.67	0.88	0.74	0.03	1	insignificant			0.79	0.75	0.81	0.72	0.8	0.82	0	1	insignificant			0.77	0.91	0.83	0.65	0.63	0.59	0.21	0.007524	hypermethylated			0.77	0.76	0.71	0.67	0.65	0.62	0.1	0.01038	hypermethylated		+	CpG
380515	NSC_scaffold_contig598	292717	292718		0.61	0.63	0.7	0.62	0.65	0.52	0.05	1	insignificant			0.52	0.58	0.66	0.69	0.7	0.76	-0.13	0.04138	hypomethylated			0.43	0.66	0.78	0.72	0.63	0.66	-0.05	1	insignificant			0.56	0.6	0.61	0.53	0.44	0.5	0.1	0.03039	hypermethylated		+	CpG
454056	NSC_scaffold_contig599	257794	257795		0.35	0.27	0.2	0.38	0.43	0.42	-0.14	0.04121	hypomethylated			0.42	0.36	0.31	0.45	0.3	0.39	-0.02	1	insignificant			0.23	0.29	0.36	0.33	0.33	0.39	-0.05	1	insignificant			0.29	0.35	0.33	0.23	0.22	0.23	0.1	0.005238	hypermethylated		+	CpG
5019	NSC_scaffold_contig561	23701	23702		0.86	0.78	0.82	0.99	0.87	0.96	-0.12	0.04362	hypomethylated			0.85	0.81	0.85	0.83	0.87	0.91	-0.03	1	insignificant			0.92	0.89	0.93	0.95	0.88	0.87	0.01	1	insignificant			0.9	0.87	0.93	0.8	0.85	0.73	0.1	0.04731	hypermethylated		+	CpG
746761	NSC_scaffold_contig596-571c	1120682	1120683		0.7	0.51	0.59	0.48	0.52	0.47	0.11	0.1245	insignificant			0.4	0.4	0.54	0.67	0.62	0.5	-0.15	0.09095	insignificant			0.39	0.52	0.53	0.59	0.44	0.49	-0.03	1	insignificant			0.59	0.51	0.53	0.43	0.4	0.5	0.1	0.04946	hypermethylated		+	CpG
407968	NSC_scaffold_contig598	795573	795574		0.76	0.69	0.62	0.65	0.59	0.48	0.11	0.137	insignificant			0.67	0.63	0.66	0.59	0.74	0.67	-0.01	1	insignificant			0.65	0.58	0.55	0.73	0.53	0.61	-0.03	1	insignificant			0.62	0.69	0.67	0.59	0.58	0.5	0.1	0.03939	hypermethylated		+	CpG
407968	NSC_scaffold_contig598	795573	795574		0.76	0.69	0.62	0.65	0.59	0.48	0.11	0.137	insignificant			0.67	0.63	0.66	0.59	0.74	0.67	-0.01	1	insignificant			0.65	0.58	0.55	0.73	0.53	0.61	-0.03	1	insignificant			0.62	0.69	0.67	0.59	0.58	0.5	0.1	0.03939	hypermethylated		+	CpG
167716	NSC_scaffold_contig588	73156	73157		0.77	0.6	0.67	0.67	0.61	0.43	0.11	0.2791	insignificant			0.77	0.52	0.74	0.62	0.69	0.59	0.05	1	insignificant			0.73	0.65	0.67	0.67	0.51	0.62	0.08	1	insignificant			0.69	0.68	0.63	0.51	0.58	0.59	0.1	0.03152	hypermethylated		+	CpG
455768	NSC_scaffold_contig599	290770	290771		0.39	0.3	0.47	0.49	0.55	0.4	-0.1	1	insignificant			0.33	0.37	0.49	0.39	0.35	0.44	0	1	insignificant			0.44	0.34	0.43	0.33	0.29	0.45	0.05	1	insignificant			0.44	0.42	0.41	0.38	0.32	0.27	0.1	0.03341	hypermethylated		+	CpG
457229	NSC_scaffold_contig599	323319	323320		0.3	0.28	0.34	0.44	0.3	0.25	-0.02	1	insignificant			0.49	0.32	0.29	0.4	0.42	0.31	-0.01	1	insignificant			0.24	0.37	0.26	0.38	0.42	0.38	-0.1	0.07368	insignificant			0.36	0.4	0.35	0.3	0.22	0.29	0.1	0.0278	hypermethylated		+	CpG
457229	NSC_scaffold_contig599	323319	323320		0.3	0.28	0.34	0.44	0.3	0.25	-0.02	1	insignificant			0.49	0.32	0.29	0.4	0.42	0.31	-0.01	1	insignificant			0.24	0.37	0.26	0.38	0.42	0.38	-0.1	0.07368	insignificant			0.36	0.4	0.35	0.3	0.22	0.29	0.1	0.0278	hypermethylated		+	CpG
459344	NSC_scaffold_contig599	363552	363553		0.77	0.69	0.72	0.65	0.59	0.8	0.04	1	insignificant			0.8	0.71	0.69	0.56	0.65	0.63	0.12	0.05226	insignificant			0.69	0.64	0.65	0.69	0.69	0.71	-0.04	1	insignificant			0.68	0.69	0.77	0.61	0.65	0.58	0.1	0.04733	hypermethylated		+	CpG
459344	NSC_scaffold_contig599	363552	363553		0.77	0.69	0.72	0.65	0.59	0.8	0.04	1	insignificant			0.8	0.71	0.69	0.56	0.65	0.63	0.12	0.05226	insignificant			0.69	0.64	0.65	0.69	0.69	0.71	-0.04	1	insignificant			0.68	0.69	0.77	0.61	0.65	0.58	0.1	0.04733	hypermethylated		+	CpG
473389	NSC_scaffold_contig599	630593	630594		0.93	0.86	0.89	0.91	0.91	0.94	-0.03	1	insignificant			0.83	0.92	0.95	0.98	0.88	0.91	-0.02	1	insignificant			0.9	0.88	0.9	0.9	0.97	0.91	-0.03	1	insignificant			0.96	1	0.97	0.87	0.91	0.84	0.1	0.01559	hypermethylated		+	CpG
473389	NSC_scaffold_contig599	630593	630594		0.93	0.86	0.89	0.91	0.91	0.94	-0.03	1	insignificant			0.83	0.92	0.95	0.98	0.88	0.91	-0.02	1	insignificant			0.9	0.88	0.9	0.9	0.97	0.91	-0.03	1	insignificant			0.96	1	0.97	0.87	0.91	0.84	0.1	0.01559	hypermethylated		+	CpG
508109	NSC_scaffold_contig599	1293040	1293041		0.67	0.82	0.77	0.78	0.68	0.7	0.04	1	insignificant			0.73	0.76	0.82	0.78	0.76	0.7	0.02	1	insignificant			0.75	0.75	0.79	0.62	0.83	0.66	0.06	1	insignificant			0.8	0.79	0.74	0.69	0.66	0.67	0.1	0.004766	hypermethylated		+	CpG
690038	NSC_scaffold_contig596-571c	7597	7598		0.77	0.67	0.62	0.71	0.72	0.71	-0.03	1	insignificant			0.62	0.72	0.76	0.71	0.69	0.77	-0.02	1	insignificant			0.69	0.64	0.61	0.72	0.69	0.68	-0.05	1	insignificant			0.69	0.72	0.68	0.62	0.6	0.57	0.1	0.005192	hypermethylated		+	CpG
716702	NSC_scaffold_contig596-571c	531341	531342		0.61	0.59	0.5	0.6	0.51	0.64	-0.02	1	insignificant			0.62	0.6	0.56	0.54	0.62	0.7	-0.03	1	insignificant			0.68	0.63	0.63	0.52	0.67	0.67	0.03	1	insignificant			0.67	0.57	0.57	0.47	0.52	0.52	0.1	0.04566	hypermethylated		+	CpG
716737	NSC_scaffold_contig596-571c	532020	532021		0.69	0.79	0.63	0.72	0.7	0.77	-0.03	1	insignificant			0.6	0.74	0.7	0.62	0.73	0.72	-0.01	1	insignificant			0.82	0.76	0.63	0.65	0.65	0.67	0.08	1	insignificant			0.7	0.78	0.72	0.59	0.63	0.67	0.1	0.03735	hypermethylated		+	CpG
758726	NSC_scaffold_contig596-571c	1331565	1331566		0.77	0.65	0.78	0.71	0.75	0.76	0	1	insignificant			0.84	0.64	0.75	0.65	0.76	0.81	0	1	insignificant			0.82	0.71	0.7	0.82	0.72	0.66	0.01	1	insignificant			0.84	0.8	0.75	0.73	0.69	0.66	0.1	0.03207	hypermethylated		+	CpG
759115	NSC_scaffold_contig596-571c	1338213	1338214		0.8	0.79	0.74	0.76	0.72	0.86	0	1	insignificant			0.71	0.7	0.75	0.68	0.82	0.74	-0.03	1	insignificant			0.86	0.64	0.7	0.8	0.71	0.75	-0.02	1	insignificant			0.85	0.78	0.8	0.73	0.73	0.65	0.1	0.03744	hypermethylated		+	CpG
760021	NSC_scaffold_contig596-571c	1353710	1353711		0.86	0.75	0.84	0.85	0.88	0.85	-0.04	1	insignificant			0.83	0.8	0.84	0.82	0.89	0.83	-0.02	1	insignificant			0.82	0.87	0.81	0.82	0.84	0.84	0	1	insignificant			0.86	0.88	0.84	0.77	0.75	0.74	0.1	0.003124	hypermethylated		+	CpG
384105	NSC_scaffold_contig598	360981	360982		0.51	0.39	0.42	0.43	0.45	0.47	-0.01	1	insignificant			0.33	0.38	0.44	0.54	0.41	0.39	-0.06	1	insignificant			0.51	0.39	0.49	0.5	0.47	0.44	-0.01	1	insignificant			0.49	0.45	0.46	0.34	0.38	0.37	0.1	0.003433	hypermethylated		+	CpG
384107	NSC_scaffold_contig598	360987	360988		0.19	0.16	0.13	0.21	0.17	0.24	-0.05	1	insignificant			0.16	0.12	0.11	0.32	0.18	0.13	-0.08	1	insignificant			0.2	0.16	0.17	0.17	0.2	0.16	0	1	insignificant			0.24	0.21	0.2	0.09	0.17	0.08	0.1	0.02905	hypermethylated		+	CpG
384105	NSC_scaffold_contig598	360981	360982		0.51	0.39	0.42	0.43	0.45	0.47	-0.01	1	insignificant			0.33	0.38	0.44	0.54	0.41	0.39	-0.06	1	insignificant			0.51	0.39	0.49	0.5	0.47	0.44	-0.01	1	insignificant			0.49	0.45	0.46	0.34	0.38	0.37	0.1	0.003433	hypermethylated		+	CpG
384107	NSC_scaffold_contig598	360987	360988		0.19	0.16	0.13	0.21	0.17	0.24	-0.05	1	insignificant			0.16	0.12	0.11	0.32	0.18	0.13	-0.08	1	insignificant			0.2	0.16	0.17	0.17	0.2	0.16	0	1	insignificant			0.24	0.21	0.2	0.09	0.17	0.08	0.1	0.02905	hypermethylated		+	CpG
391322	NSC_scaffold_contig598	503973	503974		0.9	0.75	0.9	0.94	0.97	0.93	-0.1	1	insignificant			0.95	0.78	1	0.84	0.87	0.81	0.07	1	insignificant			0.89	0.84	0.74	0.95	0.93	0.85	-0.09	1	insignificant			0.95	0.88	0.9	0.83	0.79	0.79	0.1	0.0115	hypermethylated		+	CpG
391322	NSC_scaffold_contig598	503973	503974		0.9	0.75	0.9	0.94	0.97	0.93	-0.1	1	insignificant			0.95	0.78	1	0.84	0.87	0.81	0.07	1	insignificant			0.89	0.84	0.74	0.95	0.93	0.85	-0.09	1	insignificant			0.95	0.88	0.9	0.83	0.79	0.79	0.1	0.0115	hypermethylated		+	CpG
409343	NSC_scaffold_contig598	817905	817906		0.71	0.6	0.78	0.76	0.78	0.74	-0.06	1	insignificant			0.76	0.77	0.76	0.72	0.88	0.71	-0.01	1	insignificant			0.75	0.73	0.63	0.77	0.75	0.76	-0.06	1	insignificant			0.77	0.78	0.82	0.72	0.73	0.62	0.1	0.04653	hypermethylated		+	CpG
424256	NSC_scaffold_contig598	1107062	1107063		0.77	0.7	0.76	0.81	0.81	0.82	-0.07	1	insignificant			0.69	0.75	0.77	0.66	0.81	0.79	-0.02	1	insignificant			0.77	0.83	0.73	0.75	0.72	0.71	0.05	1	insignificant			0.78	0.83	0.85	0.69	0.73	0.73	0.1	0.01677	hypermethylated		+	CpG
328292	NSC_scaffold_contig597	527105	527106		0.25	0.27	0.12	0.35	0.12	0.09	0.03	1	insignificant			0.28	0.24	0.13	0.26	0.2	0.21	0	1	insignificant			0.18	0.31	0.33	0.24	0.23	0.16	0.06	1	insignificant			0.27	0.31	0.32	0.21	0.18	0.2	0.1	0.0022	hypermethylated		+	CpG
358741	NSC_scaffold_contig597	1127245	1127246		0.82	0.64	0.82	0.77	0.81	0.85	-0.05	1	insignificant			0.81	0.78	0.85	0.78	0.85	0.75	0.02	1	insignificant			0.82	0.78	0.82	0.79	0.84	0.87	-0.03	1	insignificant			0.86	0.87	0.79	0.72	0.77	0.74	0.1	0.02365	hypermethylated		+	CpG
270858	NSC_scaffold_contig595	371848	371849		0.75	0.76	0.65	0.77	0.71	0.63	0.02	1	insignificant			0.67	0.64	0.7	0.76	0.72	0.67	-0.05	1	insignificant			0.6	0.58	0.68	0.64	0.65	0.69	-0.04	1	insignificant			0.67	0.69	0.7	0.62	0.59	0.55	0.1	0.01127	hypermethylated		+	CpG
272340	NSC_scaffold_contig595	403755	403756		0.7	0.65	0.69	0.72	0.79	0.76	-0.08	1	insignificant			0.75	0.77	0.83	0.72	0.82	0.79	0	1	insignificant			0.78	0.77	0.75	0.76	0.75	0.75	0.01	1	insignificant			0.73	0.83	0.77	0.69	0.69	0.64	0.1	0.03445	hypermethylated		+	CpG
275440	NSC_scaffold_contig595	457061	457062		0.65	0.58	0.74	0.63	0.75	0.64	-0.02	1	insignificant			0.58	0.71	0.56	0.71	0.79	0.68	-0.11	0.1299	insignificant			0.68	0.53	0.66	0.71	0.62	0.66	-0.04	1	insignificant			0.74	0.68	0.77	0.61	0.66	0.62	0.1	0.02537	hypermethylated		+	CpG
280641	NSC_scaffold_contig595	547218	547219		0.69	0.53	0.65	0.63	0.63	0.54	0.02	1	insignificant			0.61	0.68	0.69	0.75	0.62	0.65	-0.02	1	insignificant			0.6	0.77	0.72	0.62	0.51	0.66	0.1	1	insignificant			0.59	0.58	0.61	0.49	0.47	0.51	0.1	0.002006	hypermethylated		+	CpG
283312	NSC_scaffold_contig595	585903	585904		0.65	0.68	0.7	0.72	0.82	0.62	-0.05	1	insignificant			0.52	0.65	0.77	0.69	0.69	0.75	-0.06	1	insignificant			0.73	0.71	0.76	0.65	0.65	0.8	0.03	1	insignificant			0.67	0.69	0.74	0.6	0.61	0.59	0.1	0.008905	hypermethylated		+	CpG
283312	NSC_scaffold_contig595	585903	585904		0.65	0.68	0.7	0.72	0.82	0.62	-0.05	1	insignificant			0.52	0.65	0.77	0.69	0.69	0.75	-0.06	1	insignificant			0.73	0.71	0.76	0.65	0.65	0.8	0.03	1	insignificant			0.67	0.69	0.74	0.6	0.61	0.59	0.1	0.008905	hypermethylated		+	CpG
286599	NSC_scaffold_contig595	649705	649706		0.72	0.66	0.79	0.69	0.76	0.66	0.02	1	insignificant			0.74	0.75	0.77	0.72	0.73	0.71	0.04	1	insignificant			0.76	0.68	0.72	0.76	0.74	0.63	0.01	1	insignificant			0.7	0.77	0.73	0.65	0.66	0.59	0.1	0.02839	hypermethylated		+	CpG
291684	NSC_scaffold_contig595	745300	745301		0.62	0.52	0.5	0.52	0.51	0.67	-0.02	1	insignificant			0.52	0.5	0.63	0.54	0.6	0.55	-0.01	1	insignificant			0.55	0.48	0.49	0.49	0.54	0.48	0	1	insignificant			0.54	0.6	0.63	0.47	0.5	0.49	0.1	0.01893	hypermethylated		+	CpG
771903	NSC_scaffold_ontig562c-575-591	115340	115341		0.95	0.83	0.98	0.91	0.85	0.96	0.01	1	insignificant			0.82	0.88	0.93	0.96	1	0.91	-0.08	1	insignificant			0.83	0.94	0.97	0.95	0.89	0.81	0.03	1	insignificant			0.95	0.97	0.96	0.88	0.89	0.8	0.1	0.02581	hypermethylated		+	CpG
777873	NSC_scaffold_ontig562c-575-591	233317	233318		0.86	0.81	0.86	0.94	0.88	0.81	-0.03	1	insignificant			0.88	0.95	0.88	0.97	0.93	0.9	-0.03	1	insignificant			0.83	0.83	1	0.61	0.91	0.86	0.09	1	insignificant			0.86	0.93	0.9	0.8	0.78	0.81	0.1	0.009658	hypermethylated		+	CpG
778366	NSC_scaffold_ontig562c-575-591	242116	242117		0.73	0.66	0.79	0.88	0.74	0.76	-0.07	1	insignificant			0.61	0.6	0.77	0.76	0.8	0.71	-0.1	1	insignificant			0.66	0.65	0.74	0.8	0.71	0.82	-0.09	1	insignificant			0.82	0.84	0.77	0.69	0.68	0.74	0.1	0.02114	hypermethylated		+	CpG
217951	NSC_scaffold_contig594	92361	92362		0.21	0.16	0.26	0.24	0.14	0.21	0.01	1	insignificant			0.11	0.1	0.32	0.28	0.09	0.24	-0.03	1	insignificant			0.23	0.1	0.22	0.25	0.22	0.24	-0.06	1	insignificant			0.16	0.14	0.24	0.09	0.1	0.05	0.1	0.04267	hypermethylated		+	CpG
217951	NSC_scaffold_contig594	92361	92362		0.21	0.16	0.26	0.24	0.14	0.21	0.01	1	insignificant			0.11	0.1	0.32	0.28	0.09	0.24	-0.03	1	insignificant			0.23	0.1	0.22	0.25	0.22	0.24	-0.06	1	insignificant			0.16	0.14	0.24	0.09	0.1	0.05	0.1	0.04267	hypermethylated		+	CpG
579944	NSC_scaffold_contig579-589	351904	351905		0.67	0.77	0.73	0.7	0.68	0.72	0.02	1	insignificant			0.78	0.74	0.72	0.73	0.8	0.75	-0.01	1	insignificant			0.79	0.7	0.67	0.73	0.69	0.74	0	1	insignificant			0.75	0.7	0.75	0.66	0.61	0.63	0.1	0.01119	hypermethylated		+	CpG
653437	NSC_scaffold_contig592-558c-549c-548c-566	615865	615866		0.52	0.47	0.45	0.43	0.43	0.54	0.01	1	insignificant			0.42	0.43	0.35	0.29	0.37	0.33	0.07	1	insignificant			0.4	0.46	0.35	0.48	0.46	0.51	-0.08	1	insignificant			0.44	0.39	0.4	0.33	0.28	0.31	0.1	0.006487	hypermethylated		+	CpG
653437	NSC_scaffold_contig592-558c-549c-548c-566	615865	615866		0.52	0.47	0.45	0.43	0.43	0.54	0.01	1	insignificant			0.42	0.43	0.35	0.29	0.37	0.33	0.07	1	insignificant			0.4	0.46	0.35	0.48	0.46	0.51	-0.08	1	insignificant			0.44	0.39	0.4	0.33	0.28	0.31	0.1	0.006487	hypermethylated		+	CpG
662504	NSC_scaffold_contig593-552c	125909	125910		0.67	0.65	0.69	0.61	0.63	0.64	0.04	1	insignificant			0.77	0.64	0.83	0.67	0.7	0.68	0.06	1	insignificant			0.68	0.73	0.76	0.71	0.71	0.75	0	1	insignificant			0.72	0.72	0.73	0.64	0.64	0.59	0.1	0.001985	hypermethylated		+	CpG
668307	NSC_scaffold_contig593-552c	232113	232114		0.47	0.39	0.38	0.44	0.34	0.39	0.02	1	insignificant			0.36	0.47	0.26	0.56	0.5	0.44	-0.14	0.1137	insignificant			0.46	0.49	0.57	0.56	0.35	0.41	0.07	1	insignificant			0.42	0.46	0.47	0.39	0.3	0.35	0.1	0.02253	hypermethylated		+	CpG
205618	NSC_scaffold_contig590	404074	404075		0.39	0.41	0.46	0.39	0.51	0.42	-0.02	1	insignificant			0.35	0.38	0.41	0.38	0.49	0.35	-0.03	1	insignificant			0.4	0.37	0.43	0.32	0.42	0.41	0.02	1	insignificant			0.45	0.36	0.36	0.26	0.32	0.28	0.1	0.03148	hypermethylated		+	CpG
205618	NSC_scaffold_contig590	404074	404075		0.39	0.41	0.46	0.39	0.51	0.42	-0.02	1	insignificant			0.35	0.38	0.41	0.38	0.49	0.35	-0.03	1	insignificant			0.4	0.37	0.43	0.32	0.42	0.41	0.02	1	insignificant			0.45	0.36	0.36	0.26	0.32	0.28	0.1	0.03148	hypermethylated		+	CpG
208691	NSC_scaffold_contig590	455890	455891		0.7	0.72	0.76	0.75	0.75	0.74	-0.02	1	insignificant			0.7	0.65	0.72	0.7	0.78	0.75	-0.05	1	insignificant			0.67	0.73	0.72	0.73	0.7	0.74	-0.02	1	insignificant			0.72	0.81	0.73	0.65	0.67	0.64	0.1	0.02174	hypermethylated		+	CpG
165239	NSC_scaffold_contig588	33579	33580		0.48	0.45	0.49	0.47	0.51	0.52	-0.03	1	insignificant			0.49	0.56	0.43	0.48	0.53	0.48	0	1	insignificant			0.43	0.56	0.35	0.55	0.41	0.55	-0.06	1	insignificant			0.53	0.46	0.49	0.42	0.33	0.42	0.1	0.04017	hypermethylated		+	CpG
165239	NSC_scaffold_contig588	33579	33580		0.48	0.45	0.49	0.47	0.51	0.52	-0.03	1	insignificant			0.49	0.56	0.43	0.48	0.53	0.48	0	1	insignificant			0.43	0.56	0.35	0.55	0.41	0.55	-0.06	1	insignificant			0.53	0.46	0.49	0.42	0.33	0.42	0.1	0.04017	hypermethylated		+	CpG
166238	NSC_scaffold_contig588	49930	49931		0.6	0.52	0.76	0.68	0.66	0.68	-0.05	1	insignificant			0.5	0.65	0.66	0.64	0.55	0.63	0	1	insignificant			0.66	0.63	0.56	0.77	0.5	0.69	-0.04	1	insignificant			0.72	0.7	0.65	0.57	0.63	0.56	0.1	0.03112	hypermethylated		+	CpG
166238	NSC_scaffold_contig588	49930	49931		0.6	0.52	0.76	0.68	0.66	0.68	-0.05	1	insignificant			0.5	0.65	0.66	0.64	0.55	0.63	0	1	insignificant			0.66	0.63	0.56	0.77	0.5	0.69	-0.04	1	insignificant			0.72	0.7	0.65	0.57	0.63	0.56	0.1	0.03112	hypermethylated		+	CpG
177571	NSC_scaffold_contig588	249141	249142		0.28	0.24	0.16	0.13	0.15	0.14	0.08	1	insignificant			0.08	0.12	0.15	0.1	0.13	0.15	-0.01	1	insignificant			0.12	0.13	0.18	0.19	0.11	0.24	-0.03	1	insignificant			0.17	0.21	0.19	0.08	0.1	0.08	0.1	0.0009917	hypermethylated		+	CpG
182230	NSC_scaffold_contig588	333014	333015		0.92	0.88	0.87	0.87	0.91	0.83	0.02	1	insignificant			0.82	0.76	0.83	0.76	0.93	0.83	-0.04	1	insignificant			0.96	0.79	0.85	0.8	0.8	0.92	0.02	1	insignificant			0.88	0.96	0.88	0.82	0.76	0.84	0.1	0.03937	hypermethylated		+	CpG
614129	NSC_scaffold_contig587-553c	296000	296001		0.58	0.66	0.68	0.54	0.65	0.61	0.04	1	insignificant			0.77	0.61	0.75	0.64	0.69	0.69	0.04	1	insignificant			0.67	0.64	0.64	0.71	0.63	0.69	-0.03	1	insignificant			0.64	0.65	0.67	0.53	0.52	0.6	0.1	0.01416	hypermethylated		+	CpG
115836	NSC_scaffold_contig584	26832	26833		0.77	0.78	0.83	0.77	0.84	0.75	0.01	1	insignificant			0.76	0.77	0.75	0.73	0.95	0.75	-0.05	1	insignificant			0.72	0.72	0.79	0.77	0.78	0.86	-0.06	1	insignificant			0.84	0.79	0.87	0.68	0.75	0.75	0.1	0.0386	hypermethylated		+	CpG
119824	NSC_scaffold_contig584	99327	99328		0.83	0.71	0.76	0.85	0.86	0.88	-0.09	1	insignificant			0.76	0.76	0.84	0.6	0.85	0.81	0.03	1	insignificant			0.81	0.7	0.77	0.95	0.81	0.85	-0.11	0.09244	insignificant			0.87	0.87	0.9	0.82	0.79	0.73	0.1	0.01691	hypermethylated		+	CpG
119824	NSC_scaffold_contig584	99327	99328		0.83	0.71	0.76	0.85	0.86	0.88	-0.09	1	insignificant			0.76	0.76	0.84	0.6	0.85	0.81	0.03	1	insignificant			0.81	0.7	0.77	0.95	0.81	0.85	-0.11	0.09244	insignificant			0.87	0.87	0.9	0.82	0.79	0.73	0.1	0.01691	hypermethylated		+	CpG
161941	NSC_scaffold_contig586	291223	291224		0.8	0.81	0.91	0.84	0.93	1	-0.09	1	insignificant			0.94	0.9	1	0.88	0.94	0.89	0.05	1	insignificant			0.98	0.92	0.92	0.89	0.96	0.91	0.02	1	insignificant			0.91	0.98	0.95	0.87	0.81	0.86	0.1	0.01973	hypermethylated		+	CpG
161941	NSC_scaffold_contig586	291223	291224		0.8	0.81	0.91	0.84	0.93	1	-0.09	1	insignificant			0.94	0.9	1	0.88	0.94	0.89	0.05	1	insignificant			0.98	0.92	0.92	0.89	0.96	0.91	0.02	1	insignificant			0.91	0.98	0.95	0.87	0.81	0.86	0.1	0.01973	hypermethylated		+	CpG
91623	NSC_scaffold_contig582	176610	176611		0.82	0.72	0.63	0.67	0.69	0.54	0.09	1	insignificant			0.68	0.69	0.68	0.67	0.75	0.8	-0.06	1	insignificant			0.65	0.73	0.77	0.63	0.65	0.64	0.08	1	insignificant			0.68	0.71	0.78	0.61	0.61	0.65	0.1	0.03619	hypermethylated		+	CpG
91623	NSC_scaffold_contig582	176610	176611		0.82	0.72	0.63	0.67	0.69	0.54	0.09	1	insignificant			0.68	0.69	0.68	0.67	0.75	0.8	-0.06	1	insignificant			0.65	0.73	0.77	0.63	0.65	0.64	0.08	1	insignificant			0.68	0.71	0.78	0.61	0.61	0.65	0.1	0.03619	hypermethylated		+	CpG
93174	NSC_scaffold_contig582	205978	205979		0.79	0.75	0.88	0.89	0.87	0.81	-0.05	1	insignificant			0.81	0.88	0.89	0.73	0.82	0.77	0.08	1	insignificant			0.84	0.84	0.84	0.8	0.79	0.78	0.05	1	insignificant			0.89	0.86	0.87	0.76	0.76	0.79	0.1	0.002967	hypermethylated		+	CpG
70638	NSC_scaffold_contig581	39802	39803		0.91	0.9	0.9	0.92	0.98	0.95	-0.04	1	insignificant			0.94	0.86	0.84	0.95	0.9	0.84	-0.02	1	insignificant			0.85	0.88	0.96	0.92	0.92	0.89	-0.01	1	insignificant			0.94	1	0.95	0.8	0.89	0.89	0.1	0.04801	hypermethylated		+	CpG
54279	NSC_scaffold_contig577	141030	141031		0.13	0.14	0.12	0.16	0.12	0.12	0	1	insignificant			0.12	0.09	0.11	0.1	0.17	0.14	-0.03	1	insignificant			0.07	0.12	0.1	0.14	0.04	0.11	0	1	insignificant			0.18	0.18	0.22	0.12	0.13	0.03	0.1	0.04052	hypermethylated		+	CpG
22883	NSC_scaffold_contig570	84425	84426		0.78	0.84	0.9	0.91	0.85	0.89	-0.04	1	insignificant			0.96	0.79	0.92	0.79	0.94	0.84	0.03	1	insignificant			0.85	0.84	0.85	0.85	0.88	1	-0.06	1	insignificant			0.85	0.91	0.92	0.76	0.82	0.79	0.1	0.01881	hypermethylated		+	CpG
22883	NSC_scaffold_contig570	84425	84426		0.78	0.84	0.9	0.91	0.85	0.89	-0.04	1	insignificant			0.96	0.79	0.92	0.79	0.94	0.84	0.03	1	insignificant			0.85	0.84	0.85	0.85	0.88	1	-0.06	1	insignificant			0.85	0.91	0.92	0.76	0.82	0.79	0.1	0.01881	hypermethylated		+	CpG
12857	NSC_scaffold_contig565	24126	24127		0.9	0.77	0.9	0.81	0.83	0.94	0	1	insignificant			0.85	0.7	0.83	0.92	0.89	0.79	-0.07	1	insignificant			0.85	0.83	0.81	0.85	0.76	0.92	-0.02	1	insignificant			1	0.95	0.95	0.89	0.81	0.89	0.1	0.0373	hypermethylated		+	CpG
1629	NSC_scaffold_contig557	2873	2874		0.93	0.68	0.88	0.85	0.78	0.89	-0.01	1	insignificant			0.8	0.71	0.89	0.85	0.92	0.8	-0.06	1	insignificant			0.91	0.7	0.7	0.87	0.78	0.85	-0.06	1	insignificant			0.82	0.81	0.88	0.77	0.69	0.74	0.1	0.02888	hypermethylated		+	CpG
536058	NSC_scaffold_contig559-543-547c	11387	11388		0.2	0.19	0.24	0.16	0.24	0.19	0.01	1	insignificant			0.21	0.2	0.24	0.24	0.18	0.2	0.01	1	insignificant			0.29	0.19	0.24	0.23	0.29	0.21	0	1	insignificant			0.31	0.28	0.23	0.21	0.13	0.19	0.1	0.04231	hypermethylated		+	CpG
80819	NSC_scaffold_contig581	236190	236191		0.9	0.75	0.89	0.79	0.84	0.94	-0.01	1	insignificant			0.87	0.79	0.86	0.9	0.93	0.85	-0.05	1	insignificant			0.89	0.75	0.84	0.93	0.88	0.89	-0.08	1	insignificant			0.92	0.97	0.96	0.85	0.83	0.87	0.1	0.005631	hypermethylated		+	CpG
519104	NSC_scaffold_contig599	1500552	1500553		0.73	0.54	0.72	0.62	0.71	0.68	-0.01	1	insignificant			0.77	0.71	0.69	0.72	0.66	0.74	0.02	1	insignificant			0.68	0.69	0.67	0.77	0.67	0.62	-0.01	1	insignificant			0.74	0.78	0.68	0.65	0.59	0.65	0.1	0.04296	hypermethylated		+	CpG
[truncated: 32 more columns]
