# Supplementary material for: Inhibition of DNA Methylation in Picochlorum soloecismus Alters Algae Productivity
Source: Front Genet. 2020 Oct 15;11:560444. doi: 10.3389/fgene.2020.560444 (PMC7593850; doi:10.3389/fgene.2020.560444)
Supplement: Supplementary TABLE 1 — All cytosine sites called from whole genome bisulfite sequencing analysis (WGBS). [file Data_Sheet_1.zip › Supplemental Table 9_Day 10_5AZA Hypo and Hypermethylation.xlsx]

## Sheet: HYPER
Unnamed: 0_x	chrom	start	end_x	Day 4	Aza 1	Aza 2	Aza 3	Co 1	Co 2	Co 3	methyl diff	p-value	classification		Day 5	Aza 1	Aza 2	Aza 3	Co 1	Co 2	Co 3	methyl diff	p-value	classification		Day 6	Aza 1	Aza 2	Aza 3	Co 1	Co 2	Co 3	methyl diff	p-value	classification		Day 7	Aza 1	Aza 2	Aza 3	Co 1	Co 2	Co 3	methyl diff	p-value	classification		Day 10	Aza 1
791269	NSC_scaffold_ontig562c-575-591	498820	498821		0.19	0.2	0.3	0.38	0.29	0.33	-0.1	0.08357	insignificant			0.25	0.22	0.26	0.29	0.22	0.24	-0.01	1	insignificant			0.37	0.38	0.19	0.33	0.35	0.27	0	1	insignificant			0.29	0.41	0.31	0.24	0.23	0.21	0.11	0.04759	hypermethylated			0.29
791269	NSC_scaffold_ontig562c-575-591	498820	498821		0.19	0.2	0.3	0.38	0.29	0.33	-0.1	0.08357	insignificant			0.25	0.22	0.26	0.29	0.22	0.24	-0.01	1	insignificant			0.37	0.38	0.19	0.33	0.35	0.27	0	1	insignificant			0.29	0.41	0.31	0.24	0.23	0.21	0.11	0.04759	hypermethylated			0.29
716737	NSC_scaffold_contig596-571c	532020	532021		0.69	0.79	0.63	0.72	0.7	0.77	-0.03	1	insignificant			0.6	0.74	0.7	0.62	0.73	0.72	-0.01	1	insignificant			0.82	0.76	0.63	0.65	0.65	0.67	0.08	1	insignificant			0.7	0.78	0.72	0.59	0.63	0.67	0.1	0.03735	hypermethylated			0.74
750060	NSC_scaffold_contig596-571c	1171473	1171474		0.22	0.19	0.25	0.2	0.14	0.29	0.01	1	insignificant			0.19	0.04	0.28	0.18	0.23	0.22	-0.04	1	insignificant			0.18	0.24	0.31	0.17	0.3	0.21	0.02	1	insignificant			0.25	0.21	0.23	0.12	0.11	0.09	0.13	0.001874	hypermethylated			0.23
750060	NSC_scaffold_contig596-571c	1171473	1171474		0.22	0.19	0.25	0.2	0.14	0.29	0.01	1	insignificant			0.19	0.04	0.28	0.18	0.23	0.22	-0.04	1	insignificant			0.18	0.24	0.31	0.17	0.3	0.21	0.02	1	insignificant			0.25	0.21	0.23	0.12	0.11	0.09	0.13	0.001874	hypermethylated			0.23
367654	NSC_scaffold_contig598	60310	60311		0.64	0.69	0.65	0.67	0.53	0.52	0.08	1	insignificant			0.72	0.76	0.62	0.68	0.67	0.68	0.03	1	insignificant			0.75	0.61	0.62	0.79	0.66	0.64	-0.04	1	insignificant			0.69	0.71	0.67	0.53	0.65	0.57	0.11	0.04207	hypermethylated			0.77
400116	NSC_scaffold_contig598	652390	652391		0.31	0.15	0.23	0.22	0.29	0.23	-0.02	1	insignificant			0.2	0.23	0.29	0.28	0.41	0.18	-0.06	1	insignificant			0.32	0.32	0.25	0.33	0.31	0.45	-0.07	1	insignificant			0.37	0.33	0.34	0.24	0.15	0.21	0.15	0.008102	hypermethylated			0.33
309483	NSC_scaffold_contig597	195916	195917		0.61	0.52	0.66	0.55	0.57	0.52	0.05	1	insignificant			0.56	0.43	0.57	0.62	0.58	0.45	-0.03	1	insignificant			0.56	0.59	0.49	0.57	0.53	0.63	-0.03	1	insignificant			0.69	0.59	0.63	0.57	0.47	0.54	0.11	0.04713	hypermethylated			0.61
360931	NSC_scaffold_contig597	1173957	1173958		0.15	0.11	0.17	0.33	0.19	0.13	-0.08	1	insignificant			0.25	0.2	0.31	0.17	0.28	0.17	0.04	1	insignificant			0.28	0.23	0.13	0.18	0.29	0.23	-0.02	1	insignificant			0.24	0.3	0.33	0.23	0.16	0.14	0.11	0.03217	hypermethylated			0.26
794337	NSC_scaffold_ontig562c-575-591	564550	564551		0.78	0.58	0.83	0.7	0.87	0.69	-0.02	1	insignificant			0.8	0.78	0.85	0.85	0.88	0.85	-0.05	1	insignificant			0.84	0.75	0.63	0.87	0.79	0.88	-0.1	0.205	insignificant			0.85	0.9	0.78	0.68	0.77	0.72	0.12	0.04576	hypermethylated			0.86
630702	NSC_scaffold_contig592-558c-549c-548c-566	191450	191451		0.62	0.61	0.59	0.67	0.54	0.79	-0.06	1	insignificant			0.57	0.55	0.72	0.47	0.57	0.54	0.09	1	insignificant			0.56	0.57	0.59	0.58	0.56	0.58	-0.01	1	insignificant			0.62	0.53	0.56	0.41	0.49	0.44	0.12	0.0247	hypermethylated			0.6
630702	NSC_scaffold_contig592-558c-549c-548c-566	191450	191451		0.62	0.61	0.59	0.67	0.54	0.79	-0.06	1	insignificant			0.57	0.55	0.72	0.47	0.57	0.54	0.09	1	insignificant			0.56	0.57	0.59	0.58	0.56	0.58	-0.01	1	insignificant			0.62	0.53	0.56	0.41	0.49	0.44	0.12	0.0247	hypermethylated			0.6
675677	NSC_scaffold_contig593-552c	363230	363231		0.55	0.53	0.54	0.55	0.54	0.47	0.02	1	insignificant			0.47	0.56	0.49	0.46	0.64	0.59	-0.06	1	insignificant			0.53	0.62	0.56	0.48	0.6	0.5	0.04	1	insignificant			0.65	0.72	0.6	0.46	0.55	0.43	0.18	0.02053	hypermethylated			0.54
675677	NSC_scaffold_contig593-552c	363230	363231		0.55	0.53	0.54	0.55	0.54	0.47	0.02	1	insignificant			0.47	0.56	0.49	0.46	0.64	0.59	-0.06	1	insignificant			0.53	0.62	0.56	0.48	0.6	0.5	0.04	1	insignificant			0.65	0.72	0.6	0.46	0.55	0.43	0.18	0.02053	hypermethylated			0.54
204440	NSC_scaffold_contig590	382457	382458		0.5	0.35	0.56	0.48	0.4	0.41	0.04	1	insignificant			0.51	0.49	0.51	0.46	0.58	0.46	0	1	insignificant			0.48	0.39	0.49	0.39	0.4	0.46	0.04	1	insignificant			0.52	0.54	0.54	0.39	0.41	0.38	0.14	0.0001463	hypermethylated			0.51
204440	NSC_scaffold_contig590	382457	382458		0.5	0.35	0.56	0.48	0.4	0.41	0.04	1	insignificant			0.51	0.49	0.51	0.46	0.58	0.46	0	1	insignificant			0.48	0.39	0.49	0.39	0.4	0.46	0.04	1	insignificant			0.52	0.54	0.54	0.39	0.41	0.38	0.14	0.0001463	hypermethylated			0.51
122859	NSC_scaffold_contig584	158448	158449		0.57	0.51	0.62	0.55	0.57	0.53	0.02	1	insignificant			0.7	0.64	0.6	0.58	0.53	0.68	0.05	1	insignificant			0.53	0.6	0.63	0.57	0.59	0.65	-0.02	1	insignificant			0.59	0.7	0.6	0.55	0.47	0.46	0.14	0.0446	hypermethylated			0.7
122859	NSC_scaffold_contig584	158448	158449		0.57	0.51	0.62	0.55	0.57	0.53	0.02	1	insignificant			0.7	0.64	0.6	0.58	0.53	0.68	0.05	1	insignificant			0.53	0.6	0.63	0.57	0.59	0.65	-0.02	1	insignificant			0.59	0.7	0.6	0.55	0.47	0.46	0.14	0.0446	hypermethylated			0.7
124887	NSC_scaffold_contig584	193986	193987		0.53	0.59	0.6	0.57	0.66	0.54	-0.01	1	insignificant			0.58	0.53	0.6	0.67	0.56	0.69	-0.07	1	insignificant			0.6	0.45	0.62	0.73	0.56	0.7	-0.11	0.2185	insignificant			0.62	0.67	0.68	0.5	0.51	0.53	0.14	0.001957	hypermethylated			0.7
3726	NSC_scaffold_contig561	1587	1588		0.87	0.77	0.89	0.8	0.89	0.91	-0.02	1	insignificant			0.81	0.82	0.75	0.81	0.88	0.83	-0.05	1	insignificant			0.84	0.79	0.82	0.97	0.83	0.67	-0.01	1	insignificant			0.85	0.88	0.82	0.77	0.76	0.65	0.12	0.04013	hypermethylated			0.87
3726	NSC_scaffold_contig561	1587	1588		0.87	0.77	0.89	0.8	0.89	0.91	-0.02	1	insignificant			0.81	0.82	0.75	0.81	0.88	0.83	-0.05	1	insignificant			0.84	0.79	0.82	0.97	0.83	0.67	-0.01	1	insignificant			0.85	0.88	0.82	0.77	0.76	0.65	0.12	0.04013	hypermethylated			0.87
6089	NSC_scaffold_contig561	42823	42824		0.76	0.72	0.81	0.66	0.85	0.65	0.04	1	insignificant			0.87	0.69	0.8	0.77	0.89	0.77	-0.02	1	insignificant			0.86	0.82	0.7	0.83	0.69	0.84	0	1	insignificant			0.84	0.87	0.79	0.72	0.72	0.67	0.13	0.01296	hypermethylated			0.76
356968	NSC_scaffold_contig597	1081958	1081959		0.68	0.44	0.5	0.74	0.57	0.52	-0.07	1	insignificant			0.46	0.49	0.61	0.78	0.68	0.66	-0.19	0.0339	hypomethylated			0.61	0.57	0.53	0.43	0.59	0.63	0.02	1	insignificant			0.53	0.46	0.54	0.66	0.6	0.6	-0.11	0.02951	hypomethylated			0.64
531032	NSC_scaffold_contig555-550-574	128038	128039		0.4	0.45	0.54	0.54	0.62	0.63	-0.14	0.05046	insignificant			0.36	0.57	0.67	0.57	0.51	0.54	-0.01	1	insignificant			0.58	0.62	0.56	0.53	0.53	0.47	0.08	1	insignificant			0.47	0.42	0.42	0.53	0.55	0.62	-0.13	0.01387	hypomethylated			0.62
502971	NSC_scaffold_contig599	1197267	1197268		0.76	0.72	0.71	0.82	0.84	0.67	-0.04	1	insignificant			0.79	0.78	0.7	0.7	0.87	0.77	-0.02	1	insignificant			0.7	0.72	0.76	0.67	0.76	0.64	0.04	1	insignificant			0.64	0.6	0.66	0.83	0.78	0.79	-0.17	0.001621	hypomethylated			0.79
707379	NSC_scaffold_contig596-571c	345176	345177		0.51	0.6	0.5	0.36	0.5	0.72	0.01	1	insignificant			0.42	0.54	0.49	0.41	0.55	0.63	-0.05	1	insignificant			0.43	0.46	0.46	0.39	0.36	0.46	0.05	1	insignificant			0.49	0.38	0.41	0.54	0.51	0.62	-0.13	0.04756	hypomethylated			0.48
707379	NSC_scaffold_contig596-571c	345176	345177		0.51	0.6	0.5	0.36	0.5	0.72	0.01	1	insignificant			0.42	0.54	0.49	0.41	0.55	0.63	-0.05	1	insignificant			0.43	0.46	0.46	0.39	0.36	0.46	0.05	1	insignificant			0.49	0.38	0.41	0.54	0.51	0.62	-0.13	0.04756	hypomethylated			0.48
744279	NSC_scaffold_contig596-571c	1080040	1080041		0.69	0.72	0.59	0.69	0.76	0.69	-0.04	1	insignificant			0.65	0.7	0.74	0.72	0.75	0.74	-0.04	1	insignificant			0.72	0.66	0.62	0.54	0.7	0.82	-0.02	1	insignificant			0.72	0.58	0.65	0.75	0.8	0.81	-0.13	0.03931	hypomethylated			0.8
744279	NSC_scaffold_contig596-571c	1080040	1080041		0.69	0.72	0.59	0.69	0.76	0.69	-0.04	1	insignificant			0.65	0.7	0.74	0.72	0.75	0.74	-0.04	1	insignificant			0.72	0.66	0.62	0.54	0.7	0.82	-0.02	1	insignificant			0.72	0.58	0.65	0.75	0.8	0.81	-0.13	0.03931	hypomethylated			0.8
759370	NSC_scaffold_contig596-571c	1342436	1342437		0.68	0.75	0.72	0.66	0.69	0.67	0.04	1	insignificant			0.61	0.65	0.84	0.54	0.75	0.64	0.06	1	insignificant			0.76	0.56	0.55	0.65	0.6	0.68	-0.02	1	insignificant			0.65	0.62	0.63	0.72	0.75	0.79	-0.12	0.004167	hypomethylated			0.71
371353	NSC_scaffold_contig598	121023	121024		0.21	0.11	0.26	0.19	0.26	0.3	-0.05	1	insignificant			0.17	0.32	0.14	0.25	0.09	0.18	0.04	1	insignificant			0.2	0.22	0.24	0.29	0.25	0.23	-0.04	1	insignificant			0.18	0.14	0.18	0.25	0.3	0.4	-0.16	0.03041	hypomethylated			0.21
371353	NSC_scaffold_contig598	121023	121024		0.21	0.11	0.26	0.19	0.26	0.3	-0.05	1	insignificant			0.17	0.32	0.14	0.25	0.09	0.18	0.04	1	insignificant			0.2	0.22	0.24	0.29	0.25	0.23	-0.04	1	insignificant			0.18	0.14	0.18	0.25	0.3	0.4	-0.16	0.03041	hypomethylated			0.21
306586	NSC_scaffold_contig597	140795	140796		0.74	0.74	0.72	0.61	0.69	0.77	0.04	1	insignificant			0.69	0.64	0.76	0.69	0.68	0.71	0	1	insignificant			0.68	0.62	0.69	0.69	0.65	0.65	0	1	insignificant			0.6	0.53	0.58	0.62	0.71	0.72	-0.11	0.04828	hypomethylated			0.71
317994	NSC_scaffold_contig597	347889	347890		0.69	0.79	0.69	0.57	0.74	0.58	0.09	1	insignificant			0.65	0.79	0.75	0.63	0.83	0.73	0	1	insignificant			0.74	0.61	0.79	0.73	0.73	0.82	-0.05	1	insignificant			0.67	0.54	0.68	0.83	0.83	0.78	-0.18	0.01684	hypomethylated			0.9
333277	NSC_scaffold_contig597	624063	624064		0.8	0.62	0.76	0.73	0.85	0.8	-0.06	1	insignificant			0.88	0.75	0.82	0.69	0.8	0.75	0.07	1	insignificant			0.83	0.76	0.83	0.88	0.77	0.96	-0.06	1	insignificant			0.81	0.73	0.73	0.9	0.86	0.83	-0.11	0.03596	hypomethylated			0.78
340501	NSC_scaffold_contig597	776986	776987		0.88	0.78	0.81	0.82	0.91	0.93	-0.06	1	insignificant			0.68	0.75	0.82	0.85	0.73	0.8	-0.04	1	insignificant			0.69	0.84	0.66	0.78	0.8	0.89	-0.1	1	insignificant			0.76	0.76	0.68	0.81	0.88	0.82	-0.1	0.03653	hypomethylated			0.85
269977	NSC_scaffold_contig595	356690	356691		0.75	0.76	0.76	0.74	0.79	0.64	0.04	1	insignificant			0.64	0.81	0.76	0.77	0.71	0.78	-0.02	1	insignificant			0.73	0.66	0.67	0.77	0.69	0.76	-0.05	1	insignificant			0.7	0.65	0.57	0.88	0.8	0.75	-0.17	0.03023	hypomethylated			0.76
269977	NSC_scaffold_contig595	356690	356691		0.75	0.76	0.76	0.74	0.79	0.64	0.04	1	insignificant			0.64	0.81	0.76	0.77	0.71	0.78	-0.02	1	insignificant			0.73	0.66	0.67	0.77	0.69	0.76	-0.05	1	insignificant			0.7	0.65	0.57	0.88	0.8	0.75	-0.17	0.03023	hypomethylated			0.76
790968	NSC_scaffold_ontig562c-575-591	492762	492763		0.95	0.83	0.93	0.94	1	0.97	-0.07	1	insignificant			0.97	0.83	0.93	0.95	0.97	0.95	-0.05	1	insignificant			0.9	0.95	0.95	0.95	0.91	0.91	0.01	1	insignificant			0.88	0.81	0.83	0.94	0.92	0.97	-0.1	0.02078	hypomethylated			0.98
241741	NSC_scaffold_contig594	554161	554162		0.72	0.8	0.75	0.79	0.78	0.8	-0.03	1	insignificant			0.82	0.73	0.62	0.72	0.7	0.84	-0.03	1	insignificant			0.8	0.61	0.69	0.8	0.77	0.81	-0.09	1	insignificant			0.68	0.61	0.72	0.82	0.78	0.79	-0.12	0.02306	hypomethylated			0.72
241743	NSC_scaffold_contig594	554164	554165		0.7	0.8	0.77	0.74	0.73	0.75	0.02	1	insignificant			0.75	0.71	0.59	0.65	0.79	0.78	-0.06	1	insignificant			0.81	0.62	0.72	0.78	0.73	0.76	-0.04	1	insignificant			0.66	0.58	0.71	0.76	0.76	0.76	-0.12	0.03522	hypomethylated			0.7
630308	NSC_scaffold_contig592-558c-549c-548c-566	184839	184840		0.34	0.41	0.34	0.44	0.34	0.24	0.02	1	insignificant			0.42	0.37	0.48	0.39	0.33	0.28	0.08	1	insignificant			0.21	0.44	0.38	0.45	0.49	0.31	-0.07	1	insignificant			0.33	0.26	0.36	0.4	0.52	0.51	-0.16	0.02839	hypomethylated			0.48
669444	NSC_scaffold_contig593-552c	251797	251798		0.73	0.68	0.76	0.7	0.78	0.75	-0.02	1	insignificant			0.74	0.75	0.82	0.74	0.75	0.8	0.01	1	insignificant			0.74	0.74	0.8	0.77	0.7	0.79	0.01	1	insignificant			0.65	0.75	0.63	0.79	0.78	0.81	-0.11	0.03625	hypomethylated			0.85
184720	NSC_scaffold_contig588	382930	382931		0.84	0.69	0.64	0.81	0.72	0.91	-0.09	1	insignificant			0.64	0.76	0.9	0.88	0.93	0.79	-0.1	1	insignificant			0.82	0.85	0.84	0.84	0.83	0.93	-0.02	1	insignificant			0.71	0.77	0.76	0.84	0.9	0.91	-0.14	0.008978	hypomethylated			0.8
119557	NSC_scaffold_contig584	95243	95244		0.52	0.6	0.62	0.54	0.56	0.58	0.02	1	insignificant			0.53	0.54	0.71	0.52	0.6	0.59	0.02	1	insignificant			0.45	0.6	0.54	0.51	0.63	0.62	-0.06	1	insignificant			0.51	0.55	0.5	0.58	0.66	0.62	-0.1	0.02109	hypomethylated			0.69
87324	NSC_scaffold_contig582	90944	90945		0.5	0.36	0.36	0.33	0.4	0.22	0.09	1	insignificant			0.3	0.34	0.43	0.4	0.42	0.35	-0.03	1	insignificant			0.38	0.35	0.34	0.42	0.39	0.41	-0.05	1	insignificant			0.36	0.21	0.33	0.42	0.5	0.43	-0.15	0.04778	hypomethylated			0.36
106562	NSC_scaffold_contig583	156038	156039		0.73	0.8	0.84	0.86	0.84	0.92	-0.08	1	insignificant			0.85	0.89	0.97	0.91	0.87	0.89	0.01	1	insignificant			0.98	0.79	0.86	0.8	0.9	0.87	0.02	1	insignificant			0.84	0.85	0.86	0.94	0.96	0.96	-0.1	0.0003079	hypomethylated			0.93
67687	NSC_scaffold_contig578	200009	200010		0.42	0.46	0.48	0.32	0.33	0.55	0.06	1	insignificant			0.38	0.43	0.56	0.44	0.41	0.41	0.04	1	insignificant			0.26	0.47	0.24	0.48	0.26	0.3	-0.02	1	insignificant			0.38	0.26	0.36	0.48	0.47	0.5	-0.15	0.01516	hypomethylated			0.45
777810	NSC_scaffold_ontig562c-575-591	232773	232774		0.63	0.8	0.62	0.45	0.53	0.55	0.18	0.05088	insignificant			0.71	0.72	0.53	0.63	0.62	0.75	-0.02	1	insignificant			0.64	0.7	0.7	0.59	0.5	0.6	0.11	0.03837	hypermethylated			0.52	0.64	0.65	0.5	0.68	0.47	0.05	1	insignificant			0.64
720308	NSC_scaffold_contig596-571c	603755	603756		0.71	0.68	0.61	0.62	0.67	0.55	0.05	1	insignificant			0.77	0.66	0.76	0.67	0.62	0.71	0.07	1	insignificant			0.64	0.73	0.74	0.53	0.62	0.55	0.14	0.03325	hypermethylated			0.56	0.51	0.75	0.58	0.6	0.72	-0.03	1	insignificant			0.7
720308	NSC_scaffold_contig596-571c	603755	603756		0.71	0.68	0.61	0.62	0.67	0.55	0.05	1	insignificant			0.77	0.66	0.76	0.67	0.62	0.71	0.07	1	insignificant			0.64	0.73	0.74	0.53	0.62	0.55	0.14	0.03325	hypermethylated			0.56	0.51	0.75	0.58	0.6	0.72	-0.03	1	insignificant			0.7
123457	NSC_scaffold_contig584	172083	172084		0.5	0.37	0.38	0.47	0.53	0.39	-0.05	1	insignificant			0.43	0.35	0.55	0.49	0.53	0.48	-0.05	1	insignificant			0.44	0.5	0.45	0.41	0.35	0.29	0.11	0.04601	hypermethylated			0.43	0.48	0.43	0.5	0.35	0.39	0.03	1	insignificant			0.41
123457	NSC_scaffold_contig584	172083	172084		0.5	0.37	0.38	0.47	0.53	0.39	-0.05	1	insignificant			0.43	0.35	0.55	0.49	0.53	0.48	-0.05	1	insignificant			0.44	0.5	0.45	0.41	0.35	0.29	0.11	0.04601	hypermethylated			0.43	0.48	0.43	0.5	0.35	0.39	0.03	1	insignificant			0.41
173708	NSC_scaffold_contig588	178036	178037		0.18	0.25	0.26	0.33	0.33	0.36	-0.11	0.01487	hypomethylated			0.22	0.3	0.4	0.4	0.35	0.25	-0.03	1	insignificant			0.28	0.22	0.15	0.45	0.31	0.45	-0.19	0.03347	hypomethylated			0.35	0.26	0.3	0.24	0.24	0.22	0.07	1	insignificant			0.31
665349	NSC_scaffold_contig593-552c	178389	178390		0.85	0.7	0.9	0.88	0.95	0.97	-0.12	0.1372	insignificant			0.89	0.75	0.87	0.88	0.9	0.82	-0.03	1	insignificant			0.75	0.76	0.8	0.89	0.89	0.97	-0.14	0.00828	hypomethylated			0.72	0.93	0.97	0.98	0.85	0.85	-0.01	1	insignificant			0.86
530971	NSC_scaffold_contig555-550-574	126976	126977		0.88	0.66	0.89	0.95	0.91	0.92	-0.12	0.2021	insignificant			0.86	0.78	0.9	0.84	0.92	0.86	-0.03	1	insignificant			0.82	0.85	0.91	0.92	1	0.97	-0.1	0.04443	hypomethylated			0.93	0.86	0.82	0.96	0.88	0.86	-0.03	1	insignificant			0.93
308178	NSC_scaffold_contig597	168691	168692		0.67	0.56	0.7	0.63	0.86	0.78	-0.12	0.2107	insignificant			0.83	0.59	0.62	0.67	0.76	0.78	-0.05	1	insignificant			0.57	0.63	0.61	0.75	0.76	0.76	-0.16	0.001089	hypomethylated			0.69	0.46	0.61	0.54	0.74	0.62	-0.05	1	insignificant			0.65
526675	NSC_scaffold_contig555-550-574	50921	50922		0.85	0.55	0.78	0.92	0.73	0.92	-0.13	0.3026	insignificant			0.69	0.76	0.82	0.85	0.84	0.75	-0.06	1	insignificant			0.8	0.8	0.75	0.96	0.95	0.86	-0.14	0.01962	hypomethylated			0.76	0.83	0.76	0.89	0.73	0.84	-0.04	1	insignificant			0.82
468629	NSC_scaffold_contig599	541258	541259		0.68	0.69	0.73	0.68	0.76	0.76	-0.03	1	insignificant			0.78	0.72	0.68	0.7	0.78	0.71	0	1	insignificant			0.68	0.66	0.61	0.79	0.78	0.75	-0.12	0.006384	hypomethylated			0.74	0.7	0.79	0.75	0.77	0.76	-0.02	1	insignificant			0.72
513921	NSC_scaffold_contig599	1401827	1401828		0.88	0.67	0.81	0.92	0.85	0.74	-0.05	1	insignificant			0.73	0.66	0.86	0.78	0.84	0.77	-0.04	1	insignificant			0.68	0.72	0.72	0.8	0.85	0.81	-0.11	0.005736	hypomethylated			0.84	0.68	0.73	0.81	0.83	0.8	-0.06	1	insignificant			0.87
701982	NSC_scaffold_contig596-571c	245191	245192		0.3	0.23	0.28	0.26	0.17	0.34	0.01	1	insignificant			0.18	0.22	0.48	0.21	0.21	0.38	0.03	1	insignificant			0.19	0.15	0.24	0.31	0.33	0.3	-0.12	0.01307	hypomethylated			0.27	0.33	0.3	0.38	0.29	0.23	0	1	insignificant			0.3
701982	NSC_scaffold_contig596-571c	245191	245192		0.3	0.23	0.28	0.26	0.17	0.34	0.01	1	insignificant			0.18	0.22	0.48	0.21	0.21	0.38	0.03	1	insignificant			0.19	0.15	0.24	0.31	0.33	0.3	-0.12	0.01307	hypomethylated			0.27	0.33	0.3	0.38	0.29	0.23	0	1	insignificant			0.3
706402	NSC_scaffold_contig596-571c	326042	326043		0.76	0.91	0.77	0.75	0.82	0.78	0.03	1	insignificant			0.83	0.76	0.89	0.73	0.82	0.75	0.06	1	insignificant			0.76	0.69	0.76	0.86	0.85	0.83	-0.11	0.006896	hypomethylated			0.82	0.8	0.87	0.74	0.8	0.82	0.04	1	insignificant			0.83
723051	NSC_scaffold_contig596-571c	651864	651865		0.66	0.58	0.61	0.67	0.62	0.71	-0.05	1	insignificant			0.53	0.61	0.65	0.65	0.64	0.6	-0.03	1	insignificant			0.61	0.55	0.55	0.64	0.71	0.66	-0.1	0.02593	hypomethylated			0.57	0.73	0.78	0.49	0.74	0.69	0.05	1	insignificant			0.67
724720	NSC_scaffold_contig596-571c	690684	690685		0.82	0.85	0.74	0.7	0.9	0.63	0.06	1	insignificant			0.74	0.64	0.74	0.6	0.85	0.63	0.01	1	insignificant			0.65	0.66	0.62	0.73	0.79	0.77	-0.12	0.006015	hypomethylated			0.79	0.74	0.75	0.68	0.81	0.57	0.08	1	insignificant			0.85
730895	NSC_scaffold_contig596-571c	831493	831494		0.72	0.73	0.78	0.75	0.85	0.82	-0.07	1	insignificant			0.71	0.85	0.85	0.66	0.83	0.86	0.02	1	insignificant			0.68	0.74	0.72	0.91	0.9	0.81	-0.16	0.009815	hypomethylated			0.77	0.79	0.83	0.84	0.87	0.84	-0.05	1	insignificant			0.82
387961	NSC_scaffold_contig598	440772	440773		0.76	0.69	0.79	0.77	0.82	0.82	-0.06	1	insignificant			0.75	0.67	0.75	0.67	0.72	0.81	-0.01	1	insignificant			0.68	0.71	0.64	0.74	0.8	0.81	-0.11	0.02062	hypomethylated			0.72	0.62	0.71	0.72	0.73	0.75	-0.05	1	insignificant			0.81
321220	NSC_scaffold_contig597	407034	407035		0.88	0.69	0.78	0.78	0.84	0.72	0	1	insignificant			0.9	0.73	0.93	0.71	0.82	0.78	0.08	1	insignificant			0.81	0.72	0.74	0.94	0.86	0.9	-0.14	0.01373	hypomethylated			0.8	0.84	0.85	0.72	0.88	0.83	0.02	1	insignificant			0.87
328096	NSC_scaffold_contig597	522807	522808		0.64	0.72	0.73	0.71	0.63	0.71	0.01	1	insignificant			0.76	0.64	0.82	0.74	0.85	0.75	-0.04	1	insignificant			0.71	0.68	0.6	0.8	0.78	0.76	-0.12	0.02607	hypomethylated			0.73	0.7	0.61	0.8	0.76	0.62	-0.05	1	insignificant			0.81
345724	NSC_scaffold_contig597	875210	875211		0.78	0.7	0.73	0.76	0.73	0.87	-0.05	1	insignificant			0.66	0.66	0.78	0.78	0.76	0.7	-0.05	1	insignificant			0.73	0.67	0.69	0.86	0.78	0.8	-0.12	0.01686	hypomethylated			0.83	0.74	0.72	0.76	0.85	0.74	-0.02	1	insignificant			0.8
345724	NSC_scaffold_contig597	875210	875211		0.78	0.7	0.73	0.76	0.73	0.87	-0.05	1	insignificant			0.66	0.66	0.78	0.78	0.76	0.7	-0.05	1	insignificant			0.73	0.67	0.69	0.86	0.78	0.8	-0.12	0.01686	hypomethylated			0.83	0.74	0.72	0.76	0.85	0.74	-0.02	1	insignificant			0.8
259489	NSC_scaffold_contig595	167182	167183		0.87	0.72	0.86	0.87	0.93	0.83	-0.06	1	insignificant			0.82	0.78	0.9	0.78	0.92	0.87	-0.02	1	insignificant			0.82	0.77	0.79	0.93	0.9	0.87	-0.11	0.007711	hypomethylated			0.8	0.83	0.93	0.86	0.75	0.85	0.03	1	insignificant			0.86
770835	NSC_scaffold_ontig562c-575-591	94889	94890		0.77	0.79	0.75	0.74	0.76	0.91	-0.03	1	insignificant			0.82	0.76	0.85	0.81	0.81	0.72	0.03	1	insignificant			0.76	0.67	0.74	0.89	0.79	0.83	-0.12	0.0418	hypomethylated			0.79	0.84	0.82	0.8	0.74	0.84	0.02	1	insignificant			0.88
770835	NSC_scaffold_ontig562c-575-591	94889	94890		0.77	0.79	0.75	0.74	0.76	0.91	-0.03	1	insignificant			0.82	0.76	0.85	0.81	0.81	0.72	0.03	1	insignificant			0.76	0.67	0.74	0.89	0.79	0.83	-0.12	0.0418	hypomethylated			0.79	0.84	0.82	0.8	0.74	0.84	0.02	1	insignificant			0.88
227319	NSC_scaffold_contig594	279998	279999		0.87	0.84	0.78	0.8	0.84	0.78	0.02	1	insignificant			0.7	0.78	0.96	0.79	0.79	0.89	-0.01	1	insignificant			0.79	0.76	0.74	0.81	0.93	0.87	-0.11	0.04556	hypomethylated			0.81	0.95	0.81	0.86	0.86	0.96	-0.03	1	insignificant			0.93
628863	NSC_scaffold_contig592-558c-549c-548c-566	162596	162597		0.26	0.33	0.19	0.3	0.33	0.24	-0.03	1	insignificant			0.18	0.3	0.38	0.32	0.3	0.32	-0.03	1	insignificant			0.18	0.24	0.19	0.33	0.29	0.29	-0.1	0.01374	hypomethylated			0.19	0.25	0.27	0.16	0.28	0.28	0	1	insignificant			0.3
628985	NSC_scaffold_contig592-558c-549c-548c-566	164901	164902		0.49	0.38	0.5	0.45	0.48	0.4	0.01	1	insignificant			0.52	0.41	0.46	0.3	0.56	0.43	0.04	1	insignificant			0.41	0.44	0.35	0.51	0.58	0.59	-0.17	0.01051	hypomethylated			0.51	0.49	0.49	0.55	0.47	0.4	0.03	1	insignificant			0.47
628985	NSC_scaffold_contig592-558c-549c-548c-566	164901	164902		0.49	0.38	0.5	0.45	0.48	0.4	0.01	1	insignificant			0.52	0.41	0.46	0.3	0.56	0.43	0.04	1	insignificant			0.41	0.44	0.35	0.51	0.58	0.59	-0.17	0.01051	hypomethylated			0.51	0.49	0.49	0.55	0.47	0.4	0.03	1	insignificant			0.47
643621	NSC_scaffold_contig592-558c-549c-548c-566	416764	416765		0.62	0.81	0.75	0.73	0.71	0.79	-0.02	1	insignificant			0.72	0.75	0.68	0.67	0.73	0.72	0.01	1	insignificant			0.57	0.66	0.63	0.76	0.75	0.88	-0.18	0.02535	hypomethylated			0.77	0.67	0.67	0.73	0.67	0.68	0.01	1	insignificant			0.78
667763	NSC_scaffold_contig593-552c	221825	221826		0.92	0.73	0.89	0.91	0.8	0.92	-0.03	1	insignificant			0.9	0.83	0.86	0.95	0.98	0.86	-0.07	1	insignificant			0.82	0.81	0.84	0.92	0.93	0.96	-0.11	0.002919	hypomethylated			0.84	0.95	0.92	0.91	0.91	0.95	-0.02	1	insignificant			0.96
667763	NSC_scaffold_contig593-552c	221825	221826		0.92	0.73	0.89	0.91	0.8	0.92	-0.03	1	insignificant			0.9	0.83	0.86	0.95	0.98	0.86	-0.07	1	insignificant			0.82	0.81	0.84	0.92	0.93	0.96	-0.11	0.002919	hypomethylated			0.84	0.95	0.92	0.91	0.91	0.95	-0.02	1	insignificant			0.96
671702	NSC_scaffold_contig593-552c	290788	290789		0.74	0.61	0.61	0.68	0.56	0.74	0	1	insignificant			0.48	0.68	0.78	0.58	0.75	0.58	0.01	1	insignificant			0.63	0.5	0.55	0.68	0.71	0.75	-0.15	0.02538	hypomethylated			0.64	0.55	0.62	0.57	0.64	0.48	0.04	1	insignificant			0.63
687971	NSC_scaffold_contig593-552c	603513	603514		0.72	0.82	0.81	0.82	0.88	0.69	-0.01	1	insignificant			0.89	0.77	0.8	0.75	0.64	0.72	0.11	0.07318	insignificant			0.71	0.71	0.57	0.91	0.79	0.86	-0.19	0.03077	hypomethylated			0.67	0.82	0.87	0.81	0.74	0.74	0.02	1	insignificant			0.91
194178	NSC_scaffold_contig590	179712	179713		0.6	0.53	0.48	0.57	0.65	0.53	-0.05	1	insignificant			0.56	0.58	0.54	0.56	0.51	0.57	0.01	1	insignificant			0.46	0.54	0.48	0.55	0.62	0.64	-0.11	0.03893	hypomethylated			0.57	0.49	0.59	0.58	0.62	0.48	-0.01	1	insignificant			0.53
204436	NSC_scaffold_contig590	382408	382409		0.75	0.63	0.71	0.67	0.73	0.65	0.01	1	insignificant			0.67	0.75	0.75	0.67	0.78	0.7	0.01	1	insignificant			0.71	0.67	0.6	0.76	0.75	0.83	-0.12	0.0429	hypomethylated			0.54	0.71	0.63	0.76	0.6	0.65	-0.05	1	insignificant			0.71
204436	NSC_scaffold_contig590	382408	382409		0.75	0.63	0.71	0.67	0.73	0.65	0.01	1	insignificant			0.67	0.75	0.75	0.67	0.78	0.7	0.01	1	insignificant			0.71	0.67	0.6	0.76	0.75	0.83	-0.12	0.0429	hypomethylated			0.54	0.71	0.63	0.76	0.6	0.65	-0.05	1	insignificant			0.71
609566	NSC_scaffold_contig587-553c	219907	219908		0.9	0.79	0.88	0.84	0.84	0.9	-0.01	1	insignificant			0.84	0.73	0.84	0.85	0.92	0.87	-0.07	1	insignificant			0.72	0.67	0.74	0.85	0.8	0.87	-0.13	0.01168	hypomethylated			0.83	0.86	0.7	0.84	0.83	0.85	-0.04	1	insignificant			0.92
552845	NSC_scaffold_contig568-546-580	205256	205257		0.68	0.63	0.76	0.58	0.74	0.63	0.04	1	insignificant			0.64	0.67	0.74	0.74	0.78	0.61	-0.02	1	insignificant			0.69	0.62	0.57	0.73	0.73	0.73	-0.11	0.03724	hypomethylated			0.51	0.75	0.83	0.74	0.58	0.75	0.01	1	insignificant			0.83
106806	NSC_scaffold_contig583	160140	160141		0.19	0.32	0.16	0.19	0.25	0.22	0	1	insignificant			0.36	0.27	0.25	0.37	0.29	0.16	0.02	1	insignificant			0.16	0.14	0.18	0.27	0.3	0.28	-0.12	0.0007726	hypomethylated			0.3	0.31	0.15	0.15	0.21	0.19	0.07	1	insignificant			0.31
132805	NSC_scaffold_contig585	11393	11394		0.9	0.69	0.93	0.9	0.8	0.9	-0.03	1	insignificant			0.81	0.79	0.86	0.91	0.89	0.77	-0.04	1	insignificant			0.85	0.77	0.83	0.96	0.88	0.94	-0.11	0.03232	hypomethylated			0.86	0.9	0.83	0.89	0.83	0.82	0.02	1	insignificant			0.88
137706	NSC_scaffold_contig585	103467	103468		0.84	0.75	0.85	0.82	0.76	0.82	0.01	1	insignificant			0.86	0.83	0.81	0.85	0.91	0.8	-0.02	1	insignificant			0.7	0.73	0.71	0.83	0.88	0.82	-0.13	0.003805	hypomethylated			0.78	0.84	0.77	0.8	0.83	0.82	-0.02	1	insignificant			0.92
49824	NSC_scaffold_contig577	62313	62314		0.52	0.29	0.48	0.49	0.45	0.49	-0.05	1	insignificant			0.62	0.41	0.55	0.4	0.38	0.47	0.11	0.1651	insignificant			0.41	0.34	0.39	0.54	0.46	0.56	-0.14	0.0163	hypomethylated			0.45	0.43	0.56	0.49	0.52	0.38	0.02	1	insignificant			0.54
49824	NSC_scaffold_contig577	62313	62314		0.52	0.29	0.48	0.49	0.45	0.49	-0.05	1	insignificant			0.62	0.41	0.55	0.4	0.38	0.47	0.11	0.1651	insignificant			0.41	0.34	0.39	0.54	0.46	0.56	-0.14	0.0163	hypomethylated			0.45	0.43	0.56	0.49	0.52	0.38	0.02	1	insignificant			0.54
23181	NSC_scaffold_contig570	90141	90142		0.82	0.84	0.86	0.89	0.98	0.86	-0.07	1	insignificant			0.84	0.86	0.83	0.85	0.91	0.84	-0.02	1	insignificant			0.85	0.74	0.7	0.96	0.94	0.89	-0.17	0.02598	hypomethylated			0.92	0.88	0.94	0.86	0.94	0.9	0.01	1	insignificant			0.85
10224	NSC_scaffold_contig564	26521	26522		0.85	0.74	0.79	0.83	0.87	0.86	-0.06	1	insignificant			0.75	0.89	0.79	0.81	0.78	0.81	0.01	1	insignificant			0.82	0.78	0.68	0.93	0.98	0.93	-0.18	0.01329	hypomethylated			0.86	0.85	0.85	0.74	0.8	0.71	0.1	1	insignificant			0.89
10224	NSC_scaffold_contig564	26521	26522		0.85	0.74	0.79	0.83	0.87	0.86	-0.06	1	insignificant			0.75	0.89	0.79	0.81	0.78	0.81	0.01	1	insignificant			0.82	0.78	0.68	0.93	0.98	0.93	-0.18	0.01329	hypomethylated			0.86	0.85	0.85	0.74	0.8	0.71	0.1	1	insignificant			0.89
222610	NSC_scaffold_contig594	186399	186400		0.77	0.76	0.62	0.48	0.58	0.61	0.16	0.05644	insignificant			0.69	0.72	0.73	0.67	0.56	0.52	0.13	0.04069	hypermethylated			0.56	0.52	0.56	0.57	0.56	0.63	-0.04	1	insignificant			0.4	0.56	0.49	0.38	0.45	0.43	0.06	1	insignificant			0.67
438649	NSC_scaffold_contig598	1405466	1405467		0.66	0.65	0.44	0.57	0.42	0.55	0.07	1	insignificant			0.49	0.59	0.61	0.42	0.46	0.45	0.12	0.04411	hypermethylated			0.52	0.59	0.61	0.63	0.5	0.6	0	1	insignificant			0.49	0.33	0.46	0.48	0.43	0.45	-0.03	1	insignificant			0.54
438649	NSC_scaffold_contig598	1405466	1405467		0.66	0.65	0.44	0.57	0.42	0.55	0.07	1	insignificant			0.49	0.59	0.61	0.42	0.46	0.45	0.12	0.04411	hypermethylated			0.52	0.59	0.61	0.63	0.5	0.6	0	1	insignificant			0.49	0.33	0.46	0.48	0.43	0.45	-0.03	1	insignificant			0.54
271535	NSC_scaffold_contig595	384028	384029		0.68	0.84	0.88	0.88	0.88	0.78	-0.04	1	insignificant			0.88	0.83	0.89	0.72	0.66	0.75	0.16	0.009688	hypermethylated			0.67	0.85	0.62	0.69	0.8	0.74	-0.03	1	insignificant			0.9	0.83	0.74	0.69	0.87	0.76	0.05	1	insignificant			0.85
769123	NSC_scaffold_ontig562c-575-591	60370	60371		0.76	0.72	0.67	0.66	0.82	0.92	-0.08	1	insignificant			0.73	0.74	0.85	0.62	0.65	0.65	0.13	0.03223	hypermethylated			0.79	0.77	0.64	0.87	0.79	0.78	-0.08	1	insignificant			0.76	0.71	0.77	0.73	0.71	0.74	0.02	1	insignificant			0.76
796105	NSC_scaffold_ontig562c-575-591	606103	606104		0.2	0.12	0.2	0.26	0.13	0.31	-0.06	1	insignificant			0.25	0.21	0.3	0.13	0.15	0.12	0.11	0.01543	hypermethylated			0.18	0.13	0.26	0.16	0.2	0.27	-0.02	1	insignificant			0.13	0.18	0.16	0.13	0.16	0.14	0.01	1	insignificant			0.21
796105	NSC_scaffold_ontig562c-575-591	606103	606104		0.2	0.12	0.2	0.26	0.13	0.31	-0.06	1	insignificant			0.25	0.21	0.3	0.13	0.15	0.12	0.11	0.01543	hypermethylated			0.18	0.13	0.26	0.16	0.2	0.27	-0.02	1	insignificant			0.13	0.18	0.16	0.13	0.16	0.14	0.01	1	insignificant			0.21
620225	NSC_scaffold_contig592-558c-549c-548c-566	11523	11524		0.29	0.24	0.35	0.28	0.26	0.35	0	1	insignificant			0.43	0.3	0.41	0.25	0.25	0.25	0.13	0.03765	hypermethylated			0.31	0.33	0.32	0.18	0.27	0.24	0.09	1	insignificant			0.39	0.19	0.17	0.35	0.2	0.26	-0.02	1	insignificant			0.29
620225	NSC_scaffold_contig592-558c-549c-548c-566	11523	11524		0.29	0.24	0.35	0.28	0.26	0.35	0	1	insignificant			0.43	0.3	0.41	0.25	0.25	0.25	0.13	0.03765	hypermethylated			0.31	0.33	0.32	0.18	0.27	0.24	0.09	1	insignificant			0.39	0.19	0.17	0.35	0.2	0.26	-0.02	1	insignificant			0.29
669640	NSC_scaffold_contig593-552c	255619	255620		0.7	0.68	0.74	0.65	0.62	0.67	0.06	1	insignificant			0.76	0.81	0.81	0.65	0.66	0.67	0.13	0.0009436	hypermethylated			0.8	0.72	0.74	0.74	0.68	0.77	0.02	1	insignificant			0.72	0.76	0.63	0.71	0.7	0.64	0.02	1	insignificant			0.72
198131	NSC_scaffold_contig590	261583	261584		0.71	0.65	0.83	0.88	0.79	0.77	-0.08	1	insignificant			0.84	0.82	0.93	0.78	0.76	0.72	0.11	0.03995	hypermethylated			0.77	0.77	0.73	0.75	0.72	0.84	-0.02	1	insignificant			0.71	0.77	0.76	0.76	0.75	0.79	-0.02	1	insignificant			0.89
198131	NSC_scaffold_contig590	261583	261584		0.71	0.65	0.83	0.88	0.79	0.77	-0.08	1	insignificant			0.84	0.82	0.93	0.78	0.76	0.72	0.11	0.03995	hypermethylated			0.77	0.77	0.73	0.75	0.72	0.84	-0.02	1	insignificant			0.71	0.77	0.76	0.76	0.75	0.79	-0.02	1	insignificant			0.89
129530	NSC_scaffold_contig584	279697	279698		0.71	0.8	0.76	0.61	0.62	0.85	0.07	1	insignificant			0.8	0.84	0.8	0.66	0.73	0.73	0.11	0.02016	hypermethylated			0.8	0.73	0.77	0.8	0.75	0.85	-0.03	1	insignificant			0.68	0.63	0.85	0.81	0.73	0.63	0	1	insignificant			0.76
158507	NSC_scaffold_contig586	225868	225869		0.61	0.49	0.71	0.7	0.65	0.63	-0.06	1	insignificant			0.8	0.69	0.79	0.67	0.65	0.58	0.13	0.04634	hypermethylated			0.76	0.53	0.61	0.75	0.62	0.7	-0.05	1	insignificant			0.77	0.72	0.57	0.63	0.66	0.42	0.11	0.2997	insignificant			0.74
104223	NSC_scaffold_contig583	112278	112279		0.62	0.71	0.65	0.55	0.54	0.6	0.1	1	insignificant			0.72	0.78	0.8	0.67	0.65	0.61	0.12	0.0123	hypermethylated			0.6	0.55	0.59	0.56	0.58	0.66	-0.02	1	insignificant			0.59	0.64	0.57	0.63	0.6	0.59	-0.01	1	insignificant			0.75
134772	NSC_scaffold_contig585	49143	49144		0.83	0.81	0.84	0.76	0.79	0.84	0.03	1	insignificant			0.87	0.85	0.91	0.75	0.71	0.82	0.12	0.02742	hypermethylated			0.76	0.75	0.76	0.8	0.75	0.9	-0.06	1	insignificant			0.87	0.67	0.89	0.78	0.82	0.78	0.02	1	insignificant			0.89
134772	NSC_scaffold_contig585	49143	49144		0.83	0.81	0.84	0.76	0.79	0.84	0.03	1	insignificant			0.87	0.85	0.91	0.75	0.71	0.82	0.12	0.02742	hypermethylated			0.76	0.75	0.76	0.8	0.75	0.9	-0.06	1	insignificant			0.87	0.67	0.89	0.78	0.82	0.78	0.02	1	insignificant			0.89
138395	NSC_scaffold_contig585	119096	119097		0.27	0.21	0.2	0.23	0.2	0.22	0.01	1	insignificant			0.35	0.26	0.32	0.2	0.18	0.15	0.13	0.01171	hypermethylated			0.18	0.17	0.18	0.28	0.2	0.14	-0.03	1	insignificant			0.19	0.27	0.13	0.25	0.18	0.2	-0.01	1	insignificant			0.27
138395	NSC_scaffold_contig585	119096	119097		0.27	0.21	0.2	0.23	0.2	0.22	0.01	1	insignificant			0.35	0.26	0.32	0.2	0.18	0.15	0.13	0.01171	hypermethylated			0.18	0.17	0.18	0.28	0.2	0.14	-0.03	1	insignificant			0.19	0.27	0.13	0.25	0.18	0.2	-0.01	1	insignificant			0.27
522254	NSC_scaffold_contig542-556	2954	2955		0.69	0.53	0.6	0.69	0.64	0.64	-0.05	1	insignificant			0.67	0.61	0.61	0.53	0.51	0.55	0.1	0.01147	hypermethylated			0.59	0.62	0.61	0.67	0.68	0.63	-0.05	1	insignificant			0.53	0.55	0.73	0.62	0.61	0.69	-0.04	1	insignificant			0.62
522254	NSC_scaffold_contig542-556	2954	2955		0.69	0.53	0.6	0.69	0.64	0.64	-0.05	1	insignificant			0.67	0.61	0.61	0.53	0.51	0.55	0.1	0.01147	hypermethylated			0.59	0.62	0.61	0.67	0.68	0.63	-0.05	1	insignificant			0.53	0.55	0.73	0.62	0.61	0.69	-0.04	1	insignificant			0.62
486463	NSC_scaffold_contig599	865651	865652		0.77	0.73	0.75	0.67	0.63	0.65	0.1	0.004548	hypermethylated			0.62	0.69	0.61	0.76	0.74	0.79	-0.12	0.01317	hypomethylated			0.69	0.6	0.77	0.7	0.67	0.78	-0.03	1	insignificant			0.76	0.7	0.79	0.74	0.57	0.65	0.09	1	insignificant			0.69
484874	NSC_scaffold_contig599	831816	831817		0.77	0.78	0.7	0.67	0.77	0.76	0.02	1	insignificant			0.5	0.55	0.71	0.85	0.83	0.75	-0.22	0.03293	hypomethylated			0.81	0.64	0.66	0.76	0.74	0.77	-0.05	1	insignificant			0.85	0.8	0.82	0.58	0.76	0.74	0.13	0.09127	insignificant			0.77
729843	NSC_scaffold_contig596-571c	810461	810462		0.78	0.67	0.84	0.79	0.72	0.89	-0.04	1	insignificant			0.79	0.73	0.73	0.9	0.85	0.82	-0.11	0.02661	hypomethylated			0.68	0.81	0.76	0.83	0.75	0.76	-0.03	1	insignificant			0.71	0.7	0.63	0.82	0.71	0.59	-0.03	1	insignificant			0.79
761831	NSC_scaffold_contig596-571c	1388067	1388068		0.8	0.66	0.82	0.72	0.78	0.67	0.04	1	insignificant			0.7	0.72	0.7	0.75	0.84	0.85	-0.11	0.02457	hypomethylated			0.85	0.8	0.71	0.77	0.79	0.78	0.01	1	insignificant			0.79	0.83	0.77	0.77	0.88	0.73	0	1	insignificant			0.81
761831	NSC_scaffold_contig596-571c	1388067	1388068		0.8	0.66	0.82	0.72	0.78	0.67	0.04	1	insignificant			0.7	0.72	0.7	0.75	0.84	0.85	-0.11	0.02457	hypomethylated			0.85	0.8	0.71	0.77	0.79	0.78	0.01	1	insignificant			0.79	0.83	0.77	0.77	0.88	0.73	0	1	insignificant			0.81
342296	NSC_scaffold_contig597	817139	817140		0.2	0.15	0.28	0.17	0.14	0.04	0.09	1	insignificant			0.15	0.19	0.11	0.28	0.26	0.23	-0.11	0.02198	hypomethylated			0.1	0.19	0.11	0.3	0.27	0.16	-0.11	0.1142	insignificant			0.16	0.31	0.21	0.24	0.34	0.13	-0.01	1	insignificant			0.25
262871	NSC_scaffold_contig595	234305	234306		0.76	0.67	0.72	0.76	0.74	0.69	-0.01	1	insignificant			0.65	0.64	0.72	0.81	0.83	0.84	-0.16	0.004898	hypomethylated			0.71	0.62	0.68	0.59	0.79	0.74	-0.04	1	insignificant			0.79	0.66	0.79	0.78	0.71	0.69	0.02	1	insignificant			0.71
262871	NSC_scaffold_contig595	234305	234306		0.76	0.67	0.72	0.76	0.74	0.69	-0.01	1	insignificant			0.65	0.64	0.72	0.81	0.83	0.84	-0.16	0.004898	hypomethylated			0.71	0.62	0.68	0.59	0.79	0.74	-0.04	1	insignificant			0.79	0.66	0.79	0.78	0.71	0.69	0.02	1	insignificant			0.71
571090	NSC_scaffold_contig579-589	178834	178835		0.8	0.63	0.73	0.76	0.67	0.66	0.02	1	insignificant			0.75	0.67	0.71	0.91	0.85	0.78	-0.13	0.03991	hypomethylated			0.83	0.65	0.79	0.74	0.74	0.77	0.01	1	insignificant			0.8	0.71	0.9	0.75	0.68	0.82	0.05	1	insignificant			0.86
590963	NSC_scaffold_contig579-589	573913	573914		0.83	0.75	0.8	0.79	0.89	0.77	-0.02	1	insignificant			0.63	0.66	0.71	0.86	0.76	0.77	-0.13	0.02977	hypomethylated			0.79	0.78	0.76	0.75	0.7	0.84	0.01	1	insignificant			0.74	0.68	0.83	0.78	0.77	0.81	-0.04	1	insignificant			0.8
590963	NSC_scaffold_contig579-589	573913	573914		0.83	0.75	0.8	0.79	0.89	0.77	-0.02	1	insignificant			0.63	0.66	0.71	0.86	0.76	0.77	-0.13	0.02977	hypomethylated			0.79	0.78	0.76	0.75	0.7	0.84	0.01	1	insignificant			0.74	0.68	0.83	0.78	0.77	0.81	-0.04	1	insignificant			0.8
679933	NSC_scaffold_contig593-552c	445633	445634		0.8	0.73	0.88	0.88	0.84	0.84	-0.05	1	insignificant			0.69	0.67	0.62	0.87	0.94	0.77	-0.2	0.01975	hypomethylated			0.83	0.76	0.7	0.89	0.7	0.88	-0.06	1	insignificant			0.73	0.69	0.66	0.74	0.82	0.62	-0.03	1	insignificant			0.81
602126	NSC_scaffold_contig587-553c	79860	79861		0.75	0.66	0.7	0.74	0.72	0.73	-0.02	1	insignificant			0.65	0.59	0.66	0.79	0.79	0.77	-0.15	0.001702	hypomethylated			0.86	0.75	0.76	0.79	0.66	0.8	0.04	1	insignificant			0.75	0.81	0.76	0.79	0.59	0.69	0.08	1	insignificant			0.77
129162	NSC_scaffold_contig584	272486	272487		0.33	0.31	0.3	0.37	0.43	0.38	-0.08	1	insignificant			0.16	0.25	0.29	0.57	0.52	0.34	-0.24	0.03518	hypomethylated			0.6	0.4	0.42	0.42	0.29	0.61	0.03	1	insignificant			0.38	0.26	0.45	0.41	0.37	0.41	-0.04	1	insignificant			0.4
89732	NSC_scaffold_contig582	132669	132670		0.71	0.6	0.7	0.74	0.55	0.7	0	1	insignificant			0.59	0.58	0.67	0.76	0.83	0.8	-0.18	0.005492	hypomethylated			0.68	0.67	0.7	0.63	0.73	0.64	0.01	1	insignificant			0.66	0.54	0.73	0.67	0.55	0.76	-0.02	1	insignificant			0.81
107232	NSC_scaffold_contig583	168465	168466		0.74	0.79	0.79	0.82	0.89	0.78	-0.05	1	insignificant			0.71	0.73	0.71	0.86	0.89	0.79	-0.13	0.01229	hypomethylated			0.85	0.77	0.81	0.76	0.82	0.82	0.01	1	insignificant			0.66	0.71	0.84	0.9	0.85	0.86	-0.14	0.07359	insignificant			0.82
50770	NSC_scaffold_contig577	79868	79869		0.87	0.75	0.82	0.81	0.9	0.85	-0.04	1	insignificant			0.77	0.8	0.71	0.87	0.9	0.92	-0.13	0.01237	hypomethylated			0.81	0.72	0.84	0.89	0.86	0.88	-0.09	1	insignificant			0.71	0.91	0.93	0.81	0.62	0.84	0.09	1	insignificant			0.89
3420	NSC_scaffold_contig557	36744	36745		0.32	0.32	0.36	0.25	0.5	0.38	-0.04	1	insignificant			0.25	0.32	0.31	0.39	0.45	0.36	-0.1	0.03919	hypomethylated			0.35	0.32	0.34	0.3	0.32	0.36	0.01	1	insignificant			0.21	0.18	0.26	0.33	0.24	0.24	-0.05	1	insignificant			0.42
505679	NSC_scaffold_contig599	1249931	1249932		0.18	0.33	0.26	0.29	0.21	0.33	-0.02	1	insignificant			0.26	0.28	0.22	0.38	0.43	0.31	-0.12	0.04257	hypomethylated			0.28	0.19	0.29	0.31	0.23	0.38	-0.05	1	insignificant			0.23	0.2	0.24	0.19	0.21	0.27	0	1	insignificant			0.26
417142	NSC_scaffold_contig598	957269	957270		0.77	0.8	0.74	0.66	0.64	0.6	0.14	0.005766	hypermethylated			0.68	0.7	0.74	0.68	0.71	0.69	0.01	1	insignificant			0.59	0.63	0.72	0.81	0.68	0.75	-0.1	1	insignificant			0.6	0.5	0.69	0.51	0.74	0.78	-0.08	1	insignificant			0.75
333361	NSC_scaffold_contig597	625666	625667		0.75	0.76	0.67	0.57	0.65	0.63	0.11	0.03896	hypermethylated			0.72	0.63	0.8	0.74	0.65	0.73	0.01	1	insignificant			0.61	0.77	0.69	0.69	0.74	0.58	0.02	1	insignificant			0.73	0.68	0.65	0.56	0.73	0.69	0.02	1	insignificant			0.75
290533	NSC_scaffold_contig595	725659	725660		0.83	0.73	0.67	0.57	0.63	0.59	0.14	0.04183	hypermethylated			0.71	0.81	0.76	0.81	0.85	0.68	-0.02	1	insignificant			0.74	0.82	0.69	0.72	0.61	0.76	0.05	1	insignificant			0.58	0.71	0.62	0.71	0.68	0.62	-0.03	1	insignificant			0.64
584192	NSC_scaffold_contig579-589	439035	439036		0.56	0.73	0.68	0.52	0.52	0.51	0.14	0.04968	hypermethylated			0.62	0.62	0.64	0.55	0.7	0.64	0	1	insignificant			0.52	0.6	0.65	0.53	0.46	0.63	0.05	1	insignificant			0.51	0.49	0.64	0.58	0.56	0.44	0.02	1	insignificant			0.59
584192	NSC_scaffold_contig579-589	439035	439036		0.56	0.73	0.68	0.52	0.52	0.51	0.14	0.04968	hypermethylated			0.62	0.62	0.64	0.55	0.7	0.64	0	1	insignificant			0.52	0.6	0.65	0.53	0.46	0.63	0.05	1	insignificant			0.51	0.49	0.64	0.58	0.56	0.44	0.02	1	insignificant			0.59
232815	NSC_scaffold_contig594	391683	391684		0.32	0.36	0.36	0.52	0.58	0.52	-0.19	0.001103	hypomethylated			0.52	0.36	0.4	0.46	0.62	0.43	-0.08	1	insignificant			0.48	0.44	0.33	0.53	0.42	0.5	-0.07	1	insignificant			0.48	0.44	0.48	0.57	0.49	0.3	0.01	1	insignificant			0.48
566093	NSC_scaffold_contig579-589	75390	75391		0.44	0.45	0.51	0.59	0.61	0.68	-0.16	0.00917	hypomethylated			0.65	0.43	0.59	0.55	0.49	0.56	0.02	1	insignificant			0.53	0.49	0.53	0.49	0.5	0.67	-0.04	1	insignificant			0.46	0.48	0.51	0.54	0.43	0.58	-0.03	1	insignificant			0.53
232817	NSC_scaffold_contig594	391687	391688		0.38	0.47	0.45	0.57	0.54	0.58	-0.13	0.0112	hypomethylated			0.54	0.39	0.48	0.48	0.65	0.41	-0.04	1	insignificant			0.45	0.45	0.4	0.54	0.41	0.58	-0.08	1	insignificant			0.49	0.54	0.48	0.6	0.47	0.35	0.03	1	insignificant			0.51
317598	NSC_scaffold_contig597	342779	342780		0.45	0.44	0.44	0.59	0.59	0.5	-0.12	0.01561	hypomethylated			0.42	0.43	0.51	0.48	0.43	0.47	-0.01	1	insignificant			0.65	0.52	0.48	0.4	0.47	0.55	0.08	1	insignificant			0.49	0.36	0.58	0.56	0.41	0.48	-0.01	1	insignificant			0.56
455711	NSC_scaffold_contig599	289395	289396		0.68	0.59	0.66	0.75	0.74	0.77	-0.11	0.02365	hypomethylated			0.58	0.63	0.61	0.69	0.65	0.7	-0.07	1	insignificant			0.65	0.7	0.57	0.75	0.64	0.62	-0.03	1	insignificant			0.69	0.7	0.65	0.73	0.76	0.71	-0.05	1	insignificant			0.75
696352	NSC_scaffold_contig596-571c	129460	129461		0.25	0.36	0.33	0.42	0.42	0.46	-0.12	0.02445	hypomethylated			0.3	0.2	0.25	0.18	0.5	0.25	-0.06	1	insignificant			0.3	0.19	0.38	0.38	0.21	0.19	0.03	1	insignificant			0.29	0.13	0.2	0.36	0.22	0.18	-0.04	1	insignificant			0.33
348516	NSC_scaffold_contig597	923261	923262		0.65	0.78	0.78	0.89	0.94	0.87	-0.16	0.0283	hypomethylated			0.84	0.79	0.88	0.79	0.84	0.74	0.04	1	insignificant			0.83	0.79	0.78	0.8	0.9	0.78	-0.03	1	insignificant			0.83	0.88	0.86	0.92	0.79	0.97	-0.03	1	insignificant			0.83
532192	NSC_scaffold_contig555-550-574	153497	153498		0.35	0.27	0.25	0.39	0.45	0.4	-0.12	0.0301	hypomethylated			0.4	0.38	0.31	0.34	0.55	0.36	-0.06	1	insignificant			0.26	0.35	0.35	0.45	0.33	0.42	-0.08	1	insignificant			0.37	0.28	0.37	0.24	0.38	0.27	0.04	1	insignificant			0.44
712049	NSC_scaffold_contig596-571c	433941	433942		0.78	0.8	0.7	0.84	0.9	0.89	-0.11	0.03299	hypomethylated			0.85	0.75	0.84	0.75	0.76	0.84	0.03	1	insignificant			0.87	0.81	0.75	0.88	0.65	0.84	0.02	1	insignificant			0.7	0.79	0.88	0.85	0.85	0.88	-0.07	1	insignificant			0.88
153416	NSC_scaffold_contig586	135037	135038		0.43	0.33	0.48	0.52	0.58	0.62	-0.16	0.03731	hypomethylated			0.54	0.37	0.54	0.48	0.58	0.51	-0.04	1	insignificant			0.48	0.53	0.48	0.57	0.39	0.45	0.02	1	insignificant			0.41	0.43	0.54	0.35	0.56	0.4	0.02	1	insignificant			0.53
630766	NSC_scaffold_contig592-558c-549c-548c-566	192405	192406		0.59	0.55	0.65	0.75	0.69	0.68	-0.11	0.04492	hypomethylated			0.66	0.51	0.65	0.71	0.67	0.74	-0.1	0.1194	insignificant			0.68	0.59	0.59	0.68	0.69	0.6	-0.04	1	insignificant			0.64	0.54	0.61	0.67	0.63	0.61	-0.03	1	insignificant			0.65
72067	NSC_scaffold_contig581	66220	66221		0.76	0.63	0.7	0.81	0.78	0.83	-0.11	0.04494	hypomethylated			0.72	0.66	0.67	0.78	0.81	0.68	-0.07	1	insignificant			0.74	0.8	0.67	0.78	0.79	0.71	-0.02	1	insignificant			0.78	0.56	0.79	0.69	0.58	0.87	-0.01	1	insignificant			0.78
539920	NSC_scaffold_contig567-545c	57923	57924		0.8	0.69	0.78	0.83	0.91	0.88	-0.11	0.04849	hypomethylated			0.79	0.83	0.84	0.72	0.8	0.86	0.03	1	insignificant			0.88	0.77	0.73	0.87	0.87	0.86	-0.07	1	insignificant			0.85	0.76	0.77	0.84	0.91	0.84	-0.07	1	insignificant			0.92
267020	NSC_scaffold_contig595	304075	304076		0.86	0.77	0.87	0.94	0.9	0.95	-0.1	0.04854	hypomethylated			0.87	0.77	0.92	0.83	0.86	0.88	0	1	insignificant			0.93	0.9	0.78	0.91	0.9	0.93	-0.04	1	insignificant			0.85	0.9	0.84	0.92	0.89	0.87	-0.03	1	insignificant			0.89
154465	NSC_scaffold_contig586	152821	152822		0.69	0.57	0.76	0.84	0.8	0.82	-0.15	0.05718	insignificant			0.8	0.84	0.74	0.83	0.87	0.78	-0.03	1	insignificant			0.8	0.78	0.76	0.83	0.82	0.89	-0.07	1	insignificant			0.84	0.83	0.82	0.79	0.85	0.88	-0.01	1	insignificant			0.78
154465	NSC_scaffold_contig586	152821	152822		0.69	0.57	0.76	0.84	0.8	0.82	-0.15	0.05718	insignificant			0.8	0.84	0.74	0.83	0.87	0.78	-0.03	1	insignificant			0.8	0.78	0.76	0.83	0.82	0.89	-0.07	1	insignificant			0.84	0.83	0.82	0.79	0.85	0.88	-0.01	1	insignificant			0.78
533388	NSC_scaffold_contig555-550-574	174593	174594		0.79	0.69	0.83	0.88	0.95	0.87	-0.13	0.05927	insignificant			0.77	0.72	0.83	0.78	0.82	0.81	-0.03	1	insignificant			0.9	0.77	0.79	0.89	0.87	0.87	-0.06	1	insignificant			0.77	0.91	0.94	0.84	0.81	0.82	0.05	1	insignificant			0.85
533388	NSC_scaffold_contig555-550-574	174593	174594		0.79	0.69	0.83	0.88	0.95	0.87	-0.13	0.05927	insignificant			0.77	0.72	0.83	0.78	0.82	0.81	-0.03	1	insignificant			0.9	0.77	0.79	0.89	0.87	0.87	-0.06	1	insignificant			0.77	0.91	0.94	0.84	0.81	0.82	0.05	1	insignificant			0.85
499756	NSC_scaffold_contig599	1129866	1129867		0.66	0.64	0.74	0.74	0.81	0.84	-0.12	0.06002	insignificant			0.63	0.71	0.73	0.68	0.75	0.71	-0.03	1	insignificant			0.67	0.68	0.67	0.68	0.68	0.82	-0.05	1	insignificant			0.74	0.71	0.77	0.75	0.72	0.74	0	1	insignificant			0.83
185919	NSC_scaffold_contig590	521	522		0.81	0.73	0.67	0.62	0.64	0.49	0.15	0.07163	insignificant			0.7	0.71	0.68	0.57	0.68	0.66	0.06	1	insignificant			0.86	0.52	0.58	0.75	0.78	0.76	-0.11	0.3517	insignificant			0.59	0.59	0.74	0.63	0.67	0.57	0.02	1	insignificant			0.64
305215	NSC_scaffold_contig597	115522	115523		0.82	0.75	0.67	0.87	0.86	0.83	-0.11	0.07347	insignificant			0.8	0.85	0.88	0.74	0.8	0.79	0.07	1	insignificant			0.83	0.77	0.8	0.75	0.83	0.9	-0.03	1	insignificant			0.76	0.75	0.81	0.77	0.71	0.81	0.01	1	insignificant			0.79
305215	NSC_scaffold_contig597	115522	115523		0.82	0.75	0.67	0.87	0.86	0.83	-0.11	0.07347	insignificant			0.8	0.85	0.88	0.74	0.8	0.79	0.07	1	insignificant			0.83	0.77	0.8	0.75	0.83	0.9	-0.03	1	insignificant			0.76	0.75	0.81	0.77	0.71	0.81	0.01	1	insignificant			0.79
7211	NSC_scaffold_contig563	28862	28863		0.57	0.56	0.72	0.73	0.75	0.76	-0.13	0.07437	insignificant			0.75	0.79	0.67	0.71	0.69	0.56	0.08	1	insignificant			0.76	0.76	0.66	0.82	0.62	0.68	0.02	1	insignificant			0.69	0.77	0.69	0.68	0.75	0.6	0.04	1	insignificant			0.69
504995	NSC_scaffold_contig599	1239217	1239218		0.85	0.74	0.83	0.85	0.97	1	-0.14	0.0745	insignificant			0.81	0.84	0.87	0.81	0.85	0.83	0.01	1	insignificant			0.89	0.85	0.91	0.91	0.8	0.93	0.01	1	insignificant			0.84	0.8	0.9	0.9	0.94	0.94	-0.08	1	insignificant			0.91
504995	NSC_scaffold_contig599	1239217	1239218		0.85	0.74	0.83	0.85	0.97	1	-0.14	0.0745	insignificant			0.81	0.84	0.87	0.81	0.85	0.83	0.01	1	insignificant			0.89	0.85	0.91	0.91	0.8	0.93	0.01	1	insignificant			0.84	0.8	0.9	0.9	0.94	0.94	-0.08	1	insignificant			0.91
340947	NSC_scaffold_contig597	792464	792465		0.57	0.64	0.67	0.8	0.71	0.69	-0.11	0.07705	insignificant			0.73	0.74	0.8	0.56	0.71	0.82	0.06	1	insignificant			0.74	0.63	0.7	0.74	0.66	0.89	-0.07	1	insignificant			0.83	0.76	0.58	0.56	0.78	0.61	0.07	1	insignificant			0.92
558124	NSC_scaffold_contig568-546-580	313897	313898		0.71	0.79	0.78	0.7	0.58	0.68	0.1	0.07733	insignificant			0.51	0.75	0.72	0.79	0.76	0.74	-0.1	0.2476	insignificant			0.64	0.65	0.66	0.65	0.58	0.66	0.02	1	insignificant			0.67	0.7	0.68	0.68	0.67	0.72	-0.01	1	insignificant			0.73
304437	NSC_scaffold_contig597	101822	101823		0.28	0.21	0.19	0	0.19	0.05	0.15	0.07796	insignificant			0.31	0.32	0.14	0.27	0.27	0.16	0.03	1	insignificant			0.42	0.15	0.11	0.14	0.19	0.29	0.02	1	insignificant			0.19	0.31	0.35	0.43	0.1	0.26	0.02	1	insignificant			0.2
304437	NSC_scaffold_contig597	101822	101823		0.28	0.21	0.19	0	0.19	0.05	0.15	0.07796	insignificant			0.31	0.32	0.14	0.27	0.27	0.16	0.03	1	insignificant			0.42	0.15	0.11	0.14	0.19	0.29	0.02	1	insignificant			0.19	0.31	0.35	0.43	0.1	0.26	0.02	1	insignificant			0.2
722154	NSC_scaffold_contig596-571c	637417	637418		0.83	0.64	0.79	0.89	0.92	0.87	-0.14	0.07931	insignificant			0.92	0.84	0.94	0.8	0.88	0.82	0.07	1	insignificant			0.89	0.79	0.87	0.91	0.87	0.8	-0.01	1	insignificant			0.89	0.93	0.88	0.87	0.77	0.86	0.07	1	insignificant			0.91
640016	NSC_scaffold_contig592-558c-549c-548c-566	354433	354434		0.79	0.64	0.75	0.83	0.83	0.83	-0.11	0.08027	insignificant			0.78	0.69	0.76	0.7	0.83	0.77	-0.02	1	insignificant			0.76	0.64	0.66	0.82	0.77	0.78	-0.1	0.06108	insignificant			0.77	0.75	0.7	0.74	0.76	0.87	-0.05	1	insignificant			0.78
47869	NSC_scaffold_contig577	17480	17481		0.78	0.88	0.72	0.9	0.91	0.9	-0.11	0.08049	insignificant			0.7	0.85	0.95	0.87	0.85	0.94	-0.05	1	insignificant			0.93	0.87	0.84	0.89	0.88	0.76	0.04	1	insignificant			0.9	0.76	0.83	0.93	0.95	0.86	-0.08	1	insignificant			0.87
47869	NSC_scaffold_contig577	17480	17481		0.78	0.88	0.72	0.9	0.91	0.9	-0.11	0.08049	insignificant			0.7	0.85	0.95	0.87	0.85	0.94	-0.05	1	insignificant			0.93	0.87	0.84	0.89	0.88	0.76	0.04	1	insignificant			0.9	0.76	0.83	0.93	0.95	0.86	-0.08	1	insignificant			0.87
155096	NSC_scaffold_contig586	164013	164014		0.74	0.65	0.8	0.81	0.86	0.85	-0.11	0.08086	insignificant			0.77	0.68	0.91	0.82	0.79	0.74	0	1	insignificant			0.74	0.83	0.81	0.8	0.82	0.78	-0.01	1	insignificant			0.6	0.76	0.83	0.75	0.74	0.81	-0.03	1	insignificant			0.86
227541	NSC_scaffold_contig594	285155	285156		0.79	0.78	0.91	0.94	0.93	0.91	-0.1	0.08544	insignificant			0.85	0.94	1	0.91	0.93	0.87	0.02	1	insignificant			0.95	0.84	0.93	0.92	0.92	0.87	0	1	insignificant			0.8	0.84	0.89	0.83	0.89	0.89	-0.03	1	insignificant			0.86
650399	NSC_scaffold_contig592-558c-549c-548c-566	546816	546817		0.79	0.7	0.71	0.77	0.85	0.88	-0.1	0.09097	insignificant			0.78	0.68	0.9	0.9	0.84	0.81	-0.07	1	insignificant			0.72	0.6	0.75	0.92	0.77	0.88	-0.17	0.06148	insignificant			0.8	0.77	0.79	0.84	0.72	0.61	0.06	1	insignificant			0.88
650399	NSC_scaffold_contig592-558c-549c-548c-566	546816	546817		0.79	0.7	0.71	0.77	0.85	0.88	-0.1	0.09097	insignificant			0.78	0.68	0.9	0.9	0.84	0.81	-0.07	1	insignificant			0.72	0.6	0.75	0.92	0.77	0.88	-0.17	0.06148	insignificant			0.8	0.77	0.79	0.84	0.72	0.61	0.06	1	insignificant			0.88
337238	NSC_scaffold_contig597	706682	706683		0.46	0.51	0.65	0.36	0.46	0.35	0.15	0.09231	insignificant			0.59	0.4	0.38	0.46	0.4	0.55	-0.01	1	insignificant			0.63	0.49	0.48	0.67	0.51	0.45	-0.01	1	insignificant			0.4	0.47	0.44	0.67	0.47	0.33	-0.05	1	insignificant			0.52
226704	NSC_scaffold_contig594	267267	267268		0.69	0.48	0.64	0.74	0.82	0.71	-0.16	0.09638	insignificant			0.69	0.65	0.64	0.74	0.66	0.74	-0.05	1	insignificant			0.7	0.66	0.55	0.6	0.64	0.68	-0.01	1	insignificant			0.75	0.65	0.76	0.72	0.75	0.53	0.05	1	insignificant			0.69
252049	NSC_scaffold_contig595	22497	22498		0.83	0.68	0.81	0.91	0.88	0.84	-0.1	0.1024	insignificant			0.84	0.83	0.89	0.9	0.8	0.87	0	1	insignificant			0.86	0.78	0.8	0.88	0.82	0.93	-0.06	1	insignificant			0.85	0.84	0.91	0.85	0.79	0.91	0.02	1	insignificant			0.89
252049	NSC_scaffold_contig595	22497	22498		0.83	0.68	0.81	0.91	0.88	0.84	-0.1	0.1024	insignificant			0.84	0.83	0.89	0.9	0.8	0.87	0	1	insignificant			0.86	0.78	0.8	0.88	0.82	0.93	-0.06	1	insignificant			0.85	0.84	0.91	0.85	0.79	0.91	0.02	1	insignificant			0.89
223376	NSC_scaffold_contig594	200210	200211		0.84	0.72	0.83	0.91	0.85	0.96	-0.11	0.1024	insignificant			0.9	0.68	0.87	0.87	0.86	1	-0.09	1	insignificant			0.97	0.93	0.92	0.79	0.7	0.9	0.14	0.08355	insignificant			0.81	0.8	0.86	0.9	0.79	0.82	-0.02	1	insignificant			0.93
780606	NSC_scaffold_ontig562c-575-591	283342	283343		0.61	0.54	0.72	0.7	0.75	0.78	-0.12	0.1069	insignificant			0.72	0.64	0.75	0.75	0.67	0.77	-0.02	1	insignificant			0.79	0.77	0.73	0.76	0.78	0.74	0	1	insignificant			0.73	0.69	0.81	0.7	0.8	0.8	-0.02	1	insignificant			0.81
287838	NSC_scaffold_contig595	672083	672084		0.75	0.6	0.76	0.83	0.78	0.82	-0.11	0.1128	insignificant			0.71	0.74	0.74	0.67	0.82	0.74	-0.01	1	insignificant			0.87	0.67	0.71	0.75	0.8	0.71	0	1	insignificant			0.74	0.67	0.7	0.81	0.81	0.76	-0.09	1	insignificant			0.78
287838	NSC_scaffold_contig595	672083	672084		0.75	0.6	0.76	0.83	0.78	0.82	-0.11	0.1128	insignificant			0.71	0.74	0.74	0.67	0.82	0.74	-0.01	1	insignificant			0.87	0.67	0.71	0.75	0.8	0.71	0	1	insignificant			0.74	0.67	0.7	0.81	0.81	0.76	-0.09	1	insignificant			0.78
706706	NSC_scaffold_contig596-571c	331880	331881		0.88	0.71	0.83	0.87	0.98	0.91	-0.11	0.1156	insignificant			0.74	0.91	0.88	0.77	0.85	0.94	-0.01	1	insignificant			0.95	0.84	0.86	0.84	0.89	0.86	0.02	1	insignificant			0.83	0.9	0.91	0.87	0.91	0.9	-0.01	1	insignificant			0.93
706706	NSC_scaffold_contig596-571c	331880	331881		0.88	0.71	0.83	0.87	0.98	0.91	-0.11	0.1156	insignificant			0.74	0.91	0.88	0.77	0.85	0.94	-0.01	1	insignificant			0.95	0.84	0.86	0.84	0.89	0.86	0.02	1	insignificant			0.83	0.9	0.91	0.87	0.91	0.9	-0.01	1	insignificant			0.93
533604	NSC_scaffold_contig555-550-574	179146	179147		0.82	0.66	0.78	0.86	0.87	0.83	-0.1	0.1161	insignificant			0.75	0.81	0.9	0.83	0.88	0.78	-0.01	1	insignificant			0.83	0.72	0.82	0.82	0.85	0.76	-0.02	1	insignificant			0.79	0.91	0.8	0.86	0.95	0.78	-0.03	1	insignificant			0.9
136355	NSC_scaffold_contig585	77639	77640		0.82	0.76	0.73	0.79	0.94	0.88	-0.1	0.121	insignificant			0.81	0.69	0.86	0.81	0.85	0.82	-0.04	1	insignificant			0.8	0.68	0.7	0.79	0.9	0.85	-0.12	0.07126	insignificant			0.89	0.89	0.86	0.8	0.87	0.81	0.05	1	insignificant			0.85
338746	NSC_scaffold_contig597	745832	745833		0.68	0.71	0.77	0.58	0.7	0.5	0.12	0.1219	insignificant			0.64	0.81	0.64	0.39	0.78	0.73	0.06	1	insignificant			0.62	0.57	0.62	0.66	0.6	0.66	-0.03	1	insignificant			0.73	0.83	0.65	0.68	0.66	0.68	0.07	1	insignificant			0.77
338746	NSC_scaffold_contig597	745832	745833		0.68	0.71	0.77	0.58	0.7	0.5	0.12	0.1219	insignificant			0.64	0.81	0.64	0.39	0.78	0.73	0.06	1	insignificant			0.62	0.57	0.62	0.66	0.6	0.66	-0.03	1	insignificant			0.73	0.83	0.65	0.68	0.66	0.68	0.07	1	insignificant			0.77
321214	NSC_scaffold_contig597	407001	407002		0.76	0.72	0.71	0.66	0.64	0.4	0.16	0.1248	insignificant			0.64	0.69	0.67	0.56	0.76	0.7	-0.01	1	insignificant			0.58	0.57	0.71	0.8	0.6	0.61	-0.05	1	insignificant			0.64	0.66	0.76	0.62	0.67	0.67	0.03	1	insignificant			0.72
680183	NSC_scaffold_contig593-552c	452207	452208		0.63	0.44	0.65	0.78	0.65	0.7	-0.14	0.1376	insignificant			0.67	0.5	0.91	0.75	0.86	0.6	-0.05	1	insignificant			0.69	0.7	0.8	0.91	0.68	0.75	-0.05	1	insignificant			0.7	0.76	0.72	0.52	0.68	0.65	0.11	0.09537	insignificant			0.67
680183	NSC_scaffold_contig593-552c	452207	452208		0.63	0.44	0.65	0.78	0.65	0.7	-0.14	0.1376	insignificant			0.67	0.5	0.91	0.75	0.86	0.6	-0.05	1	insignificant			0.69	0.7	0.8	0.91	0.68	0.75	-0.05	1	insignificant			0.7	0.76	0.72	0.52	0.68	0.65	0.11	0.09537	insignificant			0.67
268820	NSC_scaffold_contig595	337398	337399		0.15	0.19	0.17	0.31	0.34	0.17	-0.1	0.1387	insignificant			0.17	0.22	0.25	0.2	0.2	0.1	0.05	1	insignificant			0.15	0.11	0.16	0.21	0.23	0.25	-0.09	1	insignificant			0.12	0.29	0.22	0.2	0.21	0.27	-0.02	1	insignificant			0.2
274016	NSC_scaffold_contig595	430322	430323		0.72	0.59	0.61	0.81	0.67	0.76	-0.11	0.1391	insignificant			0.65	0.62	0.66	0.71	0.73	0.61	-0.04	1	insignificant			0.62	0.69	0.63	0.77	0.81	0.55	-0.06	1	insignificant			0.62	0.62	0.63	0.54	0.69	0.59	0.02	1	insignificant			0.69
274016	NSC_scaffold_contig595	430322	430323		0.72	0.59	0.61	0.81	0.67	0.76	-0.11	0.1391	insignificant			0.65	0.62	0.66	0.71	0.73	0.61	-0.04	1	insignificant			0.62	0.69	0.63	0.77	0.81	0.55	-0.06	1	insignificant			0.62	0.62	0.63	0.54	0.69	0.59	0.02	1	insignificant			0.69
505522	NSC_scaffold_contig599	1247491	1247492		0.8	0.63	0.78	0.8	0.85	1	-0.14	0.1435	insignificant			0.8	0.82	0.76	0.86	0.97	0.86	-0.11	0.05361	insignificant			0.7	0.73	0.76	0.82	0.81	0.79	-0.08	1	insignificant			0.84	0.91	0.79	0.88	0.87	0.84	-0.02	1	insignificant			0.81
549318	NSC_scaffold_contig568-546-580	120166	120167		0.43	0.31	0.5	0.32	0.26	0.33	0.11	0.1464	insignificant			0.36	0.39	0.6	0.34	0.32	0.35	0.12	0.1955	insignificant			0.37	0.43	0.3	0.46	0.5	0.22	-0.02	1	insignificant			0.33	0.29	0.17	0.32	0.5	0.38	-0.13	0.1398	insignificant			0.47
549318	NSC_scaffold_contig568-546-580	120166	120167		0.43	0.31	0.5	0.32	0.26	0.33	0.11	0.1464	insignificant			0.36	0.39	0.6	0.34	0.32	0.35	0.12	0.1955	insignificant			0.37	0.43	0.3	0.46	0.5	0.22	-0.02	1	insignificant			0.33	0.29	0.17	0.32	0.5	0.38	-0.13	0.1398	insignificant			0.47
394355	NSC_scaffold_contig598	558276	558277		0.82	0.66	0.83	0.82	0.93	0.92	-0.12	0.1494	insignificant			0.83	0.77	0.87	0.78	0.91	0.74	0.01	1	insignificant			0.9	0.84	0.72	0.82	0.63	0.85	0.05	1	insignificant			0.83	0.81	0.89	0.79	0.78	0.82	0.05	1	insignificant			0.97
394355	NSC_scaffold_contig598	558276	558277		0.82	0.66	0.83	0.82	0.93	0.92	-0.12	0.1494	insignificant			0.83	0.77	0.87	0.78	0.91	0.74	0.01	1	insignificant			0.9	0.84	0.72	0.82	0.63	0.85	0.05	1	insignificant			0.83	0.81	0.89	0.79	0.78	0.82	0.05	1	insignificant			0.97
703601	NSC_scaffold_contig596-571c	272331	272332		0.67	0.63	0.82	0.82	0.78	0.85	-0.11	0.1535	insignificant			0.79	0.72	0.75	0.63	0.82	0.71	0.03	1	insignificant			0.71	0.76	0.77	0.81	0.77	0.7	-0.02	1	insignificant			0.75	0.69	0.78	0.82	0.77	0.67	-0.01	1	insignificant			0.84
769263	NSC_scaffold_ontig562c-575-591	62961	62962		0.64	0.73	0.83	0.95	0.84	0.79	-0.12	0.1566	insignificant			0.97	0.89	0.92	0.8	0.92	0.75	0.1	0.1333	insignificant			0.85	0.67	0.77	0.74	0.89	0.93	-0.09	1	insignificant			0.88	0.76	0.89	0.93	0.88	0.85	-0.05	1	insignificant			0.88
381250	NSC_scaffold_contig598	305743	305744		0.85	0.65	0.79	0.83	0.86	0.95	-0.12	0.1593	insignificant			0.89	0.8	0.84	0.85	0.9	0.74	0.01	1	insignificant			0.9	0.85	0.79	0.77	0.81	0.87	0.03	1	insignificant			0.82	0.8	0.78	0.87	0.78	0.78	-0.01	1	insignificant			0.83
348528	NSC_scaffold_contig597	923608	923609		0.85	0.58	0.78	0.88	0.92	0.83	-0.14	0.16	insignificant			0.89	0.69	0.95	0.86	0.93	0.87	-0.05	1	insignificant			0.88	0.86	0.84	0.89	0.95	0.82	-0.03	1	insignificant			0.9	0.81	0.9	1	0.83	0.8	-0.01	1	insignificant			0.91
749029	NSC_scaffold_contig596-571c	1153987	1153988		0.48	0.25	0.39	0.61	0.42	0.55	-0.15	0.1638	insignificant			0.43	0.45	0.56	0.44	0.57	0.45	-0.01	1	insignificant			0.31	0.44	0.5	0.67	0.39	0.33	-0.04	1	insignificant			0.29	0.32	0.49	0.47	0.32	0.42	-0.04	1	insignificant			0.53
669577	NSC_scaffold_contig593-552c	254424	254425		0.65	0.51	0.74	0.77	0.72	0.75	-0.11	0.1659	insignificant			0.71	0.68	0.72	0.71	0.75	0.67	0	1	insignificant			0.77	0.59	0.76	0.75	0.75	0.74	-0.04	1	insignificant			0.66	0.72	0.63	0.64	0.52	0.65	0.07	1	insignificant			0.71
426491	NSC_scaffold_contig598	1151906	1151907		0.5	0.68	0.57	0.64	0.75	0.68	-0.1	0.1679	insignificant			0.67	0.55	0.73	0.56	0.82	0.58	0	1	insignificant			0.67	0.54	0.55	0.6	0.63	0.71	-0.06	1	insignificant			0.68	0.6	0.68	0.46	0.59	0.71	0.07	1	insignificant			0.66
173366	NSC_scaffold_contig588	172281	172282		0.79	0.61	0.79	0.87	0.82	0.82	-0.1	0.1681	insignificant			0.77	0.7	0.76	0.91	0.68	0.72	-0.03	1	insignificant			0.88	0.61	0.63	0.74	0.79	0.86	-0.09	1	insignificant			0.74	0.73	0.87	0.93	0.83	0.92	-0.12	0.1042	insignificant			0.82
25248	NSC_scaffold_contig570	126076	126077		0.69	0.5	0.61	0.63	0.78	0.74	-0.12	0.1733	insignificant			0.75	0.68	0.7	0.6	0.69	0.66	0.06	1	insignificant			0.82	0.72	0.72	0.57	0.56	0.74	0.13	0.1304	insignificant			0.54	0.64	0.57	0.62	0.65	0.73	-0.08	1	insignificant			0.6
800026	NSC_scaffold_ontig562c-575-591	675630	675631		0.84	0.62	0.83	0.95	0.84	0.88	-0.13	0.175	insignificant			0.83	0.75	0.86	0.8	0.81	0.83	0	1	insignificant			0.92	0.82	0.78	0.96	0.89	0.75	-0.02	1	insignificant			0.89	0.85	0.94	0.76	0.82	0.96	0.05	1	insignificant			0.91
51547	NSC_scaffold_contig577	94533	94534		0.82	0.61	0.75	0.8	0.82	0.85	-0.1	0.1793	insignificant			0.84	0.81	0.88	0.78	0.87	0.84	0.01	1	insignificant			0.81	0.79	0.89	0.84	0.74	0.82	0.02	1	insignificant			0.81	0.82	0.79	0.84	0.8	0.77	0	1	insignificant			0.91
33271	NSC_scaffold_contig572	139645	139646		0.64	0.52	0.63	0.6	0.75	0.77	-0.1	0.1853	insignificant			0.62	0.65	0.77	0.66	0.74	0.73	-0.03	1	insignificant			0.65	0.57	0.6	0.72	0.6	0.71	-0.07	1	insignificant			0.55	0.6	0.66	0.6	0.55	0.51	0.05	1	insignificant			0.66
33271	NSC_scaffold_contig572	139645	139646		0.64	0.52	0.63	0.6	0.75	0.77	-0.1	0.1853	insignificant			0.62	0.65	0.77	0.66	0.74	0.73	-0.03	1	insignificant			0.65	0.57	0.6	0.72	0.6	0.71	-0.07	1	insignificant			0.55	0.6	0.66	0.6	0.55	0.51	0.05	1	insignificant			0.66
155443	NSC_scaffold_contig586	170515	170516		0.81	0.58	0.79	0.86	0.81	0.86	-0.12	0.1991	insignificant			0.86	0.82	0.92	0.83	0.94	0.87	-0.02	1	insignificant			0.92	0.87	0.86	0.72	0.93	0.85	0.05	1	insignificant			0.74	0.84	0.79	0.66	0.82	0.64	0.08	1	insignificant			0.88
155443	NSC_scaffold_contig586	170515	170516		0.81	0.58	0.79	0.86	0.81	0.86	-0.12	0.1991	insignificant			0.86	0.82	0.92	0.83	0.94	0.87	-0.02	1	insignificant			0.92	0.87	0.86	0.72	0.93	0.85	0.05	1	insignificant			0.74	0.84	0.79	0.66	0.82	0.64	0.08	1	insignificant			0.88
336792	NSC_scaffold_contig597	699015	699016		0.81	0.59	0.78	0.86	0.85	0.8	-0.11	0.2063	insignificant			0.82	0.86	0.85	0.81	0.92	0.84	-0.01	1	insignificant			0.9	0.89	0.85	0.85	0.89	0.85	0.02	1	insignificant			0.82	0.8	0.91	0.92	0.9	0.87	-0.05	1	insignificant			0.91
754810	NSC_scaffold_contig596-571c	1257695	1257696		0.79	0.61	0.79	0.91	0.79	0.79	-0.11	0.2081	insignificant			0.9	0.71	0.77	0.82	0.82	0.77	-0.01	1	insignificant			0.81	0.73	0.79	0.74	0.86	0.91	-0.06	1	insignificant			0.84	0.75	0.9	0.86	0.85	0.78	0	1	insignificant			0.84
372785	NSC_scaffold_contig598	149284	149285		0.74	0.59	0.81	0.77	0.81	0.85	-0.1	0.2084	insignificant			0.83	0.76	0.88	0.79	0.77	0.83	0.03	1	insignificant			0.83	0.72	0.81	0.79	0.78	0.84	-0.02	1	insignificant			0.73	0.8	0.8	0.82	0.78	0.88	-0.05	1	insignificant			0.84
535044	NSC_scaffold_contig555-550-574	206722	206723		0.83	0.64	0.88	0.89	0.85	0.94	-0.11	0.2087	insignificant			0.73	0.78	0.83	0.85	0.83	0.82	-0.05	1	insignificant			0.75	0.73	0.81	0.87	0.78	0.88	-0.08	1	insignificant			0.84	0.76	0.88	0.91	0.93	0.86	-0.07	1	insignificant			0.84
535044	NSC_scaffold_contig555-550-574	206722	206723		0.83	0.64	0.88	0.89	0.85	0.94	-0.11	0.2087	insignificant			0.73	0.78	0.83	0.85	0.83	0.82	-0.05	1	insignificant			0.75	0.73	0.81	0.87	0.78	0.88	-0.08	1	insignificant			0.84	0.76	0.88	0.91	0.93	0.86	-0.07	1	insignificant			0.84
743543	NSC_scaffold_contig596-571c	1063703	1063704		0.61	0.56	0.82	0.75	0.76	0.85	-0.12	0.2152	insignificant			0.75	0.78	0.75	0.83	0.79	0.86	-0.06	1	insignificant			0.86	0.75	0.71	0.81	0.82	0.81	-0.04	1	insignificant			0.62	0.83	0.9	0.96	0.8	0.74	-0.05	1	insignificant			0.82
646507	NSC_scaffold_contig592-558c-549c-548c-566	474164	474165		0.77	0.54	0.7	0.73	0.82	0.78	-0.11	0.2186	insignificant			0.73	0.74	0.49	0.74	0.78	0.8	-0.12	0.2297	insignificant			0.78	0.64	0.61	0.71	0.76	0.7	-0.05	1	insignificant			0.73	0.71	0.71	0.73	0.59	0.63	0.07	1	insignificant			0.74
787143	NSC_scaffold_ontig562c-575-591	417887	417888		0.44	0.29	0.5	0.46	0.57	0.5	-0.1	0.2288	insignificant			0.42	0.49	0.42	0.38	0.44	0.41	0.03	1	insignificant			0.48	0.37	0.36	0.43	0.44	0.5	-0.06	1	insignificant			0.5	0.51	0.53	0.42	0.45	0.47	0.07	1	insignificant			0.52
755077	NSC_scaffold_contig596-571c	1263487	1263488		0.59	0.58	0.7	0.49	0.64	0.43	0.1	0.2406	insignificant			0.62	0.55	0.61	0.56	0.5	0.66	0.02	1	insignificant			0.52	0.41	0.61	0.53	0.61	0.59	-0.06	1	insignificant			0.54	0.54	0.35	0.53	0.39	0.42	0.03	1	insignificant			0.56
755077	NSC_scaffold_contig596-571c	1263487	1263488		0.59	0.58	0.7	0.49	0.64	0.43	0.1	0.2406	insignificant			0.62	0.55	0.61	0.56	0.5	0.66	0.02	1	insignificant			0.52	0.41	0.61	0.53	0.61	0.59	-0.06	1	insignificant			0.54	0.54	0.35	0.53	0.39	0.42	0.03	1	insignificant			0.56
387682	NSC_scaffold_contig598	434337	434338		0.81	0.65	0.65	0.84	0.7	0.87	-0.1	0.2442	insignificant			0.74	0.67	0.75	0.77	0.78	0.84	-0.08	1	insignificant			0.86	0.73	0.78	0.91	0.67	0.93	-0.05	1	insignificant			0.7	0.73	0.73	0.89	0.68	0.73	-0.04	1	insignificant			0.79
387682	NSC_scaffold_contig598	434337	434338		0.81	0.65	0.65	0.84	0.7	0.87	-0.1	0.2442	insignificant			0.74	0.67	0.75	0.77	0.78	0.84	-0.08	1	insignificant			0.86	0.73	0.78	0.91	0.67	0.93	-0.05	1	insignificant			0.7	0.73	0.73	0.89	0.68	0.73	-0.04	1	insignificant			0.79
3431	NSC_scaffold_contig557	37240	37241		0.61	0.66	0.44	0.46	0.4	0.54	0.1	0.25	insignificant			0.39	0.66	0.57	0.55	0.58	0.59	-0.03	1	insignificant			0.58	0.45	0.56	0.52	0.44	0.59	0.01	1	insignificant			0.47	0.52	0.57	0.5	0.52	0.56	-0.01	1	insignificant			0.57
616954	NSC_scaffold_contig587-553c	350406	350407		0.6	0.5	0.69	0.63	0.8	0.67	-0.1	0.2516	insignificant			0.69	0.69	0.69	0.71	0.76	0.66	-0.02	1	insignificant			0.7	0.72	0.77	0.68	0.67	0.73	0.04	1	insignificant			0.5	0.86	0.69	0.59	0.52	0.57	0.12	0.3142	insignificant			0.77
556542	NSC_scaffold_contig568-546-580	277407	277408		0.54	0.34	0.55	0.72	0.57	0.5	-0.12	0.2771	insignificant			0.41	0.46	0.5	0.32	0.39	0.51	0.05	1	insignificant			0.38	0.49	0.37	0.44	0.31	0.48	0	1	insignificant			0.48	0.63	0.76	0.6	0.45	0.44	0.13	0.2481	insignificant			0.56
556542	NSC_scaffold_contig568-546-580	277407	277408		0.54	0.34	0.55	0.72	0.57	0.5	-0.12	0.2771	insignificant			0.41	0.46	0.5	0.32	0.39	0.51	0.05	1	insignificant			0.38	0.49	0.37	0.44	0.31	0.48	0	1	insignificant			0.48	0.63	0.76	0.6	0.45	0.44	0.13	0.2481	insignificant			0.56
2833	NSC_scaffold_contig557	26345	26346		0.89	0.61	0.81	0.85	0.88	0.87	-0.1	0.2916	insignificant			0.87	0.75	0.81	0.86	0.88	0.85	-0.05	1	insignificant			0.79	0.79	0.8	0.89	0.82	0.81	-0.05	1	insignificant			0.78	0.88	0.84	0.71	0.84	0.78	0.06	1	insignificant			0.76
2082	NSC_scaffold_contig557	11994	11995		0.75	0.67	0.93	0.88	0.98	0.82	-0.11	0.2954	insignificant			0.75	0.76	0.81	0.72	0.82	0.84	-0.02	1	insignificant			0.86	0.86	0.71	0.91	0.9	0.88	-0.08	1	insignificant			0.79	0.82	0.9	0.87	0.83	0.76	0.02	1	insignificant			0.86
2082	NSC_scaffold_contig557	11994	11995		0.75	0.67	0.93	0.88	0.98	0.82	-0.11	0.2954	insignificant			0.75	0.76	0.81	0.72	0.82	0.84	-0.02	1	insignificant			0.86	0.86	0.71	0.91	0.9	0.88	-0.08	1	insignificant			0.79	0.82	0.9	0.87	0.83	0.76	0.02	1	insignificant			0.86
306959	NSC_scaffold_contig597	146393	146394		0.97	0.67	0.86	0.9	0.93	1	-0.11	0.2983	insignificant			0.88	0.8	0.92	0.82	0.96	0.82	0	1	insignificant			0.95	0.87	0.82	0.88	0.93	0.94	-0.04	1	insignificant			0.88	0.95	0.86	0.93	0.89	0.83	0.02	1	insignificant			0.92
732722	NSC_scaffold_contig596-571c	872108	872109		0.8	0.39	0.72	0.76	0.75	0.85	-0.15	0.3049	insignificant			0.76	0.76	0.62	0.71	0.73	0.69	0	1	insignificant			0.75	0.7	0.68	0.78	0.68	0.7	-0.01	1	insignificant			0.71	0.57	0.74	0.69	0.65	0.65	0.02	1	insignificant			0.68
732722	NSC_scaffold_contig596-571c	872108	872109		0.8	0.39	0.72	0.76	0.75	0.85	-0.15	0.3049	insignificant			0.76	0.76	0.62	0.71	0.73	0.69	0	1	insignificant			0.75	0.7	0.68	0.78	0.68	0.7	-0.01	1	insignificant			0.71	0.57	0.74	0.69	0.65	0.65	0.02	1	insignificant			0.68
30163	NSC_scaffold_contig572	78563	78564		0.88	0.61	0.84	0.54	0.78	0.62	0.13	0.3082	insignificant			0.72	0.72	0.77	0.76	0.88	0.75	-0.06	1	insignificant			0.74	0.67	0.65	0.8	0.72	0.79	-0.08	1	insignificant			0.68	0.78	0.77	0.84	0.71	0.78	-0.04	1	insignificant			0.7
299694	NSC_scaffold_contig597	15221	15222		0.72	0.51	0.89	0.79	0.93	0.8	-0.13	0.3209	insignificant			0.74	0.86	0.76	0.83	0.89	0.78	-0.05	1	insignificant			0.76	0.77	0.71	0.79	0.76	0.76	-0.02	1	insignificant			0.83	0.79	0.81	0.76	0.84	0.87	-0.01	1	insignificant			0.87
488294	NSC_scaffold_contig599	902567	902568		0.59	0.62	0.47	0.3	0.53	0.54	0.1	0.3212	insignificant			0.51	0.45	0.55	0.53	0.43	0.44	0.04	1	insignificant			0.47	0.5	0.52	0.41	0.46	0.4	0.07	1	insignificant			0.35	0.26	0.42	0.39	0.52	0.37	-0.08	1	insignificant			0.51
488294	NSC_scaffold_contig599	902567	902568		0.59	0.62	0.47	0.3	0.53	0.54	0.1	0.3212	insignificant			0.51	0.45	0.55	0.53	0.43	0.44	0.04	1	insignificant			0.47	0.5	0.52	0.41	0.46	0.4	0.07	1	insignificant			0.35	0.26	0.42	0.39	0.52	0.37	-0.08	1	insignificant			0.51
739004	NSC_scaffold_contig596-571c	983943	983944		0.83	0.41	0.72	0.71	0.88	0.83	-0.15	0.3291	insignificant			0.77	0.73	0.8	0.65	0.72	0.7	0.07	1	insignificant			0.87	0.85	0.82	0.8	0.86	0.82	0.02	1	insignificant			0.81	0.95	0.85	0.86	0.85	0.86	0.02	1	insignificant			0.9
739004	NSC_scaffold_contig596-571c	983943	983944		0.83	0.41	0.72	0.71	0.88	0.83	-0.15	0.3291	insignificant			0.77	0.73	0.8	0.65	0.72	0.7	0.07	1	insignificant			0.87	0.85	0.82	0.8	0.86	0.82	0.02	1	insignificant			0.81	0.95	0.85	0.86	0.85	0.86	0.02	1	insignificant			0.9
449143	NSC_scaffold_contig599	171933	171934		0.23	0.55	0.36	0.21	0.32	0.29	0.11	0.3313	insignificant			0.39	0.4	0.32	0.26	0.31	0.29	0.09	1	insignificant			0.31	0.31	0.32	0.3	0.3	0.5	-0.06	1	insignificant			0.21	0.32	0.43	0.44	0.41	0.32	-0.07	1	insignificant			0.33
449143	NSC_scaffold_contig599	171933	171934		0.23	0.55	0.36	0.21	0.32	0.29	0.11	0.3313	insignificant			0.39	0.4	0.32	0.26	0.31	0.29	0.09	1	insignificant			0.31	0.31	0.32	0.3	0.3	0.5	-0.06	1	insignificant			0.21	0.32	0.43	0.44	0.41	0.32	-0.07	1	insignificant			0.33
567199	NSC_scaffold_contig579-589	104466	104467		0.71	0.52	0.82	0.73	0.84	0.78	-0.1	0.3328	insignificant			0.59	0.77	0.69	0.66	0.82	0.75	-0.06	1	insignificant			0.73	0.77	0.53	0.81	0.69	0.76	-0.08	1	insignificant			0.84	0.78	0.78	0.78	0.85	0.81	-0.01	1	insignificant			0.91
567199	NSC_scaffold_contig579-589	104466	104467		0.71	0.52	0.82	0.73	0.84	0.78	-0.1	0.3328	insignificant			0.59	0.77	0.69	0.66	0.82	0.75	-0.06	1	insignificant			0.73	0.77	0.53	0.81	0.69	0.76	-0.08	1	insignificant			0.84	0.78	0.78	0.78	0.85	0.81	-0.01	1	insignificant			0.91
583796	NSC_scaffold_contig579-589	426282	426283		0.83	0.61	0.67	0.6	0.45	0.73	0.11	0.35	insignificant			0.62	0.75	0.75	0.74	0.67	0.61	0.03	1	insignificant			0.63	0.67	0.7	0.68	0.65	0.65	0.01	1	insignificant			0.62	0.58	0.63	0.62	0.67	0.72	-0.06	1	insignificant			0.7
756335	NSC_scaffold_contig596-571c	1286268	1286269		0.67	0.81	0.8	0.77	0.48	0.71	0.1	0.3637	insignificant			0.76	0.75	0.93	0.7	0.82	0.71	0.07	1	insignificant			0.83	0.82	0.66	0.57	0.75	0.74	0.08	1	insignificant			0.7	0.75	0.74	0.68	0.78	0.81	-0.03	1	insignificant			0.89
428113	NSC_scaffold_contig598	1186921	1186922		0.88	0.59	0.82	0.93	0.76	0.91	-0.1	0.3817	insignificant			0.78	0.74	0.84	0.88	0.78	0.84	-0.04	1	insignificant			0.85	0.7	0.83	0.82	0.9	0.88	-0.07	1	insignificant			0.84	0.89	0.86	0.83	0.9	0.85	0	1	insignificant			0.88
157190	NSC_scaffold_contig586	202313	202314		0.71	0.37	0.75	0.69	0.71	0.8	-0.12	0.3843	insignificant			0.47	0.65	0.71	0.57	0.73	0.51	0.01	1	insignificant			0.67	0.66	0.39	0.65	0.66	0.62	-0.07	1	insignificant			0.6	0.6	0.64	0.49	0.62	0.5	0.07	1	insignificant			0.66
157190	NSC_scaffold_contig586	202313	202314		0.71	0.37	0.75	0.69	0.71	0.8	-0.12	0.3843	insignificant			0.47	0.65	0.71	0.57	0.73	0.51	0.01	1	insignificant			0.67	0.66	0.39	0.65	0.66	0.62	-0.07	1	insignificant			0.6	0.6	0.64	0.49	0.62	0.5	0.07	1	insignificant			0.66
441310	NSC_scaffold_contig599	31381	31382		0.94	0.68	0.94	0.93	0.92	0.86	-0.05	1	insignificant			0.88	0.85	0.96	0.98	0.97	0.82	-0.03	1	insignificant			0.94	0.85	0.8	0.92	0.9	0.93	-0.06	1	insignificant			0.86	0.85	0.91	0.84	0.87	0.96	-0.02	1	insignificant			0.9
443422	NSC_scaffold_contig599	69393	69394		0.51	0.32	0.43	0.33	0.41	0.51	0.01	1	insignificant			0.47	0.45	0.36	0.56	0.57	0.41	-0.08	1	insignificant			0.52	0.35	0.38	0.32	0.41	0.59	-0.02	1	insignificant			0.32	0.32	0.38	0.4	0.39	0.38	-0.05	1	insignificant			0.45
443422	NSC_scaffold_contig599	69393	69394		0.51	0.32	0.43	0.33	0.41	0.51	0.01	1	insignificant			0.47	0.45	0.36	0.56	0.57	0.41	-0.08	1	insignificant			0.52	0.35	0.38	0.32	0.41	0.59	-0.02	1	insignificant			0.32	0.32	0.38	0.4	0.39	0.38	-0.05	1	insignificant			0.45
443457	NSC_scaffold_contig599	70002	70003		0.3	0.36	0.4	0.19	0.29	0.47	0.04	1	insignificant			0.34	0.29	0.28	0.38	0.36	0.38	-0.06	1	insignificant			0.25	0.36	0.34	0.39	0.28	0.23	0.02	1	insignificant			0.29	0.39	0.36	0.42	0.33	0.48	-0.06	1	insignificant			0.34
443750	NSC_scaffold_contig599	75022	75023		0.72	0.77	0.84	0.72	0.82	0.81	0	1	insignificant			0.85	0.85	0.85	0.86	0.86	0.87	-0.01	1	insignificant			0.86	0.74	0.78	0.86	0.72	0.86	-0.02	1	insignificant			0.79	0.72	0.83	0.78	0.83	0.84	-0.04	1	insignificant			0.85
443752	NSC_scaffold_contig599	75035	75036		0.77	0.59	0.84	0.78	0.8	0.8	-0.06	1	insignificant			0.83	0.77	0.87	0.86	0.86	0.69	0.02	1	insignificant			0.85	0.73	0.8	0.75	0.75	0.83	0.02	1	insignificant			0.8	0.74	0.83	0.88	0.78	0.89	-0.06	1	insignificant			0.85
443861	NSC_scaffold_contig599	77061	77062		0.63	0.76	0.64	0.64	0.7	0.72	-0.01	1	insignificant			0.62	0.67	0.8	0.69	0.74	0.51	0.05	1	insignificant			0.57	0.71	0.66	0.66	0.68	0.46	0.05	1	insignificant			0.77	0.56	0.65	0.61	0.7	0.52	0.05	1	insignificant			0.7
444431	NSC_scaffold_contig599	87120	87121		0.18	0.15	0.22	0.17	0.16	0.27	-0.01	1	insignificant			0.27	0.13	0.22	0.16	0.25	0.18	0.01	1	insignificant			0.2	0.18	0.2	0.16	0.29	0.2	-0.02	1	insignificant			0.14	0.2	0.17	0.17	0.14	0.12	0.03	1	insignificant			0.22
444431	NSC_scaffold_contig599	87120	87121		0.18	0.15	0.22	0.17	0.16	0.27	-0.01	1	insignificant			0.27	0.13	0.22	0.16	0.25	0.18	0.01	1	insignificant			0.2	0.18	0.2	0.16	0.29	0.2	-0.02	1	insignificant			0.14	0.2	0.17	0.17	0.14	0.12	0.03	1	insignificant			0.22
444485	NSC_scaffold_contig599	88406	88407		0.4	0.58	0.39	0.38	0.37	0.53	0.03	1	insignificant			0.42	0.4	0.51	0.43	0.41	0.54	-0.02	1	insignificant			0.3	0.46	0.55	0.36	0.36	0.46	0.04	1	insignificant			0.36	0.4	0.3	0.47	0.4	0.27	-0.03	1	insignificant			0.45
445153	NSC_scaffold_contig599	100353	100354		0.96	0.82	0.84	0.87	0.86	0.86	0.01	1	insignificant			0.88	0.86	0.88	0.75	0.9	0.8	0.06	1	insignificant			0.86	0.85	0.85	0.85	0.78	0.96	-0.01	1	insignificant			0.85	0.85	0.95	0.85	0.85	0.84	0.03	1	insignificant			0.9
445155	NSC_scaffold_contig599	100372	100373		0.59	0.53	0.56	0.47	0.57	0.35	0.1	1	insignificant			0.67	0.45	0.56	0.58	0.65	0.47	-0.01	1	insignificant			0.56	0.46	0.55	0.5	0.55	0.57	-0.02	1	insignificant			0.49	0.46	0.71	0.68	0.3	0.42	0.09	1	insignificant			0.56
445157	NSC_scaffold_contig599	100376	100377		0.21	0.24	0.35	0.21	0.25	0.21	0.04	1	insignificant			0.33	0.29	0.42	0.37	0.27	0.14	0.08	1	insignificant			0.35	0.27	0.26	0.31	0.33	0.26	-0.01	1	insignificant			0.33	0.33	0.37	0.35	0.2	0.22	0.08	1	insignificant			0.38
445153	NSC_scaffold_contig599	100353	100354		0.96	0.82	0.84	0.87	0.86	0.86	0.01	1	insignificant			0.88	0.86	0.88	0.75	0.9	0.8	0.06	1	insignificant			0.86	0.85	0.85	0.85	0.78	0.96	-0.01	1	insignificant			0.85	0.85	0.95	0.85	0.85	0.84	0.03	1	insignificant			0.9
445155	NSC_scaffold_contig599	100372	100373		0.59	0.53	0.56	0.47	0.57	0.35	0.1	1	insignificant			0.67	0.45	0.56	0.58	0.65	0.47	-0.01	1	insignificant			0.56	0.46	0.55	0.5	0.55	0.57	-0.02	1	insignificant			0.49	0.46	0.71	0.68	0.3	0.42	0.09	1	insignificant			0.56
445157	NSC_scaffold_contig599	100376	100377		0.21	0.24	0.35	0.21	0.25	0.21	0.04	1	insignificant			0.33	0.29	0.42	0.37	0.27	0.14	0.08	1	insignificant			0.35	0.27	0.26	0.31	0.33	0.26	-0.01	1	insignificant			0.33	0.33	0.37	0.35	0.2	0.22	0.08	1	insignificant			0.38
446556	NSC_scaffold_contig599	125047	125048		0.79	0.67	0.85	0.76	0.9	0.75	-0.03	1	insignificant			0.8	0.76	0.92	0.84	0.89	0.85	-0.03	1	insignificant			0.83	0.83	0.81	0.86	0.8	0.83	-0.01	1	insignificant			0.74	0.78	0.87	0.82	0.83	0.89	-0.05	1	insignificant			0.83
448491	NSC_scaffold_contig599	160335	160336		0.81	0.81	0.79	0.75	0.83	0.84	-0.01	1	insignificant			0.76	0.77	0.79	0.76	0.76	0.88	-0.02	1	insignificant			0.72	0.84	0.76	0.75	0.75	0.72	0.03	1	insignificant			0.71	0.69	0.76	0.74	0.72	0.6	0.04	1	insignificant			0.84
448491	NSC_scaffold_contig599	160335	160336		0.81	0.81	0.79	0.75	0.83	0.84	-0.01	1	insignificant			0.76	0.77	0.79	0.76	0.76	0.88	-0.02	1	insignificant			0.72	0.84	0.76	0.75	0.75	0.72	0.03	1	insignificant			0.71	0.69	0.76	0.74	0.72	0.6	0.04	1	insignificant			0.84
448829	NSC_scaffold_contig599	166716	166717		0.79	0.78	0.92	0.73	0.8	0.86	0.03	1	insignificant			0.82	0.74	0.83	0.77	0.68	0.8	0.05	1	insignificant			0.84	0.69	0.73	0.78	0.81	0.84	-0.06	1	insignificant			0.78	0.82	0.81	0.7	0.82	0.87	0.01	1	insignificant			0.86
448829	NSC_scaffold_contig599	166716	166717		0.79	0.78	0.92	0.73	0.8	0.86	0.03	1	insignificant			0.82	0.74	0.83	0.77	0.68	0.8	0.05	1	insignificant			0.84	0.69	0.73	0.78	0.81	0.84	-0.06	1	insignificant			0.78	0.82	0.81	0.7	0.82	0.87	0.01	1	insignificant			0.86
448916	NSC_scaffold_contig599	168121	168122		0.86	0.77	0.86	0.87	0.8	0.88	-0.02	1	insignificant			0.84	0.82	0.98	0.82	0.89	0.91	0	1	insignificant			0.75	0.84	0.84	0.83	0.78	0.77	0.01	1	insignificant			0.83	0.85	0.88	0.86	0.91	0.87	-0.03	1	insignificant			0.88
448974	NSC_scaffold_contig599	169314	169315		0.21	0.31	0.28	0.28	0.2	0.37	-0.01	1	insignificant			0.23	0.17	0.24	0.2	0.3	0.35	-0.07	1	insignificant			0.24	0.22	0.22	0.29	0.25	0.14	0	1	insignificant			0.27	0.24	0.16	0.19	0.16	0.25	0.03	1	insignificant			0.25
449968	NSC_scaffold_contig599	187823	187824		0.8	0.76	0.85	0.85	0.76	0.77	0.01	1	insignificant			0.85	0.79	0.88	0.8	0.86	0.79	0.03	1	insignificant			0.86	0.78	0.81	0.86	0.88	0.85	-0.04	1	insignificant			0.83	0.78	0.76	0.84	0.84	0.77	-0.03	1	insignificant			0.85
450114	NSC_scaffold_contig599	190072	190073		0.66	0.6	0.72	0.69	0.66	0.73	-0.04	1	insignificant			0.67	0.63	0.75	0.67	0.82	0.7	-0.05	1	insignificant			0.62	0.53	0.56	0.62	0.68	0.77	-0.12	0.07566	insignificant			0.57	0.64	0.67	0.66	0.68	0.62	-0.03	1	insignificant			0.79
450160	NSC_scaffold_contig599	190788	190789		0.67	0.61	0.66	0.65	0.61	0.57	0.04	1	insignificant			0.62	0.63	0.72	0.61	0.67	0.7	-0.01	1	insignificant			0.61	0.59	0.59	0.64	0.62	0.65	-0.04	1	insignificant			0.7	0.58	0.68	0.54	0.63	0.41	0.12	0.1709	insignificant			0.65
452949	NSC_scaffold_contig599	238901	238902		0.55	0.49	0.55	0.47	0.55	0.48	0.03	1	insignificant			0.49	0.62	0.63	0.57	0.65	0.45	0.02	1	insignificant			0.58	0.51	0.53	0.52	0.4	0.61	0.03	1	insignificant			0.48	0.57	0.5	0.44	0.36	0.52	0.07	1	insignificant			0.55
452949	NSC_scaffold_contig599	238901	238902		0.55	0.49	0.55	0.47	0.55	0.48	0.03	1	insignificant			0.49	0.62	0.63	0.57	0.65	0.45	0.02	1	insignificant			0.58	0.51	0.53	0.52	0.4	0.61	0.03	1	insignificant			0.48	0.57	0.5	0.44	0.36	0.52	0.07	1	insignificant			0.55
454812	NSC_scaffold_contig599	272058	272059		0.69	0.71	0.66	0.66	0.78	0.65	-0.01	1	insignificant			0.64	0.68	0.69	0.64	0.69	0.75	-0.02	1	insignificant			0.75	0.61	0.6	0.65	0.63	0.6	0.03	1	insignificant			0.65	0.7	0.69	0.62	0.49	0.6	0.11	0.07135	insignificant			0.77
455277	NSC_scaffold_contig599	279879	279880		0.69	0.76	0.76	0.78	0.83	0.68	-0.03	1	insignificant			0.74	0.79	0.8	0.78	0.8	0.75	0	1	insignificant			0.76	0.82	0.77	0.79	0.78	0.86	-0.03	1	insignificant			0.73	0.79	0.77	0.81	0.85	0.8	-0.06	1	insignificant			0.83
455736	NSC_scaffold_contig599	290059	290060		0.73	0.5	0.64	0.63	0.67	0.57	0	1	insignificant			0.6	0.59	0.74	0.74	0.67	0.7	-0.06	1	insignificant			0.58	0.7	0.7	0.56	0.59	0.64	0.06	1	insignificant			0.6	0.54	0.58	0.68	0.56	0.45	0.01	1	insignificant			0.88
455737	NSC_scaffold_contig599	290112	290113		0.79	0.71	0.79	0.67	0.76	0.82	0.01	1	insignificant			0.6	0.68	0.83	0.77	0.81	0.71	-0.06	1	insignificant			0.68	0.78	0.68	0.75	0.69	0.7	0	1	insignificant			0.77	0.7	0.77	0.7	0.77	0.6	0.06	1	insignificant			0.74
456096	NSC_scaffold_contig599	297729	297730		0.77	0.83	0.87	0.73	0.95	0.81	-0.01	1	insignificant			0.86	0.85	0.81	0.8	0.95	0.81	-0.01	1	insignificant			0.75	0.72	0.77	0.72	0.78	0.9	-0.05	1	insignificant			0.94	0.73	0.82	0.93	0.89	0.74	-0.02	1	insignificant			0.87
456145	NSC_scaffold_contig599	298977	298978		0.29	0.2	0.41	0.33	0.23	0.14	0.07	1	insignificant			0.28	0.27	0.23	0.39	0.26	0.43	-0.1	0.1356	insignificant			0.31	0.28	0.39	0.42	0.33	0.54	-0.1	0.1957	insignificant			0.37	0.26	0.39	0.39	0.23	0.32	0.03	1	insignificant			0.39
456145	NSC_scaffold_contig599	298977	298978		0.29	0.2	0.41	0.33	0.23	0.14	0.07	1	insignificant			0.28	0.27	0.23	0.39	0.26	0.43	-0.1	0.1356	insignificant			0.31	0.28	0.39	0.42	0.33	0.54	-0.1	0.1957	insignificant			0.37	0.26	0.39	0.39	0.23	0.32	0.03	1	insignificant			0.39
456604	NSC_scaffold_contig599	311619	311620		0.34	0.22	0.22	0.26	0.4	0.39	-0.09	1	insignificant			0.19	0.28	0.32	0.34	0.35	0.29	-0.07	1	insignificant			0.32	0.25	0.22	0.31	0.19	0.27	0.01	1	insignificant			0.32	0.41	0.31	0.29	0.19	0.3	0.08	1	insignificant			0.22
456604	NSC_scaffold_contig599	311619	311620		0.34	0.22	0.22	0.26	0.4	0.39	-0.09	1	insignificant			0.19	0.28	0.32	0.34	0.35	0.29	-0.07	1	insignificant			0.32	0.25	0.22	0.31	0.19	0.27	0.01	1	insignificant			0.32	0.41	0.31	0.29	0.19	0.3	0.08	1	insignificant			0.22
456912	NSC_scaffold_contig599	317928	317929		0.69	0.72	0.84	0.72	0.82	0.92	-0.07	1	insignificant			0.87	0.82	0.81	0.75	0.82	0.89	0.01	1	insignificant			0.78	0.76	0.79	0.7	0.8	0.79	0.02	1	insignificant			0.8	0.76	0.68	0.84	0.72	0.69	0	1	insignificant			0.85
457428	NSC_scaffold_contig599	327069	327070		0.2	0.31	0.3	0.32	0.26	0.26	-0.01	1	insignificant			0.4	0.19	0.29	0.3	0.32	0.42	-0.05	1	insignificant			0.22	0.42	0.38	0.3	0.32	0.38	0.01	1	insignificant			0.36	0.24	0.33	0.37	0.33	0.34	-0.04	1	insignificant			0.38
457451	NSC_scaffold_contig599	327561	327562		0.8	0.8	0.76	0.74	0.73	0.84	0.01	1	insignificant			0.79	0.78	0.8	0.82	0.78	0.78	0	1	insignificant			0.74	0.79	0.72	0.73	0.71	0.81	0	1	insignificant			0.78	0.77	0.67	0.72	0.81	0.75	-0.02	1	insignificant			0.84
458313	NSC_scaffold_contig599	344658	344659		0.71	0.55	0.73	0.71	0.71	0.68	-0.04	1	insignificant			0.69	0.78	0.82	0.77	0.75	0.72	0.02	1	insignificant			0.86	0.77	0.64	0.78	0.78	0.81	-0.03	1	insignificant			0.8	0.76	0.78	0.61	0.66	0.79	0.09	1	insignificant			0.75
458315	NSC_scaffold_contig599	344680	344681		0.69	0.56	0.78	0.68	0.77	0.77	-0.07	1	insignificant			0.59	0.71	0.74	0.74	0.82	0.65	-0.06	1	insignificant			0.86	0.66	0.71	0.86	0.76	0.79	-0.06	1	insignificant			0.69	0.59	0.6	0.71	0.81	0.66	-0.1	1	insignificant			0.72
458864	NSC_scaffold_contig599	354572	354573		0.42	0.26	0.34	0.22	0.45	0.2	0.05	1	insignificant			0.39	0.19	0.4	0.31	0.23	0.42	0.01	1	insignificant			0.36	0.24	0.32	0.27	0.2	0.29	0.06	1	insignificant			0.33	0.28	0.35	0.36	0.25	0.33	0	1	insignificant			0.3
459340	NSC_scaffold_contig599	363518	363519		0.76	0.79	0.73	0.81	0.92	0.63	-0.03	1	insignificant			0.74	0.78	0.79	0.81	0.77	0.79	-0.02	1	insignificant			0.73	0.79	0.71	0.7	0.7	0.83	0	1	insignificant			0.76	0.85	0.75	0.77	0.77	0.71	0.04	1	insignificant			0.79
459266	NSC_scaffold_contig599	361738	361739		0.88	0.86	0.94	0.86	0.85	0.79	0.06	1	insignificant			0.9	0.82	0.88	0.93	0.9	0.86	-0.03	1	insignificant			0.91	0.89	0.86	0.9	0.85	0.94	-0.01	1	insignificant			0.82	0.83	0.88	0.87	0.91	0.83	-0.03	1	insignificant			0.89
459340	NSC_scaffold_contig599	363518	363519		0.76	0.79	0.73	0.81	0.92	0.63	-0.03	1	insignificant			0.74	0.78	0.79	0.81	0.77	0.79	-0.02	1	insignificant			0.73	0.79	0.71	0.7	0.7	0.83	0	1	insignificant			0.76	0.85	0.75	0.77	0.77	0.71	0.04	1	insignificant			0.79
461264	NSC_scaffold_contig599	395985	395986		0.78	0.82	0.79	0.85	0.88	0.93	-0.09	1	insignificant			0.79	0.82	0.85	0.82	0.93	0.81	-0.03	1	insignificant			0.8	0.71	0.73	0.72	0.8	0.85	-0.04	1	insignificant			0.87	0.88	0.86	0.89	0.9	0.88	-0.02	1	insignificant			0.91
461276	NSC_scaffold_contig599	396176	396177		0.87	0.78	0.79	0.89	0.93	0.76	-0.05	1	insignificant			0.62	0.74	0.76	0.87	0.78	0.76	-0.1	1	insignificant			0.77	0.82	0.77	0.7	0.8	0.82	0.02	1	insignificant			0.83	0.75	0.72	0.83	0.84	0.69	-0.02	1	insignificant			0.84
461264	NSC_scaffold_contig599	395985	395986		0.78	0.82	0.79	0.85	0.88	0.93	-0.09	1	insignificant			0.79	0.82	0.85	0.82	0.93	0.81	-0.03	1	insignificant			0.8	0.71	0.73	0.72	0.8	0.85	-0.04	1	insignificant			0.87	0.88	0.86	0.89	0.9	0.88	-0.02	1	insignificant			0.91
461276	NSC_scaffold_contig599	396176	396177		0.87	0.78	0.79	0.89	0.93	0.76	-0.05	1	insignificant			0.62	0.74	0.76	0.87	0.78	0.76	-0.1	1	insignificant			0.77	0.82	0.77	0.7	0.8	0.82	0.02	1	insignificant			0.83	0.75	0.72	0.83	0.84	0.69	-0.02	1	insignificant			0.84
462104	NSC_scaffold_contig599	411369	411370		0.76	0.72	0.74	0.86	0.79	0.73	-0.05	1	insignificant			0.74	0.71	0.79	0.84	0.87	0.72	-0.06	1	insignificant			0.7	0.72	0.67	0.66	0.81	0.74	-0.04	1	insignificant			0.71	0.85	0.74	0.74	0.67	0.7	0.07	1	insignificant			0.77
462778	NSC_scaffold_contig599	426586	426587		0.69	0.56	0.68	0.7	0.66	0.56	0	1	insignificant			0.57	0.52	0.52	0.62	0.52	0.55	-0.03	1	insignificant			0.65	0.53	0.48	0.53	0.68	0.42	0.01	1	insignificant			0.61	0.53	0.57	0.56	0.58	0.59	-0.01	1	insignificant			0.57
462988	NSC_scaffold_contig599	430306	430307		0.78	0.75	0.71	0.83	0.89	0.79	-0.08	1	insignificant			0.69	0.68	0.82	0.75	0.85	0.76	-0.06	1	insignificant			0.67	0.74	0.6	0.82	0.76	0.73	-0.1	0.09959	insignificant			0.71	0.69	0.82	0.71	0.81	0.81	-0.03	1	insignificant			0.84
464188	NSC_scaffold_contig599	455621	455622		0.89	0.64	0.89	0.88	0.9	0.87	-0.08	1	insignificant			0.91	0.91	0.87	0.85	0.87	0.87	0.03	1	insignificant			0.83	0.83	0.81	0.87	0.89	0.88	-0.05	1	insignificant			0.83	0.78	0.87	0.86	0.8	0.88	-0.02	1	insignificant			0.9
464377	NSC_scaffold_contig599	458630	458631		0.88	0.84	0.9	0.89	0.81	0.81	0.04	1	insignificant			0.83	0.87	0.87	0.97	0.84	0.88	-0.04	1	insignificant			0.85	0.83	0.84	0.92	0.86	0.84	-0.04	1	insignificant			0.84	0.9	0.88	0.95	0.96	0.88	-0.06	1	insignificant			0.91
465679	NSC_scaffold_contig599	481561	481562		0.72	0.71	0.7	0.65	0.8	0.72	-0.01	1	insignificant			0.72	0.72	0.66	0.62	0.72	0.78	0	1	insignificant			0.71	0.59	0.65	0.65	0.69	0.63	-0.01	1	insignificant			0.72	0.65	0.53	0.64	0.58	0.7	-0.01	1	insignificant			0.76
465681	NSC_scaffold_contig599	481582	481583		0.73	0.6	0.63	0.68	0.64	0.76	-0.04	1	insignificant			0.59	0.61	0.7	0.67	0.73	0.67	-0.06	1	insignificant			0.66	0.66	0.68	0.55	0.66	0.68	0.04	1	insignificant			0.66	0.52	0.71	0.55	0.54	0.57	0.08	1	insignificant			0.66
465679	NSC_scaffold_contig599	481561	481562		0.72	0.71	0.7	0.65	0.8	0.72	-0.01	1	insignificant			0.72	0.72	0.66	0.62	0.72	0.78	0	1	insignificant			0.71	0.59	0.65	0.65	0.69	0.63	-0.01	1	insignificant			0.72	0.65	0.53	0.64	0.58	0.7	-0.01	1	insignificant			0.76
465681	NSC_scaffold_contig599	481582	481583		0.73	0.6	0.63	0.68	0.64	0.76	-0.04	1	insignificant			0.59	0.61	0.7	0.67	0.73	0.67	-0.06	1	insignificant			0.66	0.66	0.68	0.55	0.66	0.68	0.04	1	insignificant			0.66	0.52	0.71	0.55	0.54	0.57	0.08	1	insignificant			0.66
466573	NSC_scaffold_contig599	498623	498624		0.78	0.81	0.88	0.85	0.79	0.9	-0.02	1	insignificant			0.9	0.82	0.9	0.87	0.84	0.83	0.02	1	insignificant			0.96	0.86	0.89	0.82	0.83	0.85	0.07	1	insignificant			0.91	0.96	0.84	0.88	0.93	0.91	0	1	insignificant			0.95
467811	NSC_scaffold_contig599	519223	519224		0.77	0.75	0.86	0.75	0.79	0.84	0	1	insignificant			0.78	0.85	0.75	0.85	0.7	0.77	0.02	1	insignificant			0.8	0.79	0.79	0.87	0.84	0.81	-0.05	1	insignificant			0.77	0.87	0.81	0.83	0.78	0.84	0	1	insignificant			0.8
467811	NSC_scaffold_contig599	519223	519224		0.77	0.75	0.86	0.75	0.79	0.84	0	1	insignificant			0.78	0.85	0.75	0.85	0.7	0.77	0.02	1	insignificant			0.8	0.79	0.79	0.87	0.84	0.81	-0.05	1	insignificant			0.77	0.87	0.81	0.83	0.78	0.84	0	1	insignificant			0.8
467841	NSC_scaffold_contig599	520016	520017		0.27	0.23	0.3	0.13	0.39	0.33	-0.02	1	insignificant			0.3	0.34	0.31	0.4	0.2	0.34	0.01	1	insignificant			0.41	0.25	0.37	0.35	0.33	0.24	0.04	1	insignificant			0.18	0.28	0.3	0.31	0.14	0.41	-0.03	1	insignificant			0.29
468338	NSC_scaffold_contig599	530701	530702		0.28	0.16	0.34	0.38	0.15	0.35	-0.04	1	insignificant			0.24	0.32	0.42	0.28	0.43	0.33	-0.02	1	insignificant			0.45	0.27	0.31	0.3	0.47	0.31	-0.01	1	insignificant			0.37	0.42	0.44	0.43	0.23	0.31	0.09	1	insignificant			0.33
468343	NSC_scaffold_contig599	530817	530818		0.91	0.78	0.82	0.78	0.98	0.93	-0.06	1	insignificant			0.78	0.74	0.84	0.82	0.94	0.8	-0.06	1	insignificant			0.86	0.89	0.7	0.85	0.78	0.84	-0.01	1	insignificant			0.88	0.88	0.88	0.93	0.85	0.89	-0.01	1	insignificant			0.86
469073	NSC_scaffold_contig599	548431	548432		0.9	0.87	0.88	0.9	0.83	0.84	0.03	1	insignificant			0.81	0.82	0.86	0.8	0.87	0.88	-0.02	1	insignificant			0.81	0.81	0.72	0.89	0.86	0.81	-0.07	1	insignificant			0.84	0.72	0.82	0.8	0.75	0.84	0	1	insignificant			0.8
469105	NSC_scaffold_contig599	549122	549123		0.19	0.26	0.33	0.3	0.24	0.44	-0.06	1	insignificant			0.2	0.38	0.28	0.35	0.26	0.39	-0.05	1	insignificant			0.23	0.34	0.4	0.3	0.33	0.41	-0.03	1	insignificant			0.35	0.34	0.29	0.38	0.15	0.32	0.05	1	insignificant			0.5
469105	NSC_scaffold_contig599	549122	549123		0.19	0.26	0.33	0.3	0.24	0.44	-0.06	1	insignificant			0.2	0.38	0.28	0.35	0.26	0.39	-0.05	1	insignificant			0.23	0.34	0.4	0.3	0.33	0.41	-0.03	1	insignificant			0.35	0.34	0.29	0.38	0.15	0.32	0.05	1	insignificant			0.5
469657	NSC_scaffold_contig599	561448	561449		0.73	0.79	0.67	0.6	0.85	0.77	-0.01	1	insignificant			0.71	0.69	0.74	0.7	0.71	0.73	0	1	insignificant			0.78	0.69	0.7	0.77	0.75	0.83	-0.06	1	insignificant			0.7	0.71	0.78	0.71	0.76	0.75	-0.01	1	insignificant			0.78
469657	NSC_scaffold_contig599	561448	561449		0.73	0.79	0.67	0.6	0.85	0.77	-0.01	1	insignificant			0.71	0.69	0.74	0.7	0.71	0.73	0	1	insignificant			0.78	0.69	0.7	0.77	0.75	0.83	-0.06	1	insignificant			0.7	0.71	0.78	0.71	0.76	0.75	-0.01	1	insignificant			0.78
470328	NSC_scaffold_contig599	574648	574649		0.73	0.68	0.8	0.75	0.82	0.78	-0.04	1	insignificant			0.73	0.78	0.83	0.71	0.63	0.76	0.08	1	insignificant			0.62	0.61	0.79	0.73	0.62	0.79	-0.05	1	insignificant			0.77	0.68	0.7	0.79	0.81	0.81	-0.09	1	insignificant			0.74
471143	NSC_scaffold_contig599	589832	589833		0.81	0.83	0.96	0.85	0.93	0.9	-0.03	1	insignificant			0.83	0.66	0.93	0.81	1	0.87	-0.09	1	insignificant			0.86	0.84	0.62	0.86	0.76	0.71	0	1	insignificant			0.94	0.81	0.95	0.76	0.9	0.81	0.07	1	insignificant			0.81
472412	NSC_scaffold_contig599	611603	611604		0.83	0.58	0.81	0.75	0.77	0.83	-0.04	1	insignificant			0.79	0.81	0.78	0.76	0.73	0.83	0.02	1	insignificant			0.87	0.82	0.7	0.88	0.81	0.84	-0.05	1	insignificant			0.8	0.78	0.74	0.78	0.8	0.79	-0.02	1	insignificant			0.86
472570	NSC_scaffold_contig599	614236	614237		0.84	0.69	0.68	0.67	0.7	0.58	0.09	1	insignificant			0.68	0.72	0.91	0.88	0.78	0.75	-0.03	1	insignificant			0.64	0.85	0.83	0.93	0.76	0.72	-0.03	1	insignificant			0.69	0.68	0.72	0.92	0.62	0.78	-0.08	1	insignificant			0.85
472921	NSC_scaffold_contig599	621834	621835		0.83	0.66	0.78	0.75	0.88	0.77	-0.04	1	insignificant			0.79	0.68	0.88	0.6	0.79	0.71	0.09	1	insignificant			0.83	0.71	0.78	0.84	0.68	0.79	0	1	insignificant			0.81	0.8	0.82	0.76	0.77	0.64	0.09	1	insignificant			0.85
473553	NSC_scaffold_contig599	633800	633801		0.65	0.65	0.83	0.54	0.74	0.74	0.04	1	insignificant			0.62	0.7	0.79	0.72	0.68	0.78	-0.02	1	insignificant			0.76	0.71	0.77	0.84	0.68	0.7	0.01	1	insignificant			0.65	0.7	0.77	0.74	0.72	0.65	0.01	1	insignificant			0.79
474349	NSC_scaffold_contig599	648774	648775		0.97	0.81	0.9	0.88	0.89	0.89	0.01	1	insignificant			0.94	0.78	0.86	0.84	0.91	0.84	0	1	insignificant			0.85	0.75	0.82	0.88	0.77	0.81	-0.01	1	insignificant			0.89	0.81	0.91	0.87	0.92	0.89	-0.02	1	insignificant			0.87
474508	NSC_scaffold_contig599	651532	651533		0.81	0.58	0.82	0.77	0.74	0.8	-0.03	1	insignificant			0.81	0.76	0.92	0.8	0.81	0.83	0.01	1	insignificant			0.8	0.71	0.77	0.76	0.78	0.86	-0.04	1	insignificant			0.78	0.88	0.8	0.77	0.73	0.9	0.02	1	insignificant			0.88
476386	NSC_scaffold_contig599	682477	682478		0.62	0.68	0.71	0.76	0.59	0.59	0.02	1	insignificant			0.69	0.74	0.69	0.6	0.68	0.73	0.03	1	insignificant			0.61	0.75	0.69	0.66	0.5	0.66	0.08	1	insignificant			0.65	0.62	0.66	0.6	0.6	0.64	0.03	1	insignificant			0.71
476386	NSC_scaffold_contig599	682477	682478		0.62	0.68	0.71	0.76	0.59	0.59	0.02	1	insignificant			0.69	0.74	0.69	0.6	0.68	0.73	0.03	1	insignificant			0.61	0.75	0.69	0.66	0.5	0.66	0.08	1	insignificant			0.65	0.62	0.66	0.6	0.6	0.64	0.03	1	insignificant			0.71
477174	NSC_scaffold_contig599	696742	696743		0.85	0.79	0.9	0.86	0.9	0.84	-0.02	1	insignificant			0.94	0.81	0.88	0.79	0.84	0.89	0.03	1	insignificant			0.88	0.76	0.85	0.85	0.81	0.87	-0.01	1	insignificant			0.91	0.85	0.83	0.88	0.93	0.84	-0.02	1	insignificant			0.89
477239	NSC_scaffold_contig599	697503	697504		0.39	0.3	0.51	0.42	0.54	0.36	-0.03	1	insignificant			0.46	0.42	0.37	0.43	0.49	0.39	-0.02	1	insignificant			0.36	0.42	0.35	0.42	0.34	0.44	-0.02	1	insignificant			0.34	0.29	0.51	0.46	0.43	0.32	-0.02	1	insignificant			0.53
477706	NSC_scaffold_contig599	711717	711718		0.85	0.78	0.8	0.9	0.88	0.93	-0.1	1	insignificant			0.77	0.83	0.8	0.83	0.88	0.82	-0.04	1	insignificant			0.87	0.82	0.78	0.91	0.92	0.84	-0.07	1	insignificant			0.9	0.87	0.87	0.84	0.92	0.87	0.01	1	insignificant			0.92
477737	NSC_scaffold_contig599	712077	712078		0.8	0.71	0.76	0.72	0.59	0.76	0.07	1	insignificant			0.72	0.71	0.76	0.77	0.86	0.77	-0.08	1	insignificant			0.79	0.69	0.69	0.79	0.8	0.72	-0.05	1	insignificant			0.75	0.69	0.8	0.58	0.84	0.82	0	1	insignificant			0.78
477752	NSC_scaffold_contig599	712250	712251		0.35	0.35	0.46	0.46	0.38	0.35	-0.01	1	insignificant			0.41	0.54	0.4	0.38	0.67	0.48	-0.06	1	insignificant			0.59	0.49	0.33	0.41	0.32	0.57	0.03	1	insignificant			0.56	0.43	0.46	0.33	0.51	0.54	0.02	1	insignificant			0.55
477737	NSC_scaffold_contig599	712077	712078		0.8	0.71	0.76	0.72	0.59	0.76	0.07	1	insignificant			0.72	0.71	0.76	0.77	0.86	0.77	-0.08	1	insignificant			0.79	0.69	0.69	0.79	0.8	0.72	-0.05	1	insignificant			0.75	0.69	0.8	0.58	0.84	0.82	0	1	insignificant			0.78
477752	NSC_scaffold_contig599	712250	712251		0.35	0.35	0.46	0.46	0.38	0.35	-0.01	1	insignificant			0.41	0.54	0.4	0.38	0.67	0.48	-0.06	1	insignificant			0.59	0.49	0.33	0.41	0.32	0.57	0.03	1	insignificant			0.56	0.43	0.46	0.33	0.51	0.54	0.02	1	insignificant			0.55
477886	NSC_scaffold_contig599	714669	714670		0.8	0.88	0.9	0.89	0.88	0.92	-0.03	1	insignificant			0.88	0.87	0.84	0.84	0.91	0.87	-0.01	1	insignificant			0.87	0.8	0.75	0.92	0.85	0.92	-0.09	1	insignificant			0.81	0.86	0.86	0.94	0.91	0.87	-0.06	1	insignificant			0.88
478069	NSC_scaffold_contig599	719138	719139		0.82	0.63	0.75	0.74	0.71	0.68	0.02	1	insignificant			0.68	0.68	0.85	0.7	0.71	0.67	0.05	1	insignificant			0.73	0.71	0.66	0.68	0.63	0.75	0.01	1	insignificant			0.65	0.73	0.76	0.65	0.72	0.61	0.05	1	insignificant			0.76
478139	NSC_scaffold_contig599	720623	720624		0.79	0.79	0.86	0.84	0.69	0.86	0.02	1	insignificant			0.81	0.8	0.89	0.79	0.86	0.91	-0.02	1	insignificant			0.89	0.81	0.8	0.86	0.82	0.84	-0.01	1	insignificant			0.8	0.7	0.79	0.87	0.82	0.77	-0.06	1	insignificant			0.87
478754	NSC_scaffold_contig599	732505	732506		0.3	0.33	0.25	0.24	0.17	0.21	0.09	1	insignificant			0.21	0.27	0.18	0.16	0.37	0.23	-0.03	1	insignificant			0.24	0.3	0.35	0.21	0.16	0.33	0.07	1	insignificant			0.27	0.19	0.19	0.1	0.18	0.14	0.07	1	insignificant			0.3
478827	NSC_scaffold_contig599	733741	733742		0.63	0.72	0.78	0.82	0.72	0.8	-0.07	1	insignificant			0.79	0.77	0.73	0.65	0.69	0.74	0.07	1	insignificant			0.83	0.7	0.78	0.72	0.75	0.77	0.02	1	insignificant			0.72	0.77	0.78	0.69	0.7	0.73	0.05	1	insignificant			0.86
478988	NSC_scaffold_contig599	736556	736557		0.79	0.68	0.58	0.68	0.71	0.73	-0.03	1	insignificant			0.72	0.75	0.71	0.78	0.59	0.78	0.01	1	insignificant			0.75	0.58	0.68	0.63	0.71	0.7	-0.01	1	insignificant			0.62	0.75	0.72	0.77	0.71	0.76	-0.05	1	insignificant			0.79
479247	NSC_scaffold_contig599	741436	741437		0.83	0.78	0.8	0.75	0.79	0.85	0.01	1	insignificant			0.76	0.7	0.84	0.73	0.76	0.78	0.01	1	insignificant			0.75	0.74	0.86	0.82	0.7	0.69	0.05	1	insignificant			0.73	0.75	0.8	0.79	0.8	0.82	-0.04	1	insignificant			0.73
479247	NSC_scaffold_contig599	741436	741437		0.83	0.78	0.8	0.75	0.79	0.85	0.01	1	insignificant			0.76	0.7	0.84	0.73	0.76	0.78	0.01	1	insignificant			0.75	0.74	0.86	0.82	0.7	0.69	0.05	1	insignificant			0.73	0.75	0.8	0.79	0.8	0.82	-0.04	1	insignificant			0.73
480093	NSC_scaffold_contig599	757030	757031		0.91	0.73	0.9	0.89	0.85	0.93	-0.05	1	insignificant			0.89	0.84	0.91	0.95	0.9	0.84	-0.02	1	insignificant			0.88	0.8	0.83	0.91	0.92	0.9	-0.07	1	insignificant			0.85	0.93	0.94	0.91	0.88	0.87	0.02	1	insignificant			0.9
481985	NSC_scaffold_contig599	787707	787708		0.86	0.68	0.87	0.89	0.81	0.97	-0.09	1	insignificant			0.84	0.73	0.87	0.91	0.92	0.79	-0.06	1	insignificant			0.9	0.77	0.72	0.83	0.86	0.8	-0.03	1	insignificant			0.84	0.82	0.89	0.86	0.76	0.87	0.02	1	insignificant			0.83
481985	NSC_scaffold_contig599	787707	787708		0.86	0.68	0.87	0.89	0.81	0.97	-0.09	1	insignificant			0.84	0.73	0.87	0.91	0.92	0.79	-0.06	1	insignificant			0.9	0.77	0.72	0.83	0.86	0.8	-0.03	1	insignificant			0.84	0.82	0.89	0.86	0.76	0.87	0.02	1	insignificant			0.83
482769	NSC_scaffold_contig599	799749	799750		0.55	0.45	0.64	0.71	0.54	0.48	-0.03	1	insignificant			0.58	0.53	0.53	0.7	0.6	0.37	-0.01	1	insignificant			0.55	0.63	0.48	0.53	0.35	0.54	0.08	1	insignificant			0.52	0.5	0.36	0.52	0.42	0.38	0.02	1	insignificant			0.62
483025	NSC_scaffold_contig599	802948	802949		0.75	0.72	0.84	0.81	0.86	0.8	-0.05	1	insignificant			0.75	0.8	0.97	0.81	0.91	0.83	-0.01	1	insignificant			0.89	0.85	0.85	0.93	0.88	0.86	-0.03	1	insignificant			0.75	0.78	0.79	0.74	0.74	0.85	-0.01	1	insignificant			0.9
482980	NSC_scaffold_contig599	802413	802414		0.58	0.57	0.49	0.59	0.62	0.66	-0.08	1	insignificant			0.62	0.58	0.52	0.46	0.64	0.53	0.02	1	insignificant			0.57	0.55	0.63	0.52	0.59	0.6	0.01	1	insignificant			0.58	0.49	0.71	0.56	0.55	0.64	0.01	1	insignificant			0.62
482980	NSC_scaffold_contig599	802413	802414		0.58	0.57	0.49	0.59	0.62	0.66	-0.08	1	insignificant			0.62	0.58	0.52	0.46	0.64	0.53	0.02	1	insignificant			0.57	0.55	0.63	0.52	0.59	0.6	0.01	1	insignificant			0.58	0.49	0.71	0.56	0.55	0.64	0.01	1	insignificant			0.62
483025	NSC_scaffold_contig599	802948	802949		0.75	0.72	0.84	0.81	0.86	0.8	-0.05	1	insignificant			0.75	0.8	0.97	0.81	0.91	0.83	-0.01	1	insignificant			0.89	0.85	0.85	0.93	0.88	0.86	-0.03	1	insignificant			0.75	0.78	0.79	0.74	0.74	0.85	-0.01	1	insignificant			0.9
483051	NSC_scaffold_contig599	803290	803291		0.76	0.73	0.74	0.83	0.73	0.75	-0.03	1	insignificant			0.71	0.77	0.89	0.7	0.72	0.73	0.07	1	insignificant			0.75	0.72	0.73	0.73	0.77	0.8	-0.04	1	insignificant			0.75	0.73	0.75	0.76	0.78	0.75	-0.02	1	insignificant			0.8
483777	NSC_scaffold_contig599	813481	813482		0.77	0.68	0.77	0.72	0.78	0.7	0.01	1	insignificant			0.85	0.79	0.79	0.61	0.79	0.78	0.08	1	insignificant			0.75	0.79	0.84	0.79	0.77	0.84	-0.01	1	insignificant			0.79	0.83	0.8	0.83	0.74	0.86	0	1	insignificant			0.84
485265	NSC_scaffold_contig599	839438	839439		0.55	0.48	0.56	0.43	0.58	0.5	0.02	1	insignificant			0.5	0.62	0.67	0.7	0.58	0.66	-0.05	1	insignificant			0.63	0.45	0.59	0.54	0.63	0.53	-0.01	1	insignificant			0.59	0.44	0.69	0.66	0.56	0.48	0.01	1	insignificant			0.58
485277	NSC_scaffold_contig599	839612	839613		0.83	0.66	0.8	0.78	0.83	0.96	-0.09	1	insignificant			0.87	0.82	0.89	0.85	0.92	0.81	0	1	insignificant			0.81	0.77	0.88	0.79	0.74	0.85	0.02	1	insignificant			0.78	0.74	0.82	0.76	0.88	0.7	0	1	insignificant			0.89
485265	NSC_scaffold_contig599	839438	839439		0.55	0.48	0.56	0.43	0.58	0.5	0.02	1	insignificant			0.5	0.62	0.67	0.7	0.58	0.66	-0.05	1	insignificant			0.63	0.45	0.59	0.54	0.63	0.53	-0.01	1	insignificant			0.59	0.44	0.69	0.66	0.56	0.48	0.01	1	insignificant			0.58
485277	NSC_scaffold_contig599	839612	839613		0.83	0.66	0.8	0.78	0.83	0.96	-0.09	1	insignificant			0.87	0.82	0.89	0.85	0.92	0.81	0	1	insignificant			0.81	0.77	0.88	0.79	0.74	0.85	0.02	1	insignificant			0.78	0.74	0.82	0.76	0.88	0.7	0	1	insignificant			0.89
485397	NSC_scaffold_contig599	842786	842787		0.71	0.58	0.7	0.73	0.68	0.65	-0.02	1	insignificant			0.75	0.58	0.8	0.6	0.73	0.83	-0.01	1	insignificant			0.66	0.64	0.61	0.73	0.53	0.7	-0.02	1	insignificant			0.71	0.52	0.64	0.63	0.63	0.58	0.01	1	insignificant			0.76
485988	NSC_scaffold_contig599	855735	855736		0.88	0.67	0.88	0.9	0.87	0.82	-0.05	1	insignificant			0.87	0.84	0.89	0.79	0.89	0.8	0.04	1	insignificant			0.87	0.85	0.75	0.9	0.88	0.87	-0.06	1	insignificant			0.79	0.89	0.92	0.82	0.87	0.9	0	1	insignificant			0.89
486153	NSC_scaffold_contig599	859472	859473		0.94	0.6	0.89	0.93	0.95	0.83	-0.09	1	insignificant			0.89	0.68	0.88	0.9	0.93	0.89	-0.09	1	insignificant			0.94	0.91	0.82	0.87	0.81	0.82	0.06	1	insignificant			0.84	0.89	0.98	0.87	1	0.76	0.03	1	insignificant			0.97
486192	NSC_scaffold_contig599	860537	860538		0.83	0.8	0.77	0.77	0.75	0.9	0	1	insignificant			0.74	0.78	0.92	0.82	0.78	0.73	0.04	1	insignificant			0.76	0.78	0.73	0.81	0.77	0.77	-0.03	1	insignificant			0.81	0.84	0.8	0.78	0.87	0.73	0.02	1	insignificant			0.81
486465	NSC_scaffold_contig599	865666	865667		0.67	0.68	0.68	0.73	0.71	0.63	-0.01	1	insignificant			0.56	0.71	0.63	0.56	0.7	0.6	0.01	1	insignificant			0.66	0.68	0.76	0.66	0.57	0.7	0.05	1	insignificant			0.71	0.47	0.72	0.77	0.64	0.6	-0.04	1	insignificant			0.68
486489	NSC_scaffold_contig599	866366	866367		0.71	0.69	0.62	0.75	0.85	0.7	-0.09	1	insignificant			0.81	0.7	0.74	0.81	0.9	0.77	-0.08	1	insignificant			0.7	0.68	0.78	0.73	0.81	0.89	-0.09	1	insignificant			0.63	0.74	0.77	0.83	0.81	0.78	-0.1	1	insignificant			0.83
486919	NSC_scaffold_contig599	875362	875363		0.77	0.73	0.73	0.81	0.56	0.71	0.05	1	insignificant			0.81	0.72	0.81	0.82	0.84	0.8	-0.04	1	insignificant			0.76	0.7	0.72	0.61	0.74	0.57	0.09	1	insignificant			0.63	0.76	0.84	0.77	0.59	0.71	0.06	1	insignificant			0.78
486999	NSC_scaffold_contig599	876858	876859		0.79	0.76	0.8	0.68	0.74	0.85	0.03	1	insignificant			0.81	0.78	0.68	0.83	0.62	0.78	0.02	1	insignificant			0.75	0.82	0.82	0.75	0.77	0.88	0	1	insignificant			0.59	0.75	0.71	0.55	0.79	0.7	0.01	1	insignificant			0.76
487343	NSC_scaffold_contig599	884837	884838		0.66	0.67	0.7	0.61	0.72	0.7	0	1	insignificant			0.6	0.66	0.76	0.6	0.66	0.58	0.06	1	insignificant			0.76	0.64	0.76	0.71	0.62	0.64	0.06	1	insignificant			0.74	0.75	0.73	0.66	0.69	0.83	0.01	1	insignificant			0.77
487343	NSC_scaffold_contig599	884837	884838		0.66	0.67	0.7	0.61	0.72	0.7	0	1	insignificant			0.6	0.66	0.76	0.6	0.66	0.58	0.06	1	insignificant			0.76	0.64	0.76	0.71	0.62	0.64	0.06	1	insignificant			0.74	0.75	0.73	0.66	0.69	0.83	0.01	1	insignificant			0.77
488046	NSC_scaffold_contig599	898216	898217		0.73	0.72	0.79	0.76	0.82	0.72	-0.02	1	insignificant			0.78	0.81	0.79	0.87	0.84	0.82	-0.05	1	insignificant			0.86	0.78	0.77	0.79	0.8	0.8	0.01	1	insignificant			0.76	0.69	0.7	0.78	0.75	0.72	-0.03	1	insignificant			0.8
488058	NSC_scaffold_contig599	898447	898448		0.57	0.41	0.64	0.52	0.4	0.58	0.04	1	insignificant			0.45	0.43	0.47	0.52	0.67	0.4	-0.08	1	insignificant			0.57	0.51	0.55	0.68	0.44	0.43	0.03	1	insignificant			0.52	0.35	0.39	0.53	0.56	0.59	-0.14	0.05575	insignificant			0.49
488046	NSC_scaffold_contig599	898216	898217		0.73	0.72	0.79	0.76	0.82	0.72	-0.02	1	insignificant			0.78	0.81	0.79	0.87	0.84	0.82	-0.05	1	insignificant			0.86	0.78	0.77	0.79	0.8	0.8	0.01	1	insignificant			0.76	0.69	0.7	0.78	0.75	0.72	-0.03	1	insignificant			0.8
489094	NSC_scaffold_contig599	915930	915931		0.36	0.18	0.24	0.3	0.14	0.3	0.01	1	insignificant			0.07	0.24	0.17	0.34	0.3	0.1	-0.09	1	insignificant			0.21	0.11	0.24	0.17	0.25	0.24	-0.03	1	insignificant			0.21	0.2	0.38	0.27	0.19	0.19	0.05	1	insignificant			0.28
490009	NSC_scaffold_contig599	939607	939608		0.84	0.88	0.79	0.83	0.76	0.8	0.04	1	insignificant			0.79	0.83	0.8	0.75	0.95	0.86	-0.05	1	insignificant			0.92	0.76	0.87	0.85	0.89	0.81	0	1	insignificant			0.78	0.84	0.83	0.86	0.79	0.76	0.01	1	insignificant			0.84
490858	NSC_scaffold_contig599	953779	953780		0.68	0.76	0.68	0.7	0.78	0.76	-0.04	1	insignificant			0.44	0.68	0.8	0.81	0.67	0.74	-0.1	1	insignificant			0.63	0.82	0.83	0.72	0.78	0.77	0.01	1	insignificant			0.68	0.82	0.77	0.76	0.8	0.76	-0.02	1	insignificant			0.85
491520	NSC_scaffold_contig599	965645	965646		0.79	0.7	0.76	0.83	0.8	0.71	-0.03	1	insignificant			0.75	0.77	0.91	0.88	0.94	0.78	-0.06	1	insignificant			0.81	0.76	0.68	0.91	0.75	0.92	-0.11	0.1923	insignificant			0.83	0.85	0.83	0.83	0.71	0.94	0.01	1	insignificant			0.91
491733	NSC_scaffold_contig599	968837	968838		0.56	0.68	0.75	0.76	0.69	0.73	-0.06	1	insignificant			0.78	0.66	0.72	0.74	0.76	0.68	-0.01	1	insignificant			0.7	0.64	0.76	0.71	0.69	0.85	-0.05	1	insignificant			0.68	0.77	0.61	0.84	0.49	0.73	0	1	insignificant			0.82
491733	NSC_scaffold_contig599	968837	968838		0.56	0.68	0.75	0.76	0.69	0.73	-0.06	1	insignificant			0.78	0.66	0.72	0.74	0.76	0.68	-0.01	1	insignificant			0.7	0.64	0.76	0.71	0.69	0.85	-0.05	1	insignificant			0.68	0.77	0.61	0.84	0.49	0.73	0	1	insignificant			0.82
491924	NSC_scaffold_contig599	971290	971291		0.6	0.55	0.61	0.47	0.52	0.6	0.06	1	insignificant			0.55	0.59	0.49	0.46	0.66	0.54	-0.01	1	insignificant			0.47	0.59	0.43	0.45	0.55	0.58	-0.03	1	insignificant			0.41	0.36	0.54	0.72	0.7	0.46	-0.19	0.1326	insignificant			0.51
492857	NSC_scaffold_contig599	989332	989333		0.8	0.91	0.72	0.81	0.76	0.76	0.03	1	insignificant			0.74	0.76	0.88	0.76	0.74	0.81	0.02	1	insignificant			0.78	0.75	0.88	0.71	0.84	0.84	0.01	1	insignificant			0.9	0.85	0.85	0.85	0.77	0.85	0.05	1	insignificant			0.88
492857	NSC_scaffold_contig599	989332	989333		0.8	0.91	0.72	0.81	0.76	0.76	0.03	1	insignificant			0.74	0.76	0.88	0.76	0.74	0.81	0.02	1	insignificant			0.78	0.75	0.88	0.71	0.84	0.84	0.01	1	insignificant			0.9	0.85	0.85	0.85	0.77	0.85	0.05	1	insignificant			0.88
494426	NSC_scaffold_contig599	1021308	1021309		0.8	0.76	0.73	0.71	0.67	0.72	0.06	1	insignificant			0.72	0.75	0.91	0.63	0.71	0.78	0.09	1	insignificant			0.7	0.85	0.57	0.67	0.78	0.82	-0.05	1	insignificant			0.67	0.71	0.78	0.55	0.7	0.69	0.07	1	insignificant			0.71
494426	NSC_scaffold_contig599	1021308	1021309		0.8	0.76	0.73	0.71	0.67	0.72	0.06	1	insignificant			0.72	0.75	0.91	0.63	0.71	0.78	0.09	1	insignificant			0.7	0.85	0.57	0.67	0.78	0.82	-0.05	1	insignificant			0.67	0.71	0.78	0.55	0.7	0.69	0.07	1	insignificant			0.71
495407	NSC_scaffold_contig599	1040395	1040396		0.85	0.72	0.89	0.91	0.9	0.8	-0.05	1	insignificant			0.89	0.75	0.89	0.73	0.88	0.92	0	1	insignificant			0.93	0.77	0.86	0.84	0.87	0.94	-0.02	1	insignificant			0.84	0.83	0.82	0.81	0.82	0.72	0.05	1	insignificant			0.9
496136	NSC_scaffold_contig599	1052980	1052981		0.75	0.85	0.83	0.79	0.95	0.85	-0.06	1	insignificant			0.9	0.85	0.78	0.88	0.75	0.79	0.04	1	insignificant			0.79	0.84	0.67	0.86	0.81	0.7	-0.03	1	insignificant			0.7	0.87	0.9	0.92	0.78	0.93	-0.05	1	insignificant			0.86
497061	NSC_scaffold_contig599	1069607	1069608		0.74	0.7	0.69	0.71	0.74	0.74	-0.02	1	insignificant			0.75	0.64	0.82	0.76	0.8	0.71	-0.02	1	insignificant			0.8	0.82	0.76	0.82	0.73	0.76	0.02	1	insignificant			0.76	0.79	0.75	0.75	0.8	0.79	-0.02	1	insignificant			0.78
497007	NSC_scaffold_contig599	1068494	1068495		0.19	0.15	0.21	0.12	0.15	0.19	0.03	1	insignificant			0.15	0.18	0.2	0.07	0.16	0.2	0.04	1	insignificant			0.26	0.19	0.19	0.2	0.1	0.39	-0.02	1	insignificant			0.22	0.1	0.09	0.33	0.14	0.15	-0.07	1	insignificant			0.2
497061	NSC_scaffold_contig599	1069607	1069608		0.74	0.7	0.69	0.71	0.74	0.74	-0.02	1	insignificant			0.75	0.64	0.82	0.76	0.8	0.71	-0.02	1	insignificant			0.8	0.82	0.76	0.82	0.73	0.76	0.02	1	insignificant			0.76	0.79	0.75	0.75	0.8	0.79	-0.02	1	insignificant			0.78
497506	NSC_scaffold_contig599	1079661	1079662		0.2	0.24	0.15	0.18	0.25	0.16	0	1	insignificant			0.16	0.14	0.1	0.12	0.17	0.19	-0.03	1	insignificant			0.16	0.19	0.16	0.17	0.11	0.3	-0.03	1	insignificant			0.14	0.21	0.19	0.12	0.15	0.17	0.03	1	insignificant			0.2
497737	NSC_scaffold_contig599	1086035	1086036		0.18	0.16	0.25	0.22	0.2	0.27	-0.03	1	insignificant			0.11	0.22	0.19	0.19	0.23	0.26	-0.06	1	insignificant			0.17	0.22	0.29	0.12	0.2	0.16	0.07	1	insignificant			0.25	0.29	0.21	0.22	0.25	0.09	0.06	1	insignificant			0.29
498050	NSC_scaffold_contig599	1092986	1092987		0.89	0.81	0.8	0.79	0.84	0.95	-0.03	1	insignificant			0.82	0.77	0.92	0.74	0.83	0.73	0.07	1	insignificant			0.89	0.74	0.68	0.88	0.78	0.75	-0.04	1	insignificant			0.81	0.74	0.82	0.76	0.76	0.71	0.05	1	insignificant			0.85
498050	NSC_scaffold_contig599	1092986	1092987		0.89	0.81	0.8	0.79	0.84	0.95	-0.03	1	insignificant			0.82	0.77	0.92	0.74	0.83	0.73	0.07	1	insignificant			0.89	0.74	0.68	0.88	0.78	0.75	-0.04	1	insignificant			0.81	0.74	0.82	0.76	0.76	0.71	0.05	1	insignificant			0.85
498180	NSC_scaffold_contig599	1095079	1095080		0.4	0.48	0.3	0.37	0.48	0.21	0.04	1	insignificant			0.47	0.52	0.28	0.39	0.42	0.35	0.04	1	insignificant			0.37	0.53	0.46	0.46	0.29	0.53	0.03	1	insignificant			0.47	0.26	0.36	0.55	0.37	0.45	-0.09	1	insignificant			0.46
498396	NSC_scaffold_contig599	1098908	1098909		0.75	0.66	0.78	0.62	0.8	0.74	0.01	1	insignificant			0.78	0.64	0.69	0.7	0.8	0.76	-0.05	1	insignificant			0.68	0.68	0.69	0.72	0.79	0.83	-0.09	1	insignificant			0.68	0.81	0.79	0.73	0.75	0.75	0.02	1	insignificant			0.71
498877	NSC_scaffold_contig599	1110257	1110258		0.76	0.72	0.7	0.71	0.73	0.75	0	1	insignificant			0.78	0.73	0.86	0.79	0.68	0.7	0.07	1	insignificant			0.73	0.73	0.77	0.71	0.67	0.76	0.03	1	insignificant			0.58	0.73	0.7	0.74	0.63	0.76	-0.04	1	insignificant			0.76
498877	NSC_scaffold_contig599	1110257	1110258		0.76	0.72	0.7	0.71	0.73	0.75	0	1	insignificant			0.78	0.73	0.86	0.79	0.68	0.7	0.07	1	insignificant			0.73	0.73	0.77	0.71	0.67	0.76	0.03	1	insignificant			0.58	0.73	0.7	0.74	0.63	0.76	-0.04	1	insignificant			0.76
499665	NSC_scaffold_contig599	1127468	1127469		0.75	0.7	0.76	0.7	0.72	0.69	0.03	1	insignificant			0.71	0.66	0.67	0.79	0.78	0.68	-0.07	1	insignificant			0.76	0.71	0.72	0.75	0.72	0.86	-0.05	1	insignificant			0.71	0.85	0.85	0.72	0.77	0.74	0.06	1	insignificant			0.76
499667	NSC_scaffold_contig599	1127470	1127471		0.81	0.72	0.82	0.81	0.78	0.83	-0.02	1	insignificant			0.71	0.67	0.74	0.81	0.86	0.74	-0.1	1	insignificant			0.82	0.75	0.78	0.82	0.81	0.88	-0.05	1	insignificant			0.73	0.89	0.86	0.75	0.8	0.73	0.07	1	insignificant			0.81
499665	NSC_scaffold_contig599	1127468	1127469		0.75	0.7	0.76	0.7	0.72	0.69	0.03	1	insignificant			0.71	0.66	0.67	0.79	0.78	0.68	-0.07	1	insignificant			0.76	0.71	0.72	0.75	0.72	0.86	-0.05	1	insignificant			0.71	0.85	0.85	0.72	0.77	0.74	0.06	1	insignificant			0.76
499667	NSC_scaffold_contig599	1127470	1127471		0.81	0.72	0.82	0.81	0.78	0.83	-0.02	1	insignificant			0.71	0.67	0.74	0.81	0.86	0.74	-0.1	1	insignificant			0.82	0.75	0.78	0.82	0.81	0.88	-0.05	1	insignificant			0.73	0.89	0.86	0.75	0.8	0.73	0.07	1	insignificant			0.81
500553	NSC_scaffold_contig599	1147043	1147044		0.9	0.68	0.87	0.86	0.85	0.91	-0.06	1	insignificant			0.79	0.74	0.83	0.84	0.84	0.87	-0.06	1	insignificant			0.84	0.81	0.83	0.82	0.81	0.81	0.02	1	insignificant			0.75	0.83	0.85	0.85	0.75	0.74	0.03	1	insignificant			0.9
500553	NSC_scaffold_contig599	1147043	1147044		0.9	0.68	0.87	0.86	0.85	0.91	-0.06	1	insignificant			0.79	0.74	0.83	0.84	0.84	0.87	-0.06	1	insignificant			0.84	0.81	0.83	0.82	0.81	0.81	0.02	1	insignificant			0.75	0.83	0.85	0.85	0.75	0.74	0.03	1	insignificant			0.9
501927	NSC_scaffold_contig599	1177638	1177639		0.8	0.78	0.85	0.78	0.82	0.79	0.01	1	insignificant			0.84	0.78	0.81	0.77	0.84	0.78	0.01	1	insignificant			0.72	0.81	0.74	0.85	0.85	0.82	-0.09	1	insignificant			0.72	0.78	0.84	0.81	0.78	0.8	-0.02	1	insignificant			0.85
502366	NSC_scaffold_contig599	1186742	1186743		0.82	0.72	0.83	0.74	0.82	0.7	0.04	1	insignificant			0.83	0.8	0.74	0.84	0.86	0.78	-0.03	1	insignificant			0.72	0.76	0.69	0.8	0.73	0.78	-0.05	1	insignificant			0.69	0.77	0.78	0.8	0.81	0.85	-0.07	1	insignificant			0.8
502368	NSC_scaffold_contig599	1186746	1186747		0.75	0.76	0.79	0.68	0.77	0.68	0.06	1	insignificant			0.8	0.76	0.74	0.8	0.75	0.71	0.01	1	insignificant			0.66	0.69	0.67	0.73	0.73	0.75	-0.06	1	insignificant			0.63	0.72	0.73	0.76	0.73	0.76	-0.06	1	insignificant			0.78
502366	NSC_scaffold_contig599	1186742	1186743		0.82	0.72	0.83	0.74	0.82	0.7	0.04	1	insignificant			0.83	0.8	0.74	0.84	0.86	0.78	-0.03	1	insignificant			0.72	0.76	0.69	0.8	0.73	0.78	-0.05	1	insignificant			0.69	0.77	0.78	0.8	0.81	0.85	-0.07	1	insignificant			0.8
502368	NSC_scaffold_contig599	1186746	1186747		0.75	0.76	0.79	0.68	0.77	0.68	0.06	1	insignificant			0.8	0.76	0.74	0.8	0.75	0.71	0.01	1	insignificant			0.66	0.69	0.67	0.73	0.73	0.75	-0.06	1	insignificant			0.63	0.72	0.73	0.76	0.73	0.76	-0.06	1	insignificant			0.78
502734	NSC_scaffold_contig599	1192782	1192783		0.65	0.66	0.73	0.7	0.77	0.66	-0.03	1	insignificant			0.61	0.75	0.79	0.66	0.79	0.73	-0.02	1	insignificant			0.71	0.73	0.74	0.73	0.7	0.73	0	1	insignificant			0.71	0.75	0.68	0.69	0.76	0.74	-0.01	1	insignificant			0.75
502905	NSC_scaffold_contig599	1195557	1195558		0.1	0.21	0.13	0.1	0.17	0.12	0.01	1	insignificant			0.17	0.11	0.19	0.05	0.1	0.11	0.07	1	insignificant			0.27	0.19	0.19	0.2	0.21	0.04	0.06	1	insignificant			0.14	0.17	0.15	0.33	0.12	0.2	-0.06	1	insignificant			0.16
503153	NSC_scaffold_contig599	1207137	1207138		0.79	0.83	0.91	0.88	0.92	0.97	-0.08	1	insignificant			0.9	0.86	0.95	0.9	0.86	0.88	0.02	1	insignificant			0.89	0.94	0.81	0.93	0.83	0.94	-0.02	1	insignificant			0.85	0.86	0.87	0.78	0.87	0.82	0.03	1	insignificant			0.88
503859	NSC_scaffold_contig599	1219991	1219992		0.86	0.7	0.8	0.83	0.78	0.85	-0.03	1	insignificant			0.8	0.72	0.92	0.79	0.77	0.84	0.01	1	insignificant			0.73	0.78	0.73	0.85	0.81	0.77	-0.06	1	insignificant			0.73	0.74	0.79	0.76	0.8	0.84	-0.05	1	insignificant			0.84
503859	NSC_scaffold_contig599	1219991	1219992		0.86	0.7	0.8	0.83	0.78	0.85	-0.03	1	insignificant			0.8	0.72	0.92	0.79	0.77	0.84	0.01	1	insignificant			0.73	0.78	0.73	0.85	0.81	0.77	-0.06	1	insignificant			0.73	0.74	0.79	0.76	0.8	0.84	-0.05	1	insignificant			0.84
504082	NSC_scaffold_contig599	1223848	1223849		0.8	0.75	0.77	0.73	0.75	0.6	0.08	1	insignificant			0.62	0.74	0.63	0.7	0.69	0.85	-0.08	1	insignificant			0.73	0.63	0.62	0.66	0.8	0.74	-0.07	1	insignificant			0.74	0.7	0.81	0.77	0.73	0.65	0.03	1	insignificant			0.71
504524	NSC_scaffold_contig599	1231957	1231958		0.73	0.66	0.74	0.79	0.88	0.67	-0.07	1	insignificant			0.79	0.7	0.73	0.79	0.9	0.78	-0.08	1	insignificant			0.77	0.71	0.76	0.77	0.81	0.78	-0.04	1	insignificant			0.74	0.74	0.74	0.8	0.66	0.64	0.04	1	insignificant			0.85
504544	NSC_scaffold_contig599	1232658	1232659		0.81	0.76	0.71	0.76	1	0.78	-0.09	1	insignificant			0.78	0.73	0.83	0.8	0.92	0.82	-0.06	1	insignificant			0.78	0.79	0.85	0.86	0.81	0.77	-0.01	1	insignificant			0.75	0.62	0.8	0.78	0.76	0.61	0.01	1	insignificant			0.81
504586	NSC_scaffold_contig599	1233515	1233516		0.67	0.43	0.61	0.5	0.54	0.51	0.05	1	insignificant			0.64	0.55	0.62	0.53	0.57	0.55	0.06	1	insignificant			0.53	0.45	0.44	0.52	0.45	0.61	-0.05	1	insignificant			0.48	0.46	0.54	0.51	0.44	0.54	0	1	insignificant			0.61
504811	NSC_scaffold_contig599	1236335	1236336		0.71	0.78	0.83	0.72	0.83	0.88	-0.03	1	insignificant			0.78	0.79	0.8	0.76	0.88	0.75	-0.01	1	insignificant			0.86	0.69	0.62	0.74	0.62	0.86	-0.02	1	insignificant			0.64	0.7	0.79	0.76	0.91	0.65	-0.06	1	insignificant			0.85
505129	NSC_scaffold_contig599	1241075	1241076		0.29	0.38	0.31	0.26	0.38	0.44	-0.04	1	insignificant			0.4	0.36	0.3	0.43	0.18	0.38	0.02	1	insignificant			0.15	0.45	0.33	0.25	0.29	0.26	0.04	1	insignificant			0.33	0.24	0.24	0.18	0.3	0.37	-0.02	1	insignificant			0.36
505129	NSC_scaffold_contig599	1241075	1241076		0.29	0.38	0.31	0.26	0.38	0.44	-0.04	1	insignificant			0.4	0.36	0.3	0.43	0.18	0.38	0.02	1	insignificant			0.15	0.45	0.33	0.25	0.29	0.26	0.04	1	insignificant			0.33	0.24	0.24	0.18	0.3	0.37	-0.02	1	insignificant			0.36
505473	NSC_scaffold_contig599	1246458	1246459		0.46	0.53	0.45	0.6	0.46	0.51	-0.05	1	insignificant			0.33	0.49	0.51	0.45	0.6	0.5	-0.08	1	insignificant			0.4	0.32	0.39	0.36	0.52	0.55	-0.11	0.1616	insignificant			0.48	0.63	0.41	0.33	0.54	0.45	0.07	1	insignificant			0.47
506013	NSC_scaffold_contig599	1254670	1254671		0.8	0.75	0.81	0.79	0.83	0.84	-0.03	1	insignificant			0.84	0.75	0.89	0.78	0.82	0.77	0.04	1	insignificant			0.81	0.77	0.72	0.87	0.83	0.73	-0.05	1	insignificant			0.77	0.82	0.81	0.81	0.81	0.74	0.02	1	insignificant			0.88
506937	NSC_scaffold_contig599	1276293	1276294		0.88	0.8	0.86	0.88	0.84	0.84	-0.01	1	insignificant			0.84	0.83	0.89	0.83	0.86	0.8	0.02	1	insignificant			0.92	0.83	0.83	0.88	0.91	0.86	-0.02	1	insignificant			0.77	0.84	0.91	0.89	0.86	0.76	0	1	insignificant			0.92
506937	NSC_scaffold_contig599	1276293	1276294		0.88	0.8	0.86	0.88	0.84	0.84	-0.01	1	insignificant			0.84	0.83	0.89	0.83	0.86	0.8	0.02	1	insignificant			0.92	0.83	0.83	0.88	0.91	0.86	-0.02	1	insignificant			0.77	0.84	0.91	0.89	0.86	0.76	0	1	insignificant			0.92
507455	NSC_scaffold_contig599	1283038	1283039		0.67	0.62	0.76	0.8	0.75	0.76	-0.09	1	insignificant			0.72	0.67	0.75	0.68	0.83	0.71	-0.03	1	insignificant			0.77	0.7	0.77	0.79	0.8	0.81	-0.05	1	insignificant			0.82	0.79	0.74	0.79	0.84	0.76	-0.01	1	insignificant			0.75
507582	NSC_scaffold_contig599	1285322	1285323		0.77	0.85	0.73	0.75	0.74	0.83	0	1	insignificant			0.96	0.82	0.77	0.67	0.77	0.72	0.13	0.1047	insignificant			0.8	0.73	0.7	0.82	0.78	0.74	-0.04	1	insignificant			0.74	0.76	0.74	0.73	0.84	0.92	-0.09	1	insignificant			0.83
507584	NSC_scaffold_contig599	1285328	1285329		0.86	0.85	0.86	0.82	0.81	0.8	0.05	1	insignificant			0.89	0.86	0.78	0.68	0.83	0.84	0.06	1	insignificant			0.89	0.77	0.78	0.86	0.85	0.82	-0.03	1	insignificant			0.79	0.8	0.76	0.84	0.84	0.86	-0.06	1	insignificant			0.89
507592	NSC_scaffold_contig599	1285503	1285504		0.85	0.74	0.75	0.78	0.82	0.76	0	1	insignificant			0.71	0.74	0.9	0.77	0.79	0.75	0.01	1	insignificant			0.86	0.83	0.78	0.83	0.83	0.79	0.01	1	insignificant			0.79	0.71	0.83	0.79	0.81	0.8	-0.02	1	insignificant			0.91
507697	NSC_scaffold_contig599	1287024	1287025		0.77	0.57	0.81	0.72	0.77	0.66	0	1	insignificant			0.77	0.73	0.77	0.62	0.71	0.66	0.09	1	insignificant			0.68	0.62	0.73	0.78	0.62	0.74	-0.04	1	insignificant			0.73	0.67	0.69	0.74	0.7	0.85	-0.07	1	insignificant			0.82
508448	NSC_scaffold_contig599	1300462	1300463		0.71	0.65	0.74	0.69	0.72	0.76	-0.02	1	insignificant			0.72	0.81	0.68	0.64	0.71	0.75	0.04	1	insignificant			0.73	0.72	0.72	0.76	0.61	0.73	0.03	1	insignificant			0.7	0.7	0.68	0.67	0.68	0.67	0.02	1	insignificant			0.75
509646	NSC_scaffold_contig599	1324161	1324162		0.75	0.58	0.64	0.56	0.6	0.58	0.08	1	insignificant			0.69	0.75	0.61	0.59	0.82	0.75	-0.04	1	insignificant			0.52	0.7	0.67	0.75	0.55	0.55	0.01	1	insignificant			0.56	0.78	0.72	0.52	0.57	0.7	0.09	1	insignificant			0.76
509646	NSC_scaffold_contig599	1324161	1324162		0.75	0.58	0.64	0.56	0.6	0.58	0.08	1	insignificant			0.69	0.75	0.61	0.59	0.82	0.75	-0.04	1	insignificant			0.52	0.7	0.67	0.75	0.55	0.55	0.01	1	insignificant			0.56	0.78	0.72	0.52	0.57	0.7	0.09	1	insignificant			0.76
510141	NSC_scaffold_contig599	1332969	1332970		0.67	0.65	0.54	0.57	0.63	0.56	0.04	1	insignificant			0.62	0.5	0.54	0.5	0.55	0.53	0.03	1	insignificant			0.52	0.63	0.6	0.64	0.67	0.64	-0.06	1	insignificant			0.55	0.6	0.6	0.51	0.52	0.53	0.06	1	insignificant			0.58
510435	NSC_scaffold_contig599	1338442	1338443		0.52	0.58	0.54	0.49	0.58	0.47	0.03	1	insignificant			0.41	0.53	0.58	0.38	0.55	0.49	0.03	1	insignificant			0.5	0.52	0.46	0.55	0.5	0.42	0	1	insignificant			0.48	0.46	0.39	0.67	0.45	0.49	-0.09	1	insignificant			0.51
511538	NSC_scaffold_contig599	1358361	1358362		0.67	0.62	0.8	0.64	0.71	0.63	0.03	1	insignificant			0.53	0.62	0.78	0.65	0.61	0.73	-0.01	1	insignificant			0.62	0.67	0.7	0.78	0.79	0.71	-0.09	1	insignificant			0.75	0.72	0.61	0.66	0.54	0.65	0.08	1	insignificant			0.86
513066	NSC_scaffold_contig599	1385898	1385899		0.7	0.73	0.74	0.72	0.69	0.82	-0.02	1	insignificant			0.74	0.69	0.74	0.82	0.72	0.76	-0.05	1	insignificant			0.72	0.68	0.74	0.72	0.79	0.74	-0.04	1	insignificant			0.73	0.66	0.56	0.73	0.71	0.81	-0.1	1	insignificant			0.73
513746	NSC_scaffold_contig599	1398903	1398904		0.71	0.71	0.83	0.72	0.78	0.67	0.03	1	insignificant			0.62	0.72	0.82	0.83	0.74	0.71	-0.04	1	insignificant			0.65	0.71	0.74	0.72	0.73	0.83	-0.06	1	insignificant			0.66	0.7	0.72	0.73	0.66	0.58	0.03	1	insignificant			0.84
513730	NSC_scaffold_contig599	1398382	1398383		0.91	0.65	0.78	0.86	0.73	0.76	0	1	insignificant			0.88	0.8	0.97	0.76	0.83	0.9	0.05	1	insignificant			0.85	0.85	0.83	0.89	0.9	0.76	-0.01	1	insignificant			0.9	0.82	0.91	0.81	0.85	0.83	0.05	1	insignificant			0.92
513730	NSC_scaffold_contig599	1398382	1398383		0.91	0.65	0.78	0.86	0.73	0.76	0	1	insignificant			0.88	0.8	0.97	0.76	0.83	0.9	0.05	1	insignificant			0.85	0.85	0.83	0.89	0.9	0.76	-0.01	1	insignificant			0.9	0.82	0.91	0.81	0.85	0.83	0.05	1	insignificant			0.92
513746	NSC_scaffold_contig599	1398903	1398904		0.71	0.71	0.83	0.72	0.78	0.67	0.03	1	insignificant			0.62	0.72	0.82	0.83	0.74	0.71	-0.04	1	insignificant			0.65	0.71	0.74	0.72	0.73	0.83	-0.06	1	insignificant			0.66	0.7	0.72	0.73	0.66	0.58	0.03	1	insignificant			0.84
515535	NSC_scaffold_contig599	1431557	1431558		0.76	0.63	0.73	0.72	0.7	0.65	0.02	1	insignificant			0.68	0.72	0.82	0.65	0.75	0.73	0.03	1	insignificant			0.76	0.63	0.7	0.75	0.7	0.75	-0.04	1	insignificant			0.63	0.58	0.81	0.81	0.59	0.67	-0.02	1	insignificant			0.71
515551	NSC_scaffold_contig599	1431698	1431699		0.84	0.8	0.79	0.7	0.72	0.91	0.04	1	insignificant			0.81	0.78	0.79	0.79	0.8	0.78	0	1	insignificant			0.81	0.81	0.73	0.74	0.75	0.8	0.02	1	insignificant			0.75	0.82	0.82	0.84	0.79	0.71	0.02	1	insignificant			0.87
515654	NSC_scaffold_contig599	1433379	1433380		0.78	0.75	0.76	0.78	0.75	0.82	-0.02	1	insignificant			0.75	0.71	0.83	0.79	0.76	0.76	-0.01	1	insignificant			0.78	0.75	0.75	0.83	0.63	0.73	0.03	1	insignificant			0.69	0.69	0.66	0.69	0.67	0.81	-0.04	1	insignificant			0.84
516259	NSC_scaffold_contig599	1444311	1444312		0.81	0.83	0.79	0.72	0.85	0.81	0.02	1	insignificant			0.8	0.71	0.87	0.76	0.72	0.67	0.07	1	insignificant			0.72	0.78	0.77	0.73	0.76	0.69	0.03	1	insignificant			0.59	0.81	0.74	0.8	0.68	0.68	-0.01	1	insignificant			0.8
516530	NSC_scaffold_contig599	1450649	1450650		0.49	0.41	0.48	0.51	0.53	0.52	-0.06	1	insignificant			0.36	0.51	0.45	0.32	0.43	0.49	0.02	1	insignificant			0.42	0.46	0.46	0.4	0.46	0.59	-0.04	1	insignificant			0.37	0.44	0.52	0.45	0.36	0.37	0.05	1	insignificant			0.54
516530	NSC_scaffold_contig599	1450649	1450650		0.49	0.41	0.48	0.51	0.53	0.52	-0.06	1	insignificant			0.36	0.51	0.45	0.32	0.43	0.49	0.02	1	insignificant			0.42	0.46	0.46	0.4	0.46	0.59	-0.04	1	insignificant			0.37	0.44	0.52	0.45	0.36	0.37	0.05	1	insignificant			0.54
516787	NSC_scaffold_contig599	1455886	1455887		0.81	0.54	0.78	0.61	0.73	0.58	0.07	1	insignificant			0.77	0.68	0.7	0.73	0.68	0.63	0.04	1	insignificant			0.7	0.7	0.67	0.74	0.77	0.78	-0.07	1	insignificant			0.75	0.72	0.7	0.71	0.68	0.71	0.03	1	insignificant			0.81
517418	NSC_scaffold_contig599	1470403	1470404		0.55	0.58	0.56	0.55	0.71	0.61	-0.06	1	insignificant			0.59	0.58	0.55	0.55	0.68	0.48	0	1	insignificant			0.52	0.49	0.52	0.63	0.55	0.8	-0.15	0.1114	insignificant			0.6	0.47	0.63	0.56	0.27	0.57	0.1	0.3976	insignificant			0.48
517604	NSC_scaffold_contig599	1473405	1473406		0.96	0.69	0.84	0.81	0.89	0.77	0.01	1	insignificant			0.82	0.75	0.84	0.74	0.89	0.83	-0.02	1	insignificant			0.91	0.77	0.89	0.87	0.77	0.78	0.05	1	insignificant			0.72	0.7	0.82	0.84	0.8	0.94	-0.11	0.1104	insignificant			0.86
517620	NSC_scaffold_contig599	1473766	1473767		0.48	0.3	0.42	0.42	0.42	0.42	-0.02	1	insignificant			0.5	0.43	0.35	0.47	0.35	0.49	-0.01	1	insignificant			0.4	0.27	0.39	0.32	0.32	0.56	-0.04	1	insignificant			0.45	0.5	0.33	0.5	0.34	0.41	0.01	1	insignificant			0.48
517620	NSC_scaffold_contig599	1473766	1473767		0.48	0.3	0.42	0.42	0.42	0.42	-0.02	1	insignificant			0.5	0.43	0.35	0.47	0.35	0.49	-0.01	1	insignificant			0.4	0.27	0.39	0.32	0.32	0.56	-0.04	1	insignificant			0.45	0.5	0.33	0.5	0.34	0.41	0.01	1	insignificant			0.48
517877	NSC_scaffold_contig599	1477661	1477662		0.73	0.72	0.83	0.88	0.81	0.88	-0.1	1	insignificant			0.85	0.72	0.83	0.81	0.9	0.79	-0.03	1	insignificant			0.83	0.74	0.88	0.8	0.76	0.69	0.07	1	insignificant			0.79	0.84	0.85	0.78	0.79	0.87	0.01	1	insignificant			0.83
518350	NSC_scaffold_contig599	1486250	1486251		0.87	0.73	0.73	0.76	0.74	0.88	-0.02	1	insignificant			0.84	0.77	0.85	0.77	0.81	0.73	0.05	1	insignificant			0.85	0.79	0.86	0.76	0.84	0.86	0.01	1	insignificant			0.73	0.8	0.79	0.64	0.69	0.75	0.08	1	insignificant			0.84
518354	NSC_scaffold_contig599	1486260	1486261		0.9	0.76	0.76	0.74	0.76	0.93	-0.01	1	insignificant			0.81	0.76	0.84	0.79	0.81	0.82	0	1	insignificant			0.87	0.79	0.81	0.82	0.72	0.84	0.03	1	insignificant			0.76	0.78	0.82	0.75	0.7	0.69	0.07	1	insignificant			0.89
518355	NSC_scaffold_contig599	1486284	1486285		0.86	0.73	0.86	0.78	0.88	0.81	-0.01	1	insignificant			0.81	0.77	0.94	0.84	0.94	0.84	-0.04	1	insignificant			0.74	0.84	0.79	0.86	0.81	0.84	-0.05	1	insignificant			0.87	0.74	0.77	0.91	0.94	0.74	-0.07	1	insignificant			0.89
518754	NSC_scaffold_contig599	1493400	1493401		0.77	0.75	0.82	0.67	0.64	0.81	0.07	1	insignificant			0.8	0.78	0.77	0.78	0.87	0.83	-0.04	1	insignificant			0.76	0.76	0.84	0.74	0.76	0.92	-0.02	1	insignificant			0.85	0.81	0.97	0.78	1	0.8	0.02	1	insignificant			0.81
518844	NSC_scaffold_contig599	1495651	1495652		0.83	0.78	0.79	0.89	0.85	0.71	-0.02	1	insignificant			0.76	0.78	0.76	0.77	0.8	0.84	-0.04	1	insignificant			0.81	0.81	0.81	0.9	0.74	0.68	0.04	1	insignificant			0.83	0.69	0.8	0.89	0.77	0.74	-0.03	1	insignificant			0.85
518754	NSC_scaffold_contig599	1493400	1493401		0.77	0.75	0.82	0.67	0.64	0.81	0.07	1	insignificant			0.8	0.78	0.77	0.78	0.87	0.83	-0.04	1	insignificant			0.76	0.76	0.84	0.74	0.76	0.92	-0.02	1	insignificant			0.85	0.81	0.97	0.78	1	0.8	0.02	1	insignificant			0.81
518844	NSC_scaffold_contig599	1495651	1495652		0.83	0.78	0.79	0.89	0.85	0.71	-0.02	1	insignificant			0.76	0.78	0.76	0.77	0.8	0.84	-0.04	1	insignificant			0.81	0.81	0.81	0.9	0.74	0.68	0.04	1	insignificant			0.83	0.69	0.8	0.89	0.77	0.74	-0.03	1	insignificant			0.85
518964	NSC_scaffold_contig599	1497811	1497812		0.76	0.76	0.84	0.79	0.78	0.88	-0.03	1	insignificant			0.78	0.74	0.83	0.72	0.9	0.75	-0.01	1	insignificant			0.9	0.84	0.84	0.76	0.83	0.73	0.09	1	insignificant			0.76	0.68	0.65	0.75	0.68	0.76	-0.03	1	insignificant			0.71
519209	NSC_scaffold_contig599	1501943	1501944		0.49	0.47	0.58	0.61	0.44	0.7	-0.06	1	insignificant			0.74	0.56	0.5	0.56	0.55	0.55	0.05	1	insignificant			0.55	0.46	0.41	0.48	0.41	0.5	0.01	1	insignificant			0.5	0.54	0.47	0.55	0.56	0.31	0.03	1	insignificant			0.48
519567	NSC_scaffold_contig599	1507688	1507689		0.86	0.67	0.82	0.79	0.84	0.84	-0.04	1	insignificant			0.81	0.78	0.87	0.89	0.81	0.72	0.01	1	insignificant			0.7	0.87	0.8	0.72	0.89	0.57	0.07	1	insignificant			0.79	0.72	0.87	0.76	0.76	0.6	0.09	1	insignificant			0.83
519567	NSC_scaffold_contig599	1507688	1507689		0.86	0.67	0.82	0.79	0.84	0.84	-0.04	1	insignificant			0.81	0.78	0.87	0.89	0.81	0.72	0.01	1	insignificant			0.7	0.87	0.8	0.72	0.89	0.57	0.07	1	insignificant			0.79	0.72	0.87	0.76	0.76	0.6	0.09	1	insignificant			0.83
520101	NSC_scaffold_contig599	1517132	1517133		0.91	0.8	0.83	0.77	0.89	0.68	0.07	1	insignificant			0.75	0.76	0.75	0.81	0.86	0.81	-0.08	1	insignificant			0.86	0.85	0.78	0.87	0.83	0.84	-0.02	1	insignificant			0.77	0.83	0.8	0.82	0.72	0.81	0.02	1	insignificant			0.88
521632	NSC_scaffold_contig599	1543526	1543527		0.6	0.32	0.5	0.57	0.51	0.53	-0.07	1	insignificant			0.45	0.57	0.56	0.52	0.51	0.62	-0.02	1	insignificant			0.59	0.55	0.53	0.65	0.63	0.6	-0.07	1	insignificant			0.51	0.41	0.54	0.53	0.4	0.44	0.03	1	insignificant			0.58
521632	NSC_scaffold_contig599	1543526	1543527		0.6	0.32	0.5	0.57	0.51	0.53	-0.07	1	insignificant			0.45	0.57	0.56	0.52	0.51	0.62	-0.02	1	insignificant			0.59	0.55	0.53	0.65	0.63	0.6	-0.07	1	insignificant			0.51	0.41	0.54	0.53	0.4	0.44	0.03	1	insignificant			0.58
690241	NSC_scaffold_contig596-571c	10948	10949		0.65	0.68	0.82	0.76	0.69	0.62	0.03	1	insignificant			0.83	0.59	0.54	0.77	0.86	0.6	-0.09	1	insignificant			0.71	0.69	0.61	0.55	0.76	0.57	0.04	1	insignificant			0.79	0.63	0.68	0.73	0.74	0.53	0.03	1	insignificant			0.79
690241	NSC_scaffold_contig596-571c	10948	10949		0.65	0.68	0.82	0.76	0.69	0.62	0.03	1	insignificant			0.83	0.59	0.54	0.77	0.86	0.6	-0.09	1	insignificant			0.71	0.69	0.61	0.55	0.76	0.57	0.04	1	insignificant			0.79	0.63	0.68	0.73	0.74	0.53	0.03	1	insignificant			0.79
690608	NSC_scaffold_contig596-571c	15652	15653		0.75	0.7	0.84	0.82	0.84	0.83	-0.07	1	insignificant			0.88	0.8	0.85	0.82	0.85	0.87	0	1	insignificant			0.79	0.71	0.82	0.84	0.83	0.86	-0.07	1	insignificant			0.82	0.82	0.71	0.74	0.88	0.77	-0.01	1	insignificant			0.8
691538	NSC_scaffold_contig596-571c	31166	31167		0.68	0.75	0.71	0.81	0.69	0.73	-0.03	1	insignificant			0.78	0.69	0.7	0.45	0.73	0.66	0.11	0.3068	insignificant			0.75	0.67	0.65	0.71	0.74	0.69	-0.02	1	insignificant			0.69	0.77	0.74	0.68	0.71	0.75	0.02	1	insignificant			0.76
691538	NSC_scaffold_contig596-571c	31166	31167		0.68	0.75	0.71	0.81	0.69	0.73	-0.03	1	insignificant			0.78	0.69	0.7	0.45	0.73	0.66	0.11	0.3068	insignificant			0.75	0.67	0.65	0.71	0.74	0.69	-0.02	1	insignificant			0.69	0.77	0.74	0.68	0.71	0.75	0.02	1	insignificant			0.76
692672	NSC_scaffold_contig596-571c	54446	54447		0.86	0.71	0.77	0.71	0.82	0.75	0.02	1	insignificant			0.81	0.8	0.88	0.81	0.78	0.76	0.05	1	insignificant			0.76	0.86	0.87	0.73	0.75	0.8	0.07	1	insignificant			0.73	0.81	0.81	0.72	0.67	0.71	0.08	1	insignificant			0.89
692583	NSC_scaffold_contig596-571c	52408	52409		0.81	0.85	0.75	0.78	0.88	0.81	-0.02	1	insignificant			0.83	0.77	0.78	0.71	0.76	0.82	0.03	1	insignificant			0.79	0.72	0.75	0.92	0.86	0.77	-0.1	1	insignificant			0.8	0.83	0.8	0.8	0.82	0.83	-0.01	1	insignificant			0.86
694097	NSC_scaffold_contig596-571c	82202	82203		0.84	0.71	0.64	0.79	0.77	0.7	-0.02	1	insignificant			0.84	0.7	0.9	0.62	0.85	0.68	0.1	1	insignificant			0.95	0.66	0.65	0.79	0.75	0.78	-0.02	1	insignificant			0.78	0.93	0.85	0.84	0.71	0.79	0.07	1	insignificant			0.84
694707	NSC_scaffold_contig596-571c	100023	100024		0.81	0.81	0.83	0.88	0.94	0.82	-0.06	1	insignificant			0.79	0.8	0.96	0.82	0.88	0.73	0.04	1	insignificant			0.91	0.8	0.8	0.8	0.93	0.84	-0.02	1	insignificant			0.88	0.87	0.83	0.86	0.87	0.76	0.03	1	insignificant			0.87
695883	NSC_scaffold_contig596-571c	120170	120171		0.55	0.58	0.53	0.59	0.69	0.56	-0.06	1	insignificant			0.52	0.65	0.68	0.58	0.59	0.55	0.04	1	insignificant			0.54	0.59	0.64	0.61	0.61	0.63	-0.03	1	insignificant			0.67	0.5	0.57	0.42	0.38	0.76	0.06	1	insignificant			0.58
696416	NSC_scaffold_contig596-571c	130147	130148		0.42	0.37	0.44	0.37	0.48	0.52	-0.05	1	insignificant			0.54	0.42	0.49	0.38	0.57	0.45	0.02	1	insignificant			0.53	0.49	0.38	0.47	0.5	0.45	-0.01	1	insignificant			0.53	0.43	0.43	0.56	0.52	0.54	-0.08	1	insignificant			0.52
696433	NSC_scaffold_contig596-571c	130346	130347		0.78	0.66	0.79	0.73	0.72	0.64	0.05	1	insignificant			0.79	0.7	0.71	0.72	0.73	0.71	0.01	1	insignificant			0.79	0.63	0.74	0.81	0.72	0.78	-0.05	1	insignificant			0.69	0.72	0.73	0.8	0.85	0.74	-0.08	1	insignificant			0.76
696897	NSC_scaffold_contig596-571c	138411	138412		0.69	0.43	0.69	0.63	0.65	0.59	-0.02	1	insignificant			0.63	0.57	0.56	0.69	0.78	0.57	-0.1	1	insignificant			0.6	0.6	0.68	0.64	0.71	0.74	-0.07	1	insignificant			0.63	0.63	0.69	0.66	0.67	0.52	0.03	1	insignificant			0.61
696939	NSC_scaffold_contig596-571c	139742	139743		0.96	0.67	0.96	0.91	0.89	0.95	-0.05	1	insignificant			0.97	0.86	0.82	0.79	0.9	0.88	0.03	1	insignificant			0.95	0.74	0.92	0.96	0.76	0.89	0	1	insignificant			0.9	0.9	0.94	0.82	0.86	0.82	0.08	1	insignificant			0.92
697109	NSC_scaffold_contig596-571c	142801	142802		0.75	0.68	0.82	0.76	0.74	0.86	-0.04	1	insignificant			0.82	0.72	0.72	0.75	0.91	0.79	-0.06	1	insignificant			0.97	0.8	0.88	0.88	0.82	0.93	0.01	1	insignificant			0.87	0.88	0.83	0.94	0.89	0.79	-0.01	1	insignificant			0.86
697109	NSC_scaffold_contig596-571c	142801	142802		0.75	0.68	0.82	0.76	0.74	0.86	-0.04	1	insignificant			0.82	0.72	0.72	0.75	0.91	0.79	-0.06	1	insignificant			0.97	0.8	0.88	0.88	0.82	0.93	0.01	1	insignificant			0.87	0.88	0.83	0.94	0.89	0.79	-0.01	1	insignificant			0.86
697279	NSC_scaffold_contig596-571c	146047	146048		0.79	0.71	0.75	0.79	0.67	0.77	0.01	1	insignificant			0.72	0.73	0.8	0.72	0.82	0.78	-0.02	1	insignificant			0.71	0.76	0.77	0.79	0.79	0.76	-0.03	1	insignificant			0.8	0.81	0.8	0.84	0.82	0.73	0.01	1	insignificant			0.85
697495	NSC_scaffold_contig596-571c	149822	149823		0.25	0.19	0.29	0.21	0.34	0.21	-0.01	1	insignificant			0.19	0.29	0.25	0.27	0.2	0.28	-0.01	1	insignificant			0.21	0.29	0.28	0.18	0.3	0.3	0	1	insignificant			0.18	0.25	0.17	0.21	0.17	0.2	0.01	1	insignificant			0.32
699705	NSC_scaffold_contig596-571c	192924	192925		0.69	0.8	0.8	0.77	0.77	0.77	-0.01	1	insignificant			0.72	0.79	0.71	0.7	0.86	0.67	-0.01	1	insignificant			0.74	0.75	0.65	0.83	0.74	0.79	-0.07	1	insignificant			0.66	0.73	0.88	0.74	0.73	0.74	0.02	1	insignificant			0.79
699826	NSC_scaffold_contig596-571c	195626	195627		0.78	0.68	0.72	0.71	0.64	0.62	0.07	1	insignificant			0.79	0.72	0.72	0.52	0.71	0.73	0.09	1	insignificant			0.75	0.72	0.9	0.73	0.55	0.79	0.1	1	insignificant			0.77	0.62	0.67	0.7	0.68	0.6	0.03	1	insignificant			0.84
699816	NSC_scaffold_contig596-571c	195476	195477		0.62	0.77	0.8	0.75	0.77	0.7	-0.01	1	insignificant			0.62	0.76	0.81	0.77	0.72	0.7	0	1	insignificant			0.84	0.79	0.83	0.77	0.82	0.95	-0.02	1	insignificant			0.88	0.71	0.89	0.83	0.79	0.96	-0.03	1	insignificant			0.81
699816	NSC_scaffold_contig596-571c	195476	195477		0.62	0.77	0.8	0.75	0.77	0.7	-0.01	1	insignificant			0.62	0.76	0.81	0.77	0.72	0.7	0	1	insignificant			0.84	0.79	0.83	0.77	0.82	0.95	-0.02	1	insignificant			0.88	0.71	0.89	0.83	0.79	0.96	-0.03	1	insignificant			0.81
699826	NSC_scaffold_contig596-571c	195626	195627		0.78	0.68	0.72	0.71	0.64	0.62	0.07	1	insignificant			0.79	0.72	0.72	0.52	0.71	0.73	0.09	1	insignificant			0.75	0.72	0.9	0.73	0.55	0.79	0.1	1	insignificant			0.77	0.62	0.67	0.7	0.68	0.6	0.03	1	insignificant			0.84
699853	NSC_scaffold_contig596-571c	196342	196343		0.88	0.78	0.84	0.78	0.87	0.75	0.03	1	insignificant			0.71	0.73	0.78	0.66	0.85	0.79	-0.02	1	insignificant			0.83	0.72	0.74	0.81	0.81	0.93	-0.09	1	insignificant			0.85	0.86	0.85	0.78	0.69	0.88	0.07	1	insignificant			0.86
701240	NSC_scaffold_contig596-571c	229180	229181		0.44	0.25	0.4	0.38	0.43	0.36	-0.03	1	insignificant			0.46	0.33	0.49	0.56	0.23	0.4	0.03	1	insignificant			0.52	0.42	0.37	0.38	0.39	0.33	0.07	1	insignificant			0.28	0.37	0.29	0.23	0.25	0.2	0.09	1	insignificant			0.47
701815	NSC_scaffold_contig596-571c	242062	242063		0.61	0.59	0.63	0.64	0.65	0.58	-0.02	1	insignificant			0.63	0.59	0.66	0.7	0.61	0.61	-0.01	1	insignificant			0.62	0.58	0.68	0.65	0.6	0.62	0.01	1	insignificant			0.52	0.55	0.62	0.63	0.44	0.57	0.02	1	insignificant			0.58
701713	NSC_scaffold_contig596-571c	240166	240167		0.79	0.9	0.84	0.86	0.89	0.86	-0.02	1	insignificant			0.83	0.85	0.88	0.85	0.88	0.88	-0.02	1	insignificant			0.88	0.91	0.85	0.86	0.91	0.93	-0.02	1	insignificant			0.84	0.84	0.97	0.88	0.81	0.83	0.05	1	insignificant			0.88
701815	NSC_scaffold_contig596-571c	242062	242063		0.61	0.59	0.63	0.64	0.65	0.58	-0.02	1	insignificant			0.63	0.59	0.66	0.7	0.61	0.61	-0.01	1	insignificant			0.62	0.58	0.68	0.65	0.6	0.62	0.01	1	insignificant			0.52	0.55	0.62	0.63	0.44	0.57	0.02	1	insignificant			0.58
702060	NSC_scaffold_contig596-571c	246911	246912		0.89	0.76	0.9	0.8	0.83	0.88	0.01	1	insignificant			0.81	0.77	0.87	0.8	0.91	0.79	-0.01	1	insignificant			0.8	0.82	0.82	0.8	0.8	0.85	0	1	insignificant			0.88	0.71	0.77	0.94	0.8	0.76	-0.05	1	insignificant			0.81
702062	NSC_scaffold_contig596-571c	246931	246932		0.8	0.7	0.79	0.73	0.77	0.65	0.04	1	insignificant			0.8	0.76	0.87	0.65	0.68	0.78	0.11	0.1012	insignificant			0.75	0.81	0.79	0.75	0.82	0.85	-0.02	1	insignificant			0.72	0.79	0.76	0.87	0.73	0.82	-0.05	1	insignificant			0.88
702614	NSC_scaffold_contig596-571c	253497	253498		0.84	0.86	0.8	0.84	0.84	0.85	-0.01	1	insignificant			0.75	0.77	0.73	0.68	0.88	0.8	-0.04	1	insignificant			0.75	0.75	0.66	0.83	0.83	0.78	-0.09	1	insignificant			0.76	0.69	0.81	0.8	0.81	0.76	-0.04	1	insignificant			0.88
702614	NSC_scaffold_contig596-571c	253497	253498		0.84	0.86	0.8	0.84	0.84	0.85	-0.01	1	insignificant			0.75	0.77	0.73	0.68	0.88	0.8	-0.04	1	insignificant			0.75	0.75	0.66	0.83	0.83	0.78	-0.09	1	insignificant			0.76	0.69	0.81	0.8	0.81	0.76	-0.04	1	insignificant			0.88
702797	NSC_scaffold_contig596-571c	257043	257044		0.95	0.85	0.93	0.96	0.93	0.88	-0.01	1	insignificant			0.95	0.83	0.95	0.93	1	0.94	-0.04	1	insignificant			0.93	0.84	0.86	0.9	0.93	0.88	-0.03	1	insignificant			0.93	0.92	0.91	0.9	0.86	0.97	0.01	1	insignificant			0.98
702799	NSC_scaffold_contig596-571c	257047	257048		0.94	0.82	0.94	0.97	0.93	0.86	-0.02	1	insignificant			0.88	0.78	0.86	0.82	0.87	0.84	0	1	insignificant			0.93	0.83	0.85	0.88	0.88	0.86	0	1	insignificant			0.88	0.86	0.85	0.8	0.84	0.89	0.02	1	insignificant			0.96
702852	NSC_scaffold_contig596-571c	257754	257755		0.81	0.8	0.77	0.75	0.83	0.93	-0.04	1	insignificant			0.85	0.74	0.89	0.86	0.86	0.78	0	1	insignificant			0.85	0.78	0.81	0.87	0.85	0.87	-0.05	1	insignificant			0.84	0.84	0.88	0.87	0.91	0.78	0	1	insignificant			0.9
703018	NSC_scaffold_contig596-571c	260896	260897		0.55	0.55	0.44	0.38	0.56	0.6	0	1	insignificant			0.38	0.47	0.5	0.56	0.43	0.42	-0.02	1	insignificant			0.46	0.48	0.43	0.45	0.5	0.47	-0.02	1	insignificant			0.67	0.41	0.65	0.55	0.51	0.57	0.03	1	insignificant			0.52
704354	NSC_scaffold_contig596-571c	286801	286802		0.21	0.16	0.24	0.25	0.3	0.3	-0.08	1	insignificant			0.19	0.2	0.22	0.17	0.21	0.25	0	1	insignificant			0.22	0.17	0.33	0.18	0.17	0.35	0.01	1	insignificant			0.3	0.27	0.28	0.29	0.22	0.32	0.01	1	insignificant			0.32
704546	NSC_scaffold_contig596-571c	290736	290737		0.68	0.72	0.75	0.7	0.73	0.75	-0.01	1	insignificant			0.67	0.68	0.69	0.66	0.71	0.72	-0.02	1	insignificant			0.75	0.73	0.73	0.68	0.68	0.73	0.04	1	insignificant			0.64	0.63	0.62	0.62	0.77	0.7	-0.07	1	insignificant			0.68
704588	NSC_scaffold_contig596-571c	291300	291301		0.79	0.8	0.78	0.78	0.72	0.83	0.01	1	insignificant			0.79	0.78	0.78	0.85	0.88	0.83	-0.06	1	insignificant			0.77	0.75	0.75	0.84	0.78	0.87	-0.07	1	insignificant			0.84	0.75	0.73	0.8	0.69	0.71	0.04	1	insignificant			0.75
705203	NSC_scaffold_contig596-571c	302937	302938		0.78	0.62	0.8	0.73	0.83	0.73	-0.03	1	insignificant			0.79	0.69	0.8	0.83	0.74	0.87	-0.05	1	insignificant			0.72	0.77	0.72	0.77	0.84	0.9	-0.1	0.06826	insignificant			0.77	0.82	0.8	0.75	0.68	0.71	0.09	1	insignificant			0.7
705215	NSC_scaffold_contig596-571c	303082	303083		0.97	0.81	0.87	0.88	0.98	0.92	-0.04	1	insignificant			0.88	0.82	0.92	0.79	0.89	0.73	0.07	1	insignificant			0.91	0.77	0.8	0.94	0.86	0.91	-0.08	1	insignificant			0.86	0.89	0.84	1	0.86	0.83	-0.03	1	insignificant			0.98
705967	NSC_scaffold_contig596-571c	316766	316767		0.73	0.77	0.84	0.83	0.79	0.85	-0.04	1	insignificant			0.72	0.85	0.97	0.83	0.67	0.72	0.1	0.286	insignificant			0.85	0.84	0.84	0.75	0.76	0.74	0.09	1	insignificant			0.74	0.81	0.88	0.88	0.64	0.77	0.05	1	insignificant			0.79
705967	NSC_scaffold_contig596-571c	316766	316767		0.73	0.77	0.84	0.83	0.79	0.85	-0.04	1	insignificant			0.72	0.85	0.97	0.83	0.67	0.72	0.1	0.286	insignificant			0.85	0.84	0.84	0.75	0.76	0.74	0.09	1	insignificant			0.74	0.81	0.88	0.88	0.64	0.77	0.05	1	insignificant			0.79
705967	NSC_scaffold_contig596-571c	316766	316767		0.73	0.77	0.84	0.83	0.79	0.85	-0.04	1	insignificant			0.72	0.85	0.97	0.83	0.67	0.72	0.1	0.286	insignificant			0.85	0.84	0.84	0.75	0.76	0.74	0.09	1	insignificant			0.74	0.81	0.88	0.88	0.64	0.77	0.05	1	insignificant			0.79
707790	NSC_scaffold_contig596-571c	350899	350900		0.9	0.88	0.88	0.89	0.83	0.93	0	1	insignificant			0.76	0.85	0.97	0.83	0.85	0.9	0	1	insignificant			0.85	0.72	0.85	0.94	0.86	0.84	-0.07	1	insignificant			0.83	0.86	0.81	0.84	0.85	0.85	-0.01	1	insignificant			0.87
707993	NSC_scaffold_contig596-571c	353296	353297		0.22	0.29	0.16	0.14	0.23	0.22	0.03	1	insignificant			0.08	0.19	0.2	0.18	0.1	0.1	0.03	1	insignificant			0.11	0.21	0.08	0.13	0.2	0.12	-0.02	1	insignificant			0.1	0.25	0.13	0.2	0.17	0.18	-0.02	1	insignificant			0.19
708221	NSC_scaffold_contig596-571c	357212	357213		0.65	0.62	0.68	0.68	0.65	0.6	0.01	1	insignificant			0.59	0.62	0.66	0.6	0.62	0.57	0.02	1	insignificant			0.64	0.63	0.51	0.58	0.78	0.59	-0.06	1	insignificant			0.6	0.59	0.58	0.6	0.62	0.41	0.05	1	insignificant			0.67
708221	NSC_scaffold_contig596-571c	357212	357213		0.65	0.62	0.68	0.68	0.65	0.6	0.01	1	insignificant			0.59	0.62	0.66	0.6	0.62	0.57	0.02	1	insignificant			0.64	0.63	0.51	0.58	0.78	0.59	-0.06	1	insignificant			0.6	0.59	0.58	0.6	0.62	0.41	0.05	1	insignificant			0.67
708803	NSC_scaffold_contig596-571c	367090	367091		0.95	0.82	0.88	0.93	0.88	0.92	-0.03	1	insignificant			0.86	0.82	0.89	0.83	0.84	0.83	0.02	1	insignificant			0.96	0.9	0.79	0.88	0.85	0.85	0.02	1	insignificant			0.86	0.83	0.87	0.84	0.93	0.92	-0.04	1	insignificant			0.88
708803	NSC_scaffold_contig596-571c	367090	367091		0.95	0.82	0.88	0.93	0.88	0.92	-0.03	1	insignificant			0.86	0.82	0.89	0.83	0.84	0.83	0.02	1	insignificant			0.96	0.9	0.79	0.88	0.85	0.85	0.02	1	insignificant			0.86	0.83	0.87	0.84	0.93	0.92	-0.04	1	insignificant			0.88
709265	NSC_scaffold_contig596-571c	377069	377070		0.7	0.59	0.66	0.6	0.55	0.62	0.06	1	insignificant			0.65	0.73	0.72	0.63	0.74	0.54	0.06	1	insignificant			0.6	0.66	0.67	0.68	0.53	0.54	0.06	1	insignificant			0.62	0.61	0.71	0.61	0.6	0.53	0.07	1	insignificant			0.59
709674	NSC_scaffold_contig596-571c	383783	383784		0.85	0.7	0.69	0.76	0.97	0.8	-0.09	1	insignificant			0.56	0.86	0.83	1	0.74	0.73	-0.08	1	insignificant			0.88	0.78	0.78	0.8	0.7	1	-0.02	1	insignificant			0.73	0.89	0.87	0.86	0.91	0.94	-0.07	1	insignificant			0.83
709771	NSC_scaffold_contig596-571c	385831	385832		0.75	0.8	0.73	0.74	0.73	0.7	0.04	1	insignificant			0.59	0.77	0.82	0.66	0.8	0.67	0.02	1	insignificant			0.75	0.64	0.7	0.73	0.77	0.71	-0.04	1	insignificant			0.7	0.75	0.79	0.87	0.74	0.62	0	1	insignificant			0.83
709775	NSC_scaffold_contig596-571c	385855	385856		0.8	0.78	0.8	0.8	0.88	0.76	-0.02	1	insignificant			0.79	0.81	0.89	0.93	0.83	0.76	-0.01	1	insignificant			0.85	0.64	0.76	0.79	0.87	0.9	-0.11	0.2034	insignificant			0.89	0.87	0.89	0.87	0.73	0.73	0.11	0.08821	insignificant			0.89
709818	NSC_scaffold_contig596-571c	387108	387109		0.36	0.33	0.39	0.42	0.46	0.35	-0.05	1	insignificant			0.36	0.32	0.35	0.21	0.34	0.44	0.01	1	insignificant			0.3	0.27	0.25	0.38	0.28	0.31	-0.05	1	insignificant			0.29	0.33	0.27	0.22	0.31	0.33	0.01	1	insignificant			0.33
710378	NSC_scaffold_contig596-571c	398367	398368		0.82	0.83	0.8	0.76	0.74	0.88	0.02	1	insignificant			0.74	0.81	0.94	0.73	0.68	0.84	0.08	1	insignificant			0.75	0.83	0.82	0.75	0.76	0.85	0.01	1	insignificant			0.82	0.84	0.81	0.85	0.9	0.77	-0.01	1	insignificant			0.87
711261	NSC_scaffold_contig596-571c	418072	418073		0.92	0.69	0.9	0.88	0.84	0.96	-0.05	1	insignificant			0.85	0.9	0.88	0.9	0.83	0.83	0.02	1	insignificant			0.82	0.96	0.95	0.87	0.87	0.82	0.06	1	insignificant			0.9	0.74	0.85	0.81	0.98	0.94	-0.08	1	insignificant			0.88
711261	NSC_scaffold_contig596-571c	418072	418073		0.92	0.69	0.9	0.88	0.84	0.96	-0.05	1	insignificant			0.85	0.9	0.88	0.9	0.83	0.83	0.02	1	insignificant			0.82	0.96	0.95	0.87	0.87	0.82	0.06	1	insignificant			0.9	0.74	0.85	0.81	0.98	0.94	-0.08	1	insignificant			0.88
712051	NSC_scaffold_contig596-571c	433955	433956		0.88	0.75	0.8	0.9	0.79	0.88	-0.04	1	insignificant			0.81	0.8	0.91	0.84	0.85	0.81	0.01	1	insignificant			0.88	0.74	0.77	0.9	0.79	0.9	-0.07	1	insignificant			0.68	0.85	0.85	0.87	0.7	0.8	0	1	insignificant			0.92
712100	NSC_scaffold_contig596-571c	435306	435307		0.72	0.68	0.67	0.68	0.68	0.81	-0.04	1	insignificant			0.74	0.66	0.69	0.72	0.83	0.62	-0.03	1	insignificant			0.76	0.59	0.72	0.57	0.7	0.42	0.12	0.2662	insignificant			0.53	0.76	0.73	0.61	0.7	0.62	0.03	1	insignificant			0.68
712100	NSC_scaffold_contig596-571c	435306	435307		0.72	0.68	0.67	0.68	0.68	0.81	-0.04	1	insignificant			0.74	0.66	0.69	0.72	0.83	0.62	-0.03	1	insignificant			0.76	0.59	0.72	0.57	0.7	0.42	0.12	0.2662	insignificant			0.53	0.76	0.73	0.61	0.7	0.62	0.03	1	insignificant			0.68
712525	NSC_scaffold_contig596-571c	444018	444019		0.81	0.67	0.8	0.83	0.67	0.85	-0.02	1	insignificant			0.87	0.71	0.8	0.8	0.83	0.79	-0.01	1	insignificant			0.78	0.74	0.71	0.75	0.8	0.82	-0.05	1	insignificant			0.74	0.67	0.84	0.79	0.77	0.76	-0.02	1	insignificant			0.83
712525	NSC_scaffold_contig596-571c	444018	444019		0.81	0.67	0.8	0.83	0.67	0.85	-0.02	1	insignificant			0.87	0.71	0.8	0.8	0.83	0.79	-0.01	1	insignificant			0.78	0.74	0.71	0.75	0.8	0.82	-0.05	1	insignificant			0.74	0.67	0.84	0.79	0.77	0.76	-0.02	1	insignificant			0.83
713555	NSC_scaffold_contig596-571c	468527	468528		0.71	0.7	0.8	0.86	0.7	0.77	-0.04	1	insignificant			0.77	0.8	0.81	0.69	0.66	0.79	0.08	1	insignificant			0.73	0.74	0.86	0.87	0.79	0.76	-0.03	1	insignificant			0.68	0.77	0.77	0.86	0.69	0.69	-0.01	1	insignificant			0.82
713573	NSC_scaffold_contig596-571c	469049	469050		0.79	0.65	0.76	0.84	0.75	0.74	-0.04	1	insignificant			0.79	0.68	0.7	0.78	0.7	0.73	-0.01	1	insignificant			0.86	0.91	0.82	0.81	0.76	0.92	0.03	1	insignificant			0.71	0.82	0.86	0.81	0.91	0.8	-0.04	1	insignificant			0.91
713575	NSC_scaffold_contig596-571c	469053	469054		0.84	0.8	0.79	0.86	0.8	0.77	0	1	insignificant			0.78	0.71	0.78	0.84	0.75	0.73	-0.01	1	insignificant			0.86	0.84	0.82	0.87	0.82	0.92	-0.03	1	insignificant			0.72	0.78	0.78	0.82	0.95	0.76	-0.08	1	insignificant			0.86
714301	NSC_scaffold_contig596-571c	483248	483249		0.65	0.57	0.59	0.47	0.59	0.52	0.08	1	insignificant			0.46	0.52	0.68	0.53	0.44	0.59	0.03	1	insignificant			0.51	0.52	0.45	0.53	0.5	0.48	-0.01	1	insignificant			0.38	0.48	0.56	0.58	0.54	0.49	-0.06	1	insignificant			0.55
714301	NSC_scaffold_contig596-571c	483248	483249		0.65	0.57	0.59	0.47	0.59	0.52	0.08	1	insignificant			0.46	0.52	0.68	0.53	0.44	0.59	0.03	1	insignificant			0.51	0.52	0.45	0.53	0.5	0.48	-0.01	1	insignificant			0.38	0.48	0.56	0.58	0.54	0.49	-0.06	1	insignificant			0.55
714918	NSC_scaffold_contig596-571c	493391	493392		0.78	0.67	0.8	0.61	0.75	0.87	0.01	1	insignificant			0.8	0.73	0.8	0.65	0.72	0.69	0.09	1	insignificant			0.74	0.75	0.7	0.71	0.78	0.76	-0.02	1	insignificant			0.72	0.74	0.72	0.72	0.71	0.75	0	1	insignificant			0.83
718090	NSC_scaffold_contig596-571c	562837	562838		0.67	0.4	0.62	0.54	0.69	0.74	-0.09	1	insignificant			0.59	0.59	0.69	0.6	0.79	0.51	-0.01	1	insignificant			0.68	0.64	0.65	0.66	0.55	0.59	0.06	1	insignificant			0.57	0.55	0.61	0.61	0.59	0.58	-0.02	1	insignificant			0.62
718154	NSC_scaffold_contig596-571c	564756	564757		0.72	0.68	0.7	0.7	0.7	0.72	-0.01	1	insignificant			0.57	0.67	0.72	0.75	0.7	0.7	-0.06	1	insignificant			0.7	0.66	0.62	0.78	0.64	0.75	-0.06	1	insignificant			0.67	0.76	0.73	0.6	0.69	0.72	0.05	1	insignificant			0.75
718199	NSC_scaffold_contig596-571c	565633	565634		0.85	0.81	0.71	0.81	0.81	0.83	-0.02	1	insignificant			0.8	0.86	0.81	0.82	0.92	0.76	-0.01	1	insignificant			0.83	0.73	0.67	0.94	0.82	0.75	-0.09	1	insignificant			0.7	0.78	0.79	0.78	0.85	0.69	-0.02	1	insignificant			0.83
718293	NSC_scaffold_contig596-571c	567418	567419		0.83	0.64	0.81	0.6	0.79	0.76	0.04	1	insignificant			0.83	0.69	0.74	0.88	0.71	0.85	-0.06	1	insignificant			0.89	0.8	0.78	0.75	0.8	0.86	0.02	1	insignificant			0.72	0.84	0.88	0.88	0.91	0.87	-0.07	1	insignificant			0.79
718090	NSC_scaffold_contig596-571c	562837	562838		0.67	0.4	0.62	0.54	0.69	0.74	-0.09	1	insignificant			0.59	0.59	0.69	0.6	0.79	0.51	-0.01	1	insignificant			0.68	0.64	0.65	0.66	0.55	0.59	0.06	1	insignificant			0.57	0.55	0.61	0.61	0.59	0.58	-0.02	1	insignificant			0.62
718571	NSC_scaffold_contig596-571c	572529	572530		0.64	0.65	0.65	0.64	0.71	0.61	-0.01	1	insignificant			0.64	0.69	0.63	0.64	0.74	0.72	-0.05	1	insignificant			0.63	0.56	0.73	0.6	0.69	0.81	-0.06	1	insignificant			0.66	0.57	0.58	0.69	0.61	0.54	-0.01	1	insignificant			0.7
718962	NSC_scaffold_contig596-571c	578515	578516		0.67	0.71	0.51	0.65	0.54	0.56	0.05	1	insignificant			0.59	0.48	0.63	0.67	0.59	0.51	-0.02	1	insignificant			0.64	0.48	0.56	0.58	0.51	0.67	-0.03	1	insignificant			0.61	0.57	0.77	0.67	0.6	0.39	0.1	1	insignificant			0.63
719086	NSC_scaffold_contig596-571c	580884	580885		0.82	0.58	0.81	0.76	0.83	0.79	-0.05	1	insignificant			0.78	0.7	0.78	0.85	0.77	0.75	-0.04	1	insignificant			0.8	0.86	0.74	0.72	0.7	0.82	0.06	1	insignificant			0.73	0.64	0.71	0.86	0.72	0.63	-0.04	1	insignificant			0.75
719297	NSC_scaffold_contig596-571c	584339	584340		0.88	0.66	0.94	0.87	0.82	0.88	-0.03	1	insignificant			0.96	0.81	0.88	0.95	0.89	0.82	0	1	insignificant			0.82	0.78	0.78	0.87	0.84	0.87	-0.07	1	insignificant			0.79	0.83	0.98	0.88	0.82	0.76	0.05	1	insignificant			0.84
719297	NSC_scaffold_contig596-571c	584339	584340		0.88	0.66	0.94	0.87	0.82	0.88	-0.03	1	insignificant			0.96	0.81	0.88	0.95	0.89	0.82	0	1	insignificant			0.82	0.78	0.78	0.87	0.84	0.87	-0.07	1	insignificant			0.79	0.83	0.98	0.88	0.82	0.76	0.05	1	insignificant			0.84
719632	NSC_scaffold_contig596-571c	591377	591378		0.75	0.7	0.81	0.8	0.77	0.71	0	1	insignificant			0.83	0.71	0.8	0.75	0.87	0.72	0	1	insignificant			0.82	0.66	0.73	0.81	0.84	0.7	-0.04	1	insignificant			0.69	0.77	0.86	0.79	0.62	0.86	0.01	1	insignificant			0.78
720366	NSC_scaffold_contig596-571c	604891	604892		0.18	0.2	0.22	0.22	0.17	0.13	0.03	1	insignificant			0.15	0.2	0.18	0.16	0.12	0.15	0.04	1	insignificant			0.25	0.08	0.15	0.18	0.13	0.19	0	1	insignificant			0.08	0.14	0.19	0.32	0.15	0.07	-0.05	1	insignificant			0.33
722336	NSC_scaffold_contig596-571c	640335	640336		0.5	0.53	0.51	0.53	0.61	0.47	-0.02	1	insignificant			0.49	0.42	0.51	0.52	0.53	0.53	-0.05	1	insignificant			0.54	0.5	0.48	0.5	0.5	0.49	0.01	1	insignificant			0.49	0.45	0.61	0.44	0.49	0.42	0.07	1	insignificant			0.57
723150	NSC_scaffold_contig596-571c	654128	654129		0.73	0.64	0.69	0.63	0.6	0.68	0.05	1	insignificant			0.63	0.62	0.79	0.65	0.53	0.57	0.1	1	insignificant			0.65	0.61	0.65	0.73	0.68	0.66	-0.05	1	insignificant			0.67	0.67	0.73	0.6	0.66	0.53	0.09	1	insignificant			0.72
723534	NSC_scaffold_contig596-571c	661870	661871		0.69	0.61	0.65	0.62	0.69	0.61	0.01	1	insignificant			0.81	0.82	0.81	0.78	0.71	0.88	0.03	1	insignificant			0.86	0.75	0.65	0.76	0.81	0.7	0	1	insignificant			0.76	0.64	0.82	0.68	0.69	0.69	0.05	1	insignificant			0.71
723534	NSC_scaffold_contig596-571c	661870	661871		0.69	0.61	0.65	0.62	0.69	0.61	0.01	1	insignificant			0.81	0.82	0.81	0.78	0.71	0.88	0.03	1	insignificant			0.86	0.75	0.65	0.76	0.81	0.7	0	1	insignificant			0.76	0.64	0.82	0.68	0.69	0.69	0.05	1	insignificant			0.71
724207	NSC_scaffold_contig596-571c	675167	675168		0.62	0.47	0.6	0.57	0.64	0.56	-0.03	1	insignificant			0.74	0.61	0.65	0.61	0.63	0.65	0.04	1	insignificant			0.6	0.56	0.72	0.66	0.54	0.61	0.02	1	insignificant			0.5	0.58	0.62	0.72	0.58	0.53	-0.04	1	insignificant			0.74
725078	NSC_scaffold_contig596-571c	698623	698624		0.82	0.72	0.82	0.78	0.86	0.83	-0.04	1	insignificant			0.75	0.68	0.9	0.83	0.85	0.77	-0.04	1	insignificant			0.85	0.83	0.73	0.82	0.86	0.81	-0.03	1	insignificant			0.81	0.83	0.82	0.91	0.86	0.84	-0.05	1	insignificant			0.91
725045	NSC_scaffold_contig596-571c	697881	697882		0.85	0.55	0.82	0.77	0.74	0.83	-0.04	1	insignificant			0.79	0.69	0.79	0.79	0.9	0.71	-0.04	1	insignificant			0.8	0.75	0.79	0.83	0.81	0.78	-0.03	1	insignificant			0.84	0.77	0.8	0.84	0.88	0.78	-0.03	1	insignificant			0.88
725045	NSC_scaffold_contig596-571c	697881	697882		0.85	0.55	0.82	0.77	0.74	0.83	-0.04	1	insignificant			0.79	0.69	0.79	0.79	0.9	0.71	-0.04	1	insignificant			0.8	0.75	0.79	0.83	0.81	0.78	-0.03	1	insignificant			0.84	0.77	0.8	0.84	0.88	0.78	-0.03	1	insignificant			0.88
725078	NSC_scaffold_contig596-571c	698623	698624		0.82	0.72	0.82	0.78	0.86	0.83	-0.04	1	insignificant			0.75	0.68	0.9	0.83	0.85	0.77	-0.04	1	insignificant			0.85	0.83	0.73	0.82	0.86	0.81	-0.03	1	insignificant			0.81	0.83	0.82	0.91	0.86	0.84	-0.05	1	insignificant			0.91
725485	NSC_scaffold_contig596-571c	705968	705969		0.91	0.82	0.91	0.89	0.94	0.87	-0.02	1	insignificant			0.96	0.82	0.91	0.85	0.92	0.88	0.01	1	insignificant			0.82	0.83	0.85	0.89	0.88	0.86	-0.05	1	insignificant			0.92	0.93	0.95	0.87	0.9	0.89	0.05	1	insignificant			0.9
727094	NSC_scaffold_contig596-571c	744205	744206		0.38	0.29	0.25	0.27	0.31	0.27	0.02	1	insignificant			0.4	0.33	0.3	0.22	0.4	0.26	0.05	1	insignificant			0.32	0.23	0.27	0.36	0.38	0.19	-0.03	1	insignificant			0.07	0.27	0.24	0.23	0.28	0.15	-0.03	1	insignificant			0.47
727094	NSC_scaffold_contig596-571c	744205	744206		0.38	0.29	0.25	0.27	0.31	0.27	0.02	1	insignificant			0.4	0.33	0.3	0.22	0.4	0.26	0.05	1	insignificant			0.32	0.23	0.27	0.36	0.38	0.19	-0.03	1	insignificant			0.07	0.27	0.24	0.23	0.28	0.15	-0.03	1	insignificant			0.47
728650	NSC_scaffold_contig596-571c	780404	780405		0.91	0.64	0.94	0.89	0.8	0.9	-0.04	1	insignificant			0.88	0.88	0.87	0.89	0.89	0.88	-0.01	1	insignificant			0.92	0.82	0.91	0.77	0.82	0.92	0.05	1	insignificant			0.84	0.79	0.9	0.87	0.83	0.82	0.01	1	insignificant			0.93
728781	NSC_scaffold_contig596-571c	783319	783320		0.77	0.7	0.93	0.85	0.93	0.85	-0.08	1	insignificant			0.82	0.78	0.77	1	0.91	0.73	-0.09	1	insignificant			0.88	0.7	0.84	0.94	0.86	0.85	-0.08	1	insignificant			0.9	0.79	0.92	0.78	0.73	0.77	0.11	0.07009	insignificant			0.87
728650	NSC_scaffold_contig596-571c	780404	780405		0.91	0.64	0.94	0.89	0.8	0.9	-0.04	1	insignificant			0.88	0.88	0.87	0.89	0.89	0.88	-0.01	1	insignificant			0.92	0.82	0.91	0.77	0.82	0.92	0.05	1	insignificant			0.84	0.79	0.9	0.87	0.83	0.82	0.01	1	insignificant			0.93
729271	NSC_scaffold_contig596-571c	793768	793769		0.58	0.54	0.67	0.58	0.61	0.65	-0.01	1	insignificant			0.57	0.6	0.65	0.5	0.63	0.55	0.05	1	insignificant			0.55	0.59	0.51	0.52	0.61	0.65	-0.04	1	insignificant			0.56	0.67	0.6	0.52	0.56	0.54	0.07	1	insignificant			0.64
729416	NSC_scaffold_contig596-571c	796544	796545		0.64	0.87	0.69	0.74	0.68	0.69	0.03	1	insignificant			0.75	0.78	0.82	0.76	0.71	0.74	0.04	1	insignificant			0.79	0.73	0.8	0.64	0.77	0.73	0.06	1	insignificant			0.6	0.69	0.8	0.73	0.67	0.81	-0.04	1	insignificant			0.81
729871	NSC_scaffold_contig596-571c	811126	811127		0.84	0.7	0.79	0.82	0.82	0.91	-0.08	1	insignificant			0.75	0.82	0.87	0.83	0.82	0.89	-0.03	1	insignificant			0.85	0.79	0.8	0.82	0.79	0.81	0.01	1	insignificant			0.84	0.8	0.84	0.85	0.86	0.84	-0.02	1	insignificant			0.87
729918	NSC_scaffold_contig596-571c	812362	812363		0.85	0.79	0.88	0.92	0.75	0.75	0.04	1	insignificant			0.97	0.92	0.8	0.91	0.89	0.8	0.03	1	insignificant			0.86	0.82	0.82	0.82	0.89	0.84	-0.02	1	insignificant			0.87	0.86	0.86	0.8	0.84	0.88	0.03	1	insignificant			0.88
729918	NSC_scaffold_contig596-571c	812362	812363		0.85	0.79	0.88	0.92	0.75	0.75	0.04	1	insignificant			0.97	0.92	0.8	0.91	0.89	0.8	0.03	1	insignificant			0.86	0.82	0.82	0.82	0.89	0.84	-0.02	1	insignificant			0.87	0.86	0.86	0.8	0.84	0.88	0.03	1	insignificant			0.88
730471	NSC_scaffold_contig596-571c	822125	822126		0.91	0.65	0.82	0.92	0.87	0.87	-0.09	1	insignificant			0.81	0.81	0.87	0.88	0.82	0.88	-0.03	1	insignificant			0.85	0.85	0.85	0.88	0.77	0.79	0.04	1	insignificant			0.79	0.86	0.9	0.91	0.76	0.81	0.02	1	insignificant			0.93
731598	NSC_scaffold_contig596-571c	847537	847538		0.57	0.43	0.43	0.56	0.51	0.51	-0.05	1	insignificant			0.56	0.49	0.67	0.52	0.6	0.47	0.04	1	insignificant			0.51	0.48	0.4	0.46	0.43	0.56	-0.02	1	insignificant			0.43	0.43	0.46	0.47	0.44	0.55	-0.05	1	insignificant			0.59
732545	NSC_scaffold_contig596-571c	867719	867720		0.63	0.67	0.62	0.65	0.58	0.69	0	1	insignificant			0.62	0.48	0.63	0.67	0.61	0.66	-0.07	1	insignificant			0.56	0.55	0.53	0.65	0.61	0.6	-0.07	1	insignificant			0.65	0.62	0.59	0.58	0.56	0.55	0.06	1	insignificant			0.69
733197	NSC_scaffold_contig596-571c	882225	882226		0.86	0.73	0.74	0.83	0.8	0.79	-0.03	1	insignificant			0.7	0.8	0.87	0.82	0.77	0.75	0.01	1	insignificant			0.74	0.72	0.73	0.73	0.78	0.79	-0.04	1	insignificant			0.76	0.86	0.8	0.87	0.86	0.89	-0.07	1	insignificant			0.86
733260	NSC_scaffold_contig596-571c	883298	883299		0.77	0.8	0.8	0.75	0.83	0.78	0	1	insignificant			0.85	0.79	0.91	0.81	0.85	0.8	0.03	1	insignificant			0.89	0.74	0.76	0.82	0.79	0.84	-0.02	1	insignificant			0.8	0.78	0.81	0.74	0.85	0.82	0	1	insignificant			0.89
733551	NSC_scaffold_contig596-571c	889637	889638		0.8	0.73	0.69	0.77	0.76	0.76	-0.03	1	insignificant			0.72	0.7	0.78	0.76	0.75	0.72	-0.01	1	insignificant			0.77	0.68	0.72	0.72	0.72	0.73	0	1	insignificant			0.78	0.8	0.65	0.79	0.81	0.75	-0.04	1	insignificant			0.79
733551	NSC_scaffold_contig596-571c	889637	889638		0.8	0.73	0.69	0.77	0.76	0.76	-0.03	1	insignificant			0.72	0.7	0.78	0.76	0.75	0.72	-0.01	1	insignificant			0.77	0.68	0.72	0.72	0.72	0.73	0	1	insignificant			0.78	0.8	0.65	0.79	0.81	0.75	-0.04	1	insignificant			0.79
734531	NSC_scaffold_contig596-571c	909004	909005		0.66	0.76	0.83	0.76	0.77	0.64	0.02	1	insignificant			0.71	0.72	0.84	0.79	0.57	0.73	0.06	1	insignificant			0.8	0.74	0.61	0.76	0.59	0.81	0	1	insignificant			0.72	0.76	0.81	0.77	0.8	0.69	0.01	1	insignificant			0.85
734531	NSC_scaffold_contig596-571c	909004	909005		0.66	0.76	0.83	0.76	0.77	0.64	0.02	1	insignificant			0.71	0.72	0.84	0.79	0.57	0.73	0.06	1	insignificant			0.8	0.74	0.61	0.76	0.59	0.81	0	1	insignificant			0.72	0.76	0.81	0.77	0.8	0.69	0.01	1	insignificant			0.85
734756	NSC_scaffold_contig596-571c	913042	913043		0.77	0.74	0.86	0.85	0.88	0.9	-0.08	1	insignificant			0.82	0.83	0.95	0.89	0.94	0.9	-0.04	1	insignificant			0.96	0.84	0.87	0.95	0.92	0.8	0	1	insignificant			0.84	0.88	0.93	0.8	0.91	0.87	0.02	1	insignificant			0.94
734818	NSC_scaffold_contig596-571c	914111	914112		0.81	0.72	0.76	0.81	0.72	0.71	0.01	1	insignificant			0.82	0.72	0.72	0.7	0.94	0.75	-0.04	1	insignificant			0.77	0.78	0.72	0.8	0.78	0.75	-0.02	1	insignificant			0.7	0.66	0.71	0.76	0.67	0.75	-0.04	1	insignificant			0.88
734818	NSC_scaffold_contig596-571c	914111	914112		0.81	0.72	0.76	0.81	0.72	0.71	0.01	1	insignificant			0.82	0.72	0.72	0.7	0.94	0.75	-0.04	1	insignificant			0.77	0.78	0.72	0.8	0.78	0.75	-0.02	1	insignificant			0.7	0.66	0.71	0.76	0.67	0.75	-0.04	1	insignificant			0.88
735573	NSC_scaffold_contig596-571c	926911	926912		0.3	0.21	0.3	0.26	0.26	0.25	0.02	1	insignificant			0.32	0.19	0.27	0.31	0.16	0.3	0	1	insignificant			0.19	0.36	0.12	0.28	0.18	0.33	-0.04	1	insignificant			0.3	0.18	0.23	0.33	0.21	0.22	-0.02	1	insignificant			0.29
736548	NSC_scaffold_contig596-571c	943478	943479		0.78	0.8	0.87	0.71	0.73	0.78	0.08	1	insignificant			0.86	0.81	0.88	0.77	0.8	0.74	0.08	1	insignificant			0.82	0.82	0.78	0.75	0.81	0.79	0.02	1	insignificant			0.77	0.76	0.77	0.84	0.76	0.83	-0.04	1	insignificant			0.87
737458	NSC_scaffold_contig596-571c	957385	957386		0.44	0.59	0.52	0.47	0.47	0.46	0.05	1	insignificant			0.53	0.6	0.75	0.44	0.46	0.65	0.11	0.2902	insignificant			0.5	0.56	0.55	0.47	0.55	0.5	0.03	1	insignificant			0.42	0.42	0.62	0.34	0.54	0.48	0.03	1	insignificant			0.49
737912	NSC_scaffold_contig596-571c	966056	966057		0.14	0.09	0.12	0.18	0.18	0.16	-0.06	1	insignificant			0.14	0.18	0.23	0.12	0.17	0.18	0.03	1	insignificant			0.13	0.24	0.18	0.11	0.09	0.17	0.06	1	insignificant			0.11	0.14	0.15	0.14	0.24	0.22	-0.07	1	insignificant			0.22
737912	NSC_scaffold_contig596-571c	966056	966057		0.14	0.09	0.12	0.18	0.18	0.16	-0.06	1	insignificant			0.14	0.18	0.23	0.12	0.17	0.18	0.03	1	insignificant			0.13	0.24	0.18	0.11	0.09	0.17	0.06	1	insignificant			0.11	0.14	0.15	0.14	0.24	0.22	-0.07	1	insignificant			0.22
737984	NSC_scaffold_contig596-571c	966836	966837		0.9	0.71	0.86	0.81	0.87	0.88	-0.03	1	insignificant			0.83	0.89	0.87	0.84	0.88	0.86	0.01	1	insignificant			0.84	0.82	0.94	0.84	0.85	0.97	-0.02	1	insignificant			0.93	0.95	0.91	0.83	0.89	0.92	0.05	1	insignificant			0.96
737984	NSC_scaffold_contig596-571c	966836	966837		0.9	0.71	0.86	0.81	0.87	0.88	-0.03	1	insignificant			0.83	0.89	0.87	0.84	0.88	0.86	0.01	1	insignificant			0.84	0.82	0.94	0.84	0.85	0.97	-0.02	1	insignificant			0.93	0.95	0.91	0.83	0.89	0.92	0.05	1	insignificant			0.96
739341	NSC_scaffold_contig596-571c	989282	989283		0.69	0.63	0.66	0.68	0.48	0.7	0.04	1	insignificant			0.62	0.61	0.62	0.56	0.64	0.61	0.01	1	insignificant			0.51	0.45	0.62	0.66	0.53	0.71	-0.11	0.2215	insignificant			0.59	0.53	0.64	0.67	0.62	0.56	-0.03	1	insignificant			0.58
739595	NSC_scaffold_contig596-571c	992399	992400		0.72	0.7	0.82	0.83	0.76	0.85	-0.07	1	insignificant			0.7	0.59	0.71	0.77	0.76	0.79	-0.11	0.05435	insignificant			0.82	0.9	0.72	0.93	0.87	0.84	-0.07	1	insignificant			0.81	0.75	0.71	0.87	0.91	0.76	-0.09	1	insignificant			0.83
740434	NSC_scaffold_contig596-571c	1005725	1005726		0.64	0.54	0.6	0.64	0.73	0.62	-0.07	1	insignificant			0.54	0.59	0.48	0.62	0.67	0.6	-0.1	1	insignificant			0.55	0.49	0.52	0.61	0.48	0.61	-0.05	1	insignificant			0.67	0.38	0.6	0.63	0.51	0.61	-0.03	1	insignificant			0.63
741877	NSC_scaffold_contig596-571c	1032194	1032195		0.65	0.59	0.75	0.58	0.75	0.64	0.01	1	insignificant			0.7	0.72	0.68	0.73	0.73	0.72	-0.03	1	insignificant			0.7	0.76	0.61	0.8	0.79	0.77	-0.09	1	insignificant			0.71	0.73	0.67	0.68	0.53	0.82	0.03	1	insignificant			0.69
741879	NSC_scaffold_contig596-571c	1032196	1032197		0.68	0.63	0.78	0.63	0.72	0.7	0.01	1	insignificant			0.75	0.73	0.77	0.73	0.79	0.76	-0.01	1	insignificant			0.76	0.75	0.63	0.84	0.81	0.8	-0.11	0.05645	insignificant			0.73	0.84	0.69	0.67	0.54	0.87	0.06	1	insignificant			0.73
742480	NSC_scaffold_contig596-571c	1043668	1043669		0.78	0.53	0.72	0.7	0.66	0.65	0.01	1	insignificant			0.67	0.69	0.76	0.74	0.77	0.65	-0.02	1	insignificant			0.66	0.63	0.68	0.73	0.75	0.73	-0.07	1	insignificant			0.67	0.7	0.63	0.77	0.7	0.59	-0.02	1	insignificant			0.75
742643	NSC_scaffold_contig596-571c	1046188	1046189		0.69	0.68	0.87	0.72	0.75	0.67	0.03	1	insignificant			0.71	0.79	0.79	0.76	0.79	0.74	0	1	insignificant			0.85	0.79	0.78	0.76	0.68	0.69	0.09	1	insignificant			0.78	0.75	0.76	0.74	0.74	0.7	0.04	1	insignificant			0.8
742958	NSC_scaffold_contig596-571c	1051401	1051402		0.85	0.8	0.9	0.9	0.86	0.92	-0.04	1	insignificant			0.85	0.89	0.86	0.81	0.86	0.82	0.04	1	insignificant			0.8	0.83	0.85	0.88	0.8	0.84	-0.01	1	insignificant			0.85	0.81	0.93	0.9	0.9	0.8	-0.01	1	insignificant			0.94
743111	NSC_scaffold_contig596-571c	1055067	1055068		0.11	0.1	0.12	0.19	0.18	0.18	-0.08	1	insignificant			0.04	0.09	0.2	0.08	0.18	0.16	-0.03	1	insignificant			0.06	0.15	0.12	0.11	0.07	0.12	0.01	1	insignificant			0.05	0.09	0.16	0.13	0.09	0.11	-0.01	1	insignificant			0.24
743131	NSC_scaffold_contig596-571c	1055293	1055294		0.93	0.8	0.86	0.88	0.81	0.93	-0.01	1	insignificant			0.78	0.82	0.84	0.88	0.94	0.82	-0.07	1	insignificant			0.83	0.85	0.7	0.89	0.9	0.86	-0.09	1	insignificant			0.91	0.83	0.78	0.9	0.93	0.96	-0.09	1	insignificant			0.92
743210	NSC_scaffold_contig596-571c	1056620	1056621		0.57	0.78	0.69	0.66	0.74	0.77	-0.04	1	insignificant			0.71	0.78	0.71	0.73	0.73	0.71	0.01	1	insignificant			0.8	0.7	0.71	0.76	0.77	0.67	0	1	insignificant			0.71	0.7	0.79	0.77	0.68	0.76	0	1	insignificant			0.75
743420	NSC_scaffold_contig596-571c	1060955	1060956		0.8	0.87	0.79	0.85	0.91	0.81	-0.04	1	insignificant			0.71	0.69	0.88	0.69	0.87	0.77	-0.02	1	insignificant			0.84	0.82	0.79	0.84	0.82	0.8	-0.01	1	insignificant			0.83	0.82	0.75	0.83	0.89	0.87	-0.06	1	insignificant			0.87
743420	NSC_scaffold_contig596-571c	1060955	1060956		0.8	0.87	0.79	0.85	0.91	0.81	-0.04	1	insignificant			0.71	0.69	0.88	0.69	0.87	0.77	-0.02	1	insignificant			0.84	0.82	0.79	0.84	0.82	0.8	-0.01	1	insignificant			0.83	0.82	0.75	0.83	0.89	0.87	-0.06	1	insignificant			0.87
744146	NSC_scaffold_contig596-571c	1076440	1076441		0.74	0.79	0.67	0.67	0.73	0.67	0.04	1	insignificant			0.74	0.77	0.82	0.72	0.59	0.75	0.09	1	insignificant			0.75	0.77	0.78	0.75	0.72	0.66	0.06	1	insignificant			0.69	0.68	0.76	0.61	0.78	0.59	0.05	1	insignificant			0.85
744407	NSC_scaffold_contig596-571c	1082214	1082215		0.65	0.5	0.43	0.5	0.58	0.42	0.02	1	insignificant			0.49	0.58	0.63	0.53	0.59	0.6	0	1	insignificant			0.55	0.54	0.54	0.55	0.48	0.55	0.02	1	insignificant			0.51	0.55	0.69	0.51	0.52	0.56	0.05	1	insignificant			0.73
744825	NSC_scaffold_contig596-571c	1089712	1089713		0.34	0.34	0.33	0.19	0.25	0.33	0.08	1	insignificant			0.34	0.19	0.28	0.33	0.42	0.34	-0.09	1	insignificant			0.27	0.33	0.25	0.32	0.24	0.26	0.01	1	insignificant			0.27	0.23	0.3	0.28	0.26	0.21	0.02	1	insignificant			0.3
744834	NSC_scaffold_contig596-571c	1089865	1089866		0.91	0.75	0.76	0.78	0.62	0.9	0.04	1	insignificant			0.91	0.67	0.85	0.89	0.86	0.77	-0.03	1	insignificant			0.71	0.76	0.76	0.7	0.84	0.68	0	1	insignificant			0.86	0.93	0.81	0.83	0.92	0.84	0	1	insignificant			0.85
745166	NSC_scaffold_contig596-571c	1096005	1096006		0.88	0.78	0.87	0.85	0.84	0.79	0.02	1	insignificant			0.8	0.87	0.96	0.68	0.92	0.88	0.05	1	insignificant			0.83	0.75	0.91	1	0.94	0.77	-0.07	1	insignificant			0.88	0.89	0.85	0.96	0.83	1	-0.05	1	insignificant			0.98
745351	NSC_scaffold_contig596-571c	1099820	1099821		0.74	0.59	0.73	0.51	0.66	0.59	0.1	1	insignificant			0.7	0.63	0.74	0.6	0.81	0.72	-0.02	1	insignificant			0.85	0.73	0.71	0.85	0.68	0.74	0.01	1	insignificant			0.65	0.77	0.63	0.57	0.51	0.62	0.12	0.09777	insignificant			0.78
745984	NSC_scaffold_contig596-571c	1107722	1107723		0.69	0.44	0.61	0.58	0.64	0.59	-0.02	1	insignificant			0.68	0.51	0.71	0.62	0.8	0.69	-0.07	1	insignificant			0.57	0.62	0.68	0.55	0.6	0.71	0	1	insignificant			0.54	0.64	0.58	0.82	0.51	0.55	-0.04	1	insignificant			0.62
746055	NSC_scaffold_contig596-571c	1109130	1109131		0.59	0.53	0.66	0.65	0.53	0.59	0	1	insignificant			0.49	0.64	0.62	0.68	0.59	0.56	-0.03	1	insignificant			0.71	0.58	0.66	0.73	0.6	0.62	0	1	insignificant			0.54	0.84	0.67	0.53	0.59	0.72	0.07	1	insignificant			0.71
746720	NSC_scaffold_contig596-571c	1119810	1119811		0.11	0.19	0.11	0.11	0.15	0.13	0	1	insignificant			0.04	0.1	0.13	0.11	0.09	0.17	-0.03	1	insignificant			0.11	0.15	0.11	0.03	0.01	0.12	0.07	1	insignificant			0.05	0.17	0.18	0.15	0.04	0.13	0.03	1	insignificant			0.21
746733	NSC_scaffold_contig596-571c	1120105	1120106		0.66	0.75	0.68	0.62	0.62	0.59	0.08	1	insignificant			0.61	0.8	0.79	0.64	0.78	0.73	0.02	1	insignificant			0.68	0.67	0.68	0.64	0.65	0.65	0.03	1	insignificant			0.63	0.64	0.65	0.65	0.56	0.58	0.04	1	insignificant			0.72
747145	NSC_scaffold_contig596-571c	1127096	1127097		0.68	0.57	0.6	0.69	0.53	0.56	0.03	1	insignificant			0.58	0.53	0.72	0.7	0.68	0.57	-0.04	1	insignificant			0.61	0.57	0.65	0.76	0.49	0.58	0	1	insignificant			0.34	0.55	0.7	0.57	0.47	0.49	0.02	1	insignificant			0.61
747212	NSC_scaffold_contig596-571c	1127964	1127965		0.71	0.58	0.72	0.69	0.71	0.76	-0.05	1	insignificant			0.6	0.71	0.78	0.74	0.71	0.75	-0.04	1	insignificant			0.81	0.64	0.76	0.85	0.82	0.75	-0.07	1	insignificant			0.76	0.73	0.76	0.66	0.81	0.74	0.02	1	insignificant			0.73
747145	NSC_scaffold_contig596-571c	1127096	1127097		0.68	0.57	0.6	0.69	0.53	0.56	0.03	1	insignificant			0.58	0.53	0.72	0.7	0.68	0.57	-0.04	1	insignificant			0.61	0.57	0.65	0.76	0.49	0.58	0	1	insignificant			0.34	0.55	0.7	0.57	0.47	0.49	0.02	1	insignificant			0.61
747212	NSC_scaffold_contig596-571c	1127964	1127965		0.71	0.58	0.72	0.69	0.71	0.76	-0.05	1	insignificant			0.6	0.71	0.78	0.74	0.71	0.75	-0.04	1	insignificant			0.81	0.64	0.76	0.85	0.82	0.75	-0.07	1	insignificant			0.76	0.73	0.76	0.66	0.81	0.74	0.02	1	insignificant			0.73
747582	NSC_scaffold_contig596-571c	1133326	1133327		0.54	0.49	0.47	0.6	0.56	0.61	-0.09	1	insignificant			0.56	0.42	0.57	0.49	0.57	0.44	0.02	1	insignificant			0.73	0.43	0.53	0.5	0.61	0.51	0.02	1	insignificant			0.54	0.39	0.54	0.57	0.37	0.5	0.01	1	insignificant			0.5
747582	NSC_scaffold_contig596-571c	1133326	1133327		0.54	0.49	0.47	0.6	0.56	0.61	-0.09	1	insignificant			0.56	0.42	0.57	0.49	0.57	0.44	0.02	1	insignificant			0.73	0.43	0.53	0.5	0.61	0.51	0.02	1	insignificant			0.54	0.39	0.54	0.57	0.37	0.5	0.01	1	insignificant			0.5
747779	NSC_scaffold_contig596-571c	1135516	1135517		0.53	0.41	0.44	0.47	0.59	0.46	-0.05	1	insignificant			0.43	0.52	0.55	0.5	0.37	0.47	0.05	1	insignificant			0.5	0.39	0.44	0.47	0.5	0.52	-0.05	1	insignificant			0.41	0.55	0.42	0.5	0.51	0.4	-0.01	1	insignificant			0.57
748820	NSC_scaffold_contig596-571c	1151468	1151469		0.74	0.71	0.77	0.69	0.76	0.75	0.01	1	insignificant			0.64	0.61	0.84	0.73	0.69	0.65	0	1	insignificant			0.81	0.65	0.78	0.67	0.7	0.61	0.09	1	insignificant			0.67	0.8	0.84	0.61	0.7	0.74	0.08	1	insignificant			0.76
749797	NSC_scaffold_contig596-571c	1167205	1167206		0.68	0.65	0.71	0.72	0.6	0.63	0.02	1	insignificant			0.74	0.62	0.69	0.67	0.74	0.69	-0.01	1	insignificant			0.71	0.65	0.74	0.69	0.61	0.72	0.02	1	insignificant			0.43	0.65	0.73	0.58	0.78	0.74	-0.1	1	insignificant			0.73
750149	NSC_scaffold_contig596-571c	1172831	1172832		0.74	0.73	0.81	0.62	0.77	0.7	0.06	1	insignificant			0.84	0.72	0.71	0.75	0.81	0.83	-0.04	1	insignificant			0.81	0.76	0.68	0.69	0.74	0.77	0.01	1	insignificant			0.64	0.64	0.76	0.72	0.63	0.64	0.01	1	insignificant			0.78
750149	NSC_scaffold_contig596-571c	1172831	1172832		0.74	0.73	0.81	0.62	0.77	0.7	0.06	1	insignificant			0.84	0.72	0.71	0.75	0.81	0.83	-0.04	1	insignificant			0.81	0.76	0.68	0.69	0.74	0.77	0.01	1	insignificant			0.64	0.64	0.76	0.72	0.63	0.64	0.01	1	insignificant			0.78
750826	NSC_scaffold_contig596-571c	1187306	1187307		0.81	0.74	0.79	0.78	0.81	0.74	0	1	insignificant			0.81	0.79	0.73	0.76	0.83	0.73	0	1	insignificant			0.95	0.78	0.87	0.86	0.81	0.78	0.05	1	insignificant			0.72	0.71	0.79	0.76	0.68	0.84	-0.02	1	insignificant			0.78
751691	NSC_scaffold_contig596-571c	1204016	1204017		0.59	0.76	0.78	0.71	0.68	0.66	0.03	1	insignificant			0.6	0.82	0.9	0.72	0.69	0.73	0.06	1	insignificant			0.63	0.84	0.63	0.72	0.55	0.59	0.08	1	insignificant			0.54	0.78	0.76	0.84	0.56	0.71	-0.01	1	insignificant			0.85
751691	NSC_scaffold_contig596-571c	1204016	1204017		0.59	0.76	0.78	0.71	0.68	0.66	0.03	1	insignificant			0.6	0.82	0.9	0.72	0.69	0.73	0.06	1	insignificant			0.63	0.84	0.63	0.72	0.55	0.59	0.08	1	insignificant			0.54	0.78	0.76	0.84	0.56	0.71	-0.01	1	insignificant			0.85
752574	NSC_scaffold_contig596-571c	1218759	1218760		0.83	0.7	0.86	0.85	0.91	0.78	-0.05	1	insignificant			0.78	0.7	0.79	0.86	0.86	0.82	-0.09	1	insignificant			0.84	0.73	0.75	0.9	0.88	0.83	-0.09	1	insignificant			0.85	0.83	0.86	0.8	0.79	0.82	0.04	1	insignificant			0.82
753162	NSC_scaffold_contig596-571c	1229043	1229044		0.62	0.52	0.51	0.56	0.59	0.42	0.02	1	insignificant			0.59	0.62	0.54	0.58	0.57	0.68	-0.03	1	insignificant			0.74	0.58	0.73	0.51	0.47	0.57	0.16	0.0513	insignificant			0.45	0.42	0.36	0.47	0.44	0.51	-0.06	1	insignificant			0.59
753162	NSC_scaffold_contig596-571c	1229043	1229044		0.62	0.52	0.51	0.56	0.59	0.42	0.02	1	insignificant			0.59	0.62	0.54	0.58	0.57	0.68	-0.03	1	insignificant			0.74	0.58	0.73	0.51	0.47	0.57	0.16	0.0513	insignificant			0.45	0.42	0.36	0.47	0.44	0.51	-0.06	1	insignificant			0.59
753378	NSC_scaffold_contig596-571c	1232675	1232676		0.61	0.84	0.67	0.66	0.65	0.52	0.09	1	insignificant			0.78	0.74	0.74	0.6	0.65	0.72	0.1	0.05091	insignificant			0.71	0.74	0.75	0.72	0.71	0.75	0.01	1	insignificant			0.56	0.72	0.71	0.72	0.66	0.69	-0.03	1	insignificant			0.73
753378	NSC_scaffold_contig596-571c	1232675	1232676		0.61	0.84	0.67	0.66	0.65	0.52	0.09	1	insignificant			0.78	0.74	0.74	0.6	0.65	0.72	0.1	0.05091	insignificant			0.71	0.74	0.75	0.72	0.71	0.75	0.01	1	insignificant			0.56	0.72	0.71	0.72	0.66	0.69	-0.03	1	insignificant			0.73
753683	NSC_scaffold_contig596-571c	1237548	1237549		0.3	0.26	0.32	0.35	0.3	0.19	0.02	1	insignificant			0.39	0.31	0.31	0.37	0.36	0.24	0.01	1	insignificant			0.24	0.3	0.32	0.21	0.23	0.2	0.07	1	insignificant			0.24	0.17	0.31	0.18	0.37	0.34	-0.06	1	insignificant			0.44
753685	NSC_scaffold_contig596-571c	1237550	1237551		0.26	0.19	0.26	0.31	0.21	0.16	0.01	1	insignificant			0.26	0.2	0.31	0.27	0.29	0.16	0.02	1	insignificant			0.21	0.22	0.28	0.2	0.15	0.16	0.07	1	insignificant			0.21	0.16	0.27	0.08	0.3	0.26	0	1	insignificant			0.39
753529	NSC_scaffold_contig596-571c	1235147	1235148		0.72	0.67	0.77	0.82	0.72	0.74	-0.04	1	insignificant			0.66	0.76	0.81	0.81	0.78	0.8	-0.06	1	insignificant			0.7	0.74	0.61	0.77	0.77	0.74	-0.07	1	insignificant			0.72	0.79	0.75	0.69	0.7	0.5	0.12	0.1478	insignificant			0.78
753683	NSC_scaffold_contig596-571c	1237548	1237549		0.3	0.26	0.32	0.35	0.3	0.19	0.02	1	insignificant			0.39	0.31	0.31	0.37	0.36	0.24	0.01	1	insignificant			0.24	0.3	0.32	0.21	0.23	0.2	0.07	1	insignificant			0.24	0.17	0.31	0.18	0.37	0.34	-0.06	1	insignificant			0.44
753685	NSC_scaffold_contig596-571c	1237550	1237551		0.26	0.19	0.26	0.31	0.21	0.16	0.01	1	insignificant			0.26	0.2	0.31	0.27	0.29	0.16	0.02	1	insignificant			0.21	0.22	0.28	0.2	0.15	0.16	0.07	1	insignificant			0.21	0.16	0.27	0.08	0.3	0.26	0	1	insignificant			0.39
753683	NSC_scaffold_contig596-571c	1237548	1237549		0.3	0.26	0.32	0.35	0.3	0.19	0.02	1	insignificant			0.39	0.31	0.31	0.37	0.36	0.24	0.01	1	insignificant			0.24	0.3	0.32	0.21	0.23	0.2	0.07	1	insignificant			0.24	0.17	0.31	0.18	0.37	0.34	-0.06	1	insignificant			0.44
753685	NSC_scaffold_contig596-571c	1237550	1237551		0.26	0.19	0.26	0.31	0.21	0.16	0.01	1	insignificant			0.26	0.2	0.31	0.27	0.29	0.16	0.02	1	insignificant			0.21	0.22	0.28	0.2	0.15	0.16	0.07	1	insignificant			0.21	0.16	0.27	0.08	0.3	0.26	0	1	insignificant			0.39
754512	NSC_scaffold_contig596-571c	1251799	1251800		0.84	0.78	0.87	0.83	0.76	0.74	0.05	1	insignificant			0.92	0.84	0.71	0.82	0.84	0.79	0	1	insignificant			0.88	0.78	0.79	0.93	0.89	0.87	-0.08	1	insignificant			0.88	0.77	0.85	0.85	0.89	0.8	-0.02	1	insignificant			0.91
754512	NSC_scaffold_contig596-571c	1251799	1251800		0.84	0.78	0.87	0.83	0.76	0.74	0.05	1	insignificant			0.92	0.84	0.71	0.82	0.84	0.79	0	1	insignificant			0.88	0.78	0.79	0.93	0.89	0.87	-0.08	1	insignificant			0.88	0.77	0.85	0.85	0.89	0.8	-0.02	1	insignificant			0.91
755722	NSC_scaffold_contig596-571c	1273277	1273278		0.89	0.85	0.9	0.88	0.94	0.96	-0.04	1	insignificant			0.87	0.9	0.9	0.82	0.88	0.87	0.03	1	insignificant			0.86	0.85	0.86	0.88	0.69	0.89	0.04	1	insignificant			0.84	0.75	0.9	0.86	0.83	0.9	-0.03	1	insignificant			0.9
755865	NSC_scaffold_contig596-571c	1275847	1275848		0.89	0.82	0.83	0.94	0.85	0.92	-0.06	1	insignificant			0.88	0.84	0.78	0.73	0.75	0.81	0.07	1	insignificant			0.8	0.79	0.82	0.83	0.75	0.83	0	1	insignificant			0.94	0.82	0.85	0.88	0.85	0.82	0.02	1	insignificant			0.79
756459	NSC_scaffold_contig596-571c	1289920	1289921		0.72	0.83	0.77	0.77	0.73	0.79	0.01	1	insignificant			0.88	0.7	0.69	0.69	0.68	0.69	0.07	1	insignificant			0.73	0.71	0.64	0.68	0.78	0.75	-0.04	1	insignificant			0.71	0.75	0.78	0.71	0.75	0.56	0.07	1	insignificant			0.76
756751	NSC_scaffold_contig596-571c	1294573	1294574		0.68	0.51	0.52	0.66	0.42	0.65	-0.01	1	insignificant			0.48	0.53	0.61	0.59	0.52	0.61	-0.04	1	insignificant			0.65	0.61	0.47	0.6	0.74	0.55	-0.06	1	insignificant			0.45	0.57	0.63	0.46	0.73	0.47	0	1	insignificant			0.62
757065	NSC_scaffold_contig596-571c	1299920	1299921		0.34	0.45	0.47	0.4	0.45	0.48	-0.02	1	insignificant			0.46	0.38	0.52	0.27	0.46	0.58	0.02	1	insignificant			0.52	0.33	0.43	0.44	0.45	0.47	-0.02	1	insignificant			0.33	0.41	0.52	0.47	0.43	0.47	-0.04	1	insignificant			0.43
757085	NSC_scaffold_contig596-571c	1300104	1300105		0.79	0.74	0.79	0.75	0.89	0.81	-0.04	1	insignificant			0.89	0.86	0.82	0.77	0.91	0.78	0.04	1	insignificant			0.83	0.75	0.76	0.75	0.7	0.79	0.03	1	insignificant			0.73	0.82	0.83	0.92	0.84	0.7	-0.03	1	insignificant			0.86
757710	NSC_scaffold_contig596-571c	1312688	1312689		0.81	0.71	0.86	0.77	0.78	0.62	0.07	1	insignificant			0.79	0.79	0.77	0.8	0.71	0.79	0.02	1	insignificant			0.81	0.64	0.81	0.68	0.79	0.87	-0.03	1	insignificant			0.7	0.76	0.82	0.93	0.84	0.81	-0.1	0.1194	insignificant			0.8
757712	NSC_scaffold_contig596-571c	1312701	1312702		0.89	0.81	0.89	0.82	0.95	0.77	0.02	1	insignificant			0.74	0.8	0.86	0.78	0.79	0.85	-0.01	1	insignificant			0.94	0.75	0.81	0.76	0.85	0.89	-0.01	1	insignificant			0.89	0.76	0.82	0.88	0.78	0.86	-0.01	1	insignificant			0.87
757986	NSC_scaffold_contig596-571c	1317427	1317428		0.81	0.72	0.78	0.75	0.88	0.74	-0.02	1	insignificant			0.83	0.77	0.85	0.75	0.61	0.74	0.11	0.08568	insignificant			0.77	0.7	0.73	0.7	0.69	0.85	-0.01	1	insignificant			0.7	0.81	0.75	0.69	0.78	0.82	-0.01	1	insignificant			0.8
758873	NSC_scaffold_contig596-571c	1333723	1333724		0.69	0.72	0.74	0.6	0.63	0.74	0.06	1	insignificant			0.81	0.67	0.76	0.73	0.73	0.67	0.04	1	insignificant			0.68	0.78	0.66	0.76	0.68	0.82	-0.05	1	insignificant			0.58	0.6	0.75	0.72	0.88	0.75	-0.13	0.1397	insignificant			0.8
759978	NSC_scaffold_contig596-571c	1352995	1352996		0.51	0.32	0.48	0.59	0.4	0.56	-0.08	1	insignificant			0.5	0.45	0.42	0.45	0.4	0.49	0.01	1	insignificant			0.56	0.53	0.46	0.53	0.37	0.42	0.07	1	insignificant			0.33	0.52	0.34	0.5	0.55	0.5	-0.12	0.1371	insignificant			0.46
759978	NSC_scaffold_contig596-571c	1352995	1352996		0.51	0.32	0.48	0.59	0.4	0.56	-0.08	1	insignificant			0.5	0.45	0.42	0.45	0.4	0.49	0.01	1	insignificant			0.56	0.53	0.46	0.53	0.37	0.42	0.07	1	insignificant			0.33	0.52	0.34	0.5	0.55	0.5	-0.12	0.1371	insignificant			0.46
760490	NSC_scaffold_contig596-571c	1362614	1362615		0.8	0.76	0.86	0.82	0.78	0.83	0	1	insignificant			0.79	0.81	0.88	0.6	0.85	0.79	0.08	1	insignificant			0.79	0.73	0.75	0.8	0.76	0.86	-0.05	1	insignificant			0.71	0.87	0.77	0.9	0.69	0.68	0.02	1	insignificant			0.83
760490	NSC_scaffold_contig596-571c	1362614	1362615		0.8	0.76	0.86	0.82	0.78	0.83	0	1	insignificant			0.79	0.81	0.88	0.6	0.85	0.79	0.08	1	insignificant			0.79	0.73	0.75	0.8	0.76	0.86	-0.05	1	insignificant			0.71	0.87	0.77	0.9	0.69	0.68	0.02	1	insignificant			0.83
760598	NSC_scaffold_contig596-571c	1364059	1364060		0.84	0.79	0.83	0.84	0.83	0.89	-0.03	1	insignificant			0.9	0.86	0.95	0.83	0.86	0.83	0.07	1	insignificant			0.82	0.85	0.78	0.85	0.84	0.87	-0.03	1	insignificant			0.78	0.83	0.82	0.82	0.98	0.77	-0.05	1	insignificant			0.93
760964	NSC_scaffold_contig596-571c	1371164	1371165		0.8	0.67	0.79	0.72	0.76	0.68	0.03	1	insignificant			0.86	0.74	0.8	0.74	0.78	0.78	0.04	1	insignificant			0.87	0.66	0.79	0.75	0.74	0.79	0.01	1	insignificant			0.77	0.77	0.78	0.8	0.74	0.63	0.05	1	insignificant			0.81
760966	NSC_scaffold_contig596-571c	1371177	1371178		0.92	0.79	0.81	0.75	0.73	0.76	0.09	1	insignificant			0.82	0.77	0.89	0.7	0.85	0.81	0.04	1	insignificant			0.88	0.8	0.88	0.79	0.83	0.84	0.03	1	insignificant			0.8	0.77	0.78	0.7	0.75	0.71	0.06	1	insignificant			0.82
761597	NSC_scaffold_contig596-571c	1383086	1383087		0.69	0.65	0.79	0.73	0.62	0.73	0.02	1	insignificant			0.66	0.67	0.82	0.7	0.81	0.74	-0.03	1	insignificant			0.74	0.66	0.77	0.74	0.59	0.74	0.03	1	insignificant			0.72	0.57	0.7	0.71	0.69	0.7	-0.04	1	insignificant			0.85
761969	NSC_scaffold_contig596-571c	1391205	1391206		0.89	0.72	0.82	0.78	0.84	0.79	0	1	insignificant			0.9	0.74	0.89	0.76	0.82	0.84	0.04	1	insignificant			0.94	0.81	0.83	0.81	0.75	0.85	0.05	1	insignificant			0.88	0.89	0.81	0.88	0.82	0.84	0.01	1	insignificant			0.92
762507	NSC_scaffold_contig596-571c	1402131	1402132		0.77	0.66	0.81	0.78	0.83	0.76	-0.04	1	insignificant			0.76	0.69	0.83	0.8	0.83	0.81	-0.05	1	insignificant			0.76	0.76	0.83	0.8	0.81	0.79	-0.02	1	insignificant			0.75	0.84	0.85	0.79	0.76	0.8	0.03	1	insignificant			0.89
762991	NSC_scaffold_contig596-571c	1410913	1410914		0.78	0.8	0.76	0.77	0.83	0.59	0.05	1	insignificant			0.68	0.81	0.82	0.89	0.88	0.78	-0.08	1	insignificant			0.74	0.83	0.71	0.69	0.77	0.72	0.04	1	insignificant			0.74	0.67	0.88	0.81	0.68	0.79	0	1	insignificant			0.81
762991	NSC_scaffold_contig596-571c	1410913	1410914		0.78	0.8	0.76	0.77	0.83	0.59	0.05	1	insignificant			0.68	0.81	0.82	0.89	0.88	0.78	-0.08	1	insignificant			0.74	0.83	0.71	0.69	0.77	0.72	0.04	1	insignificant			0.74	0.67	0.88	0.81	0.68	0.79	0	1	insignificant			0.81
763369	NSC_scaffold_contig596-571c	1417976	1417977		0.67	0.69	0.77	0.8	0.72	0.77	-0.05	1	insignificant			0.69	0.79	0.78	0.77	0.78	0.74	-0.01	1	insignificant			0.71	0.7	0.81	0.75	0.68	0.71	0.03	1	insignificant			0.63	0.79	0.7	0.77	0.66	0.62	0.02	1	insignificant			0.78
763846	NSC_scaffold_contig596-571c	1426345	1426346		0.81	0.78	0.86	0.92	0.76	0.88	-0.04	1	insignificant			0.87	0.88	0.93	0.89	0.81	0.82	0.05	1	insignificant			0.82	0.75	0.87	0.75	0.82	0.92	-0.02	1	insignificant			0.85	0.76	0.76	0.9	0.84	0.82	-0.07	1	insignificant			0.84
764417	NSC_scaffold_contig596-571c	1436355	1436356		0.75	0.75	0.72	0.82	0.7	0.73	-0.01	1	insignificant			0.72	0.7	0.74	0.83	0.87	0.76	-0.1	1	insignificant			0.77	0.68	0.72	0.8	0.69	0.79	-0.03	1	insignificant			0.71	0.68	0.75	0.76	0.77	0.74	-0.05	1	insignificant			0.77
365900	NSC_scaffold_contig598	29810	29811		0.82	0.71	0.74	0.67	0.75	0.78	0.02	1	insignificant			0.72	0.68	0.78	0.76	0.8	0.75	-0.04	1	insignificant			0.77	0.8	0.73	0.81	0.82	0.76	-0.03	1	insignificant			0.71	0.84	0.81	0.78	0.67	0.7	0.07	1	insignificant			0.82
366148	NSC_scaffold_contig598	32402	32403		0.84	0.79	0.85	0.73	0.92	0.83	0	1	insignificant			0.85	0.72	0.86	0.85	0.85	0.87	-0.04	1	insignificant			0.81	0.78	0.8	0.81	0.87	0.89	-0.06	1	insignificant			0.87	0.79	0.82	0.88	0.86	0.75	0	1	insignificant			0.88
367501	NSC_scaffold_contig598	56822	56823		0.72	0.83	0.8	0.84	0.83	0.85	-0.06	1	insignificant			0.81	0.71	0.84	0.89	0.86	0.85	-0.08	1	insignificant			0.73	0.88	0.93	0.85	0.84	0.85	0	1	insignificant			0.82	0.77	0.84	0.92	0.85	0.84	-0.06	1	insignificant			0.91
368491	NSC_scaffold_contig598	74491	74492		0.76	0.66	0.76	0.74	0.75	0.77	-0.03	1	insignificant			0.75	0.7	0.79	0.66	0.71	0.79	0.03	1	insignificant			0.76	0.61	0.73	0.74	0.74	0.74	-0.04	1	insignificant			0.62	0.73	0.74	0.62	0.67	0.65	0.05	1	insignificant			0.77
368925	NSC_scaffold_contig598	82714	82715		0.67	0.76	0.72	0.75	0.59	0.81	0	1	insignificant			0.73	0.79	0.88	0.74	0.83	0.74	0.03	1	insignificant			0.77	0.75	0.69	0.83	0.79	0.73	-0.05	1	insignificant			0.87	0.87	0.82	0.71	0.82	0.83	0.06	1	insignificant			0.81
369229	NSC_scaffold_contig598	87645	87646		0.83	0.76	0.84	0.83	0.87	0.83	-0.03	1	insignificant			0.77	0.8	0.86	0.74	0.79	0.82	0.03	1	insignificant			0.82	0.8	0.8	0.83	0.82	0.94	-0.06	1	insignificant			0.59	0.84	0.83	0.82	0.83	0.85	-0.08	1	insignificant			0.78
369236	NSC_scaffold_contig598	87675	87676		0.31	0.33	0.33	0.39	0.27	0.41	-0.03	1	insignificant			0.26	0.28	0.37	0.32	0.32	0.29	0	1	insignificant			0.25	0.29	0.24	0.21	0.3	0.25	0.01	1	insignificant			0.35	0.23	0.36	0.21	0.11	0.26	0.12	0.1145	insignificant			0.39
370655	NSC_scaffold_contig598	111201	111202		0.71	0.7	0.76	0.71	0.76	0.8	-0.03	1	insignificant			0.71	0.66	0.76	0.74	0.73	0.81	-0.05	1	insignificant			0.75	0.65	0.66	0.75	0.69	0.65	-0.01	1	insignificant			0.73	0.64	0.75	0.76	0.68	0.74	-0.02	1	insignificant			0.83
370657	NSC_scaffold_contig598	111204	111205		0.69	0.72	0.76	0.73	0.72	0.76	-0.01	1	insignificant			0.74	0.69	0.78	0.7	0.79	0.76	-0.01	1	insignificant			0.78	0.58	0.69	0.8	0.71	0.7	-0.05	1	insignificant			0.74	0.63	0.78	0.63	0.7	0.81	0	1	insignificant			0.78
371566	NSC_scaffold_contig598	124552	124553		0.6	0.58	0.67	0.68	0.69	0.67	-0.06	1	insignificant			0.63	0.67	0.73	0.64	0.63	0.69	0.02	1	insignificant			0.62	0.63	0.59	0.68	0.63	0.65	-0.04	1	insignificant			0.59	0.65	0.63	0.72	0.66	0.71	-0.08	1	insignificant			0.7
371566	NSC_scaffold_contig598	124552	124553		0.6	0.58	0.67	0.68	0.69	0.67	-0.06	1	insignificant			0.63	0.67	0.73	0.64	0.63	0.69	0.02	1	insignificant			0.62	0.63	0.59	0.68	0.63	0.65	-0.04	1	insignificant			0.59	0.65	0.63	0.72	0.66	0.71	-0.08	1	insignificant			0.7
372453	NSC_scaffold_contig598	141514	141515		0.42	0.35	0.44	0.44	0.36	0.29	0.04	1	insignificant			0.41	0.41	0.46	0.36	0.38	0.38	0.05	1	insignificant			0.45	0.27	0.46	0.44	0.29	0.47	-0.01	1	insignificant			0.25	0.34	0.46	0.41	0.39	0.42	-0.06	1	insignificant			0.4
372453	NSC_scaffold_contig598	141514	141515		0.42	0.35	0.44	0.44	0.36	0.29	0.04	1	insignificant			0.41	0.41	0.46	0.36	0.38	0.38	0.05	1	insignificant			0.45	0.27	0.46	0.44	0.29	0.47	-0.01	1	insignificant			0.25	0.34	0.46	0.41	0.39	0.42	-0.06	1	insignificant			0.4
372709	NSC_scaffold_contig598	147702	147703		0.9	0.73	0.87	0.9	0.93	0.81	-0.04	1	insignificant			0.78	0.73	0.87	0.85	0.87	0.86	-0.07	1	insignificant			0.92	0.81	0.78	0.86	0.84	0.95	-0.05	1	insignificant			0.92	0.83	0.87	0.86	0.88	0.89	0	1	insignificant			0.85
372963	NSC_scaffold_contig598	152328	152329		0.69	0.85	0.78	0.77	0.69	0.71	0.05	1	insignificant			0.65	0.69	0.78	0.77	0.68	0.72	-0.02	1	insignificant			0.63	0.79	0.74	0.78	0.74	0.69	-0.02	1	insignificant			0.65	0.62	0.8	0.7	0.81	0.76	-0.06	1	insignificant			0.77
372963	NSC_scaffold_contig598	152328	152329		0.69	0.85	0.78	0.77	0.69	0.71	0.05	1	insignificant			0.65	0.69	0.78	0.77	0.68	0.72	-0.02	1	insignificant			0.63	0.79	0.74	0.78	0.74	0.69	-0.02	1	insignificant			0.65	0.62	0.8	0.7	0.81	0.76	-0.06	1	insignificant			0.77
373454	NSC_scaffold_contig598	162098	162099		0.77	0.77	0.72	0.84	0.62	0.75	0.02	1	insignificant			0.56	0.76	0.72	0.56	0.85	0.75	-0.04	1	insignificant			0.72	0.77	0.71	0.79	0.73	0.81	-0.05	1	insignificant			0.68	0.68	0.81	0.7	0.77	0.71	-0.01	1	insignificant			0.74
373454	NSC_scaffold_contig598	162098	162099		0.77	0.77	0.72	0.84	0.62	0.75	0.02	1	insignificant			0.56	0.76	0.72	0.56	0.85	0.75	-0.04	1	insignificant			0.72	0.77	0.71	0.79	0.73	0.81	-0.05	1	insignificant			0.68	0.68	0.81	0.7	0.77	0.71	-0.01	1	insignificant			0.74
373976	NSC_scaffold_contig598	170029	170030		0.95	0.75	0.87	0.86	0.86	0.8	0.01	1	insignificant			0.8	0.81	0.89	0.83	0.9	0.82	-0.02	1	insignificant			0.88	0.85	0.92	0.87	0.97	0.82	0	1	insignificant			0.83	0.73	0.79	0.82	0.89	0.81	-0.06	1	insignificant			0.9
374029	NSC_scaffold_contig598	171049	171050		0.83	0.74	0.8	0.81	0.89	0.63	0.01	1	insignificant			0.66	0.79	0.79	0.78	0.81	0.78	-0.04	1	insignificant			0.75	0.72	0.7	0.87	0.68	0.89	-0.09	1	insignificant			0.76	0.84	0.66	0.73	0.71	0.81	0.01	1	insignificant			0.82
374156	NSC_scaffold_contig598	173212	173213		0.51	0.53	0.46	0.53	0.53	0.59	-0.05	1	insignificant			0.45	0.57	0.5	0.41	0.53	0.48	0.03	1	insignificant			0.43	0.51	0.45	0.58	0.53	0.73	-0.15	0.08243	insignificant			0.57	0.52	0.45	0.59	0.49	0.47	0	1	insignificant			0.53
375002	NSC_scaffold_contig598	189607	189608		0.72	0.67	0.67	0.71	0.74	0.81	-0.07	1	insignificant			0.78	0.71	0.81	0.72	0.73	0.73	0.04	1	insignificant			0.8	0.74	0.82	0.61	0.8	0.75	0.06	1	insignificant			0.74	0.81	0.76	0.77	0.7	0.8	0.01	1	insignificant			0.83
375129	NSC_scaffold_contig598	192262	192263		0.8	0.84	0.8	0.74	0.8	0.83	0.02	1	insignificant			0.74	0.76	0.79	0.79	0.88	0.83	-0.07	1	insignificant			0.63	0.77	0.72	0.8	0.74	0.76	-0.06	1	insignificant			0.69	0.69	0.83	0.79	0.53	0.75	0.05	1	insignificant			0.75
375129	NSC_scaffold_contig598	192262	192263		0.8	0.84	0.8	0.74	0.8	0.83	0.02	1	insignificant			0.74	0.76	0.79	0.79	0.88	0.83	-0.07	1	insignificant			0.63	0.77	0.72	0.8	0.74	0.76	-0.06	1	insignificant			0.69	0.69	0.83	0.79	0.53	0.75	0.05	1	insignificant			0.75
375745	NSC_scaffold_contig598	202163	202164		0.91	0.79	0.9	0.92	0.85	0.85	-0.01	1	insignificant			0.81	0.87	0.86	0.89	0.86	0.67	0.04	1	insignificant			0.84	0.87	0.74	0.86	0.86	0.96	-0.08	1	insignificant			0.85	0.91	0.78	1	0.68	0.84	0.01	1	insignificant			0.89
376089	NSC_scaffold_contig598	209654	209655		0.74	0.69	0.83	0.76	0.87	0.8	-0.05	1	insignificant			0.69	0.75	0.75	0.77	0.84	0.76	-0.06	1	insignificant			0.66	0.74	0.79	0.72	0.73	0.78	-0.01	1	insignificant			0.7	0.64	0.75	0.65	0.74	0.63	0.03	1	insignificant			0.69
376200	NSC_scaffold_contig598	211801	211802		0.86	0.71	0.74	0.67	0.78	0.73	0.04	1	insignificant			0.67	0.74	0.84	0.79	0.76	0.83	-0.04	1	insignificant			0.79	0.79	0.61	0.84	0.84	0.81	-0.1	1	insignificant			0.75	0.76	0.88	0.76	0.92	0.74	-0.01	1	insignificant			0.83
376089	NSC_scaffold_contig598	209654	209655		0.74	0.69	0.83	0.76	0.87	0.8	-0.05	1	insignificant			0.69	0.75	0.75	0.77	0.84	0.76	-0.06	1	insignificant			0.66	0.74	0.79	0.72	0.73	0.78	-0.01	1	insignificant			0.7	0.64	0.75	0.65	0.74	0.63	0.03	1	insignificant			0.69
376200	NSC_scaffold_contig598	211801	211802		0.86	0.71	0.74	0.67	0.78	0.73	0.04	1	insignificant			0.67	0.74	0.84	0.79	0.76	0.83	-0.04	1	insignificant			0.79	0.79	0.61	0.84	0.84	0.81	-0.1	1	insignificant			0.75	0.76	0.88	0.76	0.92	0.74	-0.01	1	insignificant			0.83
376890	NSC_scaffold_contig598	224646	224647		0.85	0.73	0.72	0.9	0.87	0.74	-0.06	1	insignificant			0.7	0.76	0.79	0.88	0.82	0.82	-0.09	1	insignificant			0.82	0.69	0.71	0.85	0.74	0.75	-0.04	1	insignificant			0.73	0.83	0.88	0.69	0.77	0.84	0.05	1	insignificant			0.75
376946	NSC_scaffold_contig598	225588	225589		0.81	0.7	0.78	0.77	0.78	0.89	-0.05	1	insignificant			0.78	0.77	0.85	0.71	0.83	0.79	0.02	1	insignificant			0.82	0.84	0.77	0.82	0.82	0.74	0.02	1	insignificant			0.71	0.71	0.83	0.81	0.8	0.77	-0.05	1	insignificant			0.79
376946	NSC_scaffold_contig598	225588	225589		0.81	0.7	0.78	0.77	0.78	0.89	-0.05	1	insignificant			0.78	0.77	0.85	0.71	0.83	0.79	0.02	1	insignificant			0.82	0.84	0.77	0.82	0.82	0.74	0.02	1	insignificant			0.71	0.71	0.83	0.81	0.8	0.77	-0.05	1	insignificant			0.79
377810	NSC_scaffold_contig598	239353	239354		0.85	0.72	0.87	0.86	0.83	0.81	-0.02	1	insignificant			0.9	0.64	0.9	0.89	0.89	0.85	-0.07	1	insignificant			0.86	0.72	0.66	0.81	0.79	0.87	-0.08	1	insignificant			0.79	0.71	0.8	0.81	0.73	0.59	0.06	1	insignificant			0.79
377838	NSC_scaffold_contig598	239700	239701		0.83	0.77	0.87	0.81	0.78	0.72	0.05	1	insignificant			0.84	0.79	0.95	0.78	0.92	0.79	0.03	1	insignificant			0.87	0.72	0.79	0.86	0.77	0.78	-0.01	1	insignificant			0.79	0.74	0.8	0.81	0.87	0.7	-0.02	1	insignificant			0.86
377891	NSC_scaffold_contig598	240275	240276		0.62	0.67	0.69	0.66	0.74	0.66	-0.02	1	insignificant			0.68	0.68	0.62	0.77	0.8	0.64	-0.08	1	insignificant			0.67	0.6	0.55	0.67	0.72	0.63	-0.06	1	insignificant			0.66	0.76	0.67	0.66	0.68	0.56	0.06	1	insignificant			0.71
377891	NSC_scaffold_contig598	240275	240276		0.62	0.67	0.69	0.66	0.74	0.66	-0.02	1	insignificant			0.68	0.68	0.62	0.77	0.8	0.64	-0.08	1	insignificant			0.67	0.6	0.55	0.67	0.72	0.63	-0.06	1	insignificant			0.66	0.76	0.67	0.66	0.68	0.56	0.06	1	insignificant			0.71
379411	NSC_scaffold_contig598	273284	273285		0.73	0.72	0.7	0.68	0.85	0.67	-0.01	1	insignificant			0.75	0.74	0.91	0.74	0.68	0.73	0.08	1	insignificant			0.81	0.8	0.59	0.74	0.76	0.76	-0.02	1	insignificant			0.76	0.66	0.87	0.85	0.78	0.72	-0.02	1	insignificant			0.76
379469	NSC_scaffold_contig598	274668	274669		0.57	0.66	0.63	0.63	0.62	0.67	-0.02	1	insignificant			0.72	0.65	0.62	0.48	0.66	0.51	0.11	0.1533	insignificant			0.66	0.58	0.51	0.63	0.55	0.71	-0.05	1	insignificant			0.57	0.51	0.61	0.58	0.49	0.5	0.04	1	insignificant			0.63
379741	NSC_scaffold_contig598	280205	280206		0.75	0.87	0.77	0.7	0.79	0.79	0.03	1	insignificant			0.55	0.76	0.83	0.81	0.74	0.54	0.02	1	insignificant			0.82	0.74	0.68	0.77	0.8	0.72	-0.02	1	insignificant			0.68	0.66	0.79	0.75	0.66	0.66	0.02	1	insignificant			0.79
379741	NSC_scaffold_contig598	280205	280206		0.75	0.87	0.77	0.7	0.79	0.79	0.03	1	insignificant			0.55	0.76	0.83	0.81	0.74	0.54	0.02	1	insignificant			0.82	0.74	0.68	0.77	0.8	0.72	-0.02	1	insignificant			0.68	0.66	0.79	0.75	0.66	0.66	0.02	1	insignificant			0.79
379994	NSC_scaffold_contig598	283930	283931		0.61	0.55	0.69	0.68	0.66	0.63	-0.04	1	insignificant			0.75	0.48	0.68	0.61	0.62	0.69	0	1	insignificant			0.72	0.59	0.58	0.61	0.64	0.61	0.01	1	insignificant			0.62	0.51	0.55	0.58	0.55	0.53	0.01	1	insignificant			0.6
380499	NSC_scaffold_contig598	292191	292192		0.89	0.69	0.87	0.89	0.86	0.86	-0.06	1	insignificant			0.85	0.75	0.92	0.87	0.89	0.77	-0.01	1	insignificant			0.91	0.78	0.79	0.88	0.84	0.78	-0.01	1	insignificant			0.82	0.79	0.83	0.74	0.78	0.69	0.07	1	insignificant			0.78
380889	NSC_scaffold_contig598	299618	299619		0.85	0.7	0.92	0.89	0.87	0.92	-0.07	1	insignificant			0.77	0.74	0.86	0.9	0.88	0.8	-0.07	1	insignificant			0.87	0.69	0.86	0.89	0.95	0.93	-0.11	0.1326	insignificant			0.76	0.87	0.89	0.88	0.71	0.82	0.04	1	insignificant			0.94
381795	NSC_scaffold_contig598	314891	314892		0.81	0.85	0.73	0.93	0.77	0.87	-0.06	1	insignificant			0.91	0.75	0.92	0.95	0.84	0.77	0.01	1	insignificant			1	0.85	0.88	0.88	0.82	0.8	0.07	1	insignificant			0.75	0.91	0.64	0.86	0.83	0.85	-0.08	1	insignificant			0.85
382631	NSC_scaffold_contig598	331201	331202		0.78	0.65	0.74	0.73	0.71	0.71	0.01	1	insignificant			0.73	0.76	0.75	0.64	0.82	0.82	-0.01	1	insignificant			0.67	0.75	0.8	0.65	0.71	0.73	0.04	1	insignificant			0.67	0.71	0.76	0.87	0.78	0.6	-0.03	1	insignificant			0.75
382631	NSC_scaffold_contig598	331201	331202		0.78	0.65	0.74	0.73	0.71	0.71	0.01	1	insignificant			0.73	0.76	0.75	0.64	0.82	0.82	-0.01	1	insignificant			0.67	0.75	0.8	0.65	0.71	0.73	0.04	1	insignificant			0.67	0.71	0.76	0.87	0.78	0.6	-0.03	1	insignificant			0.75
383052	NSC_scaffold_contig598	339724	339725		0.64	0.86	0.69	0.56	0.79	0.65	0.07	1	insignificant			0.64	0.67	0.77	0.57	0.79	0.73	0	1	insignificant			0.77	0.69	0.65	0.71	0.71	0.7	0	1	insignificant			0.61	0.59	0.62	0.68	0.55	0.72	-0.05	1	insignificant			0.77
383052	NSC_scaffold_contig598	339724	339725		0.64	0.86	0.69	0.56	0.79	0.65	0.07	1	insignificant			0.64	0.67	0.77	0.57	0.79	0.73	0	1	insignificant			0.77	0.69	0.65	0.71	0.71	0.7	0	1	insignificant			0.61	0.59	0.62	0.68	0.55	0.72	-0.05	1	insignificant			0.77
383409	NSC_scaffold_contig598	346454	346455		0.61	0.51	0.53	0.5	0.61	0.68	-0.05	1	insignificant			0.53	0.52	0.68	0.61	0.85	0.64	-0.12	0.2603	insignificant			0.69	0.48	0.57	0.7	0.62	0.75	-0.11	0.2	insignificant			0.59	0.61	0.56	0.53	0.56	0.3	0.12	0.2054	insignificant			0.58
384303	NSC_scaffold_contig598	365015	365016		0.5	0.39	0.49	0.46	0.46	0.48	-0.01	1	insignificant			0.53	0.52	0.5	0.5	0.54	0.49	0.01	1	insignificant			0.6	0.47	0.53	0.51	0.5	0.48	0.04	1	insignificant			0.48	0.47	0.52	0.42	0.52	0.54	0	1	insignificant			0.47
384363	NSC_scaffold_contig598	366405	366406		0.82	0.82	0.76	0.8	0.74	0.77	0.03	1	insignificant			0.81	0.78	0.8	0.86	0.78	0.75	0	1	insignificant			0.73	0.86	0.94	0.77	0.74	0.86	0.05	1	insignificant			0.84	0.72	0.8	0.71	0.61	0.74	0.1	0.1302	insignificant			0.88
385977	NSC_scaffold_contig598	398327	398328		0.71	0.72	0.82	0.88	0.77	0.78	-0.06	1	insignificant			0.76	0.8	0.75	0.81	0.86	0.73	-0.03	1	insignificant			0.85	0.8	0.74	0.75	0.8	0.71	0.04	1	insignificant			0.74	0.75	0.78	0.64	0.72	0.64	0.09	1	insignificant			0.8
386133	NSC_scaffold_contig598	401103	401104		0.7	0.61	0.55	0.56	0.56	0.55	0.06	1	insignificant			0.6	0.6	0.65	0.67	0.64	0.57	-0.01	1	insignificant			0.56	0.6	0.6	0.71	0.58	0.64	-0.06	1	insignificant			0.58	0.52	0.62	0.57	0.59	0.49	0.03	1	insignificant			0.65
386135	NSC_scaffold_contig598	401106	401107		0.85	0.85	0.78	0.81	0.85	0.79	0.01	1	insignificant			0.84	0.77	0.87	0.87	0.87	0.82	-0.03	1	insignificant			0.76	0.81	0.76	0.88	0.76	0.74	-0.02	1	insignificant			0.74	0.84	0.78	0.84	0.78	0.59	0.05	1	insignificant			0.83
386973	NSC_scaffold_contig598	419353	419354		0.89	0.79	0.87	0.89	0.81	0.88	-0.01	1	insignificant			0.82	0.79	0.88	0.89	0.9	0.74	-0.01	1	insignificant			0.84	0.79	0.77	0.87	0.84	0.85	-0.05	1	insignificant			0.87	0.78	0.81	0.91	0.8	0.82	-0.02	1	insignificant			0.79
386973	NSC_scaffold_contig598	419353	419354		0.89	0.79	0.87	0.89	0.81	0.88	-0.01	1	insignificant			0.82	0.79	0.88	0.89	0.9	0.74	-0.01	1	insignificant			0.84	0.79	0.77	0.87	0.84	0.85	-0.05	1	insignificant			0.87	0.78	0.81	0.91	0.8	0.82	-0.02	1	insignificant			0.79
387536	NSC_scaffold_contig598	431324	431325		0.27	0.3	0.22	0.31	0.29	0.31	-0.04	1	insignificant			0.21	0.21	0.26	0.21	0.32	0.3	-0.05	1	insignificant			0.32	0.3	0.27	0.27	0.26	0.28	0.03	1	insignificant			0.32	0.25	0.23	0.25	0.27	0.22	0.02	1	insignificant			0.23
391193	NSC_scaffold_contig598	502110	502111		0.67	0.62	0.72	0.69	0.75	0.61	-0.02	1	insignificant			0.72	0.7	0.92	0.67	0.72	0.75	0.07	1	insignificant			0.62	0.66	0.62	0.64	0.65	0.75	-0.04	1	insignificant			0.62	0.68	0.73	0.7	0.61	0.76	-0.01	1	insignificant			0.67
392130	NSC_scaffold_contig598	517005	517006		0.66	0.55	0.62	0.56	0.71	0.62	-0.02	1	insignificant			0.46	0.59	0.54	0.57	0.62	0.5	-0.03	1	insignificant			0.54	0.51	0.6	0.63	0.54	0.56	-0.03	1	insignificant			0.56	0.6	0.45	0.52	0.48	0.55	0.02	1	insignificant			0.53
392352	NSC_scaffold_contig598	520478	520479		0.81	0.78	0.88	0.9	0.9	0.88	-0.07	1	insignificant			0.87	0.78	0.78	0.91	0.79	0.88	-0.05	1	insignificant			0.73	0.85	0.76	0.78	0.7	0.83	0.01	1	insignificant			0.73	0.78	0.81	0.81	0.78	0.79	-0.02	1	insignificant			0.74
392522	NSC_scaffold_contig598	523598	523599		0.66	0.59	0.55	0.61	0.62	0.47	0.03	1	insignificant			0.49	0.53	0.62	0.55	0.52	0.55	0	1	insignificant			0.6	0.52	0.73	0.59	0.48	0.49	0.1	1	insignificant			0.59	0.5	0.58	0.41	0.51	0.47	0.09	1	insignificant			0.59
393145	NSC_scaffold_contig598	534972	534973		0.7	0.7	0.84	0.8	0.77	0.71	-0.01	1	insignificant			0.72	0.75	0.75	0.75	0.89	0.78	-0.07	1	insignificant			0.76	0.73	0.8	0.83	0.85	0.71	-0.03	1	insignificant			0.78	0.8	0.77	0.77	0.79	0.79	0	1	insignificant			0.84
393293	NSC_scaffold_contig598	539151	539152		0.48	0.43	0.58	0.47	0.41	0.47	0.05	1	insignificant			0.55	0.52	0.64	0.59	0.61	0.54	-0.01	1	insignificant			0.54	0.49	0.39	0.63	0.55	0.54	-0.1	0.1263	insignificant			0.36	0.55	0.56	0.42	0.46	0.63	-0.01	1	insignificant			0.55
393360	NSC_scaffold_contig598	540582	540583		0.88	0.81	0.9	0.85	0.84	0.88	0	1	insignificant			0.84	0.8	0.84	0.87	0.9	0.78	-0.02	1	insignificant			0.85	0.84	0.83	0.86	0.84	0.91	-0.03	1	insignificant			0.84	0.86	0.85	0.82	0.82	0.81	0.03	1	insignificant			0.87
393530	NSC_scaffold_contig598	545198	545199		0.83	0.6	0.76	0.88	0.76	0.8	-0.08	1	insignificant			0.8	0.81	0.89	0.8	0.82	0.79	0.03	1	insignificant			0.93	0.76	0.74	0.84	0.95	0.94	-0.1	1	insignificant			0.93	0.9	0.83	0.71	0.85	0.71	0.13	0.0691	insignificant			0.83
393902	NSC_scaffold_contig598	550278	550279		0.85	0.54	0.73	0.79	0.54	0.78	0.01	1	insignificant			0.75	0.79	0.85	0.87	0.76	0.79	-0.01	1	insignificant			0.77	0.76	0.77	0.82	0.73	0.9	-0.05	1	insignificant			0.85	0.87	0.82	0.78	0.84	0.71	0.07	1	insignificant			0.86
393995	NSC_scaffold_contig598	551556	551557		0.73	0.76	0.82	0.8	0.93	0.77	-0.06	1	insignificant			0.77	0.84	0.95	0.86	0.83	0.79	0.03	1	insignificant			0.68	0.8	0.92	0.82	0.82	0.9	-0.05	1	insignificant			0.78	0.82	0.86	0.81	0.88	0.85	-0.02	1	insignificant			0.88
395118	NSC_scaffold_contig598	570009	570010		0.46	0.47	0.52	0.53	0.68	0.54	-0.1	1	insignificant			0.54	0.6	0.65	0.55	0.52	0.57	0.05	1	insignificant			0.65	0.49	0.34	0.57	0.49	0.53	-0.04	1	insignificant			0.58	0.65	0.39	0.41	0.55	0.41	0.08	1	insignificant			0.66
395118	NSC_scaffold_contig598	570009	570010		0.46	0.47	0.52	0.53	0.68	0.54	-0.1	1	insignificant			0.54	0.6	0.65	0.55	0.52	0.57	0.05	1	insignificant			0.65	0.49	0.34	0.57	0.49	0.53	-0.04	1	insignificant			0.58	0.65	0.39	0.41	0.55	0.41	0.08	1	insignificant			0.66
395192	NSC_scaffold_contig598	571239	571240		0.29	0.18	0.33	0.26	0.25	0.33	-0.02	1	insignificant			0.36	0.24	0.34	0.3	0.31	0.27	0.02	1	insignificant			0.49	0.34	0.17	0.25	0.28	0.18	0.1	1	insignificant			0.28	0.3	0.28	0.2	0.2	0.25	0.07	1	insignificant			0.34
395492	NSC_scaffold_contig598	576795	576796		0.93	0.82	0.93	0.91	0.94	0.85	-0.01	1	insignificant			0.97	0.9	0.94	0.81	0.89	0.93	0.06	1	insignificant			0.91	0.85	0.92	0.88	0.87	0.88	0.02	1	insignificant			0.83	0.84	0.92	0.93	0.85	0.91	-0.03	1	insignificant			0.97
398200	NSC_scaffold_contig598	622055	622056		0.69	0.7	0.7	0.69	0.74	0.7	-0.01	1	insignificant			0.71	0.73	0.82	0.79	0.74	0.81	-0.02	1	insignificant			0.78	0.79	0.83	0.75	0.68	0.81	0.05	1	insignificant			0.73	0.73	0.74	0.72	0.78	0.72	-0.01	1	insignificant			0.89
399020	NSC_scaffold_contig598	635469	635470		0.77	0.57	0.81	0.87	0.77	0.76	-0.08	1	insignificant			0.72	0.78	0.7	0.75	0.83	0.72	-0.03	1	insignificant			0.86	0.73	0.76	0.89	0.76	0.81	-0.04	1	insignificant			0.78	0.81	0.77	0.84	0.65	0.77	0.03	1	insignificant			0.84
399188	NSC_scaffold_contig598	638982	638983		0.62	0.49	0.66	0.58	0.64	0.57	-0.01	1	insignificant			0.48	0.65	0.6	0.64	0.63	0.66	-0.07	1	insignificant			0.62	0.57	0.57	0.64	0.6	0.75	-0.08	1	insignificant			0.5	0.65	0.57	0.63	0.52	0.72	-0.05	1	insignificant			0.6
399223	NSC_scaffold_contig598	639714	639715		0.88	0.76	0.86	0.89	0.84	0.93	-0.05	1	insignificant			0.86	0.88	0.89	0.88	0.86	0.8	0.03	1	insignificant			0.86	0.8	0.72	0.93	0.94	0.84	-0.11	0.09296	insignificant			0.85	0.89	0.86	0.94	0.8	0.88	-0.01	1	insignificant			0.94
400587	NSC_scaffold_contig598	659805	659806		0.87	0.88	0.83	0.76	0.87	0.9	0.01	1	insignificant			0.77	0.82	0.9	0.77	0.93	0.82	-0.01	1	insignificant			0.84	0.77	0.81	0.92	0.78	0.93	-0.07	1	insignificant			0.82	0.87	0.81	0.85	0.89	0.75	0	1	insignificant			0.88
402907	NSC_scaffold_contig598	700810	700811		0.12	0.07	0.15	0.16	0.11	0.15	-0.03	1	insignificant			0.15	0.09	0.19	0.07	0.13	0.08	0.05	1	insignificant			0.12	0.12	0.11	0.16	0.15	0.16	-0.04	1	insignificant			0.07	0.12	0.09	0.1	0.12	0.1	-0.02	1	insignificant			0.19
403172	NSC_scaffold_contig598	704622	704623		0.14	0.19	0.22	0.14	0.2	0.13	0.03	1	insignificant			0.13	0.11	0.17	0.14	0.28	0.17	-0.05	1	insignificant			0.26	0.12	0.17	0.33	0.22	0.21	-0.07	1	insignificant			0.13	0.24	0.12	0.15	0.09	0.06	0.06	1	insignificant			0.19
403172	NSC_scaffold_contig598	704622	704623		0.14	0.19	0.22	0.14	0.2	0.13	0.03	1	insignificant			0.13	0.11	0.17	0.14	0.28	0.17	-0.05	1	insignificant			0.26	0.12	0.17	0.33	0.22	0.21	-0.07	1	insignificant			0.13	0.24	0.12	0.15	0.09	0.06	0.06	1	insignificant			0.19
404015	NSC_scaffold_contig598	718806	718807		0.81	0.75	0.85	0.89	0.86	0.71	-0.02	1	insignificant			0.71	0.8	0.83	0.76	0.76	0.8	0	1	insignificant			0.88	0.79	0.76	0.83	0.87	0.9	-0.05	1	insignificant			0.9	0.78	0.82	0.88	0.89	0.8	-0.02	1	insignificant			0.82
404755	NSC_scaffold_contig598	733458	733459		0.92	0.8	0.83	0.85	0.81	0.88	0	1	insignificant			0.88	0.82	0.9	0.78	0.88	0.92	0.01	1	insignificant			0.88	0.89	0.8	0.84	0.83	0.93	-0.01	1	insignificant			0.9	0.85	0.71	0.86	0.84	0.83	-0.02	1	insignificant			0.96
404773	NSC_scaffold_contig598	734005	734006		0.63	0.7	0.68	0.62	0.64	0.8	-0.02	1	insignificant			0.74	0.66	0.46	0.7	0.68	0.68	-0.06	1	insignificant			0.45	0.72	0.6	0.66	0.59	0.59	-0.02	1	insignificant			0.73	0.58	0.62	0.61	0.66	0.74	-0.02	1	insignificant			0.66
405586	NSC_scaffold_contig598	750557	750558		0.57	0.5	0.53	0.66	0.51	0.51	-0.03	1	insignificant			0.42	0.41	0.55	0.53	0.59	0.59	-0.11	0.09691	insignificant			0.47	0.53	0.41	0.59	0.5	0.55	-0.07	1	insignificant			0.54	0.5	0.66	0.42	0.55	0.55	0.06	1	insignificant			0.51
406118	NSC_scaffold_contig598	758475	758476		0.83	0.73	0.83	0.87	0.84	0.74	-0.02	1	insignificant			0.81	0.69	0.86	0.81	0.83	0.73	-0.01	1	insignificant			0.86	0.74	0.7	0.79	0.81	0.72	-0.01	1	insignificant			0.8	0.8	0.83	0.77	0.79	0.69	0.06	1	insignificant			0.84
406118	NSC_scaffold_contig598	758475	758476		0.83	0.73	0.83	0.87	0.84	0.74	-0.02	1	insignificant			0.81	0.69	0.86	0.81	0.83	0.73	-0.01	1	insignificant			0.86	0.74	0.7	0.79	0.81	0.72	-0.01	1	insignificant			0.8	0.8	0.83	0.77	0.79	0.69	0.06	1	insignificant			0.84
406926	NSC_scaffold_contig598	774838	774839		0.84	0.67	0.76	0.81	0.74	0.72	0	1	insignificant			0.71	0.73	0.79	0.79	0.82	0.78	-0.05	1	insignificant			0.78	0.68	0.69	0.75	0.64	0.83	-0.03	1	insignificant			0.74	0.67	0.73	0.76	0.73	0.7	-0.02	1	insignificant			0.77
406926	NSC_scaffold_contig598	774838	774839		0.84	0.67	0.76	0.81	0.74	0.72	0	1	insignificant			0.71	0.73	0.79	0.79	0.82	0.78	-0.05	1	insignificant			0.78	0.68	0.69	0.75	0.64	0.83	-0.03	1	insignificant			0.74	0.67	0.73	0.76	0.73	0.7	-0.02	1	insignificant			0.77
407134	NSC_scaffold_contig598	779407	779408		0.66	0.55	0.61	0.53	0.54	0.53	0.08	1	insignificant			0.52	0.54	0.66	0.51	0.58	0.6	0.01	1	insignificant			0.46	0.42	0.6	0.53	0.54	0.51	-0.03	1	insignificant			0.54	0.63	0.59	0.61	0.6	0.57	-0.01	1	insignificant			0.51
407853	NSC_scaffold_contig598	792348	792349		0.85	0.73	0.85	0.86	0.84	0.87	-0.05	1	insignificant			0.76	0.7	0.82	0.82	0.87	0.84	-0.08	1	insignificant			0.87	0.82	0.82	0.93	0.8	0.95	-0.06	1	insignificant			0.87	0.7	0.94	0.87	0.82	0.85	-0.01	1	insignificant			0.86
407853	NSC_scaffold_contig598	792348	792349		0.85	0.73	0.85	0.86	0.84	0.87	-0.05	1	insignificant			0.76	0.7	0.82	0.82	0.87	0.84	-0.08	1	insignificant			0.87	0.82	0.82	0.93	0.8	0.95	-0.06	1	insignificant			0.87	0.7	0.94	0.87	0.82	0.85	-0.01	1	insignificant			0.86
408172	NSC_scaffold_contig598	799063	799064		0.79	0.56	0.77	0.84	0.77	0.8	-0.1	1	insignificant			0.79	0.76	0.68	0.73	0.87	0.73	-0.04	1	insignificant			0.82	0.79	0.71	0.75	0.83	0.8	-0.02	1	insignificant			0.81	0.8	0.76	0.79	0.67	0.68	0.08	1	insignificant			0.79
409015	NSC_scaffold_contig598	812044	812045		0.8	0.71	0.8	0.73	0.69	0.69	0.07	1	insignificant			0.76	0.79	0.76	0.84	0.8	0.71	-0.01	1	insignificant			0.79	0.68	0.85	0.78	0.76	0.74	0.01	1	insignificant			0.85	0.68	0.7	0.78	0.79	0.77	-0.04	1	insignificant			0.92
409127	NSC_scaffold_contig598	814046	814047		0.79	0.85	0.86	0.82	0.86	0.91	-0.03	1	insignificant			0.78	0.73	0.96	0.94	0.84	0.81	-0.04	1	insignificant			0.88	0.89	0.94	0.83	0.83	0.9	0.05	1	insignificant			0.92	0.9	0.89	0.97	0.92	0.87	-0.01	1	insignificant			0.82
409237	NSC_scaffold_contig598	815883	815884		0.89	0.73	0.84	0.86	0.86	0.84	-0.03	1	insignificant			0.81	0.83	0.82	0.87	0.84	0.73	0.01	1	insignificant			0.9	0.71	0.77	0.89	0.83	0.91	-0.08	1	insignificant			0.82	0.78	0.83	0.82	0.85	0.84	-0.03	1	insignificant			0.92
409239	NSC_scaffold_contig598	815885	815886		0.9	0.73	0.86	0.9	0.83	0.84	-0.03	1	insignificant			0.88	0.81	0.83	0.88	0.84	0.76	0.01	1	insignificant			0.88	0.71	0.76	0.91	0.82	0.89	-0.09	1	insignificant			0.81	0.82	0.87	0.83	0.86	0.84	-0.01	1	insignificant			0.92
409127	NSC_scaffold_contig598	814046	814047		0.79	0.85	0.86	0.82	0.86	0.91	-0.03	1	insignificant			0.78	0.73	0.96	0.94	0.84	0.81	-0.04	1	insignificant			0.88	0.89	0.94	0.83	0.83	0.9	0.05	1	insignificant			0.92	0.9	0.89	0.97	0.92	0.87	-0.01	1	insignificant			0.82
410437	NSC_scaffold_contig598	836242	836243		0.61	0.67	0.79	0.7	0.66	0.68	0.01	1	insignificant			0.66	0.67	0.67	0.7	0.77	0.69	-0.05	1	insignificant			0.81	0.77	0.67	0.82	0.71	0.83	-0.03	1	insignificant			0.68	0.7	0.78	0.74	0.86	0.7	-0.05	1	insignificant			0.73
410438	NSC_scaffold_contig598	836248	836249		0.72	0.63	0.85	0.75	0.76	0.77	-0.02	1	insignificant			0.75	0.7	0.78	0.84	0.78	0.8	-0.07	1	insignificant			0.88	0.76	0.67	0.85	0.71	0.88	-0.04	1	insignificant			0.71	0.84	0.84	0.77	0.85	0.77	0	1	insignificant			0.81
410437	NSC_scaffold_contig598	836242	836243		0.61	0.67	0.79	0.7	0.66	0.68	0.01	1	insignificant			0.66	0.67	0.67	0.7	0.77	0.69	-0.05	1	insignificant			0.81	0.77	0.67	0.82	0.71	0.83	-0.03	1	insignificant			0.68	0.7	0.78	0.74	0.86	0.7	-0.05	1	insignificant			0.73
410438	NSC_scaffold_contig598	836248	836249		0.72	0.63	0.85	0.75	0.76	0.77	-0.02	1	insignificant			0.75	0.7	0.78	0.84	0.78	0.8	-0.07	1	insignificant			0.88	0.76	0.67	0.85	0.71	0.88	-0.04	1	insignificant			0.71	0.84	0.84	0.77	0.85	0.77	0	1	insignificant			0.81
410633	NSC_scaffold_contig598	840215	840216		0.73	0.63	0.77	0.69	0.73	0.73	-0.01	1	insignificant			0.76	0.79	0.76	0.7	0.74	0.69	0.06	1	insignificant			0.73	0.73	0.76	0.73	0.66	0.72	0.04	1	insignificant			0.65	0.67	0.71	0.76	0.61	0.64	0.01	1	insignificant			0.74
411180	NSC_scaffold_contig598	850223	850224		0.73	0.65	0.75	0.71	0.81	0.85	-0.08	1	insignificant			0.82	0.71	0.76	0.83	0.78	0.74	-0.02	1	insignificant			0.82	0.77	0.73	0.8	0.71	0.78	0.01	1	insignificant			0.82	0.8	0.78	0.74	0.79	0.82	0.02	1	insignificant			0.79
411298	NSC_scaffold_contig598	852511	852512		0.34	0.39	0.35	0.32	0.34	0.28	0.04	1	insignificant			0.31	0.28	0.28	0.35	0.41	0.39	-0.1	1	insignificant			0.26	0.25	0.26	0.4	0.27	0.3	-0.07	1	insignificant			0.29	0.26	0.35	0.31	0.29	0.28	0	1	insignificant			0.35
411799	NSC_scaffold_contig598	859918	859919		0.91	0.66	0.93	0.9	0.85	0.85	-0.04	1	insignificant			0.9	0.85	0.97	0.94	0.91	0.94	-0.02	1	insignificant			0.96	0.91	0.94	0.9	0.95	0.86	0.03	1	insignificant			0.98	0.83	0.92	0.92	1	1	-0.06	1	insignificant			0.94
411799	NSC_scaffold_contig598	859918	859919		0.91	0.66	0.93	0.9	0.85	0.85	-0.04	1	insignificant			0.9	0.85	0.97	0.94	0.91	0.94	-0.02	1	insignificant			0.96	0.91	0.94	0.9	0.95	0.86	0.03	1	insignificant			0.98	0.83	0.92	0.92	1	1	-0.06	1	insignificant			0.94
412698	NSC_scaffold_contig598	875794	875795		0.71	0.71	0.78	0.68	0.62	0.76	0.05	1	insignificant			0.53	0.62	0.69	0.64	0.71	0.67	-0.06	1	insignificant			0.77	0.57	0.62	0.79	0.63	0.7	-0.06	1	insignificant			0.72	0.69	0.62	0.66	0.72	0.53	0.04	1	insignificant			0.78
412816	NSC_scaffold_contig598	878129	878130		0.88	0.74	0.81	0.79	0.77	0.87	0	1	insignificant			0.87	0.79	0.77	0.83	0.85	0.75	0	1	insignificant			0.78	0.82	0.73	0.76	0.87	0.72	-0.01	1	insignificant			0.71	0.67	0.84	0.86	0.78	0.87	-0.09	1	insignificant			0.92
412816	NSC_scaffold_contig598	878129	878130		0.88	0.74	0.81	0.79	0.77	0.87	0	1	insignificant			0.87	0.79	0.77	0.83	0.85	0.75	0	1	insignificant			0.78	0.82	0.73	0.76	0.87	0.72	-0.01	1	insignificant			0.71	0.67	0.84	0.86	0.78	0.87	-0.09	1	insignificant			0.92
413183	NSC_scaffold_contig598	885713	885714		0.82	0.72	0.77	0.79	0.72	0.84	-0.02	1	insignificant			0.74	0.79	0.75	0.77	0.72	0.77	0	1	insignificant			0.81	0.75	0.75	0.87	0.8	0.78	-0.04	1	insignificant			0.79	0.76	0.87	0.88	0.89	0.84	-0.06	1	insignificant			0.82
413484	NSC_scaffold_contig598	890916	890917		0.86	0.64	0.85	0.82	0.94	0.84	-0.09	1	insignificant			0.83	0.76	0.85	0.81	0.88	0.77	-0.01	1	insignificant			0.82	0.83	0.9	0.9	0.84	0.8	0	1	insignificant			0.92	0.86	0.8	0.89	0.83	0.8	0.02	1	insignificant			0.89
413861	NSC_scaffold_contig598	898269	898270		0.63	0.61	0.6	0.64	0.53	0.67	0	1	insignificant			0.61	0.62	0.72	0.61	0.46	0.51	0.12	0.1062	insignificant			0.69	0.48	0.54	0.57	0.51	0.62	0	1	insignificant			0.67	0.55	0.59	0.62	0.6	0.55	0.01	1	insignificant			0.72
413861	NSC_scaffold_contig598	898269	898270		0.63	0.61	0.6	0.64	0.53	0.67	0	1	insignificant			0.61	0.62	0.72	0.61	0.46	0.51	0.12	0.1062	insignificant			0.69	0.48	0.54	0.57	0.51	0.62	0	1	insignificant			0.67	0.55	0.59	0.62	0.6	0.55	0.01	1	insignificant			0.72
413956	NSC_scaffold_contig598	899508	899509		0.77	0.75	0.69	0.74	0.76	0.88	-0.06	1	insignificant			0.73	0.74	0.79	0.86	0.81	0.77	-0.06	1	insignificant			0.74	0.74	0.7	0.81	0.73	0.72	-0.03	1	insignificant			0.67	0.67	0.72	0.61	0.66	0.74	0.01	1	insignificant			0.85
413958	NSC_scaffold_contig598	899526	899527		0.74	0.68	0.75	0.73	0.73	0.76	-0.02	1	insignificant			0.77	0.77	0.8	0.8	0.86	0.82	-0.04	1	insignificant			0.69	0.65	0.77	0.78	0.61	0.79	-0.02	1	insignificant			0.67	0.62	0.72	0.54	0.7	0.69	0.02	1	insignificant			0.75
413960	NSC_scaffold_contig598	899531	899532		0.76	0.63	0.71	0.67	0.76	0.66	0	1	insignificant			0.77	0.75	0.82	0.76	0.84	0.79	-0.02	1	insignificant			0.74	0.74	0.74	0.84	0.65	0.79	-0.02	1	insignificant			0.76	0.56	0.65	0.58	0.63	0.73	0.01	1	insignificant			0.77
414342	NSC_scaffold_contig598	907081	907082		0.86	0.76	0.82	0.72	0.74	0.78	0.07	1	insignificant			0.82	0.79	0.81	0.83	0.81	0.75	0.01	1	insignificant			0.86	0.72	0.71	0.82	0.85	0.82	-0.07	1	insignificant			0.75	0.89	0.8	0.83	0.78	0.88	-0.01	1	insignificant			0.82
414342	NSC_scaffold_contig598	907081	907082		0.86	0.76	0.82	0.72	0.74	0.78	0.07	1	insignificant			0.82	0.79	0.81	0.83	0.81	0.75	0.01	1	insignificant			0.86	0.72	0.71	0.82	0.85	0.82	-0.07	1	insignificant			0.75	0.89	0.8	0.83	0.78	0.88	-0.01	1	insignificant			0.82
414796	NSC_scaffold_contig598	914458	914459		0.62	0.87	0.7	0.69	0.81	0.75	-0.02	1	insignificant			0.78	0.74	0.6	0.5	0.83	0.69	0.03	1	insignificant			0.68	0.64	0.67	0.82	0.67	0.83	-0.11	0.1173	insignificant			0.84	0.82	0.6	0.77	0.68	0.57	0.08	1	insignificant			0.69
414798	NSC_scaffold_contig598	914461	914462		0.59	0.89	0.71	0.64	0.78	0.67	0.03	1	insignificant			0.78	0.7	0.66	0.51	0.83	0.72	0.03	1	insignificant			0.68	0.65	0.63	0.8	0.62	0.79	-0.09	1	insignificant			0.8	0.79	0.57	0.76	0.65	0.54	0.07	1	insignificant			0.62
415251	NSC_scaffold_contig598	923800	923801		0.83	0.88	0.75	0.68	0.71	0.92	0.05	1	insignificant			0.84	0.75	0.74	0.81	0.8	0.73	0	1	insignificant			0.81	0.7	0.8	0.74	0.66	0.84	0.02	1	insignificant			0.8	0.83	0.79	0.76	0.84	0.88	-0.02	1	insignificant			0.77
415253	NSC_scaffold_contig598	923806	923807		0.81	0.81	0.74	0.76	0.82	0.91	-0.04	1	insignificant			0.89	0.7	0.8	0.76	0.8	0.71	0.04	1	insignificant			0.82	0.72	0.77	0.67	0.81	0.84	0	1	insignificant			0.85	0.87	0.89	0.79	0.86	0.87	0.02	1	insignificant			0.79
415263	NSC_scaffold_contig598	923981	923982		0.69	0.73	0.77	0.81	0.71	0.81	-0.05	1	insignificant			0.67	0.73	0.7	0.63	0.62	0.68	0.05	1	insignificant			0.76	0.67	0.68	0.78	0.76	0.75	-0.06	1	insignificant			0.72	0.82	0.74	0.82	0.73	0.65	0.02	1	insignificant			0.72
415251	NSC_scaffold_contig598	923800	923801		0.83	0.88	0.75	0.68	0.71	0.92	0.05	1	insignificant			0.84	0.75	0.74	0.81	0.8	0.73	0	1	insignificant			0.81	0.7	0.8	0.74	0.66	0.84	0.02	1	insignificant			0.8	0.83	0.79	0.76	0.84	0.88	-0.02	1	insignificant			0.77
415253	NSC_scaffold_contig598	923806	923807		0.81	0.81	0.74	0.76	0.82	0.91	-0.04	1	insignificant			0.89	0.7	0.8	0.76	0.8	0.71	0.04	1	insignificant			0.82	0.72	0.77	0.67	0.81	0.84	0	1	insignificant			0.85	0.87	0.89	0.79	0.86	0.87	0.02	1	insignificant			0.79
415263	NSC_scaffold_contig598	923981	923982		0.69	0.73	0.77	0.81	0.71	0.81	-0.05	1	insignificant			0.67	0.73	0.7	0.63	0.62	0.68	0.05	1	insignificant			0.76	0.67	0.68	0.78	0.76	0.75	-0.06	1	insignificant			0.72	0.82	0.74	0.82	0.73	0.65	0.02	1	insignificant			0.72
415699	NSC_scaffold_contig598	931983	931984		0.81	0.84	0.78	0.86	0.81	0.89	-0.04	1	insignificant			0.86	0.82	0.88	0.89	0.86	0.83	0	1	insignificant			0.88	0.83	0.76	0.88	0.87	0.84	-0.04	1	insignificant			0.87	0.84	0.88	0.84	0.83	0.77	0.05	1	insignificant			0.87
415985	NSC_scaffold_contig598	937307	937308		0.66	0.7	0.71	0.65	0.64	0.59	0.07	1	insignificant			0.59	0.66	0.67	0.65	0.61	0.62	0.01	1	insignificant			0.61	0.59	0.49	0.69	0.5	0.62	-0.04	1	insignificant			0.68	0.62	0.69	0.6	0.63	0.54	0.08	1	insignificant			0.64
416444	NSC_scaffold_contig598	945433	945434		0.35	0.37	0.33	0.33	0.25	0.31	0.05	1	insignificant			0.26	0.4	0.37	0.3	0.5	0.29	-0.02	1	insignificant			0.3	0.22	0.32	0.29	0.46	0.29	-0.07	1	insignificant			0.34	0.29	0.34	0.36	0.36	0.31	-0.02	1	insignificant			0.43
416444	NSC_scaffold_contig598	945433	945434		0.35	0.37	0.33	0.33	0.25	0.31	0.05	1	insignificant			0.26	0.4	0.37	0.3	0.5	0.29	-0.02	1	insignificant			0.3	0.22	0.32	0.29	0.46	0.29	-0.07	1	insignificant			0.34	0.29	0.34	0.36	0.36	0.31	-0.02	1	insignificant			0.43
416444	NSC_scaffold_contig598	945433	945434		0.35	0.37	0.33	0.33	0.25	0.31	0.05	1	insignificant			0.26	0.4	0.37	0.3	0.5	0.29	-0.02	1	insignificant			0.3	0.22	0.32	0.29	0.46	0.29	-0.07	1	insignificant			0.34	0.29	0.34	0.36	0.36	0.31	-0.02	1	insignificant			0.43
416504	NSC_scaffold_contig598	946839	946840		0.54	0.47	0.57	0.44	0.61	0.57	-0.01	1	insignificant			0.68	0.55	0.56	0.63	0.53	0.67	-0.01	1	insignificant			0.55	0.59	0.51	0.48	0.47	0.59	0.04	1	insignificant			0.54	0.56	0.51	0.53	0.48	0.55	0.02	1	insignificant			0.6
416504	NSC_scaffold_contig598	946839	946840		0.54	0.47	0.57	0.44	0.61	0.57	-0.01	1	insignificant			0.68	0.55	0.56	0.63	0.53	0.67	-0.01	1	insignificant			0.55	0.59	0.51	0.48	0.47	0.59	0.04	1	insignificant			0.54	0.56	0.51	0.53	0.48	0.55	0.02	1	insignificant			0.6
417138	NSC_scaffold_contig598	957214	957215		0.78	0.72	0.77	0.87	0.76	0.87	-0.07	1	insignificant			0.87	0.79	0.83	0.76	0.91	0.76	0.02	1	insignificant			0.82	0.79	0.84	0.83	0.82	0.9	-0.03	1	insignificant			0.8	0.78	0.83	0.87	0.87	0.86	-0.06	1	insignificant			0.87
417683	NSC_scaffold_contig598	967941	967942		0.84	0.66	0.74	0.8	0.79	0.84	-0.06	1	insignificant			0.75	0.78	0.92	0.81	0.81	0.75	0.03	1	insignificant			0.79	0.87	0.74	0.89	0.77	0.72	0.01	1	insignificant			0.76	0.88	0.72	0.76	0.84	0.94	-0.06	1	insignificant			0.8
418569	NSC_scaffold_contig598	985889	985890		0.33	0.32	0.26	0.24	0.44	0.34	-0.04	1	insignificant			0.24	0.25	0.29	0.5	0.15	0.38	-0.08	1	insignificant			0.31	0.26	0.16	0.37	0.2	0.22	-0.02	1	insignificant			0.28	0.26	0.19	0.22	0.39	0.22	-0.03	1	insignificant			0.26
418565	NSC_scaffold_contig598	985709	985710		0.51	0.42	0.55	0.44	0.41	0.38	0.08	1	insignificant			0.38	0.49	0.38	0.53	0.46	0.49	-0.08	1	insignificant			0.65	0.53	0.47	0.42	0.52	0.56	0.05	1	insignificant			0.36	0.57	0.47	0.39	0.58	0.5	-0.02	1	insignificant			0.51
418565	NSC_scaffold_contig598	985709	985710		0.51	0.42	0.55	0.44	0.41	0.38	0.08	1	insignificant			0.38	0.49	0.38	0.53	0.46	0.49	-0.08	1	insignificant			0.65	0.53	0.47	0.42	0.52	0.56	0.05	1	insignificant			0.36	0.57	0.47	0.39	0.58	0.5	-0.02	1	insignificant			0.51
418569	NSC_scaffold_contig598	985889	985890		0.33	0.32	0.26	0.24	0.44	0.34	-0.04	1	insignificant			0.24	0.25	0.29	0.5	0.15	0.38	-0.08	1	insignificant			0.31	0.26	0.16	0.37	0.2	0.22	-0.02	1	insignificant			0.28	0.26	0.19	0.22	0.39	0.22	-0.03	1	insignificant			0.26
419844	NSC_scaffold_contig598	1014040	1014041		0.91	0.8	0.84	0.84	0.86	0.79	0.02	1	insignificant			0.82	0.72	0.91	0.83	0.73	0.87	0.01	1	insignificant			0.88	0.91	0.85	0.9	0.82	0.97	-0.02	1	insignificant			0.77	0.86	0.94	0.97	0.8	0.88	-0.03	1	insignificant			0.94
419844	NSC_scaffold_contig598	1014040	1014041		0.91	0.8	0.84	0.84	0.86	0.79	0.02	1	insignificant			0.82	0.72	0.91	0.83	0.73	0.87	0.01	1	insignificant			0.88	0.91	0.85	0.9	0.82	0.97	-0.02	1	insignificant			0.77	0.86	0.94	0.97	0.8	0.88	-0.03	1	insignificant			0.94
420477	NSC_scaffold_contig598	1026540	1026541		0.5	0.37	0.48	0.44	0.42	0.55	-0.02	1	insignificant			0.26	0.43	0.44	0.4	0.31	0.41	0	1	insignificant			0.36	0.42	0.24	0.38	0.46	0.4	-0.07	1	insignificant			0.47	0.35	0.38	0.38	0.13	0.37	0.11	0.2793	insignificant			0.47
420609	NSC_scaffold_contig598	1029385	1029386		0.71	0.66	0.67	0.69	0.69	0.73	-0.02	1	insignificant			0.76	0.6	0.76	0.7	0.7	0.66	0.02	1	insignificant			0.71	0.67	0.68	0.67	0.66	0.73	0	1	insignificant			0.68	0.69	0.69	0.72	0.58	0.63	0.04	1	insignificant			0.76
421187	NSC_scaffold_contig598	1040903	1040904		0.66	0.75	0.74	0.64	0.72	0.79	-0.01	1	insignificant			0.51	0.67	0.77	0.66	0.77	0.72	-0.07	1	insignificant			0.55	0.69	0.74	0.7	0.69	0.77	-0.06	1	insignificant			0.67	0.62	0.71	0.63	0.61	0.65	0.04	1	insignificant			0.68
421187	NSC_scaffold_contig598	1040903	1040904		0.66	0.75	0.74	0.64	0.72	0.79	-0.01	1	insignificant			0.51	0.67	0.77	0.66	0.77	0.72	-0.07	1	insignificant			0.55	0.69	0.74	0.7	0.69	0.77	-0.06	1	insignificant			0.67	0.62	0.71	0.63	0.61	0.65	0.04	1	insignificant			0.68
421946	NSC_scaffold_contig598	1057453	1057454		0.69	0.75	0.72	0.72	0.75	0.72	-0.01	1	insignificant			0.64	0.73	0.67	0.61	0.86	0.67	-0.03	1	insignificant			0.76	0.68	0.67	0.76	0.62	0.72	0	1	insignificant			0.67	0.79	0.77	0.77	0.88	0.72	-0.05	1	insignificant			0.75
422123	NSC_scaffold_contig598	1062422	1062423		0.55	0.62	0.71	0.56	0.67	0.51	0.05	1	insignificant			0.69	0.52	0.62	0.61	0.62	0.67	-0.03	1	insignificant			0.63	0.66	0.55	0.74	0.67	0.54	-0.03	1	insignificant			0.49	0.62	0.55	0.61	0.55	0.61	-0.03	1	insignificant			0.67
423064	NSC_scaffold_contig598	1081365	1081366		0.65	0.63	0.77	0.79	0.55	0.7	0	1	insignificant			0.92	0.69	0.85	0.68	0.76	0.71	0.1	0.231	insignificant			0.62	0.65	0.59	0.75	0.61	0.78	-0.09	1	insignificant			0.76	0.74	0.81	0.75	0.7	0.69	0.06	1	insignificant			0.76
423018	NSC_scaffold_contig598	1080231	1080232		0.84	0.72	0.75	0.77	0.84	0.7	0	1	insignificant			0.8	0.8	0.85	0.79	0.71	0.72	0.07	1	insignificant			0.86	0.83	0.76	0.74	0.77	0.83	0.03	1	insignificant			0.71	0.77	0.85	0.83	0.69	0.73	0.03	1	insignificant			0.82
423018	NSC_scaffold_contig598	1080231	1080232		0.84	0.72	0.75	0.77	0.84	0.7	0	1	insignificant			0.8	0.8	0.85	0.79	0.71	0.72	0.07	1	insignificant			0.86	0.83	0.76	0.74	0.77	0.83	0.03	1	insignificant			0.71	0.77	0.85	0.83	0.69	0.73	0.03	1	insignificant			0.82
423064	NSC_scaffold_contig598	1081365	1081366		0.65	0.63	0.77	0.79	0.55	0.7	0	1	insignificant			0.92	0.69	0.85	0.68	0.76	0.71	0.1	0.231	insignificant			0.62	0.65	0.59	0.75	0.61	0.78	-0.09	1	insignificant			0.76	0.74	0.81	0.75	0.7	0.69	0.06	1	insignificant			0.76
423630	NSC_scaffold_contig598	1092878	1092879		0.71	0.75	0.6	0.75	0.66	0.88	-0.07	1	insignificant			0.62	0.7	0.62	0.69	0.62	0.72	-0.04	1	insignificant			0.76	0.68	0.63	0.76	0.66	0.87	-0.07	1	insignificant			0.7	0.78	0.82	0.5	0.79	0.72	0.09	1	insignificant			0.83
423715	NSC_scaffold_contig598	1094597	1094598		0.72	0.67	0.74	0.68	0.68	0.62	0.05	1	insignificant			0.67	0.72	0.73	0.72	0.7	0.64	0.02	1	insignificant			0.68	0.68	0.68	0.65	0.69	0.69	0	1	insignificant			0.63	0.63	0.62	0.73	0.73	0.69	-0.09	1	insignificant			0.7
423938	NSC_scaffold_contig598	1100527	1100528		0.66	0.7	0.77	0.69	0.66	0.66	0.04	1	insignificant			0.65	0.71	0.7	0.8	0.77	0.7	-0.07	1	insignificant			0.59	0.8	0.68	0.68	0.75	0.76	-0.04	1	insignificant			0.69	0.69	0.75	0.76	0.71	0.86	-0.07	1	insignificant			0.78
425150	NSC_scaffold_contig598	1122559	1122560		0.72	0.65	0.81	0.68	0.6	0.74	0.06	1	insignificant			0.66	0.68	0.77	0.65	0.61	0.68	0.06	1	insignificant			0.76	0.68	0.77	0.64	0.72	0.81	0.01	1	insignificant			0.6	0.66	0.67	0.69	0.64	0.71	-0.03	1	insignificant			0.74
425150	NSC_scaffold_contig598	1122559	1122560		0.72	0.65	0.81	0.68	0.6	0.74	0.06	1	insignificant			0.66	0.68	0.77	0.65	0.61	0.68	0.06	1	insignificant			0.76	0.68	0.77	0.64	0.72	0.81	0.01	1	insignificant			0.6	0.66	0.67	0.69	0.64	0.71	-0.03	1	insignificant			0.74
425405	NSC_scaffold_contig598	1127053	1127054		0.74	0.77	0.88	0.73	0.78	0.77	0.04	1	insignificant			0.79	0.74	0.82	0.86	0.77	0.93	-0.07	1	insignificant			0.9	0.73	0.71	0.77	0.81	0.85	-0.03	1	insignificant			0.87	0.69	0.74	0.84	0.74	0.79	-0.02	1	insignificant			0.78
426794	NSC_scaffold_contig598	1156767	1156768		0.89	0.89	0.86	0.84	0.8	0.88	0.04	1	insignificant			0.85	0.71	0.98	0.81	0.87	0.9	-0.01	1	insignificant			0.91	0.89	0.79	0.82	0.87	0.91	0	1	insignificant			0.81	0.87	1	0.85	0.83	0.93	0.02	1	insignificant			0.87
427496	NSC_scaffold_contig598	1174867	1174868		0.7	0.47	0.76	0.67	0.69	0.61	-0.01	1	insignificant			0.64	0.66	0.76	0.68	0.69	0.59	0.04	1	insignificant			0.68	0.59	0.61	0.54	0.71	0.56	0.02	1	insignificant			0.74	0.6	0.57	0.59	0.61	0.63	0.02	1	insignificant			0.63
428797	NSC_scaffold_contig598	1200277	1200278		0.89	0.76	0.83	0.9	0.93	0.94	-0.1	1	insignificant			0.82	0.76	0.9	0.88	0.9	0.83	-0.05	1	insignificant			0.89	0.79	0.77	0.9	0.8	0.82	-0.02	1	insignificant			0.85	0.76	0.85	0.76	0.77	0.75	0.06	1	insignificant			0.85
430979	NSC_scaffold_contig598	1245303	1245304		0.87	0.81	0.85	0.84	0.79	0.78	0.04	1	insignificant			0.85	0.78	1	0.86	0.86	0.73	0.06	1	insignificant			0.8	0.76	0.86	0.84	0.88	0.91	-0.07	1	insignificant			0.87	0.9	0.74	0.82	0.84	0.81	0.01	1	insignificant			0.85
430979	NSC_scaffold_contig598	1245303	1245304		0.87	0.81	0.85	0.84	0.79	0.78	0.04	1	insignificant			0.85	0.78	1	0.86	0.86	0.73	0.06	1	insignificant			0.8	0.76	0.86	0.84	0.88	0.91	-0.07	1	insignificant			0.87	0.9	0.74	0.82	0.84	0.81	0.01	1	insignificant			0.85
431101	NSC_scaffold_contig598	1249188	1249189		0.7	0.72	0.65	0.72	0.71	0.63	0.01	1	insignificant			0.63	0.71	0.48	0.67	0.79	0.78	-0.14	0.1569	insignificant			0.73	0.62	0.67	0.69	0.62	0.85	-0.04	1	insignificant			0.72	0.63	0.59	0.56	0.69	0.63	0.02	1	insignificant			0.71
431101	NSC_scaffold_contig598	1249188	1249189		0.7	0.72	0.65	0.72	0.71	0.63	0.01	1	insignificant			0.63	0.71	0.48	0.67	0.79	0.78	-0.14	0.1569	insignificant			0.73	0.62	0.67	0.69	0.62	0.85	-0.04	1	insignificant			0.72	0.63	0.59	0.56	0.69	0.63	0.02	1	insignificant			0.71
431840	NSC_scaffold_contig598	1265932	1265933		0.56	0.66	0.77	0.68	0.85	0.71	-0.08	1	insignificant			0.69	0.72	0.82	0.85	0.85	0.62	-0.03	1	insignificant			0.64	0.77	0.73	0.83	0.76	0.66	-0.04	1	insignificant			0.58	0.72	0.72	0.78	0.73	0.85	-0.11	0.1249	insignificant			0.69
431840	NSC_scaffold_contig598	1265932	1265933		0.56	0.66	0.77	0.68	0.85	0.71	-0.08	1	insignificant			0.69	0.72	0.82	0.85	0.85	0.62	-0.03	1	insignificant			0.64	0.77	0.73	0.83	0.76	0.66	-0.04	1	insignificant			0.58	0.72	0.72	0.78	0.73	0.85	-0.11	0.1249	insignificant			0.69
432190	NSC_scaffold_contig598	1273872	1273873		0.5	0.43	0.62	0.55	0.61	0.48	-0.03	1	insignificant			0.51	0.64	0.64	0.47	0.58	0.54	0.07	1	insignificant			0.51	0.59	0.6	0.52	0.36	0.45	0.13	0.07942	insignificant			0.35	0.53	0.62	0.52	0.54	0.53	-0.03	1	insignificant			0.54
433734	NSC_scaffold_contig598	1310605	1310606		0.67	0.52	0.62	0.56	0.67	0.5	0.03	1	insignificant			0.71	0.52	0.75	0.59	0.65	0.78	-0.01	1	insignificant			0.7	0.6	0.64	0.66	0.71	0.66	-0.03	1	insignificant			0.69	0.62	0.73	0.66	0.65	0.48	0.08	1	insignificant			0.71
434081	NSC_scaffold_contig598	1316786	1316787		0.83	0.88	0.8	0.83	0.76	0.73	0.06	1	insignificant			0.72	0.78	0.81	0.68	0.7	0.87	0.03	1	insignificant			0.78	0.7	0.88	0.9	0.78	0.81	-0.05	1	insignificant			0.85	0.69	0.8	0.77	0.76	0.74	0.02	1	insignificant			0.85
434081	NSC_scaffold_contig598	1316786	1316787		0.83	0.88	0.8	0.83	0.76	0.73	0.06	1	insignificant			0.72	0.78	0.81	0.68	0.7	0.87	0.03	1	insignificant			0.78	0.7	0.88	0.9	0.78	0.81	-0.05	1	insignificant			0.85	0.69	0.8	0.77	0.76	0.74	0.02	1	insignificant			0.85
436211	NSC_scaffold_contig598	1360744	1360745		0.83	0.56	0.86	0.81	0.85	0.82	-0.07	1	insignificant			0.82	0.79	0.87	0.72	0.84	0.82	0.04	1	insignificant			0.81	0.81	0.81	0.87	0.84	0.8	-0.02	1	insignificant			0.84	0.88	0.82	0.79	0.83	0.86	0.02	1	insignificant			0.85
436891	NSC_scaffold_contig598	1374256	1374257		0.83	0.79	0.78	0.76	0.88	0.77	0	1	insignificant			0.76	0.83	0.81	0.81	0.77	0.81	0.01	1	insignificant			0.78	0.86	0.78	0.81	0.83	0.81	-0.01	1	insignificant			0.73	0.84	0.76	0.78	0.83	0.83	-0.04	1	insignificant			0.87
437610	NSC_scaffold_contig598	1387425	1387426		0.37	0.41	0.42	0.34	0.4	0.43	0.01	1	insignificant			0.41	0.35	0.41	0.34	0.45	0.43	-0.02	1	insignificant			0.44	0.32	0.39	0.46	0.38	0.36	-0.02	1	insignificant			0.34	0.33	0.42	0.32	0.25	0.32	0.06	1	insignificant			0.46
438544	NSC_scaffold_contig598	1403563	1403564		0.6	0.33	0.38	0.46	0.44	0.37	0.01	1	insignificant			0.4	0.4	0.47	0.36	0.43	0.48	0	1	insignificant			0.47	0.32	0.33	0.52	0.65	0.32	-0.12	0.3149	insignificant			0.41	0.4	0.52	0.48	0.48	0.39	0	1	insignificant			0.4
438544	NSC_scaffold_contig598	1403563	1403564		0.6	0.33	0.38	0.46	0.44	0.37	0.01	1	insignificant			0.4	0.4	0.47	0.36	0.43	0.48	0	1	insignificant			0.47	0.32	0.33	0.52	0.65	0.32	-0.12	0.3149	insignificant			0.41	0.4	0.52	0.48	0.48	0.39	0	1	insignificant			0.4
439270	NSC_scaffold_contig598	1417032	1417033		0.76	0.65	0.79	0.78	0.71	0.72	-0.01	1	insignificant			0.63	0.8	0.84	0.7	0.91	0.72	-0.02	1	insignificant			0.78	0.76	0.65	0.7	0.82	0.81	-0.05	1	insignificant			0.76	0.89	0.79	0.97	0.83	0.77	-0.04	1	insignificant			0.84
439305	NSC_scaffold_contig598	1417773	1417774		0.79	0.64	0.72	0.81	0.82	0.67	-0.05	1	insignificant			0.47	0.7	0.73	0.79	0.75	0.67	-0.1	0.3199	insignificant			0.85	0.83	0.72	0.88	0.66	0.7	0.05	1	insignificant			0.76	0.63	0.72	0.85	0.71	0.62	-0.02	1	insignificant			0.68
301927	NSC_scaffold_contig597	58153	58154		0.85	0.76	0.85	0.86	0.91	0.93	-0.08	1	insignificant			0.9	0.9	0.85	0.89	0.92	0.85	0	1	insignificant			0.9	0.77	0.85	0.93	0.93	0.86	-0.07	1	insignificant			0.87	0.95	0.9	0.79	0.85	0.97	0.03	1	insignificant			0.9
301927	NSC_scaffold_contig597	58153	58154		0.85	0.76	0.85	0.86	0.91	0.93	-0.08	1	insignificant			0.9	0.9	0.85	0.89	0.92	0.85	0	1	insignificant			0.9	0.77	0.85	0.93	0.93	0.86	-0.07	1	insignificant			0.87	0.95	0.9	0.79	0.85	0.97	0.03	1	insignificant			0.9
301927	NSC_scaffold_contig597	58153	58154		0.85	0.76	0.85	0.86	0.91	0.93	-0.08	1	insignificant			0.9	0.9	0.85	0.89	0.92	0.85	0	1	insignificant			0.9	0.77	0.85	0.93	0.93	0.86	-0.07	1	insignificant			0.87	0.95	0.9	0.79	0.85	0.97	0.03	1	insignificant			0.9
302701	NSC_scaffold_contig597	69708	69709		0.51	0.45	0.41	0.47	0.42	0.45	0.01	1	insignificant			0.41	0.48	0.58	0.5	0.45	0.47	0.02	1	insignificant			0.5	0.54	0.45	0.5	0.49	0.43	0.02	1	insignificant			0.43	0.46	0.46	0.45	0.43	0.39	0.03	1	insignificant			0.52
303355	NSC_scaffold_contig597	82412	82413		0.74	0.63	0.74	0.84	0.69	0.73	-0.05	1	insignificant			0.72	0.77	0.77	0.62	0.83	0.77	0.01	1	insignificant			0.86	0.65	0.76	0.78	0.75	0.76	-0.01	1	insignificant			0.62	0.75	0.74	0.61	0.77	0.55	0.06	1	insignificant			0.85
303355	NSC_scaffold_contig597	82412	82413		0.74	0.63	0.74	0.84	0.69	0.73	-0.05	1	insignificant			0.72	0.77	0.77	0.62	0.83	0.77	0.01	1	insignificant			0.86	0.65	0.76	0.78	0.75	0.76	-0.01	1	insignificant			0.62	0.75	0.74	0.61	0.77	0.55	0.06	1	insignificant			0.85
303449	NSC_scaffold_contig597	84186	84187		0.79	0.74	0.93	0.79	0.88	0.78	0	1	insignificant			0.77	0.72	0.9	0.87	0.95	0.93	-0.12	0.1144	insignificant			0.66	0.82	0.81	0.86	0.84	0.81	-0.08	1	insignificant			0.83	0.86	0.76	0.88	0.88	0.94	-0.08	1	insignificant			0.88
303879	NSC_scaffold_contig597	92398	92399		0.66	0.66	0.76	0.73	0.67	0.79	-0.04	1	insignificant			0.64	0.69	0.62	0.63	0.63	0.76	-0.03	1	insignificant			0.58	0.67	0.67	0.67	0.65	0.75	-0.05	1	insignificant			0.71	0.69	0.66	0.61	0.76	0.65	0.01	1	insignificant			0.71
304553	NSC_scaffold_contig597	103663	103664		0.71	0.69	0.79	0.81	0.82	0.8	-0.08	1	insignificant			0.68	0.67	0.78	0.68	0.8	0.7	-0.02	1	insignificant			0.79	0.71	0.74	0.73	0.71	0.72	0.03	1	insignificant			0.67	0.69	0.73	0.68	0.63	0.67	0.03	1	insignificant			0.73
304599	NSC_scaffold_contig597	104180	104181		0.8	0.79	0.75	0.83	0.77	0.82	-0.03	1	insignificant			0.7	0.75	0.82	0.7	0.79	0.75	0.01	1	insignificant			0.83	0.71	0.8	0.72	0.74	0.83	0.01	1	insignificant			0.82	0.77	0.76	0.81	0.77	0.73	0.01	1	insignificant			0.87
305476	NSC_scaffold_contig597	119738	119739		0.82	0.71	0.76	0.9	0.81	0.77	-0.06	1	insignificant			0.75	0.84	0.82	0.82	0.85	0.8	-0.02	1	insignificant			0.82	0.73	0.75	0.82	0.8	0.79	-0.04	1	insignificant			0.85	0.75	0.8	0.86	0.72	0.87	-0.02	1	insignificant			0.8
306478	NSC_scaffold_contig597	138746	138747		0.81	0.8	0.87	0.83	0.66	0.82	0.06	1	insignificant			0.74	0.84	0.81	0.67	0.74	0.78	0.07	1	insignificant			0.75	0.8	0.8	0.8	0.79	0.74	0.01	1	insignificant			0.87	0.73	0.81	0.75	0.74	0.85	0.03	1	insignificant			0.79
307523	NSC_scaffold_contig597	156872	156873		0.73	0.74	0.74	0.71	0.78	0.74	-0.01	1	insignificant			0.8	0.71	0.79	0.6	0.79	0.76	0.05	1	insignificant			0.75	0.7	0.66	0.71	0.8	0.8	-0.07	1	insignificant			0.68	0.65	0.74	0.54	0.84	0.68	0.01	1	insignificant			0.67
307866	NSC_scaffold_contig597	163752	163753		0.55	0.57	0.7	0.63	0.82	0.64	-0.09	1	insignificant			0.53	0.59	0.73	0.68	0.71	0.58	-0.04	1	insignificant			0.63	0.68	0.66	0.67	0.6	0.6	0.03	1	insignificant			0.67	0.62	0.63	0.77	0.47	0.54	0.05	1	insignificant			0.65
308999	NSC_scaffold_contig597	188718	188719		0.88	0.74	0.73	0.8	0.81	0.78	-0.02	1	insignificant			0.73	0.86	0.8	0.93	0.82	0.83	-0.06	1	insignificant			0.88	0.84	0.76	0.79	0.88	0.89	-0.03	1	insignificant			0.82	0.75	0.74	0.8	0.84	0.67	0	1	insignificant			0.83
309769	NSC_scaffold_contig597	201935	201936		0.81	0.73	0.82	0.77	0.84	0.83	-0.03	1	insignificant			0.7	0.84	0.89	0.84	0.89	0.79	-0.03	1	insignificant			0.88	0.77	0.67	0.83	0.71	0.89	-0.04	1	insignificant			0.83	0.79	0.8	0.82	0.83	0.71	0.01	1	insignificant			0.91
310640	NSC_scaffold_contig597	217525	217526		0.62	0.4	0.65	0.57	0.65	0.59	-0.05	1	insignificant			0.56	0.6	0.65	0.61	0.63	0.65	-0.03	1	insignificant			0.6	0.58	0.61	0.59	0.62	0.57	0.01	1	insignificant			0.53	0.54	0.54	0.6	0.49	0.61	-0.03	1	insignificant			0.61
310642	NSC_scaffold_contig597	217527	217528		0.74	0.46	0.72	0.61	0.71	0.71	-0.04	1	insignificant			0.67	0.63	0.7	0.74	0.72	0.71	-0.06	1	insignificant			0.68	0.7	0.69	0.7	0.72	0.74	-0.03	1	insignificant			0.6	0.65	0.66	0.76	0.58	0.71	-0.05	1	insignificant			0.72
310650	NSC_scaffold_contig597	217566	217567		0.79	0.57	0.74	0.69	0.77	0.79	-0.05	1	insignificant			0.78	0.78	0.77	0.81	0.78	0.81	-0.02	1	insignificant			0.78	0.76	0.67	0.7	0.78	0.78	-0.02	1	insignificant			0.65	0.75	0.84	0.68	0.74	0.79	0.01	1	insignificant			0.78
310640	NSC_scaffold_contig597	217525	217526		0.62	0.4	0.65	0.57	0.65	0.59	-0.05	1	insignificant			0.56	0.6	0.65	0.61	0.63	0.65	-0.03	1	insignificant			0.6	0.58	0.61	0.59	0.62	0.57	0.01	1	insignificant			0.53	0.54	0.54	0.6	0.49	0.61	-0.03	1	insignificant			0.61
310642	NSC_scaffold_contig597	217527	217528		0.74	0.46	0.72	0.61	0.71	0.71	-0.04	1	insignificant			0.67	0.63	0.7	0.74	0.72	0.71	-0.06	1	insignificant			0.68	0.7	0.69	0.7	0.72	0.74	-0.03	1	insignificant			0.6	0.65	0.66	0.76	0.58	0.71	-0.05	1	insignificant			0.72
310650	NSC_scaffold_contig597	217566	217567		0.79	0.57	0.74	0.69	0.77	0.79	-0.05	1	insignificant			0.78	0.78	0.77	0.81	0.78	0.81	-0.02	1	insignificant			0.78	0.76	0.67	0.7	0.78	0.78	-0.02	1	insignificant			0.65	0.75	0.84	0.68	0.74	0.79	0.01	1	insignificant			0.78
311629	NSC_scaffold_contig597	240036	240037		0.67	0.65	0.67	0.71	0.5	0.87	-0.03	1	insignificant			0.67	0.6	0.58	0.65	0.85	0.72	-0.12	0.1349	insignificant			0.89	0.67	0.67	0.78	0.73	0.79	-0.03	1	insignificant			0.71	0.77	0.73	0.82	0.62	0.81	-0.01	1	insignificant			0.74
311629	NSC_scaffold_contig597	240036	240037		0.67	0.65	0.67	0.71	0.5	0.87	-0.03	1	insignificant			0.67	0.6	0.58	0.65	0.85	0.72	-0.12	0.1349	insignificant			0.89	0.67	0.67	0.78	0.73	0.79	-0.03	1	insignificant			0.71	0.77	0.73	0.82	0.62	0.81	-0.01	1	insignificant			0.74
311651	NSC_scaffold_contig597	240351	240352		0.79	0.84	0.8	0.77	0.82	0.8	0.01	1	insignificant			0.85	0.86	0.85	0.85	0.84	0.86	0	1	insignificant			0.77	0.77	0.74	0.78	0.72	0.87	-0.03	1	insignificant			0.78	0.93	0.73	0.76	0.8	0.78	0.03	1	insignificant			0.88
312346	NSC_scaffold_contig597	253903	253904		0.5	0.4	0.52	0.44	0.47	0.51	0	1	insignificant			0.47	0.43	0.34	0.5	0.53	0.5	-0.1	1	insignificant			0.3	0.41	0.4	0.5	0.41	0.36	-0.05	1	insignificant			0.36	0.64	0.44	0.5	0.39	0.29	0.09	1	insignificant			0.58
312788	NSC_scaffold_contig597	261958	261959		0.77	0.65	0.76	0.74	0.74	0.78	-0.02	1	insignificant			0.8	0.7	0.8	0.71	0.76	0.77	0.02	1	insignificant			0.75	0.73	0.73	0.74	0.7	0.75	0.01	1	insignificant			0.77	0.75	0.78	0.82	0.64	0.63	0.07	1	insignificant			0.74
312788	NSC_scaffold_contig597	261958	261959		0.77	0.65	0.76	0.74	0.74	0.78	-0.02	1	insignificant			0.8	0.7	0.8	0.71	0.76	0.77	0.02	1	insignificant			0.75	0.73	0.73	0.74	0.7	0.75	0.01	1	insignificant			0.77	0.75	0.78	0.82	0.64	0.63	0.07	1	insignificant			0.74
313433	NSC_scaffold_contig597	272641	272642		0.83	0.75	0.66	0.74	0.78	0.81	-0.03	1	insignificant			0.77	0.68	0.85	0.73	0.75	0.78	0.01	1	insignificant			0.68	0.75	0.79	0.72	0.77	0.8	-0.02	1	insignificant			0.67	0.85	0.76	0.72	0.79	0.82	-0.01	1	insignificant			0.78
314049	NSC_scaffold_contig597	282274	282275		0.78	0.65	0.79	0.86	0.75	0.75	-0.05	1	insignificant			0.75	0.69	0.81	0.67	0.88	0.76	-0.02	1	insignificant			0.82	0.71	0.79	0.75	0.7	0.78	0.03	1	insignificant			0.77	0.74	0.73	0.78	0.8	0.81	-0.05	1	insignificant			0.8
315318	NSC_scaffold_contig597	306819	306820		0.75	0.74	0.73	0.78	0.75	0.77	-0.03	1	insignificant			0.77	0.69	0.85	0.79	0.85	0.76	-0.03	1	insignificant			0.78	0.86	0.71	0.8	0.85	0.81	-0.04	1	insignificant			0.83	0.71	0.8	0.72	0.72	0.91	0	1	insignificant			0.81
315392	NSC_scaffold_contig597	308004	308005		0.35	0.38	0.43	0.34	0.27	0.43	0.04	1	insignificant			0.46	0.38	0.41	0.24	0.32	0.41	0.09	1	insignificant			0.42	0.33	0.32	0.37	0.42	0.4	-0.04	1	insignificant			0.33	0.36	0.42	0.27	0.39	0.36	0.03	1	insignificant			0.41
315422	NSC_scaffold_contig597	308363	308364		0.87	0.57	0.7	0.83	0.85	0.75	-0.1	1	insignificant			0.78	0.68	0.77	0.72	0.76	0.72	0.01	1	insignificant			0.78	0.78	0.78	0.75	0.79	0.92	-0.04	1	insignificant			0.81	0.88	0.86	0.88	0.77	0.82	0.03	1	insignificant			0.7
316260	NSC_scaffold_contig597	318708	318709		0.69	0.65	0.78	0.77	0.65	0.61	0.03	1	insignificant			0.74	0.76	0.73	0.8	0.69	0.77	-0.01	1	insignificant			0.79	0.74	0.67	0.76	0.8	0.86	-0.07	1	insignificant			0.68	0.8	0.7	0.53	0.67	0.8	0.06	1	insignificant			0.79
316260	NSC_scaffold_contig597	318708	318709		0.69	0.65	0.78	0.77	0.65	0.61	0.03	1	insignificant			0.74	0.76	0.73	0.8	0.69	0.77	-0.01	1	insignificant			0.79	0.74	0.67	0.76	0.8	0.86	-0.07	1	insignificant			0.68	0.8	0.7	0.53	0.67	0.8	0.06	1	insignificant			0.79
317168	NSC_scaffold_contig597	335748	335749		0.67	0.62	0.64	0.67	0.6	0.55	0.04	1	insignificant			0.64	0.66	0.68	0.57	0.63	0.64	0.04	1	insignificant			0.71	0.69	0.63	0.74	0.45	0.67	0.06	1	insignificant			0.51	0.62	0.58	0.61	0.5	0.67	-0.02	1	insignificant			0.59
317984	NSC_scaffold_contig597	347727	347728		0.8	0.71	0.84	0.87	0.88	0.74	-0.04	1	insignificant			0.75	0.85	0.77	0.73	0.84	0.81	0	1	insignificant			0.81	0.79	0.82	0.73	0.76	0.76	0.05	1	insignificant			0.9	0.92	0.82	0.85	0.95	0.9	-0.02	1	insignificant			0.86
317986	NSC_scaffold_contig597	347730	347731		0.76	0.7	0.82	0.88	0.87	0.76	-0.07	1	insignificant			0.78	0.83	0.74	0.76	0.89	0.78	-0.03	1	insignificant			0.81	0.81	0.76	0.75	0.72	0.74	0.05	1	insignificant			0.91	0.84	0.81	0.82	0.94	0.88	-0.03	1	insignificant			0.88
318010	NSC_scaffold_contig597	348113	348114		0.51	0.45	0.54	0.56	0.59	0.42	-0.03	1	insignificant			0.62	0.39	0.28	0.42	0.42	0.51	-0.01	1	insignificant			0.61	0.43	0.4	0.55	0.59	0.54	-0.08	1	insignificant			0.46	0.58	0.4	0.53	0.54	0.4	-0.01	1	insignificant			0.57
318449	NSC_scaffold_contig597	356946	356947		0.73	0.78	0.74	0.75	0.81	0.83	-0.05	1	insignificant			0.76	0.77	0.78	0.81	0.8	0.83	-0.04	1	insignificant			0.77	0.83	0.76	0.78	0.77	0.73	0.03	1	insignificant			0.78	0.72	0.8	0.8	0.78	0.75	-0.01	1	insignificant			0.88
318690	NSC_scaffold_contig597	361515	361516		0.77	0.74	0.85	0.81	0.8	0.76	0	1	insignificant			0.86	0.81	0.92	0.82	0.81	0.85	0.03	1	insignificant			0.84	0.81	0.81	0.83	0.75	0.77	0.04	1	insignificant			0.71	0.78	0.83	0.73	0.83	0.76	0	1	insignificant			0.86
318704	NSC_scaffold_contig597	361698	361699		0.88	0.78	0.77	0.85	0.84	0.69	0.02	1	insignificant			0.81	0.84	0.82	0.79	0.79	0.77	0.04	1	insignificant			0.72	0.74	0.82	0.7	0.75	0.82	0	1	insignificant			0.8	0.76	0.88	0.7	0.85	0.78	0.04	1	insignificant			0.81
318768	NSC_scaffold_contig597	363096	363097		0.2	0.21	0.15	0.14	0.17	0.15	0.03	1	insignificant			0.17	0.16	0.15	0.13	0.21	0.18	-0.01	1	insignificant			0.18	0.12	0.11	0.22	0.16	0.2	-0.05	1	insignificant			0.17	0.03	0.38	0.18	0.21	0.07	0.04	1	insignificant			0.24
318768	NSC_scaffold_contig597	363096	363097		0.2	0.21	0.15	0.14	0.17	0.15	0.03	1	insignificant			0.17	0.16	0.15	0.13	0.21	0.18	-0.01	1	insignificant			0.18	0.12	0.11	0.22	0.16	0.2	-0.05	1	insignificant			0.17	0.03	0.38	0.18	0.21	0.07	0.04	1	insignificant			0.24
319115	NSC_scaffold_contig597	370076	370077		0.92	0.83	0.92	0.9	0.93	1	-0.05	1	insignificant			0.88	0.85	0.92	0.86	0.96	0.86	-0.01	1	insignificant			0.96	0.79	0.8	0.91	0.95	0.97	-0.09	1	insignificant			0.91	0.98	0.89	0.85	0.94	0.87	0.04	1	insignificant			0.94
319561	NSC_scaffold_contig597	377637	377638		0.09	0.1	0.14	0.16	0.22	0.23	-0.09	1	insignificant			0.23	0.17	0.23	0.18	0.39	0.18	-0.04	1	insignificant			0.23	0.14	0.26	0.25	0.22	0.22	-0.02	1	insignificant			0.19	0.14	0.18	0.2	0.25	0.13	-0.02	1	insignificant			0.19
320014	NSC_scaffold_contig597	386048	386049		0.83	0.82	0.8	0.79	0.79	0.87	0	1	insignificant			0.84	0.69	0.8	0.8	0.92	0.72	-0.04	1	insignificant			0.87	0.72	0.83	0.84	0.84	0.86	-0.04	1	insignificant			0.81	0.78	0.87	0.87	0.86	0.81	-0.03	1	insignificant			0.89
320622	NSC_scaffold_contig597	396706	396707		0.72	0.83	0.77	0.74	0.76	0.83	0	1	insignificant			0.77	0.72	0.86	0.64	0.9	0.82	0	1	insignificant			0.69	0.69	0.75	0.78	0.79	0.82	-0.09	1	insignificant			0.75	0.69	0.67	0.8	0.62	0.73	-0.01	1	insignificant			0.8
322122	NSC_scaffold_contig597	422175	422176		0.77	0.8	0.81	0.81	0.75	0.84	-0.01	1	insignificant			0.78	0.72	0.84	0.79	0.74	0.71	0.03	1	insignificant			0.75	0.66	0.74	0.68	0.78	0.83	-0.05	1	insignificant			0.75	0.73	0.74	0.7	0.79	0.78	-0.02	1	insignificant			0.81
323062	NSC_scaffold_contig597	439362	439363		0.84	0.69	0.82	0.84	0.78	0.77	-0.01	1	insignificant			0.68	0.76	0.78	0.8	0.75	0.77	-0.03	1	insignificant			0.83	0.79	0.76	0.81	0.69	0.77	0.04	1	insignificant			0.86	0.63	0.89	0.56	0.85	0.8	0.06	1	insignificant			0.8
323945	NSC_scaffold_contig597	458610	458611		0.35	0.34	0.37	0.25	0.35	0.21	0.09	1	insignificant			0.28	0.43	0.48	0.5	0.44	0.43	-0.06	1	insignificant			0.31	0.41	0.42	0.43	0.31	0.28	0.04	1	insignificant			0.29	0.31	0.39	0.35	0.32	0.47	-0.05	1	insignificant			0.38
323945	NSC_scaffold_contig597	458610	458611		0.35	0.34	0.37	0.25	0.35	0.21	0.09	1	insignificant			0.28	0.43	0.48	0.5	0.44	0.43	-0.06	1	insignificant			0.31	0.41	0.42	0.43	0.31	0.28	0.04	1	insignificant			0.29	0.31	0.39	0.35	0.32	0.47	-0.05	1	insignificant			0.38
324137	NSC_scaffold_contig597	462308	462309		0.31	0.38	0.19	0.31	0.28	0.21	0.03	1	insignificant			0.38	0.22	0.26	0.24	0.27	0.31	0.02	1	insignificant			0.27	0.36	0.4	0.29	0.25	0.16	0.11	0.1211	insignificant			0.23	0.29	0.36	0.24	0.3	0.27	0.02	1	insignificant			0.33
324266	NSC_scaffold_contig597	464363	464364		0.82	0.86	0.82	0.84	0.66	0.79	0.07	1	insignificant			0.74	0.71	0.86	0.77	0.84	0.87	-0.05	1	insignificant			0.84	0.81	0.72	0.78	0.79	0.78	0	1	insignificant			0.67	0.77	0.77	0.78	0.79	0.69	-0.01	1	insignificant			0.84
325587	NSC_scaffold_contig597	483888	483889		0.9	0.71	0.9	0.81	0.81	0.9	0	1	insignificant			0.83	0.76	0.79	0.81	0.82	0.83	-0.03	1	insignificant			0.88	0.82	0.89	0.89	0.86	0.81	0.01	1	insignificant			0.89	0.74	0.71	0.95	0.85	0.66	-0.04	1	insignificant			0.9
327056	NSC_scaffold_contig597	505364	505365		0.63	0.58	0.56	0.61	0.62	0.61	-0.02	1	insignificant			0.61	0.57	0.51	0.47	0.51	0.49	0.07	1	insignificant			0.56	0.53	0.53	0.63	0.52	0.61	-0.05	1	insignificant			0.53	0.71	0.56	0.56	0.51	0.56	0.06	1	insignificant			0.62
327176	NSC_scaffold_contig597	507729	507730		0.83	0.64	0.73	0.78	0.82	0.79	-0.06	1	insignificant			0.8	0.65	0.74	0.7	0.78	0.76	-0.02	1	insignificant			0.72	0.71	0.74	0.77	0.81	0.81	-0.07	1	insignificant			0.8	0.78	0.71	0.77	0.77	0.77	-0.01	1	insignificant			0.73
327176	NSC_scaffold_contig597	507729	507730		0.83	0.64	0.73	0.78	0.82	0.79	-0.06	1	insignificant			0.8	0.65	0.74	0.7	0.78	0.76	-0.02	1	insignificant			0.72	0.71	0.74	0.77	0.81	0.81	-0.07	1	insignificant			0.8	0.78	0.71	0.77	0.77	0.77	-0.01	1	insignificant			0.73
327685	NSC_scaffold_contig597	514542	514543		0.82	0.62	0.76	0.75	0.78	0.69	0	1	insignificant			0.63	0.73	0.79	0.67	0.77	0.72	0	1	insignificant			0.71	0.69	0.7	0.7	0.71	0.78	-0.03	1	insignificant			0.69	0.67	0.7	0.69	0.73	0.8	-0.05	1	insignificant			0.77
327685	NSC_scaffold_contig597	514542	514543		0.82	0.62	0.76	0.75	0.78	0.69	0	1	insignificant			0.63	0.73	0.79	0.67	0.77	0.72	0	1	insignificant			0.71	0.69	0.7	0.7	0.71	0.78	-0.03	1	insignificant			0.69	0.67	0.7	0.69	0.73	0.8	-0.05	1	insignificant			0.77
330255	NSC_scaffold_contig597	564510	564511		0.86	0.67	0.93	0.78	0.91	0.84	-0.02	1	insignificant			0.78	0.79	0.92	0.9	0.94	0.86	-0.07	1	insignificant			0.91	0.86	0.82	0.92	0.88	0.92	-0.05	1	insignificant			0.88	0.98	0.91	0.89	0.81	0.93	0.04	1	insignificant			0.89
330255	NSC_scaffold_contig597	564510	564511		0.86	0.67	0.93	0.78	0.91	0.84	-0.02	1	insignificant			0.78	0.79	0.92	0.9	0.94	0.86	-0.07	1	insignificant			0.91	0.86	0.82	0.92	0.88	0.92	-0.05	1	insignificant			0.88	0.98	0.91	0.89	0.81	0.93	0.04	1	insignificant			0.89
330255	NSC_scaffold_contig597	564510	564511		0.86	0.67	0.93	0.78	0.91	0.84	-0.02	1	insignificant			0.78	0.79	0.92	0.9	0.94	0.86	-0.07	1	insignificant			0.91	0.86	0.82	0.92	0.88	0.92	-0.05	1	insignificant			0.88	0.98	0.91	0.89	0.81	0.93	0.04	1	insignificant			0.89
331277	NSC_scaffold_contig597	586321	586322		0.82	0.66	0.87	0.8	0.8	0.91	-0.06	1	insignificant			0.75	0.73	0.88	0.81	0.79	0.77	0	1	insignificant			0.8	0.68	0.83	0.83	0.7	0.8	0	1	insignificant			0.8	0.84	0.87	0.8	0.76	0.8	0.05	1	insignificant			0.87
331671	NSC_scaffold_contig597	594453	594454		0.59	0.7	0.64	0.65	0.61	0.47	0.06	1	insignificant			0.71	0.76	0.74	0.76	0.8	0.66	-0.01	1	insignificant			0.69	0.59	0.53	0.76	0.54	0.64	-0.04	1	insignificant			0.44	0.67	0.6	0.61	0.71	0.68	-0.09	1	insignificant			0.61
332893	NSC_scaffold_contig597	617633	617634		0.88	0.74	0.81	0.87	0.91	0.81	-0.05	1	insignificant			0.94	0.8	0.8	0.76	0.81	0.84	0.04	1	insignificant			0.85	0.81	0.83	0.88	0.84	0.85	-0.03	1	insignificant			0.84	0.89	0.94	0.82	0.86	0.81	0.06	1	insignificant			0.95
332893	NSC_scaffold_contig597	617633	617634		0.88	0.74	0.81	0.87	0.91	0.81	-0.05	1	insignificant			0.94	0.8	0.8	0.76	0.81	0.84	0.04	1	insignificant			0.85	0.81	0.83	0.88	0.84	0.85	-0.03	1	insignificant			0.84	0.89	0.94	0.82	0.86	0.81	0.06	1	insignificant			0.95
333656	NSC_scaffold_contig597	632405	632406		0.29	0.42	0.34	0.37	0.24	0.39	0.01	1	insignificant			0.37	0.44	0.43	0.32	0.3	0.33	0.1	1	insignificant			0.36	0.37	0.39	0.36	0.38	0.27	0.04	1	insignificant			0.37	0.24	0.38	0.33	0.33	0.36	-0.01	1	insignificant			0.35
333758	NSC_scaffold_contig597	634823	634824		0.77	0.8	0.76	0.83	0.79	0.8	-0.02	1	insignificant			0.78	0.81	0.89	0.76	0.81	0.76	0.05	1	insignificant			0.82	0.74	0.75	0.78	0.81	0.79	-0.02	1	insignificant			0.75	0.82	0.82	0.75	0.81	0.73	0.03	1	insignificant			0.9
333758	NSC_scaffold_contig597	634823	634824		0.77	0.8	0.76	0.83	0.79	0.8	-0.02	1	insignificant			0.78	0.81	0.89	0.76	0.81	0.76	0.05	1	insignificant			0.82	0.74	0.75	0.78	0.81	0.79	-0.02	1	insignificant			0.75	0.82	0.82	0.75	0.81	0.73	0.03	1	insignificant			0.9
334219	NSC_scaffold_contig597	644513	644514		0.94	0.8	0.89	0.93	0.89	0.84	-0.01	1	insignificant			0.9	0.89	0.92	0.95	0.94	0.81	0.01	1	insignificant			0.93	0.85	0.89	0.94	0.92	0.91	-0.03	1	insignificant			0.96	0.87	0.85	0.98	0.9	0.95	-0.05	1	insignificant			0.92
335620	NSC_scaffold_contig597	677232	677233		0.57	0.75	0.61	0.42	0.55	0.69	0.09	1	insignificant			0.72	0.66	0.65	0.66	0.52	0.69	0.05	1	insignificant			0.65	0.53	0.72	0.68	0.49	0.69	0.01	1	insignificant			0.45	0.53	0.66	0.61	0.59	0.59	-0.05	1	insignificant			0.74
336880	NSC_scaffold_contig597	700447	700448		0.68	0.6	0.73	0.71	0.71	0.66	-0.03	1	insignificant			0.8	0.71	0.57	0.82	0.74	0.73	-0.07	1	insignificant			0.73	0.63	0.71	0.77	0.65	0.65	0	1	insignificant			0.61	0.67	0.61	0.72	0.61	0.61	-0.02	1	insignificant			0.72
337189	NSC_scaffold_contig597	706168	706169		0.77	0.59	0.74	0.78	0.67	0.77	-0.04	1	insignificant			0.82	0.76	0.78	0.76	0.75	0.69	0.05	1	insignificant			0.65	0.72	0.69	0.69	0.76	0.7	-0.03	1	insignificant			0.71	0.81	0.78	0.7	0.69	0.78	0.05	1	insignificant			0.78
337256	NSC_scaffold_contig597	707206	707207		0.75	0.64	0.71	0.76	0.65	0.61	0.03	1	insignificant			0.62	0.67	0.59	0.7	0.66	0.64	-0.04	1	insignificant			0.55	0.6	0.65	0.61	0.64	0.71	-0.05	1	insignificant			0.54	0.57	0.65	0.7	0.58	0.57	-0.03	1	insignificant			0.71
337189	NSC_scaffold_contig597	706168	706169		0.77	0.59	0.74	0.78	0.67	0.77	-0.04	1	insignificant			0.82	0.76	0.78	0.76	0.75	0.69	0.05	1	insignificant			0.65	0.72	0.69	0.69	0.76	0.7	-0.03	1	insignificant			0.71	0.81	0.78	0.7	0.69	0.78	0.05	1	insignificant			0.78
338475	NSC_scaffold_contig597	739983	739984		0.82	0.87	0.8	0.83	0.8	0.84	0.01	1	insignificant			0.79	0.79	0.84	0.87	0.82	0.88	-0.05	1	insignificant			0.87	0.76	0.86	0.81	0.83	0.79	0.01	1	insignificant			0.86	0.83	0.81	0.79	0.72	0.86	0.04	1	insignificant			0.85
338475	NSC_scaffold_contig597	739983	739984		0.82	0.87	0.8	0.83	0.8	0.84	0.01	1	insignificant			0.79	0.79	0.84	0.87	0.82	0.88	-0.05	1	insignificant			0.87	0.76	0.86	0.81	0.83	0.79	0.01	1	insignificant			0.86	0.83	0.81	0.79	0.72	0.86	0.04	1	insignificant			0.85
338475	NSC_scaffold_contig597	739983	739984		0.82	0.87	0.8	0.83	0.8	0.84	0.01	1	insignificant			0.79	0.79	0.84	0.87	0.82	0.88	-0.05	1	insignificant			0.87	0.76	0.86	0.81	0.83	0.79	0.01	1	insignificant			0.86	0.83	0.81	0.79	0.72	0.86	0.04	1	insignificant			0.85
338475	NSC_scaffold_contig597	739983	739984		0.82	0.87	0.8	0.83	0.8	0.84	0.01	1	insignificant			0.79	0.79	0.84	0.87	0.82	0.88	-0.05	1	insignificant			0.87	0.76	0.86	0.81	0.83	0.79	0.01	1	insignificant			0.86	0.83	0.81	0.79	0.72	0.86	0.04	1	insignificant			0.85
339294	NSC_scaffold_contig597	754852	754853		0.46	0.55	0.4	0.42	0.42	0.43	0.04	1	insignificant			0.37	0.42	0.46	0.37	0.38	0.49	0.01	1	insignificant			0.36	0.39	0.34	0.42	0.46	0.25	-0.01	1	insignificant			0.47	0.5	0.46	0.51	0.37	0.42	0.04	1	insignificant			0.52
340499	NSC_scaffold_contig597	776983	776984		0.91	0.81	0.82	0.85	0.93	0.91	-0.05	1	insignificant			0.73	0.76	0.81	0.87	0.81	0.85	-0.07	1	insignificant			0.76	0.79	0.63	0.79	0.79	0.85	-0.08	1	insignificant			0.81	0.72	0.73	0.79	0.83	0.81	-0.06	1	insignificant			0.9
340600	NSC_scaffold_contig597	785559	785560		0.88	0.72	0.83	0.69	0.78	0.85	0.03	1	insignificant			0.76	0.78	0.75	0.7	0.95	0.86	-0.07	1	insignificant			0.8	0.72	0.73	0.79	0.78	0.75	-0.02	1	insignificant			0.85	0.59	0.85	0.71	0.78	0.68	0.04	1	insignificant			0.71
340600	NSC_scaffold_contig597	785559	785560		0.88	0.72	0.83	0.69	0.78	0.85	0.03	1	insignificant			0.76	0.78	0.75	0.7	0.95	0.86	-0.07	1	insignificant			0.8	0.72	0.73	0.79	0.78	0.75	-0.02	1	insignificant			0.85	0.59	0.85	0.71	0.78	0.68	0.04	1	insignificant			0.71
342255	NSC_scaffold_contig597	816442	816443		0.93	0.78	0.85	0.88	0.8	0.83	0.02	1	insignificant			0.9	0.79	0.75	0.78	0.85	0.8	0	1	insignificant			0.81	0.75	0.78	0.79	0.73	0.8	0.01	1	insignificant			0.71	0.94	0.84	0.83	0.88	0.73	0.02	1	insignificant			0.84
342910	NSC_scaffold_contig597	829489	829490		0.63	0.69	0.49	0.72	0.59	0.55	-0.02	1	insignificant			0.5	0.53	0.58	0.58	0.56	0.55	-0.03	1	insignificant			0.54	0.65	0.55	0.55	0.68	0.58	-0.02	1	insignificant			0.66	0.72	0.58	0.6	0.59	0.46	0.1	0.1647	insignificant			0.61
342880	NSC_scaffold_contig597	828764	828765		0.69	0.62	0.67	0.71	0.82	0.6	-0.05	1	insignificant			0.69	0.79	0.78	0.69	0.81	0.76	0	1	insignificant			0.76	0.76	0.77	0.81	0.82	0.82	-0.05	1	insignificant			0.71	0.82	0.7	0.73	0.81	0.69	0	1	insignificant			0.81
342910	NSC_scaffold_contig597	829489	829490		0.63	0.69	0.49	0.72	0.59	0.55	-0.02	1	insignificant			0.5	0.53	0.58	0.58	0.56	0.55	-0.03	1	insignificant			0.54	0.65	0.55	0.55	0.68	0.58	-0.02	1	insignificant			0.66	0.72	0.58	0.6	0.59	0.46	0.1	0.1647	insignificant			0.61
343222	NSC_scaffold_contig597	836068	836069		0.39	0.33	0.48	0.35	0.49	0.24	0.04	1	insignificant			0.5	0.4	0.48	0.51	0.4	0.39	0.03	1	insignificant			0.39	0.26	0.36	0.43	0.44	0.4	-0.09	1	insignificant			0.41	0.45	0.4	0.43	0.39	0.44	0	1	insignificant			0.42
343542	NSC_scaffold_contig597	841802	841803		0.84	0.84	0.85	0.76	0.79	0.8	0.06	1	insignificant			0.85	0.74	0.84	0.83	0.88	0.81	-0.03	1	insignificant			0.86	0.8	0.85	0.83	0.84	0.8	0.01	1	insignificant			0.8	0.71	0.86	0.84	0.83	0.77	-0.02	1	insignificant			0.87
343542	NSC_scaffold_contig597	841802	841803		0.84	0.84	0.85	0.76	0.79	0.8	0.06	1	insignificant			0.85	0.74	0.84	0.83	0.88	0.81	-0.03	1	insignificant			0.86	0.8	0.85	0.83	0.84	0.8	0.01	1	insignificant			0.8	0.71	0.86	0.84	0.83	0.77	-0.02	1	insignificant			0.87
345130	NSC_scaffold_contig597	866605	866606		0.55	0.43	0.48	0.39	0.28	0.56	0.08	1	insignificant			0.4	0.41	0.46	0.53	0.52	0.4	-0.06	1	insignificant			0.51	0.26	0.33	0.45	0.48	0.38	-0.07	1	insignificant			0.37	0.43	0.4	0.33	0.45	0.33	0.03	1	insignificant			0.53
345130	NSC_scaffold_contig597	866605	866606		0.55	0.43	0.48	0.39	0.28	0.56	0.08	1	insignificant			0.4	0.41	0.46	0.53	0.52	0.4	-0.06	1	insignificant			0.51	0.26	0.33	0.45	0.48	0.38	-0.07	1	insignificant			0.37	0.43	0.4	0.33	0.45	0.33	0.03	1	insignificant			0.53
346315	NSC_scaffold_contig597	884056	884057		0.57	0.51	0.58	0.62	0.58	0.67	-0.07	1	insignificant			0.61	0.62	0.64	0.64	0.7	0.61	-0.03	1	insignificant			0.55	0.57	0.66	0.62	0.68	0.52	-0.01	1	insignificant			0.48	0.74	0.57	0.72	0.52	0.46	0.03	1	insignificant			0.62
346496	NSC_scaffold_contig597	886553	886554		0.36	0.35	0.37	0.3	0.33	0.5	-0.01	1	insignificant			0.33	0.37	0.45	0.33	0.52	0.49	-0.07	1	insignificant			0.29	0.39	0.38	0.43	0.45	0.53	-0.12	0.06014	insignificant			0.34	0.3	0.33	0.23	0.5	0.52	-0.09	1	insignificant			0.41
346552	NSC_scaffold_contig597	887935	887936		0.3	0.25	0.29	0.28	0.37	0.38	-0.06	1	insignificant			0.29	0.24	0.32	0.43	0.34	0.27	-0.06	1	insignificant			0.29	0.36	0.3	0.34	0.31	0.36	-0.02	1	insignificant			0.29	0.37	0.26	0.36	0.27	0.22	0.02	1	insignificant			0.31
346786	NSC_scaffold_contig597	891691	891692		0.88	0.83	0.75	0.83	0.8	0.78	0.02	1	insignificant			0.72	0.83	0.84	0.78	0.85	0.69	0.03	1	insignificant			0.8	0.69	0.79	0.76	0.75	0.79	-0.01	1	insignificant			0.79	0.79	0.82	0.72	0.79	0.88	0.01	1	insignificant			0.84
346786	NSC_scaffold_contig597	891691	891692		0.88	0.83	0.75	0.83	0.8	0.78	0.02	1	insignificant			0.72	0.83	0.84	0.78	0.85	0.69	0.03	1	insignificant			0.8	0.69	0.79	0.76	0.75	0.79	-0.01	1	insignificant			0.79	0.79	0.82	0.72	0.79	0.88	0.01	1	insignificant			0.84
347572	NSC_scaffold_contig597	905797	905798		0.83	0.74	0.72	0.78	0.73	0.79	-0.01	1	insignificant			0.74	0.6	0.8	0.78	0.67	0.78	-0.03	1	insignificant			0.76	0.71	0.65	0.82	0.75	0.75	-0.06	1	insignificant			0.76	0.66	0.86	0.72	0.77	0.97	-0.06	1	insignificant			0.78
349858	NSC_scaffold_contig597	951994	951995		0.78	0.73	0.88	0.74	0.74	0.84	0.02	1	insignificant			0.81	0.85	0.81	0.79	0.89	0.69	0.03	1	insignificant			0.85	0.64	0.77	0.76	0.75	0.66	0.03	1	insignificant			0.73	0.81	0.9	0.77	0.76	0.73	0.06	1	insignificant			0.82
349858	NSC_scaffold_contig597	951994	951995		0.78	0.73	0.88	0.74	0.74	0.84	0.02	1	insignificant			0.81	0.85	0.81	0.79	0.89	0.69	0.03	1	insignificant			0.85	0.64	0.77	0.76	0.75	0.66	0.03	1	insignificant			0.73	0.81	0.9	0.77	0.76	0.73	0.06	1	insignificant			0.82
350540	NSC_scaffold_contig597	963758	963759		0.6	0.46	0.58	0.67	0.66	0.54	-0.07	1	insignificant			0.5	0.58	0.5	0.61	0.63	0.6	-0.09	1	insignificant			0.62	0.45	0.58	0.66	0.62	0.56	-0.06	1	insignificant			0.78	0.72	0.57	0.7	0.76	0.57	0.01	1	insignificant			0.69
350745	NSC_scaffold_contig597	967554	967555		0.88	0.82	0.89	0.83	0.9	0.82	0.01	1	insignificant			0.84	0.74	0.82	0.87	0.94	0.82	-0.08	1	insignificant			0.89	0.82	0.86	0.91	0.82	0.9	-0.02	1	insignificant			0.81	0.84	0.84	0.87	0.83	0.86	-0.02	1	insignificant			0.93
351836	NSC_scaffold_contig597	988981	988982		0.76	0.71	0.83	0.76	0.85	0.7	0	1	insignificant			0.8	0.7	0.72	0.81	0.85	0.77	-0.07	1	insignificant			0.77	0.79	0.78	0.76	0.7	0.72	0.05	1	insignificant			0.72	0.77	0.75	0.76	0.84	0.86	-0.08	1	insignificant			0.8
351848	NSC_scaffold_contig597	989132	989133		0.73	0.78	0.74	0.65	0.76	0.65	0.07	1	insignificant			0.82	0.69	0.93	0.86	0.81	0.73	0.01	1	insignificant			0.8	0.79	0.84	0.7	0.74	0.85	0.05	1	insignificant			0.69	0.59	0.87	0.76	0.58	0.71	0.03	1	insignificant			0.93
351836	NSC_scaffold_contig597	988981	988982		0.76	0.71	0.83	0.76	0.85	0.7	0	1	insignificant			0.8	0.7	0.72	0.81	0.85	0.77	-0.07	1	insignificant			0.77	0.79	0.78	0.76	0.7	0.72	0.05	1	insignificant			0.72	0.77	0.75	0.76	0.84	0.86	-0.08	1	insignificant			0.8
351848	NSC_scaffold_contig597	989132	989133		0.73	0.78	0.74	0.65	0.76	0.65	0.07	1	insignificant			0.82	0.69	0.93	0.86	0.81	0.73	0.01	1	insignificant			0.8	0.79	0.84	0.7	0.74	0.85	0.05	1	insignificant			0.69	0.59	0.87	0.76	0.58	0.71	0.03	1	insignificant			0.93
352575	NSC_scaffold_contig597	1001016	1001017		0.84	0.76	0.78	0.91	0.86	0.91	-0.1	1	insignificant			0.74	0.78	0.82	0.84	0.85	0.76	-0.03	1	insignificant			0.83	0.87	0.75	0.75	0.83	0.82	0.02	1	insignificant			0.78	0.8	0.82	0.89	0.93	0.84	-0.09	1	insignificant			0.84
352913	NSC_scaffold_contig597	1007467	1007468		0.45	0.4	0.63	0.49	0.58	0.63	-0.07	1	insignificant			0.54	0.53	0.56	0.71	0.56	0.5	-0.05	1	insignificant			0.56	0.46	0.48	0.53	0.53	0.4	0.01	1	insignificant			0.4	0.65	0.53	0.41	0.43	0.43	0.1	1	insignificant			0.65
353190	NSC_scaffold_contig597	1012955	1012956		0.81	0.76	0.76	0.79	0.85	0.77	-0.03	1	insignificant			0.77	0.69	0.71	0.75	0.82	0.73	-0.04	1	insignificant			0.89	0.72	0.82	0.7	0.8	0.79	0.04	1	insignificant			0.85	0.85	0.75	0.8	0.72	0.75	0.06	1	insignificant			0.83
353550	NSC_scaffold_contig597	1019776	1019777		0.76	0.48	0.7	0.61	0.62	0.74	-0.01	1	insignificant			0.69	0.53	0.59	0.71	0.79	0.64	-0.11	0.1684	insignificant			0.64	0.66	0.62	0.68	0.66	0.64	-0.02	1	insignificant			0.64	0.7	0.85	0.68	0.65	0.52	0.12	0.2138	insignificant			0.69
353550	NSC_scaffold_contig597	1019776	1019777		0.76	0.48	0.7	0.61	0.62	0.74	-0.01	1	insignificant			0.69	0.53	0.59	0.71	0.79	0.64	-0.11	0.1684	insignificant			0.64	0.66	0.62	0.68	0.66	0.64	-0.02	1	insignificant			0.64	0.7	0.85	0.68	0.65	0.52	0.12	0.2138	insignificant			0.69
355452	NSC_scaffold_contig597	1051777	1051778		0.94	0.62	0.83	0.79	0.72	0.82	0.02	1	insignificant			0.81	0.7	0.88	0.73	0.84	0.78	0.01	1	insignificant			0.84	0.71	0.8	0.81	0.84	0.83	-0.04	1	insignificant			0.91	0.83	0.75	0.89	0.78	0.8	0	1	insignificant			0.85
355775	NSC_scaffold_contig597	1057291	1057292		0.7	0.71	0.75	0.57	0.76	0.59	0.08	1	insignificant			0.82	0.75	0.75	0.7	0.76	0.62	0.08	1	insignificant			0.65	0.75	0.63	0.64	0.7	0.73	-0.01	1	insignificant			0.63	0.85	0.74	0.71	0.63	0.82	0.02	1	insignificant			0.59
359287	NSC_scaffold_contig597	1137766	1137767		0.78	0.64	0.81	0.73	0.84	0.8	-0.05	1	insignificant			0.79	0.75	0.8	0.88	0.89	0.8	-0.07	1	insignificant			0.77	0.72	0.76	0.71	0.78	0.76	0	1	insignificant			0.77	0.66	0.77	0.8	0.79	0.68	-0.02	1	insignificant			0.84
359586	NSC_scaffold_contig597	1145084	1145085		0.72	0.66	0.81	0.76	0.81	0.6	0.01	1	insignificant			0.76	0.68	0.79	0.74	0.76	0.76	-0.01	1	insignificant			0.8	0.71	0.81	0.71	0.74	0.72	0.05	1	insignificant			0.71	0.69	0.69	0.78	0.68	0.62	0.01	1	insignificant			0.78
361085	NSC_scaffold_contig597	1177188	1177189		0.93	0.79	0.75	0.79	0.82	0.89	-0.01	1	insignificant			0.82	0.82	0.9	0.84	0.93	0.8	-0.01	1	insignificant			0.72	0.76	0.87	0.96	0.86	0.89	-0.12	0.09256	insignificant			0.85	0.83	0.82	0.81	0.9	0.91	-0.04	1	insignificant			0.85
362456	NSC_scaffold_contig597	1205047	1205048		0.51	0.51	0.58	0.49	0.51	0.6	0	1	insignificant			0.55	0.49	0.51	0.59	0.61	0.45	-0.03	1	insignificant			0.6	0.4	0.51	0.52	0.48	0.61	-0.03	1	insignificant			0.51	0.49	0.57	0.54	0.54	0.49	0	1	insignificant			0.57
250951	NSC_scaffold_contig595	3642	3643		0.38	0.32	0.25	0.43	0.4	0.36	-0.08	1	insignificant			0.32	0.37	0.42	0.15	0.35	0.27	0.12	0.1371	insignificant			0.32	0.2	0.33	0.44	0.38	0.34	-0.11	0.08862	insignificant			0.44	0.34	0.26	0.34	0.29	0.48	-0.02	1	insignificant			0.42
251806	NSC_scaffold_contig595	18707	18708		0.89	0.71	0.93	0.84	0.82	0.91	-0.02	1	insignificant			0.87	0.81	0.87	0.91	0.98	0.82	-0.06	1	insignificant			0.81	0.87	0.82	0.9	0.96	0.82	-0.06	1	insignificant			0.81	0.9	0.9	0.87	0.88	0.92	-0.02	1	insignificant			0.91
251806	NSC_scaffold_contig595	18707	18708		0.89	0.71	0.93	0.84	0.82	0.91	-0.02	1	insignificant			0.87	0.81	0.87	0.91	0.98	0.82	-0.06	1	insignificant			0.81	0.87	0.82	0.9	0.96	0.82	-0.06	1	insignificant			0.81	0.9	0.9	0.87	0.88	0.92	-0.02	1	insignificant			0.91
252353	NSC_scaffold_contig595	28599	28600		0.83	0.85	1	0.97	0.9	0.96	-0.05	1	insignificant			0.97	0.82	0.88	0.97	0.88	0.87	-0.02	1	insignificant			0.92	0.94	0.93	0.98	0.9	0.96	-0.02	1	insignificant			0.97	0.86	0.93	0.92	0.92	0.91	0	1	insignificant			0.91
252606	NSC_scaffold_contig595	33996	33997		0.87	0.76	0.89	0.88	0.94	0.9	-0.06	1	insignificant			0.87	0.86	0.9	0.82	0.88	0.86	0.02	1	insignificant			0.86	0.87	0.86	0.91	0.97	0.96	-0.08	1	insignificant			0.94	0.93	0.92	0.83	0.92	0.98	0.02	1	insignificant			0.92
252607	NSC_scaffold_contig595	34020	34021		0.75	0.7	0.75	0.81	0.84	0.83	-0.09	1	insignificant			0.72	0.75	0.83	0.71	0.89	0.78	-0.03	1	insignificant			0.68	0.73	0.88	0.73	0.82	0.87	-0.04	1	insignificant			0.69	0.7	0.88	0.81	0.69	0.86	-0.03	1	insignificant			0.86
252867	NSC_scaffold_contig595	38326	38327		0.83	0.65	0.78	0.8	0.75	0.7	0.01	1	insignificant			0.75	0.71	0.8	0.76	0.69	0.81	0	1	insignificant			0.68	0.75	0.68	0.75	0.75	0.86	-0.08	1	insignificant			0.56	0.81	0.75	0.65	0.57	0.85	0.02	1	insignificant			0.76
252886	NSC_scaffold_contig595	38643	38644		0.87	0.7	0.87	0.79	0.86	0.9	-0.03	1	insignificant			0.81	0.76	0.81	0.79	0.88	0.88	-0.06	1	insignificant			0.9	0.78	0.8	0.9	0.82	0.96	-0.07	1	insignificant			0.88	0.88	0.82	0.91	0.94	0.8	-0.03	1	insignificant			0.88
253322	NSC_scaffold_contig595	47755	47756		0.86	0.67	0.81	0.8	0.81	0.79	-0.02	1	insignificant			0.68	0.78	0.9	0.82	0.88	0.75	-0.03	1	insignificant			0.8	0.86	0.67	0.85	0.78	0.95	-0.09	1	insignificant			0.71	0.82	0.81	0.76	0.84	0.81	-0.03	1	insignificant			0.89
253368	NSC_scaffold_contig595	48994	48995		0.24	0.19	0.2	0.3	0.21	0.18	-0.02	1	insignificant			0.14	0.31	0.2	0.26	0.23	0.22	-0.02	1	insignificant			0.18	0.18	0.17	0.16	0.2	0.21	-0.01	1	insignificant			0.23	0.12	0.24	0.26	0.23	0.17	-0.02	1	insignificant			0.23
253969	NSC_scaffold_contig595	64985	64986		0.81	0.79	0.88	0.86	0.85	0.78	0	1	insignificant			0.81	0.84	0.88	0.87	0.83	0.74	0.03	1	insignificant			0.74	0.71	0.79	0.85	0.81	0.79	-0.07	1	insignificant			0.83	0.81	0.88	0.75	0.95	0.74	0.03	1	insignificant			0.87
253969	NSC_scaffold_contig595	64985	64986		0.81	0.79	0.88	0.86	0.85	0.78	0	1	insignificant			0.81	0.84	0.88	0.87	0.83	0.74	0.03	1	insignificant			0.74	0.71	0.79	0.85	0.81	0.79	-0.07	1	insignificant			0.83	0.81	0.88	0.75	0.95	0.74	0.03	1	insignificant			0.87
255089	NSC_scaffold_contig595	84327	84328		0.83	0.81	0.86	0.88	0.96	0.89	-0.08	1	insignificant			0.84	0.85	0.94	0.87	0.93	0.89	-0.02	1	insignificant			0.92	0.73	1	0.94	0.83	0.93	-0.02	1	insignificant			0.88	0.79	0.85	0.76	0.94	0.87	-0.02	1	insignificant			0.93
255338	NSC_scaffold_contig595	88991	88992		0.76	0.73	0.69	0.82	0.69	0.8	-0.04	1	insignificant			0.8	0.8	0.98	0.75	0.84	0.89	0.03	1	insignificant			0.63	0.63	0.9	0.85	0.9	0.8	-0.13	0.2358	insignificant			0.81	0.74	0.88	0.76	0.74	0.8	0.04	1	insignificant			0.81
255338	NSC_scaffold_contig595	88991	88992		0.76	0.73	0.69	0.82	0.69	0.8	-0.04	1	insignificant			0.8	0.8	0.98	0.75	0.84	0.89	0.03	1	insignificant			0.63	0.63	0.9	0.85	0.9	0.8	-0.13	0.2358	insignificant			0.81	0.74	0.88	0.76	0.74	0.8	0.04	1	insignificant			0.81
255588	NSC_scaffold_contig595	95105	95106		0.6	0.44	0.54	0.56	0.43	0.58	0	1	insignificant			0.58	0.44	0.68	0.61	0.55	0.53	0	1	insignificant			0.53	0.41	0.48	0.57	0.43	0.53	-0.04	1	insignificant			0.52	0.47	0.53	0.51	0.49	0.49	0.01	1	insignificant			0.55
255623	NSC_scaffold_contig595	96177	96178		0.76	0.64	0.85	0.81	0.73	0.88	-0.06	1	insignificant			0.9	0.79	0.85	0.85	0.96	0.85	-0.04	1	insignificant			0.88	0.81	0.77	0.87	0.84	0.86	-0.04	1	insignificant			0.91	0.72	0.89	0.79	0.76	0.86	0.04	1	insignificant			0.87
258177	NSC_scaffold_contig595	140901	140902		0.77	0.7	0.87	0.86	0.75	0.79	-0.02	1	insignificant			0.68	0.75	0.82	0.83	0.83	0.82	-0.08	1	insignificant			0.78	0.85	0.78	0.82	0.76	0.83	0	1	insignificant			0.82	0.74	0.79	0.8	0.68	0.65	0.07	1	insignificant			0.86
258424	NSC_scaffold_contig595	146415	146416		0.85	0.74	0.78	0.82	0.77	0.81	-0.01	1	insignificant			0.8	0.75	0.82	0.76	0.81	0.83	-0.01	1	insignificant			0.75	0.76	0.77	0.79	0.87	0.8	-0.06	1	insignificant			0.82	0.74	0.82	0.86	0.75	0.76	0	1	insignificant			0.77
258609	NSC_scaffold_contig595	149443	149444		0.27	0.35	0.4	0.3	0.38	0.36	-0.01	1	insignificant			0.24	0.33	0.34	0.39	0.44	0.28	-0.07	1	insignificant			0.37	0.38	0.36	0.37	0.35	0.36	0.01	1	insignificant			0.26	0.29	0.27	0.3	0.35	0.32	-0.05	1	insignificant			0.39
258609	NSC_scaffold_contig595	149443	149444		0.27	0.35	0.4	0.3	0.38	0.36	-0.01	1	insignificant			0.24	0.33	0.34	0.39	0.44	0.28	-0.07	1	insignificant			0.37	0.38	0.36	0.37	0.35	0.36	0.01	1	insignificant			0.26	0.29	0.27	0.3	0.35	0.32	-0.05	1	insignificant			0.39
259201	NSC_scaffold_contig595	160937	160938		0.93	0.62	0.92	0.92	0.86	0.94	-0.08	1	insignificant			0.94	0.87	0.97	0.92	0.8	0.87	0.06	1	insignificant			0.95	0.86	0.81	0.85	0.88	0.89	0	1	insignificant			0.84	0.9	0.93	0.94	0.95	0.92	-0.05	1	insignificant			0.97
259201	NSC_scaffold_contig595	160937	160938		0.93	0.62	0.92	0.92	0.86	0.94	-0.08	1	insignificant			0.94	0.87	0.97	0.92	0.8	0.87	0.06	1	insignificant			0.95	0.86	0.81	0.85	0.88	0.89	0	1	insignificant			0.84	0.9	0.93	0.94	0.95	0.92	-0.05	1	insignificant			0.97
260050	NSC_scaffold_contig595	180202	180203		0.85	0.83	0.83	0.86	0.81	0.85	0	1	insignificant			0.81	0.78	0.87	0.84	0.89	0.83	-0.03	1	insignificant			0.91	0.76	0.88	0.88	0.83	0.85	0	1	insignificant			0.8	0.8	0.83	0.86	0.84	0.76	-0.01	1	insignificant			0.81
260773	NSC_scaffold_contig595	192030	192031		0.7	0.72	0.81	0.72	0.73	0.81	-0.01	1	insignificant			0.77	0.87	0.85	0.69	0.87	0.84	0.03	1	insignificant			0.75	0.78	0.85	0.79	0.69	0.92	0	1	insignificant			0.82	0.65	0.79	0.72	0.79	0.65	0.03	1	insignificant			0.71
260773	NSC_scaffold_contig595	192030	192031		0.7	0.72	0.81	0.72	0.73	0.81	-0.01	1	insignificant			0.77	0.87	0.85	0.69	0.87	0.84	0.03	1	insignificant			0.75	0.78	0.85	0.79	0.69	0.92	0	1	insignificant			0.82	0.65	0.79	0.72	0.79	0.65	0.03	1	insignificant			0.71
261008	NSC_scaffold_contig595	195815	195816		0.73	0.8	0.8	0.84	0.78	0.82	-0.04	1	insignificant			0.8	0.83	0.88	0.93	0.79	0.77	0.01	1	insignificant			0.91	0.83	0.75	0.84	0.79	0.83	0.01	1	insignificant			0.89	0.91	0.82	0.91	0.84	0.78	0.03	1	insignificant			0.84
261403	NSC_scaffold_contig595	204260	204261		0.82	0.74	0.78	0.82	0.9	0.92	-0.1	1	insignificant			0.95	0.82	0.87	0.81	0.89	0.87	0.02	1	insignificant			0.87	0.79	0.89	0.78	0.85	0.85	0.03	1	insignificant			0.81	0.72	0.85	0.79	0.89	0.73	-0.01	1	insignificant			0.89
261405	NSC_scaffold_contig595	204272	204273		0.78	0.57	0.82	0.71	0.72	0.71	0.01	1	insignificant			0.68	0.72	0.78	0.8	0.79	0.62	-0.01	1	insignificant			0.73	0.71	0.67	0.8	0.71	0.72	-0.04	1	insignificant			0.73	0.62	0.66	0.7	0.64	0.57	0.03	1	insignificant			0.75
261952	NSC_scaffold_contig595	214123	214124		0.79	0.76	0.85	0.82	0.77	0.79	0.01	1	insignificant			0.79	0.77	0.84	0.76	0.89	0.69	0.02	1	insignificant			0.84	0.87	0.72	0.71	0.83	0.75	0.04	1	insignificant			0.82	0.71	0.79	0.89	0.77	0.88	-0.07	1	insignificant			0.85
262359	NSC_scaffold_contig595	222612	222613		0.31	0.16	0.26	0.32	0.25	0.29	-0.05	1	insignificant			0.18	0.21	0.25	0.17	0.38	0.24	-0.05	1	insignificant			0.29	0.21	0.22	0.23	0.18	0.23	0.03	1	insignificant			0.21	0.28	0.26	0.22	0.16	0.27	0.04	1	insignificant			0.29
262515	NSC_scaffold_contig595	226753	226754		0.84	0.81	0.83	0.86	0.88	0.77	-0.01	1	insignificant			0.79	0.82	0.89	0.84	0.84	0.86	-0.01	1	insignificant			0.8	0.85	0.81	0.81	0.72	0.83	0.03	1	insignificant			0.83	0.85	0.86	0.78	0.83	0.9	0.01	1	insignificant			0.86
262600	NSC_scaffold_contig595	228899	228900		0.87	0.81	0.87	0.88	0.86	0.82	0	1	insignificant			0.67	0.8	0.8	0.77	1	0.88	-0.13	0.1825	insignificant			0.72	0.95	0.91	0.83	0.66	0.88	0.07	1	insignificant			0.86	0.9	0.82	0.79	0.9	0.9	0	1	insignificant			0.91
263933	NSC_scaffold_contig595	251109	251110		0.74	0.74	0.74	0.7	0.84	0.78	-0.04	1	insignificant			0.75	0.73	0.78	0.68	0.75	0.74	0.03	1	insignificant			0.67	0.63	0.72	0.68	0.72	0.75	-0.04	1	insignificant			0.62	0.71	0.68	0.77	0.73	0.73	-0.07	1	insignificant			0.79
264372	NSC_scaffold_contig595	259598	259599		0.51	0.48	0.38	0.43	0.44	0.26	0.08	1	insignificant			0.16	0.36	0.41	0.44	0.55	0.42	-0.16	0.1341	insignificant			0.32	0.42	0.34	0.41	0.43	0.29	-0.02	1	insignificant			0.36	0.37	0.37	0.48	0.21	0.19	0.07	1	insignificant			0.37
264585	NSC_scaffold_contig595	264232	264233		0.54	0.49	0.44	0.5	0.36	0.47	0.05	1	insignificant			0.42	0.43	0.46	0.39	0.56	0.34	0.01	1	insignificant			0.45	0.36	0.35	0.5	0.45	0.45	-0.08	1	insignificant			0.4	0.41	0.57	0.51	0.56	0.44	-0.05	1	insignificant			0.4
267038	NSC_scaffold_contig595	304468	304469		0.83	0.85	0.85	0.88	0.9	0.86	-0.04	1	insignificant			0.76	0.85	0.96	0.91	0.88	0.91	-0.04	1	insignificant			0.81	0.89	0.88	0.96	0.75	0.92	-0.02	1	insignificant			0.78	0.85	0.82	0.83	0.95	0.77	-0.03	1	insignificant			0.89
267141	NSC_scaffold_contig595	306254	306255		0.33	0.2	0.43	0.38	0.29	0.4	-0.03	1	insignificant			0.42	0.37	0.42	0.46	0.4	0.31	0.01	1	insignificant			0.37	0.39	0.31	0.37	0.25	0.31	0.05	1	insignificant			0.4	0.47	0.34	0.49	0.43	0.31	0	1	insignificant			0.44
267141	NSC_scaffold_contig595	306254	306255		0.33	0.2	0.43	0.38	0.29	0.4	-0.03	1	insignificant			0.42	0.37	0.42	0.46	0.4	0.31	0.01	1	insignificant			0.37	0.39	0.31	0.37	0.25	0.31	0.05	1	insignificant			0.4	0.47	0.34	0.49	0.43	0.31	0	1	insignificant			0.44
267273	NSC_scaffold_contig595	308643	308644		0.78	0.74	0.84	0.82	0.76	0.84	-0.03	1	insignificant			0.92	0.8	0.94	0.82	0.86	0.81	0.06	1	insignificant			0.82	0.76	0.78	0.84	0.82	0.77	-0.02	1	insignificant			0.78	0.79	0.79	0.94	0.76	0.82	-0.06	1	insignificant			0.87
267587	NSC_scaffold_contig595	313432	313433		0.46	0.33	0.42	0.36	0.41	0.42	0.01	1	insignificant			0.44	0.34	0.23	0.51	0.65	0.45	-0.2	0.07706	insignificant			0.35	0.44	0.39	0.42	0.38	0.5	-0.04	1	insignificant			0.38	0.27	0.34	0.4	0.42	0.2	-0.01	1	insignificant			0.49
267591	NSC_scaffold_contig595	313441	313442		0.68	0.59	0.63	0.62	0.65	0.67	-0.01	1	insignificant			0.66	0.56	0.6	0.78	0.63	0.67	-0.08	1	insignificant			0.67	0.66	0.61	0.73	0.63	0.65	-0.03	1	insignificant			0.52	0.48	0.63	0.62	0.63	0.53	-0.05	1	insignificant			0.62
268615	NSC_scaffold_contig595	333383	333384		0.74	0.64	0.71	0.6	0.69	0.6	0.07	1	insignificant			0.65	0.72	0.77	0.77	0.63	0.76	0	1	insignificant			0.62	0.7	0.66	0.71	0.68	0.6	0	1	insignificant			0.6	0.71	0.55	0.65	0.69	0.74	-0.07	1	insignificant			0.64
269386	NSC_scaffold_contig595	345612	345613		0.85	0.75	0.74	0.8	0.84	0.86	-0.05	1	insignificant			0.83	0.81	0.81	0.8	0.85	0.83	-0.01	1	insignificant			0.86	0.8	0.8	0.86	0.83	0.87	-0.03	1	insignificant			0.8	0.86	0.81	0.86	0.87	0.76	-0.01	1	insignificant			0.86
269386	NSC_scaffold_contig595	345612	345613		0.85	0.75	0.74	0.8	0.84	0.86	-0.05	1	insignificant			0.83	0.81	0.81	0.8	0.85	0.83	-0.01	1	insignificant			0.86	0.8	0.8	0.86	0.83	0.87	-0.03	1	insignificant			0.8	0.86	0.81	0.86	0.87	0.76	-0.01	1	insignificant			0.86
269833	NSC_scaffold_contig595	354162	354163		0.64	0.68	0.8	0.91	0.74	0.71	-0.08	1	insignificant			0.69	0.78	0.85	0.76	0.68	0.74	0.05	1	insignificant			0.73	0.68	0.79	0.75	0.66	0.62	0.05	1	insignificant			0.67	0.76	0.71	0.57	0.82	0.84	-0.03	1	insignificant			0.84
269736	NSC_scaffold_contig595	352381	352382		0.81	0.64	0.88	0.81	0.86	0.86	-0.07	1	insignificant			0.76	0.59	0.7	0.7	0.85	0.7	-0.07	1	insignificant			0.81	0.66	0.77	0.86	0.84	0.77	-0.08	1	insignificant			0.67	0.7	0.61	0.82	0.66	0.65	-0.05	1	insignificant			0.77
269833	NSC_scaffold_contig595	354162	354163		0.64	0.68	0.8	0.91	0.74	0.71	-0.08	1	insignificant			0.69	0.78	0.85	0.76	0.68	0.74	0.05	1	insignificant			0.73	0.68	0.79	0.75	0.66	0.62	0.05	1	insignificant			0.67	0.76	0.71	0.57	0.82	0.84	-0.03	1	insignificant			0.84
270614	NSC_scaffold_contig595	367765	367766		0.81	0.62	0.71	0.69	0.84	0.8	-0.07	1	insignificant			0.83	0.8	0.67	0.69	0.81	0.79	0	1	insignificant			0.7	0.76	0.86	0.8	0.83	0.67	0	1	insignificant			0.78	0.73	0.84	0.73	0.81	0.58	0.08	1	insignificant			0.81
271050	NSC_scaffold_contig595	375212	375213		0.78	0.78	0.75	0.83	0.75	0.67	0.02	1	insignificant			0.77	0.67	0.86	0.8	0.87	0.69	-0.02	1	insignificant			0.75	0.75	0.72	0.77	0.83	0.84	-0.07	1	insignificant			0.8	0.54	0.74	0.55	0.79	0.74	0	1	insignificant			0.77
271054	NSC_scaffold_contig595	375217	375218		0.8	0.8	0.75	0.82	0.83	0.66	0.02	1	insignificant			0.73	0.71	0.91	0.75	0.79	0.71	0.03	1	insignificant			0.77	0.8	0.75	0.82	0.81	0.85	-0.06	1	insignificant			0.76	0.58	0.73	0.61	0.85	0.71	-0.03	1	insignificant			0.78
272885	NSC_scaffold_contig595	411338	411339		0.75	0.85	0.65	0.74	0.76	0.75	0	1	insignificant			0.66	0.67	0.91	0.64	0.63	0.7	0.09	1	insignificant			0.77	0.75	0.75	0.7	0.78	0.66	0.04	1	insignificant			0.72	0.73	0.76	0.8	0.7	0.69	0.01	1	insignificant			0.78
273244	NSC_scaffold_contig595	417236	417237		0.81	0.73	0.84	0.82	0.88	0.9	-0.08	1	insignificant			0.91	0.83	0.99	0.86	0.9	0.87	0.03	1	insignificant			0.78	0.89	0.78	0.86	0.89	0.9	-0.06	1	insignificant			0.97	0.88	0.84	0.85	0.96	0.91	-0.01	1	insignificant			0.87
273714	NSC_scaffold_contig595	425536	425537		0.85	0.68	0.87	0.77	0.83	0.65	0.05	1	insignificant			0.7	0.7	0.78	0.76	0.81	0.74	-0.04	1	insignificant			0.81	0.75	0.71	0.81	0.64	0.69	0.05	1	insignificant			0.73	0.9	0.79	0.85	0.83	0.79	-0.02	1	insignificant			0.83
273766	NSC_scaffold_contig595	426527	426528		0.67	0.79	0.73	0.71	0.74	0.8	-0.02	1	insignificant			0.69	0.86	0.9	0.7	0.89	0.74	0.04	1	insignificant			0.73	0.59	0.81	0.82	0.74	0.64	-0.02	1	insignificant			0.72	0.75	0.8	0.67	0.77	0.71	0.04	1	insignificant			0.78
273786	NSC_scaffold_contig595	426882	426883		0.88	0.74	0.83	0.83	0.78	0.82	0.01	1	insignificant			0.81	0.81	0.84	0.86	0.71	0.8	0.03	1	insignificant			0.72	0.87	0.65	0.87	0.87	0.82	-0.11	0.1861	insignificant			0.84	0.85	0.8	0.9	0.9	0.85	-0.05	1	insignificant			0.85
273836	NSC_scaffold_contig595	427630	427631		0.72	0.59	0.6	0.52	0.71	0.65	0.01	1	insignificant			0.69	0.76	0.57	0.72	0.7	0.66	-0.02	1	insignificant			0.75	0.54	0.55	0.69	0.63	0.62	-0.04	1	insignificant			0.61	0.61	0.7	0.63	0.66	0.57	0.02	1	insignificant			0.7
273836	NSC_scaffold_contig595	427630	427631		0.72	0.59	0.6	0.52	0.71	0.65	0.01	1	insignificant			0.69	0.76	0.57	0.72	0.7	0.66	-0.02	1	insignificant			0.75	0.54	0.55	0.69	0.63	0.62	-0.04	1	insignificant			0.61	0.61	0.7	0.63	0.66	0.57	0.02	1	insignificant			0.7
274565	NSC_scaffold_contig595	440249	440250		0.67	0.7	0.7	0.68	0.71	0.83	-0.06	1	insignificant			0.74	0.82	0.77	0.75	0.72	0.73	0.04	1	insignificant			0.72	0.68	0.72	0.78	0.86	0.64	-0.05	1	insignificant			0.72	0.83	0.79	0.77	0.72	0.61	0.08	1	insignificant			0.68
274565	NSC_scaffold_contig595	440249	440250		0.67	0.7	0.7	0.68	0.71	0.83	-0.06	1	insignificant			0.74	0.82	0.77	0.75	0.72	0.73	0.04	1	insignificant			0.72	0.68	0.72	0.78	0.86	0.64	-0.05	1	insignificant			0.72	0.83	0.79	0.77	0.72	0.61	0.08	1	insignificant			0.68
274727	NSC_scaffold_contig595	443831	443832		0.88	0.69	0.85	0.77	0.9	0.83	-0.02	1	insignificant			0.66	0.74	0.76	0.62	0.75	0.83	-0.01	1	insignificant			0.93	0.75	0.61	0.91	0.86	0.76	-0.08	1	insignificant			0.75	0.81	0.86	0.67	0.76	0.82	0.06	1	insignificant			0.9
276130	NSC_scaffold_contig595	467749	467750		0.58	0.76	0.79	0.73	0.64	0.59	0.05	1	insignificant			0.67	0.79	0.53	0.6	0.76	0.78	-0.05	1	insignificant			0.68	0.64	0.71	0.71	0.63	0.61	0.03	1	insignificant			0.69	0.66	0.65	0.66	0.85	0.74	-0.08	1	insignificant			0.71
276130	NSC_scaffold_contig595	467749	467750		0.58	0.76	0.79	0.73	0.64	0.59	0.05	1	insignificant			0.67	0.79	0.53	0.6	0.76	0.78	-0.05	1	insignificant			0.68	0.64	0.71	0.71	0.63	0.61	0.03	1	insignificant			0.69	0.66	0.65	0.66	0.85	0.74	-0.08	1	insignificant			0.71
276234	NSC_scaffold_contig595	469406	469407		0.68	0.79	0.8	0.79	0.69	0.8	-0.01	1	insignificant			0.81	0.82	0.94	0.82	0.81	0.81	0.04	1	insignificant			0.71	0.79	0.79	0.85	0.81	0.87	-0.08	1	insignificant			0.73	0.74	0.73	0.75	0.69	0.78	-0.01	1	insignificant			0.87
276234	NSC_scaffold_contig595	469406	469407		0.68	0.79	0.8	0.79	0.69	0.8	-0.01	1	insignificant			0.81	0.82	0.94	0.82	0.81	0.81	0.04	1	insignificant			0.71	0.79	0.79	0.85	0.81	0.87	-0.08	1	insignificant			0.73	0.74	0.73	0.75	0.69	0.78	-0.01	1	insignificant			0.87
278442	NSC_scaffold_contig595	507409	507410		0.76	0.79	0.89	0.74	0.8	0.84	0.02	1	insignificant			0.89	0.83	0.94	0.92	0.93	0.94	-0.04	1	insignificant			0.76	0.85	0.9	0.88	0.83	0.83	-0.01	1	insignificant			0.92	0.91	0.91	0.87	0.77	0.97	0.05	1	insignificant			0.86
278442	NSC_scaffold_contig595	507409	507410		0.76	0.79	0.89	0.74	0.8	0.84	0.02	1	insignificant			0.89	0.83	0.94	0.92	0.93	0.94	-0.04	1	insignificant			0.76	0.85	0.9	0.88	0.83	0.83	-0.01	1	insignificant			0.92	0.91	0.91	0.87	0.77	0.97	0.05	1	insignificant			0.86
278991	NSC_scaffold_contig595	518370	518371		0.46	0.52	0.47	0.43	0.48	0.33	0.07	1	insignificant			0.51	0.5	0.43	0.37	0.52	0.45	0.03	1	insignificant			0.45	0.43	0.46	0.44	0.35	0.35	0.06	1	insignificant			0.36	0.46	0.58	0.46	0.38	0.52	0.01	1	insignificant			0.47
280476	NSC_scaffold_contig595	542925	542926		0.86	0.85	0.89	0.94	0.86	0.85	-0.02	1	insignificant			0.92	0.79	0.88	0.89	0.9	0.82	-0.01	1	insignificant			0.84	0.87	0.81	0.87	0.86	0.87	-0.03	1	insignificant			0.9	0.72	0.9	0.79	0.89	0.82	0.01	1	insignificant			0.95
281484	NSC_scaffold_contig595	558179	558180		0.83	0.7	0.81	0.79	0.82	0.85	-0.04	1	insignificant			0.87	0.75	0.81	0.66	0.83	0.81	0.05	1	insignificant			0.88	0.83	0.76	0.88	0.81	0.81	-0.01	1	insignificant			0.69	0.74	0.84	0.82	0.75	0.72	-0.01	1	insignificant			0.76
283347	NSC_scaffold_contig595	586605	586606		0.87	0.78	0.72	0.8	0.78	0.79	0	1	insignificant			0.74	0.67	0.75	0.57	0.82	0.72	0.01	1	insignificant			0.73	0.72	0.71	0.78	0.8	0.72	-0.04	1	insignificant			0.74	0.67	0.83	0.8	0.77	0.59	0.03	1	insignificant			0.81
283877	NSC_scaffold_contig595	594962	594963		0.26	0.16	0.2	0.21	0.14	0.13	0.04	1	insignificant			0.26	0.24	0.27	0.25	0.19	0.3	0.01	1	insignificant			0.2	0.28	0.13	0.23	0.22	0.3	-0.05	1	insignificant			0.19	0.19	0.28	0.12	0.07	0.18	0.09	1	insignificant			0.31
284583	NSC_scaffold_contig595	608510	608511		0.77	0.76	0.87	0.77	0.85	0.85	-0.03	1	insignificant			0.87	0.89	0.84	0.85	0.91	0.85	0	1	insignificant			0.85	0.7	0.73	0.82	0.81	0.89	-0.08	1	insignificant			0.8	0.73	0.82	0.88	0.84	0.8	-0.06	1	insignificant			0.85
284555	NSC_scaffold_contig595	607625	607626		0.83	0.88	0.9	0.86	0.85	0.93	-0.01	1	insignificant			0.87	0.86	0.83	0.93	0.8	0.92	-0.03	1	insignificant			0.91	0.77	0.81	0.87	0.93	0.95	-0.09	1	insignificant			0.84	0.87	0.88	0.78	0.91	0.77	0.04	1	insignificant			0.92
284583	NSC_scaffold_contig595	608510	608511		0.77	0.76	0.87	0.77	0.85	0.85	-0.03	1	insignificant			0.87	0.89	0.84	0.85	0.91	0.85	0	1	insignificant			0.85	0.7	0.73	0.82	0.81	0.89	-0.08	1	insignificant			0.8	0.73	0.82	0.88	0.84	0.8	-0.06	1	insignificant			0.85
284765	NSC_scaffold_contig595	612386	612387		0.4	0.37	0.44	0.35	0.44	0.38	0.01	1	insignificant			0.47	0.51	0.6	0.5	0.41	0.38	0.1	1	insignificant			0.47	0.28	0.37	0.34	0.33	0.56	-0.04	1	insignificant			0.47	0.3	0.55	0.34	0.39	0.29	0.1	0.2576	insignificant			0.44
284765	NSC_scaffold_contig595	612386	612387		0.4	0.37	0.44	0.35	0.44	0.38	0.01	1	insignificant			0.47	0.51	0.6	0.5	0.41	0.38	0.1	1	insignificant			0.47	0.28	0.37	0.34	0.33	0.56	-0.04	1	insignificant			0.47	0.3	0.55	0.34	0.39	0.29	0.1	0.2576	insignificant			0.44
284996	NSC_scaffold_contig595	617398	617399		0.96	0.8	0.87	0.87	0.93	0.88	-0.02	1	insignificant			0.94	0.78	0.9	0.83	0.89	0.81	0.03	1	insignificant			0.89	0.97	0.81	0.83	0.88	0.85	0.04	1	insignificant			0.94	0.88	0.84	0.92	0.88	0.89	-0.01	1	insignificant			0.91
285085	NSC_scaffold_contig595	619585	619586		0.64	0.49	0.56	0.6	0.42	0.61	0.02	1	insignificant			0.64	0.68	0.69	0.59	0.83	0.68	-0.03	1	insignificant			0.65	0.62	0.66	0.62	0.67	0.62	0.01	1	insignificant			0.5	0.64	0.52	0.44	0.62	0.6	0	1	insignificant			0.69
285085	NSC_scaffold_contig595	619585	619586		0.64	0.49	0.56	0.6	0.42	0.61	0.02	1	insignificant			0.64	0.68	0.69	0.59	0.83	0.68	-0.03	1	insignificant			0.65	0.62	0.66	0.62	0.67	0.62	0.01	1	insignificant			0.5	0.64	0.52	0.44	0.62	0.6	0	1	insignificant			0.69
285849	NSC_scaffold_contig595	634166	634167		0.85	0.85	0.79	0.91	0.94	0.84	-0.07	1	insignificant			0.82	0.82	0.76	0.9	0.83	0.73	-0.02	1	insignificant			0.83	0.76	0.85	0.85	0.86	0.91	-0.06	1	insignificant			0.82	0.88	0.85	0.84	0.83	0.83	0.01	1	insignificant			0.93
285849	NSC_scaffold_contig595	634166	634167		0.85	0.85	0.79	0.91	0.94	0.84	-0.07	1	insignificant			0.82	0.82	0.76	0.9	0.83	0.73	-0.02	1	insignificant			0.83	0.76	0.85	0.85	0.86	0.91	-0.06	1	insignificant			0.82	0.88	0.85	0.84	0.83	0.83	0.01	1	insignificant			0.93
285849	NSC_scaffold_contig595	634166	634167		0.85	0.85	0.79	0.91	0.94	0.84	-0.07	1	insignificant			0.82	0.82	0.76	0.9	0.83	0.73	-0.02	1	insignificant			0.83	0.76	0.85	0.85	0.86	0.91	-0.06	1	insignificant			0.82	0.88	0.85	0.84	0.83	0.83	0.01	1	insignificant			0.93
286401	NSC_scaffold_contig595	646089	646090		0.97	0.8	0.88	0.96	0.89	0.69	0.04	1	insignificant			0.8	0.93	0.97	0.89	0.72	0.97	0.04	1	insignificant			0.79	0.92	0.86	0.86	0.92	0.91	-0.04	1	insignificant			0.88	0.88	0.85	0.83	0.91	0.94	-0.02	1	insignificant			0.96
286569	NSC_scaffold_contig595	649363	649364		0.88	0.89	0.89	0.88	0.71	0.92	0.06	1	insignificant			0.83	0.84	0.92	0.76	0.85	0.9	0.03	1	insignificant			0.92	0.81	0.83	0.87	0.89	0.93	-0.04	1	insignificant			0.83	0.74	0.84	0.92	0.94	0.84	-0.1	1	insignificant			0.96
286999	NSC_scaffold_contig595	656887	656888		0.72	0.72	0.81	0.8	0.83	0.68	-0.02	1	insignificant			0.71	0.71	0.73	0.8	0.84	0.71	-0.06	1	insignificant			0.7	0.64	0.78	0.79	0.8	0.9	-0.13	0.08626	insignificant			0.78	0.8	0.84	0.73	0.82	0.81	0.02	1	insignificant			0.83
286999	NSC_scaffold_contig595	656887	656888		0.72	0.72	0.81	0.8	0.83	0.68	-0.02	1	insignificant			0.71	0.71	0.73	0.8	0.84	0.71	-0.06	1	insignificant			0.7	0.64	0.78	0.79	0.8	0.9	-0.13	0.08626	insignificant			0.78	0.8	0.84	0.73	0.82	0.81	0.02	1	insignificant			0.83
287521	NSC_scaffold_contig595	666419	666420		0.79	0.57	0.79	0.8	0.76	0.76	-0.05	1	insignificant			0.78	0.72	0.78	0.81	0.86	0.82	-0.06	1	insignificant			0.83	0.72	0.64	0.85	0.7	0.74	-0.04	1	insignificant			0.68	0.73	0.79	0.63	0.78	0.67	0.04	1	insignificant			0.85
287523	NSC_scaffold_contig595	666427	666428		0.82	0.53	0.79	0.76	0.79	0.72	-0.04	1	insignificant			0.79	0.71	0.76	0.84	0.83	0.76	-0.06	1	insignificant			0.81	0.74	0.65	0.83	0.72	0.73	-0.03	1	insignificant			0.64	0.69	0.72	0.64	0.79	0.58	0.01	1	insignificant			0.85
287779	NSC_scaffold_contig595	670676	670677		0.83	0.71	0.78	0.8	0.75	0.76	0.01	1	insignificant			0.88	0.74	0.9	0.74	0.85	0.77	0.05	1	insignificant			0.91	0.82	0.78	0.87	0.77	0.83	0.01	1	insignificant			0.8	0.82	0.89	0.91	0.87	0.89	-0.05	1	insignificant			0.83
287779	NSC_scaffold_contig595	670676	670677		0.83	0.71	0.78	0.8	0.75	0.76	0.01	1	insignificant			0.88	0.74	0.9	0.74	0.85	0.77	0.05	1	insignificant			0.91	0.82	0.78	0.87	0.77	0.83	0.01	1	insignificant			0.8	0.82	0.89	0.91	0.87	0.89	-0.05	1	insignificant			0.83
288828	NSC_scaffold_contig595	689885	689886		0.66	0.61	0.54	0.54	0.75	0.59	-0.02	1	insignificant			0.5	0.58	0.52	0.64	0.57	0.65	-0.09	1	insignificant			0.55	0.54	0.7	0.67	0.52	0.46	0.05	1	insignificant			0.49	0.52	0.56	0.58	0.5	0.52	-0.01	1	insignificant			0.61
289241	NSC_scaffold_contig595	699829	699830		0.65	0.55	0.48	0.59	0.62	0.54	-0.02	1	insignificant			0.57	0.59	0.55	0.64	0.55	0.63	-0.04	1	insignificant			0.56	0.52	0.68	0.66	0.4	0.33	0.12	0.3339	insignificant			0.63	0.5	0.63	0.49	0.55	0.51	0.07	1	insignificant			0.67
289258	NSC_scaffold_contig595	700162	700163		0.76	0.69	0.83	0.82	0.82	0.82	-0.06	1	insignificant			0.82	0.79	0.78	0.88	0.92	0.74	-0.05	1	insignificant			0.8	0.82	0.81	0.83	0.9	0.87	-0.05	1	insignificant			0.92	0.91	0.85	0.84	0.87	0.88	0.03	1	insignificant			0.83
289241	NSC_scaffold_contig595	699829	699830		0.65	0.55	0.48	0.59	0.62	0.54	-0.02	1	insignificant			0.57	0.59	0.55	0.64	0.55	0.63	-0.04	1	insignificant			0.56	0.52	0.68	0.66	0.4	0.33	0.12	0.3339	insignificant			0.63	0.5	0.63	0.49	0.55	0.51	0.07	1	insignificant			0.67
289258	NSC_scaffold_contig595	700162	700163		0.76	0.69	0.83	0.82	0.82	0.82	-0.06	1	insignificant			0.82	0.79	0.78	0.88	0.92	0.74	-0.05	1	insignificant			0.8	0.82	0.81	0.83	0.9	0.87	-0.05	1	insignificant			0.92	0.91	0.85	0.84	0.87	0.88	0.03	1	insignificant			0.83
289916	NSC_scaffold_contig595	711766	711767		0.91	0.65	0.88	0.84	0.93	0.84	-0.06	1	insignificant			0.89	0.78	0.84	0.81	0.97	0.77	-0.01	1	insignificant			0.88	0.78	0.81	0.87	0.85	0.89	-0.05	1	insignificant			0.74	0.93	0.88	0.81	0.81	0.97	-0.01	1	insignificant			0.9
290029	NSC_scaffold_contig595	713951	713952		0.73	0.66	0.71	0.68	0.75	0.76	-0.03	1	insignificant			0.75	0.61	0.72	0.6	0.76	0.66	0.02	1	insignificant			0.61	0.69	0.64	0.74	0.67	0.75	-0.07	1	insignificant			0.65	0.63	0.69	0.62	0.7	0.76	-0.04	1	insignificant			0.7
290159	NSC_scaffold_contig595	715345	715346		0.77	0.84	0.81	0.84	0.86	0.72	0	1	insignificant			0.9	0.84	0.75	0.85	0.64	0.78	0.08	1	insignificant			0.83	0.77	0.82	0.87	0.75	0.83	-0.01	1	insignificant			0.84	0.79	0.82	0.81	0.87	0.77	0	1	insignificant			0.83
290324	NSC_scaffold_contig595	721114	721115		0.69	0.87	0.71	0.74	0.8	0.76	-0.01	1	insignificant			0.68	0.73	0.75	0.68	0.78	0.75	-0.02	1	insignificant			0.73	0.64	0.63	0.78	0.66	0.62	-0.03	1	insignificant			0.79	0.74	0.59	0.6	0.74	0.54	0.08	1	insignificant			0.72
290326	NSC_scaffold_contig595	721123	721124		0.63	0.82	0.67	0.71	0.65	0.68	0.03	1	insignificant			0.57	0.75	0.75	0.63	0.75	0.69	0	1	insignificant			0.76	0.64	0.65	0.74	0.64	0.64	0	1	insignificant			0.7	0.64	0.62	0.6	0.65	0.65	0.02	1	insignificant			0.73
290563	NSC_scaffold_contig595	726021	726022		0.86	0.76	0.81	0.85	0.84	0.87	-0.04	1	insignificant			0.79	0.76	0.91	0.8	0.83	0.85	-0.01	1	insignificant			0.82	0.77	0.83	0.89	0.8	0.83	-0.03	1	insignificant			0.85	0.83	0.83	0.86	0.7	0.73	0.07	1	insignificant			0.88
291213	NSC_scaffold_contig595	737187	737188		0.57	0.52	0.47	0.42	0.52	0.52	0.04	1	insignificant			0.54	0.39	0.24	0.29	0.46	0.5	-0.03	1	insignificant			0.53	0.38	0.4	0.47	0.49	0.42	-0.03	1	insignificant			0.36	0.53	0.43	0.36	0.36	0.32	0.09	1	insignificant			0.49
292027	NSC_scaffold_contig595	753744	753745		0.74	0.76	0.73	0.71	0.78	0.69	0.02	1	insignificant			0.77	0.76	0.82	0.76	0.84	0.75	0	1	insignificant			0.82	0.75	0.76	0.81	0.71	0.78	0.01	1	insignificant			0.74	0.79	0.73	0.75	0.66	0.78	0.02	1	insignificant			0.79
292096	NSC_scaffold_contig595	755114	755115		0.66	0.69	0.72	0.74	0.61	0.84	-0.05	1	insignificant			0.71	0.73	0.69	0.69	0.81	0.82	-0.06	1	insignificant			0.67	0.75	0.74	0.72	0.71	0.73	0	1	insignificant			0.55	0.67	0.76	0.87	0.6	0.5	0.01	1	insignificant			0.71
293082	NSC_scaffold_contig595	776790	776791		0.66	0.46	0.65	0.6	0.5	0.61	0.02	1	insignificant			0.54	0.67	0.54	0.54	0.58	0.48	0.05	1	insignificant			0.65	0.6	0.48	0.66	0.58	0.58	-0.03	1	insignificant			0.45	0.61	0.45	0.77	0.61	0.44	-0.1	0.3949	insignificant			0.61
293158	NSC_scaffold_contig595	778364	778365		0.43	0.51	0.53	0.49	0.42	0.49	0.02	1	insignificant			0.51	0.44	0.58	0.67	0.66	0.39	-0.06	1	insignificant			0.45	0.48	0.4	0.5	0.41	0.4	0	1	insignificant			0.51	0.42	0.51	0.62	0.38	0.58	-0.05	1	insignificant			0.51
293627	NSC_scaffold_contig595	786272	786273		0.44	0.39	0.5	0.36	0.45	0.57	-0.02	1	insignificant			0.43	0.46	0.31	0.42	0.42	0.52	-0.06	1	insignificant			0.54	0.4	0.37	0.39	0.35	0.45	0.04	1	insignificant			0.28	0.49	0.51	0.46	0.36	0.22	0.08	1	insignificant			0.57
294055	NSC_scaffold_contig595	795285	795286		0.75	0.63	0.7	0.6	0.76	0.82	-0.03	1	insignificant			0.74	0.73	0.7	0.74	0.72	0.77	-0.02	1	insignificant			0.83	0.73	0.71	0.9	0.71	0.86	-0.06	1	insignificant			0.71	0.8	0.82	0.83	0.84	0.7	-0.02	1	insignificant			0.84
294055	NSC_scaffold_contig595	795285	795286		0.75	0.63	0.7	0.6	0.76	0.82	-0.03	1	insignificant			0.74	0.73	0.7	0.74	0.72	0.77	-0.02	1	insignificant			0.83	0.73	0.71	0.9	0.71	0.86	-0.06	1	insignificant			0.71	0.8	0.82	0.83	0.84	0.7	-0.02	1	insignificant			0.84
294761	NSC_scaffold_contig595	810364	810365		0.78	0.69	0.86	0.71	0.66	0.71	0.08	1	insignificant			0.73	0.77	0.65	0.81	0.74	0.79	-0.06	1	insignificant			0.68	0.64	0.77	0.72	0.71	0.85	-0.06	1	insignificant			0.71	0.7	0.71	0.79	0.51	0.74	0.02	1	insignificant			0.76
294763	NSC_scaffold_contig595	810366	810367		0.75	0.64	0.81	0.73	0.63	0.65	0.06	1	insignificant			0.69	0.74	0.59	0.67	0.76	0.77	-0.06	1	insignificant			0.67	0.6	0.8	0.7	0.7	0.85	-0.06	1	insignificant			0.68	0.68	0.72	0.81	0.47	0.7	0.04	1	insignificant			0.75
296220	NSC_scaffold_contig595	841811	841812		0.9	0.98	0.91	0.9	0.89	0.88	0.04	1	insignificant			1	0.83	0.9	0.96	0.9	0.88	0	1	insignificant			0.9	0.84	0.92	0.92	0.88	0.89	-0.01	1	insignificant			0.96	0.91	0.86	0.83	0.91	0.88	0.03	1	insignificant			0.89
297003	NSC_scaffold_contig595	854785	854786		0.66	0.79	0.74	0.77	0.89	0.78	-0.08	1	insignificant			0.78	0.86	0.78	0.85	0.77	0.87	-0.03	1	insignificant			0.76	0.81	0.83	0.82	0.82	0.86	-0.03	1	insignificant			0.85	0.82	0.74	0.83	0.72	0.72	0.05	1	insignificant			0.87
297034	NSC_scaffold_contig595	855515	855516		0.2	0.24	0.25	0.28	0.32	0.16	-0.03	1	insignificant			0.22	0.27	0.25	0.23	0.26	0.33	-0.03	1	insignificant			0.21	0.26	0.29	0.3	0.23	0.28	-0.02	1	insignificant			0.2	0.37	0.34	0.31	0.28	0.27	0.02	1	insignificant			0.27
297003	NSC_scaffold_contig595	854785	854786		0.66	0.79	0.74	0.77	0.89	0.78	-0.08	1	insignificant			0.78	0.86	0.78	0.85	0.77	0.87	-0.03	1	insignificant			0.76	0.81	0.83	0.82	0.82	0.86	-0.03	1	insignificant			0.85	0.82	0.74	0.83	0.72	0.72	0.05	1	insignificant			0.87
297034	NSC_scaffold_contig595	855515	855516		0.2	0.24	0.25	0.28	0.32	0.16	-0.03	1	insignificant			0.22	0.27	0.25	0.23	0.26	0.33	-0.03	1	insignificant			0.21	0.26	0.29	0.3	0.23	0.28	-0.02	1	insignificant			0.2	0.37	0.34	0.31	0.28	0.27	0.02	1	insignificant			0.27
297115	NSC_scaffold_contig595	858166	858167		0.86	0.65	0.66	0.69	0.76	0.88	-0.05	1	insignificant			0.74	0.7	0.92	0.71	0.86	0.84	-0.02	1	insignificant			0.8	0.74	0.76	0.78	0.75	0.7	0.02	1	insignificant			0.62	0.84	0.82	0.75	0.61	0.82	0.03	1	insignificant			0.86
297223	NSC_scaffold_contig595	859939	859940		0.81	0.68	0.78	0.77	0.89	0.71	-0.03	1	insignificant			0.79	0.76	0.88	0.8	0.83	0.76	0.01	1	insignificant			0.85	0.78	0.82	0.71	0.82	0.84	0.02	1	insignificant			0.81	0.86	0.79	0.79	0.59	0.76	0.11	0.1771	insignificant			0.81
297769	NSC_scaffold_contig595	871013	871014		0.71	0.71	0.57	0.59	0.65	0.54	0.07	1	insignificant			0.53	0.62	0.69	0.7	0.59	0.55	0	1	insignificant			0.43	0.52	0.63	0.53	0.42	0.6	0.01	1	insignificant			0.64	0.42	0.68	0.32	0.45	0.6	0.12	0.3328	insignificant			0.59
766126	NSC_scaffold_ontig562c-575-591	7947	7948		0.6	0.72	0.69	0.66	0.71	0.77	-0.04	1	insignificant			0.58	0.67	0.73	0.75	0.62	0.71	-0.04	1	insignificant			0.74	0.73	0.75	0.77	0.62	0.67	0.05	1	insignificant			0.71	0.7	0.58	0.7	0.63	0.65	0	1	insignificant			0.71
766128	NSC_scaffold_ontig562c-575-591	7960	7961		0.76	0.88	0.88	0.8	0.82	0.88	0.01	1	insignificant			0.76	0.79	0.78	0.78	0.83	0.82	-0.03	1	insignificant			0.84	0.82	0.79	0.82	0.84	0.88	-0.03	1	insignificant			0.87	0.81	0.81	0.74	0.87	0.83	0.02	1	insignificant			0.83
766130	NSC_scaffold_ontig562c-575-591	7963	7964		0.84	0.92	0.87	0.81	0.9	0.94	-0.01	1	insignificant			0.74	0.79	0.8	0.77	0.88	0.83	-0.05	1	insignificant			0.87	0.83	0.87	0.84	0.81	0.89	0.01	1	insignificant			0.88	0.83	0.83	0.71	0.89	0.91	0.01	1	insignificant			0.84
766012	NSC_scaffold_ontig562c-575-591	6435	6436		0.61	0.68	0.7	0.65	0.66	0.75	-0.02	1	insignificant			0.68	0.62	0.75	0.68	0.65	0.63	0.03	1	insignificant			0.7	0.62	0.5	0.69	0.56	0.64	-0.02	1	insignificant			0.67	0.71	0.74	0.78	0.53	0.54	0.09	1	insignificant			0.72
766126	NSC_scaffold_ontig562c-575-591	7947	7948		0.6	0.72	0.69	0.66	0.71	0.77	-0.04	1	insignificant			0.58	0.67	0.73	0.75	0.62	0.71	-0.04	1	insignificant			0.74	0.73	0.75	0.77	0.62	0.67	0.05	1	insignificant			0.71	0.7	0.58	0.7	0.63	0.65	0	1	insignificant			0.71
766128	NSC_scaffold_ontig562c-575-591	7960	7961		0.76	0.88	0.88	0.8	0.82	0.88	0.01	1	insignificant			0.76	0.79	0.78	0.78	0.83	0.82	-0.03	1	insignificant			0.84	0.82	0.79	0.82	0.84	0.88	-0.03	1	insignificant			0.87	0.81	0.81	0.74	0.87	0.83	0.02	1	insignificant			0.83
766130	NSC_scaffold_ontig562c-575-591	7963	7964		0.84	0.92	0.87	0.81	0.9	0.94	-0.01	1	insignificant			0.74	0.79	0.8	0.77	0.88	0.83	-0.05	1	insignificant			0.87	0.83	0.87	0.84	0.81	0.89	0.01	1	insignificant			0.88	0.83	0.83	0.71	0.89	0.91	0.01	1	insignificant			0.84
766436	NSC_scaffold_ontig562c-575-591	12556	12557		0.88	0.74	0.84	0.93	0.75	0.88	-0.03	1	insignificant			0.81	0.84	0.88	0.91	0.95	0.87	-0.06	1	insignificant			0.89	0.85	0.89	0.91	0.86	0.93	-0.02	1	insignificant			0.86	0.83	0.83	0.85	0.86	0.84	-0.01	1	insignificant			0.86
766935	NSC_scaffold_ontig562c-575-591	19408	19409		0.77	0.76	0.79	0.83	0.83	0.82	-0.05	1	insignificant			0.78	0.8	0.89	0.63	0.84	0.81	0.06	1	insignificant			0.8	0.75	0.7	0.77	0.88	0.82	-0.07	1	insignificant			0.7	0.76	0.85	0.85	0.84	0.83	-0.07	1	insignificant			0.85
767139	NSC_scaffold_ontig562c-575-591	23180	23181		0.28	0.3	0.33	0.38	0.41	0.3	-0.06	1	insignificant			0.3	0.25	0.4	0.39	0.37	0.32	-0.04	1	insignificant			0.32	0.31	0.35	0.28	0.32	0.25	0.04	1	insignificant			0.26	0.29	0.39	0.26	0.19	0.29	0.07	1	insignificant			0.4
766935	NSC_scaffold_ontig562c-575-591	19408	19409		0.77	0.76	0.79	0.83	0.83	0.82	-0.05	1	insignificant			0.78	0.8	0.89	0.63	0.84	0.81	0.06	1	insignificant			0.8	0.75	0.7	0.77	0.88	0.82	-0.07	1	insignificant			0.7	0.76	0.85	0.85	0.84	0.83	-0.07	1	insignificant			0.85
769228	NSC_scaffold_ontig562c-575-591	62256	62257		0.82	0.77	0.79	0.79	0.83	0.83	-0.02	1	insignificant			0.83	0.79	0.8	0.75	0.8	0.78	0.03	1	insignificant			0.71	0.81	0.85	0.85	0.79	0.81	-0.03	1	insignificant			0.83	0.84	0.72	0.8	0.84	0.79	-0.01	1	insignificant			0.86
769264	NSC_scaffold_ontig562c-575-591	62962	62963		0.86	0.83	0.8	0.84	0.82	0.87	-0.01	1	insignificant			0.72	0.74	0.84	0.81	0.84	0.79	-0.05	1	insignificant			0.73	0.75	0.85	0.84	0.85	0.69	-0.02	1	insignificant			0.81	0.84	0.78	0.74	0.82	0.84	0.01	1	insignificant			0.83
769911	NSC_scaffold_ontig562c-575-591	77101	77102		0.8	0.75	0.84	0.76	0.75	0.77	0.04	1	insignificant			0.89	0.8	0.87	0.9	0.75	0.78	0.04	1	insignificant			0.77	0.72	0.92	0.81	0.88	0.83	-0.04	1	insignificant			0.74	0.69	0.72	0.8	0.83	0.8	-0.09	1	insignificant			0.82
771617	NSC_scaffold_ontig562c-575-591	109823	109824		0.5	0.26	0.35	0.51	0.42	0.38	-0.06	1	insignificant			0.3	0.31	0.27	0.38	0.46	0.3	-0.09	1	insignificant			0.33	0.28	0.38	0.51	0.29	0.58	-0.13	0.2334	insignificant			0.42	0.39	0.3	0.22	0.39	0.26	0.08	1	insignificant			0.43
772017	NSC_scaffold_ontig562c-575-591	117887	117888		0.69	0.64	0.74	0.68	0.59	0.69	0.04	1	insignificant			0.7	0.66	0.67	0.67	0.73	0.74	-0.04	1	insignificant			0.62	0.73	0.63	0.8	0.67	0.57	-0.02	1	insignificant			0.57	0.6	0.69	0.67	0.59	0.59	0	1	insignificant			0.66
772017	NSC_scaffold_ontig562c-575-591	117887	117888		0.69	0.64	0.74	0.68	0.59	0.69	0.04	1	insignificant			0.7	0.66	0.67	0.67	0.73	0.74	-0.04	1	insignificant			0.62	0.73	0.63	0.8	0.67	0.57	-0.02	1	insignificant			0.57	0.6	0.69	0.67	0.59	0.59	0	1	insignificant			0.66
772076	NSC_scaffold_ontig562c-575-591	119509	119510		0.49	0.35	0.37	0.45	0.42	0.39	-0.02	1	insignificant			0.37	0.34	0.3	0.46	0.4	0.38	-0.08	1	insignificant			0.39	0.32	0.36	0.35	0.42	0.51	-0.08	1	insignificant			0.32	0.42	0.39	0.32	0.38	0.4	0.01	1	insignificant			0.32
772180	NSC_scaffold_ontig562c-575-591	122120	122121		0.88	0.71	0.86	0.81	0.85	0.77	0.01	1	insignificant			0.8	0.74	0.92	0.81	0.87	0.8	0	1	insignificant			0.84	0.8	0.72	0.85	0.86	0.83	-0.06	1	insignificant			0.8	0.97	0.91	0.86	0.9	0.89	0.01	1	insignificant			0.91
772180	NSC_scaffold_ontig562c-575-591	122120	122121		0.88	0.71	0.86	0.81	0.85	0.77	0.01	1	insignificant			0.8	0.74	0.92	0.81	0.87	0.8	0	1	insignificant			0.84	0.8	0.72	0.85	0.86	0.83	-0.06	1	insignificant			0.8	0.97	0.91	0.86	0.9	0.89	0.01	1	insignificant			0.91
772510	NSC_scaffold_ontig562c-575-591	128271	128272		0.71	0.68	0.79	0.83	0.58	0.76	0	1	insignificant			0.85	0.75	0.77	0.73	0.81	0.82	0	1	insignificant			0.85	0.78	0.8	0.78	0.75	0.86	0.02	1	insignificant			0.73	0.83	0.75	0.73	0.77	0.78	0.01	1	insignificant			0.81
772510	NSC_scaffold_ontig562c-575-591	128271	128272		0.71	0.68	0.79	0.83	0.58	0.76	0	1	insignificant			0.85	0.75	0.77	0.73	0.81	0.82	0	1	insignificant			0.85	0.78	0.8	0.78	0.75	0.86	0.02	1	insignificant			0.73	0.83	0.75	0.73	0.77	0.78	0.01	1	insignificant			0.81
772976	NSC_scaffold_ontig562c-575-591	136517	136518		0.66	0.64	0.7	0.5	0.71	0.63	0.06	1	insignificant			0.7	0.66	0.61	0.77	0.74	0.67	-0.07	1	insignificant			0.58	0.56	0.73	0.63	0.62	0.56	0.02	1	insignificant			0.61	0.51	0.65	0.65	0.63	0.63	-0.05	1	insignificant			0.65
772977	NSC_scaffold_ontig562c-575-591	136694	136695		0.59	0.69	0.51	0.45	0.53	0.61	0.07	1	insignificant			0.48	0.51	0.37	0.43	0.5	0.59	-0.06	1	insignificant			0.54	0.44	0.51	0.49	0.44	0.53	0.01	1	insignificant			0.49	0.42	0.61	0.48	0.52	0.32	0.07	1	insignificant			0.56
772976	NSC_scaffold_ontig562c-575-591	136517	136518		0.66	0.64	0.7	0.5	0.71	0.63	0.06	1	insignificant			0.7	0.66	0.61	0.77	0.74	0.67	-0.07	1	insignificant			0.58	0.56	0.73	0.63	0.62	0.56	0.02	1	insignificant			0.61	0.51	0.65	0.65	0.63	0.63	-0.05	1	insignificant			0.65
772977	NSC_scaffold_ontig562c-575-591	136694	136695		0.59	0.69	0.51	0.45	0.53	0.61	0.07	1	insignificant			0.48	0.51	0.37	0.43	0.5	0.59	-0.06	1	insignificant			0.54	0.44	0.51	0.49	0.44	0.53	0.01	1	insignificant			0.49	0.42	0.61	0.48	0.52	0.32	0.07	1	insignificant			0.56
773573	NSC_scaffold_ontig562c-575-591	146455	146456		0.17	0.08	0.19	0.28	0.09	0.11	-0.01	1	insignificant			0.13	0.18	0.26	0.14	0.19	0.15	0.03	1	insignificant			0.16	0.28	0.1	0.07	0.15	0.28	0.01	1	insignificant			0.1	0.08	0.07	0.14	0.17	0.11	-0.06	1	insignificant			0.17
773573	NSC_scaffold_ontig562c-575-591	146455	146456		0.17	0.08	0.19	0.28	0.09	0.11	-0.01	1	insignificant			0.13	0.18	0.26	0.14	0.19	0.15	0.03	1	insignificant			0.16	0.28	0.1	0.07	0.15	0.28	0.01	1	insignificant			0.1	0.08	0.07	0.14	0.17	0.11	-0.06	1	insignificant			0.17
774376	NSC_scaffold_ontig562c-575-591	166043	166044		0.72	0.63	0.68	0.75	0.67	0.76	-0.05	1	insignificant			0.67	0.76	0.75	0.76	0.71	0.76	-0.02	1	insignificant			0.74	0.7	0.7	0.69	0.76	0.62	0.02	1	insignificant			0.81	0.62	0.65	0.73	0.67	0.73	-0.02	1	insignificant			0.84
775010	NSC_scaffold_ontig562c-575-591	183277	183278		0.49	0.54	0.57	0.49	0.57	0.57	-0.01	1	insignificant			0.73	0.54	0.59	0.58	0.6	0.53	0.05	1	insignificant			0.38	0.57	0.62	0.54	0.43	0.41	0.06	1	insignificant			0.6	0.44	0.6	0.59	0.52	0.38	0.05	1	insignificant			0.59
776179	NSC_scaffold_ontig562c-575-591	202515	202516		0.77	0.71	0.84	0.82	0.83	0.83	-0.05	1	insignificant			0.61	0.7	0.66	0.73	0.93	0.68	-0.12	0.1884	insignificant			0.89	0.72	0.75	0.77	0.8	0.75	0.01	1	insignificant			0.81	0.9	0.88	0.88	0.83	0.81	0.03	1	insignificant			0.87
776179	NSC_scaffold_ontig562c-575-591	202515	202516		0.77	0.71	0.84	0.82	0.83	0.83	-0.05	1	insignificant			0.61	0.7	0.66	0.73	0.93	0.68	-0.12	0.1884	insignificant			0.89	0.72	0.75	0.77	0.8	0.75	0.01	1	insignificant			0.81	0.9	0.88	0.88	0.83	0.81	0.03	1	insignificant			0.87
776547	NSC_scaffold_ontig562c-575-591	210407	210408		0.4	0.46	0.52	0.49	0.37	0.41	0.04	1	insignificant			0.37	0.35	0.42	0.33	0.53	0.41	-0.04	1	insignificant			0.4	0.42	0.41	0.46	0.38	0.47	-0.03	1	insignificant			0.44	0.37	0.29	0.44	0.48	0.42	-0.08	1	insignificant			0.43
777267	NSC_scaffold_ontig562c-575-591	224274	224275		0.77	0.53	0.73	0.74	0.68	0.62	-0.01	1	insignificant			0.58	0.71	0.64	0.47	0.59	0.64	0.08	1	insignificant			0.74	0.62	0.57	0.67	0.76	0.64	-0.05	1	insignificant			0.58	0.75	0.58	0.68	0.76	0.6	-0.04	1	insignificant			0.69
777271	NSC_scaffold_ontig562c-575-591	224283	224284		0.78	0.75	0.8	0.82	0.85	0.68	-0.01	1	insignificant			0.82	0.8	0.69	0.67	0.8	0.75	0.03	1	insignificant			0.87	0.79	0.73	0.84	0.9	0.56	0.03	1	insignificant			0.69	0.86	0.65	0.84	0.75	0.62	-0.01	1	insignificant			0.76
777273	NSC_scaffold_ontig562c-575-591	224303	224304		0.66	0.55	0.7	0.71	0.78	0.68	-0.09	1	insignificant			0.67	0.65	0.79	0.68	0.69	0.78	-0.01	1	insignificant			0.68	0.69	0.72	0.84	0.75	0.73	-0.07	1	insignificant			0.73	0.75	0.64	0.64	0.72	0.73	0.01	1	insignificant			0.73
777275	NSC_scaffold_ontig562c-575-591	224310	224311		0.78	0.65	0.78	0.8	0.81	0.72	-0.04	1	insignificant			0.71	0.68	0.79	0.71	0.79	0.79	-0.04	1	insignificant			0.77	0.66	0.74	0.83	0.79	0.88	-0.11	0.06157	insignificant			0.84	0.75	0.77	0.72	0.75	0.77	0.04	1	insignificant			0.76
778241	NSC_scaffold_ontig562c-575-591	239701	239702		0.77	0.78	0.7	0.77	0.8	0.77	-0.03	1	insignificant			0.74	0.69	0.75	0.68	0.76	0.73	0	1	insignificant			0.74	0.77	0.71	0.77	0.72	0.74	-0.01	1	insignificant			0.74	0.72	0.72	0.72	0.64	0.71	0.04	1	insignificant			0.73
778970	NSC_scaffold_ontig562c-575-591	255149	255150		0.81	0.66	0.77	0.78	0.75	0.75	-0.01	1	insignificant			0.76	0.61	0.82	0.73	0.68	0.68	0.03	1	insignificant			0.74	0.67	0.63	0.77	0.71	0.76	-0.07	1	insignificant			0.74	0.67	0.78	0.8	0.76	0.71	-0.03	1	insignificant			0.81
779733	NSC_scaffold_ontig562c-575-591	267576	267577		0.81	0.78	0.76	0.79	0.78	0.9	-0.04	1	insignificant			0.73	0.78	0.76	0.68	0.86	0.82	-0.03	1	insignificant			0.79	0.77	0.71	0.81	0.76	0.85	-0.05	1	insignificant			0.78	0.67	0.77	0.62	0.67	0.83	0.03	1	insignificant			0.77
780158	NSC_scaffold_ontig562c-575-591	275538	275539		0.85	0.62	0.9	0.76	0.88	0.71	0	1	insignificant			0.88	0.81	0.86	0.93	0.84	0.82	-0.01	1	insignificant			0.86	0.82	0.8	0.79	0.89	0.85	-0.01	1	insignificant			0.86	0.89	0.89	0.86	0.74	0.95	0.03	1	insignificant			0.89
780158	NSC_scaffold_ontig562c-575-591	275538	275539		0.85	0.62	0.9	0.76	0.88	0.71	0	1	insignificant			0.88	0.81	0.86	0.93	0.84	0.82	-0.01	1	insignificant			0.86	0.82	0.8	0.79	0.89	0.85	-0.01	1	insignificant			0.86	0.89	0.89	0.86	0.74	0.95	0.03	1	insignificant			0.89
780796	NSC_scaffold_ontig562c-575-591	289627	289628		0.36	0.28	0.42	0.39	0.51	0.36	-0.07	1	insignificant			0.4	0.36	0.29	0.36	0.46	0.38	-0.05	1	insignificant			0.26	0.4	0.45	0.31	0.41	0.31	0.03	1	insignificant			0.34	0.45	0.37	0.65	0.32	0.41	-0.07	1	insignificant			0.49
780850	NSC_scaffold_ontig562c-575-591	290839	290840		0.75	0.67	0.77	0.64	0.84	0.76	-0.01	1	insignificant			0.71	0.72	0.73	0.72	0.77	0.65	0	1	insignificant			0.72	0.71	0.73	0.66	0.77	0.72	0.01	1	insignificant			0.79	0.72	0.81	0.81	0.69	0.69	0.04	1	insignificant			0.74
781870	NSC_scaffold_ontig562c-575-591	310299	310300		0.86	0.82	0.91	0.82	0.76	0.83	0.06	1	insignificant			0.83	0.67	0.96	0.79	0.9	0.68	0.03	1	insignificant			0.87	0.68	0.62	0.81	0.81	0.84	-0.1	1	insignificant			0.78	0.83	0.83	0.82	0.77	0.72	0.05	1	insignificant			0.82
781870	NSC_scaffold_ontig562c-575-591	310299	310300		0.86	0.82	0.91	0.82	0.76	0.83	0.06	1	insignificant			0.83	0.67	0.96	0.79	0.9	0.68	0.03	1	insignificant			0.87	0.68	0.62	0.81	0.81	0.84	-0.1	1	insignificant			0.78	0.83	0.83	0.82	0.77	0.72	0.05	1	insignificant			0.82
782204	NSC_scaffold_ontig562c-575-591	316218	316219		0.74	0.74	0.76	0.78	0.79	0.81	-0.05	1	insignificant			0.73	0.64	0.77	0.84	0.81	0.71	-0.07	1	insignificant			0.72	0.7	0.78	0.77	0.8	0.78	-0.05	1	insignificant			0.73	0.7	0.8	0.88	0.74	0.73	-0.04	1	insignificant			0.83
782416	NSC_scaffold_ontig562c-575-591	320702	320703		0.74	0.71	0.71	0.82	0.6	0.69	0.01	1	insignificant			0.83	0.68	0.78	0.73	0.77	0.75	0.01	1	insignificant			0.83	0.61	0.57	0.73	0.61	0.73	-0.02	1	insignificant			0.75	0.78	0.71	0.76	0.68	0.74	0.02	1	insignificant			0.72
783238	NSC_scaffold_ontig562c-575-591	337295	337296		0.83	0.86	0.82	0.79	0.9	0.76	0.02	1	insignificant			0.76	0.77	0.8	0.75	0.84	0.78	-0.01	1	insignificant			0.8	0.8	0.7	0.84	0.79	0.75	-0.03	1	insignificant			0.82	0.79	0.82	0.8	0.84	0.82	-0.01	1	insignificant			0.77
784734	NSC_scaffold_ontig562c-575-591	367238	367239		0.82	0.79	0.85	0.87	0.87	0.75	-0.01	1	insignificant			0.8	0.79	0.86	0.75	0.88	0.78	0.01	1	insignificant			0.86	0.78	0.72	0.81	0.83	0.85	-0.04	1	insignificant			0.88	0.9	0.86	0.82	0.74	0.82	0.08	1	insignificant			0.82
784887	NSC_scaffold_ontig562c-575-591	369641	369642		0.64	0.34	0.55	0.42	0.36	0.46	0.1	1	insignificant			0.56	0.49	0.38	0.37	0.63	0.56	-0.04	1	insignificant			0.48	0.49	0.42	0.41	0.58	0.41	0	1	insignificant			0.4	0.38	0.53	0.46	0.62	0.44	-0.07	1	insignificant			0.49
784905	NSC_scaffold_ontig562c-575-591	370187	370188		0.65	0.72	0.61	0.68	0.75	0.73	-0.06	1	insignificant			0.72	0.73	0.85	0.73	0.62	0.69	0.08	1	insignificant			0.69	0.56	0.75	0.75	0.59	0.76	-0.03	1	insignificant			0.81	0.7	0.58	0.72	0.69	0.62	0.02	1	insignificant			0.83
785282	NSC_scaffold_ontig562c-575-591	378306	378307		0.62	0.6	0.69	0.82	0.44	0.55	0.03	1	insignificant			0.81	0.56	0.64	0.57	0.69	0.6	0.05	1	insignificant			0.62	0.66	0.67	0.54	0.68	0.68	0.02	1	insignificant			0.64	0.56	0.74	0.65	0.55	0.58	0.06	1	insignificant			0.73
785863	NSC_scaffold_ontig562c-575-591	390146	390147		0.69	0.73	0.69	0.69	0.69	0.69	0.01	1	insignificant			0.78	0.71	0.71	0.75	0.7	0.71	0.01	1	insignificant			0.65	0.71	0.8	0.68	0.67	0.67	0.05	1	insignificant			0.75	0.68	0.69	0.69	0.58	0.63	0.08	1	insignificant			0.82
785986	NSC_scaffold_ontig562c-575-591	392149	392150		0.94	0.81	0.85	0.8	0.84	0.83	0.05	1	insignificant			0.89	0.79	0.91	0.86	0.94	0.8	0	1	insignificant			0.82	0.83	0.88	0.85	0.79	0.85	0.01	1	insignificant			0.87	0.82	0.77	0.86	0.86	0.82	-0.03	1	insignificant			0.84
786136	NSC_scaffold_ontig562c-575-591	396367	396368		0.4	0.26	0.57	0.51	0.38	0.36	0	1	insignificant			0.46	0.42	0.42	0.36	0.57	0.41	-0.01	1	insignificant			0.46	0.43	0.54	0.52	0.4	0.33	0.05	1	insignificant			0.38	0.38	0.44	0.36	0.34	0.54	-0.01	1	insignificant			0.51
786505	NSC_scaffold_ontig562c-575-591	403964	403965		0.84	0.7	0.79	0.8	0.87	0.84	-0.06	1	insignificant			0.87	0.73	0.88	0.91	0.84	0.89	-0.05	1	insignificant			0.82	0.76	0.82	0.81	0.84	0.75	0	1	insignificant			0.83	0.79	0.81	0.8	0.81	0.78	0.01	1	insignificant			0.87
786974	NSC_scaffold_ontig562c-575-591	414657	414658		0.62	0.67	0.63	0.68	0.66	0.74	-0.06	1	insignificant			0.6	0.57	0.78	0.62	0.65	0.66	0.01	1	insignificant			0.61	0.69	0.59	0.63	0.74	0.58	-0.02	1	insignificant			0.61	0.61	0.7	0.69	0.65	0.66	-0.03	1	insignificant			0.7
786974	NSC_scaffold_ontig562c-575-591	414657	414658		0.62	0.67	0.63	0.68	0.66	0.74	-0.06	1	insignificant			0.6	0.57	0.78	0.62	0.65	0.66	0.01	1	insignificant			0.61	0.69	0.59	0.63	0.74	0.58	-0.02	1	insignificant			0.61	0.61	0.7	0.69	0.65	0.66	-0.03	1	insignificant			0.7
788751	NSC_scaffold_ontig562c-575-591	449079	449080		0.79	0.68	0.79	0.69	0.76	0.71	0.03	1	insignificant			0.76	0.77	0.78	0.72	0.64	0.66	0.1	1	insignificant			0.77	0.76	0.73	0.82	0.73	0.6	0.03	1	insignificant			0.62	0.74	0.77	0.67	0.66	0.67	0.05	1	insignificant			0.77
788751	NSC_scaffold_ontig562c-575-591	449079	449080		0.79	0.68	0.79	0.69	0.76	0.71	0.03	1	insignificant			0.76	0.77	0.78	0.72	0.64	0.66	0.1	1	insignificant			0.77	0.76	0.73	0.82	0.73	0.6	0.03	1	insignificant			0.62	0.74	0.77	0.67	0.66	0.67	0.05	1	insignificant			0.77
789182	NSC_scaffold_ontig562c-575-591	456937	456938		0.9	0.71	0.76	0.7	0.81	0.91	-0.01	1	insignificant			0.84	0.84	0.86	0.83	0.82	0.83	0.02	1	insignificant			0.81	0.82	0.81	0.79	0.68	0.74	0.08	1	insignificant			0.78	0.79	0.77	0.73	0.7	0.75	0.06	1	insignificant			0.85
789216	NSC_scaffold_ontig562c-575-591	457933	457934		0.68	0.76	0.57	0.71	0.66	0.71	-0.02	1	insignificant			0.58	0.68	0.72	0.76	0.55	0.72	-0.02	1	insignificant			0.73	0.65	0.69	0.66	0.67	0.78	-0.01	1	insignificant			0.61	0.57	0.62	0.72	0.66	0.69	-0.09	1	insignificant			0.73
789347	NSC_scaffold_ontig562c-575-591	460772	460773		0.78	0.78	0.91	0.8	0.8	0.9	-0.01	1	insignificant			0.79	0.73	0.9	0.78	0.91	0.82	-0.03	1	insignificant			0.86	0.76	0.79	0.8	0.78	0.86	-0.01	1	insignificant			0.88	0.86	0.91	0.89	0.86	0.81	0.03	1	insignificant			0.83
789347	NSC_scaffold_ontig562c-575-591	460772	460773		0.78	0.78	0.91	0.8	0.8	0.9	-0.01	1	insignificant			0.79	0.73	0.9	0.78	0.91	0.82	-0.03	1	insignificant			0.86	0.76	0.79	0.8	0.78	0.86	-0.01	1	insignificant			0.88	0.86	0.91	0.89	0.86	0.81	0.03	1	insignificant			0.83
790779	NSC_scaffold_ontig562c-575-591	488900	488901		0.56	0.68	0.6	0.74	0.56	0.42	0.04	1	insignificant			0.71	0.61	0.74	0.64	0.61	0.63	0.06	1	insignificant			0.62	0.64	0.64	0.62	0.71	0.63	-0.02	1	insignificant			0.71	0.7	0.68	0.66	0.76	0.65	0.01	1	insignificant			0.67
792292	NSC_scaffold_ontig562c-575-591	519107	519108		0.79	0.69	0.82	0.81	0.7	0.76	0.01	1	insignificant			0.65	0.74	0.79	0.78	0.75	0.8	-0.05	1	insignificant			0.84	0.71	0.81	0.76	0.65	0.71	0.08	1	insignificant			0.68	0.74	0.77	0.74	0.7	0.67	0.03	1	insignificant			0.78
792566	NSC_scaffold_ontig562c-575-591	525641	525642		0.47	0.55	0.51	0.45	0.46	0.6	0.01	1	insignificant			0.5	0.47	0.59	0.47	0.49	0.51	0.02	1	insignificant			0.38	0.58	0.47	0.39	0.47	0.52	0.02	1	insignificant			0.43	0.39	0.5	0.44	0.38	0.42	0.03	1	insignificant			0.54
792566	NSC_scaffold_ontig562c-575-591	525641	525642		0.47	0.55	0.51	0.45	0.46	0.6	0.01	1	insignificant			0.5	0.47	0.59	0.47	0.49	0.51	0.02	1	insignificant			0.38	0.58	0.47	0.39	0.47	0.52	0.02	1	insignificant			0.43	0.39	0.5	0.44	0.38	0.42	0.03	1	insignificant			0.54
793544	NSC_scaffold_ontig562c-575-591	548113	548114		0.6	0.58	0.63	0.54	0.63	0.61	0.01	1	insignificant			0.55	0.62	0.6	0.5	0.58	0.59	0.03	1	insignificant			0.54	0.47	0.56	0.64	0.56	0.6	-0.08	1	insignificant			0.5	0.56	0.56	0.68	0.73	0.52	-0.11	0.1965	insignificant			0.58
793687	NSC_scaffold_ontig562c-575-591	551298	551299		0.84	0.65	0.73	0.81	0.84	0.68	-0.04	1	insignificant			0.68	0.75	0.78	0.82	0.78	0.69	-0.02	1	insignificant			0.82	0.72	0.76	0.79	0.73	0.77	0	1	insignificant			0.88	0.8	0.72	0.73	0.74	0.61	0.11	0.1423	insignificant			0.79
795265	NSC_scaffold_ontig562c-575-591	582721	582722		0.81	0.79	0.76	0.82	0.79	0.86	-0.03	1	insignificant			0.82	0.83	0.88	0.83	0.86	0.89	-0.02	1	insignificant			0.84	0.84	0.75	0.84	0.76	0.89	-0.02	1	insignificant			0.82	0.75	0.83	0.81	0.78	0.89	-0.03	1	insignificant			0.89
795265	NSC_scaffold_ontig562c-575-591	582721	582722		0.81	0.79	0.76	0.82	0.79	0.86	-0.03	1	insignificant			0.82	0.83	0.88	0.83	0.86	0.89	-0.02	1	insignificant			0.84	0.84	0.75	0.84	0.76	0.89	-0.02	1	insignificant			0.82	0.75	0.83	0.81	0.78	0.89	-0.03	1	insignificant			0.89
795311	NSC_scaffold_ontig562c-575-591	584363	584364		0.79	0.7	0.84	0.82	0.81	0.85	-0.05	1	insignificant			0.81	0.74	0.86	0.75	0.83	0.78	0.02	1	insignificant			0.79	0.78	0.68	0.75	0.74	0.76	0	1	insignificant			0.87	0.86	0.86	0.83	0.82	0.82	0.04	1	insignificant			0.77
795461	NSC_scaffold_ontig562c-575-591	588026	588027		0.18	0.13	0.2	0.18	0.17	0.2	-0.02	1	insignificant			0.2	0.14	0.19	0.15	0.26	0.16	-0.02	1	insignificant			0.13	0.25	0.13	0.14	0.23	0.31	-0.06	1	insignificant			0.13	0.14	0.29	0.15	0.14	0.23	0.01	1	insignificant			0.21
795488	NSC_scaffold_ontig562c-575-591	588518	588519		0.73	0.56	0.67	0.72	0.67	0.57	0	1	insignificant			0.79	0.68	0.63	0.47	0.73	0.73	0.06	1	insignificant			0.74	0.78	0.66	0.67	0.67	0.78	0.02	1	insignificant			0.77	0.75	0.65	0.56	0.6	0.67	0.11	0.08183	insignificant			0.78
795589	NSC_scaffold_ontig562c-575-591	591122	591123		0.41	0.4	0.43	0.42	0.44	0.45	-0.03	1	insignificant			0.47	0.38	0.5	0.5	0.53	0.42	-0.03	1	insignificant			0.28	0.41	0.47	0.43	0.53	0.31	-0.04	1	insignificant			0.41	0.44	0.38	0.52	0.52	0.41	-0.07	1	insignificant			0.57
796161	NSC_scaffold_ontig562c-575-591	606983	606984		0.7	0.69	0.68	0.68	0.67	0.76	-0.01	1	insignificant			0.62	0.67	0.9	0.75	0.69	0.72	0.01	1	insignificant			0.57	0.6	0.65	0.71	0.67	0.7	-0.09	1	insignificant			0.64	0.68	0.71	0.67	0.61	0.77	-0.01	1	insignificant			0.72
796161	NSC_scaffold_ontig562c-575-591	606983	606984		0.7	0.69	0.68	0.68	0.67	0.76	-0.01	1	insignificant			0.62	0.67	0.9	0.75	0.69	0.72	0.01	1	insignificant			0.57	0.6	0.65	0.71	0.67	0.7	-0.09	1	insignificant			0.64	0.68	0.71	0.67	0.61	0.77	-0.01	1	insignificant			0.72
798058	NSC_scaffold_ontig562c-575-591	642000	642001		0.87	0.6	0.8	0.75	0.83	0.77	-0.03	1	insignificant			0.78	0.74	0.83	0.87	0.75	0.81	-0.03	1	insignificant			0.69	0.65	0.82	0.75	0.79	0.73	-0.04	1	insignificant			0.76	0.8	0.78	0.78	0.7	0.8	0.02	1	insignificant			0.85
800578	NSC_scaffold_ontig562c-575-591	684549	684550		0.68	0.55	0.71	0.7	0.59	0.65	0	1	insignificant			0.61	0.7	0.67	0.68	0.68	0.66	-0.01	1	insignificant			0.61	0.63	0.54	0.62	0.69	0.59	-0.04	1	insignificant			0.67	0.52	0.68	0.56	0.57	0.61	0.04	1	insignificant			0.73
800842	NSC_scaffold_ontig562c-575-591	689394	689395		0.6	0.69	0.73	0.54	0.76	0.61	0.04	1	insignificant			0.67	0.58	0.72	0.74	0.76	0.6	-0.04	1	insignificant			0.68	0.56	0.47	0.72	0.62	0.53	-0.05	1	insignificant			0.5	0.69	0.59	0.64	0.56	0.72	-0.05	1	insignificant			0.72
801239	NSC_scaffold_ontig562c-575-591	696925	696926		0.7	0.68	0.73	0.68	0.73	0.68	0.01	1	insignificant			0.55	0.67	0.7	0.68	0.56	0.7	-0.01	1	insignificant			0.72	0.53	0.6	0.76	0.72	0.67	-0.1	1	insignificant			0.63	0.68	0.54	0.71	0.53	0.41	0.06	1	insignificant			0.59
801419	NSC_scaffold_ontig562c-575-591	701121	701122		0.79	0.73	0.82	0.82	0.79	0.84	-0.04	1	insignificant			0.8	0.77	0.84	0.8	0.85	0.71	0.02	1	insignificant			0.77	0.85	0.65	0.86	0.83	0.7	-0.04	1	insignificant			0.85	0.78	0.77	0.87	0.88	0.71	-0.02	1	insignificant			0.87
801439	NSC_scaffold_ontig562c-575-591	701446	701447		0.66	0.3	0.53	0.52	0.5	0.42	0.02	1	insignificant			0.55	0.54	0.49	0.55	0.62	0.52	-0.03	1	insignificant			0.47	0.53	0.34	0.49	0.55	0.53	-0.07	1	insignificant			0.45	0.53	0.47	0.49	0.49	0.37	0.04	1	insignificant			0.53
802020	NSC_scaffold_ontig562c-575-591	710575	710576		0.84	0.78	0.78	0.76	0.88	0.94	-0.06	1	insignificant			0.9	0.8	0.92	0.77	0.88	0.86	0.04	1	insignificant			0.9	0.79	0.82	0.85	0.87	0.81	-0.01	1	insignificant			0.79	0.85	0.84	0.85	0.86	0.92	-0.05	1	insignificant			0.85
802126	NSC_scaffold_ontig562c-575-591	711991	711992		0.38	0.15	0.43	0.38	0.48	0.33	-0.08	1	insignificant			0.45	0.36	0.33	0.24	0.44	0.31	0.05	1	insignificant			0.31	0.46	0.33	0.26	0.33	0.46	0.02	1	insignificant			0.4	0.31	0.35	0.33	0.39	0.44	-0.03	1	insignificant			0.46
802227	NSC_scaffold_ontig562c-575-591	714063	714064		0.74	0.74	0.74	0.73	0.73	0.8	-0.01	1	insignificant			0.73	0.72	0.8	0.74	0.79	0.8	-0.03	1	insignificant			0.74	0.71	0.69	0.78	0.71	0.69	-0.01	1	insignificant			0.73	0.75	0.8	0.78	0.7	0.73	0.02	1	insignificant			0.76
802227	NSC_scaffold_ontig562c-575-591	714063	714064		0.74	0.74	0.74	0.73	0.73	0.8	-0.01	1	insignificant			0.73	0.72	0.8	0.74	0.79	0.8	-0.03	1	insignificant			0.74	0.71	0.69	0.78	0.71	0.69	-0.01	1	insignificant			0.73	0.75	0.8	0.78	0.7	0.73	0.02	1	insignificant			0.76
802309	NSC_scaffold_ontig562c-575-591	715430	715431		0.81	0.71	0.73	0.74	0.82	0.74	-0.02	1	insignificant			0.7	0.7	0.73	0.74	0.8	0.73	-0.05	1	insignificant			0.76	0.61	0.66	0.78	0.72	0.77	-0.08	1	insignificant			0.77	0.81	0.84	0.84	0.78	0.75	0.01	1	insignificant			0.83
803201	NSC_scaffold_ontig562c-575-591	731348	731349		0.53	0.46	0.57	0.5	0.5	0.66	-0.03	1	insignificant			0.57	0.46	0.53	0.53	0.77	0.53	-0.09	1	insignificant			0.57	0.56	0.57	0.53	0.56	0.51	0.03	1	insignificant			0.52	0.59	0.42	0.43	0.52	0.67	-0.03	1	insignificant			0.55
803420	NSC_scaffold_ontig562c-575-591	735665	735666		0.71	0.62	0.65	0.64	0.66	0.51	0.05	1	insignificant			0.57	0.7	0.77	0.66	0.6	0.67	0.04	1	insignificant			0.74	0.71	0.65	0.7	0.62	0.62	0.05	1	insignificant			0.54	0.59	0.62	0.68	0.45	0.41	0.07	1	insignificant			0.81
803450	NSC_scaffold_ontig562c-575-591	736048	736049		0.64	0.8	0.63	0.76	0.77	0.76	-0.07	1	insignificant			0.79	0.74	0.82	0.69	0.79	0.72	0.05	1	insignificant			0.67	0.69	0.67	0.81	0.72	0.87	-0.12	0.05208	insignificant			0.69	0.76	0.69	0.68	0.73	0.66	0.02	1	insignificant			0.84
803420	NSC_scaffold_ontig562c-575-591	735665	735666		0.71	0.62	0.65	0.64	0.66	0.51	0.05	1	insignificant			0.57	0.7	0.77	0.66	0.6	0.67	0.04	1	insignificant			0.74	0.71	0.65	0.7	0.62	0.62	0.05	1	insignificant			0.54	0.59	0.62	0.68	0.45	0.41	0.07	1	insignificant			0.81
803450	NSC_scaffold_ontig562c-575-591	736048	736049		0.64	0.8	0.63	0.76	0.77	0.76	-0.07	1	insignificant			0.79	0.74	0.82	0.69	0.79	0.72	0.05	1	insignificant			0.67	0.69	0.67	0.81	0.72	0.87	-0.12	0.05208	insignificant			0.69	0.76	0.69	0.68	0.73	0.66	0.02	1	insignificant			0.84
804975	NSC_scaffold_ontig562c-575-591	771279	771280		0.79	0.71	0.74	0.76	0.71	0.73	0.02	1	insignificant			0.72	0.68	0.74	0.68	0.79	0.75	-0.03	1	insignificant			0.73	0.66	0.78	0.79	0.78	0.76	-0.05	1	insignificant			0.75	0.72	0.64	0.7	0.77	0.71	-0.02	1	insignificant			0.81
805135	NSC_scaffold_ontig562c-575-591	773726	773727		0.79	0.94	0.88	0.91	0.9	0.88	-0.03	1	insignificant			0.86	0.88	0.92	0.86	0.84	0.91	0.02	1	insignificant			0.84	0.92	0.81	0.92	0.87	0.96	-0.06	1	insignificant			0.88	0.72	0.93	0.83	0.84	0.89	-0.01	1	insignificant			0.96
805135	NSC_scaffold_ontig562c-575-591	773726	773727		0.79	0.94	0.88	0.91	0.9	0.88	-0.03	1	insignificant			0.86	0.88	0.92	0.86	0.84	0.91	0.02	1	insignificant			0.84	0.92	0.81	0.92	0.87	0.96	-0.06	1	insignificant			0.88	0.72	0.93	0.83	0.84	0.89	-0.01	1	insignificant			0.96
805619	NSC_scaffold_ontig562c-575-591	782547	782548		0.61	0.6	0.68	0.51	0.64	0.65	0.03	1	insignificant			0.74	0.65	0.71	0.65	0.74	0.7	0.01	1	insignificant			0.6	0.6	0.63	0.58	0.52	0.66	0.02	1	insignificant			0.68	0.65	0.55	0.54	0.59	0.6	0.05	1	insignificant			0.66
213948	NSC_scaffold_contig594	15323	15324		0.81	0.74	0.78	0.78	0.75	0.81	-0.01	1	insignificant			0.69	0.75	0.86	0.77	0.92	0.8	-0.06	1	insignificant			0.86	0.67	0.83	0.83	0.82	0.79	-0.02	1	insignificant			0.86	0.81	0.73	0.9	0.84	0.77	-0.04	1	insignificant			0.87
214554	NSC_scaffold_contig594	27114	27115		0.81	0.77	0.81	0.8	0.82	0.82	-0.02	1	insignificant			0.85	0.86	0.84	0.83	0.96	0.82	-0.02	1	insignificant			0.82	0.77	0.79	0.88	0.82	0.9	-0.07	1	insignificant			0.86	0.82	0.78	0.84	0.78	0.81	0.01	1	insignificant			0.85
214655	NSC_scaffold_contig594	30054	30055		0.84	0.76	0.8	0.89	0.82	0.76	-0.02	1	insignificant			0.67	0.74	0.92	0.65	0.82	0.76	0.03	1	insignificant			0.85	0.75	0.76	0.78	0.82	0.8	-0.01	1	insignificant			0.76	0.86	0.78	0.82	0.78	0.83	-0.01	1	insignificant			0.87
214655	NSC_scaffold_contig594	30054	30055		0.84	0.76	0.8	0.89	0.82	0.76	-0.02	1	insignificant			0.67	0.74	0.92	0.65	0.82	0.76	0.03	1	insignificant			0.85	0.75	0.76	0.78	0.82	0.8	-0.01	1	insignificant			0.76	0.86	0.78	0.82	0.78	0.83	-0.01	1	insignificant			0.87
215146	NSC_scaffold_contig594	38009	38010		0.77	0.72	0.75	0.72	0.71	0.59	0.07	1	insignificant			0.69	0.76	0.8	0.79	0.91	0.75	-0.07	1	insignificant			0.74	0.76	0.82	0.79	0.65	0.7	0.06	1	insignificant			0.71	0.64	0.69	0.8	0.68	0.78	-0.07	1	insignificant			0.82
215146	NSC_scaffold_contig594	38009	38010		0.77	0.72	0.75	0.72	0.71	0.59	0.07	1	insignificant			0.69	0.76	0.8	0.79	0.91	0.75	-0.07	1	insignificant			0.74	0.76	0.82	0.79	0.65	0.7	0.06	1	insignificant			0.71	0.64	0.69	0.8	0.68	0.78	-0.07	1	insignificant			0.82
217335	NSC_scaffold_contig594	82747	82748		0.87	0.57	0.75	0.85	0.77	0.7	-0.04	1	insignificant			0.7	0.68	0.74	0.64	0.75	0.69	0.01	1	insignificant			0.84	0.67	0.73	0.83	0.74	0.75	-0.02	1	insignificant			0.75	0.72	0.81	0.72	0.77	0.75	0.02	1	insignificant			0.79
217708	NSC_scaffold_contig594	88382	88383		0.91	0.84	0.92	0.85	0.91	0.89	0.01	1	insignificant			0.78	0.89	0.89	0.85	0.85	0.83	0.01	1	insignificant			0.89	0.79	0.85	0.87	0.83	0.94	-0.04	1	insignificant			0.89	0.86	0.86	0.84	0.87	0.85	0.01	1	insignificant			0.98
218199	NSC_scaffold_contig594	96982	96983		0.82	0.73	0.83	0.79	0.79	0.72	0.02	1	insignificant			0.76	0.72	0.83	0.78	0.86	0.79	-0.04	1	insignificant			0.81	0.84	0.74	0.79	0.83	0.74	0.01	1	insignificant			0.8	0.84	0.79	0.81	0.88	0.71	0.01	1	insignificant			0.78
218199	NSC_scaffold_contig594	96982	96983		0.82	0.73	0.83	0.79	0.79	0.72	0.02	1	insignificant			0.76	0.72	0.83	0.78	0.86	0.79	-0.04	1	insignificant			0.81	0.84	0.74	0.79	0.83	0.74	0.01	1	insignificant			0.8	0.84	0.79	0.81	0.88	0.71	0.01	1	insignificant			0.78
219995	NSC_scaffold_contig594	135024	135025		0.75	0.63	0.76	0.61	0.78	0.7	0.02	1	insignificant			0.62	0.69	0.7	0.77	0.74	0.76	-0.09	1	insignificant			0.73	0.73	0.8	0.71	0.72	0.77	0.02	1	insignificant			0.53	0.57	0.68	0.76	0.68	0.6	-0.08	1	insignificant			0.73
220238	NSC_scaffold_contig594	140398	140399		0.43	0.35	0.43	0.54	0.38	0.37	-0.02	1	insignificant			0.34	0.38	0.59	0.44	0.44	0.32	0.04	1	insignificant			0.42	0.31	0.39	0.31	0.45	0.3	0.02	1	insignificant			0.47	0.3	0.44	0.39	0.4	0.46	-0.01	1	insignificant			0.35
220238	NSC_scaffold_contig594	140398	140399		0.43	0.35	0.43	0.54	0.38	0.37	-0.02	1	insignificant			0.34	0.38	0.59	0.44	0.44	0.32	0.04	1	insignificant			0.42	0.31	0.39	0.31	0.45	0.3	0.02	1	insignificant			0.47	0.3	0.44	0.39	0.4	0.46	-0.01	1	insignificant			0.35
221500	NSC_scaffold_contig594	163288	163289		0.81	0.79	0.8	0.89	0.84	0.73	-0.02	1	insignificant			0.77	0.83	0.8	0.83	0.85	0.77	-0.01	1	insignificant			0.81	0.83	0.69	0.75	0.81	0.88	-0.04	1	insignificant			0.87	0.81	0.86	0.66	0.82	0.76	0.1	1	insignificant			0.83
222195	NSC_scaffold_contig594	177855	177856		0.89	0.75	0.82	0.81	0.72	0.75	0.06	1	insignificant			0.82	0.73	0.82	0.8	0.84	0.79	-0.02	1	insignificant			0.79	0.79	0.74	0.81	0.78	0.8	-0.02	1	insignificant			0.72	0.7	0.75	0.74	0.71	0.8	-0.02	1	insignificant			0.89
224164	NSC_scaffold_contig594	217435	217436		0.75	0.67	0.92	0.89	0.81	0.81	-0.06	1	insignificant			0.71	0.76	0.81	0.68	0.88	0.74	-0.01	1	insignificant			0.89	0.74	0.75	0.89	0.82	0.91	-0.08	1	insignificant			0.86	0.75	0.71	0.7	0.76	0.62	0.08	1	insignificant			0.84
224164	NSC_scaffold_contig594	217435	217436		0.75	0.67	0.92	0.89	0.81	0.81	-0.06	1	insignificant			0.71	0.76	0.81	0.68	0.88	0.74	-0.01	1	insignificant			0.89	0.74	0.75	0.89	0.82	0.91	-0.08	1	insignificant			0.86	0.75	0.71	0.7	0.76	0.62	0.08	1	insignificant			0.84
225354	NSC_scaffold_contig594	238740	238741		0.71	0.51	0.71	0.71	0.67	0.62	-0.02	1	insignificant			0.7	0.67	0.71	0.64	0.76	0.66	0	1	insignificant			0.67	0.65	0.66	0.62	0.64	0.74	0	1	insignificant			0.6	0.72	0.63	0.66	0.7	0.78	-0.06	1	insignificant			0.72
225157	NSC_scaffold_contig594	235147	235148		0.53	0.45	0.57	0.58	0.54	0.62	-0.07	1	insignificant			0.58	0.48	0.67	0.53	0.55	0.51	0.05	1	insignificant			0.52	0.51	0.49	0.65	0.61	0.52	-0.09	1	insignificant			0.56	0.6	0.59	0.55	0.56	0.59	0.02	1	insignificant			0.65
225159	NSC_scaffold_contig594	235153	235154		0.44	0.38	0.47	0.41	0.45	0.54	-0.04	1	insignificant			0.52	0.39	0.52	0.45	0.43	0.48	0.02	1	insignificant			0.41	0.42	0.37	0.57	0.53	0.41	-0.1	0.1115	insignificant			0.4	0.48	0.44	0.42	0.48	0.46	-0.01	1	insignificant			0.54
225161	NSC_scaffold_contig594	235159	235160		0.5	0.44	0.52	0.49	0.39	0.64	-0.02	1	insignificant			0.6	0.44	0.59	0.52	0.51	0.5	0.03	1	insignificant			0.48	0.41	0.38	0.59	0.61	0.43	-0.12	0.1222	insignificant			0.46	0.56	0.52	0.51	0.45	0.51	0.02	1	insignificant			0.6
225924	NSC_scaffold_contig594	250924	250925		0.94	0.83	0.93	0.93	0.93	0.94	-0.03	1	insignificant			0.85	0.87	0.91	0.87	0.9	0.86	0.01	1	insignificant			0.91	0.9	0.86	0.93	0.86	0.89	0	1	insignificant			0.86	0.89	0.9	0.88	0.9	0.92	-0.01	1	insignificant			0.93
225924	NSC_scaffold_contig594	250924	250925		0.94	0.83	0.93	0.93	0.93	0.94	-0.03	1	insignificant			0.85	0.87	0.91	0.87	0.9	0.86	0.01	1	insignificant			0.91	0.9	0.86	0.93	0.86	0.89	0	1	insignificant			0.86	0.89	0.9	0.88	0.9	0.92	-0.01	1	insignificant			0.93
226084	NSC_scaffold_contig594	255258	255259		0.74	0.77	0.88	0.79	0.67	0.72	0.07	1	insignificant			0.74	0.77	0.84	0.88	0.87	0.87	-0.09	1	insignificant			0.79	0.83	0.8	0.73	0.83	0.82	0.01	1	insignificant			0.83	0.79	0.78	0.88	0.66	0.77	0.03	1	insignificant			0.85
226084	NSC_scaffold_contig594	255258	255259		0.74	0.77	0.88	0.79	0.67	0.72	0.07	1	insignificant			0.74	0.77	0.84	0.88	0.87	0.87	-0.09	1	insignificant			0.79	0.83	0.8	0.73	0.83	0.82	0.01	1	insignificant			0.83	0.79	0.78	0.88	0.66	0.77	0.03	1	insignificant			0.85
226189	NSC_scaffold_contig594	257355	257356		0.81	0.66	0.65	0.75	0.78	0.71	-0.04	1	insignificant			0.69	0.69	0.91	0.73	0.82	0.7	0.02	1	insignificant			0.79	0.65	0.85	0.72	0.74	0.73	0.03	1	insignificant			0.7	0.74	0.73	0.71	0.72	0.72	0	1	insignificant			0.7
226189	NSC_scaffold_contig594	257355	257356		0.81	0.66	0.65	0.75	0.78	0.71	-0.04	1	insignificant			0.69	0.69	0.91	0.73	0.82	0.7	0.02	1	insignificant			0.79	0.65	0.85	0.72	0.74	0.73	0.03	1	insignificant			0.7	0.74	0.73	0.71	0.72	0.72	0	1	insignificant			0.7
226725	NSC_scaffold_contig594	267826	267827		0.58	0.67	0.65	0.61	0.61	0.52	0.05	1	insignificant			0.71	0.62	0.68	0.67	0.69	0.53	0.04	1	insignificant			0.62	0.64	0.79	0.58	0.59	0.62	0.09	1	insignificant			0.52	0.42	0.6	0.6	0.64	0.71	-0.14	0.08901	insignificant			0.7
226725	NSC_scaffold_contig594	267826	267827		0.58	0.67	0.65	0.61	0.61	0.52	0.05	1	insignificant			0.71	0.62	0.68	0.67	0.69	0.53	0.04	1	insignificant			0.62	0.64	0.79	0.58	0.59	0.62	0.09	1	insignificant			0.52	0.42	0.6	0.6	0.64	0.71	-0.14	0.08901	insignificant			0.7
227667	NSC_scaffold_contig594	287697	287698		0.59	0.66	0.64	0.64	0.65	0.8	-0.07	1	insignificant			0.75	0.62	0.6	0.64	0.69	0.72	-0.03	1	insignificant			0.7	0.63	0.68	0.67	0.48	0.62	0.08	1	insignificant			0.67	0.63	0.68	0.71	0.49	0.67	0.04	1	insignificant			0.71
227778	NSC_scaffold_contig594	289262	289263		0.77	0.73	0.69	0.75	0.79	0.85	-0.07	1	insignificant			0.74	0.68	0.84	0.69	0.79	0.72	0.02	1	insignificant			0.62	0.69	0.86	0.8	0.85	0.57	-0.01	1	insignificant			0.77	0.61	0.75	0.74	0.79	0.57	0.01	1	insignificant			0.87
229256	NSC_scaffold_contig594	317152	317153		0.91	0.87	0.9	0.9	0.91	0.86	0	1	insignificant			0.87	0.79	0.96	0.89	0.84	0.92	-0.01	1	insignificant			0.87	0.88	0.93	0.9	0.9	0.83	0.02	1	insignificant			0.9	0.78	0.78	0.78	0.8	0.85	0.01	1	insignificant			0.9
233619	NSC_scaffold_contig594	409071	409072		0.76	0.75	0.79	0.81	0.76	0.74	0	1	insignificant			0.82	0.73	0.83	0.73	0.76	0.8	0.03	1	insignificant			0.73	0.72	0.71	0.88	0.75	0.78	-0.08	1	insignificant			0.74	0.8	0.87	0.76	0.7	0.71	0.08	1	insignificant			0.76
233623	NSC_scaffold_contig594	409119	409120		0.93	0.75	0.88	0.78	0.87	0.88	0.01	1	insignificant			0.93	0.79	0.93	0.93	0.98	0.77	-0.01	1	insignificant			0.89	0.89	0.75	0.89	0.76	0.83	0.02	1	insignificant			0.88	0.91	0.88	0.83	0.93	0.67	0.08	1	insignificant			0.9
233619	NSC_scaffold_contig594	409071	409072		0.76	0.75	0.79	0.81	0.76	0.74	0	1	insignificant			0.82	0.73	0.83	0.73	0.76	0.8	0.03	1	insignificant			0.73	0.72	0.71	0.88	0.75	0.78	-0.08	1	insignificant			0.74	0.8	0.87	0.76	0.7	0.71	0.08	1	insignificant			0.76
233623	NSC_scaffold_contig594	409119	409120		0.93	0.75	0.88	0.78	0.87	0.88	0.01	1	insignificant			0.93	0.79	0.93	0.93	0.98	0.77	-0.01	1	insignificant			0.89	0.89	0.75	0.89	0.76	0.83	0.02	1	insignificant			0.88	0.91	0.88	0.83	0.93	0.67	0.08	1	insignificant			0.9
234453	NSC_scaffold_contig594	424433	424434		0.81	0.69	0.78	0.83	0.78	0.77	-0.03	1	insignificant			0.73	0.75	0.85	0.76	0.87	0.81	-0.04	1	insignificant			0.78	0.74	0.77	0.83	0.76	0.85	-0.05	1	insignificant			0.8	0.8	0.79	0.8	0.82	0.79	0	1	insignificant			0.84
234426	NSC_scaffold_contig594	423941	423942		0.52	0.4	0.47	0.54	0.39	0.39	0.02	1	insignificant			0.38	0.34	0.4	0.48	0.4	0.47	-0.08	1	insignificant			0.44	0.42	0.41	0.43	0.51	0.38	-0.02	1	insignificant			0.41	0.37	0.42	0.5	0.45	0.17	0.03	1	insignificant			0.56
234426	NSC_scaffold_contig594	423941	423942		0.52	0.4	0.47	0.54	0.39	0.39	0.02	1	insignificant			0.38	0.34	0.4	0.48	0.4	0.47	-0.08	1	insignificant			0.44	0.42	0.41	0.43	0.51	0.38	-0.02	1	insignificant			0.41	0.37	0.42	0.5	0.45	0.17	0.03	1	insignificant			0.56
234453	NSC_scaffold_contig594	424433	424434		0.81	0.69	0.78	0.83	0.78	0.77	-0.03	1	insignificant			0.73	0.75	0.85	0.76	0.87	0.81	-0.04	1	insignificant			0.78	0.74	0.77	0.83	0.76	0.85	-0.05	1	insignificant			0.8	0.8	0.79	0.8	0.82	0.79	0	1	insignificant			0.84
235773	NSC_scaffold_contig594	446460	446461		0.79	0.8	0.81	0.77	0.74	0.78	0.04	1	insignificant			0.77	0.7	0.81	0.77	0.8	0.85	-0.05	1	insignificant			0.77	0.79	0.85	0.82	0.78	0.82	0	1	insignificant			0.77	0.81	0.81	0.78	0.86	0.77	-0.01	1	insignificant			0.83
236260	NSC_scaffold_contig594	453393	453394		0.88	0.88	0.76	0.88	0.89	0.89	-0.04	1	insignificant			0.9	0.77	0.86	0.72	0.95	0.86	0	1	insignificant			0.82	0.94	0.9	0.75	0.82	0.92	0.05	1	insignificant			0.84	0.75	0.92	0.83	0.87	0.82	-0.01	1	insignificant			0.9
238093	NSC_scaffold_contig594	486328	486329		0.33	0.41	0.41	0.37	0.37	0.38	0.01	1	insignificant			0.39	0.41	0.31	0.35	0.42	0.39	-0.02	1	insignificant			0.38	0.38	0.44	0.4	0.43	0.33	0.02	1	insignificant			0.18	0.4	0.35	0.33	0.29	0.46	-0.05	1	insignificant			0.39
238093	NSC_scaffold_contig594	486328	486329		0.33	0.41	0.41	0.37	0.37	0.38	0.01	1	insignificant			0.39	0.41	0.31	0.35	0.42	0.39	-0.02	1	insignificant			0.38	0.38	0.44	0.4	0.43	0.33	0.02	1	insignificant			0.18	0.4	0.35	0.33	0.29	0.46	-0.05	1	insignificant			0.39
238464	NSC_scaffold_contig594	493123	493124		0.81	0.77	0.77	0.68	0.79	0.77	0.03	1	insignificant			0.91	0.8	0.89	0.77	0.78	0.81	0.08	1	insignificant			0.77	0.78	0.75	0.82	0.77	0.8	-0.03	1	insignificant			0.81	0.89	0.85	0.78	0.74	0.76	0.09	1	insignificant			0.87
238468	NSC_scaffold_contig594	493156	493157		0.74	0.8	0.78	0.79	0.75	0.79	0	1	insignificant			0.8	0.86	0.83	0.85	0.79	0.77	0.02	1	insignificant			0.75	0.79	0.64	0.85	0.71	0.81	-0.06	1	insignificant			0.68	0.8	0.78	0.75	0.77	0.84	-0.03	1	insignificant			0.75
238867	NSC_scaffold_contig594	499876	499877		0.81	0.75	0.95	0.81	0.88	0.9	-0.02	1	insignificant			0.7	0.8	0.88	0.77	0.88	0.9	-0.05	1	insignificant			0.82	0.85	0.96	0.88	0.89	0.87	0	1	insignificant			0.9	0.86	0.82	0.92	0.83	0.84	-0.01	1	insignificant			0.97
238867	NSC_scaffold_contig594	499876	499877		0.81	0.75	0.95	0.81	0.88	0.9	-0.02	1	insignificant			0.7	0.8	0.88	0.77	0.88	0.9	-0.05	1	insignificant			0.82	0.85	0.96	0.88	0.89	0.87	0	1	insignificant			0.9	0.86	0.82	0.92	0.83	0.84	-0.01	1	insignificant			0.97
239029	NSC_scaffold_contig594	503284	503285		0.7	0.69	0.67	0.8	0.8	0.67	-0.07	1	insignificant			0.63	0.81	0.84	0.73	0.89	0.8	-0.04	1	insignificant			0.77	0.77	0.78	0.74	0.77	0.69	0.04	1	insignificant			0.78	0.73	0.7	0.65	0.75	0.82	0	1	insignificant			0.81
239033	NSC_scaffold_contig594	503304	503305		0.78	0.87	0.85	0.93	0.93	0.88	-0.08	1	insignificant			0.8	0.87	0.93	0.78	0.92	0.8	0.04	1	insignificant			0.89	0.83	0.84	0.85	0.8	0.85	0.02	1	insignificant			0.84	0.8	0.85	0.86	0.9	0.82	-0.02	1	insignificant			0.89
239029	NSC_scaffold_contig594	503284	503285		0.7	0.69	0.67	0.8	0.8	0.67	-0.07	1	insignificant			0.63	0.81	0.84	0.73	0.89	0.8	-0.04	1	insignificant			0.77	0.77	0.78	0.74	0.77	0.69	0.04	1	insignificant			0.78	0.73	0.7	0.65	0.75	0.82	0	1	insignificant			0.81
239033	NSC_scaffold_contig594	503304	503305		0.78	0.87	0.85	0.93	0.93	0.88	-0.08	1	insignificant			0.8	0.87	0.93	0.78	0.92	0.8	0.04	1	insignificant			0.89	0.83	0.84	0.85	0.8	0.85	0.02	1	insignificant			0.84	0.8	0.85	0.86	0.9	0.82	-0.02	1	insignificant			0.89
239363	NSC_scaffold_contig594	510249	510250		0.82	0.91	0.88	0.95	0.87	0.79	0	1	insignificant			0.86	0.77	0.98	0.84	0.88	0.89	0	1	insignificant			0.84	0.92	0.83	0.9	0.87	0.77	0.02	1	insignificant			0.87	0.77	0.78	0.85	0.59	0.72	0.09	1	insignificant			0.85
239522	NSC_scaffold_contig594	513398	513399		0.71	0.71	0.77	0.72	0.75	0.79	-0.02	1	insignificant			0.76	0.67	0.79	0.71	0.73	0.8	0	1	insignificant			0.79	0.68	0.76	0.78	0.78	0.76	-0.03	1	insignificant			0.63	0.6	0.8	0.55	0.77	0.76	-0.02	1	insignificant			0.77
239524	NSC_scaffold_contig594	513407	513408		0.77	0.78	0.74	0.74	0.75	0.78	0	1	insignificant			0.75	0.69	0.78	0.68	0.73	0.78	0.01	1	insignificant			0.75	0.73	0.77	0.8	0.77	0.73	-0.02	1	insignificant			0.66	0.69	0.8	0.58	0.78	0.79	0	1	insignificant			0.78
240097	NSC_scaffold_contig594	522307	522308		0.86	0.79	0.87	0.84	0.92	0.94	-0.06	1	insignificant			0.73	0.76	0.91	0.81	0.89	0.82	-0.04	1	insignificant			0.88	0.86	0.8	0.88	0.83	0.86	-0.01	1	insignificant			0.94	0.84	0.87	0.83	0.92	0.88	0.01	1	insignificant			0.9
240184	NSC_scaffold_contig594	524602	524603		0.86	0.72	0.87	0.79	0.85	0.92	-0.04	1	insignificant			0.73	0.85	0.91	0.78	0.86	0.84	0	1	insignificant			0.88	0.8	0.8	0.8	0.88	0.78	0	1	insignificant			0.7	0.83	0.88	0.83	0.77	0.86	-0.02	1	insignificant			0.91
240097	NSC_scaffold_contig594	522307	522308		0.86	0.79	0.87	0.84	0.92	0.94	-0.06	1	insignificant			0.73	0.76	0.91	0.81	0.89	0.82	-0.04	1	insignificant			0.88	0.86	0.8	0.88	0.83	0.86	-0.01	1	insignificant			0.94	0.84	0.87	0.83	0.92	0.88	0.01	1	insignificant			0.9
242938	NSC_scaffold_contig594	580001	580002		0.88	0.65	0.73	0.72	0.7	0.79	0.02	1	insignificant			0.76	0.77	0.71	0.74	0.77	0.71	0.01	1	insignificant			0.75	0.69	0.65	0.74	0.68	0.68	0	1	insignificant			0.68	0.78	0.74	0.83	0.73	0.72	-0.03	1	insignificant			0.79
243312	NSC_scaffold_contig594	587031	587032		0.82	0.62	0.72	0.66	0.75	0.76	0	1	insignificant			0.8	0.64	0.72	0.61	0.79	0.68	0.02	1	insignificant			0.74	0.82	0.77	0.65	0.8	0.66	0.08	1	insignificant			0.76	0.63	0.74	0.59	0.66	0.78	0.03	1	insignificant			0.71
243772	NSC_scaffold_contig594	594268	594269		0.88	0.79	0.88	0.9	0.94	0.85	-0.05	1	insignificant			0.83	0.74	0.93	0.88	0.97	0.92	-0.09	1	insignificant			0.93	0.79	0.74	0.98	0.91	0.88	-0.1	0.1859	insignificant			0.91	0.86	0.82	0.95	0.94	0.93	-0.08	1	insignificant			0.96
244191	NSC_scaffold_contig594	602616	602617		0.69	0.7	0.69	0.66	0.7	0.55	0.06	1	insignificant			0.69	0.85	0.8	0.63	0.74	0.77	0.07	1	insignificant			0.53	0.54	0.63	0.63	0.68	0.77	-0.13	0.07355	insignificant			0.72	0.7	0.6	0.59	0.71	0.69	0.01	1	insignificant			0.71
244191	NSC_scaffold_contig594	602616	602617		0.69	0.7	0.69	0.66	0.7	0.55	0.06	1	insignificant			0.69	0.85	0.8	0.63	0.74	0.77	0.07	1	insignificant			0.53	0.54	0.63	0.63	0.68	0.77	-0.13	0.07355	insignificant			0.72	0.7	0.6	0.59	0.71	0.69	0.01	1	insignificant			0.71
245326	NSC_scaffold_contig594	624795	624796		0.89	0.79	0.86	0.93	0.88	0.83	-0.03	1	insignificant			0.88	0.83	1	0.83	0.85	0.84	0.06	1	insignificant			0.84	0.8	0.7	0.89	0.8	0.76	-0.04	1	insignificant			0.86	0.81	0.87	0.9	0.78	0.76	0.03	1	insignificant			0.86
246882	NSC_scaffold_contig594	654374	654375		0.92	0.7	0.89	0.92	0.89	0.91	-0.07	1	insignificant			0.87	0.83	0.79	0.84	0.81	0.82	0.01	1	insignificant			0.92	0.82	0.8	0.9	0.86	0.86	-0.03	1	insignificant			0.85	0.82	0.88	0.85	0.8	0.88	0.01	1	insignificant			0.85
247427	NSC_scaffold_contig594	661074	661075		0.8	0.78	0.9	0.81	0.83	0.8	0.01	1	insignificant			0.89	0.82	0.98	0.8	0.87	0.86	0.05	1	insignificant			0.76	0.83	0.89	0.79	0.8	0.85	0.01	1	insignificant			0.83	0.75	0.89	0.91	0.69	0.8	0.02	1	insignificant			0.89
248577	NSC_scaffold_contig594	686011	686012		0.73	0.82	0.84	0.86	0.88	0.82	-0.06	1	insignificant			0.91	0.94	0.93	0.9	0.78	0.86	0.08	1	insignificant			0.9	0.92	0.91	0.93	0.91	0.9	0	1	insignificant			0.81	0.87	0.76	0.8	0.85	0.85	-0.02	1	insignificant			0.88
249139	NSC_scaffold_contig594	695250	695251		0.78	0.65	0.76	0.74	0.7	0.78	-0.01	1	insignificant			0.78	0.84	0.78	0.74	0.73	0.76	0.05	1	insignificant			0.86	0.71	0.75	0.74	0.8	0.79	0	1	insignificant			0.77	0.76	0.77	0.81	0.71	0.7	0.02	1	insignificant			0.83
249826	NSC_scaffold_contig594	707091	707092		0.69	0.71	0.63	0.65	0.72	0.83	-0.06	1	insignificant			0.59	0.67	0.69	0.67	0.75	0.74	-0.07	1	insignificant			0.71	0.71	0.69	0.69	0.66	0.75	0	1	insignificant			0.68	0.6	0.67	0.71	0.51	0.59	0.04	1	insignificant			0.7
250484	NSC_scaffold_contig594	721061	721062		0.83	0.81	0.89	0.81	0.93	0.82	-0.01	1	insignificant			0.88	0.81	0.94	0.84	0.92	0.83	0.01	1	insignificant			0.89	0.81	0.97	0.9	0.86	0.96	-0.01	1	insignificant			0.8	0.89	0.88	0.92	0.85	0.91	-0.04	1	insignificant			0.94
250484	NSC_scaffold_contig594	721061	721062		0.83	0.81	0.89	0.81	0.93	0.82	-0.01	1	insignificant			0.88	0.81	0.94	0.84	0.92	0.83	0.01	1	insignificant			0.89	0.81	0.97	0.9	0.86	0.96	-0.01	1	insignificant			0.8	0.89	0.88	0.92	0.85	0.91	-0.04	1	insignificant			0.94
563662	NSC_scaffold_contig579-589	31385	31386		0.8	0.74	0.78	0.78	0.83	0.77	-0.02	1	insignificant			0.69	0.8	0.88	0.8	0.76	0.75	0.02	1	insignificant			0.81	0.76	0.8	0.72	0.82	0.82	0.01	1	insignificant			0.79	0.77	0.82	0.78	0.71	0.8	0.03	1	insignificant			0.86
564180	NSC_scaffold_contig579-589	39644	39645		0.81	0.7	0.75	0.77	0.8	0.83	-0.05	1	insignificant			0.73	0.7	0.82	0.7	0.84	0.75	-0.01	1	insignificant			0.76	0.72	0.71	0.79	0.73	0.7	-0.01	1	insignificant			0.82	0.76	0.77	0.73	0.75	0.86	0.01	1	insignificant			0.81
564180	NSC_scaffold_contig579-589	39644	39645		0.81	0.7	0.75	0.77	0.8	0.83	-0.05	1	insignificant			0.73	0.7	0.82	0.7	0.84	0.75	-0.01	1	insignificant			0.76	0.72	0.71	0.79	0.73	0.7	-0.01	1	insignificant			0.82	0.76	0.77	0.73	0.75	0.86	0.01	1	insignificant			0.81
565184	NSC_scaffold_contig579-589	55162	55163		0.71	0.69	0.77	0.74	0.82	0.76	-0.05	1	insignificant			0.73	0.73	0.81	0.75	0.7	0.79	0.01	1	insignificant			0.81	0.79	0.71	0.75	0.76	0.69	0.04	1	insignificant			0.7	0.76	0.8	0.81	0.78	0.76	-0.03	1	insignificant			0.81
565827	NSC_scaffold_contig579-589	69198	69199		0.78	0.66	0.81	0.87	0.8	0.78	-0.06	1	insignificant			0.72	0.76	0.85	0.87	0.87	0.81	-0.07	1	insignificant			0.8	0.77	0.74	0.76	0.77	0.8	-0.01	1	insignificant			0.81	0.78	0.78	0.7	0.88	0.77	0.01	1	insignificant			0.79
565988	NSC_scaffold_contig579-589	73397	73398		0.82	0.84	0.81	0.74	0.74	0.73	0.09	1	insignificant			0.71	0.75	0.81	0.66	0.83	0.81	-0.01	1	insignificant			0.79	0.76	0.73	0.71	0.73	0.84	0	1	insignificant			0.82	0.72	0.86	0.73	0.68	0.64	0.12	0.07244	insignificant			0.76
566941	NSC_scaffold_contig579-589	99345	99346		0.67	0.61	0.62	0.58	0.69	0.73	-0.04	1	insignificant			0.65	0.71	0.77	0.69	0.7	0.72	0.01	1	insignificant			0.76	0.79	0.72	0.74	0.68	0.74	0.04	1	insignificant			0.69	0.71	0.7	0.79	0.7	0.62	-0.01	1	insignificant			0.74
566941	NSC_scaffold_contig579-589	99345	99346		0.67	0.61	0.62	0.58	0.69	0.73	-0.04	1	insignificant			0.65	0.71	0.77	0.69	0.7	0.72	0.01	1	insignificant			0.76	0.79	0.72	0.74	0.68	0.74	0.04	1	insignificant			0.69	0.71	0.7	0.79	0.7	0.62	-0.01	1	insignificant			0.74
567201	NSC_scaffold_contig579-589	104478	104479		0.72	0.48	0.71	0.72	0.66	0.65	-0.04	1	insignificant			0.6	0.7	0.75	0.8	0.73	0.71	-0.06	1	insignificant			0.78	0.7	0.66	0.77	0.73	0.64	0	1	insignificant			0.8	0.72	0.83	0.69	0.87	0.72	0.03	1	insignificant			0.81
567119	NSC_scaffold_contig579-589	103277	103278		0.79	0.72	0.76	0.73	0.57	0.68	0.1	1	insignificant			0.79	0.75	0.63	0.77	0.73	0.69	-0.01	1	insignificant			0.7	0.63	0.72	0.73	0.7	0.77	-0.05	1	insignificant			0.56	0.68	0.68	0.82	0.78	0.71	-0.13	0.05457	insignificant			0.67
567201	NSC_scaffold_contig579-589	104478	104479		0.72	0.48	0.71	0.72	0.66	0.65	-0.04	1	insignificant			0.6	0.7	0.75	0.8	0.73	0.71	-0.06	1	insignificant			0.78	0.7	0.66	0.77	0.73	0.64	0	1	insignificant			0.8	0.72	0.83	0.69	0.87	0.72	0.03	1	insignificant			0.81
568273	NSC_scaffold_contig579-589	122376	122377		0.86	0.79	0.73	0.68	0.86	0.88	-0.01	1	insignificant			0.8	0.73	0.92	0.71	0.76	0.81	0.06	1	insignificant			0.74	0.79	0.72	0.77	0.74	0.73	0	1	insignificant			0.7	0.72	0.74	0.75	0.62	0.82	-0.01	1	insignificant			0.79
568532	NSC_scaffold_contig579-589	127037	127038		0.86	0.81	0.88	0.87	0.81	0.76	0.04	1	insignificant			0.62	0.79	0.82	0.83	0.87	0.69	-0.06	1	insignificant			0.79	0.83	0.69	0.9	0.91	0.78	-0.09	1	insignificant			0.78	0.69	0.82	0.79	0.79	0.8	-0.03	1	insignificant			0.89
568532	NSC_scaffold_contig579-589	127037	127038		0.86	0.81	0.88	0.87	0.81	0.76	0.04	1	insignificant			0.62	0.79	0.82	0.83	0.87	0.69	-0.06	1	insignificant			0.79	0.83	0.69	0.9	0.91	0.78	-0.09	1	insignificant			0.78	0.69	0.82	0.79	0.79	0.8	-0.03	1	insignificant			0.89
570054	NSC_scaffold_contig579-589	155355	155356		0.48	0.35	0.48	0.48	0.45	0.53	-0.05	1	insignificant			0.48	0.48	0.47	0.62	0.57	0.47	-0.08	1	insignificant			0.46	0.41	0.39	0.55	0.4	0.45	-0.05	1	insignificant			0.48	0.36	0.48	0.48	0.51	0.55	-0.07	1	insignificant			0.5
570054	NSC_scaffold_contig579-589	155355	155356		0.48	0.35	0.48	0.48	0.45	0.53	-0.05	1	insignificant			0.48	0.48	0.47	0.62	0.57	0.47	-0.08	1	insignificant			0.46	0.41	0.39	0.55	0.4	0.45	-0.05	1	insignificant			0.48	0.36	0.48	0.48	0.51	0.55	-0.07	1	insignificant			0.5
570714	NSC_scaffold_contig579-589	172130	172131		0.81	0.84	0.72	0.79	0.83	0.72	0.01	1	insignificant			0.73	0.69	0.88	0.85	0.73	0.74	-0.01	1	insignificant			0.79	0.75	0.73	0.82	0.81	0.78	-0.05	1	insignificant			0.79	0.76	0.78	0.76	0.8	0.91	-0.05	1	insignificant			0.81
570714	NSC_scaffold_contig579-589	172130	172131		0.81	0.84	0.72	0.79	0.83	0.72	0.01	1	insignificant			0.73	0.69	0.88	0.85	0.73	0.74	-0.01	1	insignificant			0.79	0.75	0.73	0.82	0.81	0.78	-0.05	1	insignificant			0.79	0.76	0.78	0.76	0.8	0.91	-0.05	1	insignificant			0.81
570917	NSC_scaffold_contig579-589	175237	175238		0.3	0.16	0.35	0.19	0.29	0.36	-0.01	1	insignificant			0.1	0.25	0.4	0.11	0.32	0.21	0.04	1	insignificant			0.4	0.24	0.23	0.13	0.18	0.33	0.08	1	insignificant			0.31	0.22	0.37	0.26	0.22	0.18	0.08	1	insignificant			0.27
570965	NSC_scaffold_contig579-589	176646	176647		0.67	0.62	0.52	0.6	0.67	0.53	0	1	insignificant			0.45	0.56	0.58	0.52	0.52	0.64	-0.03	1	insignificant			0.58	0.7	0.48	0.53	0.69	0.63	-0.03	1	insignificant			0.48	0.39	0.68	0.55	0.54	0.5	-0.01	1	insignificant			0.69
571440	NSC_scaffold_contig579-589	186283	186284		0.78	0.72	0.78	0.74	0.81	0.67	0.02	1	insignificant			0.7	0.6	0.72	0.72	0.64	0.77	-0.03	1	insignificant			0.63	0.8	0.69	0.78	0.67	0.77	-0.03	1	insignificant			0.55	0.71	0.71	0.74	0.64	0.68	-0.03	1	insignificant			0.69
571958	NSC_scaffold_contig579-589	193590	193591		0.69	0.68	0.76	0.69	0.74	0.72	0	1	insignificant			0.71	0.71	0.78	0.69	0.76	0.78	-0.01	1	insignificant			0.74	0.7	0.77	0.7	0.75	0.84	-0.03	1	insignificant			0.65	0.81	0.7	0.67	0.62	0.61	0.08	1	insignificant			0.76
572045	NSC_scaffold_contig579-589	195065	195066		0.74	0.83	0.76	0.8	0.77	0.82	-0.02	1	insignificant			0.68	0.67	0.83	0.6	0.79	0.75	0.02	1	insignificant			0.75	0.69	0.77	0.76	0.8	0.78	-0.04	1	insignificant			0.7	0.78	0.84	0.78	0.71	0.63	0.07	1	insignificant			0.86
571958	NSC_scaffold_contig579-589	193590	193591		0.69	0.68	0.76	0.69	0.74	0.72	0	1	insignificant			0.71	0.71	0.78	0.69	0.76	0.78	-0.01	1	insignificant			0.74	0.7	0.77	0.7	0.75	0.84	-0.03	1	insignificant			0.65	0.81	0.7	0.67	0.62	0.61	0.08	1	insignificant			0.76
572634	NSC_scaffold_contig579-589	204930	204931		0.51	0.39	0.41	0.33	0.5	0.45	0.01	1	insignificant			0.46	0.5	0.56	0.49	0.42	0.39	0.07	1	insignificant			0.52	0.42	0.45	0.53	0.51	0.54	-0.07	1	insignificant			0.47	0.4	0.61	0.47	0.36	0.59	0.02	1	insignificant			0.55
572634	NSC_scaffold_contig579-589	204930	204931		0.51	0.39	0.41	0.33	0.5	0.45	0.01	1	insignificant			0.46	0.5	0.56	0.49	0.42	0.39	0.07	1	insignificant			0.52	0.42	0.45	0.53	0.51	0.54	-0.07	1	insignificant			0.47	0.4	0.61	0.47	0.36	0.59	0.02	1	insignificant			0.55
572871	NSC_scaffold_contig579-589	210050	210051		0.88	0.77	0.92	0.87	0.83	0.98	-0.04	1	insignificant			0.84	0.72	0.75	0.9	0.93	0.83	-0.12	0.06549	insignificant			0.85	0.82	0.9	0.96	0.87	0.85	-0.03	1	insignificant			0.79	0.81	0.91	0.9	0.84	0.94	-0.06	1	insignificant			0.88
573018	NSC_scaffold_contig579-589	212604	212605		0.84	0.88	0.82	0.87	0.81	0.89	-0.01	1	insignificant			0.78	0.89	0.84	0.78	0.86	0.81	0.02	1	insignificant			0.79	0.82	0.64	0.72	0.72	0.83	-0.01	1	insignificant			0.8	0.79	0.75	0.78	0.79	0.79	-0.01	1	insignificant			0.83
573524	NSC_scaffold_contig579-589	222713	222714		0.59	0.65	0.82	0.67	0.69	0.68	0.01	1	insignificant			0.76	0.66	0.74	0.7	0.71	0.7	0.02	1	insignificant			0.67	0.69	0.71	0.63	0.64	0.75	0.02	1	insignificant			0.68	0.77	0.76	0.65	0.6	0.68	0.09	1	insignificant			0.71
573524	NSC_scaffold_contig579-589	222713	222714		0.59	0.65	0.82	0.67	0.69	0.68	0.01	1	insignificant			0.76	0.66	0.74	0.7	0.71	0.7	0.02	1	insignificant			0.67	0.69	0.71	0.63	0.64	0.75	0.02	1	insignificant			0.68	0.77	0.76	0.65	0.6	0.68	0.09	1	insignificant			0.71
573845	NSC_scaffold_contig579-589	227432	227433		0.81	0.81	0.87	0.88	0.89	0.98	-0.09	1	insignificant			0.73	0.82	0.93	0.76	0.82	0.9	-0.01	1	insignificant			0.88	0.88	0.85	0.93	0.81	0.84	0.01	1	insignificant			0.91	0.93	0.91	0.97	0.88	0.84	0.02	1	insignificant			0.89
573845	NSC_scaffold_contig579-589	227432	227433		0.81	0.81	0.87	0.88	0.89	0.98	-0.09	1	insignificant			0.73	0.82	0.93	0.76	0.82	0.9	-0.01	1	insignificant			0.88	0.88	0.85	0.93	0.81	0.84	0.01	1	insignificant			0.91	0.93	0.91	0.97	0.88	0.84	0.02	1	insignificant			0.89
574403	NSC_scaffold_contig579-589	236834	236835		0.94	0.72	0.78	0.89	0.91	0.88	-0.08	1	insignificant			0.86	0.8	0.96	0.97	0.85	0.88	-0.02	1	insignificant			0.85	0.87	0.72	0.96	0.78	0.89	-0.07	1	insignificant			0.79	0.78	0.75	0.78	0.71	0.72	0.04	1	insignificant			0.86
574403	NSC_scaffold_contig579-589	236834	236835		0.94	0.72	0.78	0.89	0.91	0.88	-0.08	1	insignificant			0.86	0.8	0.96	0.97	0.85	0.88	-0.02	1	insignificant			0.85	0.87	0.72	0.96	0.78	0.89	-0.07	1	insignificant			0.79	0.78	0.75	0.78	0.71	0.72	0.04	1	insignificant			0.86
574552	NSC_scaffold_contig579-589	239915	239916		0.61	0.83	0.76	0.63	0.88	0.66	0.01	1	insignificant			0.8	0.76	0.79	0.67	0.68	0.77	0.07	1	insignificant			0.54	0.7	0.71	0.73	0.68	0.63	-0.03	1	insignificant			0.55	0.58	0.75	0.76	0.65	0.6	-0.05	1	insignificant			0.75
575147	NSC_scaffold_contig579-589	253541	253542		0.86	0.76	0.77	0.85	0.82	0.88	-0.05	1	insignificant			0.85	0.76	0.77	0.76	0.85	0.71	0.02	1	insignificant			0.9	0.77	0.79	0.82	0.91	0.86	-0.05	1	insignificant			0.72	0.75	0.79	0.93	0.87	0.74	-0.09	1	insignificant			0.8
575313	NSC_scaffold_contig579-589	256613	256614		0.88	0.72	0.8	0.79	0.76	0.84	0.01	1	insignificant			0.86	0.72	0.84	0.77	0.77	0.8	0.03	1	insignificant			0.82	0.81	0.68	0.83	0.73	0.78	-0.01	1	insignificant			0.78	0.81	0.79	0.75	0.72	0.7	0.07	1	insignificant			0.82
576274	NSC_scaffold_contig579-589	274100	274101		0.91	0.65	0.96	0.96	0.89	0.9	-0.08	1	insignificant			0.89	0.82	0.88	0.77	0.82	0.87	0.04	1	insignificant			0.86	0.81	0.8	0.87	0.89	0.85	-0.05	1	insignificant			0.79	0.91	0.97	0.84	0.95	0.92	-0.02	1	insignificant			0.89
576478	NSC_scaffold_contig579-589	278110	278111		0.68	0.7	0.79	0.66	0.69	0.75	0.02	1	insignificant			0.72	0.73	0.71	0.7	0.67	0.75	0.02	1	insignificant			0.68	0.71	0.78	0.69	0.63	0.81	0.01	1	insignificant			0.56	0.7	0.72	0.79	0.68	0.67	-0.05	1	insignificant			0.74
576610	NSC_scaffold_contig579-589	280977	280978		0.28	0.15	0.16	0.2	0.17	0.37	-0.05	1	insignificant			0.25	0.24	0.25	0.23	0.29	0.12	0.03	1	insignificant			0.28	0.23	0.22	0.28	0.24	0.31	-0.04	1	insignificant			0.19	0.17	0.19	0.25	0.14	0.12	0.01	1	insignificant			0.26
576848	NSC_scaffold_contig579-589	286947	286948		0.45	0.43	0.45	0.49	0.41	0.48	-0.02	1	insignificant			0.49	0.5	0.56	0.51	0.49	0.53	0	1	insignificant			0.4	0.36	0.43	0.43	0.47	0.51	-0.07	1	insignificant			0.47	0.42	0.48	0.5	0.41	0.27	0.07	1	insignificant			0.53
577208	NSC_scaffold_contig579-589	292693	292694		0.88	0.71	0.78	0.73	0.88	0.79	-0.01	1	insignificant			0.78	0.82	0.76	0.86	0.75	0.8	-0.01	1	insignificant			0.73	0.76	0.83	0.83	0.81	0.89	-0.07	1	insignificant			0.77	0.81	0.74	0.68	0.7	0.73	0.07	1	insignificant			0.73
577286	NSC_scaffold_contig579-589	294388	294389		0.83	0.81	0.73	0.74	0.85	0.83	-0.02	1	insignificant			0.87	0.79	0.84	0.84	0.95	0.81	-0.03	1	insignificant			0.85	0.85	0.81	0.79	0.77	0.85	0.04	1	insignificant			0.86	0.72	0.89	0.85	0.69	0.75	0.06	1	insignificant			0.84
578216	NSC_scaffold_contig579-589	317131	317132		0.87	0.76	0.82	0.85	0.8	0.81	0	1	insignificant			0.89	0.67	0.85	0.9	0.83	0.78	-0.03	1	insignificant			0.91	0.84	0.76	0.87	0.77	0.83	0.01	1	insignificant			0.85	0.77	0.75	0.89	0.98	0.81	-0.1	0.137	insignificant			0.84
578216	NSC_scaffold_contig579-589	317131	317132		0.87	0.76	0.82	0.85	0.8	0.81	0	1	insignificant			0.89	0.67	0.85	0.9	0.83	0.78	-0.03	1	insignificant			0.91	0.84	0.76	0.87	0.77	0.83	0.01	1	insignificant			0.85	0.77	0.75	0.89	0.98	0.81	-0.1	0.137	insignificant			0.84
578649	NSC_scaffold_contig579-589	325117	325118		0.72	0.62	0.7	0.75	0.82	0.76	-0.1	1	insignificant			0.75	0.75	0.82	0.63	0.81	0.83	0.01	1	insignificant			0.77	0.66	0.86	0.68	0.79	0.73	0.03	1	insignificant			0.78	0.61	0.74	0.78	0.74	0.82	-0.07	1	insignificant			0.84
578664	NSC_scaffold_contig579-589	325316	325317		0.64	0.86	0.76	0.86	0.77	0.8	-0.06	1	insignificant			0.74	0.78	0.79	0.76	0.81	0.75	0	1	insignificant			0.77	0.72	0.74	0.75	0.8	0.79	-0.04	1	insignificant			0.87	0.78	0.73	0.83	0.76	0.78	0	1	insignificant			0.74
578649	NSC_scaffold_contig579-589	325117	325118		0.72	0.62	0.7	0.75	0.82	0.76	-0.1	1	insignificant			0.75	0.75	0.82	0.63	0.81	0.83	0.01	1	insignificant			0.77	0.66	0.86	0.68	0.79	0.73	0.03	1	insignificant			0.78	0.61	0.74	0.78	0.74	0.82	-0.07	1	insignificant			0.84
578664	NSC_scaffold_contig579-589	325316	325317		0.64	0.86	0.76	0.86	0.77	0.8	-0.06	1	insignificant			0.74	0.78	0.79	0.76	0.81	0.75	0	1	insignificant			0.77	0.72	0.74	0.75	0.8	0.79	-0.04	1	insignificant			0.87	0.78	0.73	0.83	0.76	0.78	0	1	insignificant			0.74
578911	NSC_scaffold_contig579-589	329381	329382		0.75	0.7	0.73	0.72	0.73	0.71	0.01	1	insignificant			0.76	0.61	0.78	0.71	0.67	0.58	0.06	1	insignificant			0.76	0.57	0.75	0.68	0.73	0.61	0.02	1	insignificant			0.59	0.7	0.64	0.6	0.7	0.62	0.01	1	insignificant			0.72
578911	NSC_scaffold_contig579-589	329381	329382		0.75	0.7	0.73	0.72	0.73	0.71	0.01	1	insignificant			0.76	0.61	0.78	0.71	0.67	0.58	0.06	1	insignificant			0.76	0.57	0.75	0.68	0.73	0.61	0.02	1	insignificant			0.59	0.7	0.64	0.6	0.7	0.62	0.01	1	insignificant			0.72
579171	NSC_scaffold_contig579-589	335735	335736		0.87	0.81	0.81	0.8	0.81	0.82	0.02	1	insignificant			0.82	0.79	0.9	0.84	0.95	0.91	-0.06	1	insignificant			0.84	0.78	0.85	0.84	0.92	0.85	-0.05	1	insignificant			0.87	0.85	0.94	0.91	0.89	0.83	0.01	1	insignificant			0.93
579214	NSC_scaffold_contig579-589	336568	336569		0.66	0.71	0.64	0.71	0.74	0.66	-0.03	1	insignificant			0.57	0.67	0.91	0.46	0.65	0.57	0.16	0.2472	insignificant			0.76	0.63	0.65	0.7	0.53	0.61	0.07	1	insignificant			0.71	0.56	0.53	0.65	0.59	0.57	0	1	insignificant			0.71
579456	NSC_scaffold_contig579-589	341701	341702		0.59	0.63	0.6	0.61	0.63	0.43	0.05	1	insignificant			0.71	0.55	0.76	0.72	0.58	0.68	0.01	1	insignificant			0.75	0.59	0.79	0.67	0.63	0.62	0.07	1	insignificant			0.51	0.73	0.56	0.52	0.65	0.62	0.01	1	insignificant			0.72
579602	NSC_scaffold_contig579-589	344959	344960		0.78	0.73	0.79	0.72	0.77	0.85	-0.01	1	insignificant			0.83	0.66	0.86	0.73	0.69	0.77	0.05	1	insignificant			0.84	0.72	0.76	0.77	0.69	0.76	0.03	1	insignificant			0.72	0.86	0.8	0.7	0.84	0.63	0.07	1	insignificant			0.84
579695	NSC_scaffold_contig579-589	346885	346886		0.65	0.62	0.62	0.69	0.59	0.67	-0.02	1	insignificant			0.63	0.59	0.58	0.63	0.45	0.66	0.02	1	insignificant			0.77	0.52	0.61	0.69	0.64	0.57	0	1	insignificant			0.56	0.56	0.7	0.64	0.66	0.78	-0.08	1	insignificant			0.69
579726	NSC_scaffold_contig579-589	347668	347669		0.24	0.32	0.25	0.37	0.23	0.28	-0.02	1	insignificant			0.25	0.3	0.39	0.21	0.33	0.22	0.06	1	insignificant			0.31	0.22	0.24	0.3	0.25	0.27	-0.02	1	insignificant			0.26	0.23	0.22	0.25	0.27	0.36	-0.06	1	insignificant			0.34
580273	NSC_scaffold_contig579-589	360237	360238		0.73	0.71	0.71	0.72	0.68	0.75	0	1	insignificant			0.61	0.73	0.66	0.7	0.73	0.71	-0.04	1	insignificant			0.63	0.71	0.68	0.66	0.73	0.68	-0.02	1	insignificant			0.68	0.61	0.69	0.66	0.76	0.46	0.04	1	insignificant			0.71
582132	NSC_scaffold_contig579-589	397424	397425		0.86	0.85	0.86	0.79	0.83	0.8	0.05	1	insignificant			0.78	0.82	0.85	0.74	0.89	0.85	-0.01	1	insignificant			0.88	0.82	0.85	0.78	0.89	0.81	0.02	1	insignificant			0.93	0.85	0.85	0.84	0.95	0.88	-0.01	1	insignificant			0.88
582132	NSC_scaffold_contig579-589	397424	397425		0.86	0.85	0.86	0.79	0.83	0.8	0.05	1	insignificant			0.78	0.82	0.85	0.74	0.89	0.85	-0.01	1	insignificant			0.88	0.82	0.85	0.78	0.89	0.81	0.02	1	insignificant			0.93	0.85	0.85	0.84	0.95	0.88	-0.01	1	insignificant			0.88
582587	NSC_scaffold_contig579-589	404076	404077		0.85	0.64	0.62	0.59	0.65	0.8	0.02	1	insignificant			0.48	0.62	0.92	0.67	0.8	0.69	-0.05	1	insignificant			0.66	0.68	0.64	0.54	0.53	0.71	0.07	1	insignificant			0.59	0.56	0.76	0.65	0.45	0.73	0.03	1	insignificant			0.6
582689	NSC_scaffold_contig579-589	406516	406517		0.17	0.17	0.16	0.13	0.11	0.22	0.01	1	insignificant			0.26	0.17	0.15	0.22	0.19	0.13	0.02	1	insignificant			0.17	0.19	0.2	0.14	0.13	0.15	0.04	1	insignificant			0.12	0.26	0.17	0.16	0.16	0.15	0.03	1	insignificant			0.23
583669	NSC_scaffold_contig579-589	424561	424562		0.74	0.71	0.73	0.79	0.8	0.54	0.02	1	insignificant			0.86	0.72	0.7	0.79	0.81	0.76	-0.02	1	insignificant			0.68	0.68	0.62	0.72	0.78	0.77	-0.1	1	insignificant			0.74	0.78	0.83	0.76	0.85	0.77	-0.01	1	insignificant			0.75
584508	NSC_scaffold_contig579-589	444171	444172		0.9	0.72	0.88	0.79	0.89	0.76	0.02	1	insignificant			0.78	0.77	0.87	0.77	0.78	0.84	0.01	1	insignificant			0.79	0.63	0.82	0.79	0.8	0.84	-0.07	1	insignificant			0.77	0.81	0.72	0.81	0.84	0.81	-0.05	1	insignificant			0.82
584508	NSC_scaffold_contig579-589	444171	444172		0.9	0.72	0.88	0.79	0.89	0.76	0.02	1	insignificant			0.78	0.77	0.87	0.77	0.78	0.84	0.01	1	insignificant			0.79	0.63	0.82	0.79	0.8	0.84	-0.07	1	insignificant			0.77	0.81	0.72	0.81	0.84	0.81	-0.05	1	insignificant			0.82
586548	NSC_scaffold_contig579-589	482037	482038		0.71	0.77	0.79	0.54	0.78	0.82	0.05	1	insignificant			0.72	0.76	0.7	0.82	0.76	0.82	-0.07	1	insignificant			0.69	0.65	0.73	0.61	0.63	0.74	0.03	1	insignificant			0.64	0.75	0.83	0.72	0.56	0.64	0.1	1	insignificant			0.74
586564	NSC_scaffold_contig579-589	482362	482363		0.51	0.33	0.23	0.31	0.25	0.29	0.08	1	insignificant			0.24	0.3	0.37	0.21	0.3	0.41	0	1	insignificant			0.35	0.23	0.28	0.26	0.28	0.61	-0.1	1	insignificant			0.33	0.29	0.36	0.33	0.38	0.39	-0.03	1	insignificant			0.44
587393	NSC_scaffold_contig579-589	496931	496932		0.55	0.41	0.5	0.44	0.44	0.51	0.02	1	insignificant			0.62	0.48	0.49	0.49	0.46	0.41	0.08	1	insignificant			0.42	0.5	0.46	0.51	0.28	0.43	0.05	1	insignificant			0.41	0.55	0.48	0.51	0.55	0.39	0	1	insignificant			0.54
587849	NSC_scaffold_contig579-589	503640	503641		0.72	0.7	0.59	0.8	0.68	0.77	-0.08	1	insignificant			0.7	0.72	0.81	0.65	0.68	0.7	0.06	1	insignificant			0.73	0.7	0.73	0.72	0.76	0.73	-0.02	1	insignificant			0.71	0.8	0.73	0.77	0.76	0.78	-0.02	1	insignificant			0.74
588229	NSC_scaffold_contig579-589	516960	516961		0.89	0.81	0.87	0.74	0.87	0.87	0.03	1	insignificant			0.85	0.7	0.78	0.69	0.93	0.82	-0.04	1	insignificant			0.77	0.81	0.64	0.88	0.74	0.88	-0.09	1	insignificant			0.81	0.86	0.65	0.83	0.78	0.84	-0.04	1	insignificant			0.82
588485	NSC_scaffold_contig579-589	522142	522143		0.62	0.55	0.53	0.6	0.57	0.59	-0.02	1	insignificant			0.63	0.55	0.63	0.52	0.6	0.61	0.03	1	insignificant			0.66	0.58	0.51	0.68	0.62	0.63	-0.05	1	insignificant			0.62	0.56	0.54	0.61	0.67	0.64	-0.07	1	insignificant			0.66
588542	NSC_scaffold_contig579-589	523207	523208		0.63	0.35	0.51	0.46	0.5	0.46	0.02	1	insignificant			0.53	0.46	0.62	0.56	0.45	0.64	-0.02	1	insignificant			0.33	0.42	0.42	0.49	0.49	0.46	-0.09	1	insignificant			0.5	0.45	0.42	0.48	0.48	0.49	-0.03	1	insignificant			0.51
588585	NSC_scaffold_contig579-589	523964	523965		0.82	0.6	0.79	0.74	0.83	0.79	-0.05	1	insignificant			0.76	0.69	0.73	0.8	0.78	0.79	-0.06	1	insignificant			0.8	0.77	0.76	0.84	0.75	0.8	-0.02	1	insignificant			0.73	0.72	0.79	0.71	0.73	0.74	0.02	1	insignificant			0.79
589260	NSC_scaffold_contig579-589	535047	535048		0.78	0.79	0.72	0.75	0.8	0.8	-0.02	1	insignificant			0.73	0.82	0.75	0.78	0.74	0.79	0	1	insignificant			0.75	0.65	0.76	0.72	0.7	0.69	0.01	1	insignificant			0.67	0.62	0.72	0.7	0.66	0.74	-0.02	1	insignificant			0.75
589374	NSC_scaffold_contig579-589	537107	537108		0.73	0.73	0.89	0.83	0.84	0.94	-0.09	1	insignificant			0.89	0.81	0.78	0.72	0.83	0.72	0.07	1	insignificant			0.77	0.72	0.84	0.66	0.91	0.83	-0.02	1	insignificant			0.79	0.75	0.88	0.87	0.88	0.86	-0.06	1	insignificant			0.79
589374	NSC_scaffold_contig579-589	537107	537108		0.73	0.73	0.89	0.83	0.84	0.94	-0.09	1	insignificant			0.89	0.81	0.78	0.72	0.83	0.72	0.07	1	insignificant			0.77	0.72	0.84	0.66	0.91	0.83	-0.02	1	insignificant			0.79	0.75	0.88	0.87	0.88	0.86	-0.06	1	insignificant			0.79
591221	NSC_scaffold_contig579-589	580424	580425		0.87	0.7	0.9	0.87	0.89	0.93	-0.07	1	insignificant			0.8	0.86	0.89	0.95	0.93	0.94	-0.09	1	insignificant			0.82	0.84	0.9	0.85	0.92	0.91	-0.04	1	insignificant			0.83	0.8	0.86	0.86	0.94	0.84	-0.05	1	insignificant			0.85
591294	NSC_scaffold_contig579-589	582333	582334		0.77	0.63	0.78	0.7	0.74	0.8	-0.02	1	insignificant			0.76	0.65	0.83	0.76	0.81	0.78	-0.04	1	insignificant			0.74	0.8	0.78	0.85	0.74	0.78	-0.02	1	insignificant			0.59	0.63	0.82	0.78	0.85	0.73	-0.11	0.2401	insignificant			0.83
591448	NSC_scaffold_contig579-589	585476	585477		0.59	0.62	0.7	0.75	0.64	0.59	-0.03	1	insignificant			0.73	0.66	0.67	0.63	0.74	0.69	0	1	insignificant			0.67	0.6	0.57	0.7	0.71	0.72	-0.1	1	insignificant			0.66	0.68	0.65	0.62	0.54	0.66	0.06	1	insignificant			0.75
591479	NSC_scaffold_contig579-589	586206	586207		0.76	0.76	0.73	0.7	0.77	0.73	0.02	1	insignificant			0.84	0.73	0.73	0.65	0.67	0.71	0.09	1	insignificant			0.73	0.72	0.73	0.74	0.73	0.78	-0.03	1	insignificant			0.74	0.68	0.72	0.71	0.72	0.61	0.03	1	insignificant			0.71
592602	NSC_scaffold_contig579-589	609646	609647		0.71	0.77	0.64	0.77	0.72	0.75	-0.04	1	insignificant			0.62	0.72	0.81	0.76	0.72	0.74	-0.03	1	insignificant			0.9	0.7	0.74	0.77	0.67	0.64	0.08	1	insignificant			0.62	0.68	0.66	0.73	0.68	0.62	-0.03	1	insignificant			0.7
593006	NSC_scaffold_contig579-589	617991	617992		0.5	0.44	0.62	0.62	0.52	0.65	-0.07	1	insignificant			0.51	0.51	0.51	0.53	0.57	0.61	-0.06	1	insignificant			0.68	0.59	0.56	0.62	0.55	0.79	-0.05	1	insignificant			0.38	0.57	0.58	0.6	0.57	0.51	-0.05	1	insignificant			0.63
592980	NSC_scaffold_contig579-589	617368	617369		0.9	0.77	0.91	0.82	0.86	0.79	0.04	1	insignificant			0.78	0.81	0.91	0.9	0.93	0.85	-0.06	1	insignificant			0.79	0.74	0.89	0.89	0.94	0.88	-0.1	1	insignificant			0.81	0.83	0.82	0.9	0.9	0.91	-0.08	1	insignificant			0.9
592980	NSC_scaffold_contig579-589	617368	617369		0.9	0.77	0.91	0.82	0.86	0.79	0.04	1	insignificant			0.78	0.81	0.91	0.9	0.93	0.85	-0.06	1	insignificant			0.79	0.74	0.89	0.89	0.94	0.88	-0.1	1	insignificant			0.81	0.83	0.82	0.9	0.9	0.91	-0.08	1	insignificant			0.9
593006	NSC_scaffold_contig579-589	617991	617992		0.5	0.44	0.62	0.62	0.52	0.65	-0.07	1	insignificant			0.51	0.51	0.51	0.53	0.57	0.61	-0.06	1	insignificant			0.68	0.59	0.56	0.62	0.55	0.79	-0.05	1	insignificant			0.38	0.57	0.58	0.6	0.57	0.51	-0.05	1	insignificant			0.63
593956	NSC_scaffold_contig579-589	635426	635427		0.58	0.36	0.64	0.52	0.53	0.79	-0.08	1	insignificant			0.36	0.51	0.67	0.45	0.68	0.63	-0.07	1	insignificant			0.56	0.56	0.45	0.61	0.57	0.5	-0.04	1	insignificant			0.56	0.59	0.55	0.61	0.51	0.61	-0.01	1	insignificant			0.51
594668	NSC_scaffold_contig579-589	649423	649424		0.91	0.79	0.88	0.85	0.82	0.86	0.02	1	insignificant			0.7	0.87	0.83	0.81	0.9	0.89	-0.06	1	insignificant			0.86	0.83	0.82	0.83	0.91	0.9	-0.05	1	insignificant			0.74	0.87	0.8	0.85	0.78	0.8	-0.01	1	insignificant			0.94
595327	NSC_scaffold_contig579-589	664086	664087		0.86	0.78	0.95	0.81	0.85	0.94	0	1	insignificant			0.79	0.58	0.91	0.93	0.95	0.88	-0.15	0.1889	insignificant			0.89	0.9	0.9	0.83	0.88	1	-0.01	1	insignificant			0.85	0.77	0.84	0.92	0.93	0.88	-0.09	1	insignificant			0.93
597538	NSC_scaffold_contig579-589	709637	709638		0.59	0.69	0.69	0.58	0.6	0.66	0.04	1	insignificant			0.47	0.55	0.66	0.65	0.62	0.61	-0.07	1	insignificant			0.53	0.48	0.57	0.6	0.58	0.6	-0.06	1	insignificant			0.61	0.58	0.53	0.66	0.48	0.56	0.01	1	insignificant			0.56
622749	NSC_scaffold_contig592-558c-549c-548c-566	54485	54486		0.81	0.64	0.83	0.75	0.72	0.68	0.05	1	insignificant			0.89	0.72	0.88	0.64	0.79	0.69	0.12	0.1524	insignificant			0.65	0.67	0.86	0.74	0.75	0.74	-0.02	1	insignificant			0.58	0.72	0.67	0.74	0.76	0.81	-0.11	0.07031	insignificant			0.79
622753	NSC_scaffold_contig592-558c-549c-548c-566	54630	54631		0.83	0.71	0.77	0.76	0.85	0.74	-0.01	1	insignificant			0.73	0.88	0.81	0.78	0.81	0.76	0.02	1	insignificant			0.83	0.76	0.84	0.86	0.75	0.83	0	1	insignificant			0.78	0.76	0.81	0.89	0.84	0.71	-0.03	1	insignificant			0.8
623013	NSC_scaffold_contig592-558c-549c-548c-566	59859	59860		0.97	0.83	0.85	0.93	0.91	0.95	-0.04	1	insignificant			0.94	0.89	0.92	0.95	0.98	0.92	-0.03	1	insignificant			0.9	0.91	0.88	0.87	0.89	0.85	0.03	1	insignificant			0.86	0.84	0.93	0.94	0.89	0.97	-0.06	1	insignificant			0.92
623031	NSC_scaffold_contig592-558c-549c-548c-566	60633	60634		0.41	0.28	0.39	0.36	0.37	0.18	0.05	1	insignificant			0.32	0.26	0.31	0.3	0.46	0.38	-0.09	1	insignificant			0.26	0.24	0.42	0.38	0.26	0.37	-0.03	1	insignificant			0.25	0.14	0.44	0.4	0.22	0.38	-0.06	1	insignificant			0.32
623013	NSC_scaffold_contig592-558c-549c-548c-566	59859	59860		0.97	0.83	0.85	0.93	0.91	0.95	-0.04	1	insignificant			0.94	0.89	0.92	0.95	0.98	0.92	-0.03	1	insignificant			0.9	0.91	0.88	0.87	0.89	0.85	0.03	1	insignificant			0.86	0.84	0.93	0.94	0.89	0.97	-0.06	1	insignificant			0.92
623031	NSC_scaffold_contig592-558c-549c-548c-566	60633	60634		0.41	0.28	0.39	0.36	0.37	0.18	0.05	1	insignificant			0.32	0.26	0.31	0.3	0.46	0.38	-0.09	1	insignificant			0.26	0.24	0.42	0.38	0.26	0.37	-0.03	1	insignificant			0.25	0.14	0.44	0.4	0.22	0.38	-0.06	1	insignificant			0.32
624214	NSC_scaffold_contig592-558c-549c-548c-566	81241	81242		0.87	0.78	0.85	0.88	0.88	0.96	-0.07	1	insignificant			0.68	0.81	0.87	0.92	0.88	0.89	-0.11	0.1139	insignificant			0.91	0.84	0.86	0.85	0.89	0.79	0.03	1	insignificant			0.92	0.88	0.91	0.92	0.92	0.87	0	1	insignificant			0.96
624230	NSC_scaffold_contig592-558c-549c-548c-566	81778	81779		0.59	0.35	0.6	0.61	0.52	0.61	-0.07	1	insignificant			0.51	0.57	0.63	0.64	0.47	0.48	0.04	1	insignificant			0.64	0.65	0.6	0.55	0.68	0.65	0	1	insignificant			0.57	0.54	0.58	0.57	0.66	0.64	-0.06	1	insignificant			0.58
624214	NSC_scaffold_contig592-558c-549c-548c-566	81241	81242		0.87	0.78	0.85	0.88	0.88	0.96	-0.07	1	insignificant			0.68	0.81	0.87	0.92	0.88	0.89	-0.11	0.1139	insignificant			0.91	0.84	0.86	0.85	0.89	0.79	0.03	1	insignificant			0.92	0.88	0.91	0.92	0.92	0.87	0	1	insignificant			0.96
625263	NSC_scaffold_contig592-558c-549c-548c-566	100054	100055		0.4	0.25	0.49	0.43	0.39	0.51	-0.07	1	insignificant			0.27	0.49	0.41	0.45	0.39	0.38	-0.02	1	insignificant			0.4	0.37	0.4	0.46	0.36	0.39	-0.01	1	insignificant			0.42	0.38	0.38	0.31	0.3	0.35	0.07	1	insignificant			0.39
626334	NSC_scaffold_contig592-558c-549c-548c-566	120109	120110		0.41	0.37	0.48	0.44	0.43	0.36	0.01	1	insignificant			0.48	0.38	0.43	0.55	0.66	0.43	-0.11	0.1727	insignificant			0.51	0.51	0.46	0.53	0.54	0.5	-0.03	1	insignificant			0.46	0.49	0.38	0.43	0.5	0.62	-0.08	1	insignificant			0.48
626334	NSC_scaffold_contig592-558c-549c-548c-566	120109	120110		0.41	0.37	0.48	0.44	0.43	0.36	0.01	1	insignificant			0.48	0.38	0.43	0.55	0.66	0.43	-0.11	0.1727	insignificant			0.51	0.51	0.46	0.53	0.54	0.5	-0.03	1	insignificant			0.46	0.49	0.38	0.43	0.5	0.62	-0.08	1	insignificant			0.48
626900	NSC_scaffold_contig592-558c-549c-548c-566	129763	129764		0.45	0.21	0.54	0.48	0.46	0.52	-0.09	1	insignificant			0.4	0.34	0.48	0.38	0.37	0.6	-0.05	1	insignificant			0.41	0.51	0.62	0.52	0.52	0.25	0.08	1	insignificant			0.38	0.47	0.34	0.28	0.27	0.35	0.1	1	insignificant			0.55
627939	NSC_scaffold_contig592-558c-549c-548c-566	147190	147191		0.52	0.84	0.61	0.64	0.74	0.53	0.02	1	insignificant			0.66	0.61	0.8	0.67	0.81	0.72	-0.04	1	insignificant			0.57	0.68	0.62	0.63	0.56	0.47	0.07	1	insignificant			0.56	0.71	0.75	0.67	0.45	0.57	0.11	0.2743	insignificant			0.67
627956	NSC_scaffold_contig592-558c-549c-548c-566	147501	147502		0.7	0.61	0.6	0.67	0.6	0.71	-0.02	1	insignificant			0.68	0.68	0.65	0.8	0.54	0.7	-0.01	1	insignificant			0.65	0.5	0.59	0.68	0.69	0.72	-0.12	0.06096	insignificant			0.65	0.74	0.67	0.54	0.54	0.71	0.09	1	insignificant			0.65
627956	NSC_scaffold_contig592-558c-549c-548c-566	147501	147502		0.7	0.61	0.6	0.67	0.6	0.71	-0.02	1	insignificant			0.68	0.68	0.65	0.8	0.54	0.7	-0.01	1	insignificant			0.65	0.5	0.59	0.68	0.69	0.72	-0.12	0.06096	insignificant			0.65	0.74	0.67	0.54	0.54	0.71	0.09	1	insignificant			0.65
628900	NSC_scaffold_contig592-558c-549c-548c-566	163312	163313		0.72	0.74	0.62	0.7	0.69	0.64	0.01	1	insignificant			0.56	0.65	0.74	0.72	0.55	0.7	-0.01	1	insignificant			0.67	0.69	0.64	0.79	0.73	0.68	-0.07	1	insignificant			0.69	0.58	0.84	0.56	0.72	0.65	0.06	1	insignificant			0.74
628987	NSC_scaffold_contig592-558c-549c-548c-566	164909	164910		0.82	0.71	0.83	0.7	0.81	0.82	0.01	1	insignificant			0.81	0.8	0.86	0.74	0.75	0.76	0.07	1	insignificant			0.76	0.85	0.57	0.79	0.88	0.88	-0.12	0.2429	insignificant			0.8	0.79	0.77	0.81	0.75	0.72	0.03	1	insignificant			0.74
628987	NSC_scaffold_contig592-558c-549c-548c-566	164909	164910		0.82	0.71	0.83	0.7	0.81	0.82	0.01	1	insignificant			0.81	0.8	0.86	0.74	0.75	0.76	0.07	1	insignificant			0.76	0.85	0.57	0.79	0.88	0.88	-0.12	0.2429	insignificant			0.8	0.79	0.77	0.81	0.75	0.72	0.03	1	insignificant			0.74
629717	NSC_scaffold_contig592-558c-549c-548c-566	176346	176347		0.62	0.55	0.65	0.56	0.64	0.69	-0.02	1	insignificant			0.73	0.6	0.72	0.62	0.56	0.7	0.06	1	insignificant			0.59	0.55	0.57	0.53	0.6	0.71	-0.05	1	insignificant			0.56	0.67	0.67	0.56	0.45	0.58	0.11	0.1258	insignificant			0.61
630171	NSC_scaffold_contig592-558c-549c-548c-566	182581	182582		0.81	0.79	0.8	0.72	0.81	0.58	0.1	1	insignificant			0.81	0.76	0.77	0.76	0.84	0.81	-0.02	1	insignificant			0.88	0.79	0.76	0.78	0.79	0.86	0	1	insignificant			0.75	0.76	0.78	0.75	0.78	0.75	0	1	insignificant			0.71
630611	NSC_scaffold_contig592-558c-549c-548c-566	190105	190106		0.97	0.63	0.94	0.95	0.96	0.84	-0.07	1	insignificant			0.89	0.87	0.93	0.8	0.85	0.88	0.06	1	insignificant			0.97	0.92	0.9	0.97	0.88	0.93	0.01	1	insignificant			0.94	0.92	0.9	0.91	0.91	0.85	0.03	1	insignificant			0.96
630611	NSC_scaffold_contig592-558c-549c-548c-566	190105	190106		0.97	0.63	0.94	0.95	0.96	0.84	-0.07	1	insignificant			0.89	0.87	0.93	0.8	0.85	0.88	0.06	1	insignificant			0.97	0.92	0.9	0.97	0.88	0.93	0.01	1	insignificant			0.94	0.92	0.9	0.91	0.91	0.85	0.03	1	insignificant			0.96
632047	NSC_scaffold_contig592-558c-549c-548c-566	213177	213178		0.63	0.6	0.73	0.71	0.63	0.51	0.04	1	insignificant			0.76	0.66	0.65	0.67	0.69	0.72	0	1	insignificant			0.66	0.71	0.72	0.67	0.66	0.78	0	1	insignificant			0.64	0.49	0.67	0.81	0.72	0.62	-0.12	0.1995	insignificant			0.68
632047	NSC_scaffold_contig592-558c-549c-548c-566	213177	213178		0.63	0.6	0.73	0.71	0.63	0.51	0.04	1	insignificant			0.76	0.66	0.65	0.67	0.69	0.72	0	1	insignificant			0.66	0.71	0.72	0.67	0.66	0.78	0	1	insignificant			0.64	0.49	0.67	0.81	0.72	0.62	-0.12	0.1995	insignificant			0.68
632663	NSC_scaffold_contig592-558c-549c-548c-566	223550	223551		0.74	0.73	0.77	0.7	0.78	0.76	0	1	insignificant			0.82	0.76	0.84	0.72	0.79	0.8	0.04	1	insignificant			0.78	0.76	0.71	0.77	0.75	0.8	-0.03	1	insignificant			0.83	0.76	0.8	0.8	0.81	0.82	-0.01	1	insignificant			0.85
632680	NSC_scaffold_contig592-558c-549c-548c-566	223889	223890		0.82	0.82	0.83	0.74	0.72	0.86	0.05	1	insignificant			0.84	0.71	0.85	0.88	0.92	0.81	-0.07	1	insignificant			0.88	0.79	0.75	0.84	0.79	0.85	-0.02	1	insignificant			0.78	0.74	0.77	0.86	0.76	0.88	-0.06	1	insignificant			0.82
632978	NSC_scaffold_contig592-558c-549c-548c-566	229377	229378		0.82	0.82	0.82	0.72	0.79	0.79	0.05	1	insignificant			0.84	0.75	0.93	0.77	0.73	0.82	0.07	1	insignificant			0.77	0.79	0.76	0.8	0.77	0.69	0.02	1	insignificant			0.78	0.68	0.82	0.76	0.82	0.79	-0.03	1	insignificant			0.87
632978	NSC_scaffold_contig592-558c-549c-548c-566	229377	229378		0.82	0.82	0.82	0.72	0.79	0.79	0.05	1	insignificant			0.84	0.75	0.93	0.77	0.73	0.82	0.07	1	insignificant			0.77	0.79	0.76	0.8	0.77	0.69	0.02	1	insignificant			0.78	0.68	0.82	0.76	0.82	0.79	-0.03	1	insignificant			0.87
634234	NSC_scaffold_contig592-558c-549c-548c-566	250439	250440		0.64	0.64	0.86	0.79	0.8	0.67	-0.04	1	insignificant			0.71	0.73	0.93	0.81	0.78	0.74	0.01	1	insignificant			0.69	0.64	0.85	0.79	0.73	0.77	-0.04	1	insignificant			0.77	0.82	0.8	0.76	0.74	0.76	0.04	1	insignificant			0.87
634260	NSC_scaffold_contig592-558c-549c-548c-566	250923	250924		0.77	0.69	0.75	0.84	0.83	0.78	-0.08	1	insignificant			0.79	0.73	0.78	0.8	0.87	0.69	-0.02	1	insignificant			0.7	0.8	0.82	0.79	0.75	0.76	0.01	1	insignificant			0.83	0.82	0.81	0.75	0.82	0.86	0.01	1	insignificant			0.85
634801	NSC_scaffold_contig592-558c-549c-548c-566	259644	259645		0.4	0.61	0.45	0.46	0.46	0.53	0.01	1	insignificant			0.51	0.48	0.55	0.59	0.61	0.48	-0.04	1	insignificant			0.43	0.62	0.37	0.48	0.48	0.51	-0.02	1	insignificant			0.49	0.56	0.45	0.43	0.47	0.48	0.04	1	insignificant			0.52
635343	NSC_scaffold_contig592-558c-549c-548c-566	269247	269248		0.68	0.64	0.74	0.75	0.81	0.73	-0.08	1	insignificant			0.77	0.69	0.78	0.76	0.7	0.64	0.05	1	insignificant			0.8	0.67	0.75	0.72	0.65	0.71	0.05	1	insignificant			0.66	0.65	0.54	0.64	0.74	0.66	-0.06	1	insignificant			0.72
635588	NSC_scaffold_contig592-558c-549c-548c-566	272475	272476		0.76	0.71	0.73	0.65	0.79	0.76	0	1	insignificant			0.73	0.78	0.74	0.67	0.66	0.72	0.07	1	insignificant			0.78	0.66	0.72	0.71	0.73	0.72	0	1	insignificant			0.64	0.63	0.74	0.79	0.62	0.48	0.04	1	insignificant			0.72
635724	NSC_scaffold_contig592-558c-549c-548c-566	274535	274536		0.55	0.55	0.64	0.64	0.63	0.73	-0.09	1	insignificant			0.6	0.66	0.55	0.64	0.67	0.68	-0.06	1	insignificant			0.54	0.62	0.45	0.62	0.59	0.5	-0.04	1	insignificant			0.46	0.51	0.6	0.6	0.56	0.44	-0.01	1	insignificant			0.57
636955	NSC_scaffold_contig592-558c-549c-548c-566	296059	296060		0.86	0.76	0.81	0.87	0.81	0.76	0	1	insignificant			0.86	0.82	0.88	0.73	0.79	0.8	0.08	1	insignificant			0.79	0.71	0.84	0.85	0.82	0.81	-0.05	1	insignificant			0.86	0.6	0.81	0.81	0.79	0.84	-0.06	1	insignificant			0.84
636955	NSC_scaffold_contig592-558c-549c-548c-566	296059	296060		0.86	0.76	0.81	0.87	0.81	0.76	0	1	insignificant			0.86	0.82	0.88	0.73	0.79	0.8	0.08	1	insignificant			0.79	0.71	0.84	0.85	0.82	0.81	-0.05	1	insignificant			0.86	0.6	0.81	0.81	0.79	0.84	-0.06	1	insignificant			0.84
639355	NSC_scaffold_contig592-558c-549c-548c-566	337690	337691		0.62	0.59	0.59	0.61	0.66	0.67	-0.05	1	insignificant			0.56	0.62	0.63	0.67	0.69	0.65	-0.06	1	insignificant			0.66	0.62	0.5	0.67	0.48	0.67	-0.01	1	insignificant			0.65	0.58	0.69	0.59	0.45	0.41	0.16	0.06668	insignificant			0.69
640112	NSC_scaffold_contig592-558c-549c-548c-566	355709	355710		0.83	0.65	0.75	0.61	0.8	0.83	-0.01	1	insignificant			0.74	0.76	0.83	0.77	0.72	0.73	0.04	1	insignificant			0.69	0.74	0.63	0.75	0.66	0.76	-0.03	1	insignificant			0.75	0.76	0.72	0.7	0.67	0.7	0.05	1	insignificant			0.72
640368	NSC_scaffold_contig592-558c-549c-548c-566	359394	359395		0.7	0.78	0.8	0.68	0.74	0.75	0.04	1	insignificant			0.84	0.73	0.83	0.67	0.79	0.81	0.04	1	insignificant			0.79	0.81	0.61	0.81	0.64	0.78	-0.01	1	insignificant			0.59	0.7	0.71	0.66	0.78	0.72	-0.06	1	insignificant			0.85
641229	NSC_scaffold_contig592-558c-549c-548c-566	372780	372781		0.7	0.54	0.64	0.66	0.58	0.55	0.03	1	insignificant			0.59	0.5	0.76	0.58	0.6	0.59	0.03	1	insignificant			0.41	0.53	0.7	0.57	0.59	0.39	0.03	1	insignificant			0.51	0.55	0.66	0.67	0.54	0.65	-0.05	1	insignificant			0.68
641229	NSC_scaffold_contig592-558c-549c-548c-566	372780	372781		0.7	0.54	0.64	0.66	0.58	0.55	0.03	1	insignificant			0.59	0.5	0.76	0.58	0.6	0.59	0.03	1	insignificant			0.41	0.53	0.7	0.57	0.59	0.39	0.03	1	insignificant			0.51	0.55	0.66	0.67	0.54	0.65	-0.05	1	insignificant			0.68
641899	NSC_scaffold_contig592-558c-549c-548c-566	383222	383223		0.78	0.77	0.8	0.85	0.94	0.85	-0.1	1	insignificant			0.83	0.8	0.84	0.84	0.93	0.74	-0.01	1	insignificant			0.9	0.75	0.78	0.89	0.87	0.85	-0.06	1	insignificant			0.88	0.82	0.89	0.88	0.86	0.95	-0.04	1	insignificant			0.88
641947	NSC_scaffold_contig592-558c-549c-548c-566	384143	384144		0.37	0.45	0.37	0.34	0.41	0.38	0.02	1	insignificant			0.48	0.29	0.27	0.27	0.38	0.49	-0.03	1	insignificant			0.44	0.44	0.41	0.49	0.45	0.42	-0.02	1	insignificant			0.33	0.4	0.45	0.38	0.4	0.38	0.01	1	insignificant			0.37
643394	NSC_scaffold_contig592-558c-549c-548c-566	411218	411219		0.48	0.33	0.53	0.42	0.38	0.37	0.06	1	insignificant			0.29	0.29	0.42	0.27	0.33	0.44	-0.02	1	insignificant			0.41	0.24	0.27	0.46	0.36	0.41	-0.1	0.1682	insignificant			0.33	0.18	0.42	0.44	0.27	0.41	-0.06	1	insignificant			0.44
643666	NSC_scaffold_contig592-558c-549c-548c-566	417651	417652		0.87	0.74	0.93	0.88	0.9	0.97	-0.07	1	insignificant			0.89	0.86	0.86	0.84	0.95	0.9	-0.03	1	insignificant			0.88	0.85	0.85	0.87	0.81	0.92	-0.01	1	insignificant			0.89	0.86	0.8	0.86	0.92	0.93	-0.05	1	insignificant			0.93
643749	NSC_scaffold_contig592-558c-549c-548c-566	420003	420004		0.75	0.57	0.78	0.75	0.8	0.74	-0.06	1	insignificant			0.77	0.79	0.73	0.62	0.86	0.86	-0.01	1	insignificant			0.58	0.82	0.81	0.82	0.71	0.75	-0.02	1	insignificant			0.75	0.79	0.81	0.74	0.63	0.73	0.08	1	insignificant			0.79
644063	NSC_scaffold_contig592-558c-549c-548c-566	424913	424914		0.68	0.58	0.71	0.67	0.57	0.6	0.04	1	insignificant			0.47	0.6	0.85	0.5	0.67	0.59	0.05	1	insignificant			0.6	0.58	0.68	0.73	0.59	0.62	-0.03	1	insignificant			0.66	0.4	0.6	0.68	0.59	0.81	-0.14	0.2284	insignificant			0.64
645395	NSC_scaffold_contig592-558c-549c-548c-566	452884	452885		0.53	0.44	0.53	0.57	0.49	0.59	-0.05	1	insignificant			0.41	0.38	0.5	0.49	0.52	0.45	-0.05	1	insignificant			0.59	0.48	0.48	0.57	0.53	0.52	-0.03	1	insignificant			0.51	0.49	0.55	0.55	0.47	0.6	-0.02	1	insignificant			0.58
645533	NSC_scaffold_contig592-558c-549c-548c-566	454815	454816		0.44	0.38	0.41	0.42	0.39	0.4	0	1	insignificant			0.42	0.54	0.43	0.45	0.38	0.42	0.05	1	insignificant			0.34	0.46	0.42	0.38	0.4	0.44	0	1	insignificant			0.37	0.27	0.36	0.3	0.37	0.37	-0.01	1	insignificant			0.4
645533	NSC_scaffold_contig592-558c-549c-548c-566	454815	454816		0.44	0.38	0.41	0.42	0.39	0.4	0	1	insignificant			0.42	0.54	0.43	0.45	0.38	0.42	0.05	1	insignificant			0.34	0.46	0.42	0.38	0.4	0.44	0	1	insignificant			0.37	0.27	0.36	0.3	0.37	0.37	-0.01	1	insignificant			0.4
645984	NSC_scaffold_contig592-558c-549c-548c-566	464506	464507		0.77	0.71	0.9	0.77	0.73	0.75	0.04	1	insignificant			0.64	0.78	0.78	0.71	0.87	0.89	-0.09	1	insignificant			0.77	0.76	0.72	0.66	0.76	0.82	0	1	insignificant			0.75	0.76	0.77	0.76	0.72	0.71	0.03	1	insignificant			0.86
647192	NSC_scaffold_contig592-558c-549c-548c-566	487553	487554		0.27	0.29	0.29	0.4	0.32	0.39	-0.09	1	insignificant			0.26	0.32	0.42	0.35	0.35	0.38	-0.03	1	insignificant			0.24	0.26	0.25	0.27	0.3	0.31	-0.04	1	insignificant			0.32	0.14	0.25	0.28	0.39	0.33	-0.09	1	insignificant			0.31
647192	NSC_scaffold_contig592-558c-549c-548c-566	487553	487554		0.27	0.29	0.29	0.4	0.32	0.39	-0.09	1	insignificant			0.26	0.32	0.42	0.35	0.35	0.38	-0.03	1	insignificant			0.24	0.26	0.25	0.27	0.3	0.31	-0.04	1	insignificant			0.32	0.14	0.25	0.28	0.39	0.33	-0.09	1	insignificant			0.31
647363	NSC_scaffold_contig592-558c-549c-548c-566	490580	490581		0.57	0.65	0.59	0.61	0.62	0.59	0	1	insignificant			0.59	0.5	0.51	0.52	0.52	0.45	0.03	1	insignificant			0.65	0.5	0.54	0.53	0.4	0.57	0.06	1	insignificant			0.35	0.55	0.72	0.49	0.56	0.45	0.04	1	insignificant			0.54
647363	NSC_scaffold_contig592-558c-549c-548c-566	490580	490581		0.57	0.65	0.59	0.61	0.62	0.59	0	1	insignificant			0.59	0.5	0.51	0.52	0.52	0.45	0.03	1	insignificant			0.65	0.5	0.54	0.53	0.4	0.57	0.06	1	insignificant			0.35	0.55	0.72	0.49	0.56	0.45	0.04	1	insignificant			0.54
648893	NSC_scaffold_contig592-558c-549c-548c-566	517684	517685		0.71	0.69	0.84	0.74	0.76	0.73	0	1	insignificant			0.84	0.76	0.89	0.81	0.79	0.76	0.04	1	insignificant			0.65	0.68	0.74	0.65	0.65	0.78	0	1	insignificant			0.79	0.77	0.66	0.59	0.69	0.81	0.04	1	insignificant			0.78
649370	NSC_scaffold_contig592-558c-549c-548c-566	525705	525706		0.35	0.31	0.52	0.42	0.55	0.48	-0.09	1	insignificant			0.43	0.44	0.53	0.43	0.53	0.48	-0.01	1	insignificant			0.47	0.5	0.49	0.47	0.55	0.46	-0.01	1	insignificant			0.51	0.48	0.5	0.44	0.39	0.44	0.07	1	insignificant			0.49
649370	NSC_scaffold_contig592-558c-549c-548c-566	525705	525706		0.35	0.31	0.52	0.42	0.55	0.48	-0.09	1	insignificant			0.43	0.44	0.53	0.43	0.53	0.48	-0.01	1	insignificant			0.47	0.5	0.49	0.47	0.55	0.46	-0.01	1	insignificant			0.51	0.48	0.5	0.44	0.39	0.44	0.07	1	insignificant			0.49
649379	NSC_scaffold_contig592-558c-549c-548c-566	525860	525861		0.79	0.78	0.83	0.87	0.85	0.78	-0.04	1	insignificant			0.89	0.75	0.9	0.84	0.82	0.84	0.01	1	insignificant			0.75	0.79	0.85	0.88	0.79	0.8	-0.03	1	insignificant			0.8	0.84	0.85	0.82	0.77	0.86	0.02	1	insignificant			0.83
649563	NSC_scaffold_contig592-558c-549c-548c-566	527889	527890		0.93	0.83	0.86	0.85	0.92	0.89	-0.01	1	insignificant			0.83	0.71	0.85	0.84	0.79	0.85	-0.03	1	insignificant			0.73	0.73	0.72	0.97	0.83	0.79	-0.14	0.06386	insignificant			0.86	0.9	0.76	0.94	0.92	0.93	-0.09	1	insignificant			0.86
650300	NSC_scaffold_contig592-558c-549c-548c-566	545218	545219		0.33	0.33	0.44	0.38	0.52	0.43	-0.07	1	insignificant			0.32	0.43	0.34	0.31	0.46	0.31	0.01	1	insignificant			0.41	0.4	0.3	0.4	0.38	0.33	0	1	insignificant			0.23	0.31	0.3	0.32	0.31	0.29	-0.02	1	insignificant			0.32
650300	NSC_scaffold_contig592-558c-549c-548c-566	545218	545219		0.33	0.33	0.44	0.38	0.52	0.43	-0.07	1	insignificant			0.32	0.43	0.34	0.31	0.46	0.31	0.01	1	insignificant			0.41	0.4	0.3	0.4	0.38	0.33	0	1	insignificant			0.23	0.31	0.3	0.32	0.31	0.29	-0.02	1	insignificant			0.32
650726	NSC_scaffold_contig592-558c-549c-548c-566	553699	553700		0.57	0.35	0.43	0.43	0.4	0.39	0.04	1	insignificant			0.21	0.53	0.48	0.38	0.49	0.41	-0.02	1	insignificant			0.4	0.45	0.41	0.38	0.5	0.4	-0.01	1	insignificant			0.39	0.39	0.34	0.31	0.41	0.31	0.03	1	insignificant			0.49
650728	NSC_scaffold_contig592-558c-549c-548c-566	553710	553711		0.88	0.72	0.89	0.89	0.88	0.88	-0.05	1	insignificant			0.76	0.86	0.82	0.89	0.83	0.88	-0.05	1	insignificant			0.83	0.85	0.89	0.86	0.89	0.87	-0.02	1	insignificant			0.83	0.87	0.79	0.85	0.82	0.85	-0.01	1	insignificant			0.91
651506	NSC_scaffold_contig592-558c-549c-548c-566	568698	568699		0.85	0.71	0.87	0.81	0.77	0.89	-0.02	1	insignificant			0.85	0.67	0.87	0.73	0.83	0.76	0.02	1	insignificant			0.74	0.84	0.76	0.75	0.83	0.82	-0.02	1	insignificant			0.79	0.62	0.79	0.88	0.82	0.83	-0.11	0.1273	insignificant			0.87
654027	NSC_scaffold_contig592-558c-549c-548c-566	626676	626677		0.82	0.69	0.84	0.62	0.75	0.8	0.06	1	insignificant			0.75	0.73	0.93	0.7	0.87	0.83	0	1	insignificant			0.89	0.8	0.76	0.73	0.78	0.76	0.06	1	insignificant			0.88	0.76	0.73	0.77	0.74	0.7	0.05	1	insignificant			0.84
654031	NSC_scaffold_contig592-558c-549c-548c-566	626817	626818		0.57	0.67	0.51	0.64	0.7	0.67	-0.09	1	insignificant			0.58	0.62	0.83	0.55	0.63	0.56	0.09	1	insignificant			0.66	0.64	0.67	0.66	0.59	0.54	0.06	1	insignificant			0.72	0.56	0.52	0.73	0.58	0.52	-0.01	1	insignificant			0.68
654251	NSC_scaffold_contig592-558c-549c-548c-566	631447	631448		0.68	0.61	0.67	0.65	0.78	0.63	-0.03	1	insignificant			0.82	0.63	0.62	0.73	0.64	0.69	0	1	insignificant			0.71	0.59	0.69	0.64	0.75	0.7	-0.03	1	insignificant			0.75	0.77	0.68	0.8	0.66	0.66	0.03	1	insignificant			0.78
654251	NSC_scaffold_contig592-558c-549c-548c-566	631447	631448		0.68	0.61	0.67	0.65	0.78	0.63	-0.03	1	insignificant			0.82	0.63	0.62	0.73	0.64	0.69	0	1	insignificant			0.71	0.59	0.69	0.64	0.75	0.7	-0.03	1	insignificant			0.75	0.77	0.68	0.8	0.66	0.66	0.03	1	insignificant			0.78
654734	NSC_scaffold_contig592-558c-549c-548c-566	640655	640656		0.83	0.74	0.86	0.88	0.91	0.88	-0.08	1	insignificant			0.82	0.89	0.96	0.97	0.92	0.89	-0.04	1	insignificant			0.89	0.89	0.85	0.86	0.88	0.88	0.01	1	insignificant			0.92	0.76	0.86	0.73	0.86	0.84	0.04	1	insignificant			0.93
654734	NSC_scaffold_contig592-558c-549c-548c-566	640655	640656		0.83	0.74	0.86	0.88	0.91	0.88	-0.08	1	insignificant			0.82	0.89	0.96	0.97	0.92	0.89	-0.04	1	insignificant			0.89	0.89	0.85	0.86	0.88	0.88	0.01	1	insignificant			0.92	0.76	0.86	0.73	0.86	0.84	0.04	1	insignificant			0.93
655368	NSC_scaffold_contig592-558c-549c-548c-566	651997	651998		0.78	0.8	0.82	0.85	0.87	0.78	-0.03	1	insignificant			0.71	0.87	0.75	0.8	0.75	0.74	0.01	1	insignificant			0.8	0.78	0.75	0.81	0.8	0.85	-0.04	1	insignificant			0.71	0.73	0.8	0.83	0.82	0.83	-0.08	1	insignificant			0.82
655672	NSC_scaffold_contig592-558c-549c-548c-566	657429	657430		0.38	0.22	0.25	0.19	0.28	0.27	0.04	1	insignificant			0.33	0.29	0.33	0.26	0.29	0.25	0.05	1	insignificant			0.22	0.26	0.3	0.31	0.16	0.24	0.02	1	insignificant			0.3	0.4	0.18	0.3	0.21	0.18	0.06	1	insignificant			0.31
655818	NSC_scaffold_contig592-558c-549c-548c-566	660729	660730		0.75	0.65	0.67	0.68	0.62	0.74	0.01	1	insignificant			0.54	0.85	0.78	0.72	0.85	0.72	-0.04	1	insignificant			0.72	0.67	0.73	0.8	0.73	0.78	-0.06	1	insignificant			0.82	0.8	0.75	0.76	0.75	0.61	0.08	1	insignificant			0.79
657788	NSC_scaffold_contig593-552c	31962	31963		0.87	0.69	0.76	0.83	0.83	0.84	-0.06	1	insignificant			0.74	0.81	0.92	0.83	0.81	0.81	0.01	1	insignificant			0.83	0.78	0.83	0.84	0.77	0.86	-0.01	1	insignificant			0.84	0.84	0.8	0.74	0.83	0.82	0.03	1	insignificant			0.89
657788	NSC_scaffold_contig593-552c	31962	31963		0.87	0.69	0.76	0.83	0.83	0.84	-0.06	1	insignificant			0.74	0.81	0.92	0.83	0.81	0.81	0.01	1	insignificant			0.83	0.78	0.83	0.84	0.77	0.86	-0.01	1	insignificant			0.84	0.84	0.8	0.74	0.83	0.82	0.03	1	insignificant			0.89
659287	NSC_scaffold_contig593-552c	62512	62513		0.76	0.81	0.79	0.64	0.69	0.74	0.1	1	insignificant			0.67	0.7	0.84	0.71	0.57	0.78	0.05	1	insignificant			0.69	0.76	0.71	0.8	0.8	0.73	-0.06	1	insignificant			0.79	0.75	0.65	0.72	0.86	0.81	-0.07	1	insignificant			0.82
660203	NSC_scaffold_contig593-552c	79762	79763		0.88	0.81	0.87	0.81	0.96	0.84	-0.02	1	insignificant			0.81	0.83	0.94	0.89	0.92	0.75	0.01	1	insignificant			0.88	0.82	0.85	0.87	0.84	0.93	-0.03	1	insignificant			0.84	0.9	0.88	0.9	0.92	0.85	-0.02	1	insignificant			0.86
660203	NSC_scaffold_contig593-552c	79762	79763		0.88	0.81	0.87	0.81	0.96	0.84	-0.02	1	insignificant			0.81	0.83	0.94	0.89	0.92	0.75	0.01	1	insignificant			0.88	0.82	0.85	0.87	0.84	0.93	-0.03	1	insignificant			0.84	0.9	0.88	0.9	0.92	0.85	-0.02	1	insignificant			0.86
660474	NSC_scaffold_contig593-552c	84839	84840		0.77	0.65	0.84	0.74	0.93	0.74	-0.05	1	insignificant			0.74	0.67	0.78	0.81	0.76	0.75	-0.04	1	insignificant			0.7	0.71	0.43	0.84	0.76	0.78	-0.18	0.1221	insignificant			0.71	0.75	0.71	0.66	0.69	0.68	0.05	1	insignificant			0.88
660808	NSC_scaffold_contig593-552c	90842	90843		0.35	0.34	0.36	0.32	0.46	0.43	-0.06	1	insignificant			0.36	0.4	0.33	0.34	0.27	0.45	0.01	1	insignificant			0.32	0.51	0.47	0.43	0.26	0.44	0.06	1	insignificant			0.3	0.37	0.31	0.46	0.27	0.25	0	1	insignificant			0.38
660808	NSC_scaffold_contig593-552c	90842	90843		0.35	0.34	0.36	0.32	0.46	0.43	-0.06	1	insignificant			0.36	0.4	0.33	0.34	0.27	0.45	0.01	1	insignificant			0.32	0.51	0.47	0.43	0.26	0.44	0.06	1	insignificant			0.3	0.37	0.31	0.46	0.27	0.25	0	1	insignificant			0.38
661096	NSC_scaffold_contig593-552c	94634	94635		0.05	0.19	0.18	0.19	0.12	0.23	-0.04	1	insignificant			0.13	0.04	0.15	0.12	0.21	0.15	-0.05	1	insignificant			0.22	0.14	0.12	0.04	0.12	0.17	0.05	1	insignificant			0.16	0.17	0.1	0.12	0.02	0.11	0.06	1	insignificant			0.24
663337	NSC_scaffold_contig593-552c	141111	141112		0.71	0.79	0.68	0.69	0.74	0.76	0	1	insignificant			0.76	0.73	0.92	0.61	0.7	0.74	0.12	0.1633	insignificant			0.81	0.68	0.75	0.65	0.74	0.8	0.02	1	insignificant			0.76	0.76	0.75	0.59	0.79	0.88	0	1	insignificant			0.8
663880	NSC_scaffold_contig593-552c	149102	149103		0.77	0.84	0.86	0.88	0.81	0.77	0	1	insignificant			0.85	0.84	0.9	0.8	0.9	0.74	0.05	1	insignificant			0.92	0.75	0.68	0.79	0.91	0.73	-0.03	1	insignificant			0.8	0.92	0.82	0.83	0.77	0.72	0.07	1	insignificant			0.81
664915	NSC_scaffold_contig593-552c	168385	168386		0.77	0.73	0.79	0.77	0.86	0.73	-0.02	1	insignificant			0.65	0.76	0.75	0.79	0.82	0.73	-0.06	1	insignificant			0.84	0.74	0.62	0.86	0.88	0.84	-0.12	0.1283	insignificant			0.86	0.83	0.83	0.79	0.76	0.86	0.04	1	insignificant			0.85
664915	NSC_scaffold_contig593-552c	168385	168386		0.77	0.73	0.79	0.77	0.86	0.73	-0.02	1	insignificant			0.65	0.76	0.75	0.79	0.82	0.73	-0.06	1	insignificant			0.84	0.74	0.62	0.86	0.88	0.84	-0.12	0.1283	insignificant			0.86	0.83	0.83	0.79	0.76	0.86	0.04	1	insignificant			0.85
665409	NSC_scaffold_contig593-552c	180415	180416		0.42	0.33	0.46	0.44	0.42	0.59	-0.08	1	insignificant			0.5	0.35	0.39	0.41	0.53	0.45	-0.05	1	insignificant			0.37	0.35	0.3	0.53	0.52	0.34	-0.12	0.1324	insignificant			0.49	0.43	0.45	0.55	0.33	0.51	-0.01	1	insignificant			0.52
665409	NSC_scaffold_contig593-552c	180415	180416		0.42	0.33	0.46	0.44	0.42	0.59	-0.08	1	insignificant			0.5	0.35	0.39	0.41	0.53	0.45	-0.05	1	insignificant			0.37	0.35	0.3	0.53	0.52	0.34	-0.12	0.1324	insignificant			0.49	0.43	0.45	0.55	0.33	0.51	-0.01	1	insignificant			0.52
665547	NSC_scaffold_contig593-552c	183504	183505		0.64	0.56	0.61	0.66	0.53	0.52	0.03	1	insignificant			0.62	0.58	0.59	0.47	0.64	0.53	0.05	1	insignificant			0.52	0.61	0.64	0.53	0.61	0.65	0	1	insignificant			0.6	0.55	0.55	0.56	0.53	0.47	0.04	1	insignificant			0.6
665750	NSC_scaffold_contig593-552c	187383	187384		0.2	0.22	0.17	0.25	0.12	0.1	0.04	1	insignificant			0.23	0.11	0.1	0.21	0.12	0.11	0	1	insignificant			0.2	0.18	0.13	0.14	0.16	0.24	-0.01	1	insignificant			0.19	0.19	0.26	0.18	0.16	0.12	0.06	1	insignificant			0.28
666849	NSC_scaffold_contig593-552c	206328	206329		0.93	0.62	0.84	0.84	0.81	0.96	-0.07	1	insignificant			0.93	0.7	0.91	0.67	0.84	0.81	0.07	1	insignificant			0.93	0.83	0.86	0.83	0.74	0.88	0.06	1	insignificant			0.88	0.87	0.82	0.93	0.83	0.9	-0.03	1	insignificant			0.85
667647	NSC_scaffold_contig593-552c	219178	219179		0.18	0.11	0.09	0.03	0.17	0.11	0.02	1	insignificant			0.17	0.19	0.17	0.15	0.19	0.11	0.03	1	insignificant			0.33	0.14	0.15	0.08	0.18	0.05	0.11	0.228	insignificant			0.11	0.04	0.14	0.09	0.09	0.12	0	1	insignificant			0.21
668053	NSC_scaffold_contig593-552c	227309	227310		0.56	0.44	0.62	0.56	0.57	0.53	-0.01	1	insignificant			0.48	0.52	0.51	0.52	0.57	0.68	-0.09	1	insignificant			0.54	0.7	0.52	0.75	0.58	0.76	-0.11	0.2381	insignificant			0.51	0.51	0.75	0.61	0.64	0.67	-0.05	1	insignificant			0.62
668107	NSC_scaffold_contig593-552c	228470	228471		0.84	0.79	0.76	0.73	0.8	0.87	0	1	insignificant			0.79	0.77	0.78	0.78	0.88	0.77	-0.03	1	insignificant			0.78	0.69	0.78	0.78	0.81	0.74	-0.02	1	insignificant			0.81	0.66	0.82	0.87	0.82	0.7	-0.03	1	insignificant			0.8
668107	NSC_scaffold_contig593-552c	228470	228471		0.84	0.79	0.76	0.73	0.8	0.87	0	1	insignificant			0.79	0.77	0.78	0.78	0.88	0.77	-0.03	1	insignificant			0.78	0.69	0.78	0.78	0.81	0.74	-0.02	1	insignificant			0.81	0.66	0.82	0.87	0.82	0.7	-0.03	1	insignificant			0.8
668416	NSC_scaffold_contig593-552c	234981	234982		0.84	0.73	0.75	0.76	0.73	0.79	0.01	1	insignificant			0.77	0.83	0.79	0.86	0.82	0.83	-0.04	1	insignificant			0.83	0.74	0.73	0.83	0.83	0.75	-0.04	1	insignificant			0.75	0.75	0.86	0.76	0.78	0.73	0.03	1	insignificant			0.84
669430	NSC_scaffold_contig593-552c	251447	251448		0.78	0.79	0.81	0.88	0.9	0.82	-0.08	1	insignificant			0.74	0.74	0.67	0.75	0.78	0.83	-0.07	1	insignificant			0.83	0.8	0.74	0.9	0.68	0.81	-0.01	1	insignificant			0.82	0.78	0.81	0.79	0.76	0.73	0.04	1	insignificant			0.79
669453	NSC_scaffold_contig593-552c	252184	252185		0.88	0.53	0.79	0.84	0.71	0.86	-0.07	1	insignificant			0.79	0.71	0.94	0.8	0.92	0.82	-0.03	1	insignificant			0.84	0.81	0.78	0.9	0.76	0.89	-0.04	1	insignificant			0.87	0.78	0.69	0.8	0.76	0.78	0	1	insignificant			0.78
670480	NSC_scaffold_contig593-552c	270309	270310		0.37	0.48	0.56	0.42	0.49	0.45	0.02	1	insignificant			0.47	0.47	0.43	0.55	0.54	0.38	-0.03	1	insignificant			0.49	0.43	0.41	0.42	0.4	0.43	0.03	1	insignificant			0.37	0.47	0.45	0.44	0.28	0.37	0.06	1	insignificant			0.51
670480	NSC_scaffold_contig593-552c	270309	270310		0.37	0.48	0.56	0.42	0.49	0.45	0.02	1	insignificant			0.47	0.47	0.43	0.55	0.54	0.38	-0.03	1	insignificant			0.49	0.43	0.41	0.42	0.4	0.43	0.03	1	insignificant			0.37	0.47	0.45	0.44	0.28	0.37	0.06	1	insignificant			0.51
671647	NSC_scaffold_contig593-552c	289620	289621		0.8	0.68	0.74	0.74	0.77	0.75	-0.01	1	insignificant			0.71	0.7	0.86	0.77	0.78	0.77	-0.02	1	insignificant			0.72	0.69	0.74	0.79	0.78	0.74	-0.05	1	insignificant			0.79	0.8	0.7	0.84	0.68	0.77	0	1	insignificant			0.72
671657	NSC_scaffold_contig593-552c	289762	289763		0.76	0.69	0.86	0.88	0.83	0.84	-0.08	1	insignificant			0.87	0.71	0.84	0.86	0.88	0.82	-0.04	1	insignificant			0.86	0.85	0.7	0.85	0.79	0.88	-0.04	1	insignificant			0.76	0.77	0.89	0.81	0.86	0.8	-0.01	1	insignificant			0.87
671707	NSC_scaffold_contig593-552c	290971	290972		0.73	0.62	0.69	0.7	0.67	0.79	-0.04	1	insignificant			0.66	0.66	0.73	0.67	0.73	0.67	-0.01	1	insignificant			0.68	0.69	0.53	0.7	0.61	0.65	-0.02	1	insignificant			0.64	0.63	0.59	0.6	0.63	0.62	0	1	insignificant			0.65
672715	NSC_scaffold_contig593-552c	310155	310156		0.8	0.58	0.73	0.63	0.7	0.78	0	1	insignificant			0.76	0.74	0.72	0.65	0.69	0.68	0.07	1	insignificant			0.87	0.71	0.8	0.75	0.64	0.7	0.09	1	insignificant			0.68	0.76	0.79	0.69	0.7	0.82	0	1	insignificant			0.8
672940	NSC_scaffold_contig593-552c	314685	314686		0.74	0.7	0.76	0.8	0.82	0.86	-0.09	1	insignificant			0.82	0.81	0.82	0.77	0.81	0.78	0.03	1	insignificant			0.79	0.68	0.77	0.83	0.82	0.84	-0.08	1	insignificant			0.8	0.9	0.78	0.8	0.85	0.81	0.01	1	insignificant			0.85
672940	NSC_scaffold_contig593-552c	314685	314686		0.74	0.7	0.76	0.8	0.82	0.86	-0.09	1	insignificant			0.82	0.81	0.82	0.77	0.81	0.78	0.03	1	insignificant			0.79	0.68	0.77	0.83	0.82	0.84	-0.08	1	insignificant			0.8	0.9	0.78	0.8	0.85	0.81	0.01	1	insignificant			0.85
673250	NSC_scaffold_contig593-552c	321330	321331		0.56	0.7	0.82	0.55	0.67	0.65	0.08	1	insignificant			0.67	0.68	0.73	0.72	0.76	0.7	-0.04	1	insignificant			0.58	0.72	0.73	0.73	0.73	0.75	-0.06	1	insignificant			0.63	0.6	0.55	0.6	0.76	0.85	-0.14	0.1413	insignificant			0.76
673250	NSC_scaffold_contig593-552c	321330	321331		0.56	0.7	0.82	0.55	0.67	0.65	0.08	1	insignificant			0.67	0.68	0.73	0.72	0.76	0.7	-0.04	1	insignificant			0.58	0.72	0.73	0.73	0.73	0.75	-0.06	1	insignificant			0.63	0.6	0.55	0.6	0.76	0.85	-0.14	0.1413	insignificant			0.76
673988	NSC_scaffold_contig593-552c	332697	332698		0.37	0.15	0.35	0.38	0.42	0.33	-0.09	1	insignificant			0.22	0.37	0.35	0.31	0.35	0.3	-0.01	1	insignificant			0.24	0.23	0.39	0.32	0.31	0.36	-0.04	1	insignificant			0.42	0.23	0.38	0.26	0.35	0.33	0.03	1	insignificant			0.41
674010	NSC_scaffold_contig593-552c	332902	332903		0.88	0.62	0.88	0.83	0.79	0.6	0.05	1	insignificant			0.87	0.76	0.87	0.85	0.94	0.74	-0.01	1	insignificant			0.8	0.75	0.86	0.83	0.84	0.85	-0.04	1	insignificant			0.86	0.84	0.73	0.9	0.86	0.72	-0.02	1	insignificant			0.91
674172	NSC_scaffold_contig593-552c	335783	335784		0.85	0.85	0.79	0.75	0.82	0.71	0.07	1	insignificant			0.84	0.78	0.89	0.89	0.85	0.83	-0.02	1	insignificant			0.69	0.75	0.75	0.84	0.66	0.8	-0.03	1	insignificant			0.74	0.79	0.75	0.86	0.78	0.79	-0.05	1	insignificant			0.83
675046	NSC_scaffold_contig593-552c	352324	352325		0.84	0.72	0.81	0.83	0.75	0.78	0.01	1	insignificant			0.76	0.77	0.83	0.76	0.9	0.8	-0.03	1	insignificant			0.8	0.73	0.76	0.9	0.76	0.75	-0.04	1	insignificant			0.81	0.75	0.86	0.85	0.83	0.68	0.02	1	insignificant			0.84
676623	NSC_scaffold_contig593-552c	379553	379554		0.46	0.55	0.4	0.45	0.49	0.28	0.07	1	insignificant			0.3	0.41	0.36	0.37	0.44	0.46	-0.07	1	insignificant			0.34	0.46	0.3	0.46	0.47	0.39	-0.08	1	insignificant			0.42	0.41	0.35	0.39	0.39	0.48	-0.03	1	insignificant			0.41
677004	NSC_scaffold_contig593-552c	386505	386506		0.42	0.45	0.37	0.4	0.43	0.46	-0.02	1	insignificant			0.45	0.44	0.44	0.39	0.42	0.44	0.02	1	insignificant			0.5	0.44	0.47	0.4	0.42	0.39	0.07	1	insignificant			0.39	0.46	0.32	0.39	0.33	0.26	0.06	1	insignificant			0.4
677004	NSC_scaffold_contig593-552c	386505	386506		0.42	0.45	0.37	0.4	0.43	0.46	-0.02	1	insignificant			0.45	0.44	0.44	0.39	0.42	0.44	0.02	1	insignificant			0.5	0.44	0.47	0.4	0.42	0.39	0.07	1	insignificant			0.39	0.46	0.32	0.39	0.33	0.26	0.06	1	insignificant			0.4
677151	NSC_scaffold_contig593-552c	390729	390730		0.84	0.73	0.88	0.93	0.81	0.74	-0.01	1	insignificant			0.88	0.7	0.9	0.85	0.79	0.84	0	1	insignificant			0.88	0.84	0.9	0.91	0.82	0.94	-0.01	1	insignificant			0.95	0.73	0.87	0.9	0.84	0.87	-0.02	1	insignificant			0.93
677151	NSC_scaffold_contig593-552c	390729	390730		0.84	0.73	0.88	0.93	0.81	0.74	-0.01	1	insignificant			0.88	0.7	0.9	0.85	0.79	0.84	0	1	insignificant			0.88	0.84	0.9	0.91	0.82	0.94	-0.01	1	insignificant			0.95	0.73	0.87	0.9	0.84	0.87	-0.02	1	insignificant			0.93
677907	NSC_scaffold_contig593-552c	407535	407536		0.96	0.87	0.92	0.95	0.89	0.96	-0.02	1	insignificant			0.92	0.85	0.88	0.83	0.97	0.92	-0.02	1	insignificant			0.96	0.91	0.88	0.96	0.96	0.98	-0.05	1	insignificant			0.92	0.91	0.94	0.94	0.96	0.82	0.02	1	insignificant			0.9
678028	NSC_scaffold_contig593-552c	410227	410228		0.88	0.7	0.87	0.85	0.91	0.77	-0.03	1	insignificant			0.88	0.84	0.98	0.87	1	0.9	-0.03	1	insignificant			0.86	0.78	0.76	0.88	0.92	0.89	-0.1	1	insignificant			0.84	0.89	0.9	0.93	0.91	0.94	-0.05	1	insignificant			0.96
678028	NSC_scaffold_contig593-552c	410227	410228		0.88	0.7	0.87	0.85	0.91	0.77	-0.03	1	insignificant			0.88	0.84	0.98	0.87	1	0.9	-0.03	1	insignificant			0.86	0.78	0.76	0.88	0.92	0.89	-0.1	1	insignificant			0.84	0.89	0.9	0.93	0.91	0.94	-0.05	1	insignificant			0.96
678436	NSC_scaffold_contig593-552c	417804	417805		0.82	0.79	0.85	0.79	0.8	0.86	0	1	insignificant			0.81	0.79	0.82	0.79	0.83	0.82	-0.01	1	insignificant			0.83	0.85	0.82	0.86	0.86	0.76	0.01	1	insignificant			0.81	0.85	0.79	0.85	0.86	0.8	-0.02	1	insignificant			0.89
678698	NSC_scaffold_contig593-552c	423129	423130		0.62	0.57	0.65	0.55	0.61	0.48	0.07	1	insignificant			0.44	0.47	0.7	0.66	0.46	0.58	-0.03	1	insignificant			0.55	0.49	0.62	0.65	0.61	0.5	-0.04	1	insignificant			0.54	0.41	0.44	0.47	0.6	0.56	-0.08	1	insignificant			0.58
679213	NSC_scaffold_contig593-552c	432965	432966		0.7	0.8	0.88	0.92	0.87	0.79	-0.07	1	insignificant			0.93	0.82	0.79	0.88	0.88	0.79	0	1	insignificant			0.74	0.84	0.9	0.89	0.83	0.82	-0.02	1	insignificant			0.73	0.86	0.75	0.77	0.86	0.9	-0.07	1	insignificant			0.89
679214	NSC_scaffold_contig593-552c	432969	432970		0.64	0.82	0.89	0.9	0.89	0.81	-0.08	1	insignificant			0.97	0.82	0.81	0.85	0.84	0.84	0.02	1	insignificant			0.68	0.83	0.86	0.91	0.8	0.85	-0.06	1	insignificant			0.78	0.88	0.72	0.76	0.81	0.88	-0.02	1	insignificant			0.91
679217	NSC_scaffold_contig593-552c	433135	433136		0.86	0.87	0.89	0.74	0.8	0.83	0.08	1	insignificant			0.89	0.84	0.92	0.9	0.86	0.85	0.01	1	insignificant			0.83	0.88	0.88	0.8	0.93	0.84	0	1	insignificant			0.85	0.81	0.83	0.82	0.85	0.84	0	1	insignificant			0.91
679683	NSC_scaffold_contig593-552c	439907	439908		0.71	0.82	0.71	0.72	0.74	0.71	0.02	1	insignificant			0.75	0.61	0.78	0.69	0.7	0.67	0.03	1	insignificant			0.74	0.7	0.77	0.7	0.76	0.71	0.01	1	insignificant			0.76	0.77	0.65	0.7	0.74	0.81	-0.03	1	insignificant			0.7
679956	NSC_scaffold_contig593-552c	446345	446346		0.72	0.59	0.68	0.64	0.7	0.67	-0.01	1	insignificant			0.67	0.71	0.75	0.72	0.72	0.67	0.01	1	insignificant			0.69	0.54	0.7	0.67	0.66	0.59	0	1	insignificant			0.58	0.72	0.73	0.69	0.66	0.68	0	1	insignificant			0.74
679957	NSC_scaffold_contig593-552c	446350	446351		0.65	0.48	0.6	0.49	0.57	0.55	0.04	1	insignificant			0.58	0.61	0.64	0.42	0.6	0.5	0.1	1	insignificant			0.55	0.38	0.49	0.59	0.64	0.59	-0.13	0.06426	insignificant			0.53	0.61	0.52	0.56	0.56	0.51	0.01	1	insignificant			0.64
680634	NSC_scaffold_contig593-552c	460963	460964		0.84	0.79	0.88	0.87	0.93	0.85	-0.05	1	insignificant			0.91	0.87	0.89	0.92	0.86	0.82	0.03	1	insignificant			0.9	0.95	0.81	0.91	0.87	0.9	-0.01	1	insignificant			0.81	0.85	0.91	0.95	0.76	0.79	0.02	1	insignificant			0.9
682383	NSC_scaffold_contig593-552c	497375	497376		0.48	0.3	0.32	0.44	0.48	0.23	-0.02	1	insignificant			0.38	0.43	0.46	0.63	0.32	0.44	-0.04	1	insignificant			0.5	0.51	0.44	0.34	0.47	0.24	0.13	0.1249	insignificant			0.24	0.4	0.39	0.41	0.5	0.35	-0.07	1	insignificant			0.47
682827	NSC_scaffold_contig593-552c	505210	505211		0.6	0.42	0.67	0.49	0.56	0.74	-0.03	1	insignificant			0.36	0.61	0.47	0.44	0.54	0.56	-0.03	1	insignificant			0.53	0.5	0.47	0.63	0.62	0.5	-0.08	1	insignificant			0.42	0.54	0.45	0.59	0.5	0.37	-0.01	1	insignificant			0.6
682827	NSC_scaffold_contig593-552c	505210	505211		0.6	0.42	0.67	0.49	0.56	0.74	-0.03	1	insignificant			0.36	0.61	0.47	0.44	0.54	0.56	-0.03	1	insignificant			0.53	0.5	0.47	0.63	0.62	0.5	-0.08	1	insignificant			0.42	0.54	0.45	0.59	0.5	0.37	-0.01	1	insignificant			0.6
683152	NSC_scaffold_contig593-552c	510658	510659		0.59	0.65	0.77	0.49	0.68	0.67	0.06	1	insignificant			0.67	0.75	0.66	0.69	0.69	0.71	-0.01	1	insignificant			0.64	0.6	0.73	0.64	0.54	0.55	0.08	1	insignificant			0.61	0.53	0.67	0.61	0.63	0.75	-0.06	1	insignificant			0.7
683293	NSC_scaffold_contig593-552c	513208	513209		0.29	0.21	0.29	0.26	0.26	0.23	0.01	1	insignificant			0.19	0.26	0.31	0.29	0.23	0.25	0	1	insignificant			0.19	0.2	0.19	0.24	0.16	0.2	-0.01	1	insignificant			0.16	0.19	0.27	0.19	0.23	0.23	-0.01	1	insignificant			0.27
683293	NSC_scaffold_contig593-552c	513208	513209		0.29	0.21	0.29	0.26	0.26	0.23	0.01	1	insignificant			0.19	0.26	0.31	0.29	0.23	0.25	0	1	insignificant			0.19	0.2	0.19	0.24	0.16	0.2	-0.01	1	insignificant			0.16	0.19	0.27	0.19	0.23	0.23	-0.01	1	insignificant			0.27
683538	NSC_scaffold_contig593-552c	518479	518480		0.28	0.31	0.41	0.35	0.3	0.42	-0.02	1	insignificant			0.36	0.28	0.41	0.38	0.44	0.26	-0.01	1	insignificant			0.33	0.29	0.45	0.4	0.22	0.3	0.05	1	insignificant			0.34	0.31	0.36	0.22	0.36	0.47	-0.01	1	insignificant			0.41
684280	NSC_scaffold_contig593-552c	532688	532689		0.74	0.76	0.73	0.73	0.73	0.78	0	1	insignificant			0.68	0.7	0.75	0.71	0.76	0.68	-0.01	1	insignificant			0.68	0.79	0.65	0.8	0.68	0.7	-0.02	1	insignificant			0.73	0.67	0.72	0.75	0.76	0.62	0	1	insignificant			0.75
684280	NSC_scaffold_contig593-552c	532688	532689		0.74	0.76	0.73	0.73	0.73	0.78	0	1	insignificant			0.68	0.7	0.75	0.71	0.76	0.68	-0.01	1	insignificant			0.68	0.79	0.65	0.8	0.68	0.7	-0.02	1	insignificant			0.73	0.67	0.72	0.75	0.76	0.62	0	1	insignificant			0.75
684612	NSC_scaffold_contig593-552c	539209	539210		0.8	0.66	0.77	0.71	0.69	0.73	0.04	1	insignificant			0.69	0.66	0.81	0.84	0.65	0.72	-0.01	1	insignificant			0.7	0.61	0.75	0.77	0.66	0.66	-0.01	1	insignificant			0.74	0.73	0.77	0.73	0.75	0.67	0.03	1	insignificant			0.82
685294	NSC_scaffold_contig593-552c	550830	550831		0.87	0.76	0.92	0.92	0.94	0.82	-0.04	1	insignificant			0.79	0.76	0.91	0.92	0.98	0.87	-0.11	0.1256	insignificant			0.87	0.77	0.83	0.93	0.84	0.89	-0.07	1	insignificant			0.91	0.9	0.94	0.96	0.88	0.92	0	1	insignificant			0.91
685524	NSC_scaffold_contig593-552c	554190	554191		0.54	0.49	0.51	0.59	0.58	0.59	-0.08	1	insignificant			0.43	0.43	0.49	0.43	0.56	0.56	-0.07	1	insignificant			0.55	0.55	0.51	0.53	0.58	0.63	-0.04	1	insignificant			0.48	0.49	0.47	0.58	0.6	0.51	-0.08	1	insignificant			0.58
685524	NSC_scaffold_contig593-552c	554190	554191		0.54	0.49	0.51	0.59	0.58	0.59	-0.08	1	insignificant			0.43	0.43	0.49	0.43	0.56	0.56	-0.07	1	insignificant			0.55	0.55	0.51	0.53	0.58	0.63	-0.04	1	insignificant			0.48	0.49	0.47	0.58	0.6	0.51	-0.08	1	insignificant			0.58
685799	NSC_scaffold_contig593-552c	558312	558313		0.3	0.26	0.44	0.44	0.34	0.36	-0.05	1	insignificant			0.35	0.25	0.37	0.16	0.33	0.33	0.05	1	insignificant			0.38	0.29	0.33	0.26	0.37	0.46	-0.03	1	insignificant			0.32	0.19	0.37	0.29	0.37	0.3	-0.02	1	insignificant			0.36
686118	NSC_scaffold_contig593-552c	565434	565435		0.37	0.51	0.44	0.58	0.33	0.33	0.03	1	insignificant			0.39	0.44	0.57	0.38	0.41	0.39	0.07	1	insignificant			0.35	0.4	0.43	0.51	0.41	0.45	-0.06	1	insignificant			0.46	0.56	0.48	0.43	0.46	0.49	0.04	1	insignificant			0.52
686318	NSC_scaffold_contig593-552c	569447	569448		0.66	0.64	0.62	0.73	0.53	0.66	0	1	insignificant			0.52	0.63	0.69	0.66	0.66	0.63	-0.04	1	insignificant			0.61	0.64	0.52	0.72	0.54	0.51	0	1	insignificant			0.57	0.43	0.59	0.59	0.7	0.53	-0.08	1	insignificant			0.62
686319	NSC_scaffold_contig593-552c	569452	569453		0.34	0.51	0.48	0.44	0.41	0.51	-0.01	1	insignificant			0.41	0.45	0.46	0.46	0.6	0.49	-0.08	1	insignificant			0.48	0.5	0.39	0.54	0.47	0.41	-0.01	1	insignificant			0.47	0.51	0.45	0.54	0.56	0.37	-0.02	1	insignificant			0.48
686783	NSC_scaffold_contig593-552c	582573	582574		0.79	0.69	0.82	0.78	0.85	0.84	-0.06	1	insignificant			0.75	0.8	0.72	0.76	0.77	0.65	0.03	1	insignificant			0.76	0.74	0.79	0.9	0.73	0.8	-0.05	1	insignificant			0.73	0.85	0.83	0.84	0.79	0.77	0	1	insignificant			0.84
[truncated: 767 more rows]
[truncated: 20 more columns]

## Sheet: HYPO
Unnamed: 0_x	chrom	start	end_x	Day 4	Aza 1	Aza 2	Aza 3	Co 1	Co 2	Co 3	methyl diff	p-value	classification		Day 5	Aza 1	Aza 2	Aza 3	Co 1	Co 2	Co 3	methyl diff	p-value	classification		Day 6	Aza 1	Aza 2	Aza 3	Co 1	Co 2	Co 3	methyl diff	p-value	classification		Day 7	Aza 1	Aza 2	Aza 3	Co 1	Co 2	Co 3	methyl diff	p-value	classification		Day 10	Aza 1
[truncated: 161 more rows]
[truncated: 20 more columns]
